# Supplementary material for: Independent evolution of tetraloop in enterovirus oriL replicative element and its putative binding partners in virus protein 3C
Source: PeerJ. 2017 Oct 6;5:e3896. doi: 10.7717/peerj.3896 (PMC5633025; doi:10.7717/peerj.3896)
Supplement: Supplemental Information 1 [file peerj-05-3896-s001.fas]

>KX893543.1_Enterovirus_A71_strain_32-YN_complete_genome
---------------------------------------tcg-c-------------------------------agcactctggtacttcggtacctttgtgcgcct-g-ttttata-------ccc---c---cccc-c------ag-t-gaaacttagaag--------------cagca-aaccac-gatcaa-tagtaggcatagcactccagttatgtcttga-tcaagcacttctg-tttccccggactgagtatcaatagaccgc-tcgcgcggttgaaggagaaaacgttcgttacccggccaactacttcggaaaacc-tagtaacaccatgaaagttgcggagagcttcgttcagca--ctc-cccca---gtgtagatcaggtcgatgagtcaccgca-ttccccacgggcgaccgtggcggtggctgcgttggcggcctgcccat--------ggggtaa-cccatggggcgctctaatacggacatggtgtg-aagagtctactgagctagttggtagtcctccggcccctgaatgcggctaatcccaactgcggagcacatgcccacaagcca-gcggg-tagtgtgtcgtaatgggtaactctgcagcggaaccgactactttgggtgtccgtgtttcc--tttt---atctttatattggctgcttatggtgacaatcaga-------gaattgttaccatatagctattggattggccatccgg--tgtgcaatagagcaattatt-----taccta----tttgtt-ggttttgtaccat-----taacttt--------------ggcttctgtgacc-acccttaattatatcttgacccttaacacagttaaa-----catgggttcgcaagtgtctacacaacgctccggttctcacgaaaactcaaactcagccactg-agggttctaccataaactacaccaccatcaattactataaagactcctatgctgccacagcaggcaaacagagtctcaagcaggatccagacaagtttgcaaatcctgttaaagacatcttcactgaaatggcggcgccgctgaagtccccatccgctgaggcatgtgggtacagtgatcgagtggcgcagttgactataggcaactccaccatcactacgcaagaagcggctaacatcatagtcggttatggtgaatggccttcctactgctcagattctgacgctacagcggtggataaaccaacgcgcccggatgtttcagtgaacaggttttacacattggacactaaattatgggagaaat------------------cgtccaagggatggtactggaagttcccggatgtattaacagaaactggggtctttgggcaaaatgcacaattccactacctctaccgatcagggttctgcatccacgtgcagtgcaatgccagtaaattccaccaaggagcactcctggtcgctgtcttaccagagtatgttattgggacagtggcaggcggtacagggacgg------aagatacccaccccccttacaagcagactcaacccggtgccgatggtttcgagctgcaacacccgtacgtgctcgatgctggcatcccgatatcacagttaacagtgtgcccacaccagtggattaatttgaggaccaataattgtgctacaataatagtgccatacattaacgcactgccttttgattctgccttgaaccattgcaactttggcctgttagtggtgcctattagcccactagactacgaccagggagcgacgccagtaatcccctatactatcacattagccccaatgtgttctgaattcgcaggtcttaggcaggcagtcacgcaagggtttcccaccgagctaaagcctggcacaaaccaatttttaaccaccgatgatggcgtttcagcacctattctaccaaacttccaccccaccccgtgtatccacatacctggtgaagttaggaacttgctagagttatgccaggtggagaccattctggaggttaacaa----------tgtgcccacaaatgccactagctta------atggagagactgcgcttcccagtctcagcacaagcag------ggaaaggtgagctgtgtgcggtgtttagagctgaccccgggcgaaatggaccatggcaatccaccttactgggtcagttgtgcgggtattacacccaatggtcaggatcattggaagtcaccttcatgtttactggatcctttatggctaccggtaagatgctcatagcctatacaccaccgggaggtcctctacccaaggatcgggcaaccgccatgttgggcacgcacgtcatctgggatttcgggctgcaatcgtctgttacccttgtaataccatggattagcaacactcattatagagcacatgcccgagatggagtgtttgactactacaccacagggttggtcagtatatggtatcagacaaattacgtggttccaatcggtgcgcccaacacagcttacataatagcactagcggcagctcaaaagaacttcactatgaagctgtgcaaggatgctagtgatatcctgcagacgggcaccatccagggagacagg--------gtggcagatgtaattg---aaagttccat--------------------------aggagatagcgtgagcagagccctcactcacgctctaccagca--------cccacaggccagaacacacaggtgagcagtcatcgactggatacaggcaaggttccagcactccaagctgctgaaattggagcatcatcaaatgctagtgacgagagcatgattgagacacgctgtgtccttaactcgcacagtacagctgagactgctcttgatagtttcttcagtagggcgggactagttggagagatagatctccctcttgagggcacaac-taacccaaatggttatgccaactgggacatagatataacaggttacgcacaaatgcgtagaaaggtagagttattcacctatatgcgctttgatgcagagttcacttttgttgcgtgcacacccaccggggaagttgtcccacaattgcttcaatatatgtttgtgccacccggagcccctaagccagattctagggagtcccttgcatggcaaaccgccactaacccctcagtttttgtcaagctgtcagacccccctgcgcaggtttcagtgccattcatgtcgcctgcgagtgcttatcagtggttttatgacgggtatcccacattcggagaacacaaacaggagaaagatcttgaatacggggcatgtcctaacaacatgatgggcacgttctcagtgcggactgtggggacctccaagtccaagtaccctatagtggttaggatttacatgagaatgaagcacgtcagggcgtggatacctcgcccgatgcgtaaccagaactacctattcaaagccaacccaaattatgctggcaa----caccattaagccaactggtaccagtcgcacatcgat---taccac---------------------------------------tcttggg------------------------------------------aaatttggacaacagtctggggccatttatgtgggcaactttagagtggtcaaccgacatcttgccactcacaatgattgggcgaatcttgtttgggaagacagttctcgcgatttgctcgtgtcatccaccaccgctcaaggctgtgacacaattgcccgttgcgattgccagacaggggtgtactactgtaactctatgagaaagcactacccagttagtttttcaaaacccagcctaatctatgtagatgctagcgagtattacccagccaggtaccaatcacatctcatgctcgcacagggtcactcagaacctggtgactgtggtggcatccttagatgccaacatggcgttgtcggcatagtgtctactggtggtaatgggctcgttggttttgctgacgtcagagacctcttgtggttagatgaagaagctatggaacagggcgtgtccgattacatcaag-ggtcttggagatgcttttggaacaggcttcactgacgcagtctcaagggaggttgaagctctcaagaactatcttatagggtctgaaggagcagttgagaaaattttgaaaaatcttattaaactaatctctgcactagtgattgtgatcaggagtgattacgacatggttactctcactgcaaccttagcgctgataggttgtcatggcagtccttgggcttggattaaggccaaaacagcctccatcttaggtatccctatcgctcaaaagcagagcgcttcctggctcaagaagttcaatgacatggccaatgccgctaaggggttagagtgggtttccaacaagatcagcaaatttattgattggcttaaggagaaaatagtaccagcagccagggagaaggttgaattcctaaacaacttgaaacagctgcca-ctgctagagaatcagatctcaaacttggaacaatctgctgcctcacaagaggaccttgaagtcatgtttgggaatgtgtcgtatctagctca---------cttctgtcgcaagttccaaccgctatacgccacggaagctagaagagtctatgccctggagaagaaaatgaataactatatgcagttcaagagcaaacaccgaattgaacctgtatgtctcattattaggggctcaccaggcactgggaagtctctagccactggtattattgcccgagcaatcgctgataagtaccactctagcgtgtactcgctcccaccagacccggatcactttgatggttacaagcaacaggtggtcacagtaatggatgatttgtgtcaaaaccccgatggtaaggatatgtctttattctgtcaaatggtatccaccgtagacttcattccaccaatggcttctcttgaggagaagggagtttccttcacctctaagtttgtcattgcatccactaatgccagtaatatcatagtaccaacagtgtctgattctgacgctattcgccgcaggttctacatggactgtgatattgaagtgacagattcatacaaaacagatctaggtagactggatgcagggcgagccgctaaactgtgctctgaaaacaacactgcaaattttaaacgttgcagcccattggtgtgtgggaaggccatccaacttagggataggaagtctaaagtcagatacagtgtggacacagtggtttcagaactcattagggaatacagcaataggtccgccattggcaacacaatcgaggctctcttccaaggtccgcccaaattcagaccaattaggatt---agtcttgaagaaaaaccagccccagacgctattagcgacctccttgctagcgtagatagtgaagaagtgcgccagtactgc-agggatcaaggctggattattcctgaagttcccaccaatgtagagcggcatcttaatagaggtgtgctcgttatgcagtccatcgccacagtagtggcagttgtctcgttggtgtacgtcatctacaagctctttgcagggtttcagggtgcgtattctggtgctcccaagcaagtgcttaagaaacccgctcttcgaacagcgacagtgcagggcccgagccttgactttgctctctccctactgagaaggaacatcaggcaagtccaaacagaccaggggcatttcaccatgttgggtgttagggatcgcttggcagtcctcccgcgccactcacaacctggcaaaactatttggattgagcacaaactcgtgaacgtccttgatgcagttgaactggtggatgagcaaggagtcaacctggaattaactctcatcactcttgacaccaacgaaaaatttagggatatcaccaaattcatcccagaaaatatcagcactgctagtgatgccaccctagtgatcaacacggagcacatgccatcaatgtttgtcccggtgggtgacgttgtgcagtatggctttttgaatctcagtggtaagcctacccatcgtaccatgatgtacaactttcctactaaagcaggacagtgtggaggagtggtgacatctgttgggaagattgtcggcattcacattggtggcaatggcagacaaggcttttgcgcaggcctcaagaggagttactttgctagtgaacaaggagagatccagtgggtcaagcccaataaagaaactggaagactcaacatcaatggaccaacccgtaccaagttggaacctagtgtattccatgacatcttcgagggaagtaaagaaccagctgtcttgcacagtaaagacccccgacttgaggtagatttcgaacaggccctattctctaagtatgtgggaaacacactacatgagcctgacgagtacatcaaagaggcagctcttcattatgcaaaccaattaaagcaactagaaattaatacctctcaaatgagcatggaggaggcctgctatggtactgagaatcttgaggctattgatcttcacactagtgcaggttacccctatagtgccctggggataaagaaaagagacatcttagaccctaccaccagggacgtgagtaaaatgaagttctacatggacaagtatggtcttgatcttccttactccacttatgtcaaggacgagctgcgctcgattgacaaaatcaagaaagggaagtcccgcttgatcgaggccagtagtctaaatgattcagtgtacctcagaatggccttcggacatttgtatgagactttccacgcaaatcctgggacgataactggatcggctgtggggtgtaatcctgacacattttggagcaagctgccaattctgcttcctggttcactctttgcctttgactactcacgttatgacgccagccttagccccgtctggttcagagcgttagaattggttcttagggaggtgggatatagtgaagaggcaatttcactcattgagggaatcaaccacacacatcatgtgtatcgtaataagacctattgcgtgcttggtgggatgccctctggctgttcaggaacatccatcttcaattcaatgatcaacaacatcatcatcagagcgctgctcataaaaacatttaagggcattgatttggatgaactcaatatggttgcttatggagacgatgtgctcgctagctatcccttcccaatagattgcttggaactagcaaagactggtaaggagtatggtctaactatgactcccgctgataaatctccttgctttaatgaggtcaattggggtaatgctaccttcctcaaaaggggcttcttgcccgatgaacagtttccatttttgattcaccccactatgccaatgagagagatccacgagtctattcgatggaccaaggacgcacgaaacactcaagatcatgtacggtccttgtgcctcttagcatggcataatggtaagcaagaatatgagaagtttgtgagcacaattaggtctgtcccagtaggaagagcattggctattccaaattatgaaaatcttagacgcaattggctcgagttatttt-----agaggttatat-------------------------atac---------------ctcaaccc-caccagaa----atctggt------c-g-----tgaatgt-g-actg--------gtgggggtaaatttgt-ta-taaca-a-g-aatagcca------------------------------------------------------------------------------------------------------------------------------------------------------------------------------------------------------------------------------
>KU936124.1_Enterovirus_A71_strain_SHAPHC5287/SH/CHN/14_complete_genome
------------------ttaaaa--cag-cct-gtgggttg-c-acccacccaca-gggcccac-t-gggcgcaagcactctggtacttcggtacctttgtgcgcct-g-ttttata---c--cccc---c---cccc-c------ag-t-gaaacttagaag--------------cagca-aaccac-gatcaa-tagcaggcatagcgctccagttatgtcttga-tcaagcacttctg-tttccccggactgagtatcaatagactgc-tcgcgcggttgaaggagaaaacgttcgttacccggccaactacttcggaaaacc-tagtaacaccatgaaagttgcggagagcttcgttcagca--ctc-cccca---gtgtagatcaggtcgatgagtcaccgca-ttccccacgggcgaccgtggcggtggctgcgttggcggcctgcccat--------ggggtga-cccatggggcgctctaatacggacatggtgtg-aagagtctactgagctagttggtagtcctccggcccctgaatgcggctaatcccaactgcggagcacacgcccacaagcca-gcggg-tagtgtgtcgtaatgggtaactctgcagcggaaccgactactttgggtgtccgtgtttcc--tttt---atctttatattggctgcttatggtgacaatcaga-------gaattgttaccatatagctattggattggccatccgg--tgtgcaacagagcaattatt-----taccta----tttgtt-ggttttgtaccat-----taacttt--------------gacttctgtgacc-acccttaattatatcttgacccttaacacagttaaa-----catgggttcgcaagtgtctacacagcgctccggttctcacgaaaactcaaactcagccactg-agggttccaccataaactacaccaccatcaattactataaagactcctatgctgccacagcaggcaaacagagtctcaagcaggatccagacaagtttgcaaatcctgttaaagacatcttcactgaaatggcagcaccgctgaagtccccatccgctgaggcgtgtgggtacagtgatcgagtggcgcagttaactataggcaactccaccatcactacgcaagaagcggctaacatcatagtcggttatggtgaatggccttcctactgctcagattctgacgctacagcggtggataaaccaacgcgcccggatgtttcagtgaacaggttttacacattggacactaaattatgggagaaat------------------cgtctaagggatggtactggaagttcccggatgtattaacagaaactggggtttttgggcaaaatgcacaattccactacctctaccgatcagggttctgcatccacgtgcagtgcaatgccagtaaattccaccaaggagcactcctagtcgctgtcctaccagagtatgttattgggacagtggcaggcggtacagggacgg------aagatacccaccccccttacaagcagactcaacccggcgctgatggtttcgagttgcaacacccgtacgtgcttgatgctggcatcccgatatcacagttaacagtgtgcccacaccagtggattaatttgaggaccaataattgtgccacaataatagtgccatacattaacgcactgccttttgattctgccttgaaccattgcaactttggcctgttagtagtgcctgttagcccactagactacgaccaaggagcgacgccagtaatccctataactatcacattagccccaatgtgttctgaattcgcaggtcttaggcaggcagtcacgcaagggttccccaccgagccaaagcctggcacaaatcaatttttaaccaccgatgatggcgtttcagcacctattctaccaaacttccaccccaccccgtgcatccacatacctggtgaagttaggaacttgctagagttatgccaggtggagaccattctggaggttaacaa----------tgtgcccacaaatgccactagctta------atggagagactgcgcttcccagtctcagcacaagcag------ggaaaggtgagctgtgtgcggtgtttagagccgaccccgggcgaaatggaccatggcaatccaccttactgggtcagttgtgcgggtattacacccaatggtcaggatcattggaagtcactttcatgtttactggatccttcatggctaccggtaagatgctcatagcttatacaccaccaggaggtcctctacccaaggatcgggcaaccgccatgttgggcacgcacgtcatctgggatttcgggctgcaatcgtctgttacccttgtaataccatggattagcaacactcattatagagcacatgcccgagatggagtgtttgactactacaccacagggttagttagtatatggtatcagacaaattacgtggttccaattggtgcgcccaacacagcttacataatagcactagcggcagcccaaaagaacttcactatgaagttgtgcaaggatgctggtgatatcctgcagacgggcaccatccagggagatagg--------gtggcagacgtgattg---aaagttccat--------------------------aggagatagcgtgagcagagccctcactcacgctctaccagca--------cccacaggccagaacacacaggtgagcagtcatcgactggatacgggcaaggttccagcactccaagctgctgaaattggagcgtcatcaaatgctagtgacgagagcatgattgagacacgctgtgtccttaactcgcacagtacagctgagactactcttgatagtttcttcagtagggcgggactagttggagagatagatctccctcttgagggcacaac-taacccaaatggttatgccaactgggacatagatataacaggttacgcgcaaatgcgtagaaaggtagaattattcacctacatgcgctttgatgcagagtttacttttgttgcgtgcacacccaccggggaagttgtcccacaattgcttcaatatatgtttgtgccacccggagcccctaagccagattctagggaatcccttgcatggcaaaccgccactaacccctcagtttttgtcaagctgtcagaccctcctgcgcaggtttcagtgccattcatgtcacctgcgagtgcttaccagtggttctatgacgggtatcccacattcggggaacacaaacaggagaaagatcttgaatacggggcatgtcctaacaacatgatgggcacgttctcagtgcggactgtggggacctccaagtccaaataccctttagtggttaggatttacatgagaatgaagcacgtcagggcgtggatacctcgcccgatgcgtaaccagaactacctattcaaagccaacccaaattatgctggcaa----caccattaagccaactggtgccagtcgcacatcgat---taccac---------------------------------------tcttggg------------------------------------------aaatttggacaacagtctggggccatttatgtgggcaactttagagtggtcaaccgacatcttgccacccacaatgattgggcaaatcttgtttgggaagacagttctcgcgacttgctcgtgtcatccaccaccgcccaaggctgtgacacaattgcccgttgcgattgccagacaggggtgtactactgtaactctatgagaaaacactacccagttagtttttcgaaacccagcctagtctatgtagatgctagcgagtattacccagccaggtaccaatcacatctcatgctcgcacagggtcactcagaacctggtgactgtggtggcatccttagatgccaacatggcgttgtcggcatagtgtctactggtggtaatgggctcgttggctttgctgacgtcagagacctcttgtggttagatgaagaagctatggaacagggcgtgtccgattacatcaag-ggtcttggagatgcttttggaacaggctttactgacgcagtctcaagggaggttgaagctctcaagaactatcttatagggtctgaaggagcagttgagaaaattttaaaaaatcttattaaactaatctctgcactagtgattgtgatcaggagtgattacgacatggttaccctcactgcaaccttagcgctgataggttgtcatggcagtccttgggcttggattaaggccaaaacagcctccatcttaggtatccctatcgctcaaaagcagagcgcttcctggctcaagaagttcaatgacatggccaacgccgctaaggggttagagtgggtttccaacaagatcagcaagtttattgattggcttaaggagaaaatagtaccagcagccagggagaaggttgaatttctaaacaacttgaaacagctgcca-ctgctagagaatcaaatctcaaacttggaacaatctgctgcctcacaagaggaccttgaagtcatgtttgggaatgtgtcgtatctagctca---------cttctgtcgcaagttccaaccgctgtacgccatggaagctaaaagagtctatgccctggagaagagaatgaataactatatgcagttcaagagcaaacaccgaattgaacctgtatgtctcattattaggggctcaccaggcactgggaagtctctagccactggtattattgcccgagcaatcgctgataagtaccactctagcgtgtactcgctcccaccagacccggatcattttgatggttacaagcaacaggtggttacagtaatggatgatttgtgtcaaaaccccgatggtaaggatatgtctttattctgtcagatggtatccaccgtagacttcatcccaccaatggcttctctcgaggagaagggagtttccttcacctctaagttcgtcatcgcatccactaatgccagtaacatcatagtaccaacagtgtctgattctgacgctattcgccgcaggttctacatggactgtgatattgaagtgacagactcatacaaaacagatctaggtagactggatgcagggcgagccgctaaactgtgctctgaaaacaacactgcaaattttaaacgttgcagcccattggtgtgtgggaaggccatccaacttagagataggaagtctaaagtcagatacagtgtggacacagtggtttcagaactcattagggagtacagcaataggtccgccattggcaacacaatcgaggctcttttccaaggtccacccaagttcagaccaattaggatt---agtcttgaagaaaaaccagccccagacgctattagcgacctccttgctagcgtagatagtgaagaagtgcgccagtactgc-agggatcaaggctggattattcctgaagctcccaccaatgtagagcggcatcttaatagagcggtgctcgttatgcaatccatcgccacagtagtggcagttgtctcgttggtgtatgtcatctacaagctctttgcagggtttcagggtgcgtattctggtgctcccaaacaaatgctcaagaaacccgctcttcgaacagcgacagtgcagggcccgagccttgactttgctctctccctactgagaaggaacatcaggcaagtccaaacagaccaggggcatttcaccatgttgggtgttagggatcgcttagcagtcctcccgcgccactcacaacctggcaaaactatttggattgagcacaaactcgtgaatgtccttgatgcagttgaactggtggatgagcagggagtcaacctggaattaaccctcatcactcttgacaccaacgaaaaatttagggatgtcaccaaattcatcccagaaaatatcagcactgctagtgatgccaccctagtgatcaacacggagcacatgccatcaatgtttgtcccggtgggtgatgttgtgcagtatggctttttgaatctcagtggtaagcctacccatcgtaccatgatgtacaactttcctactaaagcaggacagtgtggaggagtggtgacatctgttgggaagattgtcggcattcacattggcggcaatggcagacaaggcttttgcgcaggtctcaagaggagttactttgctagtgaacaaggagagatccagtgggttaagcccaataaagaaactggaagactcaacatcaatggaccaacccgtaccaagttggaacccagtgtattccatgacatcttcgagggaagtaaagaaccagctgtcttgcacagtaaagacccccgacttgaagtagatttcgaacaggccctgttctctaagtatgtgggaaacacactacatgagcctgacgagtacatcaaggaagcagctcttcattatgcaaaccaattaaagcaattagaaattaatacctctcagatgagcatggaggaggcctgctacggtactgagaatcttgaggctattgatcttcacactagtgcaggttacccctatagtgccctggggataaagaaaagagacatcttagaccctaccaccagggacgtgagtaaaatgaagttctacatggacaagtatggtcttgatcttccttactccacttatgtcaaggatgagctgcgctcgattgacaaaatcaagaaagggaagtcccgcctgatcgaggccagtagtctaaatgattcagtgtacctcagaatggctttcggacatttgtatgaggctttccatgcaaatcctgggacgataactggatcggctgtggggtgtaaccctgacacattttggagcaagctgccaattttgctccctggttcactctttgcctttgactactcaggttatgacgccagccttagccctgtctggttcagagcattagaattggttcttagggaggtgggttatagtgaagaggcaatttcactcattgagggaatcaaccacacacatcatgtgtatcgtaataagacctattgcgtgcttggtgggatgccctctggctgttcaggaacatccatcttcaactcaatgatcaacaacattattatcagagcactgctcataaaaacatttaagggcattgatttggatgaactcaatatggttgcttatggagacgatgtgctcgctagctatcccttcccaattgattgcttggaactagcaaagactggtaaggagtatggtctaattatgactcctgctgataaatctccttgctttaatgaggtcaattggggtaatgcgaccttcctcaaaaggggcttcttgcccgatgaacagtttccatttttgattcaccccactatgccaatgagagagatccatgagtctattcgatggaccaaggacgcacgaaacactcaagatcatgtacgatccttgtgcctcttagcatggcataatggcaagcaagaatatgagaagtttgtgagcacaattaggtctgtcccagtaggaagagcgctggctattccaaattatgaaaatcttagacgcaattggctcgagttatttt-----agaggttacac-------------------------atac---------------ctcaaccc-caccagaa----atctggt------c-g-----tgaatat-a-actg--------gtgggggtaaatttgt-ta-taacc-a-g-aatagc--------------------------------------------------------------------------------------------------------------------------------------------------------------------------------------------------------------------------------
>KT428649.1_Enterovirus_A71_isolate_EV71/SZ50/CHN/2014_complete_genome
------------------ttaaaa--cag-cct-gtgggttg-t-acccacccaca-gggcccac-t-gggcgcaagcactctggtacttcggtacctttgtgcgcct-g-ttttata------cccc---c---cccc-c------ag-t-gaaacttagaag--------------cagca-aaccac-gatcaa-tagcaggcatagcgctccagttatgtcttga-tcaagcacttctg-tttccccggactgagtatcaatagactgc-tcgcgcggttgaaggagaaaacgttcgttacccggccaactacttcggaaaacc-tagtaacaccatgaaagttgcggagagcttcgttcagca--ctc-cccca---gtgtagatcaggtcgatgagtcaccgca-ttccccacgggcgaccgtggcggtggctgcgttggcggcctgcccat--------ggggtaa-cccatggggcgctctaatacggacatggtgtg-aagagtctactgagctagttggtagtcctccggcccctgaatgcggctaatcccaactgcggagcacacgcccacaagcca-gcggg-tagtgtgtcgtaatgggtaactctgcagcggaaccgactactttgggtgtccgtgtttcc--tttt---atctttatattggctgcttatggtgacaatcaga-------gaattgttaccatatagctattggattggccatccgg--tgtgcaacagagcaattatc-----taccta----tttgtt-ggttttgtaccat-----taacttt--------------gacttctgtgacc-acccttaattatatcttgacccttaacacagttaaa-----catgggttcgcaagtgtctacacagcgctccggttctcacgaaaactcaaactcagccactg-agggttctaccataaactacaccaccatcaattactataaagactcctatgctgccacagcaggcaaacagagtctcaagcaggatccagacaagtttgcaaatcctgttaaagacatcttcactgaaatggcagcgccgctgaagtccccatccgctgaggcgtgtgggtacagtgatcgagtggcgcagttaactataggcaactccaccatcactacgcaagaagcggctaacatcatagtcggttatggtgaatggccttcctactgctcagattctgacgctacagcggtggataaaccaacgcgcccggatgtttcagtgaacaggttttacacgttggacactaaattatgggagaaat------------------cgtctaagggatggtactggaagttcccggatgtattaacagaaactggggtctttgggcaaaatgcacaattccactacctctaccgatcagggttctgcatccacgtgcagtgcaatgccagtaaattccatcaaggagcactcctagtcgctgtcctaccagagtatgttattgggacagtggcaggcggtacagggacgg------aagacacccaccccccttacaagcagactcaacccggcgctgatggtttcgagttgcaacacccgtacgtgcttgatgctggcatcccgatatcacagttaacagtgtgcccgcaccagtggattaatttgaggaccaataattgtgccacaataatagtgccatacattaacgcactgccttttgattctgccttgaaccattgcaactttggcctgttagtagtgcctgttagcccactagactacgaccaaggagcgacgccagtaatccctataactatcacattagccccaatgtgttctgaattcgcaggtcttaggcaggcagtcacgcaagggttccccaccgagccaaagcctggcacaaatcaatttttaaccaccgatgatggcgtttcagcacctattctaccaaacttccaccccaccccgtgcatccacatacctggtgaagttaggaacttgctagagttatgccaggtggagaccattctggaggttaacaa----------tgtgcccacaaatgccactagctta------atggagagactgcgcttcccagtctcagcacaagcag------ggaaaggtgagctgtgtgcggtgtttagagccgaccccgggcgaaatggaccatggcaatccaccttactgggtcagttgtgcgggtattacacccaatggtcaggatcattggaagtcactttcatgtttactggatccttcatggctaccggtaagatgctcatagcttatacaccaccaggaggtcctctacccaaggatcgggcaaccgccatgttgggcacgcacgtcatctgggatttcgggctgcaatcgtctgttacccttgtaataccatggattagcaacactcattatagagcacatgcccgagatggagtgtttgactactacaccacagggttagttagtatatggtatcagacaaattacgtggttccaatcggtgcgcccaacacagcttacataatagcactagcggcagcccaaaagaacttcactatgaagttgtgcaaggatgctagtgatatcctgcagacgggcaccatccagggagatagg--------gtggcagacgtgattg---aaagttccat--------------------------aggagatagcgtgagcagagccctcactcacgctctaccagca--------cccacaggccagaacacacaggtgagcagtcatcgactggatacgggcaaggttccagcactccaagctgctgaaattggagcgtcatcaaatgctagtgacgagagcatgattgagacacgctgtgtccttaactcgcacagtacagctgagactactcttgatagtttcttcagtagggcgggactagttggagagatagatctccctcttgagggcacaac-taacccaaatggttatgccaactgggacatagatataacaggttacgcgcaaatgcgtagaaaggtagaattattcacctacatgcgctttgatgcagagttcacttttgttgcgtgcacacccaccggggaagttgtcccacaattgcttcaatatatgtttgtgccacccggagcccctaagccagattctagggaatcccttgcatggcaaaccgctactaacccctcagtttttgtcaagctgtcagaccctcctgcgcaggtttcagtgccattcatgtcacctgcgagtgcttatcagtggttttatgacgggtatcccacattcggggaacacaaacaggagaaagatcttgaatacggggcatgtcctaacaacatgatgggcacgttctcagtgcggactgtggggacctccaagtccaaataccctttagtggttaggatttacatgagaatgaagcacgtcagggcgtggatacctcgcccgatgcgtaaccagaactacctattcaaagccaacccaaattatgctggcaa----caccattaagccaactggtgccagtcgcacatcaat---taccac---------------------------------------tcttggg------------------------------------------aaatttggacaacagtctggggccatttatgtgggtaattttagagtggtcaaccgacatcttgccacccacaatgattgggcaaatcttgtttgggaagacagttctcgcgacttgctcgtgtcatccaccaccgcccaaggctgtgacacaattgcccgttgcgattgccagacaggggtgtactactgtaactctatgagaaaacactacccagttagtttttcgaaacccagcctagtctatgtagatgctagcgagtattacccagccaggtaccaatcacatctcatgctcgcacagggtcactcagaacctggtgactgtggtggcatccttagatgccaacatggcgttgtcggcatagtgtctactggtggtaatgggctcgttggctttgctgacgtcagagacctcttgtggttagatgaagaagctatggaacagggcgtgtccgattacatcaag-ggtcttggagatgcttttggaacaggcttcactgacgcagtctcgagggaggttgaagctctcaagaactatcttatagggtctgaaggagcagttgagaaaattttaaaaaatcttattaaactaatctctgcactagtgattgtgatcaggagtgattacgacatggttaccctcactgcaaccttagcgctgataggttgtcatggcagtccttgggcttggattaaggccaaaacagcctccatcttaggtatccctatcgctcaaaagcagagcgcttcctggctcaagaagttcaatgacatggccaacgccgctaagggattagagtgggtttccaacaagatcagcaagtttattgattggcttaaggagaaaatagtaccagcagccagggagaaggttgaatttctaaacaacttgaaacagctgcca-ctgctagagaatcaaatctcaaacttggaacaatctgctgcctcacaagaggaccttgaagtcatgtttgggaatgtgtcgtatctagctca---------cttctgtcgcaagttccaaccgctgtacgccacggaagctaaaagagtctatgccctggagaagagaatgaataactatatgcagttcaagagcaaacaccgaattgaacctgtatgtctcattattaggggctcaccaggcactgggaagtctctagccactggtattattgcccgggcaatcgctgataagtaccactctagcgtgtactcgctcccaccagacccggatcattttgatggttacaagcaacaggtggttacagtaatggatgatttgtgtcaaaaccccgatggtaaggatatgtctttattctgtcagatggtatccaccgtagacttcattccaccaatggcttctctcgaggagaagggagtttccttcacctctaagttcgtcatcgcatccactaatgccagtaacatcatagtaccaacagtgtctgattctgacgctattcgccgcaggttctacatggactgtgatattgaagtgacagactcatacaaaacagatctaggtagactggatgcagggcgagccgctaaactgtgctctgaaaacaacactgcaaattttaaacgttgcagcccattggtgtgtgggaaggccatccaacttagagataggaagtctaaagtcagatacagtgtggacacagtggtttcagaactcattagggagtacagcaataggtccgccattggcaacacaatcgaggctcttttccaaggtccacccaagttcagaccaattaggatt---agtcttgaagaaaaaccagccccagacgctattagcgacctccttgctagcgtagatagtgaagaagtgcgccagtactgc-agggatcaaggctggattattcctgaagctcccaccaatgtagagcggcatcttaacagagcggtgctcgttatgcaatccatcgccacaatagtggcagttgtctcgttggtgtacgtcatctacaagctctttgcagggtttcagggtgcgtattctggtgctcccaaacaaatgctcaagaaacccgctcttcgaacagcgacagtgcagggcccgagccttgactttgctctctccctactgagaaggaacatcaggcaagtccaaacagaccaggggcatttcaccatgttgggtgttagggatcgcttagcagtcctcccgcgccactcacaacctggcaaaactatttggattgagcacaaactcgtgaacgtccttgatgcagttgaactggtggatgagcagggagtcaacctggaattaaccctcatcactcttgacaccaacgaaaaatttagggatatcaccaaattcatcccagaaaatatcagcactgctagtgatgccaccctagtgatcaacacggagcacatgccatcaatgtttgtcccggtgggtgatgttgtgcagtatggctttttgaatctcagtggtaagcctacccatcgtaccatgatgtacaactttcctactaaagcaggacagtgtggaggagtggtgacatctgttgggaagattgtcggcattcacattggcggcaatggcagacaaggtttttgcgcaggtctcaagaggagttactttgctagtgaacaaggagagatccagtgggttaagcccaataaagaaactggaagactcaacatcaatggaccaacccgtactaagttggaacctagtgtattccatgacatcttcgagggaagtaaagaaccagctgtcttgcacagtaaagacccccgacttgaagtagatttcgaacaggccctgttctctaagtatgtgggaaacacactacatgagcctgacgagtacatcaaggaagcagctcttcattatgcaaaccaattaaagcaattagaaattaatacctctcagatgagcatggaggaggcctgctacggtactgagaatcttgaggctattgatcttcacactagtgcaggttacccctatagtgccctggggataaagaaaagagacatcttagaccctaccaccagggacgtgagtaaaatgaagttttacatggacaagtatggtcttgatcttccttactccacttatgtcaaggatgagctgcgctcgattgacaaaatcaagaaagggaagtcccgcctgatcgaggccagtagtctaaatgattcagtgtacctcagaatggctttcggacatttgtatgaggctttccatgcaaatcctgggacgataactggatcggctgtggggtgtaaccctgacacattttggagcaagctgccaattttgctccctggttcactctttgcctttgactactcaggttatgacgccagccttagccctgtctggttcagagcattagaattggttcttagggaggtgggttatagtgaagaggcaatttcactcattgagggaatcaaccacacacatcatgtgtatcgtaataagacctattgcgtgcttggtgggatgccctctggttgttcaggaacatccatcttcaactcaatgatcaacaacattattatcagagcactgctcataaaaacatttaagggcattgatttggatgaactcaatatggttgcttatggagacgatgtgctcgctagctatcccttcccaattgattgcttggaactagcaaagactggtaaggagtatggtctaactatgactcctgctgataaatctccttgctttaatgaggtcaattggggtaatgcgaccttcctcaaaaggggcttcttgcccgatgaacagtttccatttttgattcaccccactatgccaatgagagagatccatgagtctattcgatggaccaaggacgcacgaaacactcaagatcatgtacgatccttgtgcctcttagcatggcataatggtaagcaagaatatgagaagtttgtgagcacaattaggtctgtcccagtaggaagagcgctggctattccaaattatgaaaatcttagacgcaattggctcgagttatttt-----agaggttacac-------------------------atac---------------ctcaaccc-caccagaa----atctggt------c-g-----tgaatat-g-actg--------gtgggggtaaatttgt-ta-taacc-a-g-aatagc--------------------------------------------------------------------------------------------------------------------------------------------------------------------------------------------------------------------------------
>KT428650.1_Enterovirus_A71_isolate_EV71/SZ88/CHN/2014_complete_genome
------------------ttaaaa--cag-cct-gtgggttg-t-acccacccaca-gggcccac-t-gggcgcaagcactctggtacttcggtacctttgtgcgcct-g-ttttata------cccc---c---cccc-c------ag-t-gaaacttagaag--------------cagca-aaccac-gatcaa-tagcaggcatagcgctccagttatgtcttga-tcaagcacttctg-tttccccggactgagtatcaatagactgc-tcgcgcggttgaaggagaaaacgttcgttacccggccaactacttcggaaaacc-tagtaacaccatgaaagttgcggagagcttcgttcagca--cac-cccca---gtgtagatcaggtcgatgagtcaccgca-ttccccacgggcaaccgtggcggtggctgcgttggcggcctgcccat--------ggggtaa-cccatggggcgctctaatacggacatggtgtg-aagagtctactgagctagttggtagtcctccggcccctgaatgcggctaatcccaactgcggagcacacgcccacaagcca-gcggg-tagtgtgtcgtaatgggtaactctgcagcggaaccgactactttgggtgtccgtgtttcc--tttt---atctttatattggctgcttatggtgacaatcaga-------gaattgttaccatatagctattggattggccatccgg--tgtgcaacagagcaattatt-----taccta----tttgtt-ggttttgtaccat-----taacttt--------------gacttctgtgacc-acccttaattatatcttgacccttaacacagttaaa-----catgggttcgcaagtgtctacacagcgctccggttctcacgaaaactcaaactcagccactg-agggttctaccataaactacaccaccatcaattactataaagactcctatgctgccacagcaggcaaacagagtctcaagcaggatccagacaagtttgcaaatcctgtcaaagacatctttactgaaatggcagcgccgctgaagtccccatccgctgaggcgtgtgggtacagtgatcgagtggcgcagttaactataggcaactccaccatcactacgcaagaagcggctaacatcatagtcggttatggtgagtggccttcctactgctcagattctgacgctacagcggtggataaaccaacgcgcccggatgtttcagtgaacaggttttacacattggacactaaattatgggagaaat------------------cgtccaagggatggtactggaagttcccggatgtattaacagaaactggggtctttgggcaaaatgcacaattccactacctctaccgatcagggttctgcatccacgtgcagtgcaatgccagtaaattccaccaaggagcactcctagtcgctgtcctaccagagtatgttattgggacagtggcaggcggtacagggacgg------aagatacccaccccccttacaagcagactcaacccggtgctgatggtttcgagttgcaacacccgtacgtgcttgatgctggcatcccgatatcacagttaacagtgtgcccacaccagtggattaatttgaggaccaataattgtgctacaataatagtgccatacattaacgcactgccttttgattctgccttgaaccattgcaactttggcttgttagtagtgcctgttagcccactagactacgaccaaggagcgacgccagtaatccctataactatcacattagccccaatgtgttctgaattcgcaggtcttaggcaggcagtcacgcaagggttccccaccgagccaaagcctggcacaaatcaatttttaaccaccgatgatggcgtttcagcacctattctaccaaacttccaccccaccccgtgcatccacatacctggtgaagttaggaacttgctagagttatgccaggtggagaccattctggaggttaacaa----------tgtgcccacaaatgccactagctta------atggagagactacgcttcccagtctcagcacaagcag------ggaaaggtgagctgtgtgcggtgtttagagccgaccccgggcgaaatggaccatggcaatccaccttactgggtcagttgtgcgggtattacacccaatggtcaggatcattggaagtcactttcatgtttactggatccttcatggctaccggtaagatgctcatagcttatacaccaccaggaggtcctctacccaaggatcgggcaaccgccatgttgggcacgcacgtcatctgggatttcgggttgcaatcgtctgttacccttgtaataccatggattagcaacactcattatagagcacatgcccgagatggagtgtttgactactacaccacagggttagttagtatatggtatcagacaaattacgtggttccaatcggcgcgcccaacacagcttacataatagcactagcggcagcccaaaagaacttcactatgaagttgtgcaaggatgctagtgatatcctgcagacgggtaccatccagggagatagg--------gtggcagacgtgattg---aaagttccat--------------------------aggagatagcgtgagcagagcccttactcacgctctaccagca--------cccacaggccagaacacacaggtgagcagtcatcgactggatacgggcaaggttccagcactccaagctgctgaaattggagcgtcatcaaatgctagtgacgagagcatgattgagacacgctgtgtccttaactcgcacagtacagctgagactactcttgatagtttcttcagtagggcgggactagttggagagatagatctccctcttgagggcacaac-taacccaaatggttatgccaactgggacatagatataacaggttacgcgcaaatgcgtagaaaggtagaattattcacctacatgcgctttgatgcagagttcacttttgttgcgtgcacacccaccggggaagttgtcccacaattgcttcaatatatgtttgtgccacccggagcccctaagccagattctagggaatcccttgcatggcaaaccgccactaacccctcagtttttgtcaagctgtcagaccctcctgcgcaggtttcagtgccattcatgtcacctgcgagcgcttatcagtggttttatgacgggtatcccacattcggagaacacaaacaggagaaagatcttgaatacggggcatgtcctaacaacatgatgggcacgttctcagtgcggactgtggggacctccaagtccaagtaccctttagtggttaggatttacatgagaatgaagcacgttagggcgtggatacctcgcccgatgcgtaaccagaattacctattcaaagccaacccaaattatgctggcaa----caccattaagccaactggtgccagtcgcacatcgat---taccac---------------------------------------tcttggg------------------------------------------aaatttggacaacagtctggggccatttatgtgggcaactttagagtggtcaaccgacatcttgccacccacaatgattgggcaaatcttgtttgggaagacagttctcgcgacttgctcgtgtcatccaccaccgcccagggctgtgacacaattgcccgttgcgattgccagacaggggtgtactactgtaactctatgagaaaacactacccagttagtttttcgaaacccagcctagtctatgtagatgctagcgagtattacccagccaggtaccaatcacatctcatgctcgcacagggtcactcagaacctggtgactgtggtggcatccttagatgccaacatggcgttgtcggcatagtgtctactggtggtaatgggctcgttggctttgctgacgtcagagacctcttgtggttagatgaagaagctatggaacagggcgtgtccgattacatcaag-ggtcttggagatgcttttggaacaggcttcactgatgcagtctcaagggaggttgaagctctcaagaactatcttatagggtctgaaggagcagttgagaaaattttgaaaaatcttattaaactaatctctgcactagtgattgtgatcaggagtgattacgacatggttaccctcactgcaaccttagcgctgataggttgtcatggcagtccttgggcttggattaaggccaaaacagcctccatcttaggtatccctatcgctcaaaagcagagcgcttcctggctcaagaagttcaatgacatggccaacgccgctaaggggttagagtgggtttccaacaagatcagcaagtttattgattggcttaaggagaaaatagtaccagcagccagggagaaggttgaatttctaaacaacttgaaacagctgcca-ctgctagagaatcaaatctcaaacttggaacaatctgctgcctcacaagaggaccttgaaatcatgtttgggaatgtgtcgtatctagctca---------cttctgtcgcaagttccaaccgctgtacgccacggaagctaaaagagtctatgccctggagaagagaatgaataactatatgcagttcaagagcaaacaccgaattgagcctgtatgtctcattattaggggctcaccaggcactgggaagtctctagccactggtattattgcccgagcaatcgctgataagtaccactctagcgtgtactcgctcccaccagacccggatcattttgatggttacaaacaacaggtggttacagtaatggatgatttgtgtcaaaaccccgatggtaaggatatgtccttattctgtcagatggtatccaccgtagacttcattccaccaatggcttctctcgaggagaagggagtttccttcacctctaagttcgtcatcgcatccactaatgccagtaatatcatagtaccaacagtgtctgattctgacgctattcgccgcaggttctacatggactgtgatattgaagtgacagactcatacaaaacagatctgggtagactggatgcagggcgagccgctaaactgtgctctgaaaacaacactgcaaattttaaacgttgcagcccattggtgtgtgggaaggccatccaacttagagataggaagtctaaagtcagatacagtgtggacacagtggtttcagaactcattagagagtacagcaataggtccgccattggcaacacaatcgaggctcttttccaaggcccacccaagttcagaccaattagaatt---agtcttgaagaaaaaccagccccagacgctattagcgacctccttgctagcgtagatagtgaagaagtgcgccagtactgc-agggatcaaggctggattattcctgaagctcccaccaatgtagagcggcatcttaatagagcggtgctcgttatgcaatccattgccacagtagtggcagttgtctcgttggtgtacgtcatctacaagctctttgcagggtttcagggtgcgtattctggtgctcccaaacaagtgctcaagaaacccgctcttcgaacagcgacagtgcagggcccgagccttgactttgctctctccctactgagaaggaacatcaggcaagtccaaacagaccaggggcatttcaccatgttgggtgttagggatcgcttagcagtcctcccgcgccactcacaacctggcaaaactatttggattgagcacaaactcgtgaacgtccttgatgcagttgaactggtggatgagcagggagtcaacctggaattaaccctcatcactcttgacaccaacgaaaaatttagggatatcaccaggttcatcccagaaaatatcagcactgctagtgatgccaccctagtgatcaacacggagcacatgccatcaatgttcgtcccggtgggtgatgttgtgcagtatggctttctgaatctcagtggtaagcctacccatcgtaccatgatgtacaactttcctactaaagcaggacagtgtggaggagtggtgacatctgttgggaagattgtcggcattcacattggcggcaatggcagacaaggtttttgcgcaggcctcaagaggagttattttgctagtgaacaaggagagatccagtgggttaagcccaataaagaaactggaagactcaacatcaatggaccaacccgtaccaagttggaacctagtgtattccatgacatcttcgagggaagtaaagaaccagctgtcttgcacagtaaagacccccgacttgaggtagatttcgaacaggccctgttctctaagtatgtgggaaacacactacatgagcctgacgagtacatcaaggaagcagctcttcattatgcaaaccaattaaagcaattagaaattaatacctctcagatgagcatggaggaggcctgctacggtactgagaatcttgaggctattgatcttcacactagtgcaggttacccctatagtgccctggggataaagaaaagagacatcttagaccctactaccagggacgtgagtaaaatgaagttctacatggacaagtatggtcttgatcttccttactccacttatgtcaaggacgagctgcgctcgattgacaaaattaagaaagggaagtcccgcctgatcgaggccagtagtctaaatgattcagtgtacctcagaatggctttcggacatttgtatgaggccttccatgcaaatcctgggacgataactggatcggctgtggggtgtaaccctgacacattttggagcaagctgccaattttgctccctggttcactctttgcctttgactactcaggttatgacgccagccttagccctgtctggttcagagcattagaattggttcttagggaggtgggttatagtgaagaggcaatttcactcattgagggaatcaaccacacacatcatgtgtatcgtaataagacctattgcgtgcttggtgggatgccctctggctgttcaggaacatccatcttcaactcaatgatcaacaacattattatcagagcattgctcataaaaacatttaagggcattgatttggatgaactcaatatggttgcttatggagacgatgtgctcgctagctatcccttcccaattgattgcttggaactagcaaagaccggtaaggagtatggtctaactatgactcctgctgataaatctccttgctttaatgaggtcaattggggtaatgcgaccttcctcaaaaggggcttcttgcccgatgaacagtttccatttttgattcaccccactatgccaatgagagagatccatgagtctattcgatggaccaaggatgcacgaaatactcaagatcatgtgcgatccttgtgcctcttagcatggcataatggcaagcaagaatatgagaagtttgtgagcacaattaggtctgtcccagtaggaagagcgctggctattccaaattatgaaaatcttagacgcaattggctcgagttatttt-----agaggttacac-------------------------atac---------------ctcaaccc-caccagaa----atctggt------c-a-----tgaatgt-g-actg--------gtgggggtaaatttgt-ta-taacc-a-g-aatagc--------------------------------------------------------------------------------------------------------------------------------------------------------------------------------------------------------------------------------
>KT428644.1_Enterovirus_A71_isolate_EV71/SZ04/CHN/2014_complete_genome
------------------ttaaaa--cag-cct-gtgggttg-t-acccacccaca-gggcccac-t-gggcgcaagcactttggtacttcggtacctttgtgcgcct-g-ttttata------cccc---c---cccc-c------ag-t-gaaacttagaag--------------cagca-aaccac-gatcaa-tagtaggcatagcgctccagttatgtcttga-tcaagcacttctg-tttccccggactgagtatcaatagactgc-tcgcgcggttgaaggagaaaacgttcgttacccggccaactacttcggaaaacc-tagtaacgccatgaaagttgcggagagcttcgttcagca--ccc-cccca---gtgtagatcaggtcgatgagtcaccgca-ttccccacgggcgaccgtggcggtggctgcgttggcggcctgcccat--------ggggtaa-cccatggggcgctctaatacggacatggtgtg-aagagtctactgagctagttggtagtcctccggcccctgaatgcggctaatcccaactgcggagcacacgcccacaagcca-gcggg-tagtgtgtcgtaatgggtaactctgcagcggaaccgactactttgggtgtccgtgtttcc--tttt---atctttatattggctgcttatggtgacaatcaga-------gaattgttaccatatagctattggattggccatccgg--tgtgcaacagagcaattatt-----taccta----tttgtt-ggttttgtaccat-----taacttt--------------gacttctgtgacc-acccttaattatatcttgacccttaacacagttaaa-----catgggttcgcaagtgtctacacagcgctccggttctcacgaaaactcaaattcagccactg-agggttctaccataaactacaccaccatcaattactataaagactcctatgctgccacagcaggcaaacagagtctcaagcaggatccagacaagtttgcgaatcctgttaaagacatcttcactgaaatggcggcgccgctgaagtccccatccgctgaggcatgtgggtacagtgatcgagtggcgcagttaactataggcaactccaccatcactacgcaagaggcggctaacatcatagtcggttatggtgaatggccttcctactgctcagattctgacgctacagcggtggataaaccaacgcgcccggatgtttcagtgaacaggttttacacattggacactaaattatgggagaaat------------------cgtccaagggatggtactggaagttcccggatgtattaacagaaactggggtctttgggcaaaatgcacaattccactacctttaccgatcagggttctgcatccacgtgcagtgcaatgccagtaaattccaccaaggagcactcctagtcgctgtcctaccagagtatgttattgggacagtggcaggcggtacagggacgg------aagatacccaccccccttacaagcagactcaacccggcgccgatggtttcgagttgcaacacccgtacgtgcttgatgctggcatcccgatatcacagttaacagtgtgcccacaccagtggattaatttgaggaccaataattgtgctacaataatagtgccatacattaacgcactgccttttgattctgccttgaaccattgcaactttggcctgttagtagtgcctattagcccactagactacgaccaaggagcgacgccagtaatccctataactatcacactagccccaatgtgttccgaattcgcaggccttaggcaggcggtcacgcaagggttccccaccgagctaaaacctggcacaaatcaatttttaaccaccgatgatggcgtttcagcacccattctaccaaacttccaccccaccccgtgcatccacatacctggtgaagttaggaacttgctagagttatgccaggtggagaccattctggaggttaacaa----------tgtgcccacaaatgccactagctta------atggagagattgcgcttcccagtctcagcacaagcag------ggaaaggtgagctgtgtgcggtgtttagagccgaccccgggcgaaatggaccatggcaatccaccttactgggtcagttgtgcgggtattacacccaatggtcaggatcattggaagtcacctttatgtttactggatccttcatggctaccggtaagatgctcatagcctatacaccaccaggaggtcctctacccaaggatcgggcaaccgccatgttgggtacgcacgtcatctgggatttcgggctgcaatcgtctgttacccttgtaataccatggattagcaacactcattatagagcacatgcccgagatggagtgtttgactactacaccacggggttagtcagtatatggtatcagacaaattacgtggttccaatcggtgcgcccaacacagcttacataatagcactagcggcagcccaaaagaacttcactatgaagttgtgcaaggatgctagtgatatcctgcagacgggcaccatccagggagatagg--------gtggcagatgtaattg---aaagttccat--------------------------aggagatagcgtgagcagagccctcactcacgctctaccagca--------cccacaggccagaacacacaggtgagcagtcaccgactggatacaggcaaggttccagcactccaagctgctgaaattggagcatcatcaaatgctagtgacgagagcatgattgaaacacgctgtgtccttaactcgcacagcacagctgagactactcttgatagtttcttcagtagggcgggactaattggagagatagatctccctcttgagggcacaac-taacccaaatggttatgccaactgggacatagatataacaggttacgcgcaaatgcgtagaaaggtagaattattcacctacatgcgctttgatgcagagttcacttttgttgcgtgcacacccaccggggaagtcgtcccacaattgcttcaatatatgtttgtgccacccggagcccctaagccagattctagggaatcccttgcatggcaaaccgctactaacccctcagtttttgtcaagctgtcagaccctcctgcgcaggtttcagtgccattcatgtcacctgcgagtgcttatcagtggttttatgacgggtatcccacattcggagaacacaaacaggagaaagatcttgaatacggggcatgtcccaacaacatgatgggcacgttctcagtgcggactgtggggacctccaagtccaagtaccctttagtggttaggatttacatgagaatgaagcacgtcagggcgtggatacctcgcccgatgcgtaaccagaactacctattcaaagccaacccaaattatgctggcaa----caccattaagccaactggtgccagtcgcacatcgat---taccac---------------------------------------tctcggg------------------------------------------aaatttggacaacagtctggagccatctatgtgggcaactttagagtggtcaaccgacatcttgccactcacaatgattgggcaaatcttgtttgggaagacagttctcgcgacttgctcgtgtcatccaccaccgcccaaggctgtgacacaattgcccgttgcgattgccagacaggggtgtactactgtaactctatgagaaaacactacccagttagtttttcaaaacccagcctaatctatgtagatgctagcgagtattacccagccaggtaccaatcacatctcatgctcgcacagggtcactcagaacctggtgactgtggtggcatccttagatgccaacatggcgttgtcggcatagtgtctactggtggtaatgggctcgttggttttgctgacgtcagagacctcttgtggttagatgaagaagctatggaacagggcgtgtccgattacatcaag-ggtcttggagatgcttttggaacaggcttcactgacgcagtctcaagggaggttgaagctctcaagaactatcttatagggtctgaaggagcagttgagaaaattttgaaaaatcttattaaactaatctctgcactagtgattgtgatcaggagtgattacgacatggttacgctcactgcaaccttagcgctgataggttgtcatggcagtccttgggcttggattaaggccaaaacagcctccatcttaggtatccctatcgctcaaaagcagagcgcttcctggctcaagaagttcaatgacatggccaacgccgctaaggggttagagtgggtttccaacaagatcagcaaatttattgattggcttaaggagaaaatagtaccagcagccagggagaaggttgaattcctaaacaacttgaaacagctgcca-ctgctagagaatcagatctcaaacttggaacaatctgctgcctcacaagaggaccttgaggtcatgtttgggaatgtgtcgtatctagctca---------cttctgtcgcaagttccaaccgctatacgctacggaagctaaaagagtctatgccctggagaagagaatgaataactacatgcagttcaagagcaaacaccgaattgaacctgtatgtctcattattaggggttcaccaggcactgggaagtctctagccactggtattattgcccgagcaatcgctgataagtaccactctagcgtgtactcgctcccaccagacccggatcattttgatggttataagcaacaggtggttacagtaatggatgatttgtgtcaaaatcccgatggtaaggatatgtctttattctgtcaaatggtatccaccgtagacttcattccaccaatggcttctctcgaagagaagggagtttccttcacctctaagtttgtcatcgcatccactaatgccagtaatatcatagtaccgacagtgtctgattctgacgctattcgtcgcaggttctacatggactgtgatattgaagtgacagactcatacaaaacagatctaggtagactggatgcagggcgagccgctaaactgtgctctgaaaacaacactgcaaattttaaacgttgcagcccattggtgtgtgggaaggccatccaacttagagataggaagtctaaagtcagatacagtgtggacacagtggtttcagaactcattagggaatacagcactaggtccgccattggcaacacaatcgaggctcttttccaaggtccacccaagttcagaccaattaggatt---agtcttgaagaaaaaccggccccagacgctattagcgacctcctcgctagcgtagatagtgaagaagtgcgccagtactgc-agggatcaaggctggattattcctgaagctcccaccaatgtagagcggcatcttaatagagcggtgctcgttatgcaatccatcgccacagtagtggcagttgtctcgttggtgtacgtcatctacaagctctttgcagggtttcagggtgcgtattctggtgctcccaagcaagtgcttaagaaacccgttcttcgaacagcgacagtgcagggcccgagccttgactttgctctctccctactgagaaggaacatcaggcaagtccaaacagaccaggggcatttcaccatgttgggtgttagggatcgcttagcagtcctcccgcgccactcacaacctggcaaaactatttggattgagcacaaactcgtgaacgtccttgatgcagttgaactggtggatgagcaaggagtcaacctggaattaaccctcatcactcttgacaccaacgaaaaatttagggatatcaccaaattcatcccagaaaatatcagcactgctagtgatgccaccctagtgatcaacacggagcacatgccatcaatgtttgtcccggtgggtgacgttgtgcagtatggctttttgaatctcagtggtaagcctacccatcgtaccatgatgtacaactttcctactaaagcgggacagtgtggaggagtggtgacatctgttgggaagattgtcggcattcacattggtggtaatggcagacaaggtttttgcgcaggcctcaagaggagttactttgctagtgaacaaggagagatccagtgggttaagcccaataaagaaactggaagactcaacatcaatggaccaacccgtaccaagttggaacctagtgtattccatgacatcttcgagggaagtaaagaaccagctgttttgcacagtaaagacccccgacttgaggtagatttcgaacaggccctgttctctaagtatgtgggaaacacactacatgagcctgacgagtacatcaaagaggcagctcttcattatgcaaaccaattaaagcaactagaaattaatacctctcaaatgagcatggaggaggcctgctacggtactgagaaccttgaggctattgatcttcacactagtgcaggttacccctatagtgccctggggataaagaaaagagacatcttagaccctaccaccagggacgtgagtaaaatgaagttctacatggacaagtatggtcttgatcttccttactccacttatgtcaaggacgagctgcgctcgattgacaaaatcaagaaagggaagtcccgcctgatcgaggccagtagtctaaatgattcagtgtacctcagaatggcttttggacatttgtatgaggctttccacgcaaatcctgggacgataactggatcggctgtggggtgtaaccctgacacattttggagcaagttgccaattttgctccctggttcactctttgcctttgactactcaggttatgacgccagccttagccctgtctggttcagagcattagaattggttcttagggaggtgggatatagtgaagaggcaatttcactcattgagggaatcaaccacacacatcatgtgtatcgtaataagacctactgcgtgctcggtgggatgccctctggctgttcaggaacatccatcttcaactcaatgatcaacaacattattatcagagcactgctcataaaaacatttaagggcattgatttggatgaactcaatatggttgcttatggagacgatgtgctcgctagctatcccttcccaattgattgcttggaactagcaaagactggtaaggagtacggactaactatgactcctgctgataaatctccttgctttaatgaggtcaattggggcaatgcgaccttcctcaaaaggggcttcttgcccgatgaacagtttccatttttgattcaccccactatgccaatgagagagatccatgagtctattcgatggaccaaggacgcacgaaacactcaagatcatgtgcggtccttgtgcctcttagcatggcataatggcaagcaagaatatgagaagtttgtgagcacaattaggtctgtcccagtaggaagagcgttggctattccaaattatgaaaatcttagacgcaattggctcgagttatttt-----agaggttatac-------------------------atac---------------ctcaaccc-caccagaa----atctggt------c-g-----tgaatgt-g-actg--------gtgggggtaaatttgt-ta-taacc-a-g-aatagc--------------------------------------------------------------------------------------------------------------------------------------------------------------------------------------------------------------------------------
>KT428648.1_Enterovirus_A71_isolate_EV71/SZ42/CHN/2014_complete_genome
------------------ttaaaa--cag-cct-gtgggttg-t-acccacccaca-gggcccac-t-gggcgcaagcactctggtacttcggtacctttgtgcgcct-g-ttttata------cccc---c---cccc-c------ag-t-gaaacttagaag--------------cagca-aaccac-gatcaa-tagtaggcatagcgctccagttatgtcttga-tcaagcacttctg-tttccccggactgagtatcaatagactgc-tcgcgcggttgaaggagaaaacgttcgttacccggccaactacttcggaaaacc-tagtaacgccatgaaagttgcggagagcttcgttcagca--ccc-cccca---gtgtagatcaggtcgatgagtcaccgca-ttccccacgggcgaccgtggcggtggctgcgttggcggcctgcccat--------ggggtaa-cccatggggcgctctaatacggacatggtgtg-aagagtctactgagctagttggtagtcctccggcccctgaatgcggctaatcccaactgcggagcacacgcccacaagcca-gcggg-tagtgtgtcgtaatgggtaactctgcagcggaaccgactactttgggtgtccgtgtttcc--tttt---atctttatattggctgcttatggtgacaatcaga-------gaattgttaccatatagctattggattggccatccgg--tgtgcaacagagcaattatt-----taccta----tttgtt-ggttttgtaccat-----taacttt--------------gacttctgtgacc-acccttaattatatcttgacccttaacacagttaaa-----catgggttcgcaagtgtctacacagcgctccggttctcacgaaaactcaaattcagccactg-agggttctaccataaactacaccaccatcaattactataaagactcctatgctgccacagcaggcaaacagagtctcaagcaggatccagacaagtttgcgaatcctgttaaagacatcttcactgaaatggcggcgccgctgaagtccccatccgctgaggcatgtgggtacagtgatcgagtggcgcagttaactataggcaactccaccatcactacgcaagaggcggctaacatcatagtcggttatggtgaatggccttcctactgctcagattctgacgctacagcggtggataaaccaacgcgcccggatgtttcagtgaacaggttttacacattggacactaaattatgggagaaat------------------cgtccaagggatggtactggaagttcccggatgtattaacagaaactggggtctttgggcaaaatgcacaattccactacctttaccgatcagggttctgcatccacgtgcagtgcaatgccagtaaattccaccaaggagcactcctagtcgctgtcctaccagagtatgttattgggacagtggcaggcggtacagggacgg------aagatacccaccccccttacaagcagactcaacccggcgccgatggtttcgagttgcaacacccgtacgtgcttgatgctggcatcccgatatcacagttaacagtgtgcccacaccagtggattaatttgaggaccaataattgtgctacaataatagtgccatacattaacgcactgccttttgattctgccttgaaccattgcaactttggcctgttagtagtgcctattagcccactagactacgaccaaggagcgacgccagtaatccctataactatcacactagccccaatgtgttccgaattcgcaggccttaggcaggcggtcacgcaagggttccccaccgagctaaaacctggcacaaatcaatttttaaccaccgatgatggcgtttcagcacccattctaccaaacttccaccccaccccgtgcatccacatacctggtgaagttaggaacttgctagagttatgccaggtggagaccattctggaggttaacaa----------tgtgcccacaaatgccactagctta------atggagagattgcgcttcccagtctcagcacaagcag------ggaaaggtgagctgtgtgcggtgtttagagccgaccccgggcgaaatggaccatggcaatccaccttactgggtcagttgtgcgggtattacacccaatggtcaggatcattggaagtcacctttatgtttactggatccttcatggctaccggtaagatgctcatagcctatacaccaccaggaggtcctctacccaaggatcgggcaaccgccatgttgggtacgcacgtcatctgggatttcgggctgcaatcgtctgttacccttgtaataccatggattagcaacactcattatagagcacatgcccgagatggagtgtttgactactacaccacggggttagtcagtatatggtatcagacaaattacgtggttccaatcggtgcgcccaacacagcttacataatagcactagcggcagcccaaaagaacttcactatgaagttgtgcaaggatgctagtgatatcctgcagacgggcaccatccagggagatagg--------gtggcagatgtaattg---aaagttccat--------------------------aggagatagcgtgagcagagccctcactcacgctctaccagca--------cccacaggccagaacacacaggtgagcagtcaccgactggatacaggcaaggttccagcactccaagctgctgaaattggagcatcatcaaatgctagtgacgagagcatgattgaaacacgctgtgtccttaactcgcacagcacagctgagactactcttgatagtttcttcagtagggcgggactaattggagagatagatctccctcttgagggcacaac-taacccaaatggttatgccaactgggacatagatataacaggttacgcgcaaatgcgtagaaaggtagaattattcacctacatgcgctttgatgcagagttcacttttgttgcgtgcacacccaccggggaagtcgtcccacaattgcttcaatatatgtttgtgccacccggagcccctaagccagattctagggaatcccttgcatggcaaaccgctactaacccctcagtttttgtcaagctgtcagaccctcctgcgcaggtttcagtgccattcatgtcacctgcgagtgcttatcagtggttttatgacgggtatcccacattcggagaacacaaacaggagaaagatcttgaatacggggcatgtcccaacaacatgatgggcacgttctcagtgcggactgtggggacctccaagtccaagtaccctttagtggttaggatttacatgagaatgaagcacgtcagggcgtggatacctcgcccgatgcgtaaccagaactacctattcaaagccaacccaaattatgctggcaa----caccattaagccaactggtgccagtcgcacatcgat---taccac---------------------------------------tctcggg------------------------------------------aaatttggacaacagtctggagccatctatgtgggcaactttagagtggtcaaccgacatcttgccactcacaatgattgggcaaatcttgtttgggaagacagttctcgcgacttgctcgtgtcatccaccaccgcccaaggctgtgacacaattgcccgttgcgattgccagacaggggtgtactactgtaactctatgagaaaacactacccagttagtttttcaaaacccagcctaatctatgtagatgctagcgagtattacccagccaggtaccaatcacatctcatgctcgcacagggtcactcagaacctggtgactgtggtggcatccttagatgccaacatggcgttgtcggcatagtgtctactggtggtaatgggctcgttggttttgctgacgtcagagacctcttgtggttagatgaagaagctatggaacagggcgtgtccgattacatcaag-ggtcttggagatgcttttggaacaggcttcactgacgcagtctcaagggaggttgaagctctcaagaactatcttatagggtctgaaggagcagttgagaaaattttaaaaaatcttattaaactaatctctgcactagtgattgtgatcaggagtgattacgacatggttacgctcactgcaaccttagcgctgataggttgtcatggcagtccttgggcttggattaaggccaaaacagcctccatcttaggtatccctatcgctcaaaagcagagcgcttcctggctcaagaagttcaatgacatggccaacgccgctaaggggttagagtgggtttccaacaagatcagcaaatttattgattggcttaaggagaaaatagtaccagcagccagggagaaggttgaattcctaaacaacttgaaacagctgtca-ctgctagagaatcagatctcaaacttggaacaatctgctgcctcacaagaggaccttgaggtcatgtttgggaatgtgtcgtatctagctca---------cttctgtcgcaagttccaaccgctatacgctacggaagctaaaagagtctatgccctggagaagagaatgaataactacatgcagttcaagagcaaacaccgaattgaacctgtatgtctcattattaggggttcaccaggcactgggaagtctctagccactggtattattgcccgagcaatcgctgataagtaccactctagcgtgtactcgctcccaccagacccggatcattttgatggttataagcaacaggtggttacagtaatggatgatttgtgtcaaaatcccgatggtaaggatatgtctttattctgtcaaatggtatccaccgtagacttcattccaccaatggcttctctcgaagagaagggagtttccttcacctctaagtttgtcatcgcatccactaatgccagtaatatcatagtaccgacagtgtctgattctgacgctattcgtcgcaggttctacatggactgtgatattgaagtgacagactcatacaaaacagatctaggtagactggatgcagggcgagccgctaaactgtgctctgaaaacaacactgcaaattttaaacgttgcagcccattggtgtgtgggaaggccatccaacttagagataggaagtctaaagtcagatacagtgtggacacagtggtttcagaactcattagggaatacagcactaggtccgccattggcaacacaatcgaggctcttttccaaggtccacccaagttcagaccaattaggatt---agtcttgaagaaaaaccggccccagacgctattagcgaccttctcgctagcgtagatagtgaagaagtgcgccagtactgc-agggaacaaggctggattattcctgaagttcccaccaatgtagagcggcatcttaatagagcggtgctcgttatgcaatccatcgccacagtagtggcagttgtctcgttggtgtacgtcatctacaagctctttgcagggtttcagggtgcgtattctggtgctcccaagcaagtgcttaagaaacccgttcttcgaacagcgacagtgcagggcccgagccttgactttgctctctccctactgagaaggaacatcaggcaagtccaaacagaccaggggcatttcaccatgttgggtgttagggatcgcttagcagtcctcccgcgccactcacaacctggcaaaactatttggattgagcacaaactcgtgaacgtccttgatgcagttgaactggtggatgagcaaggagtcaacctggaattaaccctcatcactcttgacaccaacgaaaaatttagggatatcaccaaattcatcccagaaaatatcagcactgctagtgatgccaccctagtgatcaacacggagcacatgccatcaatgtttgtcccggtgggtgacgttgtgcagtatggctttttgaatctcagtggtaagcctacccatcgtaccatgatgtacaactttcctactaaagcgggacagtgtggaggagtggtgacatctgttgggaagattgtcggcattcacattggtggtaatggcagacaaggtttttgcgcaggcctcaagaggagttactttgctagtgaacaaggagagatccagtgggttaagcccaataaagaaactggaagactcaacatcaatggaccaacccgtaccaagttggaacctagtgtattccatgacatcttcgagggaagtaaagaaccagctgttttgcacagtaaagacccccgacttgaggtagatttcgaacaggccctgttctctaagtatgtgggaaacacactacatgagcctgacgagtacatcaaagaggcagctcttcattatgcaaaccaattaaagcaactagaaattaatacctctcaaatgagcatggaggaggcctgctacggtactgagaaccttgaggctattgatcttcacactagtgcaggttacccctatagtgccctggggataaagaaaagagacatcttagaccctaccaccagggacgtgagtaaaatgaagttctacatggacaagtatggtcttgatcttccttactccacttatgtcaaggacgagctgcgctcgattgacaaaatcaagaaagggaagtcccgcctgatcgaggccagtagtctaaatgattcagtgtacctcagaatggcttttggacatttgtatgaggctttccacgcaaatcctgggacgataactggatcggctgtggggtgtaaccctgacacattttggagcaagttgccaattttgctccctggttcactctttgcctttgactactcaggttatgacgccagccttagccctgtctggttcagagcattagaattggttcttagggaggtgggatatagtgaagaggcaatttcactcattgagggaatcaaccacacacatcatgtgtatcgtaataagacctactgcgtgctcggtgggatgccctctggctgttcaggaacatccatcttcaactcaatgatcaacaacattattatcagagcactgcttataaaaacatttaagggcattgatttggatgaactcaatatggttgcttatggagacgatgtgctcgctagctatcccttcccaatcgattgcttggaactagcaaagactggtaaggagtacggactaactatgactcctgctgataaatctccttgctttaatgaggtcaattggggcaatgcgaccttcctcaaaaggggcttcttgcccgatgaacagtttccatttttgattcaccccactatgccaatgagagagatccatgagtctattcgatggaccaaggacgcacgaaacactcaagatcatgtgcggtccttgtgcctcttagcatggcataatggcaagcaagaatatgagaagtttgtgagcacaattaggtctgtcccagtaggaagagcgttggctattccaaattatgaaaatcttagacgcaattggctcgagttatttt-----agaggttatac-------------------------atac---------------ctcaaccc-caccagaa----atctggt------c-g-----tgaatgt-g-actg--------gtgggggtaaatttgt-ta-taacc-a-g-aatagc--------------------------------------------------------------------------------------------------------------------------------------------------------------------------------------------------------------------------------
>KP289426.1_Enterovirus_A71_isolate_EV71/P40/2013/China_complete_genome
------------------ttaaaa--cag-cct-gtgggttg-t-acccacccaca-gggccccc-t-gggcgcaagcactttggtacttcggtacctttgtgcgcct-g-ttttata------cccc---c---cccc-c------ag-t-gaaacttagaag--------------cagca-aaccac-gatcaa-tagtaggcatagcgctccagttatgtcttga-tcaagcacttctg-tttccccggactgagtatcaatagactgc-tcgcgcggttgaaggagaaaacgttcgttacccggccaactacttcggaaaacc-tagtaacaccatgaaagttgcggagagcttcgttcagca--ctc-cccca---gtgtagatcaggtcgatgagtcaccgca-ttccccacgggcgaccgtggcggtggctgcgttggcggcctgcccat--------ggggtaa-cccatggggcgctctaatacggacatggtgtg-aagagtctactgagctagttggtagtcctccggcccctgaatgcggctaatcccaactgcggagcacacgcccacaagcca-gcggg-tagtgtgtcgtaatgggtaactctgcagcggaaccgactactttgggtgtccgtgtttcc--tttt---atctttatattggctgcttatggtgacaatcaga-------gaattgttaccatatagctattggattggccatccgg--tgtgcaacagagcaattatt-----taccta----tttgtt-ggttttgtaccat-----taacttt--------------gacttctgtgacc-acccttaattatatcttgacccttaacacagttaaa-----catgggttcgcaagtgtctacacagcgctccggttctcacgaaaactcaaattcagccactg-agggttctaccataaactacaccaccatcaattactataaagactcctatgctgccacagcaggcaaacagagtctcaagcaggatccagacaagtttgcaaatcctgttaaagacatcttcactgaaatggcggcgccgctgaagtccccatccgctgaggcatgtgggtacagtgatcgagtggcgcagttaactataggcaactccaccatcactacgcaagaagcggctaacatcatagtcggttatggtgaatggccttcctactgctcagattctgacgctacagcggtggacaaaccaacgcgcccggatgtttcagtgaacaggttttacacattggacactaaattatgggagaaat------------------cgtccaagggatggtactggaagttcccggatgtattaacagaaactggggtctttgggcaaaatgcacaattccactacctttaccgatcagggttctgcatccacgtgcagtgcaatgccagtaaattccaccaaggagcactcctagtcgctgtcctaccagagtatgttattgggacagtggcaggcggtacagggacgg------aagatacccaccccccttacaagcagactcaacccggcgccgatggtttcgagttgcaacacccgtacgtgcttgatgctggcatcccgatatcacagttaacagtgtgcccacaccagtggattaatttgaggaccaataattgtgctacaataatagtgccatacattaacgcactgccttttgattctgccttgaaccattgcaactttggcctgttagtagtgcctattagcccactagactacgaccaaggagcgacgccagtaatccctataactatcacattagccccaatgtgttccgaattcgcaggtcttaggcaggcggtcacgcaagggttccccaccgagctaaagcctggcacaaatcaatttttaaccaccgatgatggcgtttcagcacctattctaccaaacttccaccccaccccgtgcatccacatacctggtgaggttaggaacttgctagagttatgccaggtggagaccattctggaggttaacaa----------cgtgcccacaaatgccactagctta------atggagagattgcgcttcccagtctcagcacaagcag------ggaaaggtgagctgtgtgcggtgtttagagccgaccccgggcgaaatggaccatggcaatccaccttactgggtcagttgtgcgggtattacacccaatggtcaggatcattggaagtcacctttatgtttactggatccttcatggctaccggtaagatgctcatagcctatacaccaccaggaggtcctttacccaaggatcgggcaaccgccatgttgggtacgcacgtcatctgggatttcgggctgcaatcgtctgttacccttgtaataccatggattagcaacactcattatagagcacatgccctagatggagtgtttgactactacaccacagggttagtcagtatatggtatcagacaaattacgtggttccaatcggtgcgcccaacacagcttacataatagcactagcggcagcccaaaagaacttcactatgaagttgtgcaaggatgctagtgatatcctgcagacgggcaccatccagggagatagg--------gtggcagatgtaattg---aaagttccat--------------------------aggagatagcgtgagcagagccctcactcacgctctaccagca--------cccacaggccagcacacacaggtgagcagtcatcgactggatacaggcaaggttccagcactccaagctgctgaaattggagcatcatcaaatgctagtgacgagagcatgattgaaacacgctgtgtccttaactcgcacagcacagctgagactactcttgatagtttcttcagtagggcgggactagttggagagatagatctccctcttgagggcacaac-taacccaaatggttatgccaactgggacatagatataacaggttacgcgcaaatgcgtagaaaggtagaattattcacctacatgcgctttgatgcagagttcaattttgttgcgtgcacacccaccggggaagttgtcccacaattgcttcaatatatgtttgtgccacccggagcccctaagccagattctagggaatcccttgcatggcaaaccgctactaacccctcagtttttgtcaagctgtcagaccctcctgcgcaggtttcagtgccattcatgtcacctgcgagtgcttatcagtggttttatgacgggtatcccacattcggagaacacaaacaggagaaagatcttgaatacggggcatgtcccaacaacatgatgggcacgttctcagtgcggactgtggggacctccaagtccaagtaccctttagtggttaggatttacatgagaatgaagcacgtcagggcgtggatacctcgcccgatgcgtaaccagaactacctattcaaagccaacccaaattatgctggcaa----caccattaagccaactggtgccagtcgcacatcgat---taccac---------------------------------------tctcggg------------------------------------------aaatttggacaacagtctggagccatctatgtgggcaactttagagtggtcaaccgacatcttgccactcacaatgattgggcaaatcttgtttgggaagacagttctcgcgacttgctcgtgtcatccaccaccgcccaaggctgtgacacaattgcccgttgcgattgccagacaggggtgtactactgtaactctatgagaaaacactacccagttagtttttcaaaacccagcctaatctatgtagatgctagcgagtattacccagccaggtaccaatcacatctcatgctcgcacagggtcactcagaacctggtgactgtggtggcatccttagatgccaacatggcgttgtcggcatagtgtctactggtggtaatgggctcgttggttttgctgacgtcagagacctcttgtggttagatgaagaagctatggaacagggcgtgtccgattacatcaag-ggtcttggagatgcttttggaacaggcttcactgacgcagtctcaagggaggttgaagctctcaagaactatcttatagggtctgaaggagcagttgagaaaattttgaaaaatcttattaaactaatctctgcactagtgattgtgatcaggagtgattacgacatggttaccctcactgcaaccttagcgctgataggttgtcatggcagtccttgggcttggattaaggccaaaacagcctccatcttaggtatccctatcgctcaaaagcagagcgcttcctggctcaagaagttcaatgacatggccaacgccgctaaggggttagagtgggtttccaacaagatcagcaaatttattgattggcttaaggagaaaatagtaccagcagccagggagaaggttgaattcctaaacaacttgaaacagctgcca-ctgctagagaatcagatctcaaacttggaacaatctgctgcctcacaagaggaccttgaggtcatgtttgggaatgtgtcgtatctagctca---------cttctgtcgcaagttccaaccgctatacgccacggaagctaaaagagtctatgccctggagaagagaatgaataactacatgcagttcaagagcaaacaccgaattgaacctgtatgtctcattattaggggctcaccaggcactgagaagtctctagccactggtattattgcccgagcaatcgctgataagtaccactctagcgtgtactcgctcccaccagacccggatcattttgatggttataagcaacaggtggttacagtaatggatgatttgtgtcaaaatcccgatggtaaggatatgtctttattctgtcaaatggtatccaccgtagacttcattccaccaatggcttctctcgaagagaagggagtttccttcacctctaagtttgtcatcgcatccactaatgccagtaatatcatagtaccaacagtgtctgattctgacgctattcgccgcaggttctacatggactgtgatattgaagtgacagactcatacaaaacagatctaggtagactggatgcagggcgagccgctaaactgtgctctgaaaacaacactgcaaattttaaacgttgcagcccattggtgtgtgggaaggccatccaacttagagataggaagtctaaagtcagatacagtgtggacacagtggtttcagaactcattagggaatacagcactaggtccgccattggcaacacaatcgaggctcttttccaaggtccacccaagttcagaccaattaggatt---agtcttgaagaaaaaccagccccagacgctattagcgacctcctcgctagcgtagatagtgaagaagtgcgccagtactgc-agggatcaaggctggattattcctgaagctcccaccaatgtagagcggcatcttaatagagcggtgctcgttatgcaatccatcgccacagtagtggcagttgtctcgttggtgtacgtcatctacaagctctttgcagggtttcagggtgcgtattctggtgctcccaagcaagtgcttaagaaacccgttcttcgaacagcgacagtgcagggcccgagccttgactttgctctctccctactgagaaggaacatcaggcaagtccaaacagaccaggggcatttcaccatgttgggtgttagggatcgcttagcagtcctcccgcgccactcacaacctggcaaaactatttggattgagcacaaactcgtgaacgtccttgatgcagttgaactggtggatgagcaaggagtcaacctggaattaaccctcatcactcttgacaccaacgaaaaatttagggatatcaccaaattcatcccagaaaatatcagcactgctagtgatgccaccctagtgatcaacacggagcacatgccatcaatgtttgtcccggtgggtgacgttgtgcagtatggctttttgaatctcagtggtaagcctacccatcgtaccatgatgtacaactttcctactaaagcgggacagtgtggaggagtggtgacatctgttgggaagattgtcggcattcacattggtggtaatggcagacaaggtttttgcgcaggcctcaagaggagttactttgctagtgaacaaggagagatccagtgggttaagcccaataaagaaactggaagactcaacatcaatggaccaacccgtaccaagttggaacctagtgtattccatgacatcttcgagggaagtaaagaaccagctgttttgcacagtaaagacccccgacttgaggtagatttcgaacaggccctgttctctaagtatgtgggaaacacactacatgagcctgacgagtacatcaaagaggcagctcttcattatgcaaaccaattaaagcaactagaaattaatacctctcaaatgagcatggaggaggcctgctacggtactgagaatcttgaggctattgatcttcacactagtgcaggttacccctatagtgccctggggataaagaaaagagacatcttagaccctaccaccagggacgtgagtaaaatgaagttctacatggacaagtatggtcttgatcttccttactccacttatgtcaaggacgagctgcgctcgattgacaaaatcaagaaagggaagtcccgcctgatcgaggccagtagtctaaatgattcagtgtacctcagaatggcttttggacatttgtatgaggctttccacgcaaatcctgggacgataactggatcggctgtggggtgtaaccctgacacattttggagcaagttgccaattttgctccctggttcactctttgcctttgactactcaggttatgacgccagccttagccctgtctggttcagagcattagaattggttcttagggaggtgggatatagtgaagaggcaatttcactcattgagggaatcaaccacacacatcatgtgtatcgtaataagacctactgcgtgctcggtgggatgccctctggctgttcaggaacatccatcttcaactcaatgatcaacaacattattatcagagcactgctcataaaaacatttaagggcattgatttggatgaactcaatatggttgcttatggagacgatgtgctcgctagctatcccttcccaattgattgcttggaactagcaaagactggtaaggagtacggactaactatgactcctgctgataaatctccttgctttaatgaggtcaattggggcaatgcgaccttcctcaaaaggggcttcttgcccgatgaacagtttccatttttgattcaccccactatgccaatgagagagatccatgagtctattcgatggaccaaggacgcacgaaacactcaagatcatgtgcggtccttgtgcctcttagcatggcataatggcaagcaagaatatgagaagtttgtgggcacaattaggtctgtcccagtaggaagagcgttggctattccaaattatgaaaatcttagacgcaattggctcgagttatttt-----agaggttatac-------------------------atac---------------ctcaaccc-caccagaa----atctggt------c-a-----tgaatgt-g-actg--------gtgggggtaaatttgt-ta-taacc-a-g-aatagc--------------------------------------------------------------------------------------------------------------------------------------------------------------------------------------------------------------------------------
>KP289420.1_Enterovirus_A71_isolate_EV71/P123/2013/China_complete_genome
------------------ttaaaa--cag-cct-gtgggttg-c-acccactcaca-gggcctac-t-gggcgcaagcactctggtacctcggtacctttgtgcgcct-g-ttttata------cccc---c---cccc-c------ag-t-gaaacttagaag--------------cagca-aaccac-gatcaa-tagcaggcatagcgctccagttatgtcttga-tcaagcacttctg-tttccccggactgagtatcaatagactgc-tcgcgcggttgaaggagaaaacgttcgttacccggccaactacttcggaaaacc-tagtaacaccatgaaagttgcggagagcttcgttcagca--ctc-cccca---gtgtagatcaggtcgatgagtcaccgca-ttccccacgggcgaccgtggcggtggctgcgttggcggcctgcccat--------ggggtaa-cccatggggcgctctaatacggacatggtgtg-aagagtctactgagctagttggtagtcctccggcccctgaatgcggctaatcccaactgcggagcacacgcccacaagcca-gcggg-tagtgtgtcgtaatgggtaactctgcagcggaaccgactactttgggtgtccgtgtttcc--tttt---atctttatattggctgcttatggtgacaatcaga-------gaattgttaccatatagctattggattggccatccgg--tgtgcaacagagcaattatt-----taccta----tttgtt-ggttttgtaccat-----taacttt--------------gacttctgtgacc-acccttaattatatcttgacccttaacacagttaaa-----catgggttcgcaagtgtctacacagcgctccggttctcacgaaaactcaaattcagccactg-agggttctaccataaactacaccaccatcaattactataaagactcctatgctgccacagcaggcaaacagagtctcaagcaggatccagacaagtttgcaaatcctgttaaagacatcttcactgaaatggcggcgccgctgaagtccccatccgctgaggcatgtgggtacagtgatcgagtggcgcagttaactataggcaactccaccatcactacgcaagaagcggctaacatcatagtcggttatggtgaatggccttcctactgctcagattctgacgctacagcggtggataaaccaacgcgcccggatgtttcagtgaacaggttttacacattggacactaaattatgggagaaat------------------cgtccaagggatggtactggaagttcccggatgtattaacagaaactggggtctttgggcaaaatgcacaactccactacctctaccgatcagggttctgcattcacgtgcagtgcactgcctgtaaattccatcaaggagcactcctagtcgctgtcctaccagagtatgttattgggacagtggcaggcggtacagggacgg------aagatacccaccccccttacaagcagactcaacccggcgccgatggtttcgagttgcaacacccgtacgtgcttgatgctggcatcccgatatcgcagttaacagtgtgcccacaccagtggattaatttgaggaccaataattgtgctacaataatagtgccatacattaacgcactgccttttgattctgccttgaaccattgcaactttggcctgttagtagtgcctattagcccactagactacgaccaaggagcgacgccagtaatccctataactatcacattagccccaatgtgttctgaattcgcaggtcttaggcaggcggtcacgcaagggttccccaccgagctaaagcctggcacaaatcaatttttaaccaccgatgatggcgtttcagcacctattctaccaaacttccaccccaccccgtgcatccacatacctggtgaagttaggaacttgctagagttatgccaggtggagaccattctggaggttaacaa----------tgtgcccacaaatgccactagctta------atggagagattgcgcttcccagtctcagcacaagcag------ggaaaggtgagctgtgtgcggtgtttagagccgaccccgggcgaaatggaccatggcaatccaccttactgggtcagttgtgcgggtattacacccaatggtcaggatcattggaagtcacctttatgtttactggatccttcatggctaccggtaagatgctcatagcctatacaccaccaggaggtcctctacccaaggatcgggcaaccgccatgttgggtacgcacgtcatctgggatttcgggctgcaatcgtctgttacccttgtaataccatggattagcaacactcattatagagcacatgcccgagatggagtgtttgactactacaccacagggttagtcagtatatggtatcagacaaattacgtggttccaatcggtgcgcccaacacagcttacataatagcactagcggcagcccaaaagaacttcactatgaagttgtgcaaggatgctagtgatatcctgcagacgggcaccatccagggagatagg--------gtggcagatgtaattg---aaagttccat--------------------------aggagatagcgtgagcagagccctcactcacgctctaccagca--------cccacaggccagaacacacaggtgagcagtcatcgactggatacaggcaaggttccagcactccaagctgctgaaattggagcatcatcaaatgctagtgacgagagcatgattgaaacacgctgtgtccttaactcgcacagcacagctgagactactcttgatagtttcttcagtagggcgggactagttggagagatagatctccctcttgagggcacaac-taacccaaatggttatgccaactgggacatagatataacaggttacgcgcaaatgcgtagaaaggtagaattattcacctacatgcgcttggatgcagagttcacttttgttgcgtgcacacccaccggggaaggtgtcccacaattgcttcaatatatgtttgtgccacccggagcccctaagccagattctagggaatcccttgcatggcaaaccgctactaacccctcagtttttgtcaagctgtcagaccctcctgcgcaggtttcagtgccattcatgtcacctgcgagtgcttatcagtggttttatgacgggtatcccacattcggagaacacaaacaggagaaagatcttgaatacggggcatgtcccaacaacatgatgggcacgttctcagtgcggactgtggggacctccaagtccaagtaccctttagtggttaggatttacatgagaatgaagcacgtcagggcgtggatacctcgcccgatgcgtaaccagaactacctattcaaagccaacccaaattatgctggcaa----caccattaagccaactggtgccagtcgcacatcgat---taccac---------------------------------------tctcggg------------------------------------------aaatttggacaacagtctggagccatctatgtgggcaactttagagtggtcaaccgacatcttgccactcacaatgattgggcaaatcttgtttgggaagacagttctcgcgacttgctcgtgtcatccaccaccgcccaaggctgtgacacaattgcccgttgcgattgccagacaggggtgtactactgtaactctatgagaaaacactacccagttagtttttcaaaacccagcctaatctatgtagatgctagcgagtattacccagccaggtaccaatcacatctcatgctcgcacagggtcactcagaacctggtgactgtggtggcatccttagatgccaacatggtgttgtcggcatagtgtctactggtggtaatgggctcgttggttttgctgacgtcagagacctcttgtggttagatgaagaagctatggaacagggcgtgtccgattacatcaag-ggtcttggagatgcttttggaacaggcttcactgacgcagtctcaagggaggttgaagctctcaagaactatcttatagggtctgaaggagcagttgagaaaattttgaaaaatcttattaaactaatctctgcactagtgattgtgatcaggagtgattacgacatggttaccctcactgcaaccttagcgctgataggttgtcatggcagtccttgggcttggattaaggccaaaacagcctccatcttaggtatccctatcgctcaaaagcagagcgcttcctggctcaagaagttcaatgacatggccaacgccgctaaggggttagagtgggtttccaacaagatcagcaaatttattgattggcttaaggagaaaatagtaccagcagccagggagaaggttgaattcctaaacaacttgaaacagctgcca-ctgctagagaatcagatctcaaacttggaacaatctgctgcctcacaagaggaccttgaggtcatgtttgggaatgtgtcgtatctagctca---------cttctgtcgcaagttccaaccgctatacgccacggaagctaaaagagtctacgccctggagaagagaatgaataactacatgcagttcaagagcaaacaccgaattgaacctgtatgtctcattattaagggctcaccaggcactgggaagtctctagccactggtattattgcccgagcaatcgctgataagtaccactctagcgtgtactcgctcccaccagacccggatcattttgatggttataagcaacaggtggttacagtaatggatgatttgtgtcaaaatcccgatggtaaggatatgtctttattctgtcaaatggtatccaccgtagacttcattccaccaatggcttctctcgaagagaagggagtttccttcacctctaagtttgtcatcgcatccactaatgccagtaatatcatagtaccaacagtgtctgattctgacgctattcgccgcaggttctacatggactgtgatattgaagtgacagactcatacaaaacagatctaggtagactggatgcagggcgagccgctaaactgtgctctgaaaacaacactgcaaattttaaacgttgcagcccattggtgtgtgggaaggccatccaacttagagataggaagtctaaagtcagatacagtgtggacacagtggtttcagaactcattagggaatacagcactaggtccgccattggcaacacaatcgaggctcttttccaaggtccacccaagttcagaccaattaggatt---agtcttgaagaaaaaccagccccagacgctattagcgacctcctcgctagcgtagatagtgaagaagtgcgccagtactgc-atggatcaaggctggattattcctgaagctcccaccaatgtagagcggcatcttaatagagcggtgctcgttatgcaatccatcgccacagtagtggcagttgtctcgttggtgtacgtcatctacaagctctttgcagggtttcagggtgcgtattctggtgctcccaagcaagtgcttaagaaacccgttcttcgaacagcgacagtgcagggcccgagccttgactttgctctctccctactgagaaggaacatcaggcaagtccaaacagaccaggggcatttcaccatgttgggtgttagggatcgcttagcagtcctcccgcgccactcacaacctggcaaaactatttggattgagcacaaactcgtgaacgtccttgatgcagttgagctggtggatgagcaaggagtcaacctggaattaaccctcatcactcttgacaccaacgaaaaatttagggatatcaccaaattcatcccagaaaatatcagcactgctagtgatgccaccatagtgatcaacacggagcacatgccatcaatgtttgtcccggtgggtgacgttgtgcagtatggctttttgaatctcagtggtaagcctacccatcgtaccatgatgtacaacttccctactaaagcgggacagtgtggaggagtggtgacatctgttgggaagattgtcggcattcacattggtggtaatggcagacaaggtttttgcgcaggcctcaagaggagttactttgctagtgaacaaggagagatccagtgggttaagcccaataaagaaactggaagactcaacatcaatggaccaacccgtaccaagttggaacctagtgtattccatgacatcttcgagggaagtaaagaaccagctgttttgcacagtaaagacccccgacttgaggtagatttcgaacaggccctgttctctaagtatgtgggaaacacactacatgagcctgacgagtacatcaaagaggcagctcttcattatgcaaaccaattaaagcaactagaaattaatacctctcaaatgagcatggaggaggcctgctacggtactgagaatcttgaggctattgatcttcacactagtgcaggttacccctatagtgccctggggataaagaaaagagacatcttagaccctaccaccagggacgtgagtaaaatgaagttctacatggacaagtatggtcttgatcttccttactccacttatgtcaaggacgagctgcgctcgattgacaaaatcaagaaagggaagtcccgcctgatcgaggccagtagtctaaatgattcagtgtacctcagaatggcttttggacatttgtatgaggctttccacgcaaatcctgggacgataactggatcggctgtggggtgtaaccctgacacattttggagcaagttgccaattttgctccctggttcactctttgcctttgactactcaggttatgacgccagccttagccctgtctggttcagagcattagaattggttcttagggaggtgggatatagtgaagaggcaatttcactcattgagggaatcaaccacacacatcatgtgtatcgtaataagacctattgcgtgctcggtgggatgccctctggctgttcaggaacatccatcttcaactcaatgatcaacaacattattatcagagcactgctcataaaaacatttaagggcattgatttggatgaactcaatatggttgcttatggagacgatgtgctcgctagctatcccttcccaattgattgcttggaactagcaaagactggtaaggagtacggactaactatgactcctgctgataaatctccttgctttaatgaggtcaattggggcaatgcgaccttcctcaaaaggggcttcttgcccgatgaacagtttccatttttgattcaccccactatgccaatgagagagatccatgagtctattcgatggaccaaggacgcacgaaacactcaagatcatgtgcggtccttgtgcctcttagcatggcataatggcaagcaagaatatgagaagtttgtgagcacaattaggtctgtcccagtaggaagagcgttggctattccaaattatgaaaatcttagacgcaattggctcgagttatttt-----agaggttatac-------------------------atac---------------ctcaaccc-caccagaa----atctggt------c-g-----tgaatgt-g-actg--------gtgggggtaaatttgt-ta-taacc-a-g-aatagc--------------------------------------------------------------------------------------------------------------------------------------------------------------------------------------------------------------------------------
>KP289429.1_Enterovirus_A71_isolate_EV71/P654/2013/China_complete_genome
------------------ttaaaa--cag-cct-gtgggttg-c-acccactcaca-gggcctac-t-gggcgcaagcactctggtacctcggtacctttgtgcgcct-g-ttttata------cccc---c---cccc-c------ag-t-gaaacttagaag--------------cagca-aaccac-gatcaa-tagcaggcatagcgctccagttatgtcttga-tcaagcacttctg-tttccccggactgagtatcaatagactgc-tcgcgcggttgaaggagaaaacgttcgttacccggccaactacttcggaaaacc-tagtaacaccatgaaagttgcggagagcttcgttcagca--ctc-cccca---gtgtagatcaggtcgatgagtcaccgca-ttccccacgggcgaccgtggcggtggctgcgttggcggcctgcccat--------ggggtaa-cccatggggcgctctaatacggacatggtgtg-aagagtctactgagctagttggtagtcctccggcccctgaatgcggctaatcccaactgcggagcacacgcccacaagcca-gcggg-tagtgtgtcgtaatgggtaactctgcagcggaaccgactactttgggtgtccgtgtttcc--tttt---atctttatattggctgcttatggtgacaatcaga-------gaattgttaccatatagctattggattggccatccgg--tgtgcaacagagcaattatt-----taccta----tttgtt-ggttttataccat-----taacttt--------------gacttctgtgacc-acccttaattatatcttgacccttaacacagttaaa-----catgggttcgcaagtgtctacacagcgctccggttctcacgaaaactcaaattcagccactg-agggttctaccataaactacaccaccatcaattactataaagactcctatgctgccacagcaggcaaacagagtctcaagcaggatccagacaagtttgcaaatcctgttaaagacatcttcactgaaatggcggcgccgctgaagtccccatccgctgaggcatgtgggtacagtgatcgagtggcgcagttaactataggcaactccaccatcactacgcaagaagcggctaacatcatagtcggttatggtgaatggccttcctactgctcagattctgacgctacagcggtggataaaccaacgcgcccggatgtttcagtgaacaggttttacacattggacactaaattatgggagaaat------------------cgtccaagggatggtactggaagttcccggatgtattaacagaaactggggtctttgggcaaaatgcacaattccactacctttaccgatcagggttctgcatccacgtacagtgcaatgccagtaaattccaccaaggagcactcctagtcgctgtcctaccagagtatgttattgggacagtggcaggcggtacagggacgg------aagatacccaccccccttacaagcagactcaacccggcgccgatggtttcgagttgcaacacccgtacgtgcttgatgctggcatcccgatatcgcagttaacagtgtgcccacaccagtggattaatttgaggaccaataattgtgctacaataatagtgccatacattaacgcactgccttttgattctgccttgaaccattgcaactttggcctgttagtagtgcctattagcccactagactacgaccaaggagcgacgccagtaatccctataactatcacattagccccaatgtgttctgaattcgcaggtcttaggcaggcggtcacgcaagggttccccaccgagctaaagcctggcacaaatcaatttttaaccaccgatgatggcgtttcagcacctattctaccaaacttccaccccaccccgtgcatccacatacctggtgaagttaggaacttgctagagttatgccaggtggagaccattctggaggttaacaa----------tgtgcccacaaatgccactagctta------atggagagattgcgcttcccagtctcagcacaagcag------ggaaaggtgagctgcgtgcggtgtttagagccgaccccgggcgaaatggaccatggcaatccaccttactgggtcagttgtgcgggtattacacccaatggtcaggatcattggaagtcacctttatgtttactggatccttcatggctaccggtaagatgctcatagcctatacaccaccaggaggtcctctacccaaggatcgggcaaccgccatgttgggtacgcacgtcatctgggatttcgggctgcaatcgtctgttacccttgtaataccatggattagcaacactcattatagagcacatgcccgagatggagtgtttgactactacaccacagggttagtcagtatatggtatcagacaaattacgtggttccaatcggtgcgcccaacacagcttacataatagcactagcggcagcccaaaagaacttcactatgaagttgtgcaaggatgctagtgatatcctgcagacgggcaccatccagggagatagg--------gtggcagatgtaattg---aaagttccat--------------------------aggagatagcgtgagcagagccctcactcacgctctaccagca--------cccacaggccagaacacacaggtgagcagtcatcgactggatacaggcaaggttccagcactccaagctgctgaaattggagcatcatcaaatgctagtgacgagagcatgattgaaacacgctgtgtccttaactcgcacagcacagctgagactactcttgatagtttcttcagtagggcgggactagttggagagatagatctccctcttgagggcacaac-taacccaaatggttatgccaactgggacatagatataacaggttacgcgcaaatgcgtagaaaggtagaattattcacctacatgcgctttgatgcagagttcacttttgttgcgtgcacacccaccggggaagttgtcccacaattgcttcaatatatgtttgtgccacccggagcccgtaagccagattctagggaatcccttgcatggcaaaccgctactaacccctcagtttttgtcaagctgtcagaccctcctgcgcaggtttcagtgccattcatgtcacctgcgagtgcttatcagtggttttatgacgggtatcccacattcggagaacacaaacaggagaaagatcttgaatacggggcatgtcccaacaacatgatgggcacgttctcagtgcggactgtggggacctccaagtccaagtaccctttagtggttaggatttacatgagaatgaagcacgtcagggcgtggatacctcgcccgatgcgtaaccagaactacctattcaaagccaacccaaattatgctggcaa----caccattaagccaactggtgccagtcgcacatcgat---taccac---------------------------------------tttcggg------------------------------------------aaatttggacaacagtttggagccatttatgtgggcaactttagagtggtcaaccgacatcttgccactcacaatgattgggcaaattttgtttgggaagacagttctcgcgacttgctcgtgtcatccaccaccgcccaaggctgtgacacaattgcccgttgcgattgccagacaggggtgtactactgtaactttatgagaaaacactacccagttagtttttcaaaacccagcctaatctatgtagatgctagcgagtattacccagccaggtaccaatcacatctcatgctcgcacagggtcactcagaacctggtgactgtggtggcatccttagatgccaacacggtgttgtcggcatagtgtctactggtggtaatgggctcgttggttttgctgacgtcagagacctcttgtggttagatgaagaagctatggaacagggcgtgtccgattacatcaag-ggtcttggagatgcttttggaacaggcttcactgacgcagtctcaagggaggttgaagctctcaagaactatcttatagggtctgaaggagcagttgagaaaattttgaaaaatcttattaaactaatctctgcactagtgattgtgatcaggagtgattacgacatggttaccctcactgcaaccttagcgctgataggttgtcatggcagtccttgggcttggattaaggccaaaacagcctccatcttaggtatccctatcgctcaaaagcagagcgcttcctggctcaagaagttcaatgacatggccaacgccgctaaggggttagagtgggtttccaacaagatcagcaaatttattgattggcttaaggagaaaatagtaccagcagccagggagaaggttgaattcctaaacaacttgaaacagctgcca-ctgctagagaatcagatctcaaacttggaacaatctgctgcctcacaagaggaccttgaggtcatgtttgggaatgtgtcgtatctagctca---------cttctgtcgcaagttccaaccgctatacgccacggaagctaaaagagtctacgccctggagaagagaatgaataactacatgcagttcaagagcaaacaccgaattgaacctgtatgtctcattattaggggctcaccaggcactgggaagtctctagccactggtattattgcccgagcaatcgctgataagtaccactctagcgtgtactcgctcccaccagacccggatcattttgatggttataagcaacaggtggttacagtaatggatgatttgtgtcaaaatcccgatggtaaggatatgtctttattctgtcaaatggtatccaccgtagacttcattccaccaatggcttctctcgaagagaagggagtttccttcacctctaagtttgtcatcgcatccactaatgccagtaatatcatagtaccaacagtgtctgattctgacgctattcgccgcaggttctacatggactgtgatattgaagtgacagactcatacaaaacagatctaggtagactggatgcagggcgagccgctaaactgtgctctgaaaacaacactgcaaattttaaacgttgcagcccattggtgtgtgggaaggccatccaacttagagataggaagtctaaagtcagatacagtgtggacacagtggtttcagaactcattagggaatacagcactaggtccgccattggcaacacaatcgaggctcttttccaaggtccacccaagttcagaccaattaggatt---agtcttgaagaaaaaccagccccagacgctattagcgacctcctcgctagcgtagatagtgaagaagtgcgccagtactgc-agggatcaaggctggattattcctgaagctcccaccaatgtagagcggcatcttaatagagcggtgctcgttatgcaatccatcgccacagtagtggcagttgtctcgttggtgtacgtcatctacaagctctttgcagggtttcagggtgcgtattctggtgctcccaagcaagtgcttaagaaacccgttcttcgaacagcgacagtgcagggcccgagccttgactttgctctctccctactgagaaggaacatcaggcaagtccaaacagaccaggggcatttcaccatgttgggtgttagggatcgcttagcagtcctcccgcgccactcacaacctggcaaaactatttggattgagcacaaactcgtgaacgtccttgatgcagttgagctggtggatgagcaaggagtcaacctggaattaaccctcatcactcttgacaccaacgaaaaatttagggatatcaccaaattcatcccagaaaatatcagcactgctagtgatgccaccctagtgatcaacacggagcacatgccatcaatgtttgtcccggtgggtgacgttgtgcagtatggctttttgaatctcagtggtaagcctacccatcgtaccatgatgtacaacttccctactaaagcgggacagtgtggaggagtggtgacatctgttgggaagattgtcggcattcacattggtggtaatggcagacaaggtttttgcgcaggcctcaagaggagttactttgctagtgaacaaggagagatccagtgggttaagcccaataaagaaactggaagactcaacatcaatggaccaacccgtaccaagttggaacctagtgtattccatgacatcttcgagggaagtaaagaaccagctgttttgcacagtaaagacccccgacttgaggtagatttcgaacaggccctgttctctaagtatgtgggaaacacactacatgagcctgacgagtacatcaaagaggcagctcttcattatgcaaaccaattaaagcaactagaaattaatacctctcaaatgagcatggaggaggcctgctacggtactgagaatcttgaggctattgatcttcacactagtgcaggttacccctatagtgccctggggataaagaaaagagacatcttagaccctaccaccagggacgtgagtaaaatgaagttctacatggacaagtatggtcttgatcttccttactccacttatgtcaaggacgagctgcgctcgattgacaaaatcaagaaagggaagtcccgcctgatcgaggccagtagtctaaatgattcagtgtacctcagaatggcttttggacatttgtatgaggctttccacgcaaatcctgggacgataactggatcggctgtggggtgtaaccctgacacattttggagcaagttgccaattttgctccctggttcactctttgcctttgactactcaggttatgacgccagccttagccctgtctggttcagagcattagaattggttcttagggaggtgggatatagtgaagaggcaatttcactcattgagggaatcaaccacacacatcatgtgtatcgtaataagacctattgcgtgctcggtgggatgccctctggctgttcaggaacatccatcttcaactcaatgatcaataacattattatcagagcactgctcataaaaacatttaagggcattgatttggatgaactcaatatggttgcttatggagacgatgtgctcgctagctatcccttcccaattgattgcttggaactagcaaagactggtaaggagtacggactaactatgactcctgctgataaatctccttgctttaatgaggtcaattggggcaatgcgaccttcctcaaaaggggcttcttgcccgatgaacagtttccatttttgattcaccccactatgccaatgagagagatccatgagtctattcgatggaccaaggacgcacgaaacactcaagatcatgtgcggtccttgtgcctcttagcatggcataatggcaagcaagaatatgagaagtttgtgagcacaattaggtctgtcccagtaggaagagcgttggctattccaaattatgaaaatcttagacgcaattggctcgagttatttt-----agaggttatac-------------------------atac---------------ctcaaccc-caccagaa----atctggt------c-g-----tgaatgt-g-actg--------gtgggggtaaatttgt-ta-taacc-a-g-aatagc--------------------------------------------------------------------------------------------------------------------------------------------------------------------------------------------------------------------------------
>KP289418.1_Enterovirus_A71_isolate_EV71/P1031/2013/China_complete_genome
------------------ttaaaa--cag-cct-gtgggttg-c-acccactcaca-gggcctac-t-gggcgcaagcactctggtacttcggtacctttgtgcgcct-g-ttttaca------cccc---c---cccc-c------ag-t-gaaacttagaag--------------cagca-aaccac-gatcaa-tagcaggcatagcgctccagttgtgtcttga-tcaagcacttctg-tttccccggactgagtatcaatagactgc-tcgcgcggttgaaggagaaaacgttcgttacccggccaactacttcggaaaacc-tagtaacaccatgaaagttgcggagagcttcgttcagca--ctc-cccca---gtgtagatcaggtcgatgagtcaccgca-ttccccacgggcgaccgtggcggtggctgcgttggcggcctgcccat--------ggggtaa-cccatggggcgctctaatacggacatggtgtg-aagagtctactgagctagttggtagtcctccggcccctgaatgcggctaatcccaactgcggagcacacgcacacaagcca-gcggg-tagtgtgtcgtaatgggtaactctgcagcggaaccgactactttgggtgtccgtgtttcc--tttt---atctttatattggctgcttatggtgacaatcaga-------gaattgttaccatatagctattggattggccatccgg--tgtgcaacagagcaattatt-----taccta----tttgtt-ggttttataccat-----taacttt--------------gacttctgtgacc-acccttaattatatcttgacccttaacacagttaaa-----catgggttcgcaagtgtctacacagcgctccggttctcacgaaaactcaaattcagccactg-agggttctaccataaattacaccaccatcaattactataaagactcctatgctgccacagcaggcaaacagagtctcaagcaggatccagacaagtttgcaaatcctgttaaagacatcttcactgaaatggcggcgccgctgaaatccccatccgctgaggcatgtgggtacagtgatcgagtggggcagttaactataggcaactccaccatcactacgcgagaagcggctaacatcatagtcggttatggtgaatggccttcctactgctcatattctgacgctacagcggtggataaaccaacgcgcccggatgtttcagtgaacaggttttacacattggatactaaattatgggagaaat------------------cgtccaagggagggtactggaagttcccggatgtattaacagagactggggtctttgggcaaaatgcacaattccactacctttaccgatcacggttctgcatccgcgtacagagcaatgccagtaaattccaccgaggagcactcctagtcgctgtcctactagagtatgtcattgggacagtggcaggcggtacagggacgg------aagatacccaccccccttacaagcagactcaacccggcgccgatggtttcgagttgcaacacccgtatgtgcttgatgctggcatcccgatatcgcagttaacagtgtgcccacaccagtggattaatttgaggaccaataattgtgctacaataatagtgccatacattaacgcactgccttttgattctgccttgaaccattgcaactttggcctgttagtagtgcctattagcccactagactacgaccaaggagcgacgccagtaatccctataactatcacattagccccaatgtgttctgaattcgcaggtcttaggcaggcggtcacgcaagggttccccaccgagctaaagcctggcacaaatcaatttttaacctccgatgatggcgtttcagcacctattctaccaaacttccaccccaccccgtgcatccacatacctggtgaagttaggaacttgctagagttatgccaggtggagaccattctggaggttaacaa----------tgtgcccacaaatgccactagctta------atggagagattgcgcttcccagtctcagcacaagcag------ggaaaggtgagctgtgtgcggtgtttagagctgaccccgggcgaaatggaccatggcaatccaccttactgggtcagttgtgcgggtattacacccaatggtcaggatcattggaagtcacctttatgtttactggatccttcatggctaccggtaagatgctcatagcctatacaccaccaggaggtcctctacccaaggatcgggcaaccgccatgttgggtacgcacgtcatctgggatttcgggctgcaatcgtctgttacccttgtaataccatggattagcaacactcattatagagcacatgcccgagatggagtgtttgactactacaccacagggttagtcagtatatggtatcagacaaattacgtggttccaatcggtgcgcccaacacagcttacataatagcactagcggcagcccaaaagaacttcactatgaagttgtgcaaggatgctagtgatatcctgcagacgggcactatccagggagatagg--------gtggcagatgtaattg---aaagttccat--------------------------aggagatagcgtgagcagagccctcactcacgctctaccagca--------cccacaggccagaacacacaggtgagcagtcatcgactggatacaggcaaggttccagcactccaagctgctgaaattggagcatcatcaaatgctagtgacgagagcatgattgaaacacgctgtgtccttaactcgcacagcacagctgagactactcttgatagtttcttcagtagggcgggactagttggagagatagatctccctcttgagggcacaac-taacccaaatggttatgccaactgggacatagatataacaggttacgcgcaaatgcgtagaaaggtagaattattcacctacatgcgctttgatgcagagttcacttttgttgcgtgcacacccaccggggaagttgtcccacaattgcttcaatatatgtttgtgccacccggagcccctaagccagattctagggaatcccttgcatggcaaaccgctactaacccctcagtttttgtcaagctgtcagaccctcctgcgcaggtttcagtgccattcatgtcacctgcgagtgcttatcagtggttttatgacgggtatcccacattcggagagcacaaacaggagaaagatcttgaatacggggcatgtcccaacaacatgatgggcacgttctcagtgcggactgtggggacctccaagtccaagtaccctttagtggttaggatttacatgagaatgaagcacgtcagggcgtggatacctcgcccgatgcgtaaccagaactacctattcaaagccaacccaaattatgctggcaa----caccattaagccaactggtgccagttgcacatcgat---taccac---------------------------------------tttcggg------------------------------------------aaatttggacaacagtttggagccatttatgtgggcaactttagggtggtcaaccgacatcttgccactcacaatgattgggcaaattttgtttgggaagacagttctcgcgacttgcttgtgtcatccaccaccgcccaaggctgtgacacaattgcccgttgcgattgccagacaggggtgtactactgtaactttatgagaaaacactacccagttagtttttcaaaacccagcctaatctatgtagatgctagcgagtattacccagccaggtaccaatcacatctcatgctcgcacagggtcactcagaacctggtgactgtggtggcatccttagatgccaacatggtgttgtcggcatagtgtctactggtggtaatgggctcgttggttttgctgacgtcagagacctcttgtggttagatgaagaagctatggaacagggcgtgtccgactacatcaag-ggtcttggagatgcttttggaacaggcttcactgacgcagtctcaagggaggttgaagctctcaagaactatcttatagggtctgaaggagcagttgagaaaattttgaaaaatcttattaaactaatctctgcactagtgattgtgatcaggagtgattacgacatggttaccctcactgcaaccttagcgctgataggttgtcatggcagtccttgggcttggattaaggccaaaacagcctccatcttaggtatccctatcgctcaaaagcagagcgcttcctggctcaagaagttcaatgacatggccaacgccgctaaggggttagagtgggtttccaacaagatcagcaaatttattgattggcttaaggagaaaatagtaccagcagccagggagaaggttgaattcctaaacaacttgaaacagctgcca-ctgctagagaatcagatctcaaacttggagcaatctgctgcctcacaagaggaccttgaggtcatgtttgggaatgtgtcgtatctagctca---------cttctgtcgcaagttccaaccgctatacaccacggaagctaaaagagtctacgccctggagaagagaatgaacaactacatgcagttcaagagcaaacaccgaattgaacctgtatgtctcattattaggggctcaccaggcactgggaagtctctagccactggtattattgcccgagcaatcgctgataagtaccactctagcgtgtactcgctcccaccagacccggatcattttgatggttataagcaacaggtggttacagtaatggatgatttgtgtcaaaatcccgatggtaaggatatgtctttattctgtcaaatggtatccaccgtagacttcattccaccaatggcttctctcgaagagaagggagtttccttcacctctaagtttgtcatcgcatccactaatgccagtaatatcatagtaccaacagtgtctgattctgacgctattcgccgcaggttctacatggactgtgatattgaagtgacagactcatacaaaacagatctaggtagactggatgcagggcgagccgctaaactgtgctctgaaaacaacactgcaaattttaaacgttgcagcccattggtgtgtgggaaggccatccaacttagagataggaagtctaaagtcagatacagtgtggacacagtggtttcagaactcattagggaatacagcactaggtccgccattggcaacacaatcgaggctcttttccaaggtccacccaagttcagaccaattaggatt---agtcttgaagaaaaaccagccccagacgctattagcgacctcctcgctagcgtagatagtgaagaagtgcgccagtactgc-atggatcaaggctggattattcctgaagctcccaccaatgtagagcggcatcttaatagagcggtgctcgttatgcaatccatcgccacagtagtggcagttgtctcgttggtgtacgtcatctacaagctctttgcagggtttcagggtgcgtattctggtgctcccaagcaagtgcttaagaaacccgttcttcgaacagcgacagtgcagggcccgagccttgactttgctctctccctactgagaaggaacatcaggcaagtccaaacggaccaggggcatttcaccatgttgggtgttagggatcgcttagcagtcctcccgcgccactcacaacctggcaaaactatttggattgagcacaaactcgtgaacgtccttgatgcagttgagctggtggatgagcaaggagtcaacctggaattaaccctcatcactcttgacaccaacgaaaaatttagggatatcaccaaattcatcccagaaaatatcagcactgctagtgatgccaccctagtgatcaacacggagcacatgccatcaatgtttgtcccggtgggtgacgttgtgcagtatggctttttgaatctcagtggtaagcctacccatcgtaccatgatgtacaacttccctactaaagcgggacagtgtggaggagtggtgacatctgttgggaagattgtcggcattcacattggtggtaatggcagacaaggtttttgcgcaggcctcaagaggagttactttgctagtgaacaaggagagatccagtgggttaagcccaataaagaaactggaagactcaacatcaatggaccaacccgtaccaagttggaacctagtgtattccatgacatcttcgagggaagtaaagaaccagctgttttgcacagtaaagacccccgacttgaggtagatttcgaacaggccctgttctctaagtatgtgggaaacacactacatgagcctgacgagtacatcaaagaggcagctcttcattatgcaaaccaattaaagcaactagaaattaatacctctcaaatgagcatggaggaggcctgctacggtactgagaatcttgaggctattgatcttcacactagtgcaggttacccctatagtgccctgggggtaaagaaaagagacatcttagatcctaccaccagggacgtgagtaaaatgaagttctacatggacaagtatggtcttgatcttccttactccacttatgtcaaggacgagctgcgctcgattgacaaaatcaagaaagggaagtcccgcctgatcgaggccagtagtctaaatgattcagtgtacctcagaatggcttttggacatttgtatgaggctttccacgcaaatcctgggacgataactggatcggctgtggggtgtaaccctgacacattttggagcaagttgccaattttgctccctggttcactctttgcctttgactactcaggttatgacgccagccttagccctgtctggttcagagcattagaattggttcttagggaggtgggatatagtgaagaggcaatttcactcattgagggaatcaaccacacacatcatgtgtatcgtaataagacctattgcgtgctcggtgggatgccctctggctgttcaggaacatccatcttcaactcaatgatcaataacattattatcagagcactgctcataaaaacatttaagggcattgatttggatgaactcaatatggttgcttatggagacgatgtgctcgctagctatcccttcccaattgattgcttggaactagcaaagactggtaaggagtacggactaactatgactcctgctgataaatctccttgctttaatgaggtcaattggggcaatgcgaccttcctcaaaaggggcttcttgcccgatgaacagtttccatttttgattcaccccactatgccaatgagagagatccatgagtctattcgatggaccaaggacgcacgaaacactcaagatcatgtgcggtccttgtgcctcttagcatggcataatggcaagcaagaatatgagaagtttgtgagcacaattaggtctgtcccagtaggaagagcgttggctattccaaattatgaaaatcttagacgcaattggctcgagttatttt-----agaggctatac-------------------------atac---------------ctcaaccc-caccagaa----atctggt------c-g-----tgaatgt-g-actg--------gtgggggtaaatttgt-ta-taacc-a-g-aatagc--------------------------------------------------------------------------------------------------------------------------------------------------------------------------------------------------------------------------------
>KT345960.1_Enterovirus_A71_strain_15/EV71/Wenzhou/CHN/2014_complete_genome
------------------ttaaaa--cag-cct-gtgggttg-c-acccactcaca-gggcctac-t-gggggcaagcactctggtacctcggtacctttgtgcgcct-g-ttttata------cccc---c---cccc-c------ag-t-gaaacttagaag--------------cagca-aaccac-gatcaa-tagcaggcatagcgctccagttatgtcttga-tcaagcacttctg-tttccccggactgagtatcaatagactgc-tcgcgcggttgaaagagaaaacgttcgttatccggccaactacttcggaaaacc-tagtaacaccatgaaagttgcggagagcttcgttcagca--ctc-cccca---gtgtagatcaggtcgatgagtcaccgca-ttccccacgggcgaccgtggcggtggctgcgttggcggcctgcccat--------ggggtaa-cccatggggcgctctaatacggacatggtgtg-aagagtctactgagctagttggtagtcctccggcccctgaatgcggctaatcccaactgcggagcacacgcccacaagcca-gcggg-tagtgtgtcgtaatgggtaactctgcagcggaaccgactactttgggtgtccgtgtttcc--tttt---atctttatattggctgcttatggtgacaattaaa-------gaattgttaccatatagctattggattggccatccgg--tgtgcaacagagcaattatt-----taccta----tttatt-ggttttgtaccat-----taacttt--------------gacttctgtgacc-acccttaattatatcttgacccttaacacagctaaa-----catgggttcgcaagtgtctacacagcgctccggttctcacgaaaactcaaattcagccactg-agggttctaccataaactacaccaccatcaattattataaagactcctatgctgccacagcaggcaaacagagtctcaagcaggatccagacaagtttgcaaatcctgttaaagacatcttcactgaaatggcggcgccgctgaagtccccatccgctgaggcatgtgggtacagtgatcgagtggcgcagttaactataggcaactccaccatcactacgcaagaagcggccaacatcatagtcggttatggtgaatggccttcctactgctcagattctgacgctacagcggtggataaaccaacgcgcccggatgtttcagtgaacaggttttacacattggacactaaattatgggagaaat------------------cgtccaagggatggtactggaagttcccggatgtattaacagaaactggggtctttgggcaaaatgcacaattccactacctttaccgatcagggttctgcatccacgtgcagtgcaatgccagtaaattccaccaaggagcactcttagtcgctgtcctaccagagtatgtcatcgggacagtggcaggcggcacagggacgg------aagatacccaccccccttacaagcagactcaacccggcgccgatggtttcgagttgcaacacccgtacgtgcttgatgctggcatcccgatatcacagttaacagtgtgcccacaccagtggattaatttgaggaccaataattgtgctacaataatagtgccatacattaacgcactgccttttgattctgccttgaaccattgtaactttggcctgttagtagtgcctattagcccactagactacgaccaaggagcgacgccagtaatccctataactatcacattagccccgatgtgttccgaattcgcaggtcttaggcaggcggtcacgcaagggttccccaccgagctaaagcctggcacaaatcaatttttaaccaccgatgatggcgtttcagcacctattctaccaaacttccaccccaccccgtgcatccacatacctggtgaagttaggaacttgctagagttatgccaggtggagaccattctggaggttaacaa----------tgtgcccacaaatgccgctagctta------atggagagattgcgcttcccagtttcagcacaagcag------ggaaaggtgagctgtgtgcggtgtttagagccgaccccgggcgaaatggaccatggcaatccaccttactgggtcagttgtgcgggtattacacccaatggtcaggatcattggaagtcacctttatgtttactggatccttcatggctaccggtaagatgctcatagcctatacaccaccaggaggtcctctacccaaggatcgggcaaccgccatgttgggtacgcacgtcatctgggatttcgggctgcaatcgtctgttacccttgtaataccatggattagcaacactcattatagagcacatgcccgagatggagtgtttgactactacaccacagggttagtcagtatatggtatcagacaaattacgtggttccaatcggtgcgcccaacacagcttacataatagcactagcggcagcccaaaagaacttcaccatgaagttatgcaaggatgctagtgatatcctgcagacgggcaccatccagggagatagg--------gtggcagatgtaattg---aaagttccat--------------------------aggagatagcgtgagcagagccctcactcacgctctaccagca--------cccacaggccagaacacacaggtgagcagtcatcgactggatacaggcaaggttccagcactccaagctgctgaaattggagcatcatcgaatgctagtgacgagagcatgattgaaacacgctgtgtccttaactcgcacagcacagctgagactactcttgatagtttcttcagtagggcgggactagttggagagatagatctccctcttgagggcacaac-taacccaaatggttatgccaactgggacatagatataacaggttacgcgcaaatgcgtagaaaggtagaattattcacctacatgcgctttgatgcagagttcacttttgttgcgtgcacacccaccggggaagttgtcccacaattgctccaatatatgtttgtgccacccggagcccctaagccagattctagggaatcccttgcatggcaaaccgctactaacccctcagtttttgtcaagctgtcagaccctcctgcgcaggtttcagtgccattcatgtcacctgcgagtgcttatcagtggttttatgacgggtatcccacattcggagaacacaaacaggagaaagatcttgaatacggggcatgtcccaacaacatgatgggtacgttctcagtgcggactgtggggacctccaagtccaagtaccctttagtggttaggatttacatgagaatgaagcacgtcagggcgtggatacctcgcccgatgcgtaaccagaactacctattcaaagccaacccaaattatgctggcaa----caccattaagccaactggtgccagtcgcacatcgat---taccac---------------------------------------tctcggg------------------------------------------aaatttggacaacagtctggagccatctatgtgggcaactttagagtggtcaaccgacatcttgccactcacaatgattgggcaaatcttgtttgggaagacagttctcgcgacttgctcgtgtcatccactaccgcccaaggctgtgacacaattgcccgttgcgattgccagacaggggtgtactactgtaactctatgagaaaacactacccagttagtttttcaaaacccagcctaatctatgtagatgctagcgagtattacccagccaggtaccaatcacatctcatgcttgcacagggtcactcagaacctggtgactgtggtggcatccttagatgccaacatggcgttgtcggcatagtgtctactggtggtaatgggctcgttggttttgctgacgtcagagacctcttgtggttagatgaagaagctatggaacagggcgtgtccgattacatcaag-ggtcttggagatgcttttggaacaggcttcactgacgcagtctcaagggaggttgaagctctcaagaactatcttatagggtctgaaggagcagttgagaaaattttgaaaaatcttattaaactaatctctgcactagtgattgtgatcaggagtgattacgacatggttaccctcactgcaaccttagcgctgataggttgtcatggcagtccttgggcttggattaaggccaaaacagcctccattttaggtatccctattgctcaaaagcagagcgcttcctggctcaagaagttcaatgacatggccaacgccgctaaggggttagagtgggtttccaacaagatcagcaaatttattgattggcttaaggagaaaatagtaccagcagccagggagaaggttgagttcctaaacaacttgaaacagctgcca-ctgctagagaatcagatctcaaacttggaacaatctgctgcctcacaagaggaccttgaggtcatgtttgggaatgtgtcgtatctagctca---------cttctgtcgcaagttccaaccgctatacgccgcggaagctaaaagagtctatgccctggagaagagaatgaataactacatgcagttcaagagcaaacaccgaattgaacctgtatgtctcattattaggggctcaccaggcactgggaagtctctagccactggtattattgcccgagcaatcgctgataagtaccactctagcgtgtactcgctcccaccagacccggaccattttgatggttataagcaacaggtggttacagtaatggatgatttgtgtcaaaatcccgatggtaaggatatgtctttattctgtcaaatggtatccaccgtagacttcattccaccaatggcttctctcgaagagaagggagtatccttcacctctaagtttgtcattgcatccactaatgccagtaatatcatagtaccaacagtgtctgattctgacgctattcgccgcaggttctacatggactgtgatattgaagtgacagactcatacaaaacagatctaggtagactggatgcagggcgagccgctaaactgtgctctgaaaacaacactgcaaattttaaacgttgcagcccattggtgtgtgggaaggccatccaacttagagataggaagtctaaagtcagatacagtgtggacacagtggtttcagaactcattagggaatacagcactaggtccgccattggcaatacaatcgaggctctcttccaaggtcctcccaagttcagaccaattaggatt---agtcttgaagaaaaaccagccccagacgctattagcgacctcctcgctagcgtagatagtgaagaggtgcgccagtactgc-agggatcaaggctggattattcctgaagctcccaccaacgtagagcggcatcttaatagagcggtgctcgttatgcaatccatcgccacagtagtggcagttgtctcgttggtgtacgtcatctacaagctctttgcagggtttcagggtgcgtattctggtgctcccaagcaagtgcttaagaaacccgttcttcgaacagcgacagtacagggcccgagccttgactttgctctctccctactgagaaggaacatcaggcaagttcaaacagaccaggggcatttcaccatgttgggtgttagggatcgcttagcagtcctcccgcgccactcacaacctggcaaaactatttggattgagcacaaactcgtgaacgtccttgatgcagttgagctggtggatgagcaaggagtcaacctagaattaaccctcatcactcttgacaccaacgaaaaatttagggatatcaccaagttcatcccagaaaatatcagcactgctagtgatgccaccctagtgatcaacacggagcacatgccatcaatgtttgtcccggtgggtgacgttgtgcagtatggctttttgaatctcagtggtaagcctacccatcgtaccatgatgtacaactttcctactaaagcgggacagtgtggaggagtggtgacatctgttgggaagattgtcggcattcacattggtggtaatggcagacaaggtttttgcgcaggcctcaagaggagttactttgctagtgaacaaggagagatccagtgggttaagcccaataaagaaactggaagactcaacatcaatggaccaacccgtaccaagttggaacctagtgtattccatgacatcttcgagggaagtaaagaaccagctgttttgcacagtaaagacccccgacttgaggtagatttcgaacaggccctgttctctaagtatgtgggaaacacactacatgagcccgacgagtacatcaaagaggcagctcttcattatgcaaaccaattaaagcaactagaaattaatacctctcaaatgagcatggaggaggcctgctacggtactgagaatcttgaggctattgatcttcacactagtgcaggttacccctatagtgccctggggataaagaaaagagacatcttagaccctaccaccagggacgtgagtaaaatgaagttctacatggacaagtatggtcttgatcttccttactccacttatgtcaaggacgagctgcgctcgattgacaaaattaagaaagggaagtcccgcctgatcgaggccagtagtctaaatgattcagtgtacctcagaatggcttttggacatttgtatgaggttttccacgcaaatcctgggacgataactggatcggctgtggggtgtaaccctgacacattttggagcaagttgccaattttgctccctggttcactctttgcctttgactactcaggttatgacgccagccttagccctgtctggttcagagcattagaattggttcttagagaggtgggatatagtgaagaggcaatttcactcattgagggaatcaaccacacacatcatgtgtatcgtaataagacctattgcgtgctcggtgggatgccctctggctgttcaggaacatccatcttcaactcaatgatcaacaacattattatcagagcactgctcataaaaacatttaagggcattgatttggatgaactcaatatggttgcttatggagacgatgtgctcgctagctatcccttcccaattgattgcttggaactagcaaagactggtaaggagtacggactaactatgactcctgctgataaatctccttgctttaatgaggtcaattggggcaatgcgaccttcctcaaaaggggcttcttgcccgatgaacagtttccatttttgattcaccccactatgccaatgagagagatccatgagtctattcgatggaccaaggacgcacgaaacactcaagatcatgtgcggtccttgtgcctcttagcatggcataatggcaagcaagaatatgagaagtttgtgagcacaattaggtctgtcccagtaggaagagcgttggctattccaaattatgaaaatcttagacgcaattggctcgagttatttt-----agaggttatac-------------------------atac---------------ctcaaccc-caccagaa----atctggt------c-g-----tgaatgt-g-actg--------gtgggggtaaatttgt-ta-taacc-a-g-aatagc--------------------------------------------------------------------------------------------------------------------------------------------------------------------------------------------------------------------------------
>KP289422.1_Enterovirus_A71_isolate_EV71/P16/2013/China_complete_genome
------------------ttaaaa--cag-cct-gtgggttg-c-acccactcaca-gggcctac-t-gggcgcaagcactctggtacctcggtacctttgtgcgcct-g-ttttata------cccc---c---cccc-c------ag-t-gaaacttagaag--------------cagca-aaccac-gatcaa-tagcaggcatagcgctccagttatgtcttga-tcaagcacttctg-tttccccggactgagtatcaatagactgc-tcgcgcggttgaaggagaaaacgttcgttacccggccaactacttcggaaaacc-tagtaacaccatgaaagttgcggagagcttcgttcagca--ctc-cccca---gtgtagatcaggtcgatgagtcaccgca-ttccccacgggcgaccgtggcggtggctgcgttggcggcctgcccat--------ggggtaa-cccatggggcgctctaatacggacatggtgtg-aagagtctactgagctagttggtagtcctccggcccctgaatgcggctaatcccaactgcggagcacacgcccacaagcca-gcggg-tagtgtgtcgtaatgggtaactctgcagcggaaccgactactttgggtgtccgtgtttcc--tttt---atctttgtattggctgcttatggtgacaatcaga-------gaattgttaccatatagctattggattggccatccgg--tgtgcaacagagcaattatt-----taccta----tttgtt-ggttttgtaccat-----taacttt--------------gacttctgtgacc-acccttaattatatcttgacccttaacacagttaag-----catgggctcgcaagtgtctacacagcgctccggttctcacgaaaactcgaactcagccactg-agggttccaccataaactacaccaccatcaattactataaagactcctatgctgccacagcaggcaaacagagtctcaagcaggatccagacaagtttgcaaatcctgttaaagacatcttcactgaaatggcggcgccgctgaagtccccatccgctgaggcatgtgggtacagtgatcgagtggcgcagttaactattggtaactccaccatcactacgcaagaagcggctaacatcatagtcggttatggtgagtggccttcctactgctcagattctgatgctacagcagtggataaaccaacgcgcccggatgtttcagtgaacaggttttacacattggacactaaattatgggagaaat------------------cgtctaagggatggtactggaagttcccagatgtattaacagaaactggggtctttgggcaaaatgcacaattccactacctctaccgatcagggttctgcatccacgtgcagtgcaatgccagtaaattccaccaaggagcactcctagtcgctgtcctaccagagtatgttattgggacagtggcaggcggtacagggacgg------aagatacccaccccccttacaagcagactcaacccggcgccgatggtttcgagttgcaacacccgtacgtgcttgatgctggcatcccaatatcacagttaacagtgtgcccacaccagtggattaatttgaggaccaataattgtgctacaataatagtgccatacattaacgcactgccttttgattctgccttgaaccattgcaactttggcctgttagtagtgcctattagcccactagactacgaccaaggagcgacaccagtaatccctataactatcacattagccccaatgtgctctgaattcgcaggtcttaggcaggcagtcacgcaagggtttcccaccgagttaaagcctggcacaaatcaatttttaaccaccgatgatggcgtttcagcacctattctaccaaactttcaccccaccccgtgcatccacatacctggtgaagttaggaacttgctagagttatgccaggtggagaccattctggaggttaataa----------tgtgcccacaaatgccactagctta------atggagagactgcgcttcccagtctcagctcaagcag------ggaaaggtgagctgtgtgcggtgtttagagccgaccccgggcgaaatggaccatggcaatccaccttacttggtaagttgtgcgggtattacacccaatggtcaggatcattggaagtcacctttatgtttactggatccttcatggctaccggtaagatgctcatagcctatacaccaccaggaggtcctttacccaaggatcgggcaaccgccatgttgggtacgcacgtcatctgggatttcgggctgcaatcgtctgttacccttgtaataccatggattagcaacactcattatagagcacatgccctagatggagtgtttgactactacaccacagggttagtcagtatatggtatcagacaaattacgtggttccaatcggtgcgcccaacacagcttacataatagcactagcggcagcccaaaagaacttcactatgaagttgtgcaaggatgctagtgatatcctgcagacgggcaccatccagggagatagg--------gtggcagatgtaattg---aaagttccat--------------------------aggagatagcgtgagcagagccctcactcacgctctaccagca--------cccacaggccagcacacacaggtgagcagtcatcgactggatacaggcaaggttccagcactccaagctgctgaaattggagcatcatcaaatgctagtgacgagagcatgattgaaacacgctgtgtccttaactcgcacagcacagctgagactactcttgatagtttcttcagtagggcgggactagttggagagatagatctccctcttgagggcacaac-taacccaaatggttatgccaactgggacatagatataacaggttacgcgcaaatgcgtagaaaggtagaattattcacctacatgcgctttgatgcagagttcaattttgttgcgtgcacacccaccggggaagttgtcccacaattgcttcaatatatgtttgtgccacccggagcccctaagccagattctagggaatcccttgcatggcaaaccgctactaacccctcagtttttgtcaagctgtcagaccctcctgcgcaggtttcagtgccattcatgtcacctgcgagtgcttatcagtggttttatgacgggtatcccacattcggagaacacaaacaggagaaagatcttgaatacggggcatgtcccaacaacatgatgggcacgttctcagtgcggactgtggggacctccaagtccaagtaccctttagtggttaggatttacatgagaatgaagcacgtcagggcgtggatacctcgcccgatgcgtaaccagaactacctattcaaagccaacccaaattatgctggcaa----caccattaagccaactggtgccagtcgcacatcgat---taccac---------------------------------------tctcggg------------------------------------------aaatttggacaacagtctggagccatctatgtgggcaactttagagtggtcaaccgacatcttgccactcacaatgattgggcaaatcttgtttgggaagacagttctcgcgacttgctcgtgtcatccaccaccgcccaaggctgtgacacaattgcccgttgcgattgccagacaggggtgtactactgtaactctatgagaaaacactacccagttagtttttcaaaacccagcctaatctatgtagatgctagcgagtattacccagccaggtaccaatcacatctcatgctcgcacagggtcactcagaacctggtgactgtggtggcatccttagatgccaacatggcgttgtcggcatagtgtctactggtggtaatgggctcgttggttttgctgacgtcagagacctcttgtggttagatgaagaagctatggaacagggcgtgtccgattacatcaag-ggtcttggagatgcttttggaacaggcttcactgacgcagtctcaagggaggttgaagctctcaagaactatcttatagggtctgaaggagcagttgagaaaattttgaaaaatcttattaaactaatctctgcactagtgattgtgatcaggagtgattacgacatggttaccctcactgcaaccttagcgctgataggttgtcatggcagtccttgggcttggattaaggccaaaacagcctccatcttaggtatccctatcgctcaaaagcagagcgcttcctggctcaagaagttcaatgacatggccaacgccgctaaggggttagagtgggtttccaacaagatcagcaaatttattgattggcttaaggagaaaatagtaccagcagccagggagaaggttgaattcctaaacaacttgaaacagctgcca-ctgctagagaatcagatctcaaacttggaacaatctgctgcctcacaagaggaccttgaggtcatgtttgggaatgtgtcgtatctagctca---------cttctgtcgcaagttccaaccgctatacgccacggaagctaaaagagtctatgccctggagaagagaatgaataactacatgcagttcaagagcaaacaccgaattgaacctgtatgtctcattattaggggctcaccaggcactgagaagtctctagccactggtattattgcccgagcaatcgctgataagtaccactctagcgtgtactcgctcccaccagacccggatcattttgatggttataagcaacaggtggttacagtaatggatgatttgtgtcaaaatcccgatggtaaggatatgtctttattctgtcaaatggtatccaccgtagacttcattccaccaatggcttctctcgaagagaagggagtttccttcacctctaagtttgtcatcgcatccactaatgccagtaatatcatagtaccaacagtgtctgattctgacgctattcgccgcaggttctacatggactgtgatattgaagtgacagactcatacaaaacagatctaggtagactggatgcagggcgagccgctaaactgtgctctgaaaacaacactgcaaattttaaacgttgcagcccattggtgtgtgggaaggccatccaacttagagataggaagtctaaagtcagatacagtgtggacacagtggtttcagaactcattagggaatacagcactaggtccgccattggcaacacaatcgaggctcttttccaaggtccacccaagttcagaccaattaggatt---agtcttgaagaaaaaccagccccagacgctattagcgacctcctcgctagcgtagatagtgaagaagtgcgccagtactgc-agggatcaaggctggattattcctgaagctcccaccaatgtagagcggcatcttaatagagcggtgctcgttatgcaatccattgccacagtagtggcagttgtctcgttggtgtacgtcatctacaagctctttgcagggttccagggtgcgtattctggtgctcccaagcaagtgcttaagaaacccgctcttcgcacagcgacagtgcagggcccgagccttgactttgctctctccctactgagaaggaacatcaggcaagtccaaacagaccaggggcatttcaccatgttgggtgttagggatcgcttagcagtcctccctcgccactcacaacctggcaaaactatttggattgagcacaaactcgtgaacgtccttgatgcagttgaactggtggatgagcaaggagtcaacctggaattaaccctcatcactcttgacaccaacgaaaaatttagggatatcaccaaattcatcccagagaatatcagcactgctagtgatgccaccctagtgattaacacggagcacatgccatcaatgtttgtcccggtgggtgacgttgtgcagtatggctttttgaatctcagtggtaagcctacccatcgtaccatgatgtacaacttccctactaaagcaggacagtgtggaggagtggtgacatctgttgggaagattgtcggcattcacattggtggcaatggcagacaaggtttttgcgcaggcctcaagaggagttactttgctagtgaacaaggagagatccagtgggttaagcccaataaagaaactggaagactcaacatcaatggaccaacccgtaccaagctggaacctagtgtattccatgacatcttcgagggaagtaaagaaccagctgtcttgcacagtaaagacccccgacttgaggtagatttcgaacaggccctgttctctaagtatgtgggaaacacactacatgagcctgacgagtacatcaaagaggcagctcttcattatgcaaatcaattaaagcaactagaaattaatacctctcaaatgagcatggaggaggcctgctacggtactgagaatcttgaggctattgatcttcacactagtgcaggttacccttatagtgccctggggataaagaaaagagacatcctagaccctaccaccagggacgtgagcaaaatgaagttctacatggacaagtatggtcttgatcttccttactccacttatgtcaaggacgagctgcgctcgcttgacaaaatcaagaaagggaaatcccgcctgatcgaggccagtagtctaaatgattcagtgtacctcagaatggctttcggacatttgtatgaggctttccacgcaaatcctgggacgataactggatcggctgtggggtgtaaccctgacacattttggagcaagctgccaattttgctccctggttcactctttgcctttgactactcaggttatgatgctagccttagccctgtctggttcagagcattagaattggttcttagggaggtaggatatagtgaagaggcaatctcactcattgagggaatcaaccacacacatcatgtgtatcgtaataagacctattgcgtgcttggtgggatgccctcaggctgttcaggaacatccatcttcaactcaatgatcaacaacattattatcagagcactgctcataaaaacatttaagggcattgatttggatgaactcaatatggttgcttatggagacgatgtgctcgctagctatcccttcccaattgattgcttggaactagcaaagactggtaaggagtatggtctgactatgactcctgctgataaatccccttgctttaatgaggttaattggggtaatgcgaccttcctcaaaaggggcttcttacccgatgaacagtttccatttttgattcaccccactatgccaatgagagagatccatgagtctattcgatggaccaaggacgcacgaaacactcaagatcatgtgcggtccttgtgcctcttagcatggcataatggtaagcaagaatatgagaagtttgtgagcacaattaggtctgtcccagtaggaagagcgttggctattccaaattatgaaaatcttagacgcaattggctcgagttatttt-----agaggttatac-------------------------atac---------------ctcaaccc-caccagaa----atctggt------c-g-----tgaatgt-g-actg--------gtgggggtaaatttgt-ta-taacc-a-g-aatagc--------------------------------------------------------------------------------------------------------------------------------------------------------------------------------------------------------------------------------
>KX197460.1_Enterovirus_A71_isolate_HFM088_polyprotein_gene_complete_cds
------------------------------------------------cactcaca-gggcctac-t-gggcgcaagcactctggtacctcggtacctttgtgcgcct-g-ttttata------cccc---c---cccc-c------ag-t-gaaacttagaag--------------cagca-aaccac-gatcaa-tagcaggcatagcgctccagttatgtcttga-tcaagcacttctg-tttccccggactgagtatcaatagactgc-tcgcgcggttgaaggagaaaacgttcgttatccggccaactacttcggaaaacc-tagtaacaccatgaaagttgcggagagcttcgttcagca--ctc-cccca---gtgtagatcaggtcgatgagtcaccgca-ttccccacgggcgaccgtggcggtggctgcgttggcggcctgcccat--------ggggtaa-cccatggggcgctctaatacggacatggtgtg-aagagtctactgagctagttggtagtcctccggcccctgaatgcggctaatcccaactgcggagcacacgcccacaagcca-gcggg-tagtgtgtcgtaacgggtaactctgcagcggaaccgactactttgggtgtccgtgtttcc--tttt---aactttatactggctgcttatggtgacaattaga-------gaattgttaccatatagctattggattggccatccgg--tgtgcaacagagcaattatt-----taccta----tttatt-ggttttgtaccat-----taacttt--------------gaattctgtgact-acccttaattatatcttgacccttaacacagctaaa-----tatgggttcgcaagtgtctacacagcgctccggttctcacgaaaactcgaactcagctactg-agggctctaccataaactacactaccattaattactacaaagactcctatgctgccacagcaggcaaacagagtctcaagcaggatccagacaagtttgcaaatcctgttaaagacatcttcactgaaatggcggcgccgctgaagtccccatccgctgaggcatgtgggtacagtgatcgagtggcgcaattaactattggcaactccaccatcactacgcaagaagcggctaacatcatagtcggttatggtgagtggccttcctactgctcagattctgacgctacagcagtggataaaccaacgcgcccggatgtttcagtgaacaggttttacacattggacactaaattatgggagaaat------------------cgtccaagggatggtactggaagttcccggatgtgttaacagaaactggggtttttgggcaaaatgcacaattccactacctctaccgatcagggttctgcatccacgtgcagtgcaatgctagtaaattccaccaaggagcactcctagtcgctgtcctaccagagtatgtcattgggacagtggcaggcggtacagggacgg------aagatactcaccctccttacaagcagactcaacccggcgccgatggtttcgagttgcagcacccgtacgtgctcgatgctggcatcccaatatcacagttaacagtgtgcccacaccagtggattaatttgaggaccaacaattgtgctacaataatagtgccatatattaacgcactgccttttgattctgctttgaaccattgcaactttggcctgttagttgtgcctatcagcccactagactacgaccaaggagcgacgccagtaatccctataactatcacattggctccaatgtgttctgaattcgcaggtcttaggcaggcagtcacgcaagggttccccaccgagctaaagcctggcacaaatcaatttttaaccaccgatgatggcgtttcagcacctattctaccaaacttccaccctaccccgtgtatccacatacctggtgaagttaggaacttgctagagttatgccaggtggagaccattctggaggttaacaa----------tgtgcccacgaatgccactagttta------atggagagactgcgcttcccggtctcagcacaagcag------ggaaaggtgagctgtgtgcggtgtttagagccgaccctgggcgaaatggaccatggcaatctaccttactgggtcagttgtgcgggtattacacccaatggtcaggatcattggaagttaccttcatgtttactggatccttcatggctaccggtaagatgctcatagcctatacaccaccaggaggtcctctacccaaggaccgggcaaccgccatgttgggcacgcacgtcatctgggatttcggactgcaatcgtctgttacccttgtaataccatggattagcaacactcattatagagcacatgcccgagatggagtgtttgactactacaccacagggttagtcagtatatggtatcagacaaattacgtggttccaattggtgcgcccaacacagcctacataatagcactagcggcagcccaaaagaatttcactatgaagttgtgcaaggatgctagcgatatcctgcagacgggcaccatccagggagatagg--------gtggcagatgtaattg---aaagttccat--------------------------aggagatagcgtgagcagagctctcactcacgctctaccagcg--------cccacaggccagaatacacaggtgagcagtcatcgactggatacaggcaaggttccagcactccaagctgctgaaattggagcatcatcaaatgctagtgacgagagcatgattgagacacgctgtgtccttaactcgcacagtacagctgagaccactcttgatagtttcttcagtagggcgggattagttggagagatagatctccctcttgagggcacaac-taacccaaatggttatgccaactgggacatagatataacaggttacgcgcaaatgcgtagaaaggtagagctattcacctacatgcgctttgatgcagagttcacttttgttgcgtgcacacccaccggggaggttgtcccacaattgctccaatatatgtttgtgccacccggagcccctaagccagattctagggaatcccttgcatggcaaaccgccactaacccctcagtttttgtcaagctgtcagaccctcctgcgcaggtttcagtgccattcatgtcacctgcgagtgcttatcaatggttttatgacggatatcccacattcggagaacacaaacaggagaaagatcttgaatatggggcatgtcctaataacatgatgggcacgttctcagtgcggactgtggggacctccaagtccaagtaccctttagtggttaggatttacatgagaatgaagcacgtcagggcgtggatacctcgcccgatgcgtaaccagaactacctattcaaagccaacccaaattatgctggcaa----ctccattaagccaactggtgccagtcgcacagcgat---caccac---------------------------------------tcttggg------------------------------------------aaatttggacaacagtctggggccatttatgtgggcaactttagagtggtcaaccgacatcttgccactcacaatgattgggcaaatcttgtttgggaagacagctctcgcgacttgctcgtgtcatccaccaccgcccaaggctgtgacacgattgcccgttgcgattgtcagacaggggtgtactactgtaactctatgagaaaacactacccagttagtttttcaaaacccagcctaatctatgtagatgctagcgagtattacccagccaggtaccaatcacatctcatgctcgcacagggtcactcagagcctggtgactgtggtggtatccttagatgccaacatggcgtcgtcggcatagtgtctactggtggcaatgggctcgttggctttgccgacgtcagagacctcttgtggttagatgaagaagctatggaacagggcgtgtccgactacatcaag-ggtctcggagatgcttttggaacaggcttcactgatgcagtctcaagggaggttgaagctctcaagaactatcttatagggtctgaaggagcagttgagaaaattttgaaaaatcttattaaactaatctctgcactagtgattgtgatcaggagtgattacgacatggttaccctcactgcaaccttagcgctgataggttgtcatggcagtccttgggcttggatcaaggccaaaacagcttccatcttaggtatccctatcgctcaaaagcagagcgcttcctggctcaagaagttcaatgatatggccaacgccgctaaggggttagagtgggtttccaacaagatcagtaaatttattgattggcttaaggagaaaatagtaccagcagccagggagaaggttgaattcctaaacaacttgaaacagctgcca-ctgctagagaatcagatctcaaacttggaacaatctgctgcctcacaagaggaccttgaagtcatgtttgggaatgtgtcgtatctagctca---------cttctgtcgtaagttccaaccgctatacgccacggaagctaaaagagtctatgccctggagaagagaatgaataactatatgcagttcaagagcaaacaccgaattgaacctgtatgtctcattatcaggggctcaccaggcactgggaagtctctagccactggtattattgctcgagcaatcgctgacaagtaccactccagcgtgtactcgctcccaccagacccggatcattttgatggttacaagcaacaggtggttacagtaatggatgatttgtgtcaaaaccccgatggtaaggatatgtctttattctgtcaaatggtatccaccgtagacttcattccaccaatggcttctctcgaggagaagggagtttccttcacctctaagtttgtcattgcatccactaatgccagtaatatcatagtaccaacagtgtctgattctgacgctattcgccgcaggttctacatggactgtgacattgaagtgacagactcgtacaaaacagatctaggtagactggatgcagggcgagccgctaaactgtgctctgaaaacaacactgcaaattttaaacgttgcagcccattagtatgtgggaaagccatccaacttagagatagaaagtctaaagtcagatacagtgtggatacagtggtctcagaactcatcagggaatacagcaataggtccgccattggcaacacaattgaggctcttttccaaggtccacccaagttcagaccaattaggatt---agtcttgaagaaaaaccagccccagacgctattagcgacctccttgctagcgtagatagtgaagaagtgcgccagtactgc-agggatcaaggctggattattcccgaagctcccaccaatgtagagcggcaccttaatagagcggtgcttgttatgcaatccatcgccacagtagtggcggttgtctcgttggtgtacgtcatctacaagctctttgcagggtttcagggtgcgtattctggtgctcccaagcaagtgcttaagaaacccgctcttcgcacagcaacagtgcagggcccgagccttgactttgctctctccctactgagaaggaacatcaggcaagtccaaacagaccaggggcatttcaccatgttgggtgttagggatcgcttagcagtcctcccacgccactcacaacctggcaaaactatttgggttgagcacaaactcgtgaacgtccttgatgcagttgaactggtggatgagcaaggagtcaacctggaattaaccctcatcactctcgacaccaacgaaaaatttagggatatcaccaaattcatcccagaaaatatcagcactgctagtgatgccaccctagtgatcaacacggaacacatgccatcaatgtttgtcccggtgggtgacgttgtgcagtatggctttttgaatctcagtggtaagcctacccatcgcaccatgatgtacaactttcctactaaagcaggacagtgtggaggagtggtgacgtctgttgggaaggttgtcggcattcacattggtggcaatggcagacaaggtttttgcgcaggcctcaaaaggagttactttgctagtgaacaaggagagatccagtggattaagcccaataaagaaactggaagactcaacatcaatggaccaacccgtaccaagttggaacctagtgtattccatgacatcttcgagggaagtaaagaaccagctgtcttgcacagtaaagacccccgacttgaggtagactttgaacaggccctgttctccaagtatgtgggaaacacactacatgagcctgacgagtacatcaaagaggcagctcttcattatgcaaatcaattgaagcaactagaaattaatacttctcaaatgagcatggaggaggcctgctacggtactgagaatcttgaggctatcgatcttcacactagtgcaggttacccctatagtgccctggggataaagaaaagagacatcttagaccctaccaccagggacgtgagcaaaatgaagttctacatggacaagtatggtcttgatcttccttactccacttatgtcaaggacgagctgcgctcgattgataaaatcaagaaagggaagtcccgcctgatcgaggccagtagtctaaatgattcagtgtacctcagaatggctttcggacatttgtatgaggctttccacgcaaatcctgggacgataactggatcagctgtggggtgtaaccctgacacattctggagcaagctgccaattttgctccctggttcactctttgcctttgactactcaggttatgatgccagccttagccctgtctggttcagagcattagaattggttcttagggagataggatatagtgaagaggcaatctcactcattgagggaatcaaccacacacatcatgtgtatcgtaataagacttattgcgtgcttggtgggatgccctcaggctgttcaggaacatccatcttcaactcaatgatcaataatattattatcagagcactgctcataaaaacatttaagggcattgatttggatgagctcaatatggtcgcttatggagacgatgtgctcgctagctatcccttcccaatcgattgcttggaactagcaaagactggtaaggagtatggtctgaccatgactcctgctgataaatctccttgctttaatgaggtcaattggggtaacgcgaccttcctcaaaaggggctttttacccgatgaacagtttccatttttgattcaccccactatgccaatgagagagatccatgagtccattcgatggaccaaggacgcacgaaacactcaagatcatgtgcggtccttgtgcctcctagcatggcacaatggtaagcaagaatatgagaagtttgtgagcacaatcaggtctgtcccagtaggaagagcgttggctattccaaattatgaaaatcttagacgcaattggctcgaattatttt-----agaggttatac-------------------------atac---------------ctcaaccc-caccagaa----atctggt------c-g-----tgaatat-g-actg--------gtgggggtaaatttgt-ta-taacc-a-g-aatagg--------------------------------------------------------------------------------------------------------------------------------------------------------------------------------------------------------------------------------
>KP308424.1_Enterovirus_A71_strain_EV71/Homo_sapiens/KHM/388/2012_complete_genome
-------------------------------------------c-acccactcaca-gggcctac-t-gggcgcaagcactctggcacctcggtacctttgtgcgcct-g-ttttata-------ccc---c---cccc-c------ag-t-gaaacttagaag--------------cagca-aaccac-gatcaa-tagcaggcatagcgctccagttatgtcttga-tcaagcacttctg-tttccccggactgagtatcaatagactgc-tcgcgcggttgaaggagaaaacgttcgttatccggccaactacttcggaaaacc-tagtaacaccatgaaagttgcggagagcttcgttcagca--ctc-cccca---gtgtagatcaggtcgatgagtcaccgca-ttccccacgggcgaccgtggcggtggctgcgttggcggcctgcccat--------ggggtaa-cccatggggcgctctaatacggacatggtgtg-aagagtctactgagctagttggtagtcctccggcccctgaatgcggctaatcccaactgcggagcacacgcccacaagcca-gcggg-tagtgtgtcgtaacgggtaactctgcagcggaaccgactactttgggtgtccgtgtttcc--tttt---aactttatactggctgcttatggtgacaattgta-------gaattgttaccatatagctgttggattggccatccgg--tgtgcaacagagcaattatt-----taccta----tttatt-ggttttgtgccat-----taacttt--------------gaattctgtgacc-acccttaattatatcttgacccttaacacagctaaa-----tatgggttcgcaagtgtctacacagcgctccggttctcacgaaaactcgaactcagctactg-agggctctactataaactacaccaccattaattactacaaagactcctatgctgccacagcaggcaaacagagtctcaagcaggatccagataagtttgcaaatcctgttaaagacatcttcactgaaatggcggcgccgctgaagtccccatccgctgaggcatgtgggtacagtgatcgagtggcgcaattaactattggcaactccaccatcactacgcaagaagcggctaacatcatagtcggttatggtgagtggccttcctactgctcagattctgacgctacagcagtggataaaccaacgcgcccggatgtttcagtgaacaggttttacacattggacactaaattatgggagaaat------------------cgtccaagggatggtactggaagttcccggacgtgttaacagaaactggggtttttgggcaaaatgcacaattccactatctctaccgatcagggttctgcatccacgtgcagtgcaatgctagtaaattccatcaaggagcactcctagtcgctgtcctaccagagtatgtcattgggacagtggcaggcggtacagggacgg------aagatacccaccccccttacaagcagactcaacccggcgccgatggtttcgagttgcaacacccgtacgtgctcgatgctggcatcccaatatcacagttaacagtgtgcccacaccagtggattaatttgaggaccaacaattgtgctacaataatagtgccatacattaacgcactgccttttgattctgctttgaaccattgcaactttggcctgttagttgtgcctatcagcccactagactacgaccaaggagcgacgccagtaatccctataactatcacattggctccaatgtgttctgaattcgcaggtcttaggcaggcagtcacgcaagggtttcccaccgagctaaagcctggcacaaatcaatttttaaccaccgatgatggcgtttcagcacctattctaccaaacttccaccctaccccgtgtatccacatacctggtgaagttaggaacttgctagagttatgccaggtggagaccattctggaggttaataa----------tgtgcccacgaatgccactagttta------atggagagactgcgcttcccggtctcagcacaagcag------ggaaaggtgagctgtgtgcggtgtttagagccgaccccgggcgaaatggaccatggcaatctaccttactgggtcagttgtgcgggtattacacccaatggtcaggatcattggaagttaccttcatgtttactggatccttcatggctaccggtaagatgctcatagcctatacaccaccaggaggtcctctacctaaggaccgggcaaccgccatgttgggcacgcacgtcatctgggatttcggactgcaatcgtctgttacccttgtaataccatggattagcaacactcattatagagcacatgcccgagatggagtgtttgactactacaccacagggttagtcagtatatggtatcagacaaattacgtggttccaattggtgcgcccaacacagcctacataatagcactagcggcagctcaaaagaatttcactatgaagttgtgcaaggatgctagtgatatcctgcagacgggcaccatccagggagatagg--------gtggcagatgtaattg---aaagttccat--------------------------aggagatagcgtgagcagagccctcactcacgctctaccagca--------cccacaggccagaatacacaggtgagcagtcatcgactggatacaggcaaggttccagcactccaagctgctgaaattggagcatcatcaaatgctagtgacgagagcatgattgagacacgctgcgtccttaactcgcacagtacagctgagaccactcttgatagtttcttcagtagggcgggattagttggagagatagacctccctcttgagggcacaac-taacccaaatggttatgccaactgggacatagatataacaggttacgcgcaaatgcgtagaaaggtagagctattcacctacatgcgctttgatgcagagttcacttttgttgcgtgcacacccaccggggaggttgtcccacaattgctccaatatatgtttgtgccacccggagcccctaagccagattctagggaatcccttgcatggcaaaccgccactaacccctcagtttttgtcaagctgtcagaccctcctgcgcaggtttcagtgccattcatgtcacctgcgagtgcttatcaatggttttatgacggatatcccacattcggagaacacaaacaggagaaagatcttgaatatggggcatgtcctaataacatgatgggcacgttctcagtgcggactgtggggacctccaagtccaagtaccctttagtggttaggatttacatgagaatgaagcacgtcagggcgtggatacctcgcccgatgcgtaaccagaactacctattcaaagccaacccaaattatgctggcaa----ctccattaagccaactggtgccagtcgcacagcgat---caccac---------------------------------------tcttggg------------------------------------------aaatttggacaacagtctggggccatttatgtgggcaactttagagtggtcaaccgacatcttgccactcacaatgattgggcaaatcttgtttgggaagacagctctcgcgacttgctcgtgtcatccaccaccgcccaaggctgtgacacgattgcccgttgcgattgtcagacaggggtgtactactgtaactctatgagaaaacactacccagttagtttttcaaaacccagcctagtctatgtggatgctagcgagtattacccagccaggtatcaatcgcatctcatgctcgcacagggtcactcagagcctggtgactgtggtggtatccttagatgccaacatggcgtcgtcggcatagtgtctactggtggtaatgggctcgttggctttgccgacgtcagagacctcttgtggttagatgaagaagctatggaacagggcgtgtccgactacatcaag-ggtctcggagatgcttttggaacaggcttcactgacgcagtctcaagggaggttgaagctctcaagaactatcttatagggtctgaaggagcagttgagaaaattttgaaaaatcttattaaactaatctctgcactagtgattgtgatcaggagtgattacgacatggttaccctcactgcaaccttagcgctgataggttgtcatggcagtccttgggcttggatcaaggccaaaacagcttccatcttaggtatccctatcgctcaaaagcagagcgcttcctggctcaagaagttcaatgatatggccaacgccgctaaggggttagagtgggtttccaacaagatcagtaaatttattgattggcttaaggagaaaatagtaccagcagccagggagaaggttgaattcctaaacaacttgaaacagctgcca-ctgctagagaatcagatctcaaacttggaacaatctgctgcctcacaagaggaccttgaagtcatgtttgggaatgtgtcgtatctagctca---------cttctgtcgcaagttccaaccgctatacgccacggaagctaaaagagtctatgccctggagaagagaatgaataactatatgcagttcaagagcaaacaccgaattgaacctgtatgtctcattatcaggggctcaccaggtactgggaagtctctagccactggtattattgctcgagcaatcgctgacaagtaccactccagcgtgtactcgctcccaccagacccggatcattttgatggttacaagcaacaggtggttacagtaatggatgatttgtgtcaaaaccccgatggtaaggatatgtctttattctgtcaaatggtatccaccgtagacttcattccaccaatggcttctctcgaggagaagggagtttccttcacctctaagtttgtcattgcatccactaatgccagtaatatcatagtaccaacagtgtctgactctgacgctattcgccgcaggttctacatggactgtgacattgaagtgacagactcgtacaaaacagatctaggcagactggatgcagggcgagccgctaaactgtgctctgaaaacaacactgcaaattttaaacgttgcagcccattagtgtgtgggaaagccatccaacttagagatagaaagtctaaagtcagatacagtgtggatacagtggtttcagaactcattagggaatacagcaataggtccgccattggcaacacaatcgaggctcttttccaaggtccacccaagttcagaccaattaggatt---agtcttgaagaaaaaccagccccagacgctattagcgacctccttgctagcgtagatagtgaagaagtgcgccagtactgc-agggatcaaggctggattatccccgaagctcccaccaatgtagagcggcaccttaatagagcggtgcttgttatgcaatccatcgccacagtagtggcggttgtctcgttggtgtacgtcatctacaagctctttgcagggtttcagggtgcgtattctggtgctcccaagcaagtgcttaagaaacccgctcttcgcacagcaacagtgcagggcccgagccttgactttgctctctccctactgagaaggaacatcaggcaagtccaaacagaccaggggcatttcaccatgttgggtgttagggaccgcttagcagtcctcccacgccactcacaacctggcaaaactatttgggttgagcacaaactcgtgaacgtccttgatgcagttgaactggtggatgagcaaggagtcaacctggaattaaccctcatcactcttgacaccaacgaaaaatttagggatatcaccaaattcatcccagaaaatatcagcactgctagtgatgccaccctagtgatcaacacggaacacatgccatcaatgtttgtcccggtgggtgacgttgtgcagtatggctttttgaatctcagtggtaagcctacccatcgcaccatgatgtacaactttcctactaaagcaggacagtgtggaggagtggtgacgtctgttgggaaggttgtcggcattcacattggtggcaatggcagacaaggtttttgcgcaggcctcaaaaggagttactttgctagtgaacaaggagagatccagtggattaagcccaataaagaaactggaagactcaacatcaatggaccaacccgtaccaagttggaacctagtgtattccatgacatcttcgagggaagtaaagagccagctgtcttgcacagtaaagacccccgacttgaggtagactttgaacaggccctgttctccaagtatgtgggaaacacactacatgagcctgacgagtacatcaaagaggcagctcttcattatgcaaatcaattgaagcaactagaaattaacacctctcaaatgagcatggaggaggcctgctacggtactgagaatcttgaggctatcgatcttcacactagtgcaggttacccctatagtgccctggggataaagaaaagagacatcttagaccctaccaccagggacgtgagcaaaatgaagttctacatggacaagtatggccttgatcttccttactccacttatgtcaaggacgagctgcgctcgattgataaaatcaagaaagggaagtcccgcctgatcgaggccagtagtctaaatgattcagtgtacctcagaatggctttcggacatttgtatgaggctttccacgcaaatcctgggacgataactggatcagctgtggggtgtaaccctgacacattctggagcaagctgccaattttgctccctggttcactctttgcctttgactactcaggttatgatgccagccttagccctgtctggttcagagcattagaattggttcttagggagataggatatagtgaagaggcaatctcactcattgagggaatcaaccacacacatcatgtgtatcgtaataagacttattgcgtgcttggtgggatgccgtcaggctgttcaggaacatccatcttcaactcaatgatcaataatattattatcagagcactgctcataaaaacatttaagggcattgatttggacgagctcaatatggtcgcttatggagacgatgtgctcgctagctatcccttcccaatcgattgcttggaactagcaaagactggtaaggagtatggtctgaccatgactcctgctgataaatctccttgctttaatgaggtcaattggggtaatgcgaccttcctcaaaaggggctttttgcccgatgaacagtttccatttttgattcaccccactatgccaatgagagagattcatgagtccattcgatggaccaaggacgcacgaaacactcaagatcatgtgcggtccttgtgcctcctagcatggcacaatggtaagcaagaatatgagaagtttgtgagcacaattaggtctgtcccagtaggaagagcgttggctattccaaattatgaaaatcttagacgcaattggctcgaattatttt-----agaggttatac-------------------------atac---------------ctcaaccc-caccagaa----atctggt------c-g-----tgaatgt-g-actg--------gtggg---------------------------------------------------------------------------------------------------------------------------------------------------------------------------------------------------------------------------------------------------------------
>KP308429.1_Enterovirus_A71_strain_EV71/Homo_sapiens/KHM/359/2012_complete_genome
-------------------------------------------c-acccactcaca-gggcctac-t-gggcgcaagcactctggtacctcggtacctttgtgcgcct-g-ttttata------cccc---c---cccc-c------ag-t-gaaacttagaag--------------cagca-aaccac-gatcaa-tagcaggcatagcgctccagttatgtcttga-tcaagcacttctg-tttccccggactgagtatcaatagactgc-tcgcgcggttgaaggagaaaacgttcgttatccggccaactacttcggaaaacc-tagtaacaccatgaaagttgcggagagcttcgttcagca--ctc-cccca---gtgtagatcaggtcgatgagtcaccgca-ttccccacgggcgaccgtggcggtggctgcgttggcggcctgcccat--------ggggtaa-cccatggggcgctctaatacggacatggtgtg-aagagtctactgagctagttggtagtcctccggcccctgaatgcggctaatcccaactgcggagcacacgcccacaagcca-gcggg-tagtgtgtcgtaacgggtaactctgcagcggaaccgactactttgggtgtccgtgtttcc--tttt---aactttatactggctgcttatggtgacaattaga-------gaattgttaccatatagctattggattggccatccgg--tgtgcaacagagcaattatt-----tactta----tttatt-ggttttgtaccat-----taacttt--------------gaattctgtgacc-acccttaattatatcttgacccttaacacagctaaa-----tatgggttcgcaagtgtctacacagcgctccggttctcacgaaaactcgaactcagctactg-agggctctaccataaactacaccaccattaattactacaaagactcctatgctgccacagcaggcaaacagagtctcaagcaggatccagacaagtttgcaaatcctgttaaagacatcttcactgaaatggcggcgccgctgaagtccccatccgctgaggcatgtggatacagtgatcgagtggcgcaattaactattggcaactccaccatcactacgcaagaagcggctaacatcatagtcggttatggtgagtggccttcctactgctcagattctgacgctacagcagtggataaaccaacgcgcccggatgtttcagtgaacaggttttacacattggacactaaattatgggagaaat------------------cgtccaagggatggtactggaagttcccggatgtgttaacagaaactggggtttttgggcaaaatgcacaattccactatctctaccgatcagggttctgcatccacgtgcagtgcaatgctagtaaattccaccaaggagcactcctagtcgctgtcctaccagagtatgtcattgggacagtggcaggcggtacagggacgg------aagacacccaccccccttacaagcagactcaacccggcgccgatggtttcgagttgcaacacccgtacgtgctcgatgctggcatcccagtatcacagttaacagtgtgcccacaccagtggattaatttgaggaccaacaattgtgctacaataatagtgccatatattaacgcactgccttttgattctgctttgaaccattgcaactttggcctgttagttgtgcctatcagcccactagactacgaccaaggagcgacgccagtaatccctataactatcacattggctccaatgtgttctgaattcgcaggtcttaggcaggcagtcacgcaagggttccccaccgagctaaagcctggcacaaatcaatttttaaccaccgatgatggcgtttcagcacctattctaccaaacttccaccctaccccgtgtatccacatacctggtgaagttaggaacttgctggagttatgccaggtggagaccattctggaggttaacaa----------tgtgcccacgaatgccactagttta------atggagagactgcgcttcccggtctcagcacaagcag------ggaaaggtgagctgtgtgcggtgtttagagccgaccccgggcgaaatggaccatggcaatctaccttactgggtcagttgtgcgggtattacacccaatggtcaggatcattggaagttaccttcatgtttactggatccttcatggctaccggtaagatgctcatagcctatacaccaccaggaggtcctctacccaaggaccgggcaaccgccatgttgggcacgcatgtcatctgggatttcggactgcaatcgtctgttacccttgtaataccatggattagcaatactcattatagagcacatgcccgagatggagtgtttgactactacaccacagggttagtcagtatatggtatcagacaaattacgtggttccaattggtgcgcccaacacagcctacataatagcactagcggcagcccaaaagaatttcactatgaagttgtgcaaggatgctagtgatatcctgcagacgggcaccatccagggagatagg--------gtggcagatgtaattg---aaagttccat--------------------------aggggatagcgtgagcagagccctcactcacgctctaccagca--------cccacaggccagaatacacaggtgagcagtcatcgactggatacaggcaaggttccagcactccaagctgctgaaattggagcatcatcaaatgctagtgacgagagcatgattgagacacgctgtgtccttaactcgcacagtacagctgagaccactcttgatagtttcttcagtagggcgggattagttggagagatagatctccctcttgagggcacaac-taacccaaatggttatgccaactgggacatagatataacaggttacgcgcaaatgcgtagaaaggtagagctattcacctacatgcgctttgatgcagagttcacttttgttgcgtgcacacccaccggggaggttgtcccacaattgctccaatatatgtttgtgccacccggagcccctaagccagattctagggaatcccttgcatggcaaaccgccactaacccctcagtttttgtcaagctgtcagaccctcctgcgcaggtttcagtgccattcatgtcacctgcgagtgcttatcaatggttttatgacggatatcccacattcggagaacacaaacaggagaaagatcttgaatatggggcatgtcctaataacatgatgggcacgttctcagtgcggactgtggggacctccaagtccaagtaccctttagtggttaggatttacatgagaatgaagcacgtcagggcgtggatacctcgcccgatgcgtaaccagaactacctattcaaagccaacccaaattatgctggcaa----ctccattaagccaactggtgccagtcgcacagcgat---caccac---------------------------------------tcttggg------------------------------------------aaatttggacaacagtctggggccatttatgtgggcaactttagagtggtcaaccgacatcttgccactcacaatgattgggcaaatcttgtttgggaagacagctctcgcgacttgctcgtgtcatccaccaccgcccaaggctgtgacacgattgcccgttgcgattgtcagacaggggtgtactactgtaactctatgagaaaacactacccagttagtttttcaaaacccagcctaatctatgtagatgctagcgagtattacccagccaggtaccaatcacatctcatgctcgcacagggtcactcagagcctggtgactgtggtggtatccttagatgccaacatggcgtcgtcggcatagtgtctactggtggtaatgggctcgttggctttgccgacgtcagagacctcttgtggttagatgaagaagctatggaacagggcgtgtccgactacatcaag-ggtctcggagatgcttttggaacaggcttcactgacgcagtctcaagggaggttgaagctctcaagaactatcttatagggtctgaaggagcagttgagaaaattttgaaaaatcttattaaactaatctctgcactagtgattgtgatcaggagtgattacgacatggttaccctcactgcaaccttagcgttgataggttgtcatggcagtccttgggcttggatcaaggccaagacagcttccatcttaggtatccctatcgctcaaaagcagagcgcttcctggctcaagaagttcaatgatatggccaacgccgctaaggggttagagtgggtttccaacaagatcagtaaatttattgattggcttaaggagaaaatagtaccagcagccagggagaaggttgaattcctaaacaacttgaaacagctgcca-ctgctagagaatcagatctcaaacttggaacaatctgctgcctcacaagaggaccttgaagtcatgtttgggaatgtgtcgtatctagctca---------cttctgtcgaaagttccaaccgctatacgccacggaagctaaaagagtctatgccctggagaagagaatgaataactatatgcagttcaagagcaaacaccgaattgaacctgtatgtctcattatcaggggctcaccaggcactgggaagtctctagccactggtattattgctcgagcaatcgctgacaagtaccactccagcgtgtactcgctcccaccagacccggatcattttgatggttacaagcaacaggtggttacagtaatggatgatttgtgtcaaaaccccgatggtaaggatatgtccttattctgtcaaatggtatccaccgtagacttcattccaccaatggcttctctcgaggagaagggggtttccttcacctctaagtttgtcattgcatccactaatgccagtaatatcatagtaccaacagtgtctgattctgacgctattcgccgcaggttctacatggactgtgacattgaagtgacagactcgtacaaaacagatctaggtagactggatgcagggcgagccgctaaactgtgctctgaaaacaacactgcaaattttaaacgttgcagcccattagtgtgtgggaaagccatccaacttagagatagaaagtctaaagtcagatacagtgtggatacagtggtttcagaactcattagggaatacagcaataggtccgccattggcaacacaatcgaggctcttttccaaggtccacccaagttcagaccaattaggatt---agtcttgaagaaaaaccagccccagacgctattagcgacctccttgctagcgtagatagtgaagaagtgcgccagtactgc-agggatcaaggctggattattcccgaagctcccaccaatgtagagcggcaccttaatagagcggtgcttgttatgcaatccatcgccacagtagtggcggttgtctcgttggtgtacgtcatctacaagctctttgcagggtttcagggtgcgtattctggtgctcccaagcaagtgcttaagaaacccgctcttcgcacagcaacagtgcagggcccgagccttgactttgctctctccctactgagaaggaacatcaggcaagtccaaacagaccaggggcatttcaccatgttgggtgttagggatcgcttagcagtcctcccacgccactcacaacctggcaaaactatttgggttgagcacaaactcgtgagcgtccttgatgcagttgaactggtggatgagcaaggagtcaacctggaattaaccctcatcactcttgacaccaacgaaaaatttagggatatcaccaaattcatcccagaaaatatcagcactgctagtgatgccaccctagtgatcaacacggaacacatgccatcaatgtttgtcccggtgggtgacgttgtgcagtatggctttttgaatctcagtggtaagcctacccatcgcaccatgatgtacaactttcctactaaagcaggacagtgtggaggagtggtgacgtctgttgggaaggttgtcggcattcacattggtggcaatggcagacaaggtttttgcgcaggcctcaaaaggagttactttgctagtgaacaaggagagatccagtggattaagcccaataaagaaactggaagactcaacatcaatggaccaacccgtaccaagttggaacctagtgtattccatgacatcttcgagggaagtaaagaaccagctgtcttgcacagtaaagacccccgacttgaggtagactttgaacaggctctgttctccaagtatgtgggaaacacactacatgagcctgacgagtacatcaaagaggcagctcttcattatgcaaatcagttgaagcagctagaaattaacacctctcaaatgagcatggaggaggcctgctacggtactgagaatcttgaggctatcgatcttcacactagtgcaggttacccctatagtgctctggggataaagaaaagagacatcttagaccctaccaccagggacgtgagcaaaatgaagttctacatggacaagtatggtcttgatcttccttactccacttacgtcaaggacgagctgcgctcgattgataaaatcaagaaagggaagtcccgcctgatcgaggccagtagtctaaatgattcagtgtacctcagaatggctttcggacatttgtatgaggctttccacgcaaatcctgggacgataactggatcggctgtggggtgtaaccctgacacattctggagcaagctgccaattttgctccctggttcactctttgcctttgactactcaggttatgatgccagccttagccctgtctggttcagagcattagaattggttcttagggagataggatatagtgaagaggcaatctcactcattgagggaatcaaccacacacatcatgtgtatcgtaataagacttattgcgtgcttggtgggatgccctcaggctgttcaggaacatccatcttcaactcaatgatcaataatattattatcagagcactgctcataaaaacatttaagggcattgatttggacgagctcaatatggtcgcttatggagacgatgtgctcgctagctatcccttcccaatcgattgcttggaactagcaaagactggtaaggagtatggtctgaccatgactcctgctgataaatctccttgctttaatgaggtcaattggggtaatgcgaccttcctcaaaaggggctttttgcccgatgaacagtttccatttttgattcaccccactatgccaatgagagagatccatgagtccattcgatggaccaaggacgcacgaaacactcaagatcatgtgcggtccttgtgcctcctagcatggcacaatggtaagcaagaatatgagaagtttgtgagcacaattaggtctgtcccagtaggaagagcgttggctattccaaattatgaaaatcttagacgcaattggctcgaattatttt-----agaggttatac-------------------------atac---------------ctcaaccc-caccagaa----gtctggt------c-g-----tgaatgt-g-actg--------gtggg---------------------------------------------------------------------------------------------------------------------------------------------------------------------------------------------------------------------------------------------------------------
>KP308414.1_Enterovirus_A71_strain_EV71/Homo_sapiens/KHM/277/2012_complete_genome
-------------------------------------------c-acccactcaca-gggcctac-t-gggcgcaagcactctggtacctcggtacctttgtgcgcct-g-ttttata-------ccc---c---cccc-c------ag-t-gaaacttagaag--------------cagca-aaccac-gatcaa-tagcaggcatagcgctccagttatgtcttga-tcaagcacttctg-tttccccggactgagtatcaatagactgc-ttgcgcggttgaaggagaaaacgttcgttatccggccaactacttcggaaaacc-tagtaacaccatgaaagttgcggagagcttcgttcagca--ctc-cccca---gtgtagatcaggtcgatgagtcaccgca-ttccccacgggcgaccgtggcggtggctgcgttggcggcctgcccat--------ggggtaa-cccatggggcgctctaatacggacatggtgtg-aagagtctactgagctagttggtagtcctccggcccctgaatgcggctaatcccaactgcggagcacacgcccacaagcca-gcggg-tagtgtgtcgtaacgggtaactctgcagcggaaccgactactttgggtgtccgtgtttcc--tttt---aactttatactggctgcttatggtgacaattaga-------gaattgttaccatatagctattggattggccatccgg--tgtgcaacagagcaattatt-----taccta----tttatt-ggttttgtaccat-----taacttt--------------gaattctgtgacc-acccttaattatatcttgacccttaacacagctaaa-----tatgggttcgcaagtgtctacacagcgctccggttctcacgagaactcgaactcagctactg-agggctctaccataaactacaccaccattaattactacaaagactcctatgctgccacagcaggcaaacagagtctcaagcaggatccagataagtttgcaaatcctgttaaagacatcttcactgaaatggcggcgccgctgaagtccccatccgctgaggcatgtgggtacagtgatcgagtggcgcaattaactattggtaactccaccatcactacgcaagaagcggctaacatcatagtcggttatggtgagtggccttcctactgctcagattctgacgctacagcagtggataaaccaacgcgcccggatgtttcagtgaacaggttttacacattggacactaaattatgggagaaat------------------cgtccaagggatggtactggaagttcccggatgtgttaacagaaactggggtttttgggcaaaatgcacaattccactatctctaccgatcagggttctgcatccacgtgcagtgcaatgctagtaaattccaccaaggagcactcctagtcgctgtcctaccagagtatgtcatcgggacagtggcaggcggtacagggacgg------aagatacccaccccccttacaagcagactcaacccggcgccgatggtttcgagttgcaacacccgtacgtgctcgatgctggcatcccaatatcacagttaacagtgtgtccacaccagtggattaatttgaggaccaacaattgtgctacaataatagtgccatatattaacgcactgccttttgattctgctttgaaccattgcaactttggcctgttagttgtgcctatcagcccactagactacgaccaaggagcgacgccagtaatccctataactatcacattggctccaatgtgttctgaattcgcaggtcttaggcaggcagtcacgcaagggttccccaccgagctaaagcctggcacaaatcaatttttaaccaccgatgatggcgtttcagcacctattctaccaaacttccaccctaccccgtgtatccacatacctggtgaagttaggaacttgctagagttatgccaggtggagaccattctggaggttaacaa----------tgtgcccacgaatgccactagttta------atggagagactgcgcttcccggtctcagcacaagcag------ggaaaggtgagctgtgtgcggtgtttagagccgaccccgggcgaaatggaccatggcaatctaccttgctgggtcagttgtgcgggtattacacccaatggtcaggatcattggaagttaccttcatgtttactggatccttcatggctaccggtaagatgctcatagcctatacaccaccaggaggtcctctacccaaggaccgggcaaccgccatgttgggcacgcacgtcatctgggatttcggactgcaatcgtctgttacccttgtaataccatggattagcaacactcattatagagcacatgcccgagatggagtgtttgactactacaccacagggttagtcagtatatggtatcagacgaattacgtggttccaattggtgcgcccaacacagcctacataatagcactagcggcagcccaaaagaatttcactatgaagttgtgcaaggatgctagtgatatcctgcagacgggcaccatccagggagatagg--------gtggcagatgtaattg---aaagttccat--------------------------aggagatagcgtgagcagagccctcactcacgctctaccagca--------cccacaggccagaatacacaggtgagcagtcatcgactggatacaggcaaggttccagcactccaagctgctgaaattggagcatcatcaaatgctagtgacgagagcatgattgagacacgctgtgtccttaactcgcacagcacagccgagaccactcttgatagtttcttcagtagggcgggattagttggagagatagatctccctcttgagggcacaac-taacccaaatggttatgccaactgggacatagatataacaggttacgcgcaaatgcgtagaaaggtagagctattcacctacatgcgctttgatgcagagttcacttttgttgcgtgcacacccaccggggaggttgtcccacaattgctccaatatatgtttgtgccacccggagcccctaagccagattctagggaatctcttgcatggcaaaccgccactaacccctcagtttttgtcaagctgtcagaccctcctgcgcaggtttcagtgccattcatgtcacctgcgagtgcttatcaatggttttatgacggatatcccacattcggagaacacaaacaggagaaagaccttgaatatggggcatgtcctaataacatgatgggcacgttctcagtgcggactgtggggacttccaagtccaagtaccctttagtggttaggatttacatgagaatgaagcacgtcagggcgtggatacctcgcccgatgcgtaaccagaactacctattcaaagccaacccaaattatgctggcaa----ctccattaagccaactggtgccagtcgcacagcgat---caccac---------------------------------------tcttggg------------------------------------------aaatttggacaacagtctggggccatttatgtgggcaactttagagtggtcaaccgacatcttgccactcacaatgattgggcaaatcttgtttgggaagacagctctcgcgacttgctcgtgtcatccaccaccgcccaaggctgtgacacgattgcccgttgcgattgtcagacaggggtgtactactgtaactctatgagaaaacactacccagttagtttttcaaaacccagcctagtctatgtggatgctagcgagtattacccagccaggtaccaatcacatctcatgctcgcacagggtcactcagagcctggtgactgtggtggtatccttagatgccaacatggcgtcgtcggcatagtgtctactggtggtaatgggctcgttggctttgccgacgtcagagaccttttgtggttagatgaagaagctatggaacagggcgtgtccgactacatcaag-ggtctcggagatgcttttggaacaggcttcactgacgcagtctcaagggaggttgaagctctcaagaactatcttatagggtctgaaggagcagttgagaaaattttgaaaaatcttattaaactaatctctgcactagtgattgtgatcaggagtgattacgacatggttaccctcactgcaaccttagcgctgataggttgtcatggcagtccttgggcttggatcaaggccaaaacagcttccattttaggtatccctatcgctcaaaagcagagcgcttcctggctcaagaagttcaatgatatggccaacgccgctaaggggttagagtgggtttccaacaagatcagtaaatttattgattggctcaaggagaaaatagtaccagcagccagggagaaggttgaattcctaaacaacttgaaacagctgcca-ctgctagagaatcagatctcaaacttggaacaatctgctgcctcacaagaggaccttgaagtcatgtttgggaatgtgtcgtatctagctca---------cttctgtcgcaagttccaaccgctatacgccacggaagctaaaagagtctatgccctggagaagagaatgaataactatatgcagttcaagagcaaacaccgaattgaacctgtatgtctcattatcaggggctcaccaggcactgggaagtctctagccactggtattattgctcgagcaatcgctgacaagtaccactccagcgtgtactcgctcccaccagacccggatcattttgatggttacaagcaacaggtggttacagtaatggatgatttgtgtcaaaaccccgatggtaaggatatgtctttattctgtcaaatggtatccaccgtagatttcattccaccaatggcttctctcgaggagaagggagtttccttcacctctaagtttgtcattgcatccactaatgccagtaatatcatagtaccaacagtgtctgattctgacgctattcgccgcaggttctacatggactgtgacattgaagtgacagactcgtacaaaacagatctaggtagactggatgcagggcgagccgctaaactgtgctctgaaaacaacactgcaaattttaaacgttgcagcccattagtgtgtgggaaagccatccaacttagagatagaaagtctaaagtcagatacagtgtggatacagtggtttcagaactcattagggaatacagcaataggtccgtcattggcaacacaatcgaggctcttttccaaggtccacccaagttcagaccaattaggatt---agtcttgaagaaaaaccagccccagacgctattagcgacctccttgctagcgtagatagtgaagaagtgcgccagtactgc-agggatcaaggctggattattcccgaagctcccaccaatgtagagcgacaccttaatagagcggtgcttgttatgcaatccatcgccacagtagtggcggttgtctcgttggtgtacgtcatctacaagctctttgcagggtttcagggtgcgtattctggtgctcccaagcaagtgcttaagaaacccgctcttcgcacagcaacagtgcagggcccgagccttgactttgctctctccctactgagaaggaacatcaggcaagtccaaacagaccaggggcatttcaccatgttgggtgttagggatcgcttagcagtcctcccacgtcactcacaacctggcaaaactatttgggtcgagcacaagctcgtgaacgtccttgatgcagttgaactggtggatgagcaaggagtcaacctggaattaaccctcatcactcttgacaccaacgaaaaatttagggatatcaccaaattcatcccagaaaatatcagcactgctagtgatgccaccctagtgatcaacacggaacacatgccatcaatgtttgtcccggtgggtgacgttgtgcagtatggctttttgaatcttagtggtaagcctacccatcgcaccatgatgtacaactttcctactaaagcaggacagtgtggaggggtggtgacgtctgttgggaaggttgtcggcattcacattggtggcaatggcagacaaggtttttgcgcaggcctcaaaaggagttactttgctagtgaacaaggagagatccagtggattaagcccaataaagaaactggaagactcaacatcaatggaccaacccgtaccaagttggaacctagtgtattccatgacatcttcgagggaagtaaagaaccagctgtcttgcacagtaaagacccccgacttgaggtagactttgaacaggccctgttctccaagtatgtgggaaacacactacatgagcctgacgagtacatcaaagaggcagctcttcattatgcaaatcaattgaagcaactagaaattaacacctctcaaatgagcatggaggaggcctgctacggtactgagaatcttgaggctatcgatcttcacactagtgcaggttacccctatagtgccctggggataaagaaaagagacatcttagaccctaccaccagggacgtgagcaaaatgaagttctacatggacaagtatggccttgatcttccttactccacttatgtcaaggacgagctgcgctcaattgataaaatcaagaaagggaagtcccgcctgatcgaggccagtagtctaaatgattcagtgtacctcagaatggctttcggacatttgtatgaggctttccacgcaaatcctgggacgataactggatcagctgtggggtgtaaccctgacacattctggagcaagctgccaattttgctccctggttcactctttgcctttgactactcaggttatgatgccagccttagccctgtctggttcagagcattagaattggttcttagggagataggatatagtgaagaggcaatctcactcattgagggaatcaaccacacacatcatgtgtatcgtaataagacttattgcgtacttggtgggatgccctcaggctgttcaggaacatccatcttcaactcaatgatcaataatattattatcagagcactgctcataaaaacatttaagggcattgatttggacgagctcaatatggtcgcttatggagacgatgtgcttgctagctatcccttcccaatcgattgcttggaactagcaaagactggtaaggagtatggtctgaccatgactcctgctgataagtctccttgctttaatgaggtcaattggggtaatgtgaccttcctaaaaaggggctttttgcccgatgaacagtttccatttttgattcaccccactatgccaatgagagagattcatgagtccattcgatggaccaaggacgcacgaaacactcaagatcatgtgcggtccttgtgcctcctagcatggcacaatggtaagcaagaatatgagaagtttgtgagcacaattaggtctgtcccagtaggaagagcgttggctattccaaattatgaaaatcttagacgcaattggctcgaattatttt-----agaggatatac-------------------------atac---------------ctcaaccc-caccagaa----atctggt------c-g-----tgaa--------------------------------------------------------------------------------------------------------------------------------------------------------------------------------------------------------------------------------------------------------------------------------------
>KP308406.1_Enterovirus_A71_strain_EV71/Homo_sapiens/KHM/397/2012_partial_genome
-------------------------------------------------actcaca-gggcccac-t-gggcgcaagcactctggtacctcggtacctttgtgcgcct-g-ttttata-------ccc---c---cccc-c------ag-t-gaaacttagaag--------------cagca-aaccac-gatcaa-tagcaggcatagcgctccagttatgtcttga-tcaagcacttctg-tttccccggactgagtatcaatagactgc-tcgcgcggttgaaggagaaaacgttcgttatccggccaactacttcggaaaacc-tagtaacaccatgaaagttgcggagagcttcgttcagca--ctc-cccca---gtgtagatcaggtcgatgagtcaccgca-ttccccacgggcgaccgtggcggtggctgcgttggcggcctgcccat--------ggggtaa-cccatggggcgctctaatacggacatggtgtg-aagagtctactgagctagttggtagtcctccggcccctgaatgcggctaatcccaactgcggagcacacgcccacaagcca-gcggg-tagtgtgtcgtaacgggtaactctgcagcggaaccgactactttgggtgtccgtgtttcc--tttt---aactttatactggctgcttatggtgacaattaga-------gaattgttaccatatagctattggattggccatccgg--tgtgcaacagagcaattatt-----taccta----tttatt-ggttttgtaccat-----tgacttt--------------gaattctgtgacc-acccttaattatatcttgacccttaacacagctaaa-----tatgggttcgcaagtgtctacacagcgctccggttctcacgaaaactcgaactcagctactg-agggctctaccataaactacaccaccattaattactacaaagactcctatgctgccacagcaggcaaacagagtctcaagcaggatccagacaagtttgcaaatcctgttaaagacatcttcaccgaaatggcggcgccgctgaagtccccatccgctgaggcatgtgggtacagtgatcgagtggcgcaattaactattggcaactccaccatcactacgcaagaagcggctaacatcatagtcggttatggtgagtggccttcctactgctcagattctgacgctacagcagtggataaaccaacgcgcccggatgtttcagtgaacaggttttacacattggacactaaattatgggagaaat------------------cgtccaagggatggtactggaagtttccggatgtgttaacagaaactggggtttttgggcaaaatgcacaattccactatctctaccgatcagggttctgcatccacgtgcagtgcaatgctagtaaattccaccaaggagcactcctagtcgctgtcctaccagagtatgtcattgggacagtggcaggcggtacagggacgg------aagatacccaccccccttacaagcagactcaacccggcgccgatggtttcgagttgcaacacccgtacgtgctcgatgctggcatcccaatatcacagttaacagtgtgcccacaccagtggattaatttgaggaccaacaattgtgctacaataatagtgccatatattaacgcactgccttttgattctgctttgaaccattgcaactttggcctgttagttgtgcctatcagcccactagactacgaccaaggagcgacgccagtaatccctataactatcacattggctccaatgtgttctgaattcgcaggtcttaggcaggcagtcacgcaagggttccccaccgagctaaagcctggcacaaatcaatttttaaccaccgatgatggcgtttcagcacctattctaccaaacttccaccctaccccgtgtatccacatacctggtgaagttaggaacttgctagagttatgccaggtggagaccattctggaggttaacaa----------tgtgcccacgaatgccactagttta------atggagagactgcgcttcccggtctcagcacaagcag------ggaaaggtgagctgtgtgcggtgtttagagccgaccccgggcgaaatggaccatggcaatctaccttactgggtcagttgtgcgggtattacacccaatggtcaggatcgttggaagttaccttcatgtttactggatccttcatggctaccggtaagatgctcatagcctatacaccaccaggaggtcctctacccaaggaccgggcaaccgccatgttgggcacgcacgtcatctgggatttcggactgcaatcgtctgttacccttgtaataccatggattagcaacactcattatagagcacatgcccgagatggagtgtttgactactacaccacagggttagtcagtatatggtatcagacaaattacgtggttccaattggtgcgcccaacacagcctacataatagcactagcggcagcccaaaagaatttcactatgaagttgtgcaaggatgctagtgatatcctgcagacgggcaccatccagggagatagg--------gtggcagatgtaattg---aaagttccat--------------------------aggagatagcgtgagcagagccctcactcacgctctaccagca--------cccacaggccagaatacacaggtgagcagtcatcgactggatacaggcaaggttccagcactccaagctgctgaaattggagcatcatcaaatgctagtgacgagagtatgattgagacacgctgtgtccttaactcgcacagtacagctgagaccactcttgatagtttcttcagtagggcgggattagttggagagatagatctccctcttgagggcacaac-taacccaaatggttatgccaactgggacatagatataacaggttacgcgcaaatgcgtagaaaggtagagctattcacctacatgcgctttgatgcagagttcacttttgttgcgtgcacacccaccggggaggttgtcccacaattgctccaatatatgtttgtgccacccggagcccctaagccagattctagggaatcccttgcatggcaaaccgccactaacccctcagtttttgtcaagctgtcagaccctcctgcacaggtttcagtgccattcatgtcacctgcgagtgcttatcaatggttttatgacggatatcccacattcggagaacacaaacaggagaaagatcttgaatatggggcatgtcctaataacatgatgggcacgttctcagtgcggactgtggggacctccaagtccaagtaccctttagtggttaggatttacatgagaatgaagcacgtcagggcgtggatacctcgcccgatgcgtaaccagaactacctattcaaagccaacccaaattatgctggcaa----ctccattaagccaactggtgccagtcgcacagcgat---caccac---------------------------------------tcttggg------------------------------------------aaatttggacaacagtctggggccatttatgtgggcaactttagagtggtcaaccgacatcttgccactcacaatgattgggcaaatcttgtttgggaagacagctctcgcgacttgctcgtgtcatccaccactgcccaaggctgtgacacgattgcccgttgcgattgtcagacaggggtgtactactgtaactctatgagaaaacactacccagttagtttttcaaaacccagcctaatctatgtagatgctagcgagtattacccagccaggtaccaatcacatctcatgctcgcacagggtcactcagagcctggtgactgtggtggtatccttagatgccaacatggcgtcgtcggcatagtgtctactggtggtagtgggctcgttggctttgccgatgtcagagacctcttgtggttagatgaggaagctatggaacagggcgtgtccgactacatcaag-ggtctcggagatgcttttggaacaggcttcactgacgcagtctcaagggaggttgaagctctcaagaactatcttatagggtctgaaggagcagttgagaaaattttgaaaaatcttattaaactaatctctgcactagtgattgtgatcaggagtgattacgacatggttaccctcactgcaaccttagcgctgataggttgtcatggcagtccttgggcttggatcaaggccaaaacagcttccatcttaggtatccctatcgctcaaaagcagagcgcttcctggctcaagaagttcaatgatatggccaacgccgctaaggggttagagtgggtttccaacaagatcagtaaatttattgattggcttaaggagaaaatagtaccagcagccagggagaaggttgaattcctaaacaacttgaaacagctgcca-ctgctagagaatcagatctcaaacttggaacaatctgctgcctcacaagaggaccttgaagtcatgtttgggaatgtgtcgtatctagctca---------cttctgtcgcaagttccaaccactatacgccacggaagctaaaagagtctatgccctggagaagagaatgaataactatatgcagttcaagagcaaacaccgaattgaacctgtatgtctcattatcaggggctcaccaggcactggaaagtctctagccactggtattattgctcgagcaatcgctgacaagtaccactccagcgtgtactcgctcccaccagacccggatcattttgatggttacaagcaacaggtggttacagtaatggatgatttgtgtcaaaaccccgatggtaaggatatgtctttattctgtcagatggtatccaccgtagacttcattccaccaatggcttctctcgaggagaagggagtttcgttcacctctaagtttgtcattgcatccactaatgccagtaatatcatagtaccaacagtgtctgattctgacgctattcgccgtaggttctacatggactgtgacattgaagtgacagactcgtacaaaacagatctaggtagactggatgcagggcgagccgctaaattgtgctctgaaaacaacactgcaaattttaaacgttgcagcccattagtatgtgggaaagccatccaacttagagatagaaagtctaaagtcagatacagtgtggatacagtggtttcagaactcattagggaatacagcaataggtccgccattggcaacacaatcgaggctcttttccaaggtccacccaagttcagaccaattaggatt---agtcttgaagaaaaaccagccccagacgctattagcgacctccttgctagcgtagatagtgaagaagtgcgccagtactgc-agggatcaaggctggattattcccgaagctcccaccaatgtagagcggcaccttaatagagcggtgcttgttatgcaatccatcgccacagtagtggcggttgtctcgttggtgtacgtcatctacaagctctttgcagggtttcagggtgcgtattctggtgctcccaagcaagtgcttaagaaacccgctcttcgcacagcaacagtacagggcccgagccttgactttgctctttccctactgagaaggaacatcaggcaagtccaaacagaccaggggcatttcaccatgttgggtgttagggatcgcttagcagtcctcccacgccactcacaacctggcaaaactatttgggttgagcacaaactcgtgaacgtccttgatgcagttgaactggtggatgagcaaggagtcaatctggaattaaccctcatcactcttgacaccaacgaaaaatttagggatatcaccaaattcatcccagaaaatatcagcactgctagtgatgccaccctagtgatcaacacggaacacatgccatcaatgtttgtcccggtgggtgacgttgtgcagtatggctttttgaatctcagtggtaagcctacccatcgcaccatgatgtacaactttcctactaaagcaggacagtgtggaggagtggtgacgtctgttgggaaggttgtcggcattcacattggtggcaatggcagacaaggtttttgcgcaggcctcaaaaggagttactttgctagtgaacaaggagagatccagtggattaagcccaataaagaaactggaagactcaacatcaatggaccaacccgtaccaagttggaacctagtgtattccatgacatcttcgagggaagtaaagaaccagctgtcttgcacagtaaagacccccgacttgaggtagactttgaacaggccctgttctccaagtatgtgggaaacacactacatgagcctgacgaatacatcaaagaggcagctcttcattatgcaaatcaattgaagcaactagaaattaatacttctcaaatgagcatggaggaggcctgctacggtactgagaatcttgaggctatcgatcttcacactagtgcaggttacccctatagtgccctggggataaagaaaagagacatcttagaccctaccaccagggacgtgagcaaaatgaagttctacatggacaagtatggtcttgatcttccttactccacttatgtcaaggacgagctgcgctcgattgataaaatcaagaaagggaagtcccgcctgatcgaggccagtagtctaaatgattcagtgtacctcagaatggctttcggacatttgtatgaggctttccacgcaaatcctgggacgataactgggtcagctgtggggtgtaaccctgacacattctggagcaagctgccaattttgctccctggttcactttttgcctttgactactcaggttatgatgccagccttagccctgtctggttcagagcattagaaatggttcttagggagataggatatagtgaagaggcaatctcactcattgagggaatcaaccacacacatcatgtgtatcgtaataagacttattgcgtgcttggtgggatgccctcaggctgttcaggaacatccatcttcaactcaatgatcaataatattattatcagagcactgctcataaaaacatttaagggcattgatttggatgagctcaatatggtcgcttatggagacgatgtgctcgctagctatcctttcccaatcgattgcttggaactagcaaagactggtaaggagtatggtctgaccatgactcctgctgataaatctccttgctttaatgaggtcaattggggtaacgcgaccttcctcaaaaggggctttttgcccgatgaacagtttccatttttgattcaccccactatgccaatgagagagatccatgagtccattcgatggaccaaggacgcacgaaacactcaagatcatgtgcggtccttgtgcctcttagcatggcacaatggtaagcaagaatatgagaagtttgtgagcacaattaggtct----------------------------------------------------------------------------------------------------------------------------------------------------------------------------------------------------------------------------------------------------------------------------------------------------------------------------------------------------------------------------------------------------------------------------------------------------------------------
>KP308458.1_Enterovirus_A71_strain_EV71/Homo_sapiens/KHM/316/2013_complete_genome
----------------------------------------------------caca-gggcctac-t-gggcgcaagcactctggtacctcggtacctttgtgcgcct-g-ttttata------cccc---c---cccc-c------ag-t-gaaacttagaag--------------cagca-aaccac-gatcaa-tagcaggcatagcgctccagttatgtcttga-tcaagcacttctg-tttccccggactgagtatcaatagactgc-tcgcgcggttgaaggagaaaacgttcgttatccggccaactacttcggaaaacc-tagtaacaccatgaaagttgcggagagcttcgttcagca--ctc-cccca---gtgtagatcaggtcgatgagtcaccgca-ttccccacgggcgaccgtggcggtggctgcgttggcggcctgcccat--------ggggtaa-cccatggggcgctctaatacggacatggtgtg-aagagtctactgagctagttggtagtcctccggcccctgaatgcggctaatcccaactgcggagcacacgcccacaagcca-gcggg-tagtgtgtcgtaacgggtaactctgcagcggaaccgactactttgggtgtccgtgtttcc--tttt---aactttatactggctgcttatggtgacaattaga-------gaattgttaccatatagctattggattggccatccgg--tgtgcaacagagcaattatt-----taccta----tttatt-ggttttgtaccat-----taacttt--------------gaattctgtgacc-acccttaattatatcttgacccttaacacagctaaa-----tatgggttcgcaagtgtctacacagcgctccggttctcacgaaaactcgaactcagctactg-agggctctaccataaactacaccaccattaattactacaaagactcctatgctgccacagcaggcaaacagagtctcaagcaggatccagataagtttgcaaatcctgttaaagacatcttcactgaaatggcggcgccgctgaagtccccatctgctgaggcatgtgggtacagtgatcgagtggcgcaattaactattggcaactccaccatcactacgcaagaagcggctaacatcatagtcggttatggtgagtggccttcttactgctcagattctgacgctacagcagtggataaaccaacgcgcccggatgtttcagtgaacaggttttacacattggacactaaattatgggagaaat------------------cgtccaagggatggtactggaaattcccggatgtgttaacagaaactggggtttttgggcaaaatgcacaattccactatctctaccgatcagggttctgcatccacgtgcagtgcaatgctagtaaattccaccaaggagcactcctagtcgctgtcctaccagagtatgtcattgggacagtggcaggcggtacagggacgg------aagatacccaccccccttacaagcagactcaacccggcgccgatggtttcgagttgcaacacccgtacgtgctcgatgctggcatcccaatatcacagttaacagtgtgcccacaccagtggattaatttgaggaccaacaattgtgctacaataatagtgccatatattaacgcactgccttttgattctgctttgaaccattgcaactttggcctgttagttgtgcctatcagcccactagactacgaccaaggagcaacgccagtaatccctataactatcacattggctccaatgtgttctgaattcgcaggtcttaggcaggcagtcacgcaagggtttcccaccgagctaaagcctggcacaaatcaatttttaaccaccgatgatggcgtttcagcacctattctaccaaacttccaccctaccccgtgtatccacatacctggtgaagttaggaacttgctagagttatgccaggtggagaccattctggaggttaacaa----------tgtgcccacgaatgccactagttta------atggagagactgcgcttcccggtctcagcacaagcag------ggaaaggtgagctgtgtgcggtgtttagggccgaccccgggcgaaatggaccatggcaatctaccttactgggtcagttgtgcgggtattacacccaatggtcaggatcattggaagttaccttcatgtttactggatccttcatggccaccggtaagatgctcatagcctatacaccaccaggaggtcctctacccaaggaccgggcaaccgccatgttgggcacgcacgtcatctgggatttcggactgcaatcgtctgttacccttgtaataccatggattagcaacactcattatagagcacatgcccgagatggagtgtttgactactacaccacagggttagtcagtatatggtatcagacgaattacgtggttccaattggtgcgcccaacacagcctacataatagcactagcggcagcccaaaagaatttcactatgaagttgtgcaaggatgctagtgatatcctgcagacgggcaccatccagggagatagg--------gtggcagatgttattg---aaagttccat--------------------------aggagatagcgtgagcagagccctcactcacgctctaccagca--------cccacaggccagaatacacaggtgagcagtcatcgactggatacaggcaaggttccagcactccaagctgctgaaattggagcatcatcaaatgctagtgacgagagcatgattgagacacgctgtgtccttaactcgcacagtacagctgagaccactcttgatagtttcttcagtagggcgggattagttggagagatagatctccctcttgagggcacaac-taacccaaatggttatgccaactgggacatagatataacaggttacgcgcaaatgcgtagaaaggtagagctattcacctacatgcgttttgatgcagagttcacttttgttgcgtgcacacccaccggggaggttgtcccacaattgctccaatatatgtttgtgccacccggagcccctaagccagattctagggaatcccttgcatggcaaaccgccactaacccctcagtttttgtcaagctgtcagaccctcctgcgcaggtttcagtgccattcatgtcacctgcgagtgcttatcaatggttttatgacggatatcccacattcggagaacacaaacaggagaaagatcttgaatatggggcatgtcctaataacatgatgggcacgttctcagtgcggactgtggggacctccaagtccaagtaccctttagtggttaggatttacatgagaatgaagcacgtcagggcgtggatacctcgcccgatgcgtaaccagaactacctatttaaagccaacccaaattatgctggcaa----ctccattaagccaactggtgccagtcgcacagcgat---caccac---------------------------------------tcttggg------------------------------------------aaatttggacaacagtctggagccatttatgtgggcaactttagagtggtcaaccgacatcttgccactcacaatgattgggcaaatcttgtttgggaagacagctctcgcgacttgctcgtgtcatccaccaccgcccaaggctgtgacacgattgcccgttgcgattgtcagacaggggtgtactactgtaactctatgagaaaacactacccagttagtttttcaaaacccagcctagtctatgtggatgctagcgagtattacccagccaggtaccaatcacatctcatgctcgctcagggtcactcagagcctggtgactgtggtggtatccttagatgccaacatggtgtcgtcggcatagtgtctactggtggtaatgggctcgttggctttgccgacatcagagacctcttgtggttagatgaagaagctatggaacagggcgtgtccgactacatcaag-ggtctcggagatgcttttggaacaggcttcactgacgcagtctcaagggaggttgaagctctcaagaactatcttatagggtctgaaggagcagttgagaaaattttgaaaaatctcattaaactaatttctgcactagtgattgtgatcaggagtgattacgacatggttaccctcactgcaaccttagcgctgataggttgtcatggcagtccttgggcttggatcaaggccaaaacagcttccatcttaggtatccctatcgctcaaaagcagagcgcttcctggctcaagaagttcaatgatatggccaacgccgctaaggggttagagtgggtttccaacaagatcagtaaatttattgattggcttaaggagagaatagtaccagcagccagagagaaggttgaattcctaaacaacttgaaacagctgcca-ctgctagagaatcagatctcaaacttggaacaatctgctgcctcacaagaggatcttgaagtcatgtttgggaatgtgtcgtatctagctca---------cttctgtcgcaagttccaaccgctatacgccacggaagctaaaagagtctatgccctggagaagagaatgaataactatatgcagttcaagagcaaacaccgaattgaacctgtatgtctcattatcaggggctcaccaggcactgggaagtctctagccactggtattattgctcgagcaatcgctgataagtaccactccagcgtctactcgctcccaccagacccggatcattttgatggttacaagcaacaggtggttacagtaatggatgatttgtgtcaaaaccccgatggtaaggatatgtctttattctgccaaatggtatccaccgtagacttcattccaccaatggcttctctcgaggagaagggagtttccttcacctctaagtttgtcattgcatccactaatgccagtaatatcatagtaccaacagtgtctgactctgacgctattcgccgtaggttctacatggactgtgacattgaagtgacagactcgtacaaaacagatctaggtagactggatgcagggcgagccgctaaactgtgctctgaaaacaacactgcaaattttaaacgttgcagcccattagtgtgtgggaaagccatccaacttagagatagaaagtctaaagtcagatacagtgtggatacagtggtttcagaactcattagggaatacagcaataggtccgccattggcaacacaatcgaggctcttttccaaggtccacccaagttcagaccaattaggatt---agtctcgaagaaaaaccagccccagacgctattagcgacctccttgctagtgtagatagtgaagaagtgcgccagtactgc-agggaccaaggctggattattcccgaagctcccaccaatgtagagcggcaccttaatagagcggtgcttgttatgcaatccatcgccacagtagtggcggttgtctcgttggtgtacgtcatttacaagctctttgcagggtttcagggtgcgtattctggtgctcccaagcaagtgcttaagaaacccgctcttcgcacagcaacagtgcagggcccgagccttgactttgctctctccctactgagaaggaacatcaggcaagtccaaacagaccaggggcatttcaccatgttgggtgttagggatcgcttagcagtcctcccacgccactcacaacctggcaaaactatttgggttgagcacaaactcgtgaacgtccttgatgcagttgaactggtggatgagcaaggagtcaacctggagttaaccctcatcactcttgacaccaacgaaaaatttagggatatcaccaaattcatcccagaaaatatcagcactgctagtgatgccaccctagtgatcaacacggaacacatgccatcaatgttcgtcccggtgggtgacgttgtgcagtatggctttttgaatctcagtggtaagcctacccatcgcaccatgatgtacaactttcctactaaagcaggacagtgtggaggagtggtgacgtctgttgggaaggttgtcggcattcacattggtggcaatggcagacaaggtttttgcgcaggcctcaaaaggagttactttgctagtgaacaaggagagatccagtggattaagcccaataaagaaactggaagactcaacatcaatggaccaacccgtaccaagttggaacctagtgtattccatgacatcttcgagggaagtaaagaaccagctgtcttgcacagcaaagacccccgacttgaggtagactttgaacaggccctgttctccaagtatgtgggaaacacactacatgagcctgacgagtacgtcaaagaggcagctcttcattatgcaaatcaattgaagcaactagaaattaacacctctcaaatgagcatggaggaggcctgctacggtactgagaatcttgaggctatcgatcttcacactagtgcaggttacccctatagtgccctggggataaagaaaagagacatcttagaccctaccaccagggacgtgagcaaaatgaagttctacatggacaagtatggccttgatcttccttactccacttatgtcaaggacgagctgcgctcgattgataaaatcaagaaagggaagtctcgcctgatcgaggccagtagtctaaatgattcagtgtacctcagaatggctttcggacatttgtatgaggctttccacgcaaatcctgggacgataactggatcagctgtggggtgtaaccctgacacattctggagcaagctgccaattttgctccctggttcactctttgcctttgactactcaggttatgatgccagccttagccctgtctggttcagagcattagaattggttcttagggagataggatatagtgaagaggcaatctcactcattgagggaatcaaccacacacatcatgtgtatcgtaataagacttattgcgtgcttggtgggatgccttcaggctgttcaggaacatccatcttcaactcaatgatcaataatattattatcagagcactgctcataaaaacatttaagggcattgatttagacgagctcaatatggtcgcttatggagacgatgtgctcgctagctatcccttcccaatcgattgcttggaactagcaaagactggtaaggagtatggtctgaccatgactcctgctgataaatctccttgctttaatgaggtcaattggggtaatgcgaccttcctaaaaaggggctttttgcccgatgaacagtttccatttttgattcaccccactatgccaatgagagagattcatgagtccattcgatggaccaaggacgcacgaaacactcaagatcatgtgcggtccttgtgcctcctagcatggcacaatggtaagcaagaatatgagaagtttgtgagcacaattaggtctgtcccagtaggaagagcgttggctattccaaattatgaaaaccttagacgcaattggctcgaattatttt-----agaggttatgc-------------------------atac---------------ctcaaccc-caccagaa----atctggt------c-g-----tgaatgt-g-actg--------gtggg---------------------------------------------------------------------------------------------------------------------------------------------------------------------------------------------------------------------------------------------------------------
>KJ686250.1_Enterovirus_A71_strain_EV71/Homo_sapiens/VNM/173/2012_complete_genome
-------------------------------------------c-acccactcaca-gggcctac-t-gggcgcaagcactctggtacctcggtacctttgtgcgcct-g-ttttata------cccc---c---cccc-c------ag-t-gaaacttagaag--------------cagca-aaccac-gatcaa-tagcaggcatagcgctccagttatgtcttga-tcaagcacttctg-tttccccggactgagtatcaatagactgc-tcgcgcggttgaaggagaaaacgttcgttatccggccaactacttcggaaaacc-tagtaacaccatgaaagttgcggagagcttcgttcagca--ctc-cccca---gtgtagatcaggtcgatgagtcaccgca-ttccccacgggcgaccgtggcggtggctgcgttggcggcctgcccat--------ggggtga-cccatggggcgctctaatacggacatggtgtg-aagagtctactgagctagttggtagtcctccggcccctgaatgcggctaatcccaactgcggagcacacgcccacaagcca-gcggg-tagtgtgtcgtaacgggtaactctgcagcggaaccgactactttgggtgtccgtgtttcc--tttt---aactttatactggctgcttatggtgacaattaga-------gaattgttaccatatagctattggattggccatccgg--tgtgcaacagagcaattgtt-----taccta----tttatt-ggttttgtaccat-----taacttt--------------gaattctgtgacc-acccttaattatatcttgacccttaacacagctaaa-----tatgggttcgcaagtgtctacacagcgctccggttctcacgaaaactcgaactcagctactg-agggctctaccataaactacaccaccattaattactacaaagactcctatgctgccacagcaggcaaacagagtctcaagcaggatccagataagtttgcaaatcctgttaaagacatcttcactgaaatggcggcgccgctgaagtccccatccgctgaggcatgtgggtacagtgatcgagtggcgcaattaactattggcaactccaccatcactacgcaagaagcggctaacatcatagtcggttatggtgagtggccttcctactgctcagattctgacgctacagcagtggataaaccaacgcgcccggatgtttcagtgaacaggttttacacattggacactaaattatgggagaaat------------------cgtccaagggatggtactggaaattcccggatgtgttaacagaaactggggtttttgggcaaaatgcacaattccactatctctaccgatcagggttctgcatccacgtgcagtgcaatgctagtaaattccaccaaggagcactcctagtcgctgtcctaccagagtatgtcattgggacagtggcaggcggtacagggacgg------aagatacccaccccccttacaagcagactcaacccggcgccgatggtttcgagttacaacacccgtacgtgctcgatgctggcatcccaatatcacagttaacagtgtgcccacaccagtggattaatttgaggaccaacaattgcgctacaataatagtgccatatattaacgcactgccttttgattctgctttgaaccattgcaactttggcctgttagttgtgcctatcagcccactagactacgaccaaggagcgacgccagtaatccctataactatcacattggctccaatgtgttctgaattcgcaggtcttaggcaggcagtcacgcaagggtttcccaccgagctaaagcctggcacaaatcagtttttaaccaccgatgatggcgtttcagcacctattctaccaaacttccaccctaccccgtgtatccacatacctggtgaagttaggaacttgctagagttatgccaggtggagaccattctggaggtcaacaa----------tgtgcccacgaatgccactagttta------atggagagactgcgcttcccagtctcagcacaagcag------ggaaaggtgagctgtgtgcggtgtttagagccgaccccgggcgaaatggaccatggcaatctaccttactgggtcagttgtgcgggtattacacccaatggtcaggatcattggaagttaccttcatgtttactggatccttcatggccaccggtaagatgctcatagcctatacaccaccaggaggtcctctacccaaggaccgggcaaccgccatgttgggcacgcacgtcatctgggatttcggactgcaatcgtctgttacccttgtaataccatggattagcaacactcattatagagcacatgcccgagatggagtgtttgactactacaccacagggttagtcagtatatggtatcagacaaattacgtggttccaattggtgcgcccaacacagcctacataatagcactagcggcagctcaaaagaatttcactatgaagttgtgcaaggatgctagtgatatcctgcagacgggcaccatccagggagatagg--------gtggcagatgtaattg---aaagttccat--------------------------aggagatagcgtgagcagagccctcactcacgctctaccagca--------cccacaggccagaatacacaggtgagcagtcatcgactggatacaggcaaggttccagcactccaagctgctgaaattggagcatcatcaaatgctagtgacgagagcatgattgagacacgctgtgtccttaactcgcacagtacagctgagaccactcttgatagtttcttcagtagggcgggattagttggagagatagatctccctcttgagggcacaac-taacccaaatggttatgccaactgggacatagatataacaggttacgcgcaaatgcgtagaaaggtagagctattcacctacatgcgctttgatgcagagttcacttttgttgcgtgcacacccaccggggaggttgtcccacaattgctccaatatatgtttgtgccacccggagcccctaagccaaattctagggaatcccttgcatggcaaaccgccactaacccctcagtttttgtcaagctgtcagaccctcctgcgcaggtttcagtgccattcatgtcacctgcgagtgcttatcaatggttttatgacggatatcccacattcggagaacacaaacaggagaaagatcttgaatatggggcatgtcctaataacatgatgggcacgttctcagtgcggactgtggggacctccaagtccaagtaccctttagtggttaggatttacatgagaatgaagcacgtcagggcgtggatacctcgcccgatgcgtaaccagaactacctattcaaagccaacccaaattatgctggcaa----ctccattaagccaactggtgccagtcgcacagcgat---caccac---------------------------------------tcttggg------------------------------------------aaatttggacaacagtctggggccatttatgtgggcaactttagagtggtcaaccgacatcttgccactcacaatgattgggcaaatcttgtttgggaagacagctctcgcgacttgctcgtgtcatccaccaccgcccaaggctgtgacacgattgcccgttgcgattgtcagacaggggtgtactactgtaactctatgagaaaacactacccagttagtttttcaaaacccagcctagtctatgtggatgctagcgagtattacccagccaggtaccaatcacatctcatgctcgctcagggtcactcagagcctggtgactgtggtggtatccttagatgccaacatggcgtcgtcggcatagtgtctactggtggtaatgggctcgttggctttgccgacgtcagagacctcttgtggttagatgaagaagctatggaacagggcgtgtccgactacatcaag-ggtctcggagatgcttttggaacaggcttcactgacgcagtctcaagggaggtcgaagctctcaagaactatcttatagggtctgaaggagcagttgagaaaattttgaaaaatcttattaaactaatctctgcactagtgattgtgatcaggagtgattacgacatggttaccctcactgcaaccttagcgctgataggttgtcatggcagtccttgggcttggattaaggccaaaacagcttccatcttaggtatccctatcgctcaaaagcagagtgcttcctggctcaagaagttcaatgatatggccaacgccgctaaggggttagagtgggtttccaacaagatcagtaaatttattgattggcttaaggagaaaatagtaccagcagccagggagaaggttgaattcctaaataacttgaaacagctgcca-ctgctagagaatcagatctcaaacttggaacaatctgctgcctcacaagaggaccttgaagtcatgtttgggaatgtgtcgtatctagctca---------cttctgtcgcaagttccaaccgctatacgccacggaagctaaaagagtctatgccctggagaagagaatgaataactatatgcagttcaagagcaaacaccgaattgaacctgtatgtctcattatcaggggctcaccaggcactgggaagtctctagccactggtattattgctcgagcaatcgctgacaagtaccactccagcgtgtactcgctcccaccagacccggatcattttgatggttacaagcaacaggtggttacagtaatggatgatttgtgtcaaaaccccgatggtaaggatatgtctttattctgccaaatggtatccaccgtagacttcattccaccaatggcctctctcgaggagaagggagtttccttcacctctaaatttgttattgcatccactaatgccagtaatatcatagtaccaacagtgtctgactctgacgctattcgccgcaggttctatatggactgtgacattgaagtgacagactcgtacaaaacagatctaggtagactggatgcagggcgagccgctaaactgtgctctgaaaacaacactgcaaattttaaacgttgcagcccattagtgtgtgggaaagccatccaacttagagatagaaagtctaaagtcagatacagtgtggatacagtggtttcagaactcattagggaatacagcaataggtccgccattggcaatacaatcgaggctcttttccaaggtccacccaagttcagaccaattaggatt---agtctcgaagaaaaaccagccccagacgctattagcgacctccttgctagtgtagatagtgaagaagtgcgccagtactgc-agggaccaaggttggattattcccgaagctcccaccaatgtagagcggcaccttaatagagcggtgcttgttatgcaatccatcgctacagtagtggcggttgtctcgttggtgtacgtcatctacaagctctttgcagggtttcagggtgcgtattctggtgctcccaagcaagtgcttaagaaacccgctcttcgcacagcaacagtgcagggcccgagccttgactttgctctctccctattgaggaggaacatcaggcaagtccaaacagaccaggggcatttcaccatgttgggtgttagggatcgcttagcagttctcccacgccactcacaacctggcaaaactatttgggttgagcacaaactcgtgaacgtccttgatgcagttgaactggtggatgagcaaggagtcaacctggaattaaccctcatcactcttgacaccaacgaaaaatttagggatatcaccaaattcatcccagaaaatatcagcactgctagtgatgccaccctagtgatcaatacggaacacatgccgtcaatgtttgtcccggtgggtgacgttgtgcagtatggctttttgaatctcagtggtaagcctacccatcgcaccatgatgtacaactttcctactaaagcaggacagtgtggaggagtggtgacgtctgttgggaaggttgtcggcattcacattggtggcaatggcagacaaggtttttgcgcaggcctcaaaaggagttactttgctagtgaacaaggagagatccagtggattaagcccaataaagaaactggaagactcaacatcaatggaccaacccgtaccaagttggaacctagtgtattccatgacatcttcgagggaagtaaagaaccagctgtcttgcacagtaaagacccccgacttgaggtagactttgaacaggccctgttctccaagtatgtgggaaacacactacatgagcctgacgagtacgtcaaagaggcagctcttcattatgcaaatcaattgaagcaactagaaattaacacctctcaaatgagcatggaggaggcctgctacggtactgagaatcttgaggctatcgatcttcacactagtgcaggttacccctatagtgccctggggataaagaaaagagacatcttagaccctaccaccagggacgtgagtaaaatgaagttctacatggacaagtatggccttgatcttccttactccacttatgtcaaggacgagctgcgctcgattgataaaatcaagaaagggaagtcccgcctgatcgaggccagtagtctaaatgattcagtgtacctcagaatggctttcggacatttgtatgaggctttccacgcaaatcctgggacgataactggatcagctgtggggtgtaaccctgacacattctggagcaagctgccaattttgctccctggttcactctttgcctttgactactcaggttatgatgccagccttagccctgtctggttcagagcattagaattggttcttagggagataggatatagtgaagaggcaatctcactcattgagggaattaaccacacacatcatgtgtatcgtaataagacttattgcgtgcttggtgggatgccctcaggctgttcaggaacatccatcttcaactcaatgatcaataatattattatcagagcactgctcataaaaacatttaagggcattgatttggacgagctcaatatggtcgcttatggagacgatgtgctcgctagctatcccttcccaatcgattgcttggaactagcaaagactggtaaggagtatggtctgaccatgactcctgctgataaatctccttgctttaatgaggtcaattggggtaatgcgaccttcctcaagaggggctttttgcccgatgaacagtttccatttttgattcaccccactatgccaatgagagagattcatgagtccattcgatggaccaaggacgcacgaaacactcaagatcacgtgcggtccttgtgcctcctagcatggcacaatggtaagcaagaatatgagaagtttgtgagcacaattaggtctgtcccagtaggaagagcgttggctattccaaattatgaaaatcttagacgcaattggctcgaattatttt-----agaggttatac-------------------------ttac---------------ctcaaccc-caccagaa----atctggt------c-g-----tgaatgt-g-actg--------gtggg---------------------------------------------------------------------------------------------------------------------------------------------------------------------------------------------------------------------------------------------------------------
>JX244186.1_Human_enterovirus_71_strain_SDLY107_complete_genome
------------------ttaaaa--cag-cct-gtgggttg-c-acccactcaca-gggcctac-t-gggcgcaagcactctggtacctcggtacctttgtgcgcct-g-ttttata------cccc---c---cccc-c------ag-t-gaaacttagaag--------------cagca-aaccac-gatcaa-tagcaggcatagcgctccagttatgtcttga-tcaagcacttctg-tttccccggactgagtatcaatagactgc-tcgcgcggttgaaggagaaaacgttcgttatccggccaactacttcggaaaacc-tagtaacaccatgaaagttgcggagagcttcgttcagca--ctc-cccca---gtgtagatcaggtcgatgagtcaccgca-ttccccacgggcgaccgtggcggtggctgcgttggcggcctgcccat--------ggggtaa-cccatggggcgctctaatacggacatggtgtg-aagagtctactgagctagttggtagtcctccggcccctgaatgcggctaatcccaactgcggagcacacgcccacaagcca-gcggg-tagtgtgtcgtaacgggtaactctgcagcggaaccgactactttgggtgtccgtgtttcc--tttt---aactttatactggctgcttatggtgacaattaga-------gaattgttaccatatagctattggattggccatccgg--tgtgcaacagagcaattatt-----taccta----tttatt-ggttttgtaccat-----taacttt--------------gaattctgtgacc-acccttaattatatcttgacccttaacacagctaaa-----catgggttcgcaagtgtctacacagcgctccggttctcacgaaaactcaaactcagccactg-agggttctaccataaactacaccaccattaattactacaaagactcctatgctgccacagcaggcaaacagagtctcaagcaggatccagacaagtttgcaaatcctgttaaagacatcttcactgaaatggcggcgccgctgaagtccccatccgctgaggcatgtgggtacagtgatcgagtggcgcaattaactattggcaactccaccatcactacgcaagaagcggctaacatcatagtcggttatggtgagtggccttcctactgctcagattctgacgctacagcagtggataaaccaacgcgcccggatgtttcagtgaacaggttttacacattggacactaaattatgggagaaat------------------cgtccaagggatggtactggaagttcccggatgtgttaacagaaactggggtttttgggcaaaatgcacaattccactacctctaccgatcagggttctgcatccacgtgcagtgcaatgccagtaaattccaccaaggagcactcctagtcgctgtcctaccagagtatgtcattgggacagtggcaggcggtacagggacgg------aagatacccaccccccttacaagcagactcaacccggcgccgatggtttcgagttgcaacacccgtacgtgcttgatgctggcatcccaatatcacagttaacagtgtgcccacaccagtggattaatttgaggaccaacaactgtgctacaataatagtgccatacattaacgcactgccttttgattctgccttgaaccattgcaactttggcctgttagttgtgcctatcagcccactagactacgaccaaggagcgacgccagtaatccctataactatcacattggccccaatgtgttctgaattcgcaggtcttaggcaggcagtcacgcaagggttccccaccgagctaaagcctggcacaaatcaatttttaaccaccgatgatggcgtttcagcacctattctaccaaacttccaccccaccccgtgcatccacatacctggtgaagttaggaacttgctagagttatgccaggtggagaccattctggaggttaacaa----------tgtgcccacgaatgccactagctta------atggagagactgcgcttcccggtctcagcacaagcag------ggaaaggtgagctgtgtgcggtgtttagagccgaccccgggcgaaatggaccatggcaatccaccttactgggtcagttgtgcgggtattacacccaatggtcaggatcattggaagttaccttcatgtttactggatccttcatggctaccggtaagatgctcatagcctatacaccaccaggaggtcctctacccaaggaccgggcaaccgccatgttgggcacgcacgtcatctgggatttcggactgcaatcgtctgttacccttgtaataccatggattagcaacactcattatagagcacatgcccgagatggagtgtttgactactacaccacagggttagtcagtatatggtatcagacaaattacgtggttccaatcggtgcgcccaacacagcctacataatagcactagcggcagcccaaaagaacttcactatgaagttgtgcaaggatgctagtgatatcctgcagacgggcaccatccagggagatagg--------gtggcagatgtaattg---aaagttccat--------------------------aggagatagcgtgagcagagccctcactcacgctctaccagca--------cccacaggccagaacacacaggtgagcagtcatcgactggatacaggcaaggttccagcactccaagctgctgaaattggagcatcatcaaatgctagtgacgagagcatgattgagacacgctgtgtccttaactcgcacagtacagctgagaccactcttgatagtttcttcagtagggcgggattagttggagagatagatctccctcttaagggcacaac-taacccaaatggttatgccaactgggacatagatataacaggttacgcgcaaatgcgtagaaaggtagagctattcacctacatgcgctttgatgcagagttcacttttgttgcgtgcacacccaccggggaagttgtcccacaattgctccaatatatgtttgtgccacccggagcccctaagccagattctagggaatcccttgcatggcaaaccgccactaacccctcagtttttgtcaagctgtcagaccctcctgcgcaggtttcagtgccattcatgtcacctgcgagtgcttatcaatggttttatgacggatatcccacattcggagaacacaaacaggagaaagatcttgaatacggggcatgtcctaataacatgatgggcacgttctcagtgcggactgtggggacctccaagtccaagtaccctttagtggttaggatttacatgagaatgaagcacgtcagggcgtggatacctcgcccgatgcgtaaccagaactacctattcaaagccaacccaaattatgctggcaa----ctccattaagccaactggtgccagtcgcacagcgat---caccac---------------------------------------tcttggg------------------------------------------aaatttggacaacagtctggggccatttatgtgggcaactttagagtggtcaaccgacatcttgccactcacaatgattgggcaaatcttgtttgggaagacagctctcgcgacttgctcgtgtcatccaccaccgcccaaggctgtgacacgattgcccgttgcgattgccagacaggggtgtactactgtaactctatgagaaaacactacccagttagtttttcaaaacccagcctaatctatgtagatgctagcgagtattacccagccaggtaccaatcacatctcatgctcgcacagggtcactcagagcctggtgactgtggtggtatccttagatgccaacatggcgtcgtcggcatagtgtctactggtggtaatgggctcgttggctttgccgacgtcagagacctcttgtggttagatgaagaagctatggaacagggcgtgtccgactacatcaag-ggtctcggagatgcttttggaacaggcttcactgacgcagtctcaagggaggttgaagctctcaagaactatcttatagggtctgaaggagcagttgagaaaattttgaaaaatcttattaaactaatctctgcactagtgattgtgatcaggagtgattacgacatggttaccctcactgcaaccttagcgctgataggttgtcatggcagtccttgggcttggatcaaggccaaaacagcctccatcttaggtatccctatcgctcaaaagcagagcgcttcctggctcaagaagttcaatgatatggccaacgccgctaaggggttagagtgggtttccaacaagatcagcaaatttattgattggcttaaggagaaaatagtaccagcagccagggagaaggttgaattcctaaacaacttgaaacagctgcca-ctgctagagaatcagatctcaaacttggaacaatctgctgcctcacaagaggaccttgaaatcatgtttgggaatgtgtcgtatctagctca---------cttctgtcgcaagttccaaccgctatacgccacggaagctaaaagagtctatgccctggagaagagaatgaataactatatgcagttcaagagcaaacaccgaattgaacctgtatgtctcattattaggggctcaccaggcactgggaagtctctagccactggtattattgctcgagcaatcgctgataagtaccactccagcgtgtactcgctcccaccagacccggatcattttgatggttacaagcaacaggtggttacagtaatggatgatttgtgtcaaaaccccgatggtaaggatatgtctttattctgtcaaatggtgtccaccgtagacttcattccaccaatggcttctctcgaggagaagggagtttccttcacctctaagtttgtcatcgcatccactaatgccagtaatatcatagtaccaacagtgtctgattctgacgctattcgccgcaggttctacatggactgtgacattgaagtgacagactcgtacaaaacagatctaggtaggctggatgcagggcgagccgctaaactgtgctctgaaaacaacactgcaaactttaaacgttgcagcccattagtgtgtgggaaagccatccaacttagagatagaaagtctaaagtcagatacagtgtggatacagtggtttcagaacttattagggaatacagcaataggtccgccattggcaacacaatcgaggctcttttccaaggtccacccaagttcagaccaattaggatt---agtcttgaagaaaaaccagccccagacgctattagcgacctccttgctagcgtagatagtgaagaagtgcgccagtactgc-agggatcaaggctggattattcctgaagctcccaccaatgtagagcggcaccttaatagagcggtgcttgttatgcaatccatcgccacagtagtggcggttgtctcgttggtgtacgtcatctacaagctctttgcagggtttcagggtgcgtattctggtgctcccaagcaagtgcttaagaaacccgctcttcgcacagcaacagtgcagggcccgagccttgactttgctctctccctactgagaaggaacatcaggcaagtccaaacagaccaggggcatttcaccatgttgggtgttagggatcgcttagcagtcctcccacgccactcacaacctggcaaaactatttggattgagcacaaactcgtgaacgtccttgatgcagttgaactggtggatgagcaaggagtcaacctggaattaaccctcatcactcttgacaccaacgaaaaatttagggatatcaccaaattcatcccagaaaatatcagcactgctagtgatgccaccctagtgatcaacacggagcacatgccatcaatgtttgtcccggtgggtgacgttgtgcagtatggctttttgaatctcagtggtaagcctacccatcgcaccatgatgtacaactttcctactaaagcaggacagtgtggaggagtggtgacatctgttgggaaggttgtcggcattcacattggtggcaatggcagacaaggtttttgcgcaggcctcaaaaggagttactttgctagtgaacaaggagagatccagtgggttaagcctaataaagaaactggaagactcaacatcaatggaccaacccgtaccaagttagaacctagtgtattccatgacatcttcgagggaagtaaagaaccagctgtcttgcacagtaaagacccccgacttgaggtagattttgaacaggccctgttctctaagtatgtgggaaacacactacatgagcctgacgagtacatcaaagaggcagctcttcattatgcaaatcaattaaagcaactagaaattaatacctctcaaatgagcatggaggaggcctgctacggtactgagaatcttgaggctatcgatcttcacactagtgcaggttacccctatagtgccctggggataaagaaaagagacatcttagaccctaccaccagggacgtgagtaaaatgaggttctacatggacaagtatggtcttgatcttccttactccacttatgtcaaggacgagctgcgctcgattgataaaatcaagaaagggaagtcccgcctgatcgaggccagtagtctaaatgattcagtgtacctcagaatggctttcggacatttgtatgaggctttccacgcaaatcctgggacgataactggatcggctgtggggtgtaaccctgacacattctggagcaagctgccaattttgctccctggttcactctttgcctttgactactcaggttatgatgccagccttagccctgtctggttcagagcattagaattggttcttagggagataggatatagtgaagaggcaatctcactcattgagggaatcaaccacacacatcatgtgtatcgtaataagacctattgcgtgcttggtgggatgccctcaggctgttcaggaacatccatcttcaactcaatgatcaataacattattatcagagcactgctcataaaaacatttaagggcattgatttggatgaactcaatatggtcgcttatggagacgatgtgctcgctagctatcccttcccaattgattgcttggaactagcaaagactggtaaggagtatggtctgaccatgactcctgctgataaatctccttgctttaatgaggtcaattggggtaatgcgaccttcctcaaaaggggctttttgcccgatgaacagtttccatttttgattcaccccactatgccaatgagagagatccatgagtccattcgatggaccaaggacgcacgaaacactcaagatcatgtgcggtccttgtgcctcctagcatggcataatggtaagcaagaatatgagaagtttgtgagcacaattaggtctgtcccagtaggaagagcgttggctattccaaattatgaaaatcttagacgcaattggctcgagttatttt-----agaggttatac-------------------------atac---------------ctcaaccc-caccagaa----atctggt------c-g-----tgaatgt-g-actg--------gtgggggtaaatttgt-ta-taacc-a-g-aatagc--------------------------------------------------------------------------------------------------------------------------------------------------------------------------------------------------------------------------------
>JQ086366.1_Human_enterovirus_71_strain_EV71/Ningbo.CHN/061/2011_complete_genome
-----------------tttaaaa--cag-cct-gtgggttg-c-acccactcaca-gggcccac-t-gggcgcaagcactctggtacctcggtacctttgtgcgcct-g-ttttata------cccc---c---cccc-c------ag-t-gaaacttagaag--------------cagca-aaccac-gatcaa-tagcaggcataacgctccagttatgtcttga-tcaagcacttctg-tttccccggactgagtatcaatagactgc-ttgcgcggttgaaggagaaaacgttcgttacccggctaactacttcggaaaacc-tagtaacaccatgaaagttgcggagagcttcgttcagca--ctc-cccca---gtgtagatcaggtcgatgagtcaccgca-ttccccacgggcgaccgtggcggtggctgcgttggcggcctgcccat--------ggggtaa-cccatggggcgctctaatacggacatggtgtg-aagagtctactgagctagttggtagtcctccggcccctgaatgcggctaatcccaactgcggagcacacgcccacaagcca-gcggg-tagtgtgtcgtaacgggtaactctgcagcggaaccgactactttgggtgtccgtgtttcc--tttt---atctttatattggctgcttatggtgacaattaga-------gaattgttaccatatagctattggattggccatccgg--tgtgcaacagaccaattatt-----taccta----tttatt-ggttttgtaccat-----taacctt--------------gaattctgtgacc-acccttaattatatcttgacccttaacacagctaaa-----catgggttcgcaagtgtctacacagcgctccggttctcacgaaaactcaaactcagccactg-agggttctaccataaactacaccaccattaattactacaaagactcctatgccgccacagcaggcaaacagagtcttaagcaggatccagacaagtttgcaaatcctgttaaagacatcttcactgaaatggcggcgccactgaagtccccatccgctgaggcatgtgggtacagtgatcgagtggcgcagttaactattggcaactccacaatcactacgcaagaagcggctaacatcatagtcggttatggtgagtggccttcctactgctcagattctgacgccacagcagtggataaaccaacgcgcccggatgtttcagtgaacaggttttacacattggacactaaattatgggagaaat------------------cgtccaagggatggtactggaagttcccggatgtgttaacagaaactggggtttttgggcaaaatgcacaattccactacctctaccgatcagggttctgcatccacgtgcagtgcaatgccagtaaattccaccaaggagcactcctagtcgctgtcctaccagagtatgtcattgggacagtggcaggcggtacagggacgg------aagatacccaccccccttacaagcagactcaacccggcgccgatggtttcgagttgcaacacccgtacgtgcttgatgctggcatcccaatatcacagttaacagtgtgcccacaccagtggattaatttgagaaccaacaattgtgctacaataatagtgccatacattaacgcactgccttttgattctgccttgaaccattgcaactttggcctgctagttgtgcctattagcccactagactacgaccaaggagcgacgccagtaatccctataactatcacattggccccaatgtgttcagaattcgcaggtcttaggcaggcagtcacgcaagggttccccaccgagctaaagcctggcacaaatcaatttttaaccaccgatgatggcgtttcagcacccattctaccaaacttccaccctaccccgtgcatccatatacctggtgaagttaggaacttgctagagttatgccaggtggagaccattctggaggttaacaa----------tgtgcccacgaatgccactagctta------atggagagactgcgcttcccggtctcagcacaagcag------ggaaaggtgagctgtgtgcggtgtttagagccgaccccgggcgaaatggaccatggcaatccaccttactgggtcagttgtgcgggtattacacccaatggtcaggatcattggaagttaccttcatgtttactgggtccttcatggctaccggtaagatgctcatagcctacacaccaccaggaggtcctctacccaaggaccgggcaaccgccatgttgggcacgcacgtcatctgggattttggactgcaatcgtctgttacccttgtaataccatggattagcaacactcattatagagcacatgcccgagatggagtgtttgactactacaccacagggttagtcagtatatggtatcagacaaattacgtggttccaatcggtgcgcccaacacagcctatataatagcactagcggcagcccaaaagaacttcactatgaagttgtgcaaggatgctagtgacatcctgcagacgggcaccatccagggagatagg--------gtggcagatgtaattg---agagttccat--------------------------aggagatagcgtgagcagagccctcactcacgctctaccagca--------cccacaggccagaacacacaggtgagcagtcatcgactggatacaggcaaggttccagcactccaagctgctgaaattggagcatcatcaaatgctagtgacgagagcatgattgagacacgctgtgtccttaactcgcacagtacagctgagaccactcttgatagtttcttcagtagggcgggattagttggagagatagatctccctcttgagggcacaac-taacccaaatggttatgccaactgggacatagatataacaggttacgcgcaaatgcgtagaaaggtagagctattcacctacatgcgctttgatgcagagttcacttttgttgcgtgcacacccaccggggaagttgtcccacaattgctccaatatatgtttgtgccacccggagcccctaagccagattctagggaatcccttgcatggcaaaccgccactaacccctcagtttttgtcaagctgtcagaccctcctgcgcaagtttcagtgccattcatgtcacctgcgagtgcttatcaatggttttatgacggatatcccacattcggagaacacaaacaggagaaagatcttgaatacggggcatgtcctaataacatgatgggcacgttctcagtgcggactgtggggacctccaagtccaagtaccctttagtggttaggatttacatgaggatgaagcacgtcagggcgtggatacctcgcccgatgcgtaaccagaactacctatttaaagccaacccaaattatgctggcaa----ctctattaagccaactggtgccagtcgcacagcgat---caccac---------------------------------------tcttggg------------------------------------------aaatttggacaacagtctggggccatttatgtgggcaattttagagtggtcaaccgacatcttgccactcacaatgactgggcaaatcttgtttgggaagatagctctcgcgacttgctcgtgtcatccaccaccgcccaaggctgtgacacgattgcccgttgcgattgccagacaggggtgtactactgtaactctatgagaaaacactacccagttagtttttcaaaacccagcctaatctatgtagatgctagcgagtattacccagccaggtaccaatcacatctcatgctcgcacagggtcactcagagcctggtgactgtggtggtatccttagatgccaacatggcgtcgtcggcatagtgtctactggtggtaatgggctcgttggctttgccgacgtcagagacctcttgtggttagatgaagaagctatggaacagggcgtgtccgactacatcaag-ggtctcggagatgcttttggaacaggcttcactgacgcagtctcaagggaggttgaagctctcaagaactatcttatagggtctgaaggagcagttgagaaaattttgaaaaatcttattaaactaatctctgcactagtgattgtgatcaggagtgattacgacatggttaccctcactgcaaccttagcgctgataggttgtcatggcagcccttgggcttggatcaaagccaaaacagcctccattttaggtatccctatcgctcaaaagcagagcgcttcctggctcaagaagttcaatgatatggccaatgccgctaaggggttagagtgggtttccaacaagatcagcaaatttattgactggcttaaggaaaaaatagtaccagcagccagggagaaggttgagttcctaaacaacttgaaacagttgcca-ctgctagagaatcagatttcaaacttggaacaatctgctgcctcacaagaggaccttgaagtcatgtttgggaatgtgtcgtatctagctca---------cttctgtcgcaagttccaaccgctatacgccacggaagctaaaagagtctacgccctggagaagagaatgaataactatatgcagttcaagagcaaacaccgaattgaacctgtatgtctcattattaggggctcaccaggcactgggaagtctctagccactggtattatcgctcgagcaatcgctgataagtaccactccagcgtgtactcgctcccaccagacccggatcattttgatggttacaagcaacaggtggttacagtaatggatgatttgtgtcaaaaccccgatggtaaggatatgtctttattctgtcaaatggtatccaccgtagacttcattccaccaatggcttctctcgaggagaagggagtttccttcacctctaagtttgtcatcgcatccactaatgccagtaatatcatagtaccaacagtgtctgactctgacgctattcgccgcaggttctacatggactgtgacattgaagtgacagactcgtacaaaacagatctaggtagactggatgcagggcgagccgctaaactgtgctctgaaaacaacactgcaaattttaaacgttgcagcccattagtgtgtgggaaagccatccaacttagagatagaaagtctaaagtcagatacagtgtggatacggtggtttcagaacttattagggaatacagcaataggtccgccattggcagcacaatcgaggctcttttccaaggtccacccaagttcagaccaattaggatt---agtcttgaagaaaaaccagccccagacgctattagcgacctccttgctagcgtagatagtgaagaagtgcgccagtactgc-agggatcaaggctggattattcctgaagctcccaccaatgtagagcggcaccttaatagagcggtgcttgttatgcaatccatcgccacagtagtggcggttgtctcgttggtgtatgtcatctacaagctttttgcagggtttcagggtgcgtattctggtgctcctaagcaagtacttaagaaacccgctcttcgcacagcaacagtgcagggcccgagccttgactttgctctctccttactgagaaggaacatcaggcaagtccaaacagaccaggggcatttcaccatgttgggtgttagggatcgcttagcagtcctcccacgccactcacaacctggcaaaactatttggattgagcacaaactcgtgaacgtccttgatgcagttgaactggtggatgagcaaggagtcaacctggaattaaccctcatcactcttgacaccaacgaaaaatttagggatatcaccaaattcatcccagaaaatatcagcactgctagtgatgccaccctagtgatcaacacggagcacatgccatcaatgtttgtcccggtgggtgacgttgtgcagtatggctttttgaatctcagtggtaagcctacccatcgcaccatgatgtacaactttcctactaaagcaggacagtgtggaggagtggtgacatctgttgggaaggttgtcggcattcacattggtggcaatggcagacaaggtttttgcgcaggcctcaaaaggagttactttgctagtgaacaaggagagatccagtgggttaagcccaataaagaaactggaagactcaacatcaatggaccaacccgtaccaagttagaacctagtgtattccatgacatcttcgagggaagtaaagaaccagctgtcttgcacagtaaagacccccgacttgaggtagattttgaacaggctctgttctctaagtatgtgggaaacacactacatgagcctgacgagtacatcaaagaggcagctcttcattatgcaaatcaattaaagcaattagaaattaatacctctcaaatgagcatggaggaggcctgctacggtactgagaatcttgaggctattgatcttcacactagtgcaggttacccttatagtgccctggggataaagaaaagagacatcttagaccctactaccagggacgtgagtaaaatgaagttctacatggacaagtatggtcttgatcttccttactccacttatgtcaaggacgagctgcgctcgattgataaaatcaagaaagggaaatcccgcctgatcgaagccagtagtctaaatgattcagtgtacctcagaatggctttcggacatttgtatgaggctttccacgcaaatcctgggacgataactggatcggctgtggggtgtaaccctgacacattctggagcaagctgccaattttgctccctggttcactctttgcctttgactactcaggttatgatgccagccttagccctgtctggttcagagcattagaattggttcttagggagataggatatagtgaagaggcaatctcactcattgagggaatcaaccacacacatcacgtgtatcgtaataagacctattgcgtgcttggtgggatgccctcaggctgttcaggaacatccatcttcaactcaatgatcaacaacattattatcagagcactgctcataaaaacatttaagggcattgatgtggatgaactcaatatggtcgcttatggagacgatgtgctcgctagctatcccttcccaattgattgcttggaactagcaaagactggtaaggagtatggtctgaccatgactcctgctgataaatctccttgctttaatgaggtcaattggagtaatgcgaccttcctcaaaaggggctttttgcccgatgaacagtttccatttttgattcaccccactatgccaatgagagagatccatgagtccattcgatggaccaaggacgcacgaaacactcaagatcatgtgcggtccttgtgtctcctagcatggcataatggtaagcaagaatatgagaagtttgtgagcacaattaggtctgtcccagtaggaagagcgttggctattccaaattatgaaaatcttagacgcaattggctcgagttatttt-----agaggttatac-------------------------atac---------------ctcaaccc-caccagaa----atctggt------c-g-----tgaatgt-g-actg--------gtgggggtaaatttgt-ta-taacc-a-g-aatagc--------------------------------------------------------------------------------------------------------------------------------------------------------------------------------------------------------------------------------
>KJ004555.1_Enterovirus_A71_isolate_EV71/Hun12-10/2012_complete_genome
------------------ttaaaa--cag-cct-gtgggttg-c-acccactcaca-gggcctac-t-gggcgcaagcactctggtacctcggtacctttgtgcgcct-g-ttttata------cccc---c---cccc-c------ag-t-gaaacttagaag--------------cagca-aaccac-gatcaa-tagcaggcatagcgctccagttatgtcttga-tcaagcacttctg-tttccccggactgagtatcaatagactgc-tcgcgcggttgaaggagaaaacgttcgttatccggccaactacttcggaaaacc-tagtaacaccatgaaagttgcggagagcttcgttcagca--ctt-cccca---gtgtagatcaggtcgatgagtcaccgca-ttccccacgggcgaccgtggcggtggctgcgttggcggcctgcccat--------ggggtaa-cccatggggcgctctaatacggacatggtgtg-aagagtctactgagctagttggtagtcctccggcccctgaatgcggctaatcctaactgcggagcacacgcccacaagcca-gcggg-tagtgtgtcgtaacgggtaactctgcagcggaaccgactactttgggtgtccgtgtttcc--tttt---atctttatattggctgcttatggtgacaattaga-------gaattgttaccatatagctattggattggccatccgg--tgtgcaacagagcaattatt-----taccta----tttatt-ggttttgtaccat-----taacttt--------------gaattctgtgacc-acccttaattatatcttgacccttaacacagctaaa-----catgggttcgcaagtgtctacacagcgctccggttctcacgaaaactcaaactcagccactg-agggttctaccataaactacaccaccattaattactacaaagactcctatgctgccacagcaggcaaacagagtctcaagcaggatccagacaagtttgcaaatcctgttaaagacattttcactgaaatggcggcgccgctgaagtccccatccgctgaggcatgtgggtacagtgatcgagtggcgcagttaactattggcaactccaccatcactacgcaagaagcggctaacatcatagtcggttatggtgagtggccctcctactgctcagattctgacgctacagctgtggataaaccaacgcgcccggatgtttcagtgaacaggttttacacattggacactaaattatgggagaaat------------------cgtccaagggatggtactggaagttcccggatgtgttaacagagactggggtttttgggcaaaatgcacaattccactacctttaccgatcagggttctgcatccacgtgcagtgcaatgccagtaaattccaccaaggagcactcttagtcgctgtcctaccagagtatgtcattgggacagtggcaggcggcacagggacgg------aagatacccaccccccttacaaacagactcaacccggcgccgatggtttcgagttgcaacacccgtatgtgcttgatgctggcatcccaatatcacagttaacagtgtgcccacaccagtggattaatttgaggaccaataattgtgctacaataatagtgccatacattaacgcactgccttttgattctgccttgaaccattgcaactttggcctgttagttgtgcctattagcccactagactacgaccaaggagcgacgccagtaatccctataactatcacattggccccaatgtgttctgaattcgcaggccttaggcaggcagtcacgcaagggttccccaccgagctaaagcctggcacaaatcaatttttaaccactgatgatggcgtttcagcacctattctaccaaacttccaccccaccccgtgcattcacatacctggcgaagttaggaacttgctagagttatgccaggtggagaccattctggaggttaacaa----------tgtacccacgaatgccactagctta------atggagagactgcgcttcccggtctcagcacaagcag------ggaaaggtgagctgtgtgcggtgtttagagccgaccccgggcgaaatggaccatggcaatccaccttactgggtcagttgtgcggatattacacccaatggtcaggatcattggaagttaccttcatgtttactggatccttcatggctaccggtaagatgctcatagcctatacaccaccaggaggccctctacccaaggaccgggcaaccgccatgttgggcacgcacgtcatctgggattttggactgcagtcgtctgttacccttgtaataccatggattagcaacactcattatagagcacatgcccgagatggagtgtttgactactacaccacagggttagtcagtatatggtatcagacaaattacgtggttccaatcggtgcgcccaacacagcctatataatagcactagcggcagcccaaaagaacttcactatgaagttgtgcaaggatgctagtgatatcctgcagacgggtaccatccagggagatagg--------gtggcagatgtaattg---aaagttccat--------------------------aggagatagcgtgagcagagccctcactcacgctctaccagca--------cccacaggccagaacacacaggtgagcagtcatcgactggatacaggcaaggttccagcactccaagctgctgaaattggagcatcatcaaatgctagtgacgagagcatgattgagacacgctgtgtccttaactcgcacagtacagctgagaccactcttgatagtttcttcagtagggcaggattggttggagagatagatctccctcttgagggcacaac-taacccaaatggttatgccaactgggacatagatataacaggttacgcgcaaatgcgtagaaaggtagagctcttcacctacatgcgctttgatgcagaattcacttttgttgcgtgcacacccaccgggcaagttgtcccacaattgctccaatatatgtttgtgccacccggagcccctaagccagattctagggaatccctcgcatggcaaaccgccactaacccctcagtttttgtcaagctgtcagaccctcctgcgcaggtttcagtgccattcatgtcacctgcgagtgcttatcaatggttctatgacggatatcccacattcggagaacacaaacaggagaaagatcttgaatacggggcatgtcctaataacatgatgggcacgttctcagtgcggactgtggggacttccaagtccaagtaccctttagtggttaggatttacatgagaatgaagcacgtcagggcgtggatacctcgcccgatgcgtaaccagaactacctattcaaagccaacccaaattatgctggcaa----ctccattaagccaactggtgccagtcgcacagcgat---caccac---------------------------------------tcttggg------------------------------------------aaatttggacaacagtctggggccatttatgtgggcaactttagagtggtcaaccgacatcttgccactcacaatgattgggcaaatcttgtttgggaagacagctctcgcgacttgctcgtgtcatccaccaccgcccaaggctgtgacacgattgcccgttgcgattgccaaacaggggtgtactactgtaactctatgagaaaacactacccagttagtttttcaaaacccagcctaatctatgtagatgctagcgagtattacccagccaggtaccaatcacatcttatgctcgcacagggtcactcagagcctggtgactgtggtggtatccttagatgccaacatggagtcgtcggcatagtgtctactggtggtaatgggctcgttggctttgccgacgtcagagacctcttgtggttagatgaagaagctatggaacagggcgtgtccgactacatcaag-ggtctcggagatgctttcggaacaggcttcactgacgcagtctcaagggaggttgaagctctcaagaactatcttatagggtcagaaggagcagttgagaaaattttgaaaaatcttattaaactaatctctgcactagtgattgtgatcaggagtgattacgacatggttaccctcactgcaactttagcgctgataggttgtcatggcagtccttgggcttggatcaaggctaaaacagcctccatcttaggtatccctatcgctcaaaagcagagcgcttcctggctcaagaagttcaatgacatggccaacgctgctaaggggttagagtgggtttccaacaagatcagcaaattcattgattggcttaaggagaaaatagtaccagcagccagggagaaggttgaattcctaaacaatttgaaacagctgcca-ctgctagaaaatcagatctcaaacttggaacaatctgctgcatcacaagaggaccttgaagtcatgtttgggaatgtgtcgtatctagctca---------cttctgtcgcaagttccaaccgttatacgccacggaagctaaaagagtctatgccctggagaagagaatgaataactatatgcagttcaagagcaaacaccgaattgaacctgtatgtctcattattaggggctcaccaggcactgggaagtctctagccactggtattattgctcgagcaatcgctgataagtaccactccagcgtgtactcgctcccaccagacccggatcattttgatggatacaagcaacaggtggttacagtaatggatgatttgtgtcaaaaccccgatggtaaggatatgtctttattctgtcaaatggtatccaccgtagacttcattccaccaatggcttctctcgaggagaagggagtttcctttacctctaagtttgtcatcgcatccactaatgccagtaatatcatagtaccaacagtgtctgattctgacgctattcgccgcaggttctacatggactgtgacattgaagtgacagactcgtacaaaacagatctaggtagactggatgcagggcgagccgctagactgtgctctgaaaacaacactgcaaattttaaacgttgcagcccattagtgtgtgggaaagccatccaacttagagacagaaagtctaaagttagatacagtgtggatacagtggtttcagaacttattagggaatacagtaataggtccgccattggcaacacaatcgaggctcttttccaaggtccacccaagttcagaccaattaggatt---agtcttgaagaaaagccagccccagacgctattagcgacctccttgctagcgtggatagtgaagaagtgcgccagtactgc-agggatcaaggctggattattcctgaagctcccaccaatgtagagcggcaccttaatagagcggtgcttgttatgcaatccatcgccacagtagtggcggttgtctcgttggtgtacgtcatctacaagctctttgcagggtttcagggtgcgtattctggtgctcctaagcaagtgcttaagaaacccgctcttcgcacagcaacagtgcagggcccgagccttgactttgctctctccctactgagaaggaacatcaggcaagtccaaacagaccaggggcatttcaccatgttgggtgttagggatcgcttagcagtcctcccacgccactcacaacctggcaaagctatttggattgagcacaaactcgtgaacgtccttgatgcagttgaactggtggatgagcaaggagtcaacctggaattaaccctcatcactcttgacaccaacgaaaaatttagggatatcaccaaattcatcccagaaaatatcagcactgctagtgatgccaccctagtgatcaacacggagcacatgccatcaatgtttgtcccggtgggtgacgttgtgcagtatggctttttgaatctcagtggtaagcctacccatcgcaccatgatgtacaactttcctactaaagcaggacagtgtgggggagtggtgacatctgttgggaaggttgtcggcattcacattggtggcaatggcagacaaggtttttgcgcaggcctcaaaaggagttactttgctagtaaacaaggagagatccagtgggttaagcccaataaagagactggaagactcaacatcaatggaccgacccgtaccaagttagaacctagtgtattccatgacattttcgagggaagtaaagaaccagctgtcttgcacagtaaagacccccgacttgaggtagattttgaacaggccctgttctccaagtatgtgggaaacacactacatgagcctgacgagtacatcaaagaggcagctcttcattatgcaaatcaactaaagcaactagaaattaatacctctcaaatgagcatggaggaggcctgctacggtactgagaatcttgaggctattgatcttcacactagtgcaggttacccctatagtgccctggggataaagaaaagagacatcttagaccctaccaccagggacgtgagtaaaatgaagttctacatggacaagtatggtcttgatcttccttactccacttatgtcaaggacgagctgcgctcgattgataaaatcaagaaagggaagtcccgcctgatcgaggccagtagtctaaatgattcagtgtacctcagaatggctttcggacacttgtatgaggctttccacgcaaatcctgggacgataactggatcagctgtggggtgtaaccctgacacattctggagcaagctgccaattttgctccctggttcactctttgcctttgactactcaggttatgatgccagccttagtcctgtctggttcagagcattagaattggttcttagggagataggatatagtgaagaggcaatctcactcattgagggaatcaaccacacacatcatgtgtatcgtaataagacctattgcgtgcttggtgggatgccctcaggctgttcaggaacatccatcttcaactcaatgatcaataacattattattagagcactgctcataaaaacatttaagggcatcgatttggacgaactcaatatggtcgcttatggagacgatgtgctcgctagctatcctttcccaattgattgcttggaactagcaaagactggtaaggagtatggtctgaccatgactcctgctgataaatctccttgctttaatgaggtcaattggggtaatgcgaccttcctcaaaaggggctttttgcccgatgaacagtttccatttttgattcaccccactatgccgatgagagagatccatgagtccattcgatggaccaaggacgcgcgtaacactcaagatcatgtgcggtccttgtgcctcctagcatggcataatggtaagcaagaatatgagaagtttgtgagcacaattaggtctgtcccagtaggaagagcgttggctattccaaattatgaaaatcttagacgcaattggctcgagttatttt-----agaggttatac-------------------------atac---------------ctcaaccc-caccagaa----atctggt------c-g-----tgaatgt-g-actg--------gtgggggtaaatttgt-ta-taacc-a-g-aatagc--------------------------------------------------------------------------------------------------------------------------------------------------------------------------------------------------------------------------------
>KJ004552.1_Enterovirus_A71_isolate_EV71/Hun11-32/2011_complete_genome
-----------------tttaaaa--cag-cct-gtgggttg-c-acccactcaca-gggcctac-t-gggcgcaagcactctggtacctcggtacctttgtgcgcct-g-ttttata------cccc---c---cccc-c------ag-t-gaaacttagaag--------------cagca-aactac-gatcaa-cagcaggcatagcgctccagttatgtcttga-tcaagcacttctg-tttccccggactgagtatcaatagactgc-tcgcgcggttgaaggagaaaacgttcgttatccggccaactacttcggaaaacc-tagtaacaccacgaaagttgcggagagcttcgttcagca--ctt-cccca---gtgtagatcaggtcgatgagtcaccgca-ttccccacgggcgaccgtggcggtggctgcgttggcggcctgcccat--------ggggtaa-cccatggggcgctctaatacggacatggtgtg-aagagtctactgagctagttggtagtcctccggcccctgaatgcggctaatcccaactgcggagcacacgcccacaagcca-gcggg-tagtgtgtcgtaacgggtaactctgcagcggaaccgactactttgggtgtccgtgtttcc--tttt---atctttatattggctgcttatggtgacaattaga-------gaattgttaccatatagctattggattggccatccgg--tgtgcaacagagcaattatt-----taccta----tttatt-ggttttgtaccat-----taacttt--------------gaattctgtgacc-acccttaattatatcttgacccttaatacagctaaa-----catgggttcgcaagtgtctacacagcgctccggttctcacgaaaactcaaactcagccactg-agggttctaccataaattacaccaccattaattactacaaagactcctatgctgccacagcaggtaaacagagtctcaagcaggatccagacaagtttgcaaatcctgttaaagacatcttcactgaaatggcggcgccgctgaagtccccatccgctgaggcatgtgggtacagcgatcgagtggcgcagttaactattggcaactccaccatcactacgcaagaagcggctaacatcatagtcggttatggtgagtggccttcctactgctcagattctgacgctacagcagtggataaaccaacgcgcccggatgtttcagtgaacaggttttacacattggacactaaattatgggagaaat------------------cgtccaagggatggtactggaagttcccggatgtgttgacagagactggggtttttgggcaaaatgcacaattccactacctttaccgatcagggttctgcatccacgtgcagtgcaatgccagtaaattccaccaaggagcacttctagtcgctgtcctaccagagtatgtcattgggacagtggcaggcggcacagggacgg------aagatacccaccccccttacaagcagactcaacccggcgtcgatggtttcgagttgcaacacccgtatgtgcttgatgctggcatcccaatatcacagttaacagtgtgcccacaccagtggattaatttgaggaccaacaattgtgctacaataatagtgccatacattaacacactgccttttgattctgccttgaaccattgcaactttggtctgttagttgtgcctattagcccactagactacgaccaaggagcgacgccagtaatccctataactatcacattggccccaatgtgttctgaattcgcaggtcttaggcaggcagtcacgcaagggttccccaccgagctaaagcctggcacaaatcaatttttaaccactgatgatggcgtttcagcacccattctaccaaacttccaccccaccccgtgcatccacatacctggcgaagttaggaacttgctagagttatgccaggtggagaccattctggaggttaacaa----------tgtgcccacgaatgccactagctta------atggagagattgcgcttcccggtctcagcacaagcag------ggaaaggtgagctgtgtgcggtgtttagagccgaccccgggcgaaatggaccatggcaatccactttactgggtcagttgtgcggatattacacccaatggtcaggatcattggaagttaccttcatgtttactggatccttcatggctaccggtaagatgctcatagcctatacaccaccaggaggccctctacccaaggaccgggcaaccgccatgttgggcacgcacgtcatctgggattttggactgcaatcgtctgttacccttgtaataccatggattagcaacactcattatagagcacatgcccgagatggagtgtttgactactacaccacagggttagtcagtatatggtatcagacaaattacgtggttccaatcggtgcgcccaacacagcctatataatagcactagcggcagcccaaaagaacttcactatgaagttgtgcaaggatgctagtgacatcctgcagacgggcaccatccagggagatagg--------gtggcagatgtaattg---aaagttccat--------------------------aggagatagcgtgagcagagccctcactcacgctctaccagca--------cccacaggccagaacacacaggtgagcagtcatcgactggatacaggcaaggttccagcactccaagctgctgaaattggagcatcatcaaatgctagtgacgagagcatgattgagacacgctgtgtccttaactcgcacagtacagctgagaccactcttgatagtttcttcagtagggcgggattagttggagagatagatctccctcttaaaggcacaac-taacccaaatggttatgccaactgggacatagatataacaggttacgcgcaaatgcgtagaaaggtagagctcttcacctacatgcgctttgatgcagagttcacttttgttgcgtgcacacccaccggggaagttgtcccgcaattgctccaatatatgtttgtgccacccggagcccctaagccagattccagggaatcccttgcatggcaaaccgccactaacccttcagtttttgtcaagttgtcagaccctcctgcgcaggtttcagtgccattcatgtcacctgcgagtgcttatcaatggttttatgacggatatcccacattcggagaacacaaacaggagaaagatcttgaatacggggcatgtcctaataacatgatgggtacgttctcagtgcggactgtggggacctccaagtccaagtaccctttagtagttaggatttacatgagaatgaaacacgtcagggcgtggatacctcgcccgatgcgtaaccagaactacctattcaaagccaacccaaattatgctggcaa----ctccattaagccaactggtgccagtcgcacagcgat---caccac---------------------------------------tcttggg------------------------------------------aaatttggacaacagtctggggccatttatgtgggcaactttagagtggtcaaccgacatcttgccactcacaatgattgggcaaatcttgtttgggaagacagctctcgcgacttgctcgtgtcatccaccaccgcccaaggctgtgatacgattgcccgttgcgattgccagacaggggtgtactactgtaactctatgagaaaacactacccagttagtttttcaaaacccagcctaatctatgtagatgctagcgagtattacccagccaggtaccaatcacatctcatgctcgcacagggtcactcagagcctggtgactgtggtggtatccttagatgccaacatggagtcgtcggcatagtgtctactggtggtaatgggctcgttggctttgccgacgtcagagacctcttgtggttagatgaagaagctatggaacagggcgtgtccgactacatcaag-ggtctcggagatgcttttggaacaggcttcactgacgcagtctcaagggaggttgaagctctcaagaactatcttatagggtctgaaggagcagttgagaaaattttgaaaaatctcattaaactaatctctgcactagtgattgtgatcaggagtgattatgacatggttaccctcactgcaaccttagcgctgataggttgtcatggcagtccttgggcttggatcaaggccaaaacagcctccatcttaggtatccctatcgctcaaaagcagagcgcttcctggctcaagaagttcaatgacatggccaacgctgctaaggggttagagtgggtttccaacaagatcagcaaatttattgattggcttaaggagaaaatagtaccagcagccagggagaaggttgaattcctaaacaacttgaaacagctgcca-ctgctagaaaatcagatctcaaacttggagcaatctgctgcctcacaagaggaccttgaagtcatgtttgggaatgtgtcgtatctagctca---------cttctgtcgcaagttccaaccactatacgccgcggaagctaaaagagtctatgccctggagaagagaatgaataactatatgcagttcaagagcaaacaccgaattgaacctgtatgtctcattattaggggctcaccaggcactgggaagtctctagccactggtattattgctcgagcaatcgctgataagtaccactccagcgtgtactcgctcccaccagacccggatcattttgatggttacaagcaacaggtggttacagtaatggatgatttgtgtcaaaaccccgacggtaaggatatgtctttattctgtcaaatggtatccaccgtagacttcattccaccaatggcttctctcgaggagaagggagtttcctttacctctaagtttgtcatcgcgtccactaatgccagtaatatcatagtaccaacagtgtctgattctgacgctattcgccgcaggttctacatggactgtgacattgaagtgacagactcgtacaaaacagatctaggaagactggatgcagggcgagccgctagactgtgctctgaaaacaacactgcaaattttaaacgttgcagcccattagtgtgtgggaaagccatccaacttagagatagaaagtctaaagtcagatacagtgtggatacagtggtttcagaacttattagggaatacagtaatagatccgccattggcaacacaatcgaggctcttttccaaggtccacccaggttcagaccaattaggatt---agtcttgaagaaaaaccagccccagacgctattagcgacctccttgctagcgtagatagtgaagaagtgcgccagtactgc-agggatcaaggctggattattcctgaagctccaaccaatgtagagcggcacctcaatagagcggtgctcgttatgcaatccatcgccacagtagtggcggttgtttcgttggtgtacgtcatctacaagctctttgcagggtttcagggtgcgtattctggtgctcctaagcaagtgcttaagaaacccgctcttcgcacagcaacagtgcagggtccgagccttgactttgctctctccctactgagaaggaacatcaggcaagtccaaacagaccaggggcatttcaccatgttgggtgttagggatcgcttagcagtcctcccacgccactcacaacctggcaaaaccatttggattgagcacaaactcgtgaacgtccttgatgcagttgaattggtggatgagcaaggagtcaacctggaattaaccctcatcactcttgacaccaacgaaaaatttagggatatcaccaaattcatcccagaaaatatcagcactgctagtgatgccaccctagtgatcaacacggagcacatgccatcaatgtttgtcccggtgggtgacgttgtgcagtatggctttttgaatctcagtggtaagcctacccatcgcaccatgatgtacaactttcctactaaagcaggacagtgtgggggagtggtgacatctgttgggaaggttgtcggcattcacattggtggcaatggcagacaaggtttttgcgcaggcctcaaaaggagttactttgctagtgaacaaggagagatccagtgggttaagcctaataaagaaactggaagacttaacatcaatggaccgacccgtaccaggttagaacctagtgtattccatgacatcttcgagggaagtaaagaaccagctgtcttgcacagtaaagacccccgacttgaggtagattttgaacaggccctgttctctaagtatgtgggaaacacactacatgagcctgacgagtacatcaaagaggcagctcttcattacgcaaatcaattaaagcaactagaaattaatacctctcaaatgagcatggaggaggcctgctacggtactgagaatcttgaggctattgatcttcacactagtgcaggttacccctatagtgccctagggataaagaaaagagacatcttagaccctaccaccagggacgtgagtaaaatgaagttctacatggacaaatatggtcttgatcttccttactccacttatgtcaaggacgagctgcgctcgattgataaaatcaagaaagggaagtcccgcctgatcgaggccagtagtctaaatgattcagtgtacctcagaatggctttcggacatttgtatgaggctttccacgcaaatcctgggacgataactggatcagctgtggggtgtaaccctgacacattctggagcaagctgccaattttgctccctggttcactctttgcctttgactactcaggttatgatgccagccttagccctgtctggttcagagcattagagttggttcttagggaaataggatatagtgaagaggcaatctcactcattgagggaatcaaccacacacatcatgtgtatcgtaataagacctattgcgtgcttggtgggatgccctcaggttgttcaggaacatccatcttcaactcaatgatcaataacattattatcagagcactgctcataaaaacatttaagggcatcgatttggatgaactcaatatggtcgcttatggagacgatgtgctcgctagctatcccttcccaattgattgcttggaactagcaaagactggtaaggagtatggtctgaccatgactcctgctgataaatctccttgctttaatgaggtcaattggggtaatgcgaccttcctcaaaaggggctttttgcccgatgaacagtttccatttttgattcaccccactatgccaatgagagagatccatgagtccattcgatggaccaaggacgcacgaaacactcaagatcatgtgcggtccttgtgcctcctagcatggcataatggtaagcaagaatatgagaagtttgtgagcacaattaggtctgtcccagtaggaagagcgttggctattccaaattatgaaaatcttagacgcaattggctcgagttatttt-----agaggttatac-------------------------atac---------------ctcaaccc-caccagaa----atctggt------c-g-----tgaatgt-g-actg--------gtgggggtaaatttgt-ta-taacc-a-g-aatagg--------------------------------------------------------------------------------------------------------------------------------------------------------------------------------------------------------------------------------
>KM591215.1_Enterovirus_A71_isolate_wh029_complete_genome
------------------ttaaaa--cag-cct-gtgggttg-c-acccactcaca-gggcctac-t-gggcgcaagcactctggtacctcggtacctttgtgcgcct-g-ttttata------cccc---c---cccc-c------ag-t-gaaacttagaag--------------cagca-aaccac-gatcaa-tagcaggcatagcgctccagttatgtcttga-tcaagcacttctgttttccccggactgagtatcaatagactgc-tcgcgcggttgaaggagaaaacgttcgttatccggctaactacttcggaaaacc-tagtaacaccatgaaagttgcggagagcttcgttcaaca--ctc-cccca---gtgtagatcaggtcgatgagtcaccgca-ttccccacgggcgaccgtggcggtggctgcgttggcggcctgcccat--------ggggcaa-cccatggggcgctctaatacggacatggtgtg-aagagtctactgagctagttggtagtcctccggcccctgaatgcggctaatcccaactgcggagcacacgcccacaagcca-gcggg-tagtgtgtcgtaacgggtaactctgcagcggaaccgactactttgggtgtccgtgtttcc--tttt---atctttatgttggctgcttatggtgacaattaaa-------gaattgttaccatatagctattggattggccatccgg--tgtgcaacagagcaattatt-----taccta----tttatt-ggttttgtaccat-----taacctt--------------gaattctgtgacc-acccttaattatattttgacccttaacacagccaaa-----catgggttcacaagtgtctacacagcgctccggttctcacgaaaactcaaactcagccactg-agggttctaccataaactacactaccattaattactacaaagactcctatgctgccacagcaggcaaacagagtctcaagcaggatccagacaagtttgcaaatcctgttaaagacatcttcactgaaatggcggcgccactgaagtccccatccgctgaggcatgtgggtacagtgatcgagtagcgcagttaactattggcaactccaccatcaccacgcaagaagcggctaacatcatagtcggttatggtgagtggccttcctactgctcagattctgacgctacagcagtggataaaccaacgcgcccggatgtttcagtgaacaggttttacacattggacactaaattatgggagaaat------------------cgtccaagggatggtactggaagttcccggatgtgttaactgaaactggggtttttgggcaaaatgcacaattccaccacctctaccgatcagggttctgtatccacgtgcagtgcaatgccagtaaattccaccaaggagcactcctagtcgctgtcctaccagagtatgtcattgggacggtggcaggcggtacaggaacgg------aagatacccaccccccttacaagcagactcaacccggcgccgacggcttcgagttgcaacacccgtacgtgcttgatgctggcatcccaatatcacagttaacagtgtgcccacaccagtggattaatttgaggaccaacaattgtgctacaataatagtgccatacattaacgcactgccttttgattctgccttgaaccattgcaactttggcctgttagttgtgcctattagcccactagactacgaccaaggagcgacaccagtaatccctataactatcacattggccccaatgtgttctgaattcgcaggtcttaggcaggcagtcacgcaagggttccccaccgagctaaaacctggcacaaatcaatttttaaccaccgatgatggcgtttcagcacctattctaccaaacttccaccccaccccgtgcatccacatacctggtgaagttaggaacttgctagagttatgccaggtggagaccattctggaggttaacaa----------tgtgcccacgaatgccactagctta------atggagagactgcgcttcccggtctcagcacaagcag------ggaaaggtgagctgtgtgcggtgtttagagccgaccccgggcgaaatggaccatggcaatccaccttgctgggtcagttgtgcgggtactatacccaatggtcaggatcattggaagttaccttcatgtttactggatccttcatggctaccggcaagatgctcatagcctatacaccgccaggaggtcctctacccaaggaccgggcgaccgccatgttgggcacgcacgtcatctgggattttgggctgcaatcgtctgttacccttgtaataccatggatcagcaacactcattatagagcacatgcccgagatggagtgtttgactactacaccacagggttagtcagtatatggtatcagacaaattacgtggttccaatcggtgcgcccaacacagcctacataatagcactagcggcagcccaaaagaacttcactatgaagttgtgcaaggatgctagtgatatcctgcagacgggcatcatccagggagatagg--------gtggcagatgtaattg---aaagttccat--------------------------aggagatagcgtgagtagagccctcactcacgctctaccagca--------cccacaggccagaacacacaggtgagcagtcatcgactggatacaggcaaggttccagcactccaagctgctgaaattggagcatcatcaaatgctagtgacgagagtatgattgaaacacgctgtgttcttaactcgcacagtacagctgagaccactcttgatagtttcttcagtagggcgggattagttggagagatagatctccctcttgagggcacaac-taacccaaatggttatgccaactgggacatagatataacaggttacgcgcaaatgcgtagaaaggtagagctattcacctatatgcgctttgatgcagagttcacttttgttgcgtgcacacccactggggaagttgtcccacaattgctccaatacatgtttgtgccacctggagcccctaagccagattctagggaatcccttgcatggcaaaccgccactaacccctcagtttttgtcaagctgtcagaccctcctgcgcaggtttcagtgccattcatgtcacctgcgagtgcttatcaatggttttatgacggatatcccacattcggagaacacaaacaggagaaagatcttgaatacggggcatgtcctaataacatgatgggcacgttctcagtgcggactgtggggacctccaagtccaagtaccctttagtggttaggatttacatgagaatgaagcacgtcagggcgtggatacctcgcccgatgcgtaaccagaactacctattcaaagccaacccaaattatgctggcaa----ctccattaagccaactggtgccagtcgcacagcgat---caccac---------------------------------------tcttggg------------------------------------------aaatttggacaacagtctggggctatttatgtgggcaactttagagtggtcaaccgacatcttgccactcacaatgattgggcaaatcttgtttgggaagacagctctcgcgacttgctcgtgtcatccaccaccgcccaaggttgtgacacgattgcccgttgcgattgccagacaggggtgtactactgtaactctatgagaaagcactacccagttagtttttcaaaacccagcctgatctatgtagatgctagcgagtattacccagccaggtaccaatcacatctcatgctcgcacagggtcactcagaacctggtgactgcggtggtatccttagatgccaacatggcgtcgtcggcatagtgtctactggtggtaatgggctcgttggctttgcagacgtcagagacctcttgtggttggatgaagaagctatggagcagggcgtgtccgactacatcaag-ggtctcggagatgcttttggaacaggcttcactgacgcagtctcaagggaggttgaagctctcaagaactatcttatagggtctgaaggagcagttgagaaaattttgaaaaatctcattaaactaatctctgcactggtgattgtgatcaggagtgattacgacatggttaccctcactgcaaccttagcgctgataggttgtcatggcagtccttgggcttggatcaaagccaaaacagcctccatcttaggtatccctatcgctcaaaagcagagcgcttcctggctcaagaagttcaatgacatggccaacgccgctaaggggttagagtgggtttccaacaagatcagcaaatttattggttggcttaaggagaaaatagtaccagcagccagggagaaggttgaattcctaaataacctgaaacagctgcca-ctgctagaaaatcagatctcaaatttggaacaatctgctgcctcacaagaggaccttgaagtcatgtttgggaatgtgtcgtatctagctca---------cttctgtcgcaagttccaaccgctatacgccacggaagctaaaagagtctatgccctggagaagagaatgaataactatatgcagttcaagagcaaacaccgaattgaacctgtatgtctcattattaggggatcaccaggcactgggaagtctctggccactggtattattgctcgagcaatcgctgataagtaccactccagtgtgtactcgctcccaccagacccggatcattttgatggttacaagcaacaggtggttacagtgatggatgatttgtgtcaaaaccccgatggtaaggatatgtctttattctgtcaaatggtatccaccgtagacttcattccaccaatggcttctctcgaggagaagggagtttccttcacctctaagtttgtcatcgcatccactaatgccagtaatatcatagtaccaacagtgtctgattctgacgctattcgccgcaggttctacatggactgtgacattgaagtgacagactcgtacaaaacagatctaggtagactggatgcagggcgagccgctaaactgtgctctgaaaacaacactgcaaattttaaacgttgcagcccattagtgtgtgggaaagccatccaacttagagatagaaagtctaaagtcagatacagtgtggatacggtggtttcagaacttattagggaatacaacaataggtccgccattggcaacacaatcgaggctcttttccaaggtccacccaagttcaggccaattaggatt---agccttgaagaaaaaccagccccagacgctattagcgatcttcttgctagcgtagatagtgaagaagtgcgccagtactgc-agggatcaaggctggattattcctgaagctcccaccaatgtagagcggcaccttaatagagcggtgcttgttatgcaatccatcgccacagtagtggcggttgtctcgttggtgtacgtcatctacaagctctttgcagggtttcagggtgcgtattctggtgctcctaagcaagtgcttaagaaacctgctcttcgcacagcaacagtgcagggcccgagccttgactttgctctctccctactgagaaggaacatcaggcaagtccaaacggaccaggggcatttcaccatgttgggtgttagggatcgcttagcagtcctcccacgccactcacaacctggcaaaactatttggattgagcacaaactcgtgaacgtccttgatgcagttgaactggtggatgagcaaggggtcaacctggaattaactctcatcactcttgacaccaacgagaagtttagggatatcaccaaatttatcccagaaaatatcagcactgctagtgatgccactctagtgatcaacacggagcacatgccatcaatgtttgtcccggtgggtgacgttgtgcagtatggctttttgaatctcagtggtaagcctacccatcgcaccatgatgtacaactttcctactaaagcaggacagtgtggaggagtggtgacatctgttgggaaggttgtcggcattcacattggtggcaatggcagacaaggtttttgcgcaggcctcaaaaggagttactttgctagtgaacaaggagagatccagtgggttaagcccaataaggaaactggaagactcaacatcaatggaccaacccgcaccaagttagaacctagtgtattccatgacatcttcgagggaagtaaagaaccagctgtcttgcacagtaaagacccccgacttgaggtagattttgaacaggccctgttctctaagtatgtgggaaacacactacatgagcctgacgagtacatcaaagaggcagctcttcattatgcaaatcaattaaagcaactagaaattaatacctctcaaatgagcatggaggaggcctgctacggtactgagaatcttgaggctattgatcttcacactagtgcaggttacccctatagtgccctggggataaagaaaagagacatcttagaccctaccaccagggacgtgagtagaatgaagttctacatggacaagtatggtcttgatcttccttactccacttatgtcaaggacgagctgcgctcgattgataaaatcaagaaagggaagtcccgcttgatcgaggccagtagtctaaatgattcagtgtacctcagaatggctttcggacatttgtatgaggctttccacgcaaatcctgggacgataactggatcggccgtggggtgtaaccctgacacattctggagcaagttgccaattttgctccctggttcactctttgcctttgactactcaggttatgatgccagccttagccctgtctggttcagagcattagaattggttcttagggagataggatatagtgaagaggcaatctcactcattgagggaattaaccacacacatcatgtgtatcgtaataagacctattgcgtgcttggtgggatgccctcaggctgttcaggaacatccatcttcaactcaatgatcaacaacattattatcagagcactgctcataaaaacatttaaaggcattgatttggatgaactcaacatggtcgcttatggagacgatgtgctcgctagctatcccttcccaattgattgcttggaactagcaaagactggtaaggagtatggtctgaccatgactcctgctgataaatctccttgctttaatgaggtcaattggggtaatgcgaccttcctcaaaaggggctttttgcccgatgaacagtttccatttttgattcaccccactatgccaatgagggagatccatgagtccattcgatggaccaaggacgcacgaaacactcaagatcatgtgcggtccttgtgcctcctagcatggcataatggtaagcaagaatatgagaagtttgtgagcacaattaggtctgtcccagtaggaagagcgttggctatcccaaattatgaaaatcttagacgcaattggctcgagttatttt-----agaggttgtac-------------------------atac---------------ctcaaccc-caccagaa----atctggt------c-g-----tgaatgt-g-actg--------gtgggggtaaatttgt-ta-taacc-a-g-aatagc--------------------------------------------------------------------------------------------------------------------------------------------------------------------------------------------------------------------------------
>KJ004558.1_Enterovirus_A71_isolate_EV71/GD10-7/2010_complete_genome
------------------ttaaaa--cag-cct-gtgggttg-c-acccactcaca-gggcctac-t-gggcgcaagcactctggtacctcggtacctttgtgcgcct-g-ttttata------cccc---c---cccc-c------ag-t-gaaacttagaag--------------cagca-aaccac-gatcaa-tagcaggcatagcgctccagttatgtcttga-tcaagcacttctg-tttccccggactgagtatcaatagactgc-tcgcgcggttgaaggagaaaacgttcgttatccggctaactacttcggaaaacc-tagtaacaccatgaaagtcgcggagagcttcgttcagca--ctc-cccca---gtgtagatcaggtcgatgagtcaccgca-ttccccacgggcgaccgtggcggtggctgcgttggcggcctgcccat--------ggggtaa-cccatggggcgctctaaaacggacatggtgtg-aagagtctactgagctagttggtagtcctccggcccctgaatgcggctaatcccaactgcggagcacacgcccacaagcca-gcggg-tagtgtgtcgtaacgggtaactctgcagcggaaccgactactttgggtgtccgtgtttcc--tttt---atctttatattggctgcttatggtgacaattaaa-------gaattgttaccatatagctattggattggccatccgg--tgtgcaacagagcaattatt-----taccta----tttatt-ggttttgtaccat-----taacctt--------------gaattctgtgacc-acccttaattatatcttgacccttaacacagctaaa-----catgggttcgcaagtgtctacacagcgctccggttctcacgaaaactcaaactcagccactg-agggttccaccataaactacactaccattaattattacaaagactcctatgctgccacagcaggcaaacagagtctcaagcaggatccagacaagtttgcaaatcctgttaaagacatcttcactgaaatggcggcgccactgaagtccccatccgctgaggcatgtgggtacagtgatcgagtagcgcagttaactattggcaactccaccatcactacgcaagaagcggctaacatcatagtcggttatggtgagtggccttcctactgctcagattctgacgctacagcagtggataaaccaacgcgcccggatgtttcagtgaacaggttttacacactggacactaaattatgggagaaat------------------cgtccaagggttggtactggaagttcccggatgtgttaactgaaactggggtttttgggcaaaatgcacaattccactacctctaccgatcagggttctgcatccacgtgcagtgcaatgccagtaaattccaccaaggagcactcctagtcgctgtcctaccagagtatgtcattgggacagtggcaggcggtacagggacgg------aagatacccaccccccttacaagcagactcaacccggcgccgatggcttcgagttgcaacacccgtacgtgcttgatgctggcatcccaatatcacagttaacagtgtgcccacaccagtggattaatttgaggaccaacaattgtgctacaataatagtgccatacattaacgcactgccttttgattctgccttgaaccattgcaactttggcctgttagttgtgcctattagcccactagactacgaccagggagcgacaccagtaatccctataactatcacattggccccaatgtgttctgaattcgcaggtcttaggcaggcagtcacgcaagggttccccaccgagctaaaacctggcacaaatcaatttttaaccaccgatgatggcgtttcagcacctattctaccaaacttccaccccaccccatgcatccacatacctggtgaagttaggaacttgctagagttatgccaggtggagaccattctggaggttaacaa----------tgtgcccacgaatgccactagctta------atggagaggctgcgcttcccggtctcagcacaagcag------ggaaaggtgagctgtgtgcggtgtttagagccgaccccgggcgaaatggaccatggcaatccaccttactgggtcagttgtgcgggtactatacccaatggtcaggatcattggaagttaccttcatgtttactggatccttcatggctaccggcaagatgctcatagcctatacaccgccaggaggtcctctacccaaggaccgggcgaccgccatgttgggcacgcacgtcatctgggattttgggctgcaatcgtctgttacccttgtaataccatggatcagcaacactcattatagagcacatgcccgagatggggtgtttgactactacaccacagggttagtcagtatatggtatcagacaaattacgtggttccaatcggtgcgcccaacacagcctacataatagcactagcggcagcccaaaagaacttcactatgaagttgtgcaaggatgctagtgatatcctgcagacgggcaccatccagggagacagg--------gtggcagatgtaattg---aaagttccat--------------------------aggagatagcgtgagcagagccctcactcacgctctaccagca--------cccacaggacagaacacacaggtgagcagtcatcgactggatacaggcaaggttccagcactccaagctgctgaaattggagcatcatcaaatgctagtgacgagagtatgattgagacacgctgtgttcttaactcgcacagtacagctgagaccactcttgatagtttcttcagtagggcgggattagttggagagatagatcttcctcttgagggcacaac-taacccaaatggttatgccaactgggacatagatataacgggttacgcgcaaatgcgtagaaaggtagagctattcacctacatgcgctttgatgcagagttcacttttgttgcgtgcacacccaccgggcaagttgtcccacaattgctccaatatatgtttgtgccacctggagcccctaagccagattctagggaatcccttgcatggcaaaccgccactaacccctcagtttttgtcaagctgtcagaccctcctgcgcaggtttcagtgccattcatgtcgcctgcgagtgcttatcaatggttttatgacggatatcccacattcggagaacacaaacaggagaaagatcttgaatacggggcatgtcctaataacatgatgggtacgttctcagtgcggactgtggggacctccaagtctaagtaccctttagtggttaggatttacatgagaatgaagcacgtcagggcgtggatacctcgcccgatgcgtaaccagaactacctgttcaaagccaacccaaattatgctggcaa----ctccattaagccaactggtgccagtcgcactgcgat---caccac---------------------------------------tcttggg------------------------------------------aaatttggacaacagtctggggctatttatgtgggcaactttagagtggtcaaccgacatcttgccacccacaatgattgggcaaatcttgtttgggaagacagctctcgcgacttgctcgtgtcatccaccaccgcccaaggttgtgacacgattgcccgttgcgattgccagacaggggtgtactactgtaactctatgagaaaacactacccagttagtttttcaaaacccagcctgatctatgtagatgctagcgagtattacccagccaggtaccaatcacatctcatgctcgcacagggtcactcagaacctggtgactgcggtggtatccttagatgccaacatggcgtcgtcggcatagtgtctactggtggtaatgggctcgttggctttgcagacgtcagagacctcttgtggttagatgaagaagccatggaacagggcgtgtccgactacatcaag-ggtctcggagatgcttttggaacaggcttcactgacgcagtctcaagggaggttgaagctctcaagaactatcttatagggtctgaaggagcagttgagaaaattttgaaaaatctcattaaactaatttctgcactggtgattgtgatcaggagtgattacgacatggttaccctcactgcaaccttagcgctgataggttgtcatggcagtccttgggcttggatcaaagccaaaacagcctccattttaggtatccctatcgctcaaaagcagagcgcttcctggctcaagaagttcaatgacatggccaacgccgctaaggggctagagtgggtttccaacaagattagcaaatttattgattggcttaaggagaaaatagtaccagcagccagggagaaggttgaattcctaaataacttgaaacagctgcca-ctgctagaaaatcaaatctcaaacttggaacaatctgctgcctcacaagaggaccttgaagtcatgtttgggaatgtgtcgtacctagctca---------cttctgtcgcaagttccaaccgctatacgccacggaagctaaaagagtctatgccctggagaagagaatgaataactatatgcagttcaagagcaaacaccgaattgaacctgtatgtctcattattaggggctcaccaggcactgggaagtctctagccactggcattattgctcgagcaatcgctgataagtaccactccagtgtgtactcgctcccaccagacccggatcattttgatggttacaagcaacaggtggttacagtgatggatgatttgtgtcaaaaccccgatggtaaggatatgtctttattctgtcaaatggtatccaccgtagacttcattccaccaatggcttctctcgaggagaagggagtttccttcacctctaagtttgtcatcgcatccactaatgccagtaatatcatagtaccaacagtgtctgattctgacgctattcgccgcaggttctacatggactgtgacattgaagtgacagactcgtacaaaacagatctaggtagactggatgcagggcgagccgctaaactgtgctctgaaaacaacactgcaaattttaaacgttgcagcccattagtgtgtgggaaagccatccaacttagagatagaaagtctaaagtcagatacagtgtggatacggtggtttcagaacttattagggaatacaacaataggtccgccattggcaacacaatcgaggctcttttccaaggtccacccaagttcaggccaattaggatt---agccttgaagaaaaaccagccccagacgctattagcgatcttcttgctagcgtagatagtgaagaagtgcgccagtactgc-agggatcaaggctggattattcctgaagctcccaccaatgtagagcggcaccttaatagagcggtgcttgttatgcaatccatcgccacagtagtggcggttgtctcgttggtgtacgtcatctacaagctctttgcagggtttcagggtgcgtattctggtgctcctaagcaagtgcttaagaaacctgctcttcgcacagcaacagtgcagggcccgagccttgactttgctctctccctactgagaaggaacatcaggcaagtccaaacagaccaggggcatttcaccatgttgggtgttagggatcgcttagcagtcctcccacgccactcacaacctggcaaaactatttggattgagcacaaactcgtgaacgtccttgatgcagttgaactggtggatgagcaaggagtcaacctggaattaaccctcatcactcttgacaccaacgaaaaatttagggatatcaccaaatttatcccagaaaatatcagcactgctagtgatgccaccctagtgatcaacacggagcacatgccatcaatgtttgtcccggtgggtgacgttgtgcagtatggctttttgaatctcagtggtaagcctacccatcgcaccatgatgtacaactttcctactaaagcaggacagtgtggaggagtggtgacatctgttgggaaggttgtcggcattcacattggtggcaatggcagacaaggtttttgcgcaggcctcaaaaggagttactttgctagtgaacaaggagagatccagtgggttaagcccaataaagaaactggaagactcaacatcaatggaccaacccgcaccaagttagaacctagtgtattccatgacatcttcgagggaaataaagaaccggctgtcttgcacagtaaagacccccgacttgaggtagattttgaacaggccctgttctctaagtatgtgggaaacacactacatgagcctgacgagtacatcaaagaggcagctcttcattatgcaaatcaattaaagcaactagaaattaatacctctcaaatgagcatggaggaggcctgctacggtactgagaatcttgaggctattgatcttcacactagtgcaggttacccctatagtgccctggggataaagaaaagagacatcttagaccctaccaccagggacgtgagtagaatgaagttctacatggacaagtatggtcttgatcttccttactccacttatgttaaggacgagctgcgctcgattgataaaatcaagaaagggaagtcccgcctgatcgaggccagtagtctaaatgattcagtgtacctcagaatggctttcggacatttgtatgaggctttccacgcaaatcctgggacgataactggatcggccgtggggtgtaaccctgacacattctggagcaagctgccaattttgctccctggttcactctttgcctttgactactcaggttatgatgccagccttagccctgtctggttcagagcattagaattggttcttagggagataggatatagtgaagaggcaatctcactcattgagggaatcaaccacacacatcatgtgtatcgtaataagacctattgcgtgcttggtgggatgccctcaggctgttcaggaacatccatcttcaactcaatgatcaacaacattattatcagagcactgctcataaaaacatttaagggcattgatttggatgaactcaacatggtcgcttatggagatgatgtgctcgctagctatcccttcccaattgactgcttggaactagcaaagactggtaaggaatatggtctgaccatgactcctgctgataaatctccttgctttaatgaggtcaattggggtaatgcgaccttcctcaaaaggggctttttgcccgatgaacagtttccatttttgattcaccccactatgccaatgagggagatccatgagtccattcgatggaccaaggacgcacgaaacactcaagatcatgtgcggtccttgtgcctcctagcatggcataatggtaagcaagaatatgagaagtttgtgagcacaattaggtctgtcccagtaggaagagcgttggctatcccaaattatgaaaatcttagacgcaattggctcgagttatttt-----agaggtcatac-------------------------atac---------------ctcaaccc-caccagaa----atctggt------c-g-----tgaatgt-g-actg--------gtgggggtaaatttgt-ta-taacc-a-g-aatagc--------------------------------------------------------------------------------------------------------------------------------------------------------------------------------------------------------------------------------
>KC954663.1_Enterovirus_A71_isolate_GDV103_complete_genome
------------------ttaaaa--cag-cct-gtgggttg-c-acccactcaca-gggcctac-t-gggcgcaagcactctggtacctcggtacctttgtgcgcct-g-ttttata-------ccc---c---cccc-c------ag-t-gaaacttagaag--------------cagca-aaccac-gatcaa-tagcaggcatagcgctccagttatgtcttga-tcaagcacttctg-tttccccggactgagtatcaatagactgc-tcgcgcggttgaaggagaaaacgttcgttatccggctaactacttcggaaaacc-tagtaacaccatgaaagttgcggagagcttcgttcagca--ctc-cccca---gtgtagatcaggtcgatgagtcaccgca-ttccccacgggcgaccgtggcggtggctgcgttggcggcctgcccat--------ggggtaa-cccatggggcgctctaatacggacatggtgtg-aagagtctactgagctagttggtagtcctccggcccctgaatgcggctaatcccaactgcggagcacacgctcacaagcca-gcggg-tagtgtgtcgtaacgggtaactctgcagcggaaccgactactttgggtgtccgtgtttcc--tttt---atctttatattggctgcttatggtgacaattaaa-------gaattgttaccatatagctattggattggccatccgg--tgtgcaacagagcaattatt-----taccta----tttatt-ggttttgtaccat-----taacctt--------------gaattctgtgacc-acccttaattatatcttgacccttaacacagctaaa-----catgggttcgcaagtgtctacacagcgctccggttctcacgaaaactcaaactcagccactg-agggttctaccataaactacactaccattaattactacaaagactcctatgctgccacagcaggcaaacagagtctcaagcaggatccagacaagtttgcaaatcctgttaaagacatcttcactgaaatggcggcgccactgaagtccccatccgctgaggcatgtgggtacagtgatcgagtagcgcagttaactattggcaactccaccatcactacgcaagaagcggctaacatcatagtcggttatggtgagtggccttcctactgctcagattctgacgctacagcagtggataaaccaacgcgcccggatgtttcagtgaacaggttttacacattggacactaaattatgggagaaat------------------cgtccaagggatggtactggaagttcccggatgtgttaactgaaactggggtttttgggcaaaatgcacaattccattacctctaccgatcaggattctgcatccacgtgcagtgcaatgccagtaaattccaccaaggagcactcctagtcgctgtcctaccagagtatgtcattgggacagtggcaggcggtacaggaacgg------aagatacccaccccccttacaagcagactcaacccggcgccgatggcttcgagttgcaacacccgtacgtgcttgatgctggcatcccaatatcacagttaacagtgtgcccacaccagtggattaatttgaggaccaacaattgtgctacaataatagtgccatatattaacgcactgccttttgattctgccttgaaccattgcaactttggcctgttagttgtgcctattagcccactagactacgaccaaggagcgacaccagtaatccctataactatcacattggccccaatgtgttctgaattcgcaggtcttaggcaggcagtcacgcaagggttccccaccgagctaaaacctggcacaaatcaatttttaaccaccgatgatggcgtttcagcacctattctaccaaacttccaccccaccccgtgcatccacatacctggtgaagttaggaacttgctagagttatgccaggtggagaccattctggaggttaacaa----------tgtacccacgaatgccactagctta------atggagagactgcgcttcccggtctcagcacaagcag------ggaaaggtgagctgtgtgcggtgtttagagccgaccctgggcgaaatggaccatggcaatccaccttactgggtcagttgtgcgggtactatacccaatggtcaggatcattggaagttaccttcatgtttactggatccttcatggctaccggcaagatgctcatagcctatacaccgccaggaggtcctctgcccaaggaccgggcgaccgccatgttgggcacgcacgtcatctgggattttgggctgcaatcgtccgttacccttgtaataccatggatcagcaacactcattatagagcacatgcccgagatggagtgtttgactactacaccacagggttagtcagtatatggtatcagacaaattacgtggttccaatcggtgcgcccaacacagcctacataatagcactagcggcagcccaaaagaacttcactatgaagttgtgcaaggatgctagtgatatcctgcagacgggcaccatccagggagatagg--------gtggcagatgtaattg---aaagttccat--------------------------aggagatagcgtgagcagagccctcactcacgctctaccagca--------cccacaggccagaacacacaggtaagcagtcatcgactggatacaggcaaggttccagcactccaagctgctgaaattggagcatcatcaaatgctagtgacgagagtatgattgagacacgctgtgttcttaactcgcacagtacagctgagaccactcttgatagtttcttcagtagggcgggattagttggagagatagatctccctcttaagggtacaac-taacccaaatggttatgccaactgggacatagatataacaggctacgcgcaaatgcgtagaaaggtggagctattcacctacatgcgctttgatgcagagttcacttttgttgcgtgcacacccaccggggaagttgtcccacaattgctccaatatatgtttgtgccacctggagcccctaagccagattctagggaatcccttgcatggcaaaccgccactaacccctcagtttttgtcaagctgtcagaccctcctgcgcaggtttcagtgccattcatgtcacctgcgagtgcttatcaatggttttatgacggatatcccacattcggagaacacaaacaggagaaagatcttgaatacggggcatgtcctaataacatgatgggcacgttctcagtgcggactgtggggacctccaagtccaagtaccctttagtggttaggatttacatgagaatgaagcacgtcagggcgtggatacctcgcccgatgcgtaaccagaactacctattcaaagccaacccaaattatgctggcaa----ctccattaagccaactggtgccagtcgcacagcgat---caccac---------------------------------------tcttggg------------------------------------------aaatttggacaacagtctggggctatttatgtgggcaactttagagtggtcaaccgacatcttgccactcacaatgattgggcaaatcttgtttgggaagacagctctcgcgacttgctcgtgtcatccaccaccgcccaaggttgtgacacgattgcccgttgcgattgccagacaggggtgtactactgtaactctatgagaaaacactacccagttagtttttcaaaacccagcctgatctatgtggatgctagcgagtattacccagccaggtaccaatcacatctcatgctcgcacagggtcactcagaacctggtgactgcggtggtatccttagatgccaacatggcgtcgtcggcatagtgtctactggtggtaatgggctcgttggctttgcagacgtcagagacctcttgtggttagatgaagaagctatggaacagggcgtgtccgactacatcaag-ggtctcggagatgcttttggaacaggcttcactgacgcagtctcaagggaggttgaagctctcaagaactatcttatagggtctgaaggagcagttgagaaaattttgaaaaatctcattaaactaatctctgcactggtgattgtgatcaggagtgattacgacatggttaccctcactgcaaccttagcgctgataggttgtcatggcagtccttgggcttggatcaaagccaaaacagcctccatcttaggtatccctatcgctcaaaagcaaagcgcttcctggctcaagaagttcaatgacatggccaacgccgctaaggggttagagtgggtttccaacaagatcagcaaatttattgattggcttaaggagaaaatagtaccagcagccagggagaaggttgaattcctaaataacttgaaacagctgcca-ctgctagaaaatcagatctcaaacttggaacaatctgctgcctcacaagaggaccttgaagtcatgtttgggaatgtgtcgtatctagctca---------cttctgtcgcaagttccaaccgctatacgccacggaagctaaaagagtctatgccctggagaagagaatgaacaactatatgcagttcaagagcaaacaccgaattgaacctgtatgtctcattattaggggctcaccaggcactgggaagtctctagccactggaattattgctcgagcaatcgctgataagtaccactccagtgtgtactcgctcccaccagacccggatcattttgatggttacaagcaacaggtggttacagtgatggatgatttgtgtcaaaaccccgatggtaaggatatgtctttattctgtcaaatggtatccaccgtagacttcattccaccaatggcttctctcgaggagaagggagtttccttcacctctaagtttgtcatcgcgtccactaatgccagtaatatcatagtaccaacagtgtctgattctgacgctattcgccgcaggttctacatggactgtgatattgaagtgacagactcgtacaaaacagatctaggtagactggatgcagggcgagccgctaaactgtgctctgaaaacaacactgcaaattttaaacgttgcagcccattagtgtgtgggaaagccatccaacttagagacagaaagtctaaagtcagatacagtgtggatacggtggtttcagaacttattagggaatacaacaacaggtccgccattggcaacacaatcgaggctcttttccaaggtccacccaagttcaggccaattaggatt---agcattgaagaaaaaccagccccagacgctattagcgatcttcttgctagcgtagatagcgaagaagtgcgccagtactgc-agggatcaaggctggattattcctgaaactcccaccaatgtagagcggcaccttaatagagcggtgcttgttatgcaatccatcgccacagtagtggcggttgtttcgttggtgtacgtcatctacaagctctttgcagggtttcagggtgcgtattctggtgctcctaagcaagtgcttaagaaacctgctctccgcacagcaacagtgcagggcccgagccttgactttgctctctccctactgagaaggaacatcaggcaagtccaaacggaccaggggcatttcaccatgttgggtgttagggatcgcttagcagtcctcccacgccactcacaacctggcaaagctatttggattgagcacaaactcgtgaacgtccttgatgcagttgaactggtggatgagcaaggagtcaacctggaattaaccctcatcactcttgacaccaacgaaaaatttagggatatcaccaaatttatcccagaaaatatcagcactgctagtgatgccaccctagtgatcaacacggagcacatgccatcaatgtttgtcccggtgggtgacgttgtgcagtatggttttttgaatctcagtggtaagcctacccatcgcaccatgatgtacaactttcctactaaagcaggacagtgtggaggagtggtgacatctgttgggaaggttgtcggcattcacattggtggcaatggcagacaaggtttttgcgcaggcctcaaaaggagttactttgctagtgagcaaggagagatccagtgggttaagcccaataaagaaactggaagactcaacatcaatggaccaacccgcaccaagttagaacctagtgtattccatgacatcttcgagggaaataaagaaccagctgtcttgcacagtaaagacccccgacttgaggtagattttgaacaggccctgttctctaagtatgtgggaaacacactacatgagcctgacgagtacatcagagaggcagctcttcattatgcaaatcaattaaagcaactagaaattaatacctctcaaatgagcatggaggaggcctgctacggtactgagaatcttgaggctattgatcttcacactagtgcaggttacccctatagtgccctggggataaagaaaagagacatcttagaccctaccaccagggacgtgagtagaatgaagttctacatggataagtatggtcttgatcttccttactccacttatgtcaaggacgagctgcgctcgattgataaaatcaagaaagggaagtcccgcctgatcgaggccagtagtctaaatgattcagtgtacctcagaatggctttcgggcatttgtatgaggtcttccacgcaaatcctgggacgataactggatcggccgtagggtgtaaccctgacacattctggagcaagttgccaattttgctccctggttcactctttgcctttgactactcaggttatgatgccagccttagccctgtctggttcagagcattagaattggttcttagggagataggatatagtgaagaggcaatctcactcattgagggaatcaaccacacacatcatgtgtatcgtaataagacctattgtgtgcttggtgggatgccctcaggctgttcaggaacatccatcttcaactcaatgatcaacaacattattatcagagcactgctcataaaaacatttaagggcattgatttggatgaactcaacatggtcgcttatggagacgatgtgctcgctagctatcccttcccaattgattgcttggaactagcaaagactggtaaggagtatggtctgaccatgactcctgctgacaagtctccttgctttaatgaggtcaattggggtaatgcgaccttcctcaaaaggggctttttgcccgatgaacagtttccatttttgattcaccccactatgccaatgagggagatccatgagtccattcgatggaccaaggatgcacgaaacactcaagatcatgtgcggtccttgtgcctcctagcatggcataatggtaagcaagaatatgagaagtttgtgagcacaattaggtctgtcccagtaggaagagcgttggctatcccaaattatgaaaatcttagacgcaattggctcgagttatttt-----agaggtcatac-------------------------atac---------------ctcaaccc-caccagaa----atctggt------c-g-----tgaatgt-g-actg--------gtgggggtaaatttgt-ta-taacc-a-g-aatagc--------------------------------------------------------------------------------------------------------------------------------------------------------------------------------------------------------------------------------
>HQ456305.1_Human_enterovirus_A_strain_GZ2010-156_complete_genome
------------------ttaaaa--cag-cct-gtgggttg-c-acccactcaca-gggcctac-t-gggcgcaagcactctggtacctcggtacctttgtgcgcct-g-ttttata------cccc---c---cccc-c------ag-t-gaaacttagaag--------------cagca-aaccac-gatcaa-tagcaggcatagcgctccagttatgtcttga-tcaagcacttctg-tttccccggactgagtatcaatagactgc-tcgcgcggttgaaggagaaaacgttcgttatccggctaactacttcggaaaacc-tagtaacaccatgaaagttgcggagagcttcgttcagca--ctc-cccca---gtgtagatcaggtcgatgagtcaccgca-ttccccacgggcgaccgtggcggtggctgcgttggcggcctgcccat--------ggggtca-cccatggggcgctctaatacggacatggtgtg-aagagtctactgagctagttggtagtcctccggcccctgaatgcggctaatcccaactgcggagcacacgcccacaagcca-gcggg-tagtgtgtcgtaacgggtaactctgcagcggaaccgactactttgggtgtccgtgtttcc--tttt---atctttatattggctgcttatggtgacaattaaa-------gaattgttaccatatagctattggattggccatccgg--tgtgcaacagagcaattatt-----tacctg----tttatt-ggttttgtaccat-----taacctt--------------gaattctgtgacc-acccttaattatatcttgacccttaacacagctaaa-----catgggttcgcaagtgtctgcacagcgctccggttctcacgaaaactcaaactcagccactg-agggttctaccataaactacactaccattaattactacaaagactcctatgctgccacagcaggcaaacagagtctcaagcaggatccagacaagtttgcaaatcctgttaaagacatcttcactgaaatggcggcgccactgaagtccccatccgctgaggcatgtgggtacagtgatcgagtagcgcagttaactattggcaactccaccatcactacgcaagaagcggctaacatcatagtcggttatggtgagtggccctcctactgctcagattctgacgctacagcagtggataaaccaacgcgcccggatgtttcagtgaacaggttttacacattggacactaaattatgggagaaat------------------cgtccaagggatggtactggaagttcccggatgtgttaactgaaactggggtttttgggcaaaatgcacaattccactacctctaccgatcagggttctgcatccacgtgcagtgcaatgccagtaaattccaccaaggagcactcctagtcgctgtcctaccggagtatgtcattgggacagtggcaggcggtacagggacgg------aagacacccaccccccttacaagcagactcaacccggcgccgatggcttcgagttgcaacacccgtacgtgcttgatgctggcatcccaatatcacagttgacagtgtgcccacaccagtggattaatttgaggaccaacaattgtgctacaataatagtgccatacattaacgcactgccttttgattctgccttgaaccattgcaattttggcctgttagttgtgcctattagcccactagactacgaccaaggagcgacaccagtaatccctataactatcacattggccccaatgtgttctgaattcgcaggtcttaggcaggcagtcacgcaagggttccccaccgagctaaaacctggcacaaatcaatttttaaccaccgatgatggcgtttcagcacctattctaccaaacttccaccccaccccgtgcatccacatacctggtgaagttaggaacttgctagagttatgccaggtggagaccattctggaggttaacaa----------tgtgcccacgaatgccactagctta------atggagagactgcgcttcccggtctcagcacaagcag------ggaaaggtgagctgtgtgcggtgtttagagccgaccccgggcgaaatggaccatggcaatccaccttactgggtcagttgtgcgggtactatacccaatggtcaggatcattggaagttaccttcatgtttactggatccttcatggctaccggcaagatgctcatagcctatacaccgccaggaggtcctctacccaaggaccgggcgaccgccatgttgggcacgcacgtcatctgggattttgggctgcaatcgtctgttacccttgtaataccatggatcagcaacactcattatagagcacatgcccgagatggagtgtttgactactacaccacagggttagtcagcatatggtatcagacaaattacgtggttccaatcggtgcgcccaacacagcctacataatagcactagcggcagcccaaaagaacttcactatgaagttgtgcaaggatgctagtgatatcctgcagacgggcaccatccagggagatagg--------gtggcagatgtaattg---aaagttccat--------------------------aggagatagcgtgagcagagccctcactcacgctctaccagca--------cccacaggccagaacacacaggtgagcagtcatcgactggatacaggcaaggttccagcactccaagctgctgaaattggagcatcatcaaatgctagtgacgagagtatgattgagacgcgctgtgttcttaactcgcacagtacagctgagaccactcttgatagtttcttcagtagggcgggattagttggagagatagatctccctcttgagggcacaac-taacccaaatggttatgccaactgggacatagatataacaggttatgcgcaaatgcgtagaaaggtagagctattcacctacatgcgctttgatgcagagttcacttttgttgcgtgcacacccaccggggaagttgtcccacaattgctccaatatatgtttgtgccacctggagcccctaagccagattctagggaatcccttgcatggcaaaccgccactaacccctcagtttttgtcaagctgtcagaccctcctgcgcaggtttcagtgccattcatgtcacctgcgagtgcttatcaatggttttatgacggatatcccacattcggagaacacaaacaggagaaagatcttgaatacggggcatgtcctaataacatgatgggcacgttctcagtgcggactgtggggacctccaagtccaagtaccctttagtggttaggatttacatgagaatgaagcacgtcagggcgtggatacctcgcccgatgcgtaaccagaactacctattcaaagccaacccaaattatgctggcaa----ctccattaagccaactggtgccagccgcacagcgat---caccac---------------------------------------tcttggg------------------------------------------aaatttggacaacagtctggggctatttatgtgggcaactttagagtggtcaaccgacatcttgccactcacaatgattgggcaaatcttgtttgggaagacagctctcgcgacttgctcgtgtcatccaccaccgcccaaggttgtgacacgattgcccgttgcgattgccagacaggggtgtactactgtaactctatgagaaaacactacccagttagtttttcaaaacccagcctgatctatgtagatgctagcgagtattacccagccaggtaccaatcacatcttatgctcgcacagggtcactcagaacctggtgactgcggtggcatccttagatgccaacatggcgtcgtcggcatagtgtctactggtggtaatgggctcgttggctttgcagacgtcagagacctcttgtggttagatgaagaagctatggaacaaggcgtgtccgactacatcaag-ggtctcggagatgcttttggaacaggcttcactgacgcagtctcaagggaggttgaagctctcaagaactatcttatagggtctgaaggagcagttgagaaaattttaaaaaatcttattaaactaatctctgcactggtgattgtgatcaggagtgattacgacatggttaccctcactgcaaccttagcgctgataggttgtcatggcagtccttgggcttggatcaaggccaaaacagcctccatcttaggtatccctatcgcccaaaagcagagcgcttcctggctcaagaagttcaatgacatggccagtgccgctaaggggttagagtgggtttccaacaagatcagcaaatttattgattggcttaaggagaaaatagtaccagcagccagggagaaggttgaattcctaaataacctgaaacagctgcca-ctgctagaaaatcagatctcaaacttggaacaatctgctgcctcacaagaggaccttgaagtcatgtttgggaatgtgtcgtatctagctca---------cttctgtcgcaagttccaaccgctgtacgccacggaagctaaaagagtctatgccctggagaagagaatgaataactatatgcagttcaagagcaaacaccgaattgaacctgtatgtctcattattaggggctcaccaggcactgggaagtctctagccactggtattattgctcgagcaatcgctgataagtaccattccagtgtgtactcgctcccgccagacccggatcattttgatggttacaagcaacaggtggttacagtgatggatgatttgtgtcaaaatcccgatggtaaggacatgtctttattctgtcaaatggtatccaccgtagacttcattccaccaatggcttctctcgaggaaaagggagtttccttcacctctaagtttgtcatcgcatccactaatgccagtaatatcatagtaccaacagtgtctgattctgacgctattcgccgcaggttctacatggactgtgacattgaggtgacagactcgtacaaaacagatctaggtagactggatgcagggcgagccgctaaactgtgctctgaaaataacactgcaaattttaaacgttgcagcccattagtgtgtgggaaagccatccaacttagagatagaaagtctaaagtcagatatagtgtggatacggtggtttcagaacttattagagaatacaacaataggtccgccattggcaacacgattgaggctcttttccaaggtccacccaagttcaggccaattaggatt---agccttgaagaaaaaccagccccagacgctattagcgatcttcttgctagcgtagatagtgaagaagtgcgccagtactgc-agggatcaaggctggattattcctgaagctcccaccaatgtagaacggcaccttaatagagcggtgcttgttatgcaatccatcgccacagtagtggcggttgtctcgttggtgtacgtcatctacaagctctttgcagggtttcagggtgcgtattctggtgctcctaagcaagtgcttaagaaacctgctcttcgcacggcaacagtgcagggcccgagccttgactttgctctctccctactgagaaggaacatcaggcaagtccaaacagaccaggggcatttcaccatgttgggtgttagggaccgcttagcagtcctcccacgccactcacaacctggcaaaactatttggattgagcacaaacttgtgaacgtccttgatgcagttgaactggtggatgagcaaggagtcaacctggaattaaccctcgtcactcttgacaccaacgaaaaatttagggatatcaccaaatttatcccagaaaatgtcagcgctgctagtgatgccaccctagtgatcaacacggagcacatgccatcaatgtttgtcccggtgggtgatgttgtacattatggctttttgaatctcagtggtaagcctacccatcgcaccatgatgtacaactttcctactaaagcaggacagtgtggaggagtggtgacatctgttgggaaggttgtcggcattcacattggtggcaatggcagacaaggtttttgtgcaggcctcaaaaggagttactttgctagtgaacaaggagagatccagtgggttaagcccaataaagaaactggaagactcaacatcaatggaccaacccgcaccaagttagaacctagtgtattccatgacatctttgagggaaataaagaaccagctgtcttgcacagtaaagatccccgacttgaggtagattttgaacaggccctgttctctaagtatgtgggaaacacactacatgagcctgacgagtacatcaaagaggcagctcttcattatgcaaatcaattaaagcaactagaaattaacacctctcaaatgagcatggaggaggcctgctacggtactgagaatcttgaggctattgatcttcacactagtgcaggttacccttatagtgccctggggataaagaaaagagacatcttagaccctaccaccagggacgtgagtagaatgaagttctacatggacaagtatggtcttgatcttccttactccacttatgtcaaggacgagctgcgctcgattgataaaatcaagaaagggaagtcccgcatgatcgaggccagtagtttaaatgattcagtgtacctcagaatggctttcggacatttgtatgaggctttccacgcaaatcctgggacgataactggatcggccgtggggtgtaaccctgacacattctggagcaagctaccaattttgctccctggttcactctttgcctttgactactcaggttatgatgccagccttagccctgtctggttcagagcattagaattggttcttagggagatagggtatagtgaagaggcaatctcactcattgagggaatcaaccacacacatcatgtgtatcgtaataagacctattgcgtgcttggtgggatgccctcaggctgttcaggaacatccatcttcaactcaatgatcaacaacattattatcagagcactgctcataaaaacatttaagggcattgatttggatgaactcaacatggtcgcttatggagacgatgtgctcgctagctatcccttcccaattgattgcttggaactagcaaagactggtaaggagtatggtctgaccatgactcctgctgataaatctccttgctttaatgaggtcaattggggtaatgcgaccttcctcaaaaggggctttttgcccgatgaacagtttccatttttgattcaccccactatgccaatgagggagatccatgagtccattcgatggaccaaggacgcacgaaacactcaagatcatgtgcggtccttgtgcctcctagcatggcataatggtaagcaagaatatgagaagtttgtgagtacaattaggtctgtcccagtaggaagagcattggctatcccaaattatgaaaatcttagacgcaattggctcgagttatttt-----agaggtcatac-------------------------atac---------------ctcaaccc-caccagaa----atctggt------c-g-----tgaatgt-g-actg--------gtgggggtaaatttgt-ta-taacc-a-g-aatagc--------------------------------------------------------------------------------------------------------------------------------------------------------------------------------------------------------------------------------
>HQ456313.1_Human_enterovirus_A_strain_GZ2010-95_complete_genome
------------------ttaaaa--cag-cct-gtgggttg-c-acccactcaca-gggcctac-t-gggcgcaagcactctggtatcttggtacctttgtgcgcct-g-ttttata------cccc---c---cccc-c------ag-t-gaaacttagaag--------------cagca-aaccac-gatcaa-tagtgggcataacgctccagttatgtcttga-tcaagcacttctg-tttccccggactgagtatcaatagactgc-tcgcgcggttgaaggagaaaacgttcgttatccggctaactacttcggaaaacc-tagtaacaccatgaaagttgcggagagcttcgttcagca--ctc-cccca---gtgtagatcaggtcgatgagtcaccgca-ttccccacgggcgaccgtggcggtggctgcgttggcggcctgcccat--------ggggtaa-cccatggggcgctctaatacagacatggtgtg-aagagtctactgagctagttagtagtcctccggcccctgaatgcggctaatcccaactgcggagcacacgcccacaagcca-gcggg-tagtgtgtcgtaacgggtaactctgcagcggaaccgactactttgggtgtccgtgtttcc--tttt---atctttatattggctgcttatggtgacaattaaa-------gaattgttaccatatagctattggattggccatccgg--tgtgcaacagagcaattatc-----taccta----tttatt-ggttttgtaccat-----taacctt--------------gaattctgtgacc-acccttagttatatcttgacccttaacacagccaaa-----catgggttcacaagtgtctacacagcgctccggttctcacgaaaactcaaactcagccactg-agggttctaccataaactacactaccattaattactacaaagactcctatgctgccacagcaggcaaacagagtctcaagcaggatccagacaagtttgcaaatcctgttaaagacatcttcaccgaaatggcggcgccactgaagtccccatccgctgaggcatgtgggtacagtgatcgagtagcgcagttaactattggcaactccaccatcactacgcaagaagcggctaacatcatagtcggttatggtgagtggccttcctactgctcagattctgacgctacagcagtggataaaccaacgcgcccggatgtttcagtgaacaggttttacacattggacactaaattatgggagaaat------------------cgtccaaggggtggtactggaagttcccggatgtgttaactgaaactggggtttttgggcaaaatgcacaattccactacctctaccgatcagggttctgcattcacgtacagtgcaatgccagtaaattccaccaaggagcactcctagtcgctgtcctaccagagtatgtcattgggacagtggcaggcggtacaggaacgg------aagatacccatcccccttacaagcagactcaacccggcgccgatggcttcgagttacaacacccgtatgtgcttgatgctggcatcccaatatcacagttaacagtgtgcccacaccagtggattaatttgaggaccaacaattgtgctacaataatagtgccatacattaatgcactgccttttgattctgccttgaaccattgcaactttggcctgttagttgtgcccattagcccactagactacgaccaaggagcgacaccagtaatccctataactatcacattggccccaatgtgttctgaattcgcaggtctcaggcaggcagtcacgcaagggttccccaccgagctaaaacctggcacaaatcaatttttaaccaccgatgatggcgtttcagcacctattctaccaaacttccaccccaccccgtgcatccacatacctggtgaagttaggaacttgctagagttatgccaggtggagaccattctggaggttaacaa----------tgtgcccacgaatgccactagctta------atggagagactgcgtttcccggtctcagcacaagcag------ggaaaggtgagctgtgtgcggtgtttagagccgaccccgggcgaaatggaccatggcaatccaccttactgggtcagttgtgcgggtactacacccaatggtcaggatcattggaagtcaccttcatgtttactggatccttcatggctaccggcaagatgctcatagcctatacaccgccaggaggtcctctacccaaggaccgggcgaccgccatgttgggcacgcacgtcatctgggattttgggctgcaatcgtctgttacccttgtaataccatggatcagcaacactcattatagagcacatgcccgagatggagtgtttgactactacaccacagggttagtcagtatatggtatcagacaaattacgtggttccaatcggtgcgcccaacacagcctacataatagcactagcggcagcccaaaagaacttcactatgaagttgtgcaaggatgctagtgatatcctgcagacgggcaccatccagggagatagg--------gtggcagatgtaattg---aaagttccat--------------------------aggagatagcgtgagcagagccctcactcacgctctaccagca--------cccacaggccagaacacacaggtgagcagtcatcgactggatacaggcaaggttccagcactccaagctgctgaaattggagcatcatctaatgctagtgacgagagtatgattgaaacacgctgtgttcttaactcgcacagtacagctgagaccactcttgatagtttcttcagtagggcgggattagttggagaaatagatctccctcttgagggcacaac-taacccaaatggttatgccaactgggacatagatataacaggttacgcgcaaatgcgtagaaaggtagagctattcacctacatgcgctttgatgcagagttcacttttgtcgcgtgcacacccaccggggaagttgtcccacaattgctccaatatatgtttgtgccacctggagcccctaagccagattctagggaatcccttgcatggcaaaccgccactaacccctcagtttttgtcaagctgtcagaccctcctgcgcaggtttcagtgccattcatgtcacctgcgagtgcttatcaatggttttatgacggatatcccacattcggagaacacaaacaggagaaagatcttgaatacggggcatgtcctaataacatgatgggcacgttctcagtgcggactgtggggacctccaagtccaagtaccctttagtggttaggatttacatgagaatgaagcacgtcagggcgtggatacctcgcccgatgcgtaaccagaactacctattccaagccaacccaaattatgctggcaa----ctccatcaagccaactggtgccagtcgcacagcgat---caccac---------------------------------------tcttggg------------------------------------------aaatttggacaacagtctggggctatttatgtgggcaactttagagtggtcaaccgacatcttgccactcacaatgattgggcaaatcttgtttgggaagacagctctcgcgacttgctcgtgtcatccaccaccgcccaaggttgtgacacgattgcccgttgcgattgccagacaggggtgtactactgtaactctatgagaaaacactacccagttagtttttcaaaacccagcctgatctatgtagatgctagcgagtattacccagccaggtaccaatcacatctcatgctcgcacagggtcactcagaacctggtgactgcggtggtatccttagatgccaacatggcgtcgtcggcatagtgtctactggtggtaatgggctcgttggctttgcagacgtcagagacctcttgtggttagatgaagaagctatggagcagggcgtgtccgactacatcaag-ggtctcggagatgcttttggaacaggcttcactgacgcagtctcaagggaggttgaagccctcaagaactatcttatagggtctgaaggagcagttgagaaaattttgaaaaatctcattaaactaatctctgcactggtgattgtgatcaggagtgattacgacatggttaccctcactgcaaccttagcgctgataggttgtcatggcagtccttgggcttggatcaaagccaaaacagcctccatcttaggcatccctatcgctcaaaagcagagcgcttcctggctcaagaagttcaatgacatggccaacgccgctaaggggttagagtgggtttccaacaagatcagcaaatttattgattggcttaaggagaaaatagtaccagcagccagggagaaggttgaattcctaaataacttgaaacagctgcca-ctgctagaaaatcagatctcaaacttggaacaatccgctgcctcacaagaggaccttgaagtcatgtttggaaatgtgtcgtatctagctca---------cttctgtcgcaagttccaaccgctatacgccacggaagctaaaagagtctatgccctggagaagagaatgaataactatatgcagttcaagagcaaacaccgaattgaacctgtatgtctcattattaggggctcaccaggcactgggaagtctctagccactggtatcattgctcgagcaatcgctgataagtaccactccagtgtgtactcgctcccaccagacccggatcattttgatggttacaagcaacaggtggtcacggtgatggatgatttgtgtcaaaaccctgatggtaaggatatgtctttattctgtcagatggtatccaccgtagatttcattccaccaatggcttctctcgaggagaagggagtttccttcacctctaagtttgtcatcgcatccactaatgccagtaatatcatagtaccaacagtgtccgattctgacgctattcgccgcaggttctacatggactgtgacattgaagtgacagactcgtacaaaacagatctaggtagactggatgcagggcgagccgctaaactgtgctctgaaaacaacactgcaaattttaaacgttgcagcccattagtgtgtgggaaagccatccaacttagagatagaaagtctaaagtcagatacagtgtggatacggtggtttcagaacttattagggaatacaacaataggtccgccattggcaacacaatcgaggctcttttccaaggaccacccaagttcaggccaattaggatt---agccttgaagaaaaaccagccccagacgctattagcgatcttcttgctagcgtagatagtgaagaagtgcgccagtactgc-agggatcaaggctggattattcctgaagctcccaccaatgtagagcggcaccttaatagagcggtgcttgttatgcaatccatcgccacagtagtggcggttgtctcgttggtgtacgtcatctacaagctctttgcagggtttcagggtgcgtattctggtgctcctaagcaagtgcttaagaaacctgctcttcgcacagcaacagtgcagggcccgagccttgactttgctctctccctactgagaaggaacatcaggcaagtccaaacggaccaggggcatttcaccatgttgggtgttagggatcgcttagcagtcctcccacgccactcacaacctggcaaaactatttggattgagcacaaacttgtgaacgtccttgatgcagttgaactggtggatgagcaaggagtcaacctggaattaaccctcatcactcttgacaccaacgaaaaatttagggatatcaccaaatttatcccggaaaatatcagcactgctagtgatgccaccctagtgatcaacacggagcacatgccatcaatgtttgtcccggtgggtgacgttgtgcagtatggctttttgaatctcagtggtaagcctacccatcgtaccatgatgtacaactttcctactaaagcaggacagtgtggaggagtggtgacatctgttgggaaggttgtcggcattcacattggtggcaatggcagacaaggtttttgcgcaggcctcaaaaggagttactttgctagtgaacaaggagagatccagtgggttaagcccaataaagaaactggaagactcaacatcaacggaccaacccgcaccaagttagaacctagtgtgttccatgacatcttcgagggaaataaggaaccagctgtcttgcacagtaaagacccccgacttgaggtagattttgaacaggccctgttctctaagtatgtgggaaacacactacatgagcctgacgagtacattaaagaggcagctcttcattatgcaaatcaattaaagcaactagaaattaatacctctcaaatgagcatggaggaggcctgctacggtactgagaatcttgaggctattgatcttcacactagtgcaggttacccctatagtgccctggggataaagaaaagagacatcttagaccctaccaccagggacgtgagtagaatgaagttctacatggacaagtatggtcttgatcttccttactccacttatgtcaaggacgagctgcgctcgattgataaggtcaagaaagggaagtcccgcctgatcgaggccagtagtctaaatgattcagtgtacctcagaatggctttcggacatttgtatgaggctttccacgcaaatcctgggacgataactggatcggccgtggggtgtaaccctgacacattctggagcaagctgccaattttgctccctggttcactctttgcctttgactactcaggctatgatgccagccttagccctgtctggttcagagcattggaattggttcttagggagataggatatagtgaagaggcaatctcactcattgagggaatcaaccacacacatcatgtgtatcgtaataagacctattgcgtgcttggtgggatgccctcaggctgttcaggaacatccattttcaactcaatgatcaacaacattattattagagcactgctcataaaaacatttaagggcattgatttggatgaactcaacatggtcgcttatggagacgatgtgctcgctagctatcccttcccaattgattgcttggaactagcaaagactggtaaggagtatggtctgaccatgactcctgctgataaatctctttgctttaatgaagtcaattggggtaatgcgaccttcctcaaaaggggctttttgcccgatgaacagtttccatttttgattcaccccactatgccaatgagggagatccatgagtctattcgatggaccaaggacgcacgaaacacccaagatcatgtgcggtccttgtgcctcctagcatggcataatggtaagcaagaatatgagaagtttgtgagcacaattaggtctgtcccagtaggaagagcgttggctatcccaaattatgaaaatcttagacgcaattggctcgaattatttt-----agaggtcatac-------------------------atac---------------ctcaaccc-caccagaa----atctggt------c-g-----tgaatgt-g-actg--------gtgggggtaaatttgt-ta-taacc-a-g-aatagc--------------------------------------------------------------------------------------------------------------------------------------------------------------------------------------------------------------------------------
>KF142411.1_Enterovirus_A71_isolate_HNCZ/201203_complete_genome
------------------ttaaaa--cag-cct-gtgggttg-c-acccactcaca-gggcctac-t-gggcgcaagcactctggtacttcggtacctttgtgcgcct-g-ttttaca-------ccc---c---cccc-c------ag-t-gaaacttagaag--------------cagca-aaccac-gatcaa-tagcaggcatagcgctccagttatgtcttga-tcaagcactcctg-tttccccggactgagtatcaatagactgc-tcgcgcggttgaaggagaaaacgttcgttacccggccaactacttcggaaaacc-tagtaacaccatgaaagttgcggagagtttcgttcagca--ctc-cccca---gtgtagatcaggtcgatgagtcaccgca-ttccccacgggcgaccgtggcggtggctgcgttggcggcctgcccat--------ggggtaa-cccatggggcgctctaatacggacatggtgtg-aagagtctactgagctagttggtagtcctccggcccctgaatgcggctaatcccaactgcggagcacacgcccacaagcca-gcggg-tagtgtgtcgtaatgggtaactctgcagcggaaccgactactttgggtgtccgtgtttcc--tttt---atctttatattggctgcttatggtgacaattaga-------gaattgttaccatatagctattggattggccatccgg--tgtgcaacagagcaattatt-----tacctg----tttatt-ggttttgtaccat-----taacttt--------------gacttctgtgacc-acccttaattatatcttgacccttaatacagctaaa-----catgggttcgcaagtgtctacacagcgctccggttctcacgaaaactcaaactcagccactg-agggttctaccataaactacaccaccatcaattactacaaagactcctatgctgccacagcaggcaaacagagtctcaagcaggatccagacaagtttgcaaatcctgttaaagacatcttcactgaaatggcggcgccgctgaagtccccatccgctgaggcatgtgggtacagtgatcgagtggcgcagttaactattggcaactccaccatcactacgcaagaagcggctaacatcatagtcggttatggtgagtggccttcctactgctcagattctgacgctacagcagtggataaaccaacgcgcccggatgtttcagtgaacaggttttacacattggacactaaattatgggagaaat------------------cgtccaagggatggtactggaagttcccggacgtgttaacagaaactggggtttttgggcaaaatgcacaattccactacctctaccgatcagggttctgcatccacgtgcagtgcaatgccagtaaattccaccaaggagcactcctagtcgctgtcctaccagagtatgtcattgggacagtggcaggcggtacagggacgg------aagatacccaccccccttacaagcagactcaacccggtgccgatggtttcgagttgcaacacccgtacgtgcttgatgctggcatcccaatatcacagttaacagtgtgcccacaccagtggattaatttgaggaccaacaattgtgctacaataatagtgccatacattaacgcactgccttttgattctgccttaaaccattgcaactttggtctgttagtagtgcctattagcccactagactacgaccaaggggcgacgccagtaatccctataactatcacattggccccaatgtgttctgaattcgcaggtcttaggcaggcagtcacgcaagggttccccaccgaactaaagcctggcacaaatcaatttttaaccaccgatgatggcgtttcagcacctattctaccaaacttccaccccaccccgtgcatccacatacctggtgaagttaggaacttgctagagttatgccaggtggagaccattctggaggttaacaa----------tgtgcccacgaatgccactagctta------atggagagactgcgcttcccagtctcagcacaagcag------ggaaaggtgagctgtgtgcggtgtttagagccgaccccgggcgaaatggaccatggcaatccaccttactgggtcagttgtgcgggtattacacccaatggtcgggatcattggaagttaccttcatgtttactggatccttcatggctaccggtaagatgctcatagcctatacaccaccaggaggtcctctacccaaggaccgggcaaccgccatgttgggcacgcacgtcatctgggatttcgggctgcaatcgtctgttacccttgtaataccatggattagcaacactcattatagagcacatgcccgagatggagtgtttgactactacaccacagggttagtcagtatatggtatcagacaaattacgtggttccaatcggtgcgcccaacacagcctacataatagcactagcggcagctcaaaagaacttcactatgaagttgtgcaaggatgctagtgatatcctgcagacgggcaccatccagggagatagg--------gtggcagatgtaattg---aaagttccat--------------------------aggggacagcgtgagcagagctctcactcacgctctaccagca--------cccacaggccagaacacacaggtgagcagtcatcgactggatacaggcaaggttccagcactccaagctgctgaaattggagcatcatcaaatgctagtgacgagagcatgattgagacacgctgtgtccttaactcgcacagtacagctgagaccactcttgatagcttcttcagtagggcgggattagttggagagatagatctccctcttaagggcacaac-taacccaaatggttatgccaactgggacatagatataacaggttacgcgcaaatgcgtagaaaggtagaactgttcacctacatgcgctttgatgcagagttcacttttgttgcgtgcacgcccaccggggaagttgtcccacaattgctccagtatatgtttgtaccacccggagcccctaagccagattctagggaatcccttgcatggcaaaccgccactaacccctcagtttttgtcaagctgtcagaccctcctgcgcaggtttcagtgccattcatgtcacctgcaagtgcttatcagtggttttatgacggatatcccacatttggagaacacaaacaggagaaagatcttgaatacggggcatgtcctaataacatgatgggcacgttctcagtgcggactgtggggacctctaagtccaagtaccctttagtggttaggatttacatgagaatgaagcacgtcagggcgtgggtacctcgcccgatgcgtaaccagaactacctattcaaagccaacccaaattatgctggcaa----caccattaagccaactggtgccagtcgcacagcgat---taccac---------------------------------------tcttggg------------------------------------------aaatttggacaacagtctggggccatttatgtgggcaactttagagtggtcaaccgacatcttgccactcacaatgattgggcaaatcttgtttgggaggacagctctcgcgacttgctcgtgtcatccaccaccgcccaaggctgtgacacaattgcccgttgcgattgccagacaggggtgtactactgcaactctatgagaaaacactacccagttagtttttcgaaacccagcctaatctatgtagatgctagcgagtattacccagccaggtaccaatcacatctcatgctcgcacagggtcactcagagcctggtgactgtggtggcatccttagatgccaacatggcgtcgtcggcatagtgtctactggtggtaatgggctcgttggctttgccgacgtcagagacctcttgtggttagatgaagaagttatggaacagggcgtgtccgactacatcaag-ggtcttggagatgcttttggaacaggcttcactgacgcagtctcaagggaggttgaggctctcaagaattatcttatagggtctgaaggagcagttgagaaaattttgaaaaatcttattaaactaatctctgcactagtgattgtgatcaggagtgattacgacatggttaccctcactgcaaccctagcgctgataggttgtcatggcagtccttgggcttggatcaaggccaaaacagcctccatcttaggtatccctatcgctcaaaagcagagcgcttcctggctcaagaagttcaatgacatggccaacgccgctaaggggttagagtgggtttccaacaagatcagcaaatttattgattggctcaaggagaaaatagtaccagcagccagggagaaggttgaattcctaaacaacttgaaacagctgcca-ctgctagagaaccagatctcaaacttggaacaatctgctgcctcacaagaggaccttgaaatcatgtttgggaacgtgtcgtacctagctca---------cttctgtcgcaagttccaaccgctatacgccacggaagctaaaagagtctatgccctggagaagagaatgaataactatatgcagttcaagagcaaacaccgaattgaacctgtatgtctcattattaggggctcaccaggtactgggaagtctctggccactggtattattgctcgagcaatcgctgataagtaccactccagcgtgtactcgctcccaccagacccggatcattttgatggttacaagcaacaggtggttacagtaatggatgatttgtgtcaaaaccccgatggtaaggatatgtctttattctgtcaaatggtatccaccgtagacttcattccaccaatggcttctctcgaggagaagggagtttccttcacctccaagtttgtcatcgcatccactaatgccagtaatatcatagtaccaacagtgtctgattctgacgctattcgccgtaggttctatatggactgtgacattgaagtgacagactcatacaaaacagatctgggtagactggatgcagggcgagccgctaaactgtgctctgaaaacaacactgcgaattttaaacgttgcagcccattagtgtgtgggaaagccatccaacttagagatagaaagtctaaagtcagatacagtgtggacacagtggtttcagaacttattagggaatacagcaataggtccgccattggcaacacaatcgaggctcttttccaaggtccacccaagttcagaccaattaggatt---agtcttgaagaaaaaccagccccagacgctattagcgacctccttgctagcgtagacagtgaagaagtgcgccagtactgc-agggatcaaggctggattattcctgaagctcccaccaatgtagagcggcatcttaatagagcggtgctcattatgcaatccatcgccacagtagtggcagttgtctcgttggtgtacgttatctacaagctctttgcagggtttcagggtgcgtattctggtgctcccaagcaagtgcttaagaaacccgctcttcgcacagcaacagtgcagggcccgagccttgactttgctctctccctactgagaaggaacatcaggcaagtccaaacagaccaggggcatttcaccatgttgggtgttagggatcgcttagcagtcctcccgcgccactcacaacctggcaaaactatttggattgagcacaaactcgtgaacgtccttgatgcagttgaactggtggatgagcaaggggtcaacctggaattaaccctcatcactcttgacaccaacgaaaaatttagggatattaccaaattcatcccagaaaatatcagcactgctagtgatgccaccctagtgatcaacacggagcacatgccatcaatgtttgtcccggtgggtgacgttgtgcagtatggctttttgaatctcagtggtaagcctacccatcgcaccatgatgtacaactttcctaccaaagcaggacagtgtggaggagtggtgacatctgttgggaaggttgtcggcattcacattggtggcaatggcagacaaggtttttgcgcaggtctcaaaaggagttactttgctagtgaacaaggagagatccagtgggttaagcccaataaagaaactggaagactcaacatcaatggaccaacccgtaccaagctagaacctagtgtgttccatgacatcttcgagggaagtaaagaaccagctgtcttgcacagtaaagacccccgacttgaggtagattttgaacaggccctgttctctaagtatgtgggaaacacactacatgagcctgacgagtacatcaaagaggcagctcttcattatgcaaatcaattaaagcaactagaaattaatacctctcaaatgagcatggaggaggcttgctacggtactgagaatcttgaggctattgatcttcacactagtgcgggttacccctatagtgccctggggataaagaaaagagacatcttagaccctaccaccagggatgtgagtaaaatgaagttctacatggacaagtatggtcttgaccttccttactccacttatgtcaaggacgagctgcgctcgattgataaaatcaagaaagggaagtcccgcctgatcgaggccagtagtctaaatgattcagtgtacctcagaatggctttcggacatttgtatgagactttccacgcaaatcctgggacgataactggatcggctgtggggtgtaaccctgacacattctggagcaagctgccaattttgctccctggttcactctttgcctttgactactcaggttatgatgccagccttagccctgtctggttcagagcattagaattggttcttagggaggtaggatatagtgaagaggcaatctcactcattgagggaatcaaccacacacaccatgtgtatcgtaataagacctattgcgtgcttggtgggatgccctcaggctgttcaggaacatccatcttcaactcaatgatcaataacattattatcagagcactgctcataaaaacatttaagggcattgatttggatgaactcaatatggtcgcttatggagacgatgtgctcgctagctatcccttcccaattgattgcttggaactagcaaagactggtaaggagtatggtctgaccatgactcctgctgataaatctccttgctttaatgaggtcaattggggtaatgcgaccttcctcaaaagaggcttcttgcccgatgaacagtttccatttttgattcaccccactatgccaatgaaagagatccatgagtctattcgatggaccaaggacgcacgaaacactcaagatcatgtgcggtccttgtgcctcctagcatggcataatggcaagcaagaatatgagaagtttgtgagcacaattaggtctgtcccagtaggaagagcgttatctattccaaattatgaaaatctcagacgcaattggctcgagttatttt-----agaggttacac-------------------------atac---------------ctcaaccc-caccagaa----gtctggt------c-g-----tgaatgt-g-actg--------gtgggggtaaatttgt-ta-taacc-a-g-aatagc--------------------------------------------------------------------------------------------------------------------------------------------------------------------------------------------------------------------------------
>KJ784496.1_Enterovirus_A71_strain_HuzhouE696/2012/CHN_polyprotein_gene_complete_cds
------------------ttaaaa--cag-cct-gtgggttg-c-acccactcaca-gggcctac-t-gggcgcaagcactctggtacctcggtacctttgtgcgcct-g-ttttata------cccc---c---cccc-c------ag-t-gaaacttagaag--------------cagca-aacctc-gatcaa-tagcaggcatagcgctccagttatgtcttga-tcaagcacttctg-tttccccggactgagtatcaatagactgc-tcgcgcggttgaaggagaaaacgttcgttatccggccaactacttcggaaaacc-tagtaacaccatgaaagttgcggagagcttcgttcagca--ctc-cccca---gtgtagatcaggtcgatgagtcaccgca-ttccccacgggcgaccgtggcggtggctgcgttggcggcctgcccat--------ggggtaa-cccatggggcgctctaatacggacatggtgtg-aagagtctactgagctagttggtagtcctccggcccctgaatgcggctaatcccaactgcggagcacacgcccacaagcca-gcggg-tagtgtgtcgtaacgggtaactctgcagcggaaccgactactttgggtgtccgtgtttcc--tttt---aactttatattggctgcttatggtgacaatcaga-------gaattgttaccatatagctattggattggccatccgg--tgtgcaacagagcaattatt-----tactta----tttatt-ggttttgtaccat-----taacttt--------------gaattctgtgacc-acccttaattatatcttgacccttaacactgctaaa-----catgggttcgcaagtgtctacacagcgctccggttctcacgaaaactcaaactcagccactg-agggttctaccataaactacaccaccatcaattactacaaagactcctatgctgccacagcaggcaaacagagtctcaagcaggatccagacaagtttgcaaatcctgttaaagacattttcactgaaacggcggcgccgctgaagtccccatccgctgaggcatgtgggtacagtgatcgagtggcgcagttaactattggcaactccaccatcactacgcaagaggcggctaacatcatagtcggttatggtgagtggccttcctactgctcagattctgatgctacagcagtagataaaccaacgcgcccggatgtttcagtgaacaggttttacacgttggacactaaattatgggagaaat------------------cgtccaagggatggtactggaagttcccggatgtgttaacagaaactggggtttttgggcaaaatgcacaattccactacctctaccgatcagggttctgcatccacgtgcagtgcaatgccagtaaattccaccaaggagcactcctagttgctgtcctaccagagtatgttattgggacagtggcaggcggtacagggacgg------aagatacccaccccccttacaagcagactcaacccggcgccgatggtttcgagttgcaacacccgtacgtgcttgatgctggcatcccaatatcacagttaacagtgtgcccacaccagtggattaatttgaggaccaacaattgtgctacaataatagtgccatacattaacgcactgccttttgattctgccttgaaccattgcaactttggcctgttagttgtgcctattagcccactagactacgaccaaggagcgacgccagtaatccctataactattacattggccccaatgtgttctgaattcgcaggtcttagacaggcagtcacgcaagggttccccaccgagctaaagcctggcacaaatcaatttttaaccaccgatgatggcgtttcagcgcctattctaccaaacttccaccccaccccgtgcatccacatacctggtgaagtcaggaacttgctagagttatgccaggtggagaccattctggaggttaacaa----------tgtgcccacgaatgccactagctta------atggagagactacgcttcccggtctcagcacaagcag------ggaaaggtgagctgtgtgcggtgtttagagcagaccccgggcgaaatggaccatggcaatccaccttactgggtcagttgtgcgggtattacacccaatggtcaggatcattggaagttacctttatgtttactggatccttcatggctaccggtaagatgctcatagcctatacaccaccaggaggtcctctacccaaagaccgggcaaccgccatgttgggcacgcacgtcatctgggatttcggactgcaatcgtctgttacccttgtaataccatggatcagcaacactcattatagagcacatgcccgagacggggtgtttgactactacaccacagggttagtcagtatatggtatcagacaaattacgtggttccaatcggagcgcccaacacagcctatataatagcactagcggcagcccaaaagaacttcactatgaagttgtgcaaggatgctagcgatatcctgcagacgggcaccattcagggagatagg--------gtggcagatgtaattg---agagttccat--------------------------aggagatagcgtgagcagagccctcactcacgccctaccagca--------cccacaggccagaacacacaggtgagtagtcatcgactggatacaggcaaagttccagcactccaagctgctgaaattggagcatcatcaaatgctagtgacgagagcatgattgagacacgctgtgtccttaactcacacagtacagctgagaccactcttgatagtttcttcagtagggcgggattagttggagagatagatctccctcttgagggtacaac-taacccaaatggttacgccaactgggacatagatataacaggttacgcgcaaatgcgtagaaaggtagagctattcacctacatgcgctttgatgcagagttcacttttgttgcgtgcacacccaccggggaagttgtcccacaattgctccaatacatgtttgtgccacccggagcccctaagccagattctagggaatcccttgcatggcagaccgccactaacccctcagtctttgtcaagctgtcagacccccctgcgcaggtttcagtgccattcatgtcacctgcgagtgcttatcaatggttttatgacggatatcccacatttggagagcacaaacaggagaaagatcttgaatacggggcatgtcctaataacatgatgggcacgttctcagtgcggactgtggggacctccaagtccaagtaccctttagtggttaggatttacatgagaatgaagcacgtcagggcgtggatacctcgcccgatgcgtaaccagaactacctattcaaagccaacccgaattatgctggtaa----ctccattaagccaactggtgccagtcgcacagcgat---caccac---------------------------------------tcttggg------------------------------------------aaatttggacaacagtctggggccatttatgtgggcaactttagagtggtcaaccgacatcttgccactcacaatgattgggcaaatcttgtttgggaagacagctctcgcgacttgctcgtgtcgtctaccaccgcccaaggctgtgacacgattgcccgttgcgattgccagacaggggtgtactactgtaactctatgagaaaacactatccagtcagtttttcaaaacccagcctaatctatgtagatgctagcgagtattacccagccaggtaccaatcacatctcatgctcgcacagggtcactcagagcctggtgactgtggtggtatccttagatgccaacatggcgtcatcggcatagtgtctactggtggtaatggactcgttggctttgccgacgtcagagacctcttgtggttagatgaagaagctatggaacagggcgtgtccgactacatcaag-ggtctcggagatgcttttggaacaggcttcactgacgcagtctcaagggaggttgaagctctcaagaactatcttgtagggtctgaaggagcagttgagaaaattttaaaaaatcttattaaactaatctctgcactagtgattgtgatcaggagtgattacgacatggttaccctcactgcaaccttagcgctgataggttgtcatggcagtccttgggcttggatcaaggccaaaacagcctccatcttaggtatccctatcgctcaaaagcagagcgcttcctggcttaagaagttcaatgacatggccaacgccgctaaggggttagagtgggtttccaacaagatcagcaaatttattgattggcttaaggagaaaatagtaccagcagccagggagaaggttgaattcctaaacaacttgaaacagctgcca-ctgctagagaatcagatctcaaacttggaacaatctgctgcctcacaagaggatcttgaagtcatgtttgggaatgtgtcgtatctagctca---------cttctgtcgcaagttccaaccgctatacgccacggaagctaaaagagtctatgccctggagaagagaatgaataactatatgcagttcaagagcaaacaccgaattgaacctgtatgtctcattattaggggctcaccaggcactgggaagtctctagccactggtattattgctcgagcaatcgctgataagtaccactccagtgtgtactcgctcccaccagatccagatcattttgatggttacaagcaacaggtggttacagtaatggatgatttgtgtcaaaaccctgatggtaaggatatgtctttgttctgtcaaatggtatccaccgtagacttcattccaccgatggcttctctcgaggagaagggagtttccttcacctctaagtttgtcattgcatccactaatgccagtaatatcatagtaccaacagtgtctgattctgacgctattcgccgcagattctatatggactgtgacattgaagtgacagactcgtacaaaacagatctaggtagactggatgcagggcgagccgctaaactgtgctctgaaaataacactgcaaattttaaacgttgcagcccattagtgtgtgggaaagccatccaacttagagatagaaagtctaaagtcagatacagtgtggatacagtggtttcagaacttattagagaatacagcaataggtctgccattggcaacacaatcgaggctcttttccaaggtccacccaagttcagaccaattaggatt---agtcttgaagaaaaaccagccccagacgctattagtgacctccttgctagcgtagatagtgaagaagtgcgccagtactgc-agggatcaaggctggattattcctgaagctcccaccaatgtagagcggcaccttaatagagcggtgcttgttgtgcaatccatcgccacagtagtggcggttgtctcgttggtgtacgtcatctacaagctctttgcagggtttcagggtgcgtattctggtgctcccaagcaagtgcttaagaaacccgctcttcgcacagcaacagtgcagggcccgagccttgactttgctctctccctactgagaaggaacatcaggcaagtccaaacagaccaggggcatttcaccatgttgggtgttagggatcgcttagcagtcctcccacgccactcacaacctggcaaaactatttggattgagcataaactcgtgaacgtccttgatgcagttgagctggtggatgagcaaggagtcaacttggaattaaccctcattactcttgataccaacgaaaaatttagggatatcaccaaattcatcccagaaaatatcagcactgctagtgatgccaccctagtgatcaacacggagcacatgccatcaatgtttgtcccggtgggtgacgttgtgcagtatggctttttgaatcttagtggtaagcctacccatcgcaccatgatgtacaactttcctactaaagcaggacagtgtgggggagtggtgacatctgttgggaaagttgttggcattcacattggtggcaatggcagacaaggtttttgcgcaggcctcaaaaggagttactttgctagtgaacaaggagagatccagtgggttaagcccaataaagaaactggaagactcaacatcaatggaccaacccgtaccaagctagaacctagtgtattccatgacatcttcgagggaagtaaagaaccggctgtcttgcacagtaaagacccccgacttgaggtggattttgaacaggccctgttctctaagtatgtgggaaacacactacatgagcctgacgagtacatcaaagaggcagctcttcattatgcaaatcaattaaagcaactagaaattaatacctctcaaatgagcatggaggaggcctgctacggtaccgagaatcttgaggctattgatcttcacactagtgcaggttacccctatagtgccctggggataaagaaaagagacatcttagaccctaccaccagggacgtgagtaaaatgaagttctacatggacaagtatggtcttgatcttccttactccacttatgtcaaggacgagctgcgctcgattgataaaatcaagaaagggaagtcccgcttgatcgaggccagcagtctaaatgattcagtgtacctcagaatggttttcggacatttgtatgaggctttccacgcaaatcctgggacgataactggatcggctgtggggtgtaaccctgacacattctggagcaagctgccaattttgctccctggttcactctttgcctttgactactcaggttatgatgccagtcttagccctgtctggttcagagcactagaattagttctcagggagataggatatggtgaagaggcaatctcactcattgagggaatcaaccacacacatcatgtgtatcgtaataagacctattgcgtgcttggtgggatgccctcaggctgttcaggaacatccatcttcaactcaatgatcaataacattattatcagagcactgctcataaaaacatttaagggcattgatttggatgaactcaatatggtcgcttatggagacgatgtgctcgctagctatcccttcccaattgattgcttggaactagcaaagactggtaaggagtatggtctgaccatgactcctgctgacaaatctccttgctttaatgaggtcaattggggtaatgcgaccttcctcaaaaggggctttttgcccgatgaacagtttccatttttgattcaccccactatgccaatgagagagatccatgagtccattcgatggaccaaggacgcacgaaacactcaagatcacgtgcggtccttgtgcctcctagcatggcataatggtaagcaagaatatgagaagtttgtgagcacaattaggtctgtcccagtaggaagagcgctggctattccaaattatgaaaatcttagacgtaattggctcgaattatttt-----agaggttatac-------------------------atac---------------ctcaaccc-caccagaa----atctggt------c-g-----tgaatgt-g-actg--------gtgggggtaaatttgt-ta-taacc-a-g-aatagccaaaaa-----------------------------------------------------------------------------aaaa-----------------------------------------------------------------------------------------------------------------------------------------
>KM211579.1_Enterovirus_A71_isolate_Puyang-451-2012_complete_genome
-------------------------------------------c-acccactcaca-gggcctac-t-gggcgcaagcactctggtacctcggtacctttgtgcgcct-g-ttttata---c--cccc---c---cccc-c------ag-t-gaaacttagaag--------------cagca-aacccc-gatcaa-tagcaggcatagcgctccagttatgtcttga-tcaagcacttctg-tttccccggactgagtatcaatagactgc-tcgcgcggttgaaggagaaaacgttcgttatccggccaactacttcggaaaacc-tagtaacaccatgaaagttgcggagagcttcgttcagca--ctc-cccca---gtgtagatcaggtcgatgagtcaccgca-tcccccacgggcgaccgtggcggtggctgcgttggcggcctgcccat--------ggggtaa-cccatggggcgctctaatacggacatggtgtg-aagagtctactgagctagttggtagtcctccggcccctgaatgcggctaatcccaactgcggagcacacgcccacaagcca-gcggg-tagtgtgtcgtaacgggtaactctgcagcggaaccgactactttgggtgtccgtgtttcc--tttt---aactttatattggctgcttatggtgacaattaga-------gaattgttaccatatagctattggattggccatccgg--tgtgcaacagagcaattatt-----tactta----ttcatt-ggttttgtaccat-----taacttt--------------gaattctgtgacc-acccttaattatatcttgacccttaacacagctaaa-----catgggttcgcaagtgtctacacagcgctccggctctcatgaaaactcaaactcagccactg-agggttctaccataaactacaccaccattaattactacaaagactcctatgctgccacagcaggcaaacagagtctcaagcaggatccagacaagtttgcgaatcctgttaaagacatcttcactgaaatggcggcgccgctgaagtccccatccgctgaggcatgtgggtacagtgatcgagtggcgcagttaactattggcaactccaccatcactacgcaagaggcggctaacatcatagtcggttatggtgagtggccttcctactgctcagattctgacgctactgcagtggataaaccaacgcgcccggatgtttcagtgaacaggttttacacattggacactaaattatgggagaaat------------------cgtccaagggatggtactggaagttcccggatgtgttaacagaaactggggtttttgggcaaaatgcacaattccactacctctaccgatcagggttctgcatccacgtgcagtgcaatgccagtaaattccaccaaggagcactcctagtcgctgtcctaccagagtatgtcattgggacagtggcaggcggtacagggacgg------aagatacccaccccccttacaagcagactcaacccggcgccgatggtttcgagttgcaacacccgtacgtgcttgatgctggcatcccaatatcacagttaacagtgtgcccacaccagtggattaatttgaggaccaacaattgtgctacaataatagtgccgtacattaacgcactgccttttgattctgccttgaaccattgcaactttggcctgttagttgtgcctattagcccactagactacgaccaaggagcgacgccagtaatccctataactatcacattggccccaatgtgttctgaattcgcaggtcttaggcaggcagtcacgcaagggttccccaccgagctaaagcctggcacaaatcaatttttaaccaccgatgatggcgtttcagcacctattctaccaaacttccaccccaccccgtgcatccatatacctggtgaagtcaggaacttgctagagttatgccaggtggagaccattctggaggttaacaa----------tgtgcccacgaatgccactagctta------atggagagactgcgcttcccggtctcagcacaagcag------ggaaaggtgagctgtgtgcggtgtttagagcagaccccgggcgaaatggaccatggcaatccaccttactgggtcagttgtgcgggtattacacccaatggtcaggatcattggaagttacctttatgtttactggatccttcatggctaccggtaagatgctcatagcctatacaccaccaggaggccctctacccaaggaccgggcaaccgccatgttgggcacgcacgtcatctgggatttcggactgcaatcgtctgttacccttgtaataccatggattagcaacactcattatagagcacatgcccgagatggggtgtttgactactacaccacagggttagtcagtatatggtatcagacaaattacgtggttccaatcggtgcgcccaacacagcctacataatagcactagcggcagcccaaaagaacttcaccatgaagttgtgtaaggatgctagcgatatcctgcagacgggcaccattcagggagatagg--------gtggcagatgtaattg---aaagttccat--------------------------aggagatagcgtgagcagagcccttactcacgctctaccagca--------cccacaggccagaacacacaggtgagtagtcatcgactggatacaggcaaagttccagcactccaagctgctgaaattggagcatcatcaaatgctagtgacgagagcatgattgagacacgctgtgtccttaactcacacagtacagctgagaccactcttgatagtttcttcagtagggcgggattagttggagagatagatctccctcttgagggtacaac-taacccaaatggttacgccaactgggacatagatataacaggttacgcgcaaatgcgtagaaaggtagagctattcacctacatgcgctttgatgcagagttcacttttgttgcgtgcacacccaccggggaagttgtcccacaattgctccaatatatgtttgtgccacccggagcccccaagccagattctagggaatcccttgcatggcaaaccgccactaacccctcagtctttgtcaagctgtcagaccctcctgcgcaggtttcagtgccattcatgtcacctgcaagtgcttatcaatggttttatgacggatatcccacattcggagaacacaaacaggagaaagatcttgaatacggggcgtgtcctaataacatgatgggcacgttctcagtgcggactgtggggacctccaaatccaagtaccctttagtagttaggatttacatgagaatgaagcacgtcagggcgtggatacctcgcccgatgcgtaaccagaactacctattcaaagccaacccaaattatgctggtaa----ctccattaagccaactggtgccagtcgcacagcgat---caccac---------------------------------------tcttggg------------------------------------------aaatttggacaacagtctggggccatttatgtgggcaattttagagtggtcaaccgacatcttgccactcataatgattgggcaaatcttgtttgggaagacagctctcgcgatttgctcgtgtcatccaccaccgcccaaggctgtgacacgattgcccgttgcaattgccagacaggggtgtactactgtaactctatgagaaaacactacccagttagtttttcaaaacccagtctaatctatgtagatgctagcgagtattacccagccaggtaccaatcacacctcatgctcgcacagggtcactcagagcctggtgactgtggtggtatccttagatgccaacatggcgtcgtcggcatagtgtctactggtggtaatggactcgttggctttgccgacgtcagagacctcttgtggttagatgaagaagctatggaacagggcgtgtccgactacatcaag-ggtctcggagatgctttcggaacaggcttcactgacgcagtctcaagggaggttgaagctctcaagaactatcttatagggtctgaaggagcggttgagaaagttttgaaaaatcttattaaactaatctctgctctagtgattgtgatcaggagtgattacgacatggttaccctcacagcaaccttagcgctgataggttgtcatggcagtccttgggcttggatcaaggccaaaacagcctccatcttaggtatccctatcgctcaaaagcagagcgcttcctggctcaagaagttcaatgacatggccaacgccgctaagggattagagtgggtttccaataagatcagcaaatttattgattggcttaaggagaaaatagtaccagcagccagggagaaggttgaattcctaaacaacttgaaacagctgcca-ctgctagagaatcagatctcaaacttggaacaatctgctgcctcacaagaggaccttgaagtcatgtttgggaatgtgtcgtatttagctca---------cttctgtcgcaagttccaaccgctatacgccacggaagctaaaagagtctatgccctggagaagagaatgaataactatatgcagttcaagagcaaacaccgaattgaacctgtatgtctcattattaggggctcaccaggcactgggaagtctctagccactggtattattgctcgagcaatcgctgataagtaccactccagcgtgtactcgctcccaccagacccggatcattttgatggttacaagcaacaggtggttacagtaatggatgatttgtgtcaaaaccccgatggtaaggatatgtctttattctgtcaaatggtatccaccgtagacttcattccaccaatggcttctctcgaggagaagggagtttccttcacctctaagtttgtcattgcatccactaatgccagtaatatcatagtaccaacagtgtctgattctgacgctattcgtcgcagattctacatggactgtgacattgaagtgacagactcgtacaaaacggatctaggtagactggatgcagggcgagccgctaaactgtgctctgaaaacaacactgcaaattttaaacgttgcagcccattagtgtgtgggaaagccatccaacttagagatagaaagtctaaagtcagatacagtgtggatacagtggtttcagaacttattagggaatatagcaataggtccgccattggcaacacaatcgaggctcttttccaaggtccactcaagtttagaccaattaggatt---aatcttgaagaaaaaccagccccagatgctattagcgacctccttgctagtgtagatagtgaagaagtgcgccagtactgc-agggatcaaggctggattattcctgaagctcccaccaatgtagagcggcaccttaatagagcggtgcttgttgtgcaatccatcgccacagtagtggcggttgtttcgttggtgtacgtcatctacaagctctttgcagggtttcagggtgcgtattctggtgctcccaagcaagtgcttaagaaacccgctcttcgcacagcaacagtgcagggcccgagccttgactttgctctttccctactgagaaggaacatcaggcaagtccaaacagaccaggggcatttcaccatgctgggtgttagggatcgcttagcagtcctcccacgccactcacaacctggcaaaactatttggattgagcacaagctcgtgaacgtccttgatgcagttgagctggtggatgagcaaggagtcaacctggaattaaccctcattactcttgacaccaacgaaaaatttagggatatcaccaaattcatcccagaaaatatcagcactgctagtgatgccaccctagtgatcaacacggagcacatgccatcaatgtttgtcccggtgggtgacgttgtgcagtatggctttttgaatcttagtggtaagcctacccatcgcaccatgatgtacaactttcctactaaagcaggacagtgtggaggagtggtgacatctgttgggaaagttgttggcattcacattggtggcaatggcagacagggtttttgcgcaggcctcaaaaggagttactttgctagtgaacaaggagagatccagtgggttaagcccaataaagaaactggaagactcaacatcaatggaccaacccgtaccaagcttgaacctagtgtattccatgacattttcgagggaagtaaagaaccagctgtcttgcacagtaaagacccccgacttgaggcagattttgaacaggccctgttctctaagtatgtgggaaacacactacatgagcctgacgagtacatcaaagaggcagctcttcattatgcaaatcaattaaagcaactagaaattaatacctctcaaatgagcatggaggaggcctgctacggtactgagaatcttgaggctattgatcttcacactagtgcaggttacccctatagtgccttggggataaagaaaagagacatcttagaccctaccaccagggacgtgagtaaaatgaagttctacatggacaagtatggtcttgatcttccttactccacttatgtcaaggacgagctgcgctcgattgataaaatcaagaaagggaagtcccgcttgatcgaggccagtagtctaaatgattcagtgtacctcagaatggctttcggacatttgtatgaggctttccacgcaaatcctgggacgataactggatcggctgtggggtgtaaccctgacacattctggagcaagctgccgattttgctccccggttcactctttgcctttgactactcaggttatgatgccagccttagccctgtctggttcagagcattagaattggttcttagggagataggatatagtgaagaggcaatctcactcattgagggaatcaaccacacacatcatgtgtatcgtaataagacctattgcgtgcttggtggaatgccctcaggttgttcaggaacatccatcttcaactcaatgatcaataacattattatcagagcactgctcataaaaacatttaagggcattgatttggatgaactcaatatggtcgcttatggagacgatgtgctcgctagctatcccttcccaattgattgcttggaactagcaaagactggtaaggagtatggtctgaccatgactcctgctgacaaatctccttgctttaatgaggtcaattggggtaatgcgaccttcctcaaaaggggctttttgcccgatgaacagtttccatttctgattcaccccactatgccaatgagagagatccatgagtccattcgatggaccaaggacgcacgaaacactcaagatcatgtgcggtccttgtgcctcctagcatggcataatggtaagcaagaatatgagaagtttgtgagcacaattaggtctgtcccagtaggaagagcgttggctattccaaattatgaaaatcttagacgtaattggctcgagttatttt-----agaggttatac-------------------------atac---------------ctcaaccc-caccagaa----atctggt------c-g-----tgaatgt-g-actg--------gtgggggtaaa---------------------------------------------------------------------------------------------------------------------------------------------------------------------------------------------------------------------------------------------------------
>KM211580.1_Enterovirus_A71_isolate_Puyang-461-2012_complete_genome
-------------------------------------------c-acccactcaca-gggcctac-t-gggcgcaagcactctggtacctcggtacctttgtgcgcct-g-ttttata---c--cccc---c---cccc-c------ag-t-gaaacttagaag--------------cagca-aacccc-gatcaa-tagcaggcatagcgccccagttatgtcttga-tcaagcacttctg-tttccccggactgagtatcaatagactgc-tcgcgcggttgaaggagaaaacgttcgttatccggccaactacttcggaaaacc-tagtaacaccatgaaagttgcggagagcttcgttcagca--ctc-cccca---gtgtagatcaggtcgatgagtcaccgca-ttccccacgggcgaccgtggcggtggctgcgttggcggcctgcccat--------ggggtaa-cccgtggggcgctctaatacggacatggtgtg-aagagtctactgagctagttggtagtcctccggcccctgaatgcggctaatcccaactgcggagcacacgcccacaagcca-gcggg-tggtgtgtcgtaacgggtaactctgcagcggaaccgactactttgggtgtccgtgtttcc--tttt---aactttatattggctgcttatggtgacaattaga-------gaattgttaccatatagctattggattggccatccgg--tgtgcaacagagcaattatt-----tactta----ttcatt-ggttttgtaccat-----taacttt--------------gaattctgtgacc-acccttaattatatcttgacccttaacacagctaaa-----catgggttcgcaagtgtctacacagcgctccggttctcacgaaaactcaaactcagccactg-agggttctaccataaactacaccaccattaattactacaaagactcctatgctgccacagcaggcaaacagagtctcaagcaggatccagacaagtttgcaaatcctgttaaagacatcttcactgaaatggcggcaccgctgaagtccccatccgctgaggcatgcgggtacagtgatcgagtggcgcagttaactattggcaattccaccatcactacgcaagaggcggctaacatcatagtcggttatggtgagtggccttcctactgctcagattctgacgctactgcagtggataaaccaacgcgcccggatgtttcagtgaacaggttttacacattggacactaaattatgggagaaat------------------cgtccaagggatggtactggaagttcccggatgtgttaacagaaactggggtttttggccaaaatgcacaattccactacctctaccgatcagggttctgcatccacgtgcagtgcaatgccagtaaattccaccaaggagcactcctagtcgctgtcctaccagagtatgtcattgggacagtggcaggcggtacagggacgg------aagatactcaccccccttacaagcagactcaacccggcgccgatggtttcgagttgcaacacccgtacgtgcttgatgctggcatcccaatatcacagttaacagtgtgcccacaccagtggatcaatttgaggaccaataattgtgctacaataatagtgccatacattaacgcactgccttttgattctgccttgaaccattgcaactttggcctgttagttgtgcctattagcccactagactacgaccaaggagcgacgccagtaatccctataactatcacattggccccaatgtgttctgaattcgcaggtcttaggcaggcagtcacgcaagggttccccaccgagctaaagcctggcacaaatcaatttttaaccaccgatgatggtgtttcagcacctattctaccaaacttccaccccaccccgtgcatccatatacctggtgaagtcaggaacttgctagagttatgccaggtggagaccattctggaggttaacaa----------tgtgcccacgaatgccactagctta------atggagagactgcgcttcccggtctcagcacaagcag------ggaaaggtgagctgtgtgcggtgtttagagcggaccccgggcgaaatggaccatggcaatctaccttactgggtcagttgtgcgggtattacacccaatggtcaggatcattggaagttacctttatgtttactggatccttcatggctaccggtaagatgctcatagcctatacaccaccaggaggccctctacccaaggaccgggcaaccgccatgttgggcacgcacgtcatctgggatttcggactgcaatcgtctgttacccttgtaataccatggattagcaacactcattatagagcacatgcccgagatggggtgtttgactactacaccacagggttagtcagtatatggtatcagacaaattacgtggttccaatcggtgcgcccaacacagcctacataatagcactagcggcagcccaaaagaacttcactatgaagttgtgtaaggatgctagcgatatcctgcagacgggcaccattcagggagatagg--------gtggcagatgtaattg---aaagttccat--------------------------aggagatagcgtgagcagagccctcactcacgctctatcagca--------cccacaggccagaacacacaggtgagtagtcatcgactggatacaggcaaagttccagcacttcaagctgctgaaattggagcatcatcaaatgctagtgacgagagcatgattgagacacgctgtgtccttaactcacatagtacagctgagaccactcttgatagtttcttcagtagggcgggattagttggagagatagatctccctcttgagggtacaac-taacccaaatggttacgccaactgggacatagatataacaggttacgcgcaaatgcgtagaaaggtagagctattcacctacatgcgctttgatgcagagttcacttttgttgcgtgcacacccaccggggaagttgtcccacaattgctccaatatatgtttgtgccacccggagcccctaagccagattctagggaatcccttgcatggcaaaccgccactaacccctcagtctttgtcaagctgtcagaccctcctgcgcaggtttcagtgccattcatgtcacctgcgagtgcttatcaatggttttatgacggatatcccacattcggagaacacaaacaggagaaagatcttgaatacggggcatgtcctaataacatgatgggcacgttctcagtgcggactgtggggacctccaagtccaagtaccctttagtggttaggatttacatgagaatgaagcacgtcagggcatggatacctcgcccgatgcgtaaccagaactacctattcaaagccaacccaaattatgctggtaa----ctccattaagccaactggtgccagtcgcacagcgat---caccac---------------------------------------tcttggg------------------------------------------aaatttggacaacagtctggggccatttatgtgggcaattttagagtggtcaaccgacatcttgccactcacaatgattgggcaaatcttgtttgggaagacagctctcgcgacttgctcgtgtcatctaccaccgcccaaggctgtgacacgattgcccgttgcaattgccagacaggggtgtactactgtaactctatgagaaaacactacccagttagtttttcaaaacccagcctaatctatgtagatgctagcgagtattacccagccaggtaccaatcacatctcatgctcgcacagggtcactcagagcctggtgactgtggtggtatccttagatgccaacatggcgtcgtcggcatagtgtctactggtggtaatggactcgttggctttgctgacgtcagggacctcttgtggttagatgaagaagctatggaacagggcgtgtccgactacatcaag-ggtctcggagatgcttttggaacaggcttcactgacgcagtctcaagggaggttgaagctctcaagaactatcttatagggtctgaaggagcggttgagaaaattttgaaaaatcttattaaactaatctctgctctagtgattgtgatcaggagtgattacgacatggttaccctcactgcgaccttagcgctgataggttgtcatggcagtccttgggcttggatcaaggccaaaacagcctccatcttaggtatccctatcgctcaaaagcagagcgcttcctggctcaagaagttcaatgacatggccaacgccgctaaggggttagagtgggtttccaataagatcagcaaatttattgattggcttaaggagaaaatagtaccagcagccagggagaaggttgaattcctaaacaacttgaaacagctgcca-ctgctagagaatcagatctcaaacttggaacaatctgctgcctcacaagaggaccttgaagtcatgtttgggaatgtgtcgtatctagctca---------cttctgtcgcaagttccaaccgctatacgccacggaagctaaaagagtctatgccctggagaagagaatgaataactacatgcagttcaagagcaaacaccgaattgaacctgtatgtctcatcattaggggctcaccaggcactgggaagtctctagccactggtattattgctcgagcaatcgctgataagtaccactccagcgtgtactcgctcccaccagacccggatcattttgatggttacaagcaacaggtggttacagtaatggatgatttgtgtcaaaaccccgatggtaaggatatgtctttattctgtcaaatggtatccaccgtagacttcatcccaccaatggcttctctcgaggagaagggagtttccttcacctctaagtttgtcattgcatccactaatgccagtaatatcatagtaccaacagtgtctgattctgacgctattcgtcgcagattctacatggactgtgacattgaggtgacagactcgtacaagacagacctaggtagactggatgcagggcgagccgctaaactgtgctctgaaaacaacactgcaaattttaaacgttgcagcccattagtgtgtgggaaagccatccaacttagagatagaaagtctaaagtcagatacagtgtggatacagtggtttcagaacttattagggaatacagcaatagatccgccattggcaacacaatcgaggctcttttccaaggtccacccaagtttagaccaattaggatt---agtcttgaagaaaaaccagccccagacgctattagcgacctccttgctagtgtagatagtgaagaagtgcgccagtactgc-agggatcaaggctggattattcctgaagctcccaccaatgtagagcggcaccttaatagagcggtgcttgttgtgcaatccatcgccacagtagtggcggttgtctcgttggtgtacgtcatctacaagctctttgcagggtttcagggtgcgtattctggagctcccaagcaagtgcttaagaaacccgctcttcgcacagcaacagtgcagggcccgagccttgactttgctctctccctactgagaaggaacatcaggcaagtccaaacagatcaggggcatttcaccatgttgggtgttagggatcgcttagcagtcctcccacgccactcacaacctggcaaaactatttggattgagcacaagctcgtgaacgtccttgatgcagttgagctggtggatgagcaaggagtcaacctggaattaaccctcattactcttgacaccaacgaaaaatttagagatatcaccaaattcatcccagaaaatatcagcgctgttagtgatgccaccctagtgatcaacacggagcacatgccatcaatgtttgtcccggtgggtgacgttgtgcagtatggctttttgaatcttagtggtaagcctacccatcgcaccatgatgtacaacttccctactaaagcaggacagtgtggaggagtggtgacatctgttgggaaagttgttggcattcacattggtggcaatggcagacaaggtttttgcgcaggcctcaaaaggagttactttgctagtgaacaaggagagatccagtgggttaagcccaataaagaaactggaagactcaacatcaatggaccaacccgtaccaagctagaacctagtgtattccatgacatctttgagggaagtaaagaaccagctgtcttgcacagtaaggacccccgacttgaggtagattttgaacaggccctgttctctaagtatgtgggaaacacactacatgagcctgacgagtacatcaaagaggcagctcttcattatgcaaatcaattaaagcaactagaaattaatacctctcaaatgagcatggaggaggcctgctacggtactgagaatcttgaggctattgatcttcacactagtgcaggttacccctatagtgccctggggataaagaaaagagacatcttagaccctaccaccagggacgtgagtaaaatgaagttctacatggacaagtatggtcttgatcttccttactccacttatgtcaaggacgagctgcgctcgattgataaaatcaagaaagggaagtcccgcttgatcgaggccagtagtctaaatgattcagtgtacctcagaatggctttcggacatttgtatgaggctttccacgcaaatcctgggacgataactggatcggctgtggggtgtaaccctgacacattctggagcaagctgccgattttgctccctggttcactctttgcctttgactactcaggttatgatgccagccttagccctgtctggttcagagcattagaattggttcttagggagataggatatagtgaagaggcaatctcactcattgagggaatcaaccacacacatcatgtgtatcgtaataagacctattgcgtgcttggtgggatgccctcaggctgttcaggaacatccatcttcaactcaatgatcaataacattattatcagagcactgctcataaaaacatttaagggcattgatttggatgaactcaatatggtcgcttatggagacgatgtgctcgctagctatcccttcccaattgattgtttggaactagcaaagactggtaaggagtatggtctgaccatgactcctgctgacaaatctccttgctttaatgaggtcaattggggcaatgcgaccttcctcaaaaggggctttttgcccgatgaacagtttccatttttgattcaccccactatgccaatgagagagatccatgagtccattcgatggaccaaggacgcacgaaacactcaagatcatgtgcggtccttgtgcctcctagcatggcataatggtaagcaagaatatgagaagtttgtgagcacaattaggtctgtcccagtaggaagagcgttggctattccaaattatgaaaatcttagacgtaattggctcgagttatttt-----agaggttatac-------------------------atac---------------ctcaaccc-caccagaa----atctggt------c-g-----tgaatgt-g-actg--------gtgggggtaaa---------------------------------------------------------------------------------------------------------------------------------------------------------------------------------------------------------------------------------------------------------
>KJ004553.1_Enterovirus_A71_isolate_EV71/Hun11-4/2011_complete_genome
------------------ttaaaa--cag-cct-gtgggttg-c-acccactcaca-gggcctac-t-gggcgcaagcactctggcacctcggtacctttgtgcgcct-g-ttttata------cccc---c---cccc-c------ag-c-gaaacttagaag--------------cagca-aaccac-gatcaa-tagcaggcatagcgctccagttatgtcttga-tcaagcacttctg-ttcccccggactgagtatcaatagactgc-tcgcgcggttgaaggagaaaacgttcgttatccggctaactacttcggaaaacc-tagtaacaccatgaaagttgcggagagcttcgttcagca--ctc-cccca---gtgtagatcaggtcgatgagtcaccgca-ttccccacgggcgaccgtggcggtggctgcgttggcggcctgcccat--------ggggtaa-cccatggggcgctctaatacggacatggtgtg-aagagtctactgagctagttggtagtcctccggcccctgaatgcggctaatcccaactgcggagcacacgcccacaagcca-gcggg-tagtgtgtcgtaacgggtaactctgcagcggaaccgactactttgggtgtccgtgtttcc--tttt---atccttatattggctgcttatggtgacaattaaa-------gaattgttaccatatagctattggattggccatccgg--tgtgcaacagagcaattatt-----taccta----tttatt-ggttttgtaccat-----taacctt--------------gaattctgtgacc-attcttaattatatcttgactcttaacacaactaga-----catgggttcgcaagtgtctacacagcgctccggttctcacgaaaactcaaactcagccactg-agggttctaccataaactacactaccattaattactacaaagactcctatgctgccacagcgggcaaacagagtctcaagcaggatccagacaagtttgcaaatcctgttaaagacatcttcactgaaatggcagcgccactgaagtccccatccgctgaggcatgtgggtacagtgatcgagtagcgcagttgactattggcaactccaccatcactacgcaagaagcggctaacatcatagtcggttatggtgagtggccttcctactgctcagattccgacgctacagcagtggacaaaccaacgcgtccggatgtttcagtgaacaggttttacacattggacactaaattatgggagaaat------------------cgtccaagggatggtactggaagttcccggatgtgttaactgaaactggggtttttgggcaaaatgcacaattccactacctctaccgatcagggttctgcatccacgtgcagtgcaatgccagtaaattccaccaaggagcactcctagtcgctgtcctaccagagtatgtcattgggacggtggcaggcggtacagggacgg------aagatactcaccccccttacaagcagactcaacccggcgccgatggcttcgagttgcaacacccgtacgtgcttgatgctggcatcccaatatcacagttaacagtgtgcccacaccagtggattaatttgaggaccaacaattgtgctacaataatagtgccatacgttaatgcactgccttttgattctgccttgaaccattgcaactttggcctgttagttgtgcctattagtccactagactacgaccaaggagcgacaccagtaatccctataactatcacattggccccaatgtgttctgaattcgcaggtcttaggcaggcagtcacgcaagggttccccaccgagctaaaacctggcacaaatcaatttttaaccaccgatgatggcgtttcagcacctattctaccaaacttccaccccaccccgtgcatccacatacctggtgaagtcaggaacttgctagagttatgccaggtggagaccattctggaggttaacaa----------tgtgcccacgaatgccactagctta------atggagagactgcgcttcccggtctcagcacaagcag------ggaaaggtgagctgtgtgcggtgtttagagccgaccccgggcgaaatggaccatggcaatctaccttactgggtcagttgtgcgggtactatacccaatggtcaggatcattggaagttaccttcatgtttactggatccttcatggctaccggcaagatgctcatagcctatacaccgccaggaggtcctctacccaaggaccgggcgaccgctatgttaggcacgcacgtcatctgggattttgggctgcaatcgtctgttacccttgtaataccatggatcagcaacactcattatagagcacatgcccgagatggagtgtttgactactacaccacagggttagtcagtatatggtatcagacaaattacgtggttccaatcggtgcgcctaacacagcttacataatagcactagcggcagcccaaaagaacttcactatgaagttgtgcaaggatgctagtgatatcctgcagacaggctccattcagggagatagg--------gtggcagatgtaattg---aaagttccat--------------------------aggagatagcgtgagcagagccctcactcacgccctaccagca--------cccacaggccagaacacacaggtgagcagtcatcgactggacacaggcaaggttccagcactccaagctgctgaaattggagcatcatcaaatgctagtgacgagagtatgattgagacacgctgtgttcttaactcgcacagcacagctgagaccactcttgatagtttcttcagcagggcgggattagttggagagatagatctccctcttaagggcacaac-taacccaaatggttacgccaactgggacatagatataacaggttacgcgcaaatgcgtagaaaggtagagctatttacctacatgcgctttgatgcagaattcacttttgttgcgtgcacacccaccggggaagttgtcccacaattgctccaatatatgtttgtgccacctggagcccctaagccagattctagggaatcccttgcatggcaaaccgccactaacccctcagtttttgtcaagctgtcagaccctcctgcgcaggtttcagtgccatttatgtcacctgcgagtgcttatcaatggttttacgacggatatcccacattcggcgaacacaaacaggagaaagatcttgaatacggggcgtgccctaataacatgatgggcacgttctcagtgcggactgtggggacctccaagtccaagtaccctttagtggttaggatttacatgagaatgaagcacgtcagggcgtggataccccgtccgatgcgtaaccagaactacctattcaaagccaacccaaattatgctggcaa----ctccattaagccaactggtgccagtcgcacagcgat---caccac---------------------------------------tcttggg------------------------------------------aaatttggacaacagtctggggctatttatgtgggcaattttagagtggtcaaccgacatcttgccactcacaatgattgggcgaatcttgtttgggaagacagctctcgcgacttgctcgtgtcatccaccaccgcccaaggttgtgacacgattgcccgttgcgattgccagacaggggtgtactactgtaactctatgagaaaacattacccagttagtttttcaaaacccagcctgatctatgtagacgctagcgagtattacccggccaggtaccaatcacatctcatgctcgcacaaggtcactcagaacctggtgactgcggtggtatccttagatgccaacatggcgtcgtcggcatagtgtctactggtggtaatgggctcgttggctttgcagacgtcagagacctcttgtggttagatgaagaagccatggaacagggcgtgtccgactacatcaag-ggtctcggagatgcttttggaacaggcttcactgacgcagtctcaagggaggttgaagctctcaagaactatcttataggttctgaaggagcagttgagaaaattttaaaaaatctcattaaactaatctctgcactggtgattgtgatcaggagtgattacgacatggttaccctcactgcaaccttagcgctgataggttgtcatggcagtccttgggcttggatcaaagccaaaacagcctccatcttaggtatccctatcgctcaaaagcagagcgcttcatggctcaagaagtttaatgacatggccaacgccgccaaggggttagagtgggtctccaacaagattagcaaatttattgattggcttaaggagaagatagtaccagcagctagggagaaggttgaattcctaaataacttgaaacagctgcca-ctgctagaaaatcagatctcaaacttggaacaatctgctgcctcacaagaggaccttgaagtcatgtttgggaatgtgtcgtatctagctca---------cttctgtcgcaagttccaaccgctatacgccaccgaagctaaaagagtctacgccctggagaagagaatgaataactatatgcagttcaagagcaaacaccgaattgaacctgtatgtctcattattaggggctcaccaggcactgggaagtctctagccactggtattattgctcgagcaatcgctgataagtaccactccagtgtgtactcgctcccaccagacccggatcattttgatggttacaagcaacaggtggttacagtgatggatgatttgtgtcaaaaccccgacggcaaggatatgtccttattctgtcaaatggtatccaccgtagacttcattccaccaatggcttctctcgaggagaagggagtttccttcacctctaagttcgtcatcgcatccactaatgccagtaatatcatagtaccaacagtgtctgattctgacgctattcgccgcaggttctacatggactgtgacattgaagtgacagactcgtacaaaacagatctaggtagactggatgcagggcgagccgctaaactgtgctctgaaaacaacactgcaaattttaaacgttgcagcccattagtgtgtgggaaagccatccaacttagagatagaaagtctaaagtcagatacagtgtggatacggtggtttcagaacttattagggaatacaacaataggtccgccattggcaacacaattgaggctcttttccaaggtccactcaagttcaggccaattaggatt---agccttgaagaaaaaccagccccagacgctattagcgatcttcttgctagcgtagatagtgaagaagtgcgccagtactgc-agggatcaaggctggattattcctgaagctcccaccaatgtagagcggcaccttaatagagcggtgcttgttatgcaatccatcgccacagtagtggcggttgtctcgttggtgtacgtcatctacaagctctttgcaggatttcagggtgcgtattctggtgctcctaagcaagtgcttaagaaacctgctcttcgcacagcaacagtgcagggcccgagccttgactttgctctctccctactgagaagaaacatcaggcaagtccaaacagaccaggggcatttcaccatgttgggtgttagggatcgcttagcagtcctcccacgccactcacaacctggcaaaaccatttggattgagcacaaacttgtgaacgtccttgatgcagttgaactggtggatgagcaaggagtcaacctggaattaaccctcatcactcttgacaccaacgaaaaattcagggatatcaccaaatttatcccagaaaatatcagcactgctagtgatgccaccctggtgatcaacacggagcacatgccatcaatgtttgtcccggtgggtgacgttgtgcagtatggctttctgaatctcagtggtaagcctacccatcgcaccatgatgtacaactttcctactaaagcaggacagtgtggaggagtggtgacatctgttgggaaggttgtcggcattcacattggtggcaatggcagacaaggtttttgcgcaggcctcaaaaggagttactttgctagcgaacaaggagagatccagtgggttaagcccaataaagaaactgggagactcaacatcaatgggccaacccgcaccaagttagaacctagtgtattccatgacatcttcgagggaaataaagaaccagctgtcttgcacagtaaggacccccgacttgaggtagattttgaacaggccctgttctctaagtatgtgggaaacacactacatgagcctgatgagtacatcaaagaggcagctcttcattatgcaaatcaattaaagcaactagaaattaatacctctcaaatgagcatggaggaggcctgctacggtactgagaatcttgaggctattgatcttcacactagtgcaggttacccctatagtgccctggggataaagaaaagagacatcttagaccctaccaccagggacgtgagtagaatgaagttctacatggacaagtatggtcttgatcttccttactccacttatgtcaaggacgagctgcgctcgattgataaaatcaagaaagggaagtcccgcctgatcgaggccagtagtctaaatgattcagtgtacctcagaatggctttcggacatttgtatgaggctttccacgcaaatcctgggacgataactggatcggccgtggggtgtaaccctgacacattctggagcaagctgccaattttgctccctggttcactctttgcctttgactactcaggttatgatgccagccttagccctgtctggttcagagcattagaattggttcttagggaggtaggatatagtgaagaggcaatctcactcattgagggaatcaaccacacacatcatgtgtatcgtaataagacctattgcgtgcttggtgggatgccctcaggctgttcaggaacatccatcttcaactcaatgatcaacaacattattatcagagcactgctcataaaaacatttaagggcattgatttggatgaactcaacatggtcgcttatggagacgatgtgctcgctagctatcccttcccaattgattgcttggaactagcaaagactggtaaggagtatggtctgaccatgactcctgctgataaatctccttgctttaatgaggtcaattggggtaatgcgaccttcctcaaaaggggctttttgcccgatgaacagtttccgtttttgattcaccccactatgccaatgagggaaatccatgagtccattcgatggaccaaggacgcacgaaacactcaagatcatgtgcggtccttgtgcctcctagcatggcataatggtaagcaagaatatgagaagtttgtgagcacaattaggtctgtcccagtaggaagagcgttggctatcccaaattacgaaaatcttagacgcaattggctcgagttatttt-----agaggtcatac-------------------------atac---------------ctcaaccc-caccagaa----atctggt------c-g-----tgaatgt-g-actg--------gtgggggtaaatttgt-ta-taacc-a-t-aatagc--------------------------------------------------------------------------------------------------------------------------------------------------------------------------------------------------------------------------------
>KR045303.1_Enterovirus_A71_isolate_THA_A1219_polyprotein_gene_complete_cds
---------------------------------------------------------------------------------------------------------------------------------------------------------------------------------------------------------------------------------------------cttctg-tttccccggactgagtatcaatagactgc-tcgcgcggttgaaggagaaaacgttcgttatccggccaactacttcggaaaacc-tagtaacactatgaaagttgcagagagcttcgttcagca--ctc-cccca---gtgtagatcaggtcgatgagtcaccgca-ttccccacgggcgaccgtggcggtggctgcgttggcggcctgcccat--------ggggtaa-cccatggggcgctctaatacggacatggtgtg-aagagtctactgagctagttggtagtcctccggcccctgaatgcggctaatcccaactgcggagcacacgcccacaaacca-gcggg-tagtgtgtcgtaacgggtaactctgcagcggaaccgactactttgggtgtccgtgtttcc--tttt---aactttatattggctgcttatggtgacaattaga-------gaattgttgccatatagctattggatcggccatccgg--tgtgcaacagagcaattatt-----tactta----ttcact-ggttttgtaccat-----taacttt--------------gaattctgtgacc-acccttaattatatcttgacccttaacacggctaaa-----catgggttcgcaagtgtctacacagcgctccggttctcacgaaaactcaaactcagccactg-agggttctaccataaactacaccaccattaattactacaaagactcctatgctgccacagcaggcaaacagagtctcaagcaggatccagacaagttcgcaaatcctgttaaagacatcttcactgaaatggcggcgccgctgaagtccccatccgctgaggcatgcgggtacagtgatcgagtggcgcagttaactattggcaactccaccatcactacgcaagaggcggctaacatcatagtcggttatggtgagtggccttcctactgctcagattctgacgctactgcagtggataaaccaacgcgcccggatgtttcagtgaacaggttttacacattggacactaaattatgggagaaat------------------cgtccaagggatggtattggaagttcccggatgtgttaacagaaactggggtttttgggcaaaatgcacaattccactacctttaccgatcagggttttgcatccacgtccagtgcaatgccagtaaattccaccaaggagcactcctagtcgctgtcctaccagagtatgtcattgggacagtggcaggcggtacagggacgg------aagatacccaccccccttacaagcagactcaacccggcgctgatggtttcgagttacaacacccgtacgtgcttgatgctggcatcccaatatcacagttaacagtgtgcccacaccagtggattaatttgaggaccaacaattgtgctacaataatagtgccatacattaacgcattgccttttgattccgccttgaaccattgcaactttggcctgttagttgtgcctattagcccactagactacgaccaaggagcgacgccagtaatccctataactatcacattggccccaatgtgttctgaattcgcaggtcttaggcaggcagtcacacaagggttccccaccgagctaaagcctggcacaaatcaatttttaaccaccgatgatggcgtttcagcacctattctaccaaacttccaccccaccccgtgcatccatatacctggtgaagtcaggaacttgctagagttatgccaggtggagaccattctggaggttaacaa----------tgtgcccacgaatgccactagccta------atggagagactgcgcttcccggtctcagcgcaagcag------ggaaaggtgagctgtgtgcggtgtttagagcagaccccgggcgaaatggaccatggcaatccaccttactgggtcagttgtgcgggtattacacccaatggtcaggatcattggaagttacctttatgtttactggatccttcatggctaccggtaagatgctcatagcctatacaccaccaggaggccccctacccaaggaccgggcaaccgccatgttgggcacgcacgtcatctgggatttcggactgcaatcgtctgttacccttgtaataccatggattagcaacactcattatagagcacatgctcgagatggggtgtttgactactacaccacagggttagtcagtatatggtatcagacaaattacgtggttccaattggtgcgcccaacacagcctatataatagcactagcggaagcccaaaagaacttcactatgaagttgtgtaaggatgctagcgctatcctgcagacgggcaccattcagggagatagg--------gtggcagatgtaattg---aaagttccat--------------------------aggagatagcgtgagcagagccctcacacacgctctaccagca--------cccacaggccagaacacacaggtgagtagtcatcggctggatacaggcaaagttccagcactccaagctgctgaaattggagcatcatcaaatgctagtgacgagagcatgattgagacacgctgtgtccttaactcacacagtacagccgagaccactcttgatagtttcttcagtagggcgggattagttggagagatagatctcccccttgagggtacaac-taacccaaatggttacgccaactgggacatagatataacaggttacgcgcaaatgcgtagaaaggtagagctattcacctacatgcgctttgatgcagagttcacttttgttgcgtgcacacccaccggggaagttgtcccacaattgcttcaatatatgtttgtgccacccggagcccccaagccagattctagggaatcccttgcatggcaaaccgctactaacccctcagtctttgtcaaactgtcagaccctcctgcgcaggtttcagtgccattcatgtcacctgcgagtgcttatcaatggttttatgacggatatcccacattcggagagcacaaacaggagaaagatcttgaatacggggcatgtcctaataacatgatgggcacgttctcagtgcggactgtggggacctccaagtccaagtaccctttagtggttaggatttacatgagaatgaagcacgtcagggcgtggatacctcgcccgatgcgtaaccagaactacctattcaaagccaacccaaattatgctggtaa----ctccattaaaccaactggtgccagtcgcacagcgat---caccac---------------------------------------tcttggg------------------------------------------aaatttggacaacagtctggggccatttatgtgggcaattttagagtggtcaaccgacatcttgccactcacaatgattgggcaaatcttgtttgggaagacagctctcgcgacttactcgtgtcatctaccaccgcccaaggctgtgacacgattgcccgttgtaaatgccagacaggggtgtactactgtaactctatgagaaaacactacccagttagtttttcaaaacccagcctaatctatgtagatgctagtgagtattacccagccaggtatcaatcacatctgatgctcgcacagggtcactcagagcctggtgactgtggtggtatccttagatgccaacatggcgtcgtcggcatagtgtctactggtggtaatggactcgttggctttgctgacgtcagagacctcctgtggttagatgaagaagctatggaacagggcgtgtccgactacatcaag-ggtctcggagatgcttttggaacaggcttcactgacgcagtctcaagggaggttgaagctctcaagaactatcttatagggtctgaaggagcggttgagaaaattttgaaaaatcttattaaactaatctctgctttagtgattgtgatcaggagtgattacgacatggttactctcactgcaaccttagcgctgataggttgtcatggcagtccttgggcttggatcaaggccaaaacagcctccatcttgggtattcctatcgctcaaaagcagagtgcttcctggctcaagaagttcaatgacatggccaacgccgctaaggggttagagtgggtttccaataagatcagcaaatttattgagtggcttaaggagaaaatagtaccagcagccagggagaaggttgaatttctaaacaacttgaaacagctgcca-ctgctagagaatcagatctcaaacttggaacaatctgctgcctcacaagaggaccttgaagtcatgtttgggaatgtgtcgtatctagctca---------cttttgtcgcaaattccaaccgctatacgccacggaagctaaaagagtctatgccctggagaagagaatgaataattacatgcagttcaagagcaaacaccgaattgaacctgtatgtctcattattaggggctcaccaggcactgggaaatctctagccactggtattattgctcgagcaatcgctgataagtaccactccagcgtgtactcgctcccaccagacccggatcattttgatggttacaagcaacaggtggttacagtaatggatgatttgtgtcaaaaccccgatggtaaggatatgtctttattctgtcaaatggtatccactgtagacttcatcccaccaatggcctcactcgaggagaagggagtttccttcacctctaagtttgtcatcgcatccactaatgccagtaatatcatagtaccaacagtgtctgattctgacgctattcgtcgcagattctacatggactgtgacattgaagtgacagactcgtacaaaacagatctaggtagactggatgcagggcgagccgctaaactgtgctctgaaaacaacactgcaaattttaaacgttgcagcccattagtgtgtgggaaagccatccaacttagagatagaaagtctaaagtcagatacagtgtggatacagtggtttcagaacttattagggaatacagcaataggtccgccattggcaacacaatcgaggctcttttccaaggtccacccaagtttagaccaattaggatt---ggtcttgaagaaaaaccagccccagacgctattagcgacctccttgctagtgtagatagtgaagaagtgcgccagtactgc-agggatcaaggctggattattcctgaagctcccaccaatgtagagcggcaccttaatagagcggtgcttgttgtgcaatccatcgccacagtagtggcggttgtctcgttggtgtacgtcatctacaagctctttgcagggtttcagggtgcgtattctggagctcccaagcaagtgcttaagaaacccgctcttcgcacagcaacagtgcagggtccgagtcttgactttgctctctccctactgagaaggaacatcaggcaagtccaaacagaccaggggcatttcaccatgttgggtgttagggatcgcttagcagtcctcccacgccactcacaacctaacaaaactatttggattgagcacaaactcgtgaacgtccttgatgcagttgaactggtggatgagcaaggagtcaacctggaattaaccctcattactcttgacaccaacgaaaaatttagagatatcaccaaattcatcccagaaaatatcagcgctgctagtgatgccaccctagtgatcaacacggagcacatgccatcaatgtttgtcccggtgggtgacgttgtgcagtatggctttttgaatcttagtggtaagcctacccatcgcaccatgatgtacaacttccctactaaagcaggacagtgtggaggagtggtgacatctgttgggaaagttgttggcattcacattggtggcaatggtagacaaggtttttgcgcaggcctcaaaaggagttactttgctagtgaacaaggagagatccagtgggttaagcccaataaagaaactggaagactcaacatcaatggaccaacccgtaccaagctagaacctagtgtattccatgacattttcgagggaagtaaagaaccagctgtcttgcacagtaaagacccccgacttgaggtagactttgaacaggccctgttctctaagtatgtgggaaacacactacatgagcctgacgagtacatcgaagaggcagctcttcactatgcaaatcaattaaagcaactagaaattaatacctctcaaatgagcatggaggaggcctgctacggaactgagtatcttgaggctattgatctccacactagtgcaggttacccctatagtgccctggggataaagaaaagagacatcttagaccctaccaccagggacgtgagtaaaatgaagttctacatggataagtatggtcttgatcttccttactccacttatgtcaaggacgagctgcgctcgattgataaaatcaagaaagggaagtcccgcttgatcgaagccagtagtctaaatgattcagtgtatctcagaatggctttcggacatttgtatgagactttccacgcaaatcctgggacgataactggatcggctgtggggtgtaatcctgacacattctggagcaagctgccgattttgctccctggttcactctttgcctttgactactcaggttatgatgccagccttagccctgtctggttcagagcattagaattggttcttagggagataggatatagtgaaaaggcaatctcactcattgagggaatcaaccacacacatcatgtgtatcgtaataagacctattgcgtgcttggtgggatgccctcaggctgttcaggaacatccatcttcaactcaatgatcaataacattattattagagcactgctcataaaaacatttaagggcattgatttggatgaactcaatatggtcgcttatggagacgatgtgctcgctagctatcctttcccaattgattgcttggaactagcaaagactggtaaggagtatggtctgaccatgactcctgctgacaaatctccttgctttaatgaggtcaattggggcaatgcgaccttcctcaaaaggggctttttgcccgatgaacagtttccatttttgattcaccccactatgccaatgagagagatccatgagtccatccgatggaccaaagacgcacgaaacactcaagatcatgtgcggtccttgtgcctcctagcatggcataatggtaagcaagaatatgagaagtttgtgagcacaattaggtctgtcccagtaggaagagcgttggctattccaaattatgaaaatcttagacgtaattggctcgagttatttt-----agaggttatac-------------------------atac---------------ctcaaccc-caccagaa----atctggt------c-g-----tgaatgt-g-actg--------gtgggggtaaatttgt-ta-ta----------------------------------------------------------------------------------------------------------------------------------------------------------------------------------------------------------------------------------------------
>KP289423.1_Enterovirus_A71_isolate_EV71/P222/2013/China_complete_genome
------------------ttaaaa--cag-cct-gtgggttg-c-acccactcaca-gggcctac-t-gggcgcaagcactctggtacctcggtacctttgtgcgcct-g-ttttata------cccc---c---cccc-c------ag-t-gaaacttagaag--------------cagca-aaccac-gatcaa-tagcaggcatagcgctccagttatgtcttga-tcaagcacttctg-tttccccggactgagtatcaatagactgc-tcgcgcggttgaaggagaaaacgttcgttacccggccaactacttcggaaaacc-tagtaacaccatgaaagttgcggagagcttcgttcagca--ctc-cccca---gtgtagatcaggtcgatgagtcaccgca-ttccccacgggcgaccgtggcggtggctgcgttggcggcctgcccat--------ggggtaa-cccatggggcgctctaatacggacatggtgtg-aagagtctactgagctagttggtagtcctccggcccctgaatgcggctaatcctaactgcggagcacacgcccacaagcca-gcggg-tagtgtgtcgtaatgggtaactctgcagcggaaccgactactttgggtgtccgtgtttcc--tttt---atctttatattggctgcttatggtgacaattaga-------gaattgttaccatatagctattggattggccatccgg--tgtgcaacagagcaattatt-----tactta----tttatt-ggttttgtaccac-----taacttt--------------gacttctgtgacc-acccttaattatatcttgacccttaatacagctaaa-----catgggttcgcaagtgtctacacagcgctccggttcccacgaaaactcaaactcagccactg-agggttctaccataaactacaccaccatcaattactacaaagactcctatgctgccacagcaggcaaacagagtctcaagcaggatccagacaagtttgcaaatcctgttaaagacatcttcactgaaatggcggcgccgctgaagtccccatccgctgaggcatgtgggtacagtgatcgagtggcgcagttaactattggcaactccaccatcactacacaagaagcggctaacatcatagtcggttatggtgagtggccttcctactgctcagattctgacgctacagcagtggataaaccaacgcgcccggatgtttcagtgaacaggttttacacattggacactaaattatgggagaaat------------------cgtccaagggatggtactggaagttcccggatgtgttaacagaaactggggtttttgggcaaaatgcacaattccactatctctaccgatcagggttctgcatccacgtgcagtgcaatgccagtaagttccaccaaggagcactcctagtcgctgtcctaccagagtatgtcattgggacagtggcaggtggtacagggacgg------aagatacccaccccccttacaagcagactcaacccggcgccgatggctttgagttgcaacacccgtacgtgcttgatgctggcatcccgatatcacagttaacagtgtgcccacaccagtggattaatttgaggactaacaattgtgctacaataatagtgccatacattaacgcactgcctttcgattctgccttgaaccattgcaactttggcctgttagtagtgcctatcagcccactagactacgaccaaggagcgacgccagtgatccctataactatcacattggccccaatgtgctctgaatttgcaggtcttaggcaggcagtcacgcaagggttccctaccgagctaaagcctggcacaaatcaatttttaaccaccgatgatggcgtttcagcacctattctaccaaacttccaccccaccccgtgcatccacatacctggtgaagttaggaacttgctagagttatgccaggtggagaccattctggaggttaacaa----------tgtgcccacgaatgctactagcttg------atggagaggctgcgcttcccagtctcagcacaagcag------ggaaaggtgagctgtgtgcggtgtttagagccgaccccgggcgaaatggaccatggcaatccaccttactgggtcagttgtgcgggtattacactcaatggtcaggatcattggaagtcaccttcatgtttactggatccttcatggctaccggtaagatgctcatagcctatacaccaccaggaggtcctctacccaaggaccgggcaaccgccatgctgggcacgcacgtcatctgggatttcgggctgcaatcgtctgtcacccttgtaataccatggattagcaacactcattatagagcacatgcccgagatggagtgtttgactactacaccacagggttagtcagcatatggtatcagacaaattacgtggttccaattggtgcgcccaacacagcctacataatagcactagcggcagcccaaaagaacttcactatgaagttgtgcaaggatgctagcgatatcctgcagacgggcaccatccagggagatagg--------gtggcagatgtaattg---aaagttccat--------------------------aggagatagcgtgagcagagccctcactcacgctctaccagca--------cccacaggccagaacacacaggtgagcagtcatcgactggacactggcaaggttccagcactccaagctgctgaaattggagcatcatcaaatgctagtgacgagagcatgattgagacacgctgtgtccttaactcgcacagtacagctgagaccactcttgatagtttcttcagtagggcgggactagttggagagatagatctccctcttgagggcacaac-taacccaaatggttatgccaactgggacatagatataacaggttacgcgcaaatgcgtagaaaggtagaactattcacctacatgcgctttgatgcagagttcacttttgttgcgtgcacacccaccggggaagttgtcccacaattgcttcaatatatgtttgtgccacccggagcccctaagccagattctagggaatctcttgcatggcaaaccgccactaacccctcagtttttgtcaagctgtcagaccctcctgcgcaggtttcagtgccattcatgtcacctgcgagtgcttatcagtggttttatgacggatatcccacattcggagaacacaaacaggagaaagatcttgagtacggggcgtgtcctaataacatgatgggcacgttctcagtgcggactgtggggacctccaagtccaagtaccctctagtggttaggatttacatgagaatgaagcacgtcagggcgtggatacctcgcccgatgcgtaaccagaactacctattcaaagctaacccaaactatgctggcaa----caccatcaagccaactggtgccagtcgcacagcgat---taccac---------------------------------------tcttggg------------------------------------------aaatttgggcaacagtctggggccatttatgtgggcaactttagagtggtcaaccgacatcttgccactcacaatgattgggcaaatcttgtttgggaagacagctctcgcgacttgctcgtgtcatccaccaccgcccaaggctgtgacacaattgcccgttgcgattgccagacaggggtgtattactgtaactctatgagaaaacactacccagttagtttttcgaaacccagcctaatctatgtagatgctagcgagtattacccagccaggtatcaatcacatctcatgctcgcacagggtcactcagaacctggtgactgtggtggcatccttagatgccaacatggcgtcgtcggcatagtgtctactggtggtaatgggcttgttggctttgccgacgtcagagacctcttgtggttagatgaagaagctatggaacagggcgtgtccgactacatcaag-ggtcttggagatgcttttggaacaggcttcactgacgcagtctcaagggaggttgaagctctcaagaactatcttatagggtctgaaggagcagttgagaaaattttgaaaaatcttattaaactaatctctgcactagtgattgtgatcaggagtgattacgacatggttaccctcactgcaaccttagcgctgataggttgccatggcagtccttgggcttggatcaagaccaaaacagcctccatcttaggtatccctatcgctcaaaagcagagcgcttcctggctcaagaagttcaatgacatggccaatgccgctaaggggttagagtgggtttccaacaagatcagcaaatttattgattggcttaaggagaaaatagtaccagcagccagggagaaggttgaattcctaaacaacttgaaacagctacca-ctgctagagaatcagatctcaaacttggaacaatctgctgcctcacaagaggaccttgaagtcatgtttgggaatgtgtcgtatctagctca---------cttctgtcgcaagttccaaccgctatacgccacggaagctaaaagagtctatgccctggagaagagaatgaataactatatgcagtttaagagcaaacaccgaattgaacctgtatgtctcattattaggggctcaccaggtactgggaagtctctagccactggtattattgcccgagcaatcgctgacaagtaccactccagcgtgtactcgctcccaccagacccggatcattttgatggttacaagcaacaggtggttacagtaatggatgatttgtgtcaaaaccccgatggtaaggatatgtctttattctgccaaatggtatccaccgtagacttcattccaccaatggcttctctcgaggagaagggagtttccttcacctctaagtttgtcatcgcatccactaatgccagtaatatcatagtaccaacagtgtctgattctgacgctatccgccgcaggttctacatggactgtgacattgaagtgacagactcatacaaaacagatctaggtagactggatgcagggcgagccgctaaactgtgctctgaaaacaacactgcaaattttaaacgttgcagcccattagtgtgtgggaaagccatccaacttagagataggaagtctaaagtcagatacagtgtggacacagtggtttcagaacttattagggaatacagtaataggtccgccattggcaacacgatcgaggctcttttccaaggtccacccaagttcagaccaattaggatt---agtcttgaagaaaaaccagccccagacgctattagcgaccttcttgctagcgtagatagtgaagaagttcgccagtactgc-agggatcaaggctggattattcctgaagctcccaccaatgtagagcggcatcttaatagagcggtgctcgttatgcaatctatcgccacagtagtggcagttgtctcgttggtgtacgtcatctacaagctctttgcagggtttcagggtgcgtattctggtgctcccaagcaagtgcttaagaaacccgctcttcgcacagcaacagtgcagggcccgagccttgactttgctctctccctactgagaaggaacatcaggcaagtccaaacagaccaggggcatttcactatgttgggtgttagggatcgcttagcagtcctcccgcgccactcacaacctggtaaaactatttggattgaacacaaactcgtgaacgtccttgatgcagttgaactggtggatgagcaaggagtcaacctggaattaaccctcatcactcttgacaccaacgaaaaatttagggatatcaccaaatttatcccagagaatatcagcactgctagtgatgccaccctggtgatcaacacggagcacatgccatcaatgtttgtcccggtgggtgacgttgtacattatggcttcttgaatctcagtggtaagcctacccatcgcaccatgatgtacaactttcctactaaagcaggacaatgtggaggagtggtgacatctgttgggaaggttgtcggcattcacattggtggcaatggcagacaaggtttttgcgcaggcctcaaaaggagttactttgctagtgaacaaggagagatccagtgggttaagcccaataaagaaactggaagactcaacatcaatggaccaacgcgtaccaagttagaacctagtgtgtttcatgacatcttcgagggaagtaaagaaccagctgtcttgcacagtaaagacccccggcttgaggtagatttcgaacaggccctgttctctaagtatgtgggaaacacactacatgagcctgacgagtacatcaaagaggcagctcttcattatgcaaatcaattaaagcaactagaaattaatacttctcaaatgagcatggaggaggcctgctacggcactgagaatcttgaggctattgaccttcacactagtgcaggttacccctatagtgccctggggataaagaaaagagacatcttagaccctaccaccagggacgtgagtaaaatgaagttctacatggacaagtatggtcttgaccttccttactccacttatgtcaaggatgagctgcgctcgattgataaaatcaagaaagggaagtcccgcctgatcgaggccagtagtctaaatgattcagtgtaccttagaatggctttcggacatttgtatgaggctttccacgcaaatcctgggacgataactggatcggctgtggggtgtaaccctgacacattctggagcaagctgccaattttgctccctggttcactctttgcctttgactactcaggttatgatgccagccttagccctgtctggttcagagcattagagttggttcttagggaggtaggatatagtgaagaggcaatctcactcattgagggaatcaaccacacacatcatgtgtatcgtaataagacctactgcgtgcttggtgggatgccctcaggctgttcaggaacatccatcttcaactcaatgatcaataacattattatcagaacactgctcataaaaacatttaagggcattgatttggatgaactcaatatggtcgcttatggagacgatgtgctcgctagctatcccttcccaattgattgcatggaactagcaaagactggtaaggagtatggtctgactatgactcctgctgataaatctccttgctttaatgaggttaattggggtaatgcaaccttcctcaaaaggggcttcttgcccgatgaacagtttccatttttgattcaccccactatgccaatgagagagatccatgagtctattcgatggaccaaggacgcacgaaacactcaagatcatgtgcggtctttgtgccttctagcatggcataatggtaagcaagaatatgagaagtttgtgagcacaattaggtctgtcccagtaggaagagcgttggctattccaaattatgaaaatcttagacgcaattggctcgagttatttt-----agaggttatac-------------------------atac---------------ctcaaccc-caccagaa----atctggt------c-g-----tgaatgt-g-actg--------gtgggggtaaatttgt-ta-taacc-a-g-aatagc--------------------------------------------------------------------------------------------------------------------------------------------------------------------------------------------------------------------------------
>JX244187.1_Human_enterovirus_71_strain_SDLY153_complete_genome
------------------ttaaaa--cag-cct-gtgggttg-c-acccactcaca-gggcctac-t-gggcgcaagcactctggtacctcggtacctttgtgcgcct-g-ttttaca---ccccccc---c---cccc-c------ag-t-gaaacttagaag--------------cagca-aactac-gatcaa-tagcaggcataacgctccagttgtgtcttga-tcaagcacttctg-tctccccggaccgagtatcaatagactgc-tcgcgcggctgaaggagaaaacgttcgttatccggctagctacttcgggaaacc-tagtaacaccatgaaagttgcggagagcttcgctcagca--ctc-cccca---gtgtagatcaggtcgatgagtcaccgca-ttccccacgggcgaccgtggcggtggctgcgttggcggcctgcccat--------ggggtaa-cccatggggcgctctaatacggacatggtgtg-aagagtctactgagctagctagtagtcctccggcccctgaatgcggctaatcccaactgcggagcacacgcccacaagcca-gcggg-tagtgtgtcgtaacgggtaactctgcagcggaaccgactactttgggtgtccgtgtttcc--tttt---atctttatattggctgcttatggtgacaattaaa-------gaattgttaccatatagctattggattggccatccgg--tgtgcaacagagcaattgtt-----tactta----tttatt-ggttttgtaccat-----taacctt--------------gaagtctgtgacc-acccttaattatatcttgaccctttacacagctaaa-----catgggttcgcaagtgtctacacagcgctccggttctcacgaaaactcaaactcagccactg-agggttctaccataaactacaccaccattaattactacaaagactcctatgctgccacagcaggcaaacagagtctcaagcaggatccagacaagtttgcaaatcctgttaaagacatcttcactgaaatggcggcgccgctgaagtccccatccgctgaggcatgtgggtacagtgatcgagtggcgcaattaactattggcaactccaccatcactacgcaagaagcggctaacatcatagtcggttatggtgagtggccttcctactgctcagattctgacgctacagcagtggataaaccaacgcgcccggatgtttcagtgaacaggttttacacattggacactaaattatgggagaaat------------------cgtccaagggatggtactggaagttcccggatgtgttaacagaaactggggtttttgggcaaaatgcacaattccactacctctaccgatcagggttctgcatccatgtgcagtgcaatgccagtaaattccaccaaggagcactcctagtcgctgtcctaccagagtatgtcattgggacagtggcaggcggtacagggacgg------aagatacccaacccccttacaagcagactcaacccggcgccgatggtttcgagttgcaacacccgtacgtgcttgatgctggcatcccaatatcacagttaacagtgtgcccacaccagtggattaatttgaggaccaacaattgtgctacaataatagtgccatacattaacgcactgccttttgattctgccttgaaccattgcaactttggcctattagttgtgcctattagcccactagactacgaccaaggagcgacgccagtaatccctataactatcacattggccccaatgtgttctgaattcgcaggtcttaggcaggcagtcacgcaaggatttcccaccgagctgaaacctggcacaaatcaatttttaaccactgatgatggcgtttcagcgcctattctgccaaacttccaccccaccccgtgtatccatatacctggtgaagttaggaacttgctagagttatgccaggtggagaccattctggaggttaacaa----------tgtgcccacgaatgccactagctta------atggagagaccgcgctttccggtctcagcacaagcag------ggaaaggtgagctgtgtgcggtgttcagagccggtcctgggcgaaatggaccgtggcaatccaccttactgggtcagttgtgtgggtactacacccaatggtcaggatcattggaagtcaccttcatgtttactggatccttcatggctaccggtaagatgctcatagcctatacaccgccaggaggccctttgcccaaggaccgggcgaccgccatgttgggcacgcacgtcatctgggattttgggctgcaatcgtctgttactcttgtaataccatggatcagcaacactcattatagagcgcatgcccgggatggagtgtttgattactataccacagggttagtcagtatatggtatcagacaaattacgtggttccaattggggcgcccaatacagcttatataatagcgctagcggcagcccaaaagaacttcactatgaaattgtgcaaggatgctagtgatatcctgcagacgggcaccatccagggagatagg--------gtggcagatgtaattg---aaagttccat--------------------------aggagatagcgtgagcagagccctcactcacgctctaccagca--------cccacaggccagaacacacaggtgagcagtcatcgactggatacaggcaaggttccagcactccaagctgctgaaattggagcatcatcaaatgttagtgacgagagcatgattgagacacgctgtgtccttaactcgcacagtacagctgagaccactcttgatagtttcttcagtagggcgggattagttggagagatagatctccctcttaagggcacaac-taacccaaatggttatgccaactgggacatagatataacaggttacgcgcaaatgcgtagaaaggtagagctattcacctacatgcgctttgatgcagagttcacttttgttgcgtgcacacccaccgggcaagttgtcccacaattgctccaatatatgtttgtgccacccggagcccctaagccagattctagggaatcccttgcatggcaaaccgccactaacccctcagtttttgtcaagctgtcagaccctcctacgcaggtttcagtgccattcatgtcacctgcgagtgcttatcaatggttttatgacggatatcccacattcggagaacacaaacaggagaaagatcttgaatacggggcatgtcctaataacatgatgggcacgttctcagtgcggactgtggggacctccaagtccaagtaccctttagtggttaggatttacatgagaatgaagcacgtcagggcgtggatacctcgcccgatgcgtaaccagaactacctattcaaagccaacccaaattatgctggcaa----ctccattaagccaactggtgctagtcgcacagcgat---caccac---------------------------------------tcttggg------------------------------------------aaatttggacaacagtctggggctatttatgtgggcaattttagagtggtcaaccgacatcttgccactcacaatgattgggcaaatcttgtttgggaagacagctctcgcgacttgcttgtgtcatccacctccgcccaaggttgtgatacgattgctcgttgcgattgccagacaggggtgtactactgtaactcgatgagaaaacactacccagtcagtttttcgaaacccagcctgatctatgtagaggctagcgagtattacccagccaggtaccaatcacatctcatgctcgcacagggtcactcagaacctggtgattgcggtggtatccttagatgccaacatggcgtcgtcggcatagtgtctactggtggtaatgggctcgttggctttgcagacgtcagagacctcttgtggttagatgaagaagctatggaacagggcgtgtccgactacatcaag-ggtctcggagatgcttttggaacaggcttcactgacgcagtctcaagggaggttgaagctctcaaaaactatcttatagggtctgaaggagcagttgagaaaatcttgaaaaatcttattaaactaatctctgcactggtgattgtgatcagaagtgattacgacatggttaccctcactgcaaccttagcgctgataggttgtcatggcagtccttgggcttggatcaaagccaaaacagcctccatcttaggtatccctatcgctcaaaagcagagcgcttcctggctcaagaagttcaatgatatggccaacgccgctaaggggttagagtgggtttccaacaagatcagcaaatttattgattggcttaaggagaaaatagtaccagcagccagggagaaggttgaattcctaaacaacttgaaacagctgcca-ctgctagagaatcagatctcaaacttggaacaatctgctgcctcacaagaggaccttgaaatcatgtttgggaatgtgtcgtatctagctca---------cttctgtcgcaagttccaaccgctatacgccacggaagctaaaagagtctatgccctggagaagagaatggataactatatgcagttcaagagcaaacaccgaattgaacctgtatgtctcattattaggggctcaccaggcactgggaagtctctagccactggtattattgctcgagcaatcgctgataagtaccactccagcgtgtactcgctcccaccagacccggatcattttgatggttacaagcaacaggtggttacagtaatggatgatttgtgtcaaaaccccgatggtaaggatatgtctttattctgtcaaatggtgtccaccgtagacttcattccaccaatggcttctctcgaggagaagggagtttccttcacctctaagtttgtcatcgcatccactaatgccagtaatatcatagtaccaacagtgtctgattctgacgctattcgccgcaggttctacatggactgtgacattgaagtaacagactcgtacaaaacagatctaggtagactggatgcagggcgagccgctaaactgtgctctgaaaacaacactgcaaactttaaacgttgcagcccattagtgtgtgggaaagccatccaacttagagatagaaagtctaaagtcagatacagtgtggatacagtggtttcagaacttattagggaatacagcaataggtccgccattggcaacacaatcgaggctcttttccaaggtccacccaagttcagaccaattaggatt---agtcttgaagaaaaaccagccccagacgctattagcgacctccttgctagcgtagatagtgaagaagtgcgccagtactgc-agggatcaaggctggattattcctgaagctcccaccaatgtagagcggcaccttaatagagcggtgcttgttatgcaatccatcgccacagtagtggcggttgtctcgttggtgtacgtcatctacaagctctttgcagggtttcagggtgcgtattctggtgctcccaagcaagtgcttaagaaacccgctcttcgcacagcaacagtgcagggcccgagccttgactttgctctctccctactgagaaggaacatcaggcaagtccaaacagaccaggggcatttcaccatgttgggtgttagggatcgcttagcagtcctcccacgccactcacaacctggcaaaactatttggattgagcacaaactcgtgaacgtccttgatgcagttgaactggtggatgagcaaggagtcaacctggaattaaccctcatcactcttgacaccaacgaaaaatttagggatatcaccaaattcatcccagaaaatatcagcactgctagtgatgccaccctagtgatcaacacggagcacatgccatcaatgtttgtcccggtgggtgacgttgtgcagtatggctttttgaatctcagtggtaagcctacccatcgcaccatgatgtacaactttcctactaaagcaggacagtgtggaggagtggtgacatctgttgggaaggttgtcggcattcacattggtggcaatggcagacaaggtttttgcgcaggcctcaaaaggagttactttgctagtgaacaaggagagatccagtgggttaagcctaataaagaaactggaagactcaacatcaatggaccaacccgtaccaagttagaacctagtgtattccctgacatcttcgagggaagtaaagaaccagctgtcttgcacagtaaagacccccgacttgaggtagattttgaacaggccctgttctctaagtatgtgggaaacacactacatgagcctgacgagtacatcaaagaggcagctcttcattatgcaaatcaattaaagcaactagaaattaatacctctcaaatgagcatggaggaggcctgctacggtactgagaatcttgaggctatcgatcttcacactagtgcaggttacccctatagtgccctggggataaagaaaagagacatcttagaccctaccaccagggacgtgagtaaaatgaggttctacatggacaagtgtggtcttgatcttccttactccacttatgttaaggacgagctgcgctcgattgataaaatcaagaaagggaagtcccgcctgatcgaggccagtagtctaaatgattcagtgtacctcagaatggctttcggacatttgtatgaggctttccacgcgaatcctgggacgataactggatcagccgtggggtgtaaccctgacacactctggagcaagctgccaattttgctccctggttcactctttgcctttgactactcaggttatgatgccagccttagccctgtctggttcagagcattagaattggttcttagggagatagggtatagtgaagaggcaatctcactcattgagggaatcaaccacacacatcatgtgtatcgtaataagacctattgtgtgcttggtgggatgccctcaggctgttcgggaacatccattttcaactcaatgaccaacaacattattatcagagcactgctcataaaaacatttaagggtattgatttggatgaactcaacatggtcgcttatggagacgatgtgctcgctagctatcccttcccaattgattgcttggaaccagcaaagactggtaaggagtatggtctgaccatgactcctgctgataaatctccttactttaatgaggtcaattggggtaatgcgaccttcctcaaaaggggctttttgcccgatgaacagtttccatttttgattcaccctactatgccaatgagggagatccatgagtccattcgatggaccaaggacgcacgaaacactcaagatcatgtgcggtccttgtgcctcctagcatggcataatggtaagcaagaatatgagaagtttgtgagcacaattaggtctgtcccagtaggacgagcgttggctatcccaaattatgaaaatcttagacgcaattggctcgagttatttt-----agaggttatat-------------------------acac---------------ctcaaccc-caccagaa----atctggt------c-g-----tgaatgt-g-actg--------gtgggggtaaatttgt-ta-taacc-a-g-aatagc--------------------------------------------------------------------------------------------------------------------------------------------------------------------------------------------------------------------------------
>KP289430.1_Enterovirus_A71_isolate_EV71/P868/2013/China_complete_genome
------------------ttaaaa--cag-cct-gtgggttg-c-acccactcaca-gggcctac-t-gggcgcaagcactctggtacctcggtacctttgtgcgcct-g-ttttata------cccc---c---cccc-c------ag-t-gaaacttagaag--------------cagca-aaccac-gatcaa-tagcaggcatagcgctccagttatgtcttga-tcaagcacttctg-tttccccggactgagtatcaatagactgc-tcgcgcggttgaaggagaaaacgttcgttatccggccaactacttcggaaaacc-tagtaacaccatgaaagttgcggagagcttcgttcagca--ctc-cccca---gtgtagatcaggtcgatgagtcaccgca-ttccccacgggtgaccgtggcggtggctgcgttggcggcctgcccat--------ggggtaa-cccatggggcgctctaatacggacatggtgtg-aagagtctactgagctagttggtagtcctccggcccctgaatgcggctaatcctaactgcggagcacatgcccacaagcca-gcggg-tggtgtgtcgtaacgggtaactctgcagcggaaccgactactttgggtgtccgtgtttcc--tttt---aactttatattggctgcttatggtgacaattaga-------gaattgttaccatatagctattggattggccatccgg--tgtgcaacagagcaattatt-----tactta----tttatt-ggttttgtaccat-----taacttt--------------aaattctgtgacc-actcttaattatatcttgactcttaacacagctaaa-----catgggctcgcaagtgtctacacagcgctccggttctcacgaaaactcaaactcagccactg-agggttctaccataaactacaccaccattaattactacaaagactcctatgctgctacagcaggcaagcagagcctcaagcaggatccagacaagtttgcaaatcctgttaaagacatcttcactgaaatggcggcgccgctgaagtccccatccgctgaggcgtgtgggtacagtgatcgagtggcgcagttaactattggcaactccaccatcaccacgcaagaggcggctaacatcatagtcggttatggtgagtggccttcctactgctcagattctgacgctacagcagtggataaaccaacgcgcccggatgtttcagtgaacaggttttacacattggacactaaattatgggagaaat------------------cgtccaagggatggtactggaagttcccggatgtgttaacagaaactggggtttttgggcaaaatgcacagttccactacctctaccgatcagggttctgcatccacgtgcagtgcaatgccagtaaattccaccaaggggcactcctagtcgctgtcctaccagagtatgtcattgggacagtggcaggtggtacagggacgg------aagatacccaccccccttacaagcagactcaacccggcgccgatggtttcgagttgcaacacccgtacgtgcttgatgctggcatcccaatatcacagttaacagtgtgcccacaccagtggattaatttgaggaccaacaattgtgctacaataatagtgccatacattaacgcactgccttttgattctgccttgaaccattgcaactttggcttgctagttgtgcctattagcccactagattacgaccaaggagcgacgccagtaatccctataactatcacattggccccaatgtgttctgaattcgcaggtcttaggcaggcagtcacgcaagggttccctaccgagctaaagcctggcacaaatcaatttttaaccaccgatgatggcgtttcagcacctattctaccaaacttccaccccaccccgtgcatccacatacctggtgaagtcaggaacttgctagagttatgtcaggtggagaccattctggaggttaacaa----------tgtacccacgaatgccactagctta------atggagagactgcgcttcccggtctcagcacaagcag------ggaaaggcgaactgtgtgcggtgtttagagcagaccccgggcgaaatggaccatggcaatccaccttactgggtcagttgtgcgggtattacacccaatggtcaggatcattggaagttacctttatgtttactggatccttcatggccaccggtaagatgctcatagcctatacaccaccaggaggtcctctacccaaggaccgggcaaccgccatgttgggcacgcacgtcatctgggatttcgggctgcaatcgtctgttacccttgtaataccatggattagcaacactcattatagagcacatgcccgagatggggtgtttgactactacaccacagggttagtcagtatatggtatcagacaaattacgtggttccaattggtgcgcccaacacagcctacataatagcactggcggcagcccaaaagaacttcactatgaagttgtgcaaggatgctagcgatatcctgcagacgggcaccattcagggagatagg--------gtggcagatgtaattg---aaagctccat--------------------------aggagatagcgtgagcagagccctcactcacgctctaccagca--------cccacaggccagaacacacaggtgagtagtcatcgactggatacgggcaaagtaccagcactccaagctgctgaaattggagcttcatcaaatgctagtgacgagagcatgattgagacacgctgtgtcctcaactcacacagtacagctgagaccactcttgatagtttcttcagtagggcaggattagttggagagatagatctccctcttgagggtacaac-taacccaaatggttacgccaactgggacatagatataacaggttacgcgcaaatgcgtagaaaggtagagctattcacctacatgcgctttgatgcagagttcacttttgttgcgtgcacacccaccggggaagttgttccacaattgctccaatatatgtttgtaccacccggagcccctaagccagattctagggaatcccttgcatggcaaaccgccactaacccctcagtctttgtcaagctgtcagacccccctgcgcaggtttcagtgccattcatgtcacctgcgagtgcttatcagtggttttatgacggatatcccacattcggagaacacaaacaggagaaagatcttgaatatggggcatgtcctaataacatgatgggcacgttctcagtgcggactgtggggacctccaagtccaagtatcctttagtggttaggatttacatgagaatgaagcacgtcagggcgtggataccccgcccgatgcgtaaccagaactacctattcaaagccaacccaaattatgctggtaa----ctccattaagccaactggtgccagtcgcactgcgat---caccac---------------------------------------ttttggg------------------------------------------aaatttggacaacagtttggggccatttatgtgggcaactttagagtggttaaccgtcattttgccactcacaatgattgggcaaattttgtttgggaagacagctctcgcgacttgcttgtgtcatttaccaccgcccagggctgtgatacgattgcccgttgcgattgccagacaggggtgtactactgtaactttatgagaaaacactacccagttagtttttcaaaacccagtttaatctatgtagatgctagcgagtattacccagccaggtaccaatcacatctcatgctcgcacagggccactcagagcccggtgactgtggtggtatccttagatgtcaacatggcgtcgtcggcatagtgtctactggtggtaatggactcgttggctttgccgacgtcagagacctcttgtggttagatgaagaagctatggaacagggcgtgtccgattacatcaag-ggtcttggagatgcttttggaacaggcttcactgacgcagtctcaagggaggttgaagctctcaagaactatcttatagggtctgaaggagcagttgagaaaattttgaaaaatcttattaaactaatctctgcactagtgattgtgatcaggagtgattacgacatggttaccctcactgcaaccttagcgctgataggttgtcatggcagtccttgggcttggattaaggccaaaacagcctccatcttaggtatccctatcgctcaaaagcagagcgcttcctggctcaagaagttcaatgacatggccaacgccgctaaggggttagagtgggtttccaacaagatcagcaaatttattgattggcttaaggagaaaatagtaccagcagccagggagaaggttgaattcctaaacaacttgaaacagctgcca-ctgctagagaatcagatctcaaacttggaacaatctgctgcctcacaagaggaccttgaggtcatgtttgggaatgtgtcgtatctagctca---------cttctgtcgcaagttccaaccgctatacgccacggaagctaaaagagtctacgccctggagaagagaatgaataactacatgcagttcaagagcaaacaccgaattgaacctgtatgtctcattattaggggctcaccaggcactgggaagtctctagccactggtattattgcccgagcaatcgctgataagtaccactctagcgtgtactcgctcccaccagacccggatcattttgatggttataagcaacaggtggttacagtaatggatgatttgtgtcaaaatcccgatggtaaggatatgtctttattctgtcaaatggtatccaccgtagacttcattccaccaatggcttctctcgaagagaagggagtttccttcacctctaagtttgtcatcgcatccactaatgccagtaatatcatagtaccaacagtgtctgattctgacgctattcgccgcaggttctacatggactgtgatattgaagtgacagactcatacaaaacagatctaggtagactggatgcagggcgagccgctaaactgtgctctgaaaacaacactgcaaattttaaacgttgcagcccattggtgtgtgggaaggccatccaacttagagataggaagtctaaagtcagatacagtgtggacacagtggtttcagaactcattagggaatacagcactaggtccgccattggcaacacaatcgaggctcttttccaaggtccacccaagttcagaccaattaggatt---agtcttgaagaaaaaccagccccagacgctattagcgacctcctcgctagcgtagatagtgaagaagtgcgccagtactgc-agggatcaaggctggattattcctgaagctcccaccaatgtagagcggcaccttaatagagcggtgcttgttgtgcaatccatcgccacagtagtggcagttgtctcgttggtgtacgttatctacaagctctttgcagggtttcagggtgcgtattctggtgctcccaagcaagtgcttaagaaacctgctcttcgtacagcaacagtgcagggcccgagccttgactttgctctctccctgctgagaaggaacatcaggcaagtccaaacagaccagggtcatttcaccatgttgggtgttagggatcgcttagcagtcctcccacgccactcacaacctggcaaaactatttggattgagcacaaactcgtgaacgtccttgatgcagttgagctggtggatgagcaaggagtcaacctggaattaaccctcattactcttgacaccaacgaaaagtttagggatattaccagattcatcccagaaaatatcagcactgctagtgatgccaccctagtgatcaacacggagcacatgccatcaatgtttgtcccggtgggtgatgttgtgcagtatggcttcgtgaatcttagtggtaagcctacccaccgcaccatgatgtacaactttcctactaaagcaggacagtgtggaggagtggtgacatctgttgggaaagttgttggcattcacattggtggcaatggcagacagggtttttgcgcaggcctcaaaaggagttactttgctagtgaacaaggggagatccagtgggttaagcccaataaagaaactggaagactcaacatcaatggaccaacccgtaccaagctagaacctagtgtattccatgacatcttcgagggaagtaaagaaccagctgtcttgcacagtaaagacccccgacttgaggtagattttgaacaggccctgttctctaagtatgtgggaaacacactacacgagcctgacgagtacatcaaagaggcagctcttcattatgcaaatcaattaaagcaactagaaattaatacctctcaaatgagcatggaggaggcctgctacggtactgagaatcttgaggctattgatcttcacactagtgcaggttacccctatagtgccctggggataaagaaaagagacatcttagaccctactaccagggacgtgagtaaaataaagttctacatggacaagtatggtcttgatcttccttactccacttatgtcaaggacgagctgcgctcgattgataaaatcaagaaagggaagtcccgcttgatcgaggccagtagtctaaatgattcagtgtacctcagaatggctttcgggcatttgtatgaggctttccacgcaaatcctgggacgataactggatcggctgtggggtgtaaccctgacacattctggagcaagctgccaattttgctccctggttcactctttgcctttgactactcaggttatgatgccagccttagccctgtctggttcagagcattagaattagtccttagggagataggatatagtgaagaggcaatctcactcattgagggaatcaaccacacacatcatgtgtatcgtaataagacctattgcgtgcttggtgggatgccctcaggctgttcaggaacatccatcttcaactcaatgatcaataacattattatcagagcgctgctcataaaaacatttaagggcattgatttggatgaactcaatatggtcgcttatggagacgatgtgctcgctagctatcccttcccaattgattgcttggaactagcaaagactggtaaggagtatggtctgaccatgactcctgctgacaaatctccttgctttaatgaggtcaattggggtaatgcgaccttcctcaaaaggggctttttgcccgatgaacagtttccatttttgattcaccccactatgccaatgagagagatccatgagtccattcgatggaccaaggacgcacgaaacactcaagatcatgtgcggtccttgtgcctcctagcatggcataatggtaagcaagaatatgagaagtttgtgagcacaattaggtctgtcccagtaggaagagcgttggctattccaaattatgaaaatcttagacgtaattggctcgagttatttt-----agagattatac-------------------------atac---------------ctcaaccc-caccagaa----atctggt------c-g-----tgaatgt-g-actg--------gtgggggtaaatttgt-ta-taacc-a-g-aatagc--------------------------------------------------------------------------------------------------------------------------------------------------------------------------------------------------------------------------------
>KF142412.1_Enterovirus_A71_isolate_HNCZ/201208_complete_genome
------------------ttaaaa--cag-cct-gtgggttg-c-acccactcaca-gggcctac-t-gggcgcaagcactctggtacttcggtacctttgtgcgcct-g-ttttaca-------ccc---c---cccc-c------ag-t-gaaacttagaag--------------cagca-aaccac-gatcaa-tagcaggcatagcgctccagttatgtcttga-tcaagcactcctg-tttccccggactgagtatcaatagactgc-tcgcgcggttgaaggagaaaacgttcgttacccggccaactacttcggaaaacc-tagtaacaccatgaaagttgcggagagtttcgttcagca--ctc-cccca---gtgtagatcaggtcgatgagtcaccgca-ttccccacgggcgaccgtggcggtggctgcgttggcggcctgcccat--------ggggtaa-cccatggggcgctctaatacggacatggtgtg-aagagtctactgagctagttggtagtcctccggcccctgaatgcggctaatcccaactgcggagcacacgcccacaagcca-gcggg-tagtgtgtcgtaatgggtaactctgcagcggaaccgactactttgggtgtccgtgtttcc--tttt---atctttatattggctgcttatggtgacaattaga-------gaattgttaccatatagctattggattggccatccgg--tgtgcaacagagcaattatt-----taccta----tttatt-ggttttgtaccat-----taacctt--------------gaattctgtgacc-acccttaattatatcttgacccttaacacagctaaa-----catgggttcgcaagtgtctacacagcgctccggttctcacgaaaactcaaactcagccactg-agggttctactataaactacaccaccattaattactacaaagactcctatgctgccacagcaggcaaacagagcctcaagcaggatccagataagtttgcaaatcctgttaaagacatcttcactgaaatggcggcgccactgaagtccccatccgctgaggcatgtgggtacagtgatcgggtggcgcagttaactattggcaactccaccatcactacgcaggaagcggctaacatcatagtcggttatggtgagtggccttcctactgctcagattctgacgctacagcagtggacaaaccaacgcgcccggatgtttcggtgaacaggttttacacattggacactaaattatgggagaaat------------------cgtccaagggatggtactggaagttcccggatgtgttaacagaaaccggggttttcggccaaaacgcacaattccactacctctaccgatcagggttctgcattcacgtgcagtgcaatgccagcaaattccaccaaggagcactcctagtcgctgtcctaccagagtatgtcattgggacagtggcgggcggtacagggacgg------aagatacccaccccccttacaagcaaactcaacctggcgccgacggttttgagttgcaacacccgtatgtgcttgatgctggcatcccaatatcacagttaacagtgtgcccacaccagtggattaatttgaggaccaacaattgtgctacaataatagtgccatacatcaacgcactgccttttgactctgccttgaaccattgcaactttggcctgttagttgtgcctattagcccactagactacgaccagggagcgacgccagtaatccctataactatcacattggccccaatgtgttctgaattcgcaggtcttaggcaggcagtcacgcaagggttccccaccgagttaaagcctggcacaaatcaatttttaaccaccgatgatggcgtttcagcacctattctaccaaacttccaccccaccccgtgcatccacatacctggcgaagttaggaacttgctagagttatgccaggtggagaccattctggaggttaacaa----------tgtgcccacgaacgccactagctta------atggagagactgcgcttcccggtctcagcacaagcag------ggaaaggtgagctgtgtgcggtgtttagagccgaccccgggcgaaatggaccatggcaatccaccttactgggtcagttgtgcgggtattacacccaatggtcaggatcattggaagttactttcatgtttactggatccttcatggctaccggtaagatgctcatagcctatacaccaccaggaggtcctctacccaaggaccgggcaactgccatgttgggcacgcacgtcatctgggattttggactgcaatcgtctgttacccttgtaataccatggattagcaacactcattatagagcacatgcccgagatggagtgtttgactactacaccacagggttagtcagtatatggtaccagacaaattacgtggttccaattggtgcgcctaacacagcctatataatagcactagcggcagcccaaaagaacttcactatgaagttgtgcaaggatgctagtgatatcttgcagacgggcaccatccagggagatagg--------gtggcagatgtaattg---aaagttccat--------------------------aggagatagcgtgagcagagccctcactcacgctctaccagca--------cccacaggtcagaacacacaggtgagcagtcatcgactggatacaggcaaggttccagcactccaagctgctgaaattggagcatcatcaaatgccagtgacgagagcatgattgagacacgctgtgtccttaactcgcacagtacagctgagaccactcttgatagtttcttcagtagggcgggattagttggagagatagatctccctctcaagggcacaac-taacccaaatggttatgccaactgggacatagatataacaggttacgcgcaaatgcgtagaaaggtagagctattcacctacatgcgctttgatgcggagttcacttttgttgcgtgcacacccaccggggaagttgtcccacaattgctccaatatatgtttgtaccacctggagcccctaagccagattctagggaatcccttgcatggcaaaccgccactaacccctcagtttttgtcaagctgtcagaccctcctgcgcaggtttcagtaccattcatgtcacctgcgagtgcttatcaatggttttatgacggatatcccacattcggagaacacaaacaggagaaggatcttgaatacggggcatgtcctaataacatgatgggcacgttctcagtgcggactgtgggaacctccaagtccaagtaccctttagtggttaggatttacatgagaatgaagcatgtcagggcgtggatacctcgcccgatgcgtaaccagaactacctgttcaaagccaacccaaattatgctggcaa----ctccattaagccaactggtgccagtcgcacagcgat---caccac---------------------------------------tcttggg------------------------------------------aaatttggacaacagtctggggctatttatgtgggcaactttagagtggtcaaccgacatcttgccactcacaatgattgggcaaatcttgtttgggaagacagctctcgcgacttgctcgtgtcatccaccaccgcccaaggctgtgacacgattgcccgttgcaattgccagacaggggtgtactactgtaactctatgagaaaacactacccagttagtttttcaaaacccagcctgatctatgtagatgctagcgagtattacccagccagataccaatcacatctcatgctcgcacagggtcactcagaacctggtgactgtggtggtatccttagatgccaacatggcgtcgtcggcatagtgtctactggtggtaatgggctcgttggctttgctgacgtcagagatctcttgtggttagatgaagaagctatggaacagggcgtgtccgactacatcaag-ggtctcggagatgcttttggaacaggtttcactgacgcagtctcaagggaggttgaagttctcaagaactatcttatagggtctgaaggagcagttgagaaaattttaaaaaatcttattaaactaatctctgcactagtgattgtgatcaggagtgattacgacatggttaccctcactgcaaccttagcgctgataggttgtcatggtagtccttgggcttggatcaaagccaaaacagcctccatcttaggtatccctatcgctcaaaagcagagcgcttcctggcttaagaagttcaatgacatggccaacgccgctaaggggttagagtgggtttccaacaagatcagcaaatttattgattggcttaaggagaaaatagtaccagcagctagggagaaggttgaattcctaaacaacttgaaacagctgcca-ctgttagagaatcagatctcaaacttggaacaatctgctgcctcacaagaggaccttgaagtcatgtttgggaatgtgtcgtatctagctca---------cttctgtcgcaagttccaaccgctatacgccacggaagccaaaagagtctatgccctggagaagagaatgaataactatatgcagttcaagagcaaacaccgaattgaacctgtatgtctcattattaggggctcaccaggcactgggaagtctctagccactggtattatagctcgagcaatcgctgataagtaccactccagcgtgtactcgctcccaccagacccggatcattttgatggttacaagcagcaagtggttacagtaatggatgatttgtgtcaaaaccccgatggtaaggatatgtctttattctgtcaaatggtatccaccgtagacttcattccaccaatggcttctctcgaggagaagggagtatccttcacctctaagtttgtcatcgcatccactaacgccagtaatatcatagtaccaacagtgtctgattctgacgctattcgccgcaggttctacatggactgtgacattgaagtgacagactcgtacaaaacagatctaggtagattggatgcagggcgagctgctaaactgtgctctgaaaataacactgcaaattttaaacgttgcagtccattagtgtgtgggaaagctatccaacttagagatagaaagtctaaagtcagatacagtgtggatacggtggtttcagaacttattagggaatacagcaataggtccgccattggcaacacaatcgaggctcttttccaaggtccacccaagttcaggccaattaggatt---agtcttgaagaaaaaccagccccagacgctattagcgatctccttgctagcgtggatagtgaagaagtgcgccagtactgc-agggatcaaggctggattattcctgaagttcccaccaatgtagagcggcaccttaatagagcggtgcttgttatgcaatccatcgccacagtagtggcggttgtctcgttggtgtacgtcatctacaagctctttgcagggtttcagggtgcatattctggtgctcctaagcaagtgcttaagaaacccgctcttcgcacagcaacagtgcagggcccgagccttgattttgctctctccctactgagaaggaacatcaggcaagtccaaacagaccaagggcacttcaccatgttgggcgttagggatcgcttagcagtcctcccacgccactcacaacctggcaaaactatttggattgagcacaaactcgtgaacgtccttgatgcagttgaactggtggacgagcaaggagttaacctggaattaaccctcatcactcttgacaccaacgaaaaatttagggatataaccaaattcatcccagaaaatatcagcactgctagtgatgctaccctagtgatcaacacggagcacatgccatcaatgtttgtcccggtgggtgacgttgtgcagtatggttttttgaatctcagtggcaagcctacccatcgcaccatgatgtacaactttcctaccaaagcaggacagtgtggaggagtggtgacatctgttgggaaggttgtcggcattcacattggcggcaatggcagacaaggtttttgcgcaggcctcaaaaggagttactttgctagtgaacaaggagagatccagtgggttaagcccaatagagaaactggaagactcaacatcaatggaccaacccgcaccaagctagaacctagcgtatttcatgacatcttcgagggaaataaagaaccagctgtcttgcacagtaaagaccctcgacttgaggtagattttgaacaggccctgttctctaagtatgtgggaaacacactacacgagcctgacgagtacatcaaagaggcagctcttcattatgcaaatcaattaaagcaactggaaattgatacctctcaaatgagcatggaggaggcctgctacggtactgagaatcttgaggctattgatcttcacactagtgcaggttacccctatagtgccctggggataaagaaaagagacattttagaccctaccaccagggacgtgagtaaaatgaagttctacatggacaagtatggtcttgatcttccttactccacttatgtcaaggacgagctgcgctcgattgataaaatcaagaaagggaagtcccgcctgatcgaggccagtagcctaaatgattcagtgtacctcagaatggctttcggacatttgtatgaggctttccacgcaaaccctgggacgataactgggtcggccgtggggtgtaatcctgacacattctggagcaagctgccaattttgctccctggttcactctttgcctttgactactcaggttatgatgccagccttagccctgtctggttcagagcattagaattggttcttagagagataggatatagtgaggaggcaatctcactcattgaggggatcaaccacacacatcatgtgtatcgtaataagacctattgcgtgcttggtggaatgccctcaggctgttcaggaacatccatcttcaactcaatgatcaataacattattatcagagcactgctcataaaaacatttaagggcattgatttggatgaactcaacatggtcgcttatggagacgatgtgctcgctagctatcccttcccaattgattgcttggaactagcaaaaactggtaaggagtatggtctgaccatgactcctgctgataaatctccttgctttaatgaggtcaattggggtaatgcgaccttcctaaaaaggggctttttgcccgatgaacagtttccatttttgattcaccccactatgccaatgagagagatccatgagtccatccgatggaccaaggacgcacgaaacactcaagatcatgtgcggtccttatgcctcctagcatggcataacggtaagcaagaatatgagaagtttgtgagcacaattaggtctgtcccagtaggaagagcgttggctattccaaattatgaaaaccttagacgcaattggctcgagttatttt-----agaggttacac-------------------------atac---------------ctcaaccc-caccagaa----atctggt------c-g-----tgaatgt-g-actg--------gtgggggtaaatttgt-ta-taacc-a-g-aatagc--------------------------------------------------------------------------------------------------------------------------------------------------------------------------------------------------------------------------------
>KP289421.1_Enterovirus_A71_isolate_EV71/P156/2013/China_complete_genome
------------------ttaaaa--cag-cct-gtgggttg-c-acccactcaca-gggcctac-t-gggcgcaagcactctggtacctcggtacctttgtgcgcct-g-ttttata------cccc---c---cccc-c------ag-t-gaaacttagaag--------------cagca-aaccac-gatcaa-tagcaggcatagcgctccagttatgtcttga-tcaagcacttctg-tttccccggactgagtatcaatagactgc-tcacgcggttgaaggagaaaacgttcgttatccggccaactacttcggaaaacc-tagtaacaccatgaaagttgcggagagcttcgttcagca--ctt-cccca---gtgtagatcaggtcgatgagtcaccgca-ttccccacgggcgaccgtggcggtggctgcgttggcggcctgcccat--------ggggtaa-cccatggggcgctctaatacggacatggtgtg-aagagtctactgagctagttggtagtcctccggcccctgaatgcggctaatcccaactgcggagcacacgcccacaagcca-gcggg-tagtgtgtcgtaacgggtaactctgcagcggaaccgactactttgggtgtccgtgtttcc--tttt---atctttatgttggctgcttatggtgacaattaaa-------gaattgttaccatatagctattggattggccatccgg--tgtgcaacagagcaattgtt-----taccta----tttatt-ggttttgtaccat-----taacctt--------------gaattctgtgacc-accctcaattatatcttgaccctcaacgcagctaaa-----catgggttcgcaagtgtctacacagcgctccggttctcacgaaaactcaaactcagccactg-agggttctaccataaactacaccaccattaattactacaaagattcctatgctgccacagcaggcaaacagagtctcaagcaggatccagacaagtttgcaaatcctgttaaagacatcttcactgaaatggcggcgccactgaagtccccatccgctgaggcatgtgggtacagtgatcgagtggcgcagttaactattggcaactccaccatcactacgcaagaagcggctaacatcatagtcggttatggtgagtggccttcctactgctcagattctgacgctacagcagtggataaaccaacgcgcccggatgtctcagtgaacaggttttacacattggacactaaattatgggagaagt------------------catccaagggatggtactggaagttcccggacgtgttaacagaaactggggtttttggccaaaatgcacaattccactacctctaccgatcagggttctgtattcacgtgcagtgcaatgccagcaaattccaccaaggagcactcctagtcgctgtcctaccagagtatgtcatcgggacagtggcaggcggtacagggacgg------aagatacccaccccccttacaaacaaactcaacccggcgccgatggtttcgagttgcaacacccgtacgtgcttgatgctggtgtcccaatatcacagttaacggtgtgcccacaccagtggattaatttgaggaccaacaattgtgccacaataatagtgccatacatcaacgcactgccttttgattctgccttgaaccattgcaactttggcctgttagtcgtgcctattagcccactggactacgaccagggagcgacgccagtaatccctataactatcacattggccccaatgtgttctgaattcgcaggtcttaggcaggcagtcacgcaagggttccccaccgagttaaagcctggcacaaatcaatttttaaccaccgatgatggcgtttcagcacctattctaccaaattttcaccccaccccgtgcatccatatacctggtgaagttaggaacttgctagagttatgccaggtggagaccattctggaggttaacaa----------tgtgcccacgaacgccactagctta------atggagagactgcgcttcccggtttcagcacaagcag------ggaaaggtgagctgtgtgcggtgtttagagccgaccccgggcgaaatggaccatggcaatccaccttactgggtcagctgtgcggatattacacccaatggtcaggatcattggaagttacctttatgtttactggatcctttatggctaccggtaagatgctcatagcctatacaccaccaggaggtcctttacccaaggaccgggcaaccgccatgttgggcacgcacgtcatctgggattttggactgcaatcgtctgttacccttgtaataccatggattagcaacactcattatagagcacatgcccgagatggagtgtttgactactataccacagggttagtcagtatatggtatcagacaaattacgtggttccaatcggtgcgcccaacacagcctatataatagcactagcggcagcccaaaagaacttcactatgaagttgtgcaaggatgctagtgatatcttgcagacgggcaccatccagggagatagg--------gtggcagatgtaattg---aaagctccat--------------------------aggagatagcgtgagcagagccctcactcacgctctaccagca--------cccacaggccaaaacacacaggtgagcagtcatcgactggatacaggcaaggttccagcactccaagctgctgaaattggagcatcatcaaatgctagtgacgagagcatgattgagacacgctgtgtccttaactcgcacagtacagctgagaccactcttgatagtttcttcagtagagcgggattagttggagagatagatctccctcttgagggcacaac-taacccaaatggttatgccaactgggacatagatataacaggttacgcgcaaatgcgtagaaaggtagagctattcacctacatgcgctttgatgcagagttcacttttgttgcgtgcacacccaccggggaagttgtcccacaattgctccaatatatgtttgtaccacctggagcccctaagccagattctagggaatcccttgcatggcaaaccgccactaacccctcagttttcgtcaagctgtcagaccctcctgcgcaggtttcagtgccattcatgtcacctgcgagtgcctatcaatggttttatgacggatatcccacattcggagaacacaaacaggagaaagatcttgaatacggggcatgtcctaataacatgatgggcacgttctcagtgcggactgtgggaacctccaagtctaagtaccctctagtggttagaatttacatgagaatgaagcacgtcagggcgtggatacctcgcccgatgcgtaaccagaactacctgttcaaagccaacccaaattatgctggcaa----ctccattaagccaactggtgccagtcgtacagcgat---caccac---------------------------------------tcttggg------------------------------------------aaatttggacaacagtctggggctatttatgtgggcaattttagagtggtcaaccgacatctagccactcacaatgattgggcaaatcttgtttgggaagacagctctcgcgacttgctcgtgtcatccaccaccgcccaaggctgtgacacgattgcccgttgcgattgccagacaggggtgtactactgtaactctatgaggaaacactacccagttagtttttcaaaacccagcctgatctatgtagatgctagcgagtattacccagccaggtaccaatcacatctcatgctcgcacagggtcactcagaacctggtgattgtggtggtatccttagatgccaacatggcgtcgtcggcatagtgtctactggtggtaatgggctcgttggctttgccgacgttagagacctcctgtggttagatgaagaagctatggaacagggcgtgtccgactacattaag-agtctcggggatgcttttggaacaggttttactgacgcagtctcaagggaggttgaagctctcaaaaactatcttatagggtctgaaggagcagttgagaaaattttgaaaaatcttattaaactaatctctgcactggtgattgtgatcaggagtgattacgacatggttaccctcactgcaaccttagcgttgataggttgtcatggcagtccttgggcttggattaaagccaaaacagcctccatcttaggtatccctatcgctcaaaagcagagcgcttcctggctcaagaagttcaatgacatggccaacgccgctaaggggttagagtgggtttccaacaagatcagcaaatttattgattggcttaaggagaaaatagtgccagcagccagggagaaggttgaattcctaaacaacttgaaacagctgcca-ctgctagagaatcagatctcaaacttggagcaatctgctgcctcacaagaggaccttgaagtcatgtttgggaatgtgtcgtatctagctca---------cttctgtcgcaagttccaaccgctatacgccacggaagctaaaagagtctatgccctggagaagagaatgaataactatatgcagttcaagagcaaacaccgaattgaacctgtatgtctcattatcaggggctcaccaggcactgggaaatctctagccactggtattattgctcgagcaatcgctgataagtaccactccagcgtgtactcgctcccaccagacccggatcattttgatggttacaagcaacaggtggttacagtaatggatgatttgtgtcaaaaccccgatggtaaggatatgtctttattctgtcaaatggtatccaccgtagacttcattccaccaatggcctctctcgaggagaaaggggtttccttcacctctaagtttgtcatcgcatccactaatgccagtaatatcatagtaccaacagtgtctgattctgacgctatccgccgcaggttctatatggactgtgacattgaagtgacagactcgtacaaaacagatctaggtagattggatgcagggcgagccgctaaactgtgctctgaaaataacactgcaaattttaaacgttgcagcccattagtgtgtgggaaagccatccaacttagagatagaaagtctaaagtcagatacagtgtggatacggtggtttcagaactcattagggaatacagcaataggtccgccatcggcaacacaatcgaggctcttttccaaggtccacccaagttcaggccaattaggatt---agccttgaagaaaaaccagccccagacgctattagcgatctccttgctagcgtagatagtgaagaagtgcgccagtactgc-agggatcaaggctggattattcctgaagctcccaccaatgtagagcggcatcttaatagagcggtgcttgttatgcaatccatcgccacggtagtggcggttgtctcgttggtgtacgtcatctacaagctctttgcagggtttcagggcgcatattctggtgctcctaagcaagtgcttaagaaacccgctcttcgcacagcaacagtgcagggcccgagccttgactttgctctctccctactgagaaggaacatcaggcaagtccaaacagaccaggggcatttcaccatgttgggcgttagggatcgcttagcagtcctcccacgccactcacaacctggcaaaactatttggattgagcacaaacttgtgaacgtccttgatgcagttgagctggtggatgagcaaggagttaacctggaattaaccctcatcactcttgacaccaatgaaaaatttagggatatcaccaaattcatcccagaaaatatcagcactgctagtgatgccaccctagtgatcaacacagagcatatgccatcaatgttcgtcccggtgggtgatgttgtgcagtatggctttttgaacctcagtggtaagcctacccatcgcaccatgatgtacaactttcctactaaagcaggacagtgtggaggagtggtgacatctgttgggaaggttgtcggcattcacattggcggcaatggcagacaaggtttttgcgcaggcctcaaaagaagttactttgctagtgaacaaggagaaatccagtgggttaagcctaataaagaaactggaagactcaacatcaatggaccaacccgcaccaaactagaacctagtgtattccatgacatcttcgagggaaataaagaaccagctgtcttgcacagtaaagacccccggcttgaggtagattttgaacaggccctgttctctaagtatgtgggaaacacactacatgagcctgacgagtacatcaaagaagcagctcttcattatgcgaatcaattaaagcaactagaaattgatacctctcaaatgagcatggaggaggcctgctacggtactgagaatcttgaggctattgatcttcacactagcgcaggttacccctatagtgccctggggataaagaaaagagacatcttagaccctgccaccagggacgtgagtagaatgaagttctacatggacaagtatggtcttgatcttccttactccacttatgtcaaggacgagctgcgctcgattgataaaattaagagagggaagtcccgcctgatcgaggccagtagcctaaatgattcagtgtatctcagaatggctttcggacatttgtatgaggccttccacgcaaatcctgggacggtaactggatcagccgtggggtgtaaccccgacacattctggagcaagctgccaattttgctccctggttcactctttgcctttgactactcaggttatgatgccagccttagccctgtctggttcagagcattagaattggttcttagggagataggttatagtgaagaggcaatctcactcattgagggaatcaaccacacacatcatgtgtatcgtaataagacctattgcgtgcttggtgggatgccctcaggctgttcaggaacatccatcttcaactcaatgatcaataacattattatcagagcactgctcataaaaacatttaagggcattgatttggatgaactcaacatggtcgcttacggagacgatgtgctcgctagctatcccttccctatcgattgcttggaattagcaaagactggcaaggagtatggtctgaccatgactcctgctgataaatctccttgctttaatgaggtcaattggggtaatgcgaccttcctcaaaaggggctttttacccgatgaacagtttccatttttgattcaccccactatgccaatgagagagatccatgagtccatccgatggaccaaagacgcacgaaatactcaagatcatgtgcggtccttgtgcctcctagcatggcataatggtaagcaagaatatgagaagtttgtgagcacaattaggtctgtcccagtaggaagagcgttggctattccaaattatgaaaatcttagacgcaattggctcgagttatttt-----agaggttacgc-------------------------atac---------------ctcaaccc-caccagaa----atctggt------c-g-----tgaatgt-g-actg--------gtgggggtaaatttgt-ta-taacc-a-g-aatagc--------------------------------------------------------------------------------------------------------------------------------------------------------------------------------------------------------------------------------
>KU936121.1_Enterovirus_A71_strain_SHAPHC5251/SH/CHN/14_complete_genome
------------------ttaaaa--cag-cct-gtgggttg-c-acccactcaca-gggcctac-t-gggcgcaagcactctggtacctcggtacctttgtgcgcct-g-ttttata------cccc---c---cccc-c------tagt-gaaacttagaag--------------cagca-aaccac-gatcaa-tagcaggcatagcgctccagttatgtcttga-tcaagcacttctg-tttccccggactgagtatcaatagactgc-tcgcgcggttgaaggagaaaacgttcgttatccggccaactacttcgggaagcc-tagtaacaccatgaaagttgcggagagcttcgttcagca--ctc-cccca---gtgtagatcaggtcgatgagtcaccgca-ttccccacgggcgaccgtggcggtggctgcgttggcggcctgcccat--------ggggcaa-cccatggggcgctctaatacggacatggtgtg-aagagtctactgagctagttggtagtcctccggcccctgaatgcggctaatcccaactgcggagcacacgcccacaagcca-gcggg-tagtgtgtcgtaacgggtaactctgcagcggaaccgactactttgggtgtccgtgtttcc--tttt---atctttatattggctgcttatggtgacaattaaa-------gaattgttaccatatagctattggattggccatccgg--tgtgcaacagagcaattatt-----taccta----tttatt-ggttttgtaccat-----taacctt--------------gaattctgtgacc-acccttaattatatcttgacccttaacacaactgaa-----catgggttcgcaagtgtctacacagcgctccggttctcacgaaaactcaaactcagccactg-agggttctaccataaactacaccaccattaattactacaaagactcctatgctgccacagcaggcaaacagagtctcaagcaggatccagacaagtttgcaaatcctgttaaagacatcttcactgaaatggcggcgccactgaagtccccatccgctgaggcatgtgggtacagtgatcgcgtggcgcagttaactattggcaactccaccatcactacgcaagaagcggctaacatcatagtcggttatggtgagtggccttcctactgctcagattctgacgctacagcagtggataaaccaacgcgcccggatgtttcagtgaacaggttttacacattggacactaaattatgggagaaat------------------cgtccaagggatggtattggaagttcccggatgtgttaacagaaactggggtttttggccaaaatgcacaattccactacctctaccgatcagggttctgtattcacgtgcagtgcaatgccagcaaattccaccaaggagcactcctagtcgctgtcctaccagagtatgtcattgggacagtggcaggcggtacagggacgg------aagacacccaccccccttacaagcaaactcaacccggcgccgatggtttcgagttgcaacacccgtacgtgcttgatgctggcatcccaatatcacagttaacagtgtgcccacaccagtggattaatttgaggaccaacaattgtgctacaataatagtgccatacatcaacgcactgccttttgattctgccctgaaccactgcaactttggcctgttagttgtgcctattagcccactggactacgatcagggagcgacgccagtaatccctataactatcacattggccccaatgtgttctgaattcgcaggccttaggcaggcagtcacgcaagggttccccactgagttaaagcctggcacaaatcaatttttaaccaccgatgatggtgtttcagcacctattctaccaaacttccaccccaccccgtgcatccacatacctggtgaagttaggaacttgctagagctatgccaggtggagaccattctggaggttaacaa----------cgtgcccacgaacgccactagctta------atggagaggctgcgcttcccggtctcggcacaagcag------ggaaaggtgagctgtgtgcggtgtttagagccgaccccgggcgaaatggaccatggcaatccaccttactgggtcagttgtgcgggtattacacccaatggtcaggatcattggaagttaccttcatgtttactggatccttcatggctaccggtaagatgctcatagcctatacaccaccaggaggtcctctacccaaggaccgggcaaccgcaatgttgggcacgcacgtcatctgggattttggactgcaatcgtctgttacccttgtaataccatggattagcaacactcattatagagcacatgcccgagatggagtgtttgactactacaccacagggttagtcagcatatggtatcagacaaattacgtggttccaatcggtgcgcccaacacagcctatataatagcactagcggcagcccaaaagaacttcactatgaagttgtgcaaggatgctagtgatatcttgcagacgggcaccatccagggagatagg--------gtggcagatgtaattg---aaagttccat--------------------------aggagatagcgtgagcagagccctcactcacgctctaccagca--------cccacaggccagaacacacaggtgagcagtcatcgactggatacaggcaaggttccagcactccaagctgctgaaattggagcatcatcaaatgctagtgacgagagcatgattgagacacgctgtgtcctcaactcgcatagtacagctgagaccactcttgacagtttcttcagtagggcgggattagttggagagatagatctccctcttgagggcacaac-taaccctaatggttatgccaactgggacatagatataacaggttacgcgcaaatgcgtagaaaggtagagctattcacctacatgcgctttgatgcagagttcacttttgttgcgtgcacacccaccggggaagttgtcccacaattgctccaatatatgtttgtaccacctggagcccctaagccagattctagggaatctcttgcatggcaaaccgccactaacccctcagtttttgtcaagttgtcagaccctcctgcgcaggtttcagtgccatttatgtcacctgcgagtgcctatcaatggttttatgacggatatcccacattcggagaacacaaacaggagaaagatcttgaatacggggcatgtcctaataacatgatgggcacgttctcggtgcggactgtgggaacctccaagtccaagtatcctttagtggttaggatttacatgagaatgaagcacgtcagagcgtggatacctcgcccgatgcgtaatcagaactacctgttcaaagccaacccaaattatgctggcaa----ctccattaagccaactggtgccagtcgcacagcgat---caccac---------------------------------------tcttgga------------------------------------------aaatttggacaacagtctggggctatttatgtgggcaactttagagtggtcaaccgacatcttgccactcacaatgattgggcaaatcttgtttgggaagacagctctcgcgacttgctcgtgtcatccaccaccgcccaaggttgtgacacgattgcccgttgcgattgccagacaggggtgtactactgtaattctatgagaaaacactacccagttagtttttcaaaacccagcctgatctatgtagatgctagcgagtattacccagccagataccaatcacatctcatgctcgcacagggtcactcagaacctggtgactgtggtggtatccttagatgccaacatggtgtcgtcggcatagtgtctactggcggtaatgggctcgttggctttgccgacgtcagagacctcctgtggttagatgaagaagctatggaacagggcgtgtccgactacatcaag-aatctcggggatgcttttggaacaggtttcactgatgcagtctcgagggaggttgaagctctcaaaaactatcttatagggtctgaaggagcagttgagaaaattttgaaaaatcttattaaactaatctctgcactggtgattgtgatcaggagtgactacgacatggtcaccctcactgcaaccttagcgctgataggttgtcatggcagtccttgggcttggattaaagccaaaacagcctctattttaggtatccctatcgctcaaaagcagagcgcttcctggctcaagaagttcaatgacatggccaatgccgccaaggggttagagtgggtttctaacaaaattagcaagtttattgattggcttaaggagaaaatagtaccagcagccagggagaaggttgaattcctaaacaacttgaaacagctgcca-ctactagagaatcagatctcaaacttggaacaatctgctgcctcacaagaggatcttgaggtcatgtttgggaatgtgtcgtatctagctca---------cttctgtcgcaagtttcaaccgctatacgccacggaagctaaaagagtctacaccctggagaagagaatgaacaactacatgcagttcaagagcaaacaccgaattgaacctgtatgtctcattattaggggctcaccaggcactgggaaatctctagccactggtattattgctcgagcaatcgctgataagtaccactccagcgtgtactcgctcccaccagacccggatcattttgatggctacaagcaacaggtggttacagtaatggatgacttgtgtcaaaaccccgatggtaaggatatgtctttattctgtcaaatggtatccactgtagacttcattccaccaatggcttctctcgaggagaagggagtctccttcacctctaagtttgtcatcgcatccactaatgccagtaatatcatagtaccaacagtgtctgattctgacgccattcgccgcaggttttacatggactgtgacattgaagtgacagactcgtacaaaacagatctaggtagattggatgcagggcgagccgctaaactgtgctctgaaaataacactgcaaattttaaacgttgcagcccattagtgtgtgggaaagccatccaacttagagatagaaagtctaaagtcagatacagtgtggatacggtagtttcagaacttattagggaatacagcaacaggtccgccatcggcaacacaatcgaggctcttttccaaggtccacccaagttcaggccaattaggatt---agtcttgaagaaaaaccagccccagacgctattagcgatctccttgctagcgtagatagtgaagaggtgcgtcagtactgc-agagatcaaggctggatcattcctgaagctcccactaatgtagagcggcaccttaatagagcggtgcttgttatgcaatccatcgccacggtagtggcggttgtctcgttggtgtacgtcatctacaagctctttgcaggatttcagggtgcgtattctggtgcccccaagcaagtgcttaagaaacccgctcttcgcacggcaacagtgcagggcccgagccttgactttgctctctccctactgagaaggaacatcaggcaagtccaaacagaacaggggcatttcaccatgttgggcgttagggatcgcttagcagtcctcccacgccactcacaacctggcaaaactatttggattgagcacaaactcgtgaatgtccttgatgcagttgaactggtggatgagcaaggagttaacctggaattaaccctcatcactcttgacaccaatgaaaaatttagggatatcaccaaattcatcccagaaaatatcagtactgctagtgatgccaccctagtgatcaacacggagcacatgccatcaatgtttgtcccggtgggcgacgttgtgcagtatggctttttgaatctcagtggtaagcctacccatcgcaccatgatgtacaatttccctactaaagcaggacagtgtggaggagtggtgacatctgttgggaagattgttggcattcacattggcggcaatggcagacaaggtttttgcgcaggccttaaaaggagctactttgctagtgaacaaggagaaatccagtgggttaagcccaataaagaaactggaaggttcaacatcaatggaccaactcgcaccaagctagaacctagtgtattccatgacatcttcgagggaagtaaagaaccagctgtcttgcacagtaaagatccccgacttgaggtagattttgaacaagccctgttctctaagtatgtgggaaacacactacatgagcctgacgagtacatcaaagaagcagctcttcattatgcaaatcaattaaagcaactagaaattgacacctctcaaatgagcatggaggaggcctgctacggtactgaaaatcttgaggctattgatcttcacactagtgcaggttacccctatagtgccctggggataaagaaaagagacatcttagaccctgccaccagggacgtgagtagaatgaagttctacatggacaagtatggtcttgatctcccttactccacttatgtcaaggacgagctgcgctcgattgataaaatcaagaaagggaagtcccgcctgatcgaggccagtagcctaaatgattcagtgtacctcagaatggctttcggacatttgtatgaggctttccacgcaaaccctgggacgataactggatcagccgtggggtgcaaccctgacacattttggagcaagctgccaattttgctccctggttcactctttgcctttgactactcaggttatgatgccagccttagccctgtctggttcagagcattagaattggttcttagggagataggatatagtgaggaggcaatctcactcattgagggaatcaaccacacgcatcatgtgtatcgtaataagacctattgcgtgcttggtgggatgccctcaggctgttcaggaacatccatcttcaactcaatgattaataacattattatcagagctctgctcataaaaacatttaagggcattgatttggatgaactcaacatggtcgcttatggagacgatgtgctcgctagctatcccttcccaattgattgcctggaattagcaaagactggtaaggagtatggtctgactatgactcctgctgacaaatctccttgctttaatgaggtcaattggggtaatgcgaccttcctcaaaaggggctttttgcccgatgaacagtttccatttctgattcaccccactatgccaatgagagagatccatgagtccatccgatggaccaaagacgcacgaaacactcaagatcatgtgcggtccttgtgcctcctggcatggcataatggtaagcaagaatatgagaagtttgtgagcacaattaggtctgtcccagtaggaagagcgttggctattccaaattacgaaaatcttaggcgtaattggctcgagttatttt-----agaggttacac-------------------------atac---------------ctcaaccc-caccagag----atctggt------c-g-----tgaatgt-g-actg--------gtgggggtaaatttgt-ta-taacc-a-g-aatagc--------------------------------------------------------------------------------------------------------------------------------------------------------------------------------------------------------------------------------
>KU936130.1_Enterovirus_A71_strain_SHAPHC5330/SH/CHN/14_complete_genome
------------------ttaaaa--cag-cct-gtgggttg-c-acccactcaca-gggcctac-t-gggcgcaagcactctggtacctcggtacctttgtgcgcct-g-ttttata------cccc---c---cccc-c------ta-t-gaaacttagaag--------------cagca-aaccac-gatcaa-tagcaggcatagcgctccagttatgtcttga-tcaagcacttctg-tttccccggactgagtatcaatagactgc-tcgcgcggttgaaggagaaaacgttcgttatccggccaactacttcgggaagcc-tagtaacaccatgaaagttgcggaaagcttcgttcagca--ctc-cccca---gtgtagatcaggtcgatgagtcaccgca-ttccccacgggcgaccgtggcggtggctgcgttggcggcctgcccat--------ggggcaa-cccatggggcgctctaatacggacatggtgtg-aagagtctactgagctagttggtagtcctccggcccctgaatgcggctaatcccaactgcggagcacacgcccacaagcca-gcggg-tagtgtgtcgtaacgggtaactctgcagcggaaccgactactttgggtgtccgtgtttcc--tttt---atctttatattggctgcttatggtgacaattaaa-------gaattgttaccatatagctattggattggccatccgg--tgtgcaacagagcaattatt-----taccta----tttatt-ggttttgtaccat-----taacctt--------------gaattctgtgacc-acccttaattatatcttgacccttaacacaactgaa-----catgggttcgcaagtgtctacacagcgctccggttctcacgaaaactcaaactcagccactg-agggttctaccataaactacaccaccattaattactacaaagactcctatgctgccacagcaggcaaacagagtctcaagcaggatccagacaagtttgcaaatcctgttaaagacatcttcactgaaatggcggcgccactgaagtccccatccgctgaggcatgtgggtacagtgatcgcgtggcgcagttaactattggcaactccaccatcactacgcaagaagcggctaacatcatagtcggttatggtgagtggccttcctactgctcagattctgacgctacagcagtggataaaccaacgcgcccggatgtttcagtgaacaggttttacacattggacactaaattatgggagaaat------------------cgtccaagggatggtattggaagttcccggatgtgttaacagaaactggggtttttggccaaaatgcacaattccactacctctaccgatcagggttctgtattcacgtgcagtgcaatgccagcaaattccaccaaggagcactcctagtcgctgtcctaccagagtatgtcattgggacagtggcaggcggtacagggacgg------aagacacccaccccccttacaagcaaactcaacccggcgccgatggtttcgagttgcaacacccgtacgtgcttgatgctggcatcccaatatcacagttaacagtgtgcccacaccagtggattaatttgaggaccaacaattgtgctacaataatagtgccatacatcaacgcactgccttttgattctgccctgaaccactgcaactttggcctgttagttgtgcctattagcccactggactacgatcagggagcgacgccagtaatccctataactatcacattggccccaatgtgttctgaattcgcaggccttaggcaggcagtcacgcaagggttccccactgagttaaagcctggcacaaatcaatttttaaccaccgatgatggtgtttcagcacctattctaccaaacttccaccccaccccgtgcatccacatacctggtgaagttaggaacttgctagagctatgccaggtggagaccattctggaggttaacaa----------cgtgcccacgaacgccactagctta------atggagaggctgcgcttcccggtctcggcacaagcag------ggaaaggtgagctgtgtgcggtgtttagagccgaccccgggcgaaatggaccatggcaatccaccttactgggtcagttgtgcgggtattacacccaatggtcaggatcattggaagttaccttcatgtttactggatccttcatggctaccggtaagatgctcatagcctatacaccaccaggaggtcctctacccaaggaccgggcaaccgcaatgttgggcacgcacgtcatctgggattttggactgcaatcgtctgttacccttgtaataccatggattagcaacactcattatagagcacatgcccgagatggagtgtttgactactacaccacagggttagtcagcatatggtatcagacaaattacgtggttccaatcggtgcgcccaacacagcctatataatagcactagcggcagcccaaaagaacttcactatgaagttgtgcaaggatgctagtgatatcttgcagacgggcaccatccagggagatagg--------gtggcagatgtaattg---aaagttccat--------------------------aggagatagcgtgagcagagccctcactcacgctctaccacca--------cccacaggccacaacacacaggtgatcggtcatcgactggatacaggcaaggttccagcactccaagctgctgaaattggagcatcatcaaatgctagtgacgagagcatgattgagacacgctgtgtcctcaactcgcatagtacagctgagaccactcttgacagtttcttcagtagggcgggattagttggagagatagatctccctcttgagggcacaac-taaccctaatggttatgccaactgggacatagatataacaggttacgcgcaaatgcgtagaaaggtagagctattcacctacatgcgctttgatgcagagttcacttttgttgcgtgcacacccaccggggaagttgtcccacaattgctccaatatatgtttgtaccacctggagcccctaagccagattctagggaatctcttgcatggcaaaccgccactaacccctcagtttttgtcaagttgtcagaccctcctgcgcaggtttcagtgccatttatgtcacctgcgagtgcctatcaatggttttatgacggatatcccacattcggagaacacaaacaggagaaagatcttgaatacggggcatgtcctaataacatgatgggcacgttctcggtgcggactgtgggaacctccaagtccaagtatcctttagtggttaggatttacatgagaatgaagcacgtcagagcgtggatacctcgcccgatgcgtaatcagaactacctgttcaaagccaacccaaattatgctggcaa----ctccattaagccaacttatgccagtcgcacagcgat---caccac---------------------------------------tcttgga------------------------------------------aaatttggacaacagtctggggctatttatgtgggcaactttagagtggtcaaccgacatctagccactcacaatgattgggcaaatcttgtttgggaagacagctctcgcgacttgctcgtgtcatccaccaccgcccaaggttgtgacacgattgcccgttgcgattgccagacaggggtgtactactgtaattctatgagaaaacactacccagttagtttttcaaaacccagcctgatctatgtagatgctagcgagtattacccagccagataccaatcacatctcatgctcgcacagggtcactcagaacctggtgactgtggtggtatccttagatgccaacatggtgtcgtcggcatagtgtctactggcggtaatgggctcgttggctttgccgacgtcagagacctcctgtggttagatgaagaagctatggaacagggcgtgtccgactacatcaag-aatctcggggatgcttttggaacaggtttcactgatgcagtctcgagggaggttgaagctctcaaaaactatcttatagggtctgaaggagcagttgagaaaattttgaaaaatcttattaaactaatctctgcactggtgattgtgatcaggagtgactacgacatggtcaccctcactgcaaccttagcgctgataggttgtcatggcagtccttgggcttggattaaagccaaaacagcctctattttaggtatccctatcgctcaaaagcagagcgcttcctggctcaagaagttcaatgacatggccaatgccgccaaggggttagagtgggtttctaacaaaattagcaagtttattgattggcttaaggagaaaatagtaccagcagccagggagaaggttgaattcctaaacaacttgaaacagctgcca-ctactagagaatcagatctcaaacttggaacaatctgctgcctcacaagaggatcttgaggtcatgtttgggaatgtgtcgtatctagctca---------cttctgtcgcaagtttcaaccgctatacgccacggaagctaaaagagtctacaccctggagaagagaatgaacaactacatgcagttcaagagcaaacaccgaattgaacctgtatgtctcattattaggggctcaccaggcactgggaaatctctagccactggtattattgctcgagcaatcgctgataagtaccactccagcgtgtactcgctcccaccagacccggatcattttgatggctacaagcaacaggtggttacagtaatggatgacttgtgtcaaaaccccgatggtaaggatatgtccttattctgtcaaatggtatccactgtagacttcattccaccaatggcttctctcgaggagaagggagtctccttcacctctaagtttgtcatcgcatccactaatgccagtaatatcatagtaccaacagtgtctgattctgacgccattcgccgcaggttttacatggactgtgacattgaagtgacagactcgtacaaaacagatctaggtagattggatgcagggcgagccgctaaactgtgctctgaaaataacactgcaaattttaaacgttgcagcccattagtgtgtgggaaagccatccaacttagagatagaaagtctaaagtcagatacagtgtggatacggtggtttcagaacttattagggaatacagcaacaggtccgccatcggcaacacaatcgaggctcttttccaaggtccacccaagttcaggccaattaggatt---agtcttgaagaaaaaccagccccagacgctattagcgatctccttgctagcgtagatagtgaagaggtgcgtcagtactgc-agagatcaaggctggatcattcctgaagctcccactaatgtagagcggcaccttaatagagcggtgcttgttatgcaatccatcgccacggtagtggcggttgtctcgttggtgtacgtcatctacaagctctttgcaggatttcagggtgcgtattctggtgcccccaagcaagtgcttaagaaacccgctcttcgcacggcaacagtgcagggcccgagccttgactttgctctctccctactgagaaggaacatcaggcaagtccaaacagaacaggggcatttcaccatgttgggcgttagggatcgcttagcagtcctcccacgccactcacaacctggcaaaactatttggattgagcacaaactcgtgaatgtccttgatgcagttgaactggtggatgagcaaggagttaacctggaattaaccctcatcactcttgacaccaatgaaaaatttagggatatcaccaaattcatcccagaaaatatcagtactgctagtgatgccaccctagtgatcaacacggagcacatgccatcaatgttcgtcccggtgggcgacgttgtgcagtatggctttttgaatctcagtggtaagcctacccatcgcaccatgatgtacaatttccctactaaagcaggacagtgtggaggagtggtgacatctgttgggaagattgttggcattcacattggcggcaatggcagacaaggtttttgcgcaggccttaaaaggagctactttgctagtgaacaaggagaaatccagtgggttaagcccaataaagaaactggaaggttcaacatcaatggaccaactcgcaccaagctagaacctagtgtattccatgacatcttcgagggaagtaaagaaccagctgtcttgcacagtaaagatccccgacttgaggtagattttgaacaagccctgttctctaagtatgtgggaaacacactacatgagcctgacgagtacatcaaagaagcagctcttcattatgcaaatcaattaaagcaactagaaattgacacctctcaaatgagcatggaggaggcctgctacggtactgaaaatcttgaggctattgatcttcacactagtgcaggttacccctatagtgccctggggataaagaaaagagacatcttagaccctgccaccagggacgtgagtagaatgaagttctacatggacaagtatggtcttgatctcccttactccacttatgtcaaggacgagctgcgctcgattgataaaatcaagaaagggaagtcccgcctgatcgaggccagtagcctaaatgattcagtgtacctcagaatggctttcggacatttgtatgaggctttccacgcaaaccctgggacgataactggatcagccgtggggtgcaaccctgacacattttggagcaagctgccaattttgctccctggttcactctttgcctttgactactcaggttatgatgccagccttagccctgtctggttcagagcattagaactggttcttagggagataggatatagtgaggaggcaatctcactcattgagggaatcaaccacacgcatcatgtgtatcgtaataagacctattgcgtgcttggtgggatgccctcaggctgttcaggaacatccatcttcaactcaatgattaataacattattatcagagctctgctcataaaaacatttaagggcattgatttggatgaactcaacatggtcgcttatggagacgatgtgctcgctagctatcccttcccaattgattgcctggaattagcaaagactggtaaggagtatggtctgactatgactcctgctgacaaatctccttgctttaatgaggtcaattggggtaatgcgaccttcctcaaaaggggctttttgcccgatgaacagtttccatttctgattcaccccactatgccaatgagagagatccatgagtccatccgatggaccaaagacgcacgaaacactcaagatcatgtgcggtccttgtgcctcctggcatggcataatggtaagcaagaatatgagaagtttgtgagcacaattaggtctgtcccagtaggaagagcgttggctattccaaattacgaaaatcttaggcgtaattggctcgagttatttt-----agaggttacac-------------------------atac---------------ctcaaccc-caccagag----atctggt------c-g-----tgaatgt-g-actg--------gtgggggtaaatttgt-ta-taacc-a-g-aatagc--------------------------------------------------------------------------------------------------------------------------------------------------------------------------------------------------------------------------------
>KT428645.1_Enterovirus_A71_isolate_EV71/SZ07/CHN/2014_complete_genome
------------------ttaaaa--cag-cct-gtgggttg-t-acccatttaca-actcctat-t-agacgcaagcactctggtacctcggtacctttgtgcgcct-g-ttttata------cccc---c---cccc-c------ag-t-gaaacttagaag--------------cagca-aaccac-gatcaa-tagcaggcatagcgctccagttatgtcttga-tcaagcacttctg-tttccccggactgagtatcaatagactgc-tcgcgcggttgaaggagaaaacgttcgttatccggccaactacttcgggaaacc-tagtaacaccatgaaagttgcggagagcttcgttcagca--ctc-cccca---gtgtagatcaggtcgatgagtcaccgca-ttccccacgggcgaccgtggcggtggctgcgttggcggcctgcccat--------ggggcaa-cccatggggcgctctaatacggacatggtgtg-aagagtctactgagctagttggtagtcctccggcccctgaatgcggctaatcccaactgcggagcacacgcccacaagcca-gcggg-tagtgtgtcgtaacgggtaactctgcagcggaaccgactactttgggtgtccgtgtttcc--tttt---atctttatattggctgcttatggtgacaattaaa-------gaattgttaccatatagctattggattggccatccgg--tgtgcaacagagcaatcatt-----taccta----tttatt-ggttttgtaccat-----taacctt--------------gaattctgtgacc-acccttaattatatcttgacccttaacacagctaaa-----catgggttcgcaagtgtctacacagcgctccggttctcacgaaaactcaaactcagccactg-agggttctaccataaactacaccaccattaattactataaagactcctatgctgccacagcaggcaaacagagtctcaagcaggatccagacaagtttgcaaatcctgttaaagacatctttactgaaatggcggcgccactgaagtccccatccgctgaggcatgtgggtacagtgatcgtgtggcgcagttaactattggcaactccaccatcactacacaagaagcggctaacatcatagttggttatggtgagtggccttcctactgctcagattctgacgctacagcagtggataaaccaacgcgcccggatgtttcagtgaacaggttttacacgttggacactaaattatgggagaaat------------------cgtccaagggatggtattggaagttcccggacgtgttaacagaaactggggtttttggccaaaatgcacaattccactacctttaccgatcagggttctgtattcacgtgcagtgcaatgccagcaaattccaccaaggagcactcctagtcgctgtcctaccagagtatgtcattgggacagtggcaggcggtacagggacgg------aagatacccaccccccttacaagcaaactcaacccggcgccgatggtttcgagttgcaacacccgtacgtgcttgatgctggcatcccaatatcacagttaacagtgtgcccacaccagtggattaatttgagaaccaacaattgtgctacaataatagtgccatacatcaacgcactgccttttgattctgccttgaaccactgcaactttggcttgttagttgtgcctattagcccactagactacgaccagggagcgacgccagtaatccctataactatcacattggccccaatgtgttctgaattcgcaggccttaggcaggcagtcacgcaagggttccccactgagttaaagcctggcacaaatcaatttttaaccaccgatgatggtgtttcagcacccattctaccaaacttccaccccaccccgtgcatccacatacctggtgaagttaggaacttgctagagctatgccaggtggagaccattctggaggttaacaa----------tgtgcccacgaacgccactagctta------atggagagattgcgcttcccggtctcggcacaagcag------ggaaaggtgagctgtgtgcggtgtttagagccgaccccgggcgaaatggaccatggcaatccaccttactgggacagttgtgcggatattacacccaatggtcaggatcattggaagttaccttcatgtttactggatccttcatggctaccggtaagatgctcatagcctatacaccaccaggaggtcctctacccaaggaccgggcaaccgccatgttgggcacgcacgtcatctgggattttggactgcaatcgtctgttacccttgtaataccatggattagcaacactcattatagagcacatgcccgagatggagtgtttgactactacaccacagggttagtcagtatatggtatcagacaaattacgtggttccaatcggtgcgcccaacacagcctatataatagcactagcggcagcccaaaagaacttcactatgaagttgtgcaaggatgctagtgatatcttgcagacgggcaccatccagggagatagg--------gtggcagatgtaattg---aaagttccat--------------------------aggagatagcgtgagcagagctctcactcacgctctaccagca--------cccacaggccagaatacacaggtgagcagtcatcgactggatacaggcaaggttccagcactccaagctgctgaaattggagcatcatcaaatgctagtgacgagagcatgattgagacacgctgtgtcctcaattcgcatagtacagctgagaccactcttgacagtttcttcagtagggcgggattagttggagagatagatctccctcttgagggcacaac-taaccctaatggttatgccaactgggacatagatataacaggttacgcgcaaatgcgtagaaaggtagagctgttcacctacatgcgctttgatgcagagttcacttttgttgcgtgcacacccaccggggaagttgtcccacaattgctccaatatatgtttgtaccacctggagcccctaagccagattctagggaatcccttgcatggcaaaccgccactaacccctcagtttttgtcaagttgtcagaccctcctgcgcaggtttcagtgccatttatgtcacctgcgagtgcttatcaatggttttatgacggatatcccacattcggagaacacaaacaggagaaagatcttgaatacggggcatgtcctaataacatgatgggcacgttctcagtgcggactgtgggaacttccaagtccaagtatcctttagtggttaggatttacatgagaatgaagcacgtcagagcgtggatacctcgcccgatgcgtaaccagaattacctgttcaaagccaacccaaattatgctggcaa----ctccattaagccaactggtgccagtcgcacagcgat---caccac---------------------------------------tcttggg------------------------------------------aaatttggacaacagtctggggctatttatgtgggcaactttagagtggtcaaccgacatctagccactcacaatgattgggcaaatcttgtttgggaagacagctctcgtgacttgctcgtgtcatccaccaccgcccaaggctgtgacacgattgcccgttgcgattgccagacaggggtgtactattgtaattctatgagaaaacactacccagttagtttttcaaaacccagcctgatctatgtagatgctagcgagtattacccagccaggtaccaatcacatctcatgctcgcacagggtcactcagaacctggtgactgtggtggtatccttagatgccaacacggtgtcgtcggcatagtgtccactggtggtaatgggctcgttggctttgccgacgtcagagacctcctgtggttagatgaagaagctatggaacagggcgtgtccgactacatcaag-aatctcggggatgcttttggaacaggtttcactgacgcagtctcaagggaggttgaagctctcaaaaactatcttatagggtctgaaggagcagttgagaagattttgaaaaatcttatcaaactaatctctgcactggtgattgtgatcaggagtgactacgacatggtcaccctcactgcaaccttagcgctgataggctgtcatggcagtccttgggcttggattaaagccaaaacagcctctatcttaggtatccctatcgctcaaaagcaaagcgcttcctggctcaagaagttcaatgacatggccaacgccgctaaggggttagagtgggtttctaacaaaattagcaagtttattgattggcttaaggagaaaatagtaccagcagccagggagaaggttgaattcctaaacaacttgaaacagctgcca-ctgctagagaatcagatctcaaatttggaacaatctgctgcctcacaagaggatcttgaggtcatgtttgggaatgtgtcgtatctagctca---------cttctgtcgcaagttccaaccgctatacgccacggaagctaaaagagtctacaccctggagaagagaatgaacaattacatgcagttcaagagcaaacaccgaattgaacctgtatgtctcattattaggggctcaccaggcactgggaaatctctagccactagcattattgctcgagcaatcgctgataagtaccactccagtgtgtactcgcttccaccagacccagatcattttgatggctacaagcaacaggtggttacagtgatggatgatttgtgtcaaaaccccgatggtaaggatatgtctttattctgtcaaatggtatccactgtagacttcattccaccaatggcttctctcgaggagaagggagtttccttcacctctaagtttgtcatcgcatccactaatgccagtaatatcatagtaccaacagtgtctgattctgacgccattcgccgcaggttctacatggactgtgacattgaagtgacagactcatacaaaacagatctaggtagattggatgcagggcgagccgccaaactgtgctctgaaaataacactgcaaattttaaacgttgcagcccattagtgtgtgggaaagccatccaacttagagatagaaagtctaaagtcagatacagtgtggatacggtggtttcagaacttattagggaatacagcaacaggtccgccatcggcaacacaatcgaggctcttttccaaggtccacccaagttcaggccaattaggatt---agtcttgaagaaaaaccagccccagacgctattagcgatctccttgctagcgtagatagtgaagaggtgcgccagtactgc-agagatcaaggttggatcattcctgaagctcccaccaatgtagagcggcacctcaatagagcggtgcttgttatgcaatccatcgccacggtagtggcggttgtctcgttggtgtacgtcatctacaagctctttgcaggatttcagggtgcgtattctggtgcccctaagcaagtgcttaagaaacccgctcttcgcacggcaacagtgcagggcccgagccttgactttgctctctccctattgagaaggaacattaggcaagtccaaacagaacaggggcatttcacaatgttgggcgttagggatcgcttagcagtcctcccacgccactcacaacctggcaaaactatttggattgagcacaaactcgtgaatgtccttgatgcagttgaactggtggatgagcagggagttaacctggaattaaccctcatcactcttgacaccaatgaaaaatttagggatatcaccaaattcatcccagaaaatatcagcactgctagtgatgccaccctagtgatcaacacggagcacatgccatcaatgttcgtcccggtgggcgacgttgtgcagtacggctttttgaatctcagtggtaagcctacccatcgcaccatgatgtacaactttcctactagagcaggacagtgtggaggagtggtgacatctgttgggaaggttgtcggcattcacattggcggcaatggcagacaaggtttttgcgcaggcctcaaaaggagctactttgctagtgaacaaggagaaatccagtgggttaagcccaataaagaaactggaaggctcaacatcaatggaccaactcgcaccaagctagaacctagtgtattccatgacatctttgagggaagtaaagaaccagctgtcttgcacagtaaagatccccgacttgaggtagactttgaacaggccctgttctctaagtatgtgggaaacacactacatgagcctgacgagtacatcaaagaagcagctcttcattatgcaaatcaattaaagcaactagaaattgacacctctcaaatgagcatggaggaggcctgctacggtactgaaaatcttgaggctattgatcttcacactagtgcaggctacccctatagtgccctggggataaagaaaagagacatcttagaccctaccaccagggacgtgagtagaatgaagttctacatggacaagtatggtcttgatctcccttattccacttatgtcaaggacgagctgcgctcgattgataaaatcaagaaagggaagtcccgtctgatcgaggccagtagcctaaatgattcagtgtacctcagaatggctttcggacatttgtatgaggctttccacgcaaaccctgggacgataactggatcagccgtggggtgcaatcctgacacattttggagcaagctgccaattttgctccctggttcactctttgcctttgactactcaggttatgatgccagccttagccctgtctggttcagagcattagaattggttcttagggagataggatatagtgaggaggcaatctcactcattgagggaatcaaccacacacatcatgtgtatcgtaataagacctattgcgtgcttggtgggatgccctcgggctgttcaggaacatccatcttcaactcaatgatcaataacattattatcagagctctgctcataagaacatttaagggcattgatttggatgaactcaatatggtcgcttatggagatgatgtgctcgctagctatcccttcccaattgattgcttggaattagcaaagactggtaaggagtatggtctgaccatgactcctgctgataaatctccttgctttaatgaggtcaattggggtaatgcgaccttcctcaaaaggggctttttgcccgatgaacaatttccatttctgatccaccctactatgccaatgagagagatccatgagtccatccgatggaccaaagacgcacgaaacactcaagatcatgtgcggtccttgtgcctcctggcatggcacaatggtaagcaagaatatgagaagtttgtgagcacaattaggtctgtcccagtaggaagagcgttggctatcccaaattacgaaaatcttaggcgcaattggctcgagttatttt-----agaggttacac-------------------------atac---------------ctcaaccc-caccagag----atctggt------c-g-----tgaatgt-g-actg--------gtgggggtaaatttgt-ta-taacc-a-g-aatagc--------------------------------------------------------------------------------------------------------------------------------------------------------------------------------------------------------------------------------
>KP198624.1_Enterovirus_A71_isolate_Henan-ZMD/CHN/2012_complete_genome
------------------ttaaaa--cag-cct-gtgggttg-c-acccactcaca-ggggctac-t-gggcgcgagcactctggtgcctcggtacctttgtgcgcct-g-ttttata------cccc---c---cccc-c------ag-t-gaaacttagaag--------------cagca-aaccac-gatcaa-tagcaggcatagcgctccagttatgtcttga-tcaagcacttctg-tttccccggactgagtatcaatagactgc-tcgcgcggttgaaggagaaaacgttcgttatccgaccaactacttcggaaagcc-tagtaacaccatgaaagttgcggagagcttcgttcagca--ctc-cccca---gtgtagatcaggtcgatgagtcaccgca-ttccccacgggcgaccgtggcggtggctgcgttggcggcctgcccat--------ggggcaa-cccatggggcgctctaatacggacatggtgtg-aagagtctactgagctagttggtagtcctccggcccctgaatgcggctaatcccaactgcggagcacacgcccacaagcca-gcggg-tagtgtgtcgtaacgggtaactctgcagcggaaccgactactttgggtgtccgtgtttcc--tttt---atctttatattggctgcttatggtgacaattaaa-------gaattgttaccatatagctattggattggccatccgg--tgtgcaacagagcaattatt-----taccta----tttatt-ggttttgtaccat-----taacctt--------------gaattctgtgacc-acccttaattatatcttgacccttaacacagctaaa-----catgggttcgcaagtgtctacacagcgctccggttctcacgaaaattcaaactcagccactg-agggttctaccataaactacaccaccatcaattactacaaagactcctatgctgccacagcaggcaaacagagtctcaagcaggatccagacaagtttgcaaatcctgttaaagacatcttcactgaaatggcggcgccgctgaagtccccatccgctgaggcatgtgggtacagtgatcgagtggcgcaattaactattggcaactccactatcactacgcaagaagcggctaacatcatagtcggttatggtgagtggccttcctactgctcagattctgacgctacagcagtggataaaccaacgcgcccggatgtttcagtgaacaggttttacacattggacactaaattatgggagaaat------------------cgtccaagggatggtactggaagttcccggacgtgttaacagaaactggggtttttgggcaaaatgcacaattccactacctctaccgatcagggttttgcatccacgtgcagtgtaatgccagtaagttccaccaaggagcactcctagtcgctgtcctaccagagtatgtcattgggacagtagcaggcggcacagggacgg------aagatacccaccccccttataagcagactcaacccggcgccgatggcttcgagttgctacacccgtacgtgcttgatgctggcattccaatatcacagttaacagtgtgcccacaccagtggattaatttgaggaccaataattgtgctacaataatagtgccatacattaacgcactgccttttgattctgccttgaaccattgcaactttggcctattagttgtgcctattagtccactagactacgaccaaggagcgacgccagtaatccctataactatcacattggccccaatgtgttctgaattcgcaggccttagacaggcagtcacacaagggttccccaccgagctaaaacctggcacaaatcaatttttaaccaccgatgatggcgtctcagcacctattctaccaaacttccaccccaccccgtgcatccacatacctggtgaagttaggaacttgctagagttatgccaggtggaaactattctggaggtcaataa----------tgtgcccacgaatgccactagctta------atggagagactgcgcttcccggtctcagcacaagcag------ggaaaggtgagctgtgtgcggtattcagagccgatcctgggcgaaatggaccatggcaatccaccttactgggtcagttgtgcgggtactacacccaatggtcaggatcattggaagtcaccttcatgtttactggatccttcatggctaccggcaagatgctcatagcctatacaccgccaggaggtcctctgcccaaggaccgggcgaccgccatgttgggcacgcacgtcatctgggattttgggctgcaatcgtctgttacccttgtaataccatggatcagcaacactcattatagggcacatgcccgagatggagtgttcgactactacaccacagggttagtcagtatatggtatcagacaaattacgtggttccaatcggtgcgcccaacacagcctatataatagcactagcggcagcccaaaagaacttcactatgaaattgtgcaaggatgctagtgatatcctgcagacgggcaccatccagggagatagg--------gtggcagatgtaattg---aaagttccat--------------------------aggagatagcgtgagcagagccctcactcacgctctaccagca--------cccacaggccagaacacacaggtgagcagtcatcgactggatacaggcaaggttccagcactccaagctgctgaaattggagcatcatcaaatgctagtgacgagagcatgattgagacacgctgtgtccttaactcgcacagaacagctgagaccactcttgatagtttcttcagaagggcgggattagttggagagatagatctccctcttaagggcacaac-taaccctaatgtatatgccaactgggacatagatataacaggttacgcgcaaatgcgtagaaaggtagagctattcacctacatgcgctttgatgcagagttcacttttgttgcgtgcacacccaccggggaagttgtcccacaattgctccaatatatgtttgtaccacctggagcccctaagccagattctagggaatcccttgcatggcaaaccgccactaacccctcagtttttgtcaagttgtcagaccctcctgcgcaggtttcagtgccatttatgtcacctgcgagtgcctatcaatggttttatgacggatatcccacattcggagaacacaaacaggagaaagatcttgaatacggggcatgtcctaataacatgatgggcacgttctcagtgcggactgtgggaacctccaagtccaagtaccctttagtggttaggatttacatgagaatgaagcacgtcagagcgtggatacctcgcccgatgcgtaaccagaactacctgttcaaagccaacccaaattatgctggcaa----ctccattaagccaactggtgccagtcgcacagcgat---caccac---------------------------------------tcttggg------------------------------------------aaatttggacaacagtctggggctatttatgtgggcaactttagagtggtcaaccgacatctagccactcacaatgattgggcaaatcttgtttgggaagacagctctcgcgacttgctcgtgtcatccaccaccgcccacggctgtgacacgattgcccgttgcgattgccagacaggggagtactactgtagctctatgagaaaacactacccagatagtttttcaaaacccagcctgatctatgtagatgctagcgagtattatccagccaggtcccaatcacatctcatgctcgcacagggtcactcagaacctggtgactgtggtggtatccttagatgccaacatggcgtcgtcggcatagtgtctactggtggtgatgggctcgttggctttgccgacgtcagagacctcctgtggttagatgaagaagctatggaacagggcgtgtccgactacatcaag-agtctcggggatgcttttggaacaggtttcactgactcagtctcaagggaggttgaagctctcaaaaactatcttatagggtctgaaggagcagttgagaaaattttgaaaaatcttattaaactaatctctgcactggtgattgtgatcaggagtgactacgacatggtcgccctcactgcaaccttagcgctgataggttgtcatggcagtccttgggcttggattaaagccaaaacagcctccatcttaggtatccctatcgctcaaaagcagagcgcttcctggctcaagaagttcaaggacatggccaacgccgctaaggggttagagtgggtttccaacaaaattagcaagtttattgattgccttaaggagaaaatagtaccagcagccagggagaaggttgaattcctaaacaacttgaaacagctgcca-ctgctagagaatcagatctcaaacttggaacaatctgctgcctcacaagaagaccttgaggtcatgtttgggaatgtgtcgtatctagctca---------cttctgtcgcaagttccaaccgctatacgccacggaagctaaaagagtctacaccctggagaagagaatgaataactatatgcagttcaagagcaaacaccgaattgaacctgtatgtctcattattaggggctcaccaggcactgggaaatctctagccactggtattattgctcgagcaatcgctgataagtaccactccagcgtgtactcgctcccaccagacccggatcattttgatggctacaagcaacaggtggttacagtaatggatgatttgtgtcaaaaccccgatggtaaggatatgtctttattctgtcaaatggtatccactgtagacttcattccaccaatggcttctctcgaggagaagggagtttccttcacctctaagtttgtcatcgcatccactaatgccagtaatatcatagtaccaacagtgtctgattctgacgccattcgccgcaggttctacatggactgtgacattgaagtgacagactcgtacaaaacagatctaggtagattggatgcagggcgagccgctaaactgtgctctgaaaataacactgcaaattttaaacgttgcagcccattagtgtgtgggaaagccatccaacttagagatagaaagtctaaagtcagatacagtgtggatacggtggtttcagaacttattagggaatacagcaataggtccgccatcggcaacacaatcgaggctcttttccaaggtccacccaagttcaggccaattaggatt---agtcttgaagaaaaaccagccccagacgctattagcgatctccttgctagcgtagatagtgaagaagtgcgccagtactgc-agagatcaaggttggattattcctgaagctcccaccaatgtagagcggcaccttaatagagcggtgcttgttatgcaatccatcgccacggtagtggcggttgtctcgttggtgtacgtcatctacaagctctttgcaggatttcagggtgcatattctggtgctcctaagcaagtgcttaagaaacccgctcttcgcacggcaacagtgcagggtccgagccttgactttgctctctccctactgagaaggaacatcaggcaagtccaaacagaccaggggcatttcaccatgttgggcgttagggatcgcttagcagtcctcccacgccactcacaacctggcaaaactatttggattgagcacaaactcgtgaatgtccttgatgcagttgaactggtggatgagcaaggagttaacctggaattaaccctcatcactcttgacaccaatgaaaaatttagggatatcaccaaattcattccagaaaatatcagcactgctagtgatgccaccctagtgatcaacacggagcacatgccatcaatgttcgtcccggtgggcgacgttgtgcagtatggctttttgaatctcagtggtaagcctacccatcgcaccatgatgtacaactttcctactaaagcaggacagtgtggaggagtggtgacatctgttgggaaggttgtcggcattcacattggcggcaatggcagacaaggtttttgcgcaggcctcaaaaggagttactttgctagtgaacaaggagaaatccagtgggttaagcccaataaagaaactggaagactcaacatcaatggaccaactcgcaccaagctagaacctagtgtattccatgacatcttcgagggaaataaagaaccagctgtcttgcacagtaaagatccccgacttgaggtagattttgaacaggccctgttctctaagtatgtgggaaacacactacatgagcctgacgagtacatcaaagaagcagctcttcattatgcaaatcaattaaagcaactagaaattgacacctctcaaatgagcatggaggaggcctgctacggtactgaaaatcttgaggctattgatcttcacactagtgcaggttacccctatagtgctctggggataaagaaaagagacatcttagaccctaccaccagggacgtgagtagaatgaagttctacatggacaagtatggtcttgatcttccttactccacttatgtcaaggacgagctgcgctcgattgataaaatcaagaaagggaagtcccgcctgatcgaggccagtagcctaaatgattcagtgtacctcagaatggctttcggacatttgtatgaggctttccacgcaaaccctgggacgataactggatcagccgtggggtgtaaccctgacacattctggagcaagctgccaattttgctccctggttcactctttgcctttgactactcaggttatgatgccagccttagccctgtctggttcagagcattagaattggttcttagggagataggatatagtgaagaggcaatctcactcattgagggaatcaaccacacacatcatgtgtatcgtaataagacctattgcgtgcttggtgggatgccctcaggctgttcaggaacatccatcttcaactcaatgatcaataacattattatcagagctctgctcataaaaacatttaagggcattgatttggatgaactcaacatggtcgcttatggagacgatgtgctcgctagctatcccttcccaattgattgcttggaattagcaaagactggtaaggagtatggtctgaccatgactcctgctgataaatctccttgctttaatgaggtcaattggggtaatgcgaccttcctcaaaaggggctttttgcccgatgaacagtttccatttctgattcaccctactatgccaatgagagagatccatgagtccatccgatggaccaaagacgcacgaaacactcaagatcatgtgcggtccttgtgcctcctagcatggcataatggtaagcaagaatatgagaagtttgtgagcacaattaggtctgtcccagtaggaagagcgttggctattccaaattacgaaaatcttaggcgcaattggctcgagttatttt-----agaggttacac-------------------------atac---------------ctcaaccc-caccagaa----atctggt------c-g-----tgaatgt-g-actg--------gtgggggtaaatttgt-ta-taacc-a-g-aatagc--------------------------------------------------------------------------------------------------------------------------------------------------------------------------------------------------------------------------------
>KU936122.1_Enterovirus_A71_strain_SHAPHC5267/SH/CHN/14_complete_genome
------------------ttaaaa--cag-cct-gtgggttg-c-acccacccaca-gggcctac-t-gggcgcaagcactctggtatcttggtacctttgtgcgcct-g-ttttata------cccc---c---cccc-c------at-t-gaaacttagaag--------------cagca-aatcac-gatcaa-tagcaggcataacgctccagttatgtctcga-tcaagcacttctg-tttccccggactgagtatcaatagactgc-tcgcgcggttgaaggagaaaacgtccgttatccggctagctacttcggaaaacc-tagtaacaccatgaaagttgcggagagcttcgttcagca--ctc-cccca---gtgtagatcaggtcgatgagtcaccgca-ttccccacgggcgaccgtggcggtggctgcgttggcggcctgcccat--------ggggtaa-cccatggggcgctctaatacggacatggtgtg-aagagtctactgagctagttagtagtcctccggcccctgaatgcggctaatcccaactgcggagcacacgcccacaagcca-gcggg-tagtgtgtcgtaatgggtaactctgcagcggaaccgactactttgggtgtccgtgtttcc--tttt---aactttatattggctgcttatggtgacaattaaa-------gaattgttaccatatagctattggattggccatccgg--tgtgcaacagagcgattatt-----ttccta----tttatt-ggttttgtaccat-----taacttt--------------gggttctgtgacc-acccttaattatatcttgacccttaacacagctaaa-----catgggttcgcaagtgtctacacagcgctccggatctcatgaaaactcaaactcagccactg-agggttctaccataaattacaccaccattaattactacaaagactcctatgctgccacagcaggcaaacagagtctcaaacaggatccagacaagtttgcaaatcctgttaaagacatcttcactgaaatggcagcgccattgaagtccccatccgctgaggcatgtgggtacagtgatcgagtggcgcaattaactattggcaactccaccatcaccacgcaagaagcggctaacatcatagtcggttatggtgagtggccttcctactgctcagattctgacgctacagcagtggataaaccaacgcgcccggatgtttcagtgaacaggttttacacattggatactaaattgtgggagaaat------------------cgtccaagggatggtactggaagttcccggatgtgttaactgaaactggggtttttgggcaaaatgcacaattccactacctttaccgatcagggttctgcatccacgtacagtgcaatgccagtaaattccatcaaggagcactcctagtcgccgtcctaccagaatatgtcattgggacagtggcaggcggtacagggacgg------aagatacccaccccccttacaagcagactcaacccggcgctgatggcttcgagctgcaacacccgtatgtgcttgatgctggcatcccaatatcacagttaacagtgtgcccacatcagtggatcaacttgaggaccaacaattgtgctacaataatagtgccatacattaacgcactgccttttgattctgccttgaatcattgcaactttggcctgttagttgtgcctattagcccactagattacgaccaaggagcgacgccagtaatccctataactattacattggccccaatgtgttctgaattcgcaggtcttaggcaggcagtcacgcaaggattccccaccgaactgaaacctggcacaaatcaatttttaaccaccgatgatggcgtttcagcacctattctaccaaatttccaccccaccccgtgtatccatatacctggtgaagttaggaacttgctagagttatgccaggtggagaccattctggaggttaacaa----------tgtgcccacgaatgccactagctta------atggagagactgcgcttcccggtttcggcacaagcag------ggaagggtgagctgtgtgcggtatttagagccgaccctgggcgaaatgggccgtggcaatccaccttactgggtcagttgtgcgggtactacacccaatggtcaggatcattggaagtcaccttcatgtttactggatccttcatggccaccggcaagatgctcatagcctacacaccgccaggaggtcctctgcccaaggatcgggcgaccgccatgttgggcacgcacgttatctgggattttgggctgcaatcatctgttacccttgtaataccatggatcagcaacactcattatagagcacatgcccgagatggagtgtttgactactacaccacagggctagtcagtatatggtatcagacgaattacgtggttccaatcggtgcgcccaacacagcctatataatagcactagcggcagcccaaaagaacttcacaatgaaattgtgtaaggatgctagtgatatcctgcagacgggcaccatccagggagatagg--------gtggcagatgtaatag---aaagctccat--------------------------aggagatagcgtgagcagagctctcactcacgctctaccagca--------cccacaggccagaacacacaggtgagcagccatcgactggatacaggcaaggtcccagcactccaagctgctgaaattggggcatcatcaaatgctagtgatgagagcatgattgagacgcgctgtgttctcaactcgcacagtacagctgagaccactcttgatagcttcttcagcagggcgggattagttggagaaatagatctccctcttgagggcacaac-taacccaaacggttacgccaactgggacatagatataacaggttatgcgcaaatgcgtagaaaggtagagctattcacctacatgcgctttgatgcagagttcacttttgttgcgtgcacgcccaccggggaagttgttccacaattgctccaatatatgtttgtgccacctggagcccctaagccagattcaagggaatcccttgcatggcaaaccgccactaacccctcagttttcgttaagctgtcagaccctccagcgcaggtttcagtaccattcatgtcacccgcgagtgcttaccaatggttttatgatggatatcccacattcggagaacacaaacaggagaaagatcttgaatacggagcatgtcctaataacatgatgggcacgttctcagtgcggactgtggggacctccaagtctaagtaccctttagtagttaggatctacatgagaatgaagcacgtcagggcgtggatacctcgcccgatgcgaaaccagaactacctattcaaagccaacccaaattatgctggcaa----ctccattaagccaactggtgctagtcgcacagcgat---caccac---------------------------------------tcttggg------------------------------------------aaatttggacagcaatctggggctatttatgtgggtaattttagagtggtcaaccgacatcttgccactcacaatgattgggcaaatcttgtttgggaagacagctctcgcgacttgctcgtgtcatccaccaccgcccaaggttgtgacacgattgctcgttgcgattgccagacaggggtgtactactgtaactcgatgagaaaacactacccagtcagtttttcaaaacccagcctgatttatgtagaggctagcgagtattacccagccaggtaccaatcacatctcatgctcgcacagggtcactcagagcctggtgattgcggtggtattcttagatgccaacatggcgtcgttggcatagtgtctactggtggtaatgggctcgttggctttgcagatatcagagacctcttgtggttagatgaagaagctatggaacagggtgtgtccgactacattaag-ggtctcggagatgcttttggaacaggattcactgacgcagtctcaagggaggttgaagctctcaagaactatcttatagggtctgaaggagcagttgagaaaatcttgaaaaatcttattaaattaatctctgcactggtaattgtgatcagaagtgattacgacatggttaccctcactgcaaccttagcgctgataggttgtcatggcagtccttgggcttggatcaaagccaaaacagcctccatcttaggtatccctatcgctcaaaagcagagcgcttcctggctcaagaagttcaatgacatggccaatgccgctaaggggttagagtgggtttccaacaagatcagcaaatttattgattggcttaaggagaaaatagtaccagcagccaaggagaaggttgaattcctaaataacttgaaacagttgcca-ctgctagagaatcagatctcaaacttggaacagtctgctgcctcacaggaggaccttgaagtcatgtttgggaatgtgtcgtacctagccca---------cttctgtcgcaagttccaaccgctatacgctacggaagctaaaagagtctatgccctggagaagagaatgaataactatatgcagttcaagagcaaacaccgaattgaacctgtatgtcttattattaggggctcgccaggtacagggaagtctctagccactggtattattgctcgagcgatcgctgataagtaccactccagcgtgtactcgctcccaccagacccggatcattttgacggttacaagcaacaggtggttacagtgatggatgatttgtgtcaaaaccccgatggtaaggatatgtctttattctgtcaaatggtatccaccgtagacttcatcccaccaatggcttctcttgaggagaagggagtttccttcacctctaagtttgtcatcgcatccactaatgccagcaatatcatagtaccaacagtgtctgattctgacgctattcgccgcaggttttacatggactgtgacattgaagtgacagattcatacaagacagatctaggtagactggatgcagggcgagccgctaaactgtgctctgaaaacaacacagcaaatttcaaacgttgcagcccattagtgtgtgggaaagctatccaacttagagatagaaagtctaaagtcagatacagtgtggatacggtggtttcagaacttattagggaatacaacaataggtccgccattggcaacacaatcgaggctcttttccaaggtccacccaagttcaggccaattaggatt---agccttgaagaaaaaccagctccagacgctattagcgatctccttgctagcgtagatagtgaagaggtgcgccagtactgt-agagatcaaggctggattatccctgaagttcccaccaatgtagagcggcaccttaacagagcagtgcttgttatgcaatctatcgccacagtagtggcggttgtctcattggtatatgtcatctacaagctttttgcagggtttcagggtgcgtattctggtgctcctaggcaagtgcttaagaaacctgctcttcgcacagcaacagtgcagggcccgagccttgactttgctctctccttactgagaaggaacatcaggcaagtccaaacagaccaggggcatttcactatgttgggtgttagggatcgcttggcagtcctcccacgccactcacaacctggtaaagctatttggattgagcacaaactcgtgaacgtccttgatgcagttgaattggtggatgagcaaggagtcaacctggaattaaccctcatcactcttgacaccaacgaaaagtttagggatatcactaaattcatcccagaaaatattagcactgctagtgatgccaccctagtgatcaacacggagcatatgccatcaatgtttgtcccggtaggtgacgttgtgcagtatggctttttgaatctcagtggtaagcccacccatcgcaccatgatgtacaacttccctactaaagcaggacagtgtggaggagtggtgacatctgttgggaaggttgttggtattcacattggtggcaatggcagacaaggtttttgcgcaggcctcaaaagaagttactttgctagtgaacaaggagagatccagtgggttaagcccaataaagaaactgggagactcaacatcaatggaccaacccgcaccaagttagaacctagtgtgttccatgacatcttcgagggaaacaaagaaccagctgtcctgcacagtaaagacccccgacttgaggtagattttgaacaggccctgttctctaagtatgtgggaaacacactacatgagcctgacgagtacatcaaagaggcagctcttcattatgcaaatcaattaaagcaactagaaatcaatacctctcaaatgagcatggaggaggcctgctacggtaccgagaatcttgaggctattgatcttcacactagtgcaggttacccctatagcgccctggggataaagaaaagagacattttagaccctaccaccagggatgtgagtaaaatgaagttctacatggacaagtatggtcttgatcttccttactccacttatgtcaaggatgagctgcgctcgattgataaaattaagaaagggaagtcccgtctgatcgaagccattagtatgaatgattcagtgtacctcagaatggctttcggacatttgtatgaggcctttcacgcaaatcctgggacgataactggatcagctgtggggtgcaaccccgacacattctggagcaagctgccaattttgctccctggttcactctttgcctttgactactcaggttatgatgccagccttagccctgtctggtttagagcattagaattggttcttagggagatagggtatagtgaggaggcaatctcactcattgagggaatcaaccacacacatcatgtgtatcgtaataagacctattgtgtgcttggtgggatgccctcaggctgttcgggaacatccattttcaactcaatgatcaacaacattattatcagagcactgctcataaaaacatttaagggcattgatttggatgaactcaacatggttgcttatggagacgatgtgctcgctagctatcccttcccaattgattgcttggaactagcaaagactggtaaggagtatggtctgaccatgactcctgctgataaatctccttgctttaacgaggtcaattggagtaatgcgaccttcctcaaaaggggtttcttgcccgatgaacagtttccatttttgattcaccctactatgccaatgagtgagatccatgagtccatccgatggaccaaggacgcacgaaacactcaagatcatgtgcggtccttgtgcctcctagcatggcataatggtaagcaagaatatgagaagtttgtgagcacaattaggtctgtcccagtaggaagggctttggctatcccaaattatgaaaatcttagacgcaattggctcgaattatttt-----agagggtatat-------------------------acac---------------ctcaaccc-caccagaa----atctggt------c-g-----tgaatgt-g-actg--------gtgggggtaaatttgt-ta-taacc-a-g-aatagc--------------------------------------------------------------------------------------------------------------------------------------------------------------------------------------------------------------------------------
>KU936129.1_Enterovirus_A71_strain_SHAPHC5427/SH/CHN/14_complete_genome
------------------ttaaaa--cag-cct-gtgggttg-c-acccaccccca-gggcctac-t-gggcgcaagcactctggtatcttggtacctttgtgcgcct-g-ttttata---c--cccc---c---cccc-c------at-t-gaaacttagaag--------------cagca-aatcac-ggtcaa-tagcaggcataacgctccagttatgtctcga-tcaagcacttctg-tttccccggactgagtatcaatagactgc-tcgcgcggttgaaggagaaaacgtccgttatccggctagctacttcggaaaacc-tagtaacaccatgaaagttgcggagagtttcgttcagca--ctc-cccca---gtgtagatcaggtcgatgagtcaccgca-ttccccacgggcgaccgtggcggtggctgcgttggcggcctgcccat--------ggggtaa-cccatggggcgctctaatacggacatggtgtg-aagagtctactgagctagttagtagtcctccggcccctgaatgcggctaatcccaactgcggagcacacgcccacaagcca-gcggg-tagtgtgtcgtaatgggtaactctgcagcggaaccgactactttgggtgtccgtgtttcc--tttt---aactttatattggctgcttatggtgacaattaaa-------gaattgttaccatatagctattggattggccatccgg--tgtgcaacagagcgattatt-----ttccta----tttatt-ggttttgtaccat-----taacttt--------------gagttctgtgacc-acccttaattatatcttgacccttaacacagctaaa-----catgggttcgcaagtgtctacacagcgctccggatctcatgaaaactcaaactcagccactg-agggttctaccataaattacaccaccattaattactacaaagactcctatgctgccacagcaggcaaacagagtctcaaacaggatccagacaagtttgcaaatcctgttaaagacatcttcactgaaatggcagcgccattgaagtccccatccgctgaggcatgtgggtacagtgatcgagtggcgcaattaactattggcaactccaccatcaccacgcaagaagcggctaacatcatagtcggttatggtgagtggccttcctactgctcagattctgacgctacagcagtggataaaccaacgcgcccggatgtttcagtgaacaggttttacacattggatactaaattgtgggagaaat------------------cgtccaagggatggtactggaagttcccggatgtgttaactgaaactggggtttttgggcaaaatgcacaattccactacctctaccgatcagggttctgcatccacgtacagtgcaatgccagtaaattccatcaaggagcactcctagtcgccgtcctaccagaatatgtcattgggacagtggcaggcggtacagggacgg------aagatacccaccccccttacaagcagactcaacccggcgctgatggcttcgagctgcaacacccgtatgtgcttgatgctggcatcccaatatcacagttaacagtgtgcccacatcagtggatcaacttgaggaccaacaattgtgctacaataatagtgccatacattaacgcactgccttttgattctgccttgaatcattgcaactttggcctgttagttgtgcctattagcccactagattacgaccaaggagcgacgccagtaatccctataactattacattggccccaatgtgttctgaattcgcaggtcttaggcaggcagtcacgcaaggattccccaccgaactgaaacctggcacaaatcaatttttaaccaccgatgatggcgtttcagcacctattctaccaaatttccaccccaccccgtgtatccatatacctggtgaagttaggaacttgctagagctatgccaggtggagaccattctggaggttaacaa----------tgtgcccacgaatgccactagctta------atggagagactgcgcttcccggtttcggcacaagcag------ggaagggtgagctgtgtgcggtatttagagccgaccctgggcgaaatgggccgtggcaatccaccttactgggtcagttgtgtgggtactacacccaatggtcaggatcattggaagtcaccttcatgtttactggatccttcatggccaccggcaagatgctcatagcctatacaccgccaggaggtcctctgcccaaggatcgggcgaccgccatgttgggcacgcacgttatctgggattttgggctgcaatcgtctgttacccttgtaataccatggatcagcaacactcattatagagcacatgcccgagatggagtgtttgactactacaccacagggctagtcagtatatggtatcagacgaattacgtggttccaatcggtgcgcccaacacagcctatataatagcactagcggcagcccaaaagaacttcacaatgaaattgtgtaaggatgctagtgatatcctgcagacgggcaccatccagggagatagg--------gtggcagatgtaatag---aaagctccat--------------------------aggagatagcgtgagcagagctctcactcacgctctaccagca--------cccacaggccagaacacacaggtgagcagccatcgactggatacaggcaaggttccagcactccaagctgctgaaattggggcatcatcaaatgctagtgatgagagcatgattgagacgcgctgtgttctcaactcgcacagtacagctgagaccactcttgatagtttcttcagcagggcgggattagttggagaaatagatctccctcttgagggcacaac-taacccaaatggttacgccaactgggacatagatataacaggttatgcgcaaatgcgtagaaaggtagagctattcacctacatgcgctttgatgcggagttcacttttgttgcgtgcacgcccaccggggaagttgttccacaattgctccaatatatgtttgtgccacctggagcccctaagccagattcaagggaatcccttgcatggcaaaccgccactaacccctcagttttcgttaagctgtcagaccctccagcgcaggtttcagtaccattcatgtcacccgcgagtgcttaccaatggttttatgatggatatcccacattcggagaacacaaacaggagaaagatcttgaatacggagcatgtcctaataacatgatgggcacgttctcagtgcggactgtggggacctccaagtctaagtaccctttagtagttaggatctacatgagaatgaagcacgtcagggcgtggatacctcgtccgatgcgaaaccagaactacctattcaaagccaacccaaattatgctggcaa----ctccattaagccaactggtgccagtcgcacagcgat---caccac---------------------------------------tcttggg------------------------------------------aaatttggacagcaatctggggctatttatgtgggtaattttagagtggtcaaccgacatcttgccactcacaatgattgggcaaatcttgtttgggaggacagctctcgcgacttgctcgtgtcatccaccaccgcccaaggttgtgacacgattgctcgttgcgattgccagacaggggtgtactactgtaactcgatgagaaaacactacccagtcagtttttcaaaacccagcctgatctatgtagaggctagcgagtattacccagccaggtaccaatcacatctcatgctcgcacagggtcactcagagcctggtgattgcggtggtattcttagatgccaacatggcgtcgtcggcatagtgtctactggtggtaatgggctcgttggctttgcagatgtcagagacctcttgtggttagatgaagaagctatggaacagggtgtgtccgactacattaag-ggtctcggagatgcttttggaacaggattcactgacgcagtctcaagggaggttgaagctctcaagaactatcttatagggtctgaaggagcagttgagaaaatcttgaaaaatcttattaaattaatctctgcactggtgattgtgatcagaagtgattacgacatggttaccctcactgcaaccttagcgctgataggttgtcatggcagtccttgggcttggattaaagccaaaacagcctccatcttaggtatccctatcgctcaaaagcagagcgcttcctggctcaagaagttcaatgacatggccaatgccgctaaggggttagagtgggtttccaacaagatcagcaaatttattgattggcttaaggagaaaatagtaccagcagccaaggagaaggttgaattcctaaataacttgaaacagttgcca-ctgctagagaatcagatctcaaacttggaacagtctgctgcctcacaggaggaccttgaagtcatgtttgggaatgtgtcgtacctagccca---------cttctgtcgcaagttccaaccgctatacgctacggaagctaaaagagtctatgccctggagaagagaatgaataactatatgcagttcaagagcaaacaccgaattgaacctgtatgtcttattattaggggctcgccaggtacagggaagtctctagccactggtattattgctcgagcgatcgctgataagtatcactccagcgtgtactcgctcccaccagacccggatcattttgacggttacaagcaacaggtggttacagtgatggatgatttgtgtcaaaaccccgatggtaaggatatgtctttattctgtcaaatggtatccaccgtagacttcatcccaccaatggcttctctcgaggagaagggagtttccttcacctctaagtttgtcatcgcatccactaatgccagcaatatcatagtaccaacagtgtctgattctgacgctattcgccgcaggttttacatggactgtgacattgaagtgacagattcatacaagacagatctaggtagactggatgcagggcgagccgctaaactgtgctctgaaaacaacacagcaaattttaaacgttgcagcccattagtgtgtgggaaagctatccaacttagagatagaaagtctaaagtcagatacagtgtggatacggtggtttcagaacttattagggaatacagcaataggtccgccattggcaacacaatcgaggctcttttccaaggtccacccaagttcaggccaattaggatt---agccttgaagaaaaaccagctccagacgctattagcgatctccttgctagcgtagatagtgaagaggtgcgccagtactgt-agagatcaaggctggattatccctgaagttcccaccaatgtagagcggcaccttaacagagcagtgcttgttatgcaatctatcgccacagtagtggcggttgtctcattggtatatgtcatctacaagctttttgcagggtttcagggtgcgtattctggtgctcctaggcaagtgcttaagaaacctgctcttcgcacggcaacagtgcagggcccgagccttgactttgctctctccttactgagaaggaacatcaggcaagtccaaacagaccaggggcatttcactatgttgggtgttagggatcgcttggcagtcctcccacgccactcacaacctggcaaagctatttggattgagcacaaactcgtgaacgtccttgatgcagttgaattggtggatgagcaaggagtcaacctggaattaaccctcatcactcttgacaccaacgaaaagtttagggatatcactaaattcatcccagaaaatattagcactgctagtgatgccaccctagtgatcaacacggagcatatgccatcaatgtttgtcccggtaggtgacgttgtgcagtatggctttttgaatctcagtggtaagcccacccatcgcaccatgatgtacaacttccctactaaagcaggacagtgtggaggagtggtgacatctgttgggaaggttgttggtattcacattggtggcaatggcagacaaggtttttgcgcaggcctcaaaagaagttactttgctagtgaacaaggagagatccagtgggttaagcccaataaagaaactgggagactcaacatcaatggaccaacccgcaccaagttagaacctagtgtgttccatgacatcttcgagggaaacaaagaaccagctgtcctgcacagtaaagacccccgacttgaggtagattttgaacaggccctgttctctaagtatgtgggaaacacactacatgagcctgacgagtacatcaaagaggcagctcttcattatgcaaatcaattaaagcaactagaaatcaatacctctcaaatgagcatggaggaggcctgctacggcactgagaatcttgaggctattgatcttcacactagtgcaggctacccctatagcgccctggggataaagaaaagagacattttagaccctaccaccagggatgtgagtaaaatgaagttctacatggacaagtatggtcttgatcttccttactccacttatgtcaaggatgagctgcgctcgattgataaaattaagaaagggaagtcccgtctgatcgaagccagtagtctgaatgattcagtgtacctcagaatggctttcggacatttgtatgaggcctttcacgcaaatcctgggacgataactggatcagctgtggggtgcaaccccgacacattctggagcaagctgccaattttgctccctggttcactctttgcctttgactactcaggttatgatgccagccttagccctgtctggtttagagcattagaattggttcttagggagataggatatagtgaggaggcaatttcactcattgagggaatcaaccacacacatcatgtgtatcgtaataagacctactgtgtgcttggtgggatgccctcaggctgttcgggaacatccattttcaactcaatgatcaacaacattattatcagagcactgctcataaaaacatttaagggcattgatttggatgaactcaacatggttgcttatggagacgatgtgctcgctagttatcccttcccaattgattgcttggaactagcaaagactggtaaggagtatggtctgaccatgactcctgctgataaatctccttgctttaacgaggtcaattggagtaatgcgaccttcctcaaaaggggtttcttgcccgatgaacagtttccatttttgattcaccctactatgccaatgagtgagatccatgagtccatccgatggaccaaggacgcacgaaacactcaagatcatgtgcggtccttgtgcctcctagcatggcataatggtaagcaagaatatgagaagtttgtgagcacaattaggtctgtcccagtaggaagagctttggctatcccaaattatgaaaatcttagacgcaattggctcgaattatttt-----agagggtatat---------------------------ac---------------ctcaaccc-caccagaa----atctggt------c-g-----tgaatgt-g-actg--------gtgggggtaaatttgt-ta-taacc-a-g-aatagc--------------------------------------------------------------------------------------------------------------------------------------------------------------------------------------------------------------------------------
>KU936128.1_Enterovirus_A71_strain_SHAPHC5365/SH/CHN/14_complete_genome
------------------ttaaaa--cag-cct-gtgggttg-c-acccacccaca-gggcctac-t-gggcgcaagcactctggtatcttggtacctttgtgcgcct-g-ttttata-------ccc---c---cccc-c------ag-t-gaaacttagaag--------------cagca-aatcac-gatcaa-tagcaggcataacgctccagttgtgtctcga-tcaagcacttctg-tttccccggactgagtatcaatagactgc-tcgcgcggttgaaggagaaaacgttcgttatccggctagctacttcggaaaacc-tagtaacaccatgaaagttgcggagagcttcgttcagca--ctc-cccca---gtgtagatcaggtcgatgagtcaccgca-ttccccacgggcgaccgtggcggtggctgcgttggcggcctgcccat--------ggggtaa-cccatggggcgctctaatacggacatggtgtg-aagagtctactgagctagctagtagtcctccggcccctgaatgcggctaatcccaactgcggagcacacgcccacaagcca-gcggg-tagtgtgtcgtaatgggtaactctgcagcggaaccgactactttgggtgtccgtgtttcc--tttt---atctttatattggctgcttatggtgacaattaaa-------gaattgttaccatatagctattggattggccatccgg--tgtgcaacagagcgattgtc-----taccta----tttatt-ggttttgttccat-----taacttt--------------gaattctgtgacc-acccttaattatatcttgacccttaacacagccaaa-----catgggctcgcaagtgtctacacagcgctccggttctcacgaaaactcaaactcagccactg-agggttctaccataaactacaccaccattaattactacaaagactcctatgctgccacagcaggcaaacagagtctcaagcaggatccagacaagtttgcaaatcctgttaaagacatctttactgaaatggcagcgccactgaagtccccatccgctgaagcatgtgggtacagtgatcgagtggcgcaattaactattggcaactccaccatcaccacgcaagaagcggctaacatcatagtcggttacggtgagtggccttcctactgctcagattctgacgctacagcagtggataaaccaacgcgcccggatgtttcagtgaacaggttttacacattggacactaagttgtgggagaaat------------------cgtctaaaggatggtactggaagttcccggatgtgctgactgaaactggggtttttgggcaaaatgcacaattccactacctctaccgatcagggttctgcatccacgtacagtgcaatgccagtaaattccatcaaggagcactcctagtcgccgtcctaccagagtatgtcattgggacagtggcaggcggtacagggacgg------aagatacccaccccccttacaagcagactcaacccggtgctgatggcttcgagttgcaacacccgtacgtgcttgatgctggcatcccaatatcacagttaacagtgtgcccacaccagtggatcaatttgaggaccaacaattgtgctacaataatagtgccatacatcaacgcactgccttttgactctgccttgaatcattgcaactttggcctgttagttgtgcctattagcccactagactacgaccaaggagcgacgccagtaatccctataactattacattggccccaatgtgctctgaattcgcaggtcttaggcaggcagtcacgcaaggattccccaccgagctgaaacctggcacaaatcagtttctaaccaccgatgatggcgtttcagcacctattctaccaaacttccaccccaccccgtgtatccacatacctggtgaggttaggaacttgctagagttatgccaggtggagaccattctggaggttaacaa----------tgtgcccacgaatgccactagctta------atggagagactccgcttcccggtttcggcacaagcag------ggaagggtgagctgtgtgcggtatttagagccgatcctgggcgaaatgggccatggcaatccaccttactgggtcagttgtgcgggtactacacccaatggtcaggatcattggaagtcacctttatgtttactggatccttcatggctaccggcaagatgctcatagcctatacaccgccaggaggtcctctgcccaaggaccgggcgaccgccatgttgggcacgcacgtcatctgggattttgggctgcaatcatctgttaccctagtaataccatggatcagcaacactcattatagagcacatgcccgagatggagtgtttgactactacaccacagggttagttagtatatggtatcagacgaattacgtggttccaatcggtgcgcctaacacagcctatataatagcactagcggcagcccaaaagaacttcacaatgaaattgtgtaaggatgctagtgatatcctgcagacgggcaccatccagggagatagg--------gtggcagatgtaatag---aaagctccat--------------------------aggagacagcgtgagcagagccctcactcacgctctaccagca--------cccaccggccagaacacacaggtgagcagccatcgactggatacaggcaaggttccagcactccaagctgctgagattggagcatcatcaaatgctagtgatgagagcatgattgaaacacgctgtgttcttaactcgcacagcacagctgagaccactcttgatagtttcttcagcagggcgggattagttggagaaatagatctccctcttgagggcacaac-taacccaaatggttatgccaactgggacatagatataacaggttacgcgcaaatgcgtagaaaggtagagctattcacctacatgcgctttgacgcagagttcacttttgttgcgtgtacacccaccggggaagttgttccacaattgctccaatatatgtttgtgccacctggagcccctaagccagattcaagggaatcccttgcatggcaaaccgccaccaacccctcagtttttgtcaagctgtcagaccctccagcgcaggtttcagtaccatttatgtcacctgcgagtgcttaccaatggttttatgacggatatcccacattcggagaacacaaacaggagaaagatcttgaatacggagcatgtcctaataacatgatgggcacgttctcagtgcggactgtggggacctccaagtctaagtatcctttagtagttaggatctacatgagaatgaagcacgtcagggcgtggatacctcgcccgatgcgtaaccagaactacctattcaaagccaacccaaattatgctggcaa----ctctattaagccaactggtgccagtcgcacagcgat---caccac---------------------------------------tcttggg------------------------------------------aaatttggacaacagtctggggctgtttatgtgggtaattttagagtggtcaaccgacatcttgccactcacaatgattgggcaaatcttgtttgggaagacagctctcgcgatctgctcgtgtcatccaccaccgcccaaggttgtgacacgattgctcgttgcgattgccagacaggggtgtactactgtaactcgatgagaaaacactacccagtcagtttttcaaaacccagcttgatctatgtagaggctagtgagtattacccagccaggtaccaatcacatctcatgctcgcacagggtcactcagaacctggtgattgcggtggtatccttagatgtcaacatggcgtcgtcggcatagtgtctactggtggcaatgggctcgttggttttgcagacgtcagagacctcttgtggttagatgaagaagctatggaacagggtgtgtccgactacatcaag-ggtctcggagatgcttttggaacaggcttcactgacgcagtctcaagggaggttgaagctctcaagacctatcttataggatctgaaggagcagttgagaaaatcttgaaaaatcttattaaattaatctctgcactggtgattgtgatcagaagtgattacgacatggttaccctcactgcaaccttagcgctgataggttgtcatggcagtccttgggcttggatcaaagccaaaacagcctccatcttaggtatccctatcgctcaaaagcagagcgcttcctggctcaagaaattcaatgacatggccaatgccgccaaggggttagagtgggtttctaataagatcagcaaatttattgattggcttaaggagaaaatagtaccagcagccagggagaaagttgaattcctaaataacttgaaacagttgcca-ctactagagaatcagatctcaaacttggaacagtctgctgcctcacaggaggaccttgaagtcatgtttgggaacgtgtcgtacctagctca---------cttctgtcgcaagttccaaccgctatacgccacagaagctaaaagagtctatgccctggagaagagaatgaacaactatatgcagttcaagagcaaacaccgaattgaacctgtatgtcttattattaggggctcaccaggcacagggaagtctctagccactggtattattgctcgagcaatcgctgataagtaccactccagcgtgtactcgctcccaccagacccggatcattttgacggttacaagcaacaggtggttacagtgatggacgatttgtgtcaaaaccccgatggtaaggatatgtctctgttctgtcaaatggtatccaccgtagacttcattccaccaatggcttctctcgaggagaagggagtttccttcacctctaagtttgtcatcgcatccactaatgccagcaatatcatagtaccaacagtgtctgattctgacgccattcgccgcaggttttacatggactgtgacattgaagtgacagactcatacaagacagatctaggtagactggatgcagggcgagccgctaaactgtgctctgaaaacaacactgcaaatttcaaacggtgcagcccattagtgtgtgggaaagctatccaacttagagatagaaagtctaaagtcagatacagtgtggacacggtggtttcggaacttattagggaatacagcaataggtccgccattggtaacacaatcgaggctcttttccaaggtccacccaagttcaggccaattaggatt---agccttgaagaaaaaccagctccagacgctattagcgatctccttgctagcgtagatagtgaagaggtgcgccagtactgc-agagatcaaggctggattattcctgaagctcccaccaatgtagagcggcaccttaacagagcggtgcttgttatgcaatccatcgccacagtagtggcggttgtttcattggtatatgtcatctacaagctctttgcagggtttcagggtgcgtattctggtgctcctaagcaagtgcttaagaagcctgctcttcgcacagcaacagtgcagggcccgagccttgactttgctctctccctactgagaaggaacatcaggcaagtccaaacagaccaggggcatttcaccatgctgggtgttagggatcgcttagcagtcctcccacgccactcacaacctggcaaagctatttggatcgagcacaaactcgtgaacgttcttgatgcagttgaactggtggatgagcaaggagtcaacctggaattaaccctcatcactcttgacaccaacgaaaagtttagggatatcaccaaattcatcccagaaagtattagcactgctagtgatgccaccctagtgatcaacacggagcacatgccatcaatgtttgtcccggtgggtgacgttgtgcagtatggctttttgaatctcagtggtaagcctacccatcgcaccatgatgtacaactttcctactaaagcaggacagtgtggaggagtggtgacatctgttgggaagattgtcggtattcacattggtggcaatggcagacaaggtttttgcgcaggcctcaaaaggagttactttgctagtgaacaaggagagatccagtgggttaagcccaataaagaaactggaagactcaacatcaatggaccaacccgcaccaagttagaacctagtgtgttccatgacatcttcgagggaaacaaagaaccagctgtcttgcacagtaaagacccccgacttgaggtagattttgaacaggccctgttctctaagtatgtgggaaacacactgcatgagcctgatgagtacatcaaagaggcagctcttcattatgcgaaccaattaaagcaactagaaattaatacctctcaaatgagcatggaggaggcctgctacggtactgaaaatcttgaggctattgaccttcacactagtgcaggttacccctatagtgccctggggataaagaaaagagacatcttagaccctaccactagggacgtgagtagaatgaagttctacatggacaagtatggtcttgatcttccttactccacttatgtcaaggatgagctgcgctcgattgataaaattaagaaagggaagtcccgtctgatcgaagccagtagtctgaatgattcagtgtacctcagaatggctttcggacatttgtatgaggcctttcacgcaaatcctgggacgataactggatcagctgtggggtgcaaccctgacacattctggagcaaactgccaattttgctccctggttcactctttgcctttgactactcaggttatgatgccagtcttagccctgtctggttcagagcattagaattggttcttagggagatagggtatagtgaggaggcgatttcactcattgagggaatcaaccacacacatcatgtgtatcgtaataagacctattgtgtgcttggtgggatgccctcaggctgttcgggaacatccattttcaattcaatgatcaacaacattattatcagagcgctgctcataaaaacatttaagggcattgacttggatgaactcaacatggttgcttatggagacgatgtgctcgctagttatcccttcccaattgattgcttggaactagcaaagactggtaaggagtatggtctgaccatgacccctgctgataaatctccttgctttaatgaggtcaattggggtaatgcgaccttcctcaaaaggggcttcttgcccgatgaacagtttccatttttgattcaccctactatgccaatgagtgagatccatgagtccattcgatggaccaaggacgcacgaaacactcaagatcatgtgcggtccttgtgcctcctagcatggcataatggtaagcaagaatatgagaagtttgtgagcacaattaggtctgtcccagtagggagagctttggctatcccaaattatgaaaatcttagacgcaattggctcgaattatttt-----agaggttat---------------------------acac---------------ctcaaccc-caccagaa----atctggt------c-g-----tgaatgt-g-actg--------gtgggggtaaatttgt-ta-taacc-a-g-aatagc--------------------------------------------------------------------------------------------------------------------------------------------------------------------------------------------------------------------------------
>KJ508182.1_Enterovirus_A71_strain_Hubei-HG/CHN/2012_complete_genome
------------------ttaaaa--cag-cct-gtgggttg-c-acccacccaca-gggcctac-t-gggcgcaagcactctggtatcttggtacctttgtgcgcct-g-ttttata------cccc---c---cccc-c------ag-t-gaaacttagaag--------------cagca-aatcac-gatcaa-tagcaggcataacgctccagttatgtctcga-tcaagcacttctg-tttccccggactgagtatcaatagactgc-tcgcgcggttgaaggagaaaacgttcgttatccggctagctacttcggaaaacc-tagtaacaccatgaaagttgcggagagcttcgttcagca--ctt-cccca---gtgcagatcaggtcgatgagtcaccgca-tcccccacgggcgaccgtggcggtggctgcgttggcggcctgcccat--------ggggtaa-cccatggggcgctctaatacggacatggtgtg-aagagtctactgagctagttagtagtcttccggcccctgaatgcggctaatcctaactgcggagcacacgcccacaagcca-gcggg-tagtgtgtcgtaatgggtaactctgcagcggaaccgactactttgggtgtccgtgtttcc--tttt---atctttatattggctgcttatggtgacaattaaa-------gaattgttaccatatagctattggattggccatccgg--tgtgcaacagagcgattatt-----taccta----tttatt-ggttttgtaccat-----taacttt--------------gaattctgtgacc-acccttaattatatcttgacccttaacacagctaaa-----catgggttcgcaagtgtccacacagcgctccggttcccacgaaaactcaaactcagccactg-agggttctaccataaactacaccaccattaattactacaaagactcctatgctgccacagcaggcaaacagagtctcaagcaggatccagacaagtttgcaaatcctgttaaagacatcttcactgaaatggcagcgccactgaagtccccatccgctgaggcatgtgggtacagtgaccgagtggcgcaattaactattggcaactccaccatcaccacgcaagaagcggctaatatcatagtcggttatggtgagtggccttcctactgctcagattctgacgctacagcagtggataaaccaacgcgcccggatgtttcagtgaacaggttttacacattggatactaaattgtgggagaaat------------------cgtccaagggatggtactggaagttcccggatgtgttaactgaaactggggtttttgggcaaaatgcacaattccactacctctaccgatcagggttctgcatccacgtacagtgcaatgccagtaaattccatcagggagcactcctagtcgccgtcctaccagagtatgtcattgggacagtggcaggcggtacagggacgg------aagatacccaccccccttacaagcagactcaacccggcgctgatggcttcgagttgcaacacccgtacgtgcttgatgctggcatcccaatatcacagttaacagtgtgcccacaccagtggatcaatttgaggaccaacaattgtgctacaataatagtgccatatattaacgcactgccttttgattctgccttgaatcattgcaactttggcctgttagttgtgcctattagcccactagactacgaccaaggagcgacaccagtaatccctataactattacattggccccaatgtgttctgaattcgcaggtcttaggcaggcagtcacgcaagggttccccaccgagctgaaacctggcacaaatcaatttttaaccaccgatgatggcgtttcagcacctattctaccaaacttccaccccaccccgtgtatccacatacctggtgaggttaggaacttgctagagttatgccaggtggagaccattctggaggttaacaa----------tgtgcccacgaatgccactagctta------atggagagattgcgcttcccggtttcggcacaagcag------ggaagggtgagctgtgtgcggtatttagagccgatcctgggcgaaatgggccatggcaatccaccttactgggtcagttgtgcgggtactacacccaatggtcaggatcattggaagtcaccttcatgtttactggatccttcatggctaccggcaagatgctcatagcctatacaccgccaggaggtcctctgcccaaggaccgggcgaccgccatgttgggcacgcacgttatctgggactttgggctgcaatcgtctgttaccctagtaataccatggatcagcaacactcattatagagcacatgcccgagatggagtgtttgactactacaccacagggttagtcagtatatggtatcagacgaattacgtggttccaatcggtgcgcccaacacagcctatataatagcactagcggcagcccaaaagaacttcacaatgaaattgtgtaaggatgctagtgatatcctgcagacgggcaccatccagggagatagg--------gtggcagatgtgatag---aaagctccat--------------------------aggagatagcgtgagcagagccctcactcacgctctaccagca--------cccacaggccagaacacacaggtgagcagccatcgactggatacaggcaaggttccagcactccaagctgctgaaattggagcatcatcaaatgctagcgatgagagcatgattgagacacgctgtgttcttaactcgcacagtacagctgagaccactcttgatagtttcttcagcagggcgggattagttggagaaatagatctccctcttaagggcacaac-taacccaaatggttatgccaactgggacatagatataacaggttacgcgcaaatgcgtagaaaggtagagctattcacctacatgcgctttgatgcagagttcacttttgttgcgtgcacacccaccggggaagttgttccgcaattgctccaatatatgtttgtgccacctggagcccctaagccagattcaagggaatcccttgcatggcaaaccgccactaacccctcagtttttgtcaagctgtcagatcctccagcgcaggtttcagtaccattcatgtcacccgcgagtgcttaccaatggttttatgacggatatcccacattcggagaacacaaacaggagaaagatcttgaatacggagcatgtcctaataacatgatgggcacgttctcagtgcggactgtggggacctccaagtctaagtaccctttagtagttaggatctacatgagaatgaagcacgtcagggcgtggatacctcgcccgatgcgtaaccagaactacctattcaaagccaacccaaattatgctggcaa----ctccattaagccaactggtgccagtcgcacagcgat---caccac---------------------------------------tcttggg------------------------------------------aaatttgggcaacagtctggggctatttatgtgggtaattttagagtggtcaaccgacatctcgccactcacaatgattgggcaaatcttgtttgggaagacagctctcgcgacttgctcgtgtcatccaccaccgcccaaggttgtgacacgattgctcgttgcgattgccagacaggggtgtactactgtaactcgatgagaaaacactacccagtcagtttttcaaaacccagcttgatctatgtagaggctagtgagtattacccagccaggtaccaatcacatctcatgctcgcacagggtcactcagaacctggtgattgcggtggtatccttagatgccaacatggcgtcgtcggtatagtgtctactggtggtaatgggctcgttggttttgcagacgtcagagacctcttgtggttagatgaagaagctatggaacagggtgtgtccgactacatcaag-ggtctcggagatgcttttggaacaggcttcactgacgcagtctcaagggaggttgaagctctcaagaactatcttatagggtctgaaggagcagttgagaaaatcttgaaaaatcttattaaattaatctctgcactggtgattgtgatcagaagtgattacgacatggttaccctcactgcaaccctagcactgataggttgtcatggcagtccttgggcttggatcaaagccaaaacagcctccatcttaggtatccctatcgctcaaaagcagagcgcttcctggctcaagaagttcaatgacatggccaatgccgccaaggggttagagtgggtttccaacaagatcagcaaatttattgattggcttaaggagaaaataataccagcagccagggagaaggttgaattcctaaataacttgaaacagttgcca-ctgctagagaatcagatctcaaacttggaacagtctgctgcctcacaggaggaccttgaagtcatgtttgggaatgtgtcgtacctagctca---------cttctgtcgcaagttccaaccgctatacgccacggaagctaaaagagtctatgccctggagaagagaatgaataactatatgcagttcaagagcaaacaccgaattgaacctgtatgtcttattattaggggctcaccaggcacagggaagtctctagccactggtattattgctcgagcaatcgctgataagtaccactccagcgtgtactcgctcccaccagacccggatcattttgacggttacaagcaacaggtggttacagtgatggatgatttgtgtcaaaaccccgatggtaaggatatgtctttattctgtcaaatggtatccaccgtagacttcattccaccaatggcttctctcgaggagaagggagtttccttcacctctaagtttgtcattgcatccactaatgccagcaatatcatagtgccaacggtgtctgattctgacgctattcgccgcaggttttacatggactgtgacattgaagtgacagactcatacaagacagatctaggtagactggatgcagggcgagccgctaaactgtgctctgaaaacaacactgcaaattttaaacgttgcagcccattagtgtgtgggaaagctatccaacttagagatagaaagtctaaagtcagatacagtgtggatacggtggtttcagaacttattagggaatacagcaataggtccgccattggcaacacaatcgaggctcttttccaaggtccacccaagttcaggccaattaggatt---agccttgaagaaaaaccagctccagacgctattagcgatctccttgctagcgtagatagtgaagaggtgcgccagtactgc-agagatcaaggctggattattcctgaagctcccaccaatatagagcggcaccttaacagagcggtgcttgttgtgcaatctgtcgccacagtagtggcggttgtctcattggtatatgtcatctacaagctctttgcagggtttcagggtgcgtattctggtgctcctaagcaagtgcttaagaaacctgctcttcgcacagcaacagtgcagggcccgagccttgactttgctctctctctactgagaaggaacatcaggcaagtccaaacagaccaggggcattttactatgttgggtgttagggatcgcttagcagtcctcccacgccactcacaacctggcaaagctatttggattgagcacaaactcgtgaacgtccttgatgcagttgaactggtggatgagcaaggagtcaacctggaattaaccctcatcactcttgacaccaacgaaaagtttagggatatcaccaaattcatcccagaaaatattagcactgctagtgatgccaccctagtgatcaacacggagcacatgccatcaatgtttgttccggtgggtgacgttgtgcagtatggctttttgaatctcagtggtaagcctacccatcgcaccatgatgtacaactttcctactaaagcaggacagtgtggaggagtggtgacatctgttgggaaggttgtcggtattcacattggtggcaatggcagacaaggtttttgcgcaggcctcaaaaggagttactttgctagtgaacaaggagagatccagtgggttaagcccaataaagaaactggaagactcaacatcaatggaccaacccgcaccaagttagaacctagtgtgttccatgacatcttcgagggaaacaaagaaccagctgtcttgcacagtaaagacccccgacttgaggtagattttgaacaggccctgttctctaagtatgtgggaaacacactacatgagcctgacgagtacatcaaagaggcagctcttcattatgcaaaccaattaaagcaactagaaattaatacctctcgaatgagcatggaggaggcctgctacggcactgagaatcttgaggctattgatcttcacactagtgcaggttacccctatagtgccctggggataaagaaaagagacatcttagaccctaccaccagggacgtgagtagaatgaagttctacatggacaagtatggtcttgatcttccttactccacttatgtcaaggatgagctgcgctcgattgataaaattaagaaagggaagtcccgtctgatcgaagccagtagtctgaatgattcagtgtacctcagaatggctttcggacatttgtatgaggcctttcacgcaaatcctgggacgataactggatcagctgtggggtgcaaccctgacacattctggagtaagctgccaattttgctccctggttcactctttgcttttgactactcaggttatgatgccagtcttagccctgtctggttcagagcattagaattggttcttagggagatagggtatagtgaggaggcaatttcactcattgagggaatcaaccacacacatcatgtgtatcgtaataagacctattgtgtgcttggtgggatgccctcaggctgttcgggaacatccattttcaactcaatgatcaataacattattatcagagcactgctcataaaaacatttaagggcattgacttggatgaactcaacatggttgcttatggagacgatgtgctcgctagctatcccttcccgattgattgcttggaactagcaaagactggtaaggagtatggtctgaccatgactcctgctgataagtctccttgctttaatgaggtcaattggggtaatgcgaccttcctcaaaaggggcttcttgcccgatgaacagtttccatttttgattcaccctactatgccaatgagtgagatccatgagtccattcgatggaccaaggacgcgcgaaacactcaagatcatgtgcggtccttgtgcctcctagcatggcataatggtaagcaagaatatgagaagtttgtgagcacaattaggtctgtcccagtaggaagagctttggctatcccaaattatgaaaatcttagacgcaattggctcgaattatttt-----agaggttatac-------------------------acac---------------ctcaaccc-caccagaa----atctggt------c-g-----tgaatgt-g-actg--------gtgggggtaaatttgt-ta-taacc-a-g-aatagc--------------------------------------------------------------------------------------------------------------------------------------------------------------------------------------------------------------------------------
>KU936123.1_Enterovirus_A71_strain_SHAPHC5271/SH/CHN/14_complete_genome
------------------ttaaaa--cag-cct-gtgggttg-c-acccactcaca-gggcccac-t-gggcgtaagcactctggtatcttggtacctttgtgcgcct-g-ttttata------cccc-------cccc-t------at-t-gtaatttagaag--------------cacta-aaccac-gatcaa-tagcaggcataacgctccagttatgtctcga-tcaagcacttctg-tttccccggactgagtatcaatagactgc-tcacgcggttgaaggagaaaacgttcgttatccggctagctacttcggaaagcc-tagtaacaccatgaaagttgcggagagcttcgttcagca--ctc-cccca---gtgtagatcaggtcgatgagtcaccgca-ttccccacgggcgaccgtggcggtggctgcgttggcggcctgcccat--------ggggtaa-cccatggggcgctctaatacagacatggtgtg-aagagcctactgagctagttagtagtcctccggcccctgaatgcggctaatcccaactgcggagcacacgcccacaagcca-gcggg-tagtgtgtcgtaacgggtaactctgcagcggaaccgactactttgggtgtccgtgtttcc--tttt---atctttatattggctgcttatggtgacaattaaa-------gaattgttaccatatagctattggattggccatccgg--tgtgcagcagagcaatcatt-----taccta----tttgtt-ggttttgtaccat-----taacttt--------------gaattctgtgacc-actcttaattatatcttgacccttaacacagccaaa-----catgggttcgcaagtgtctactcagcgctccggttctcacgagaactcaaactcagccactg-agggttctaccataaactacaccaccattaattactacaaagactcctacgctgccacagcaggcaaacagagtctcaagcaggatccagacaagtttgcaaatcctgttaaagacatcttcactgaaatggcagcgccactgaagtccccatccgctgaggcatgtgggtacagtgaccgagtggcgcaattgactataggcaactccaccatcaccacgcaagaagcggctaacatcatagtcggttacggcgagtggccttcctactgctcagattctgacgctacagcagtggataaaccaacgcgcccggatgtttcagtgaacaggttttacacattggacactaaactgtgggagaaat------------------cgtccaagggatggtactggaagttcacggatgtgttaactgaaactggggtttttgggcaaaatgcacaattccactacctctaccggtcaggattctgcatccacgtgcagtgcaatgccagtaaattccaccaaggagcactactagtcgctgtcctaccagagtatgtcattgggacagtggcaggcggcacagggacgg------aagatacccaccccccttacaagcagactcaacccggtgccgatggcttcgagctgcagcacccgtacgtgcttgatgctggcatcccaatatcacagttaacagtgtgcccacatcagtggatcaatttgaggactaacaattgtgctacaataatagtgccatacattaacgcactgccttttgattctgccttgaatcactgcaattttggcctgttagttgtgcctattagcccactagactacgaccaaggagcgacgccagtaatccctataactattacattggctccaatgtgttctgaattcgcaggtcttaggcaggcagtcacgcaagggttccccaccgagttaaaacctggcacgaatcaatttttaactaccgatgatggcgtttcagcacctattctaccaaactttcaccccaccccgtgtatccacatacctggtgaagttaggaacttgctagagttgtgccaagtggagaccattctggaggttaacaa----------tgtgcccacgaatgccactagccta------atggagagactgcgcttcccggtctcagcgcaagcag------ggaagggtgaactgtgtgcagtgtttagagccgatcctgggcgaaatggaccatggcaatccactttactgggtcagttgtgcgggtactacacccaatggtcaggatcgttggaagtcaccttcatgtttactggatccttcatggctaccggcaagatgcttatagcctatacaccgccaggaggtcctctgcccaaagaccgggcgaccgccatgctaggcacgcacgttatctgggattttgggctgcaatcgtctgttacccttgtaataccatggatcagcaacactcattatagagcacatgcccgagatggagtgttcgactactacaccacagggttagtcagtatatggtatcagacaaattacgtggttccaattggtgcgcccaacacagcctatataatagcactagcggcagcccaaaagaacttcaccatgaaattgtgcaaggatgctagtgatatcctgcaaacgggcaccatccagggagatagg--------gtggcagatgtaattg---aaagctccat--------------------------aggagatagcgtgagcagagccctcactcacgctctaccggca--------cccacaggccagaacacacaggtgagcagtcatcgactggatacaggcaaggttccagcactccaagctgctgaaattggagcatcctcaaatgctagtgacgagagcatgattgagacacgctgtgttcttaactcgcacagtacagctgagaccactcttgatagtttcttcagcagggcgggattagttggagagatagatctccctcttgagggcacaac-taacccaaacggttatgccaactgggacatagatataacaggttacgcgcaaatgcgtaggaaggtagagctattcacctacatgcgctttgatgcagagttcacctttgttgcgtgcacacctactggggaagttgttccacaattgctccaatatatgtttgtgccacctggagcccccaagccagattccagggaatcccttgcatggcaaaccgccactaacccctcagtttttgttaagttgtcagaccctccagcgcaggtttcagtgccattcatgtcacctgcgagtgcttatcaatggttttatgacggatatcccacgttcggagaacacaaacaggagaaagatcttgaatatggggcatgtcctaataacatgatgggcacgttctcagtgcggactgtggggacctccaagtccaagtaccctttagtggttaggatctacatgagaatgaagcacgtcagggcatggatacctcgcccgatgcgtaaccagaactatctattcaaagctaacccaaattatgctggcaa----ctccattaagccaactggtaccagtcgcacagcgat---caccac---------------------------------------tcttggg------------------------------------------aaatttggacaccagtctggggctatttatgtgggcaattttagagtggtcaaccgacatcttgccactcacaatgattgggcaagtctcgtttgggaggacagctctcgcgacttgctcgtgtcatccaccaccgctcaaggttgtgacacgattgctcgttgtgattgccagacaggggtgtactactgtaactcgatgagaaaacactacccggtcagtttttcaaaacccagcctgatttatgtagaggctagtgagtattacccggccaggtaccaatcacatcttatgctcgcacagggtcactcagaacctggtgattgcggtggtatccttagatgccaacatggcgtcattggcatagtgtctactggtggtaatgggctcgttggctttgcagacgttagagatctcttgtggttagatgaagaagctatggaacagggcgtgtccgactacatcaag-ggtctcggagatgcttttggaacaggcttcactgacgcagtctcaagggaggttgaagctctcaagaactatcttatagggtctgaaggagcagttgagaaaattttgaaaaatcttattaaactaatctctgcactggtgattgtgatcagaagtgactacgacatggtcaccctcactgcaaccttagcactgataggttgccatggcagtccttgggcttggatcaaggccaaaacagcctccatcttaggtatccctatcgctcaaaagcagagcgcttcctggctcaagaagttcaatgacatggccaacgccgctaaggggttagagtgggtctccaacaagatcagcaaatttattgattggcttaaggagaaaatagtaccagcagccagggagaaggttgaattcctaaataacttgaaacagctgcca-ctgctagagaatcagatctcaaacttggaacaatctgctgcctcacaagaggaccttgaaatcatgtttgggaatgtgtcgtacctagctca---------cttctgtcgcaagttccaaccgttatacgctacggaagctaaaagagtctatgccctggagaagagaatgaacaactatatgcagttcaagagcaaacaccgaattgaacctgtatgtctcattattaggggctcaccaggcactgggaagtctctagccactggtattattgctcgagcaatcgctgataagtaccactccagcgtgtactcgctcccaccagacccggatcattttgacggttacaagcaacaggtggttacagtgatggatgacttgtgtcaaaaccccgatggtaaggatatgtctttattctgtcaaatggtatccaccgtagacttcattccaccaatggcttctctcgaggagaagggagtttccttcacctctaagtttgttatcgcatccactaatgccagtaatatcatagtaccaacagtgtctgactctgacgctattcgccgcaggttctacatggactgtgacattgaagtgacagactcgtacaagacagatctaggtaggctggatgcagggcgtgctgctaaactgtgttctgaaaacaacactgcaaatttcaaacgttgcagcccactagtgtgtgggaaagctatccaactcagagatagaaagtccaaagtcagatacagtgtggatacggtggtttcagaacttattagggaatacagcaataggtccgccattggcaacacaattgaggctcttttccaaggtccacccaagttcaggccaattaggatc---agccttgaagaaaaaccagccccagacgctattagcgatctccttgctagcgtagatagtgaagaagtacgccagtactgc-agggatcaaggctggattattcctgaaactcccaccaatgtagagcggcaccttaatagagcggtgcttgtcatgcagtccatcgccacagtagtggcggttgtctcattggtgtatgtcatctacaagctctttgcagggtttcagggtgcgtattctggtgctcctaagcaagtgctcaagaagcctgctcttcgcacagcaacagtgcagggcccgagccttgactttgctctctctctactaagaaggaacatcaggcaagtccaaacagaccaggggcatttcactatgttgggtgttagggatcgcttagcagtccttccacgccactcacaacctggcaagactatttggattgagcacaaactcgtgaatgtccttgatgcagttgaactggtggacgagcaaggagttaacctggaactgaccctcgtcactcttgataccaacgaaaagtttagggatatcaccaaatttatcccagaaaatattagcactgctagtgatgccactctagtgatcaacacggagcacatgccatcaatgttcgtcccggtgggtgacgttgtgcagtatggctttttgaatctcagtggtaagcctacccatcgcaccatgatgtacaactttcctactaaagcaggacagtgtggaggagtggtgacatccgttgggaaggttgtcggtattcacattggtggcaacggcagacaaggtttttgtgcaggcctcaaaaggagttactttgctagtgaacaaggagagatccagtgggttaagtccaataaagaaactggaagactcaacatcaatggaccaacccgcaccaagttagaacctagtgtatttcacgacatcttcgagggaaataaagagccagctgtcttgcacagtaaagatccccgacttgaggtagattttgaacaggccctgttctctaagtatgtgggaaacacactacatgagcctgacgagtacatcaaagaggcagctcttcattatgcaaaccaattaaagcaactagaaattaatacctctcaaatgagcatggaggaggcctgctacggcactgagaatcttgaggctattgatcttcacactagtgcaggttacccctatagtgctctggggataaagaaaagagacatcttagaccctaccaccagggacgtgagcagaatgaagttctacatggacaagtatggtcttgatcttccttactccacttatgtcaaggacgagctgcgctcgattgacaaaatcaagaaagggaagtcccgtctgatcgaggccagtagtctaaatgattcagtgtacctcagaatggctttcggacatttgtatgagactttccacgcaaatcctgggacgataactggatctgccgtggggtgtaaccctgatacattctggagcaagctgccaattttgctccctggttcactctttgcctttgactactcaggttatgatgccagccttagcccagtctggttcagagcattagaattggttcttagagagatagggtatagtgaagaggcaatctcactcattgagggaatcaaccacacacaccatgtgtatcgtaataggacctattgtgtgcttggtgggatgccctcaggctgttcgggaacatccattttcaactcaatgatcaataacattattatcagagcactgctcataaaaacatttaagggcgttgatttggacgaactcaatatggttgcttatggagatgatgtgctcgctagttatcccttcccaattgattgttcggaactagctaagactggtaaggagtatggtcttaccatgactcctgctgataaatctccttgctttaacgaggtcaattggggtaatgcgactttcctcaaaaggggcttcttgcccgatgaacagtttccatttttgattcaccctactatgccaatgagtgagatccatgagtccattcgatggaccaaggacgcacgaaacactcaagatcatgtgcggtccttgtgcctcctagcatggcataatggtaagcaagaatatgagaagtttgtgagcacaattaggtctgtcccagtgggaagagcgttggctattccaaactatgaaaatcttagacgcaattggctcgaattatttt-----agaggttatgc-------------------------acac---------------ctcaaccc-caccagaa----atctggt------c-g-----cgaatgt-g-actg--------gtgggggtaaatttgt-ta-taacc-a-g-aatagc--------------------------------------------------------------------------------------------------------------------------------------------------------------------------------------------------------------------------------
>KJ632497.1_Enterovirus_A71_strain_wenzhou011_polyprotein_gene_complete_cds
--------------------------------------------------------------------------------------------------------------------------------------------------------------------------------------------------------------------------------------------------------------------------------------------------------------------------------ggaaaacc-tagtaacaccatgaaagttgcggagagcttcgttcagca--ctc-cccca---gtgtagatcaggtcgatgagtcaccgca-ttccccacgggcgaccgtggcggtggctgcgttggcggcctgcccat--------ggggcaa-cccatggggcgctctaatacagacatggtgtg-aagagtctactgagctagttagtagtcctccggcccctgaatgcggctaatcccaactgcggagcacacgcccacaagcca-gcggg-tagtgtgtcgtaacgggtaactctgcagcggaaccgactactttgggtgtccgtgtttcc--tttt---atctttatattggctgcttatggtgacaattaaa-------gaattgttaccatatagctattggattggccatccgg--tgtgcaacagagcaatcatt-----taccta----tttatt-ggttttgtaccat-----taacttt--------------gaattctgtgacc-acccttaattatatcttgacccttaacacaactaaa-----catgggttcgcaagtgtctactcagcgctccggttctcacgagaactcaaactcagccactg-agggttctaccataaactacaccaccattaattactacaaagactcctacgctgccacagcaggcaaacagagtctcaagcaggatccagacaagtttgcaaaccctgttaaagacatcttcactgaaatggcagcgccactgaagtccccatccgctgaggcatgtgggtacagcgaccgagtagcgcaattaactataggcaactccaccatcaccacgcaagaagcggctaacatcatagtcggttatggtgagtggccttcctactgctcagattctgacgctacagcagtggataaaccaacgcgcccggatgtttcagtgaacaggttttacacattggacactaaattgtgggagaaat------------------cgtccaagggatggtactggaagttcccggatgtgttaactgaaactggggtttttgggcaaaacgcacaattccactacctctaccgatcagggttctgcatccacgtgcagtgcaatgccagtaaattccaccaaggagcactcctagtcgctgtcctaccagaatatgtcattgggacagtggcaggcggtacagggacgg------aagatacccaccccccttacaagcagactcaacccggcgctgatggcttcgagttgcaacacccgtacgtgcttgatgctggcatcccaatatcacagttaactgtgtgcccacaccagtggatcaatttgaggaccaacaattgtgctacaataatagtgccatacattaacgcactgccttttgattctgccttgaatcactgcaactttggcctgttagttgtgcctattagcccactagactacgaccaaggagcgacgccagtaatccctataactattacattggccccaatgtgttctgaattcgcaggtcttaggcaggcagtcacgcaagggttccccaccgagctaaaacctggcacgaatcaatttttaaccaccgatgatggcgtttcagcacctattctgccaaacttccaccccaccccgtgtatccacatacctggtgaagttaggaacttgctagagttatgccaggtggagaccattctggaggttaacaa----------cgtgcccacgaatgccactagctta------atggagagactgcgcttcccggtctcagcacaagcag------ggaagggtgaactgtgtgcagtatttagagccgatcctgggcgaaatgggccatggcaatccactttactggggcagttgtgcgggtactacacccaatggtcaggttcgttggaagtcaccttcatgttcactggatcctttatggctaccggcaagatgctcatagcctatacaccgccaggaggtcctctgcccaaagaccgggcgaccgccatgttgggcacgcacgttatctgggattttgggctgcaatcgtctgttacccttgtaataccatggatcagcaacactcattatagagcacatgcccgagatggagtgttcgactactacaccacaggattagtcagtatatggtatcagacaaattacgtggttccaatcggtgcgcccaacacagcctatataatagcactagcggcagcccaaaagaacttcaccatgaaattgtgcaaggatgctagtgatatcctgcaaacgggcaccatccagggagatagg--------gtggcagatgtaattg---aaagctccat--------------------------aggagatagcgtgagcagagccctcactcacgctctaccagca--------cccacaggccagaacacacaggtgagcagtcatcgactggatacaggcaaggttccagcactccaagctgctgaaattggagcatcttcaaatgctagtgacgagagcatgattgagacacgctgtgttcttaactcgcacagtacagctgagaccactcttgatagtttcttcagcagggcgggattagttggagagatagatctccctcttgagggcacaac-taacccaaatggttatgccaactgggacatagatataacaggttacgcgcaaatgcgtaggaaggtggagctattcacctacatgcgctttgatgcagagttcacttttgttgcgtgcacacctaccggggaagttgttccacaattgctccaatatatgtttgtgccacctggagctcctaagccagattccagggaatcccttgcatggcaaaccgccactaacccctcagtttttgtcaagctgtcagaccctccagcgcaggtttcagtgccattcatgtcacctgcgagtgcttatcaatggttttatgacggatatcccacattcggagaacacaaacaagagaaagatcttgaatacggggcatgtcctaataacatgatgggcacgttctcagtgcggactgtggggacttccaagtccaagtaccctttagtggttaggatctacatgagaatgaagcacgtcagggcgtggatacctcgcccgatgcgtaaccagaactatctattcaaagccaacccaaattatgctggcaa----cgccattaagccaactggtgccagtcgcacagcgat---cactac---------------------------------------tcttggg------------------------------------------aaatttggacaacagtctggggctatttatgtgggcaactttagagtggtcaaccgacatcttgccactcacaatgattgggcaaatcttgtttgggaagacagctctcgcgacttgctcgtgtcatccactaccgctcaaggttgtgacacgatagctcgttgcgattgccagacaggggtgtactactgtaactcgatgagaaaacactacccagtcagtttttcaaagcccagcctgatttatgtagaggctagcgagtattacccagccaggtaccaatcacatcttatgctcgcacagggtcactcagaacctggtgattgcggtggtatccttagatgccaacatggcgtcattggcatagtgtctactggtggtaatgggctcgttggctttgcagacgttagagacctcttgtggttagatgaagaagctatggaacagggcgtgtccgactacatcaag-ggtctcggagatgcttttggaacaggcttcactgacgcagtctcaagggaggttgaagctctcaagaactatcttatagggtctgaaggagcagttgagaaaatcttgaaaaatcttattaaactaatctctgcactggtgattgtgattagaagtgattacgacatggtcaccctcactgcaaccttagcgctgataggttgtcatggtagtccttgggcttggatcaaggccaaaacagcctccatcttaggtatccctatcgctcaaaaacagagcgcttcctggctcaagaagttcaatgacatggccaacgctgctaaggggttagagtgggtttccaacaagatcagcaaatttattgattggcttaaggagaaaatagtaccagcagccagggagaaggttgaattcctaaataacttgaaacagctgtca-ctgctagagaatcagatctcaaacttggaacaatctgctgcctcacaagaggaccttgaagtcatgtttgggaatgtgtcgtacctagctca---------cttctgtcgcaagttccaaccgctatacgctacggaagctaaaagagtctatgccctggagaagagaatgaataactatatgcagttcaagagcaaacaccgaattgaacctgtatgtctcatcattaggggctcaccaggcactgggaaatctctagccactggtattattgctcgagcaatcgctgataagtaccactccagtgtgtactcgctcccaccagatccggatcattttgacggttacaagcaacaggtggttacagtgatggatgatttgtgtcaaaaccccgatggtaaggatatgtctttattctgtcaaatggtatccaccgtagacttcattccaccaatggcttctctcgaggagaagggagtttccttcacctctaagtttgtcatcgcatccactaatgccagtaatatcatagtaccaacagtgtctgattctgacgctattcgccgcaggttctacatggactgtgacattgaagtgacagactcgtacaagacagacctaggtagactggatgcagggcgagccgctaaactgtgctctgaaaacaacactgcaaatttcaaacgttgcagcccattagtgtgtgggaaagctatccaacttagagatagaaagtctaaagtcagatacagtgtggatacggtggtttcagaacttattagggaatacagcaataggtccgccattggcaacacaatcgaggctcttttccaaggtccacccaagttcaggccaattaggatt---agccttgaagaaaaaccagccccagacgctattagcgatctccttgctagcgtagatagtgaagaagtgcgccagtactgc-agggatcaaggctggattattcctgaagctcccaccaatgtagagcggcaccttaatagagcggtgcttgtcatgcaatccatcgccacagtagtggcggttgtctcattggtgtatgtcatctacaagctctttgcagggtttcagggtgcgtattctggtgctcctaaacaagtgcttaagaaacctgctcttcgcacagcaacagtacagggcccgagccttgactttgctctctccctactgagaaggaacatcaggcaagtccaaacagaccaggggcatttcactatgttgggtgttagggatcgcttagcagtcctcccacgccactcacaacctggcaaaactatttggattgagcacaaactcgtgaacgtccttgatgcagttgaactggtggatgagcaaggagtcaacctggaattaaccctcgtcactcttgataccaacgaaaagtttagggatatcaccaaattcatcccagaaaatattagcactgctagtgatgccaccctagtgatcaacacggagcacatgccatcaatgtttgtcccggtgggtgacgttgtgcagtatggctttttgaatctcagtggtaagcctactcatcgcaccatgatgtacaactttcctactaaagcaggacagtgtggaggagtggtgacatctgttgggaaggttgtcggtattcacattggtggcaatggcagacaaggattttgtgcaggcctcaaaaggagttactttgctagtgaacaaggagagatccagtgggttaagcccaataaagaaactggaagactcaacatcaatggaccaactcgcaccaagttagaacctagtgtattccacgatatattcgagggaaataaagaaccagctgtcttgcacagtaaagatccccgacttgaggtagatttcgaacaggccctgttctctaagtatgtgggaaacacattacatgagcctgacgagtacatcaaagaggcagctcttcattatgcaaaccaattaaagcaactagaaattaatacctctcaaatgagcatggaggaggcctgctacggtactgagaatcttgaggctatcgatcttcacactagtgcaggttacccctatagtgccctggggataaagaaaagagacatcttagaccctaccaccagggacgtgagcagaatgaagttctacatggacaaatatggtcttgatctcccttactccacttatgtcaaggacgagctgcgctcgattgacaaaatcaagaaagggaagtcccgtctgatcgaggccagtagtctaaatgattcagtgtacctcagaatggctttcggacatttgtatgagactttccacgcaaatcctgggacgataactggatctgccgtggggtgtaaccctgatacattctggagcaagctgccaattttgctccctggttcactctttgcctttgactactcaggttatgatgccagccttagccctgtctggttcagagcattagaattggttcttagagagatagggtatagtgaagaggcaatctcactcattgagggaatcaaccacacacatcacgtgtatcgtaataagacctattgtgtgcttggtgggatgccctcaggctgttcgggaacatccattttcaactcaatgatcaataacattattatcagagcactgctcataaaaacatttaagggcattgatttggacgaactcaacatggttgcttatggagacgatgtgctcgctagctatcccttcccaattgattgcttggaactagcaaagactggtaaggggtatggtctgaccatgactcctgctgataaatctccttgcttcaatgaggtcaattggggtaatgtgaccttcctcaaaaggggcttcttgcccgatgaacagtttccatttttgattcaccctactatgccaatgagtgagatccatgagtccattcgatggaccaaggacgcacgaaacactcaagatcatgtgcggtccttgtgcctcctagcatggcataatggtaagcaagaatatgagaagtttgtgagcacaattaggtctgtcccagtaggaagagcgttggctatcccaaattatgaaaatcttagacgcaattggctcgaattatttt-----agaggttatac-------------------------acgc---------------ctcaaccc-caccaga--------------------------------------------------------------------------------------------------------------------------------------------------------------------------------------------------------------------------------------------------------------------------------------------------------------------
>JX986739.1_Human_enterovirus_71_isolate_Wuhan1143/HuB/CHN/2011_complete_genome
[truncated: 9,115,913 more chars]
