# Supplementary material for: Independent evolution of tetraloop in enterovirus oriL replicative element and its putative binding partners in virus protein 3C
Source: PeerJ. 2017 Oct 6;5:e3896. doi: 10.7717/peerj.3896 (PMC5633025; doi:10.7717/peerj.3896)
Supplement: Supplemental Information 3 [file peerj-05-3896-s003.fas]

>AB426608.1_Human_enterovirus_98_genomic_RNA_complete_genome_strain:_T92-1499
-----ttaaaac-a--g--c-ct--g-tgggttgtt-cccacccaca---gggcccaatggg-cgccagcactctggtattacggtacctttgtgcgcctgttttatatcccct---ccccc--aat-tgt---aact-tagaagc-aacac--gcac-c-----gaccaacagtgggcgtggcacaccagccacgtcttggtcaa-gcacatctg-tt-tccccggactgagtatcaatagactgctcacgcggtcgaaggagaaaacgttcgttatccggccaactacttcgagaagccc-agtaacaccatgaatattgcgaagtgtttcgctcagcac--actccca--gtgtagatcaggtcgatgagtcaccgcat-t-ccccac-gggcgaccgtggc-ggtggctgcgttggcgg-cctgcctatggggc---aacccgtaggacgcttcaatatggacatggtgtgaagagtctattgagctagttggtagtcctccggcccctgaatgcggctaatcctaaccgcggagcagg-cacccacaaaccagtgggca-gcttgtcgtaacgggtaactctgcggcggaaccgactactttgggtgtccgtgttt---cc-ttttat-t-----cttat--actggctgc-ttatggtgacaattgagagattgttgccatatagctattggattggccatccggtgacaaacagagcaattgtttatctatttgttggttttataccgttaagttttaaag-------tcctaaaaaccc-ttaacttggtcatactactcaac---tcagc------aaa-atgggagctcaggtatcaacacaaaagactggtgcgcatgagacgggtctaaatgcgagcggcaattcggttataca-ttacactaacatcaatttttacaaagactc--tgcatcaaactccctgaacagacaagactttgaacaggatcccagcaaattcactgaacca-gtgaaagatgtaatgatcaagacactgcccgccttaaactccccatctgctgaggagtgtggatatagcgaccgggtgcggagcatcactttaggaaactccactataacaacccaggagtgtgccaacgtggtggtggcttacggtgagtggcccaactatttgcgggatgatgaggccactgctgaggaccaaccgactcaaccggatgtagcaacctgcagattttatactttggattcggtggactggcagaagaactccgccgggtggtggtggaagttccctaatgccctgaaagacatgggactattcggacagaacatgctgtaccattatttaggtagaacgggctacactgttcacgttcaatgcaacgcctcaaagttccaccaagggtgtctcctggtagtgtgcgtgcccgaagccgaaatggggtgtgccacagttgataggacggttactgaggagtatttatcaaaaggggagcaaccctgtaatttcacaacgac--------caacgcaactgggtccaatgaa---gtgcagaccgctgtccacaatgctggtatggcagtggccgtgggcaaccttacaatcttccctcaccagtggatcaatctgaggactaataatagtgccaccatagtgataccatacataaacagtgtgccaatggacaacatgtataggcatcagatttttactttgatgatcattccatttgtacctctggatatgagtactggggcttcctccgtcgttccaataacggtcacagtggccccaatgagcgccgaatattatggtctacgattg---gcca---gcaa---gcaagggttgccggtgctatgtacaccggggagtaaccaattcctgacatcagatgactttcaatccccctctgcaatgccgcagttcgacgcaaccccccaaatgcacataccaggacaagtgagaaatctaatggaaatcgctgaggtggattcagtagtgccagtgaataacttatca-cgct----atgtttc------cacca----tggaggcata-ccagataccagtttccactggaagtcataccaccaccaaagc-------------aa----tatttagcttccaacttgacccaggtaactcatctgtcatgtcgcgtacactgctaggggagatactgaactactatgctcattggtccgggagcttaaagtttacattcttgttttgtggcacggcgatggcaactggaaaaatactgttggcgtactccccaccgggagcttctgtaccaaccgacaggaaacaagcaatgctggggactcatgtgatatgggatgtgggtttacagtcaagttgtgtcctgtgtgtgccctggataagtcaaacccactatcgcttcgtccacgacgatgtgtataccagtgcagggtacattactgcttggtaccaaaccaccatagttgtccccccaaaaactccgacagattgcaagctgatgtgtttcgtgtcggcctgcaatgacttctcggtgcgtatgttgagagacacccctcacata-gaacaggatagtgagttgcaaggcgacaa------gat-------agagaacaca-----cca----------------aca------gttgcagatacacagccaagcggcgcccgcaacacggaacaagttccagcactaacagcagtggaaacaggacacacgtcgcaagtggaacctagtgatacggtgcaaacacgtcacgtttgtaactatcacactagatcggagtctagcgtggagaacttctttgggcgagcagcctgtgtcaaagtgagaacatacaacat------------------tggacccaacatt---aaagaaga------agatcgatacagcgattggacactgtcggtccgtgacatggtgcaa---atacgacgcaaatttgagatgtttacttacatgagatttgacattgaaataaccatagtggtcactagctac---------------caacaaccagg---aaccataacaacacaagacatgccggtgttaaca--catcagtttatgtatgtgccaccgggaggcccaattccaactagcgcctctagcttcgcctggcaaacatcaacaaaccctagtgtattctggactgagggcaacgcacctgcacgtttatcaattcc-ttttgtgagcgtggggaacgcttatagcagtttttatgacggg-tggtcacatttcaatcaatcaggcgtttatgggttcaataccctgaacaacatgggcagactgtttatgaggcatgtgaacaagttgtgtcccaaccagatagtgagcaccgcacgagtgtacttgaaaccaaaacatgttaaagcatgggtgcc-gaggccaccac-gactatgcccatatataaacagggcaaatgtcaacttccaccctacagcggtggcagacgtgagagccgacataa------------------------acgctgtgccatcactggaacacgag----------------------------------------cccttgcacac-------acacggtgc-cttcggccagcagtccggtgctgtgtatgtcggtaactatagagtggtaaatagacacttggccacgcataatgattggcaaaattgcgtgtgggaagactacaacagagaccttctcgtgagcacaacgactgcccatggttgtgataccattgccagatgtcagtgctcgactggtgtgtacttttgtgcctcaaggaacaaacactatcccgttagtttcgagggaccaggtttagtggaagttcaggagagtgagtattatcctaag-agatatcaatcacacgtactgctagctgcaggcttctcggtaccaggtgactgtggaggtatcctgaggtgtgagcatggtgtcatcggacttgtgaccatgggaggtgaaggtgttgtcggttttgccgatgttcgcgacctcttgtggttggaagacgacgcaatggaacagggcgtcagagattatgtggaacagcttgggaacgcctttggctctggcttcaccaatcaaatatgtgagcaagtcaacctgctcaaggagacgctggttggtcaagactccattctagagaaatccctcaaagccctggtcaaaattatatcagccttggttatagttgtaaggaatcacgacgacctcgtaacagtgacagccaccctagcactcattgggtgctctgcatcgccatggcgttggctcaaacaga-aagtgtcccagtactatggtattcccatggctgagagaca-aagcaatggatggcttaagaaattcacag-aaatgaccaacgcatgcaagggc-atggagtggatagccatcaaaattcagaagttcatagagtggttgaaggtcaaaattctaccggaagtcaaagagaagcatgattttctaaacagattgaaacagctacccctact-ggagagtcagattgccaccatcgagcagagtgcgccctcacaaagtgaccaggagcaactattttctaatgtccagtacttcgcccactattgtagaaagtatgcccccctatatgctgctgaagcaaagagggttttctctttagaaaagaaaatgagcaactacatacagttcaagtccaaa------tgccgtattgaacctgtatgtctcctgcttcacgggagccctggtgctggaaaatcagtggcaactaacttgatcgggcgctcgcttgcagagaaactcaacagctcagtgtactcattaccaccagatccagaccattttgatggctacaagcagcaggctgttgtaatcatggatgatttatgccaaaa-tccagacgggaaagatgtgtccctattctgccagatggtgtccagtgttgatttcgtcccaccaatggcagccctcgaggaaaaaggtatccttttcacatcaccttttgttctcgcttccaccaatgcaggatctatcaacgcccctactgtgtcagatagcagggctcttgccagaaggtttcattttgacatgaacatagaagtcatctcaatgtacagtcaaaatggaaagattaacatgcccatgt-cggtagagacctgcgatgacgagtg-ctgtcctgtcaatttcaagaagtgctgcccactagtgtgtggtaaagccatccagtttatcgacagaagaacacaaatgaggtattcgt-tggacatgcttgtgaccgagatgttcagagaatacaaccacagacatagtgtgggggcgacacttgaggcactcttccaaggtccaccagtgtatagggagatcaaaatcagtgttgcaccagaaaccccccccccgccagcaatcgccgacctgttgaaatcagtggacagtgaggccgtcagagagtactgtaaggaaaaaggatggttggtgcccgagattaactctactctacaaattgagaagcatgtgagcagagctttcatttgtctgcaggcacttactacctttgtgtcagtagcaggaatcatatacatcatatacaagctgtttgcaggcttccaaggggcctactctggaatgcccaaccaaaagcccaaagtaccaacattgagacaagcaaaagtccaggggcccgcctttgagttcgcagtagctatgatgaagaggaacgccagtaccgtgaaaaccgaatacggtgagttcacaatgcttggtatctatgacagatgggcagtgttaccccgacacgccaagcctggacctaccattctaatgaatgaccaggaagtgggcgtagtggatgctaaggaattggtggacaaggatggcaccaacctag-aact--gacactcttgaaacttaacagaaatgagaagttcagggacatccgaggcttcttggcacgagaagaggctgaggtcaatgaagctgtgcttgctatcaataccagcaaatttccaaacatgtacatcccagtcggtcaggtggcaga-ctacggcttcctcaatctgggtggaacacccaccaagcgcatgctaatgtacaacttccccacgcgtgcagggcagtgtggtggtgtcctgatgtcaacgggtaaagtccttgggatacacgtcggcggaaatgggcaccagggtttttcagcagccctgttacgccattacttcaa-cgatgagcaaggtgagattgaattcatcgagagct-ccaaggaagctggtttcccaatcattaacactcccagtaagacgaagcttgaacccagcgttttccatcacgtctttgaggggaacaaggagccagcagtgctaaggaatggagatcccaggttgaaagccaactttgaggaagccatcttttctaaatacattggcaacgtgaacacccatgtggatgaatacatgct-ggaggctgtcgaccactatgcagggcaactggcaacccttgatatcagcacagagcctatgaagcttgaggacgcagtttacggtactgatggcctagaagcactagatttaaccacaagtgcaggttatccttatgttgcccttggtatcaagaagagagatattttatctaagaagaccaaggatctgacaaagctgaaggagtgtatggacaagtatgggctgaatctccc-tatggtcacatatgttaagga--tgagctgaga-tcggcagaaaaggtggctaaaggtaagtccaggttaattgaggcatcaagtctaaatgattcagtagctatgaggcaaaccttcgggaacttgtacaaaacattccatctgaacccaggtatagtgacaggcagcgcagttggttgtgatcccgacttgttttggagtaaaatcccagtcatgcttgacggtcatctcattgccttttattatagtgggtattatgccagcttgagtccggtgtggttcgcttgtctaaaactgttactagagaagctaggttattcacataaagaaaccaactatatagattacctatgcaactcccatcatctatacagagataaacattactttgtgagaggtggaatgccat---ctgggtgttcgggaaccagcattttcaattcaatgatcaacaacataattatcagaacactaatgttgaaagtgtacaaggggatagatttagaccagttcagga--tgatagcatatggtgatga--tgtcatcgcgtcatatccgcaccccattgacgcgtcactgctagctgaggcaggtaaagggtatggtctaattattacaccagctgataagggagagtgctttaatgaagtgacatgggccaatgtcaccttcttgaag-agatactttagggcagatg-aacaatatcccttccttgttcacccagtgatgccaatgaaggacatacgtgaatcaattaggtggaccaaagaccccaaaaacacccaggatcatgtgcgatccttatgcctattggcttggcataatggggagcaagaatatgaagagtttgtgtcca-aaatcagg-agc-gttccagtgggacgctgcctgaccctgccagcgttctcaactttgcgcaggaggtggctagattcttttt--aga--ttagagtgcaattt---g-at-ac-aa-ttcc----aattggcttaaccc--taccgcacttaccgaactagacaacggtgcggtaggggtaaattctccg-cattcggtgcgg------------------------------------------------------------------------------------------------------------------------------------------------------------------------------------------------------------------------
>AB426609.1_Human_enterovirus_107_genomic_RNA_complete_genome_strain:_TN94-0349
-----ttaaaac-a--g--c-ct--g-tgggttgtt-cccacccgca---gggcccactggg-cgctagcacactggtatcccggtacccttgtgcgcctgttttatataccct---ccccc--tta-tgt---aact-tagaagt-atgat--tcaaac-----ggtcgacaggcggctcagtgcaccaactgagtcatgaccaa-gcacttctg-tt-accccggactgagtatcaataagctgttcacacggctgaaggagaaaacgttcgttacccggccaattacttcgagaaacct-agtaccaccatgaaggttgcgcagtgtttcgctccacac--aacccca--gtgtagatcaggtcgatgagtcaccgcat-t-ccccac-gggcgaccgtggc-ggtggctgcgttggcgg-cctgcccatggggc---aacccatgggacgcttcaatactgacatggtgtgaagagtctattgagctaattggtagtcctccggcccctgaatgcggctaatcccaactgtggagcaga-tactcacaaaccagtgagcg-gtctgtcgtaacgggcaactccgcagcggaaccgactactttgggtgtccgtgttt---ct-ttttat-t-----cttac--attggctgc-ttatggtgacaattgacaaattgttaccatatagctattggattggccatccggtgacaaacagagctattgtttacttgtttgttggtttcataccattaaattacaagg-------tcttagaaactc-tcaactttattttgacactcaat---acagc------aaa-atgggagctcaagtatcaacgcagaagactggggcacatgagactagcttgaacgccaacgggagttcggtcattca-ctacaccaacatcaactactacaaggatgc--agcctcaaattcagcaaacaggcaagacttcacacaggatcctagtaaattcacagaaccg-atgaaggacgtgatgataaaatcgctcccggcgctcaattcaccgacggtggaggagtgcgggttcagcgacagggtgcgctctatcacgctaggcaattctaccataacaacgcaagagtgtgctaatgtagtggtaggttacggtgtgtggccagagtacttgtctgacaaggaggcgacagcggaggatcaaccaacacaaccagatgttgcaacatgcagattctacaccttagattcagtgcagtgggaaaagaactctgcaggatggtggtggaaattccctgaggctttaagtgatatgggcctattcggtcaaaatatgatgtaccattacttaggacgggcaggttacacgattcacgtgcaatgcaatgcttcaaagttccatcaagggtgtttgcttgtggtctgcgttcctgaggcggagatgggtggtgctaaagtcggacaggcattcgaggcagatgcactagccaaaggcgatagggcaatgctcttcaccgacca--------aaagcaaacagataagactaag---attcaaagcgtggtgcacaacgcaggtatgggagtaggagttggtaacctgacaatcttccctcaccagtggataaacttacggactaacaacagcgccacgatagtgatgccgtacatcaatagtgtaccaatggataacatgttcagacactacaacttcaccttaatgattattccttttgtgaagctagactatac---agaggcaacatcatatgtaccaatcacagttacggtggccccaatgtgtgcagagtacaatgggctccggttg---ggtc---aagt---acaagggttaccaacactgaacacacctggcagtagtcagttcctgacgtctgatgacttccagtccccttgtgcactaccgcaatttgatgtcacaccacccatgaaaattcccggtgaagtccacaatttaatggagatagcagaggttgactcggtcgtgccggtaaacaacgttaac-ggca----ctactga------ccaaa----tggacatgtt-cagaatcccagtgacaata---gggaacaagacccaagatca-------------ag----tatttggagtgagattgcagcctggactagacagtgtcttcaaacacacactacttggagagatcctgaattattatgctcattggtccgggagcataaaactaacattcatgttctgcggatccgcgatggcaactggcaagttccttattgcgtactcccctccgggtgcggacccaccgactaacagaaaaggggccatgctgggcaaaaatatagtatgggacatcggactgcaatccagttgcgtactgtgtatgccgtggatcagccaaactcattatagactagttcaacaggatgagtacacatcagcaggtttcatcacaggatggtatcaaacaggagtggtcattccaccaggcacaccatccacttgctccattttgtgctttgtgtctgcatgcaacgacttctctgttaggatgctgagggacactccgttcact-agtcaaacagcaatactgcaaggtgacgt------agaggaagcagtgagaaaag-----cca----------t-tgtccac------gtggctgacaccatacgcagtggcccaagtaactccgaaagtgtgccagccctgacggcagctgagaccggacacacctcgcaggtgactcctagtgacaacatacaaactaggcatgttaagaactaccactccagatcagaatcatccatagaaaatttcctggggagatcggcatgtgtgtacatgaaggactataagaa------------------caaagataatgac------atgac------aaacaaatacgtcgcatggacaatcaacacaagacagatggtacaa---atgaggcgtaagttggagatgttcacgtatgtgcgcttcgacatggaagtgacttttgttataactagcaga---------------caagaccccac---cacgacacttggacaggacatgccagtgctgaca--catcaaataatgtacataccgccaggtggaccaataccaacaaaggtggacgattatgcctggcaaacatcaacaaaccccagcatattctggaccgagggtaacgcagctcctcgtatgtcaatccc-attcattagtattggaaatgcctacagtaacttttatgatggg-tggtctcactttgatcagaaagggtcatatggctacaatacgttaaacaacttgggccacatttatgttaggcatgtaagtggggacagtccaactccaatcactagcacaatacgtgtttatttcaagcctaaacacgtaagggtatggatccc-gcgagcaccta-ggctatgtccctacgagaaagcagggagcgtggactttaaaccgactgcaattacctcaaccagagcaaccatca------------------------acactgttcacagcaccactcgaccc---------------------a----------------------tgcacac-------atatgggcc-gtttggtcaacaatcaggtgcagtgtatgtgggcaattacagagtggtcaacaggcacctggcaacccattctgattggcaaaattgcgtgtgggaggattccaacagggacctcttggttagtacaacaacggcgcacggctgtgacaccattgccaggtgccaatgcactacaggggtgtacttttgtgcttcaaaaaacaagcactatccagtcgtttttgagggaccgggacttgtagaagtccaggagagtgagtactaccccaga-agataccagtcccatgtactcctcgcagcaggcttttccgagcccggggattgtggtggaatcttgaggtgcgaacatggagtcatcggcatcgtgaccatgggtggtgaaggtgttgttggtttcgctgatgtaagggaccttttgtggttagaggatgatgccatggagcaaggggttagagattatgttgagcaacttggcaacgcctttggttcgggcttcaccaatcaaatttgtgaacaggttaacctattgaaagagtcattggttggtcaagactccatcctggaaaagtcacttaaagctttggtgaaaatcatatcagcactggtcatcgtagtaagaaaccatgatgatctcatcacagtaaccgcaaccctagctctgattggttgcaccacctctccgtggcgttggcttaagtaca-aagtgtctcagtactacggaatacccatggctgaaaggca-aaacaacaactggctaaagaagttcacag-aaatgaccaacgcctgtaagggc-atggagtggattgcagttaaaatccaaaaatttatagaatggctgaaggtcaaaatcttaccagaggtgagagaaaaacacgaattcttaaacaggctgaaacaactgcccctgtt-ggaaagccagattgccaccattgaacaaagcgccccttcacagagtgatcaagagcaactgttctccaatgtgcagtacttcgcacactactgtaggaagtacgcccccctgtatgctgctgaggcaaagagagttttctccttagaaaagaaaatgagcaactacatacagttcaagtccaaa------tgccgtattgaacctgtctgtcttctgctccacgggagccccggtgctggtaagtctgtggcaaccaacctgatcggacgttcactagcagaaaaactcaatagttcagtgtactcattaccaccagaccccgatcactttgacggttacaaacaacaagccgtcgtgatcatggatgacctgtgccaaaa-tccagacggtaaggacgtgtccttattttgccagatggtgtcaagcgttgactttgttccaccaatggcggcgcttgaggagaagggcattctctttacgtcaccatttgtcctcgcttcgaccaatgctggctctatcaatgctcccactgtgtcagacagtagagcacttgcaaggaggttccactttgacatgaacatcgaggttatctctatgtacagtcaaaacggcaagatcaacatgccaatgt-cagtgaaaacatgtgatgaagagtg-ctgcccggttaacttcaagaggtgttgcccattggtttgtggtaaagctatccaattcattgacaggagaacacaagtgaggtactcat-tggacatgcttgtgactgaaatgtttagggaatacaaccacaggcacagtgtgggtgctacacttgaggctctctttcaaggtccaccagtatacaaagagatcaaaattagcgtggcaccagaaacccccccccccccggccatagcagacctgttgaagtcagtagacagtgaggcggttagagagtactgcaaggaaaagggatggttggtacctgagattcactccaccctgcaaattgaaaagcatgtgagtagagccttcatttgcctacaagcactcaccacatttgtttcagtggcaggaataatatacatcatttacaagttatttgctggcttccaaggagcgtacactgggatgcccaaccaaaaacctaaggtgccgacgttgagacaagcaaaagttcaggggcctgcctttgaatttgccgtggctatgatgaagagaaatgctagtaccgtaaagactgagtacggcgagttcacaatgcttgggatctacgacagatgggcggtgttgccccgccacgccaaacccggacccactatcctaatgaatgatcaagaagtaagcgtggcagatgccaaggaactagtggataaggacggcactaacctgg-aact--gacacttttgaaactcaacaggaatgagaaattcagagacatccgaggcttcctggcaagagaagaagcggaagttaatgaggctgtacttgctattaacaccagcaaatttccaaacatgtacatcccagttggtcaagtgacaga-ctacggcttcctcaacttgggtggaacccctaccaagcgcatgctaatgtataatttccccacgcgcgcaggacagtgtggtggcgtcctaatgtcaacaggtaaagtcctcggaatacacgttggtgggaatggacaccaggggttttcagcagctctgttacgccactacttcaa-tgatgaacagggtgaaatcgagtttatcgagagct-ccaaggaggctggtttcccagttattaacacccccagcaaaacaaagcttgaacccagtgtattccatcacgtatttgagggaaataaggagccagcagtgttgaggaatggggaccccagattgaaggccaactttgaggaagccatcttttctaaatacattggaaatgtgaacacgaacgtggatgagtacatgat-ggaagccgttgaccattatgctggacagttggcaactttggacatcagcacagaaccaatgaagctcgaggacgccgtctatggcactgaaggtctggaagcactggatctctctactagtgcagggtacccctatgttgcacttggtatcaaaaagagagacattttgtccaagaaaaccaaggacctgacaaagctgaagggatgtatggacaagtacgggctaaatctccc-gatggtcacctatgtgaagga--tgagctgaga-tcagcagagaaggttgccaagggtaaatccaggctaattgaggcatcaagtctgaatgattcagtggccatgaggcagacctttggaaacctgtacaaaacatttcacctaaaccctggcatagtgacaggcagtgcagttggctgtgaccccgatctgttctggagcaagattccagtcatgcttgacggtcacctcattgctttcgactacagtggatatgatgccagcttgagtccggtgtggtttgcttgtttgaagttgttgttagagaagttggggtactcacacaaggaaaccaactacatagactacttgtgcaactcccaccatctatacagagacaaacactattttgtgagaggaggaatgccgt---ctggatgttcaggaactagcattttcaattcaatgatcaacaacatcattatcaggacattgatgttgaaggtatacaaggggatagacctagatcaattcagaa--tgatagcatatggagatga--cgttattgcgtcatacccgcatcctatagatgcctcactgttagctgaagccggcaaaggatatggactgatcatgacaccagctgacaagggggagtgctttaatgaagtgacatggaccaacgtcacctttctgaag-agatacttcagggcagacg-agcaatacccttttctagttcacccagtgatgccgatgaaagatattcatgagtctatcagatggactaaagatcctaagaacactcaggaccatgtgcgatctttgtgcttattggcctggcacaatggagagcaagaatatgaagaatttgtgtcaa-aaatcagg-agc-gtcccagtagggcgctgcttgaccttgcctgcgttctccactctacgcaggaaatggctagattcttttt--aga--ctagagtgcaattt---g-at-tt-aa-ttct----aattggcttaaccc--taccacactcaccgaactagacaacggtgtggtaggggtaaattctccg-cattcggtgcgg------------------------------------------------------------------------------------------------------------------------------------------------------------------------------------------------------------------------
>AB426610.1_Human_enterovirus_79_genomic_RNA_complete_genome_strain:_NH95-0601
-----ttaaaac-a--g--c-ct--g-tgggttgta-cccacccaca---gggcccattggg-cgctagcacactggtatcacggtacccttgtgcgcctgttttatccgcccc---tccc---cat-tgt---aact-tagaaga-taact--aaacac-----ggtcgttaggtggctcagtacgccaactgagtcttgaccaa-gcacttctg-tt-accccggactgagtatcaataggctgctcacgcggctgaaggagaaaacgttcgttatccggccaattacttcgagaaacct-agtaccaccatggaggttgcgcagtgtttcgctccgcac--aacccca--gtgtagatcaggccgatgagtcaccgcat-t-ccccac-gggcgaccgtggc-ggtggctgcgctggcgg-cccgcccatggg-t---aacccatgggacgcttcaatactgacatggtgtgaagagtctattgagctaattggtagtcctccggcccctgaatgcggctaatcccaactgcggagcaga-tacccacacaccagtgggca-gtctgtcgtaacgggcaactctgcagcggaaccgactactttgggtgtccgtgttt---cc-ttttat-t-----ccaat--actggctgc-ttatggtgacaattgaaagattgttaccatatagctattggattggccatccggtgacaaacagagcgattgtttacctatttgtaggtttcataccattgaattttaaag-------ttttaagaaccc-ttaactttatattagcacttaac---acaac------aaa-atgggagctcaggtgtcgactcaaaaaaccggagcgcacgaaactagtgtgaatgcgaccgggagctctatagtcca-ctacaccaacataaatttctacaaggacgc--tgcctccaactcagcaaatcgtcaagattttagacaagacccaagcaaattcaccgagccc-ataaaagatgttatggtgaagactctcccagcgctgaattcaccgagtgcggaggagtgcggatatagcgacagggtgcgttcacttacattgggtaactcaaccatcaccacacaggaaagtgctaatgtggtggtggcgtacggacagtggccacagtacttggcagatgaccaggccactgcggaggatcaacccacacagcctgacgtggccacctgtcggttttacactctagattcgatacagtggcagaaaacatcgccaggatggtggtggaagtttccagacgccctgaaagacatgggcttgttcggacaaaacatgtattatcactacttaggcagggccgggtacaccgttcacgtccaatgcaacgcatccaaattccaccaggggtgcttgttggttgtgtgtgtgcccgaggcggaaatgggaggacgacccacaggacaagcatttttgaatgaggagctgaccaaaggagaggtagcctgtgtcttcactgcaaa--------caaagaggaagggaccagtaagtctgtgcaagctgcagtgtgcaatgctgggatgggagtaggagttggcaacctaacaatatacccacaccagtggataaacttgcgcaccaacaattgtgccacgatcgtgatgccatatatcaactgtgtgccaatggataacatgaacaggcattacaacttcaccttgatggtaataccctttgtaccccttgacagcaatggtgg---caccacttacgtgccaataacagtcacggtagcaccaatgtgcgcagagtacaacggcttacgcttgtctgcgc---acca---tcaagggctccccgtcttgaacacgccaggcagcacacaattccttacatcagatgactatcaatcccctagtgcaatgcccgagtacgacgttacacccgtcctccgcataccaggggaagtacacaatctgatggagatagccgaggttgattcggtggttcctgtgaacaacttggcg-ggta----ctatcaa------cacca----ttgatgccta-cgggattcccgtcagtgccagcaacacatcccgtgacgaagc-------------aa----tattcgcattccagcttgacccgggtcatagtagcgtgttaagcaggaccctattgggagagattttaaattattatgctcattggtctggcagtttgaagttcacctttctcttctgtggttccgctatggcaactgggaaaattttgctttcatactcaccacctggggctaaggtgccagaaaagagaaaggatgccatgttaggaacacacatcatatgggacctcgggttgcaatccagttgcgtgttatgtgtaccgtggatcagtcaatcacactaccggttggtgcagcaagatgagtatagcgcagctggcttcatatcaggttggtatcaaacgaacatcattgtgcctccaaaaacccccactgactgtcgtgtgttgtgcttcgtatccgcttgcaacgatttctctgtgcggatgttgcgtgacacaccattcgca-actcaagatgctaggttgcagggaga---------tgataagatccaaggaac----------------------------g------gtggccaacacagagcgtagtgggccttcaaactcagaacaagttccagcactgactgcagtggagacagggcacacctcccaagtgacacccagtgacaccatccagactaggcatgtggcgaactaccactcaagatcagagtcaagtattgagaattttctgtgcaggtcagcctgcgtgttcaaagatgaatacaacgc------------------atcaggcggtgatgagggggatgt------aaaaaggtacgctgtctgggacatcagcgtaaaagacatggttcaa---atgagaaggaagtgtgagatgttcacatacctgcgttttgacatggaggtcacctttgtcataactagcaag---------------atgggtgacgg---caccgccacaagtcaa---atcccagtcgtgaca--caccagataatgtatattccacccggaggccccataccgaccaaagtcgatgggtatgaatggcagacatcaaccaaccctagcgtcttctggacggaggggaacgccccagctcgtatgtctatccc-gttcataagcataggtaacgcctatagcatgttctacgacgga-tggtccaactttgagcaaacaggttcgtatggttataacaatttgaatcacatggggaaactgtatattagacatgtgaatgcaaatatcacaaacc---tgactagtacagttcgcgtgtacttcaaacccaaacacgtgcgcgcttgggtccc-aagaccaccaa-ggttatgtaagtacttatataaggcaaaggtggacttcgatgttgaacctgttaccacggctagacagaacataa------------------------gggatacaagcaagctagggagccga-------------------------------actatgcagagtgtgaccac-------acatggggc-ctttggacagcagtcaggtgcagtgtatgtgggtaactatagggtggtcaatagacatctagctactcacagtgactggcaaaactgcgtgtgggaggactacaacagagacctcttagtcagtacaacaacagcacacggctgtgataccattgccaggtgccagtgcacagcgggggtatatttctgtgcatccaaaaacaagcactatccagtcagctttgagggaccaggtttagtggaagttcaggaaagcgaatattacccaaag-agataccagtcccacgtactactcgcagcggggttttcagaacctggcgattgtggtgggatcttgaggtgtgagcatggagtcatcggtatcgtgaccatgggtggtgagggcgttgtcggtttcgccgatgtgcgcgacctcctatggttagaggatgatgcaatggagcagggcgtcaaggactatgttgagcaattgggtaacgcctttggttcaggcttcaccaaccagatttgtgaacaagtcaacctcctaaaggagtcactggtagggcaagattctattttagagaaatcccttaaagctctggtcaagattatctcagctctagtcatcgtagtgagaaatcacgacgatctcatcactgtgacagccactcttgctcttataggttgcaccgcctcaccatggcgatggctcaagcaga-aggtatctcaatattacgggatcccaatggctgagaggca-aaacaacaactggttaaagaaattcacgg-agatgaccaacgcctgcaaaggc-atggagtggatagcggtcaaaatccagaaattcatagaatggctgaaggttaaaatcctaccagaggtaaaggaaaaacacgaatttctaaccaggctgaagcaactacctttgtt-agaaagtcagattgccactatcgaacaaagtgccccttcacaaagcgatcaagaacaactgttctccaatgtccagtatttcgcacactactgcaggaaatatgctcccttatatgctgctgaggctaaaagagtgttctccctggaaaagaaaatgagcaactacatacagttcaagtccaaa------tgccgtattgaacccgtctgtctcttgctccatgggagccctggtgccggcaagtccgtggcaaccaatttgatcgggcgttcgcttgcagagaagcttaatagttcagtgtattccctaccaccagaccctgaccattttgatggctacaagcagcaggctgtcgtcattatggatgacctgtgccaaaa-tccagatggtaaagacgtatccttgttctgccagatggtatcaagcgtcgactttgttccgccaatggcagcactcgaggaaaagggcatcctgttcacttcaccatttgttctcgcctcaaccaatgccgggtcaatcaacgcccctacagtgtcagacagtagggcgcttgccaggagattccactttgacatgaatattgaagttatttccatgtacagtcaaaatggcaagatcaacatgccaatgt-cagtgaaaacttgtgatgatgagtg-ttgtccagtcaattttaagaagtgttgtccgttagtgtgtggcaaagctatccagtttattgacagaaggacacaagtgaggtactcgc-tagacatgctcgtgactgaaatgttcagagaatataaccacagacacagtgtaggggcaactctcgaggcactcttccaaggtccgcctgtgtacagagagatcaaaatcagtgtcgcaccggaaactccccccccaccagcgatagcagatctgttaaaatctgtagatagtgaagcagtcagagagtactgcaaggaaaagggatggttggtacccgagatcaactctactctgcaaattgaaaagcatgtgagcagggccttcatctgcctgcaagcgctcaccacgtttgtctccgtggcggggataatatatatcatctacaaattgtttgctggctttcagggagcctacactggcatgcctaaccaaaaacccaaagtgccaaccttgagacaggctagagtgcaaggaccagcatttgagttcgcggtggcaatgatgaaaagaaatgccagtactgtgaaaactgagtacggcgagttcacaatgcttggaatctatgacagatgggcagtgttgccccgccacgccaaacccggacccaccatcctaatgaatgaacaagaagtaggtgtggtggatgctaaagagttggtagataaagatggtaccaacctgg-aact--gacacttttgaaactcaacagaaatgagaagttcagagacattcgaggcttcttgacacgagaagaggctgaggtcaatgaggccgtacttgctatcaataccagcaaatttccaaacatgtacattccagtaggtcaggtgacaga-ttatggcttcctcaacttaggaggaacccccaccaagcgtatgctaatgtataacttccccactcgtgcagggcagtgtggcggtgtcctaatgtcaacaggcaaggtcctcggaatacacgtcggtgggaatggacaccaagggttttcagcggccctgctacgccactacttcat-cgatgaacagggtgagatcgagttcatcgagagtt-ccaaggaagcaggcttcccagtcattaatacacccagcaaaacaaagcttgagcccagtgttttccaccacgtgttcgaaggaaacaaggaaccagcagtgctaaggaacggggaccccaggttgaaggccaactttgaggaagccattttctctaagtacattggcaatgtaaacacccatgtagacgagtacatgat-ggaagctgtggatcactacgcaggacagctagcaaccttggacatcagtacagagcccatgaagcttgaggacgctgtctacggcactgaaggcttggaagcactggatttgaccaccagtgcagggtatccttatgtcgcccttggcattaaaaagagagatatattatccaagaagaccaaagacctgacaaaattgaaggagtgtatggataagtatgggctaaacctccc-catggttacttatgtcaagga--tgaattgaga-tcagcagagaaggtggccaagggtaaatccaggcttattgaggcatcgagtctaaatgactcagtggccatgaggcagacctttgggaacttgtacaagacattccacttgaacccaggtatagtgacaggcagtgcagttggctgcgatcctgacttattctggagcaaaatcccagtcatgctcgacggccaccttatcgcctttgactatagtggttatgatgccagtctgagtccagtgtggtttgcttgcctgaaactgttgttagagaagttgggttactcacacaaagaaaccaactacatagactatttgtgcaactcccatcatctgtacagagacaaacactactttgtgagaggagggatgccat---ctgggtgttctggaactagtatctttaattcaatgattaataatatcgttattagaacactaatgttgaaggtttacaaggggatagacctagatcagtttagga--tgatagcatatggagatga--tgtcatcgcgtcatatccgcatcctattgatgcatcactgttagctgaggccggcaaaggatacggtttaatcatgactccagctgataagggagaatgctttaatgaagtgacatggaccaacgtcactttcttgaaa-agatacttcagggcagacg-aacaatacccttttcttgttcacccagtgatgccaatgaaagacatccacgagtcaatcagatggactaaagatcccaaaaacacccaagatcatgtgcgatccttgtgcctattggcttggcataatggagagcaggaatatgaagaatttgtgtcca-aaatcagg-agc-gtcccagtagggcgctgcttgaccctgcctgcattctcaaccttgcgcaggaagtggctagattcttttt--aga--ttagagtacagttt---g-at-tt-aa-ttct----aattggcttaaccc--taccacactcaccgaactagataacggtgtggtaggggtaaattctccg-cattcggtgcgg------------------------------------------------------------------------------------------------------------------------------------------------------------------------------------------------------------------------
>AB426611.1_Human_enterovirus_97_genomic_RNA_complete_genome_strain:_DT94-0227
-----ttaaaac-a--g--c-ct--g-tgggttgtt-cccatccaca---gggcccactggg-cgctagcacactggtatcacggtacctttgtgcgcctgttttatttccccc---ctccc--gaa--gt---aacc-tagaagc-aggta--atatac-----ggtcaataggtgacacagtataccaactgggtcttgaccaa-gcacttctg-tt-accccgggctgagtatcaataagctacttacgtggctgaaggagaaaacgctcgttacccggccaattacttcgagaaacct-agtaacaccatgaaggttgcgcagtgtttcgctccgcac--aacccca--gtgtagaccaggtcgatgagtcaccgcat-t-ccccac-gggcgaccgtggc-ggtggctgcgttggcgg-cctgcccatggggc---aacccatgggacgcttcaaaactgacatggtgcgaagagtctattgagctaattggtagtcctccggcccctgaatgcggctaatcccaactgcggagcaaa-tacccacatgccagtgggca-gtctgtcgtaatgggtaactctgcagcggaaccgactactttgggtgtccgtgttt---ct-ttttat-t-----cttat--actggctgc-ttatggtgacaattgaggaattgttgccatatagctattggattggccatccggtgacaaacagagcaattatttacttgtttgttggattcgtaccgctaaaccacagag-------tactaagcaccc-ttaattttattatattacttaac---tcgac------aaa-atgggagcacaagtgtcaacacaaaagacaggagcacacgagactggtctgaacgccagtgggaactccgtcataca-ctacacaaatatcaattattacaaagatgc--tgcatcaaactcatcaaacagacaggacatgtcacaagacccgggcaagttcactgagcca-cttaaggacgtaatgataaaatccctcccggcgctgaattccccatccgctgaggaatgcggatacagtgacagagttagatcaatcacattaggcaattcaacaatcacaactcaggaatgcgcaaacgttgttgtggcatacggggaatggccacgctacctggaagacaaggaggccgtcgctgaggaccaacccactcagccagacgttgccacttgtaggttttacaccatggaatcagtgaattgggaatccaattcatatggatggtggtggaaattccctgaggcattgaaaaacatgggcctgtttgggcagaacatgtactatcactatttgggaagggctggatacacaatccatgtgcagtgcaatgcctcaaaattccaccagggctgcttgctcgtggcgtgcgtgcccgaagctgaaatggggtgtgccgacacaaccactgtggtaacccaggattccctgtcaaacggtgatgtaccaatgaagttttccaacca--------aaaggagacttccgccaacaaa---gtgcaaaacgcagtgtggaacgctgggatgggggtcggagtggggaacttaacgatatacccacatcaatggatcaacttgcgcaccaataacagtgcaaccatagttatgccatacataaacagcgtcccaatggataccatgtacagacatcaaaatttcacactaatgataatcccattcgttccattaactgttaatgcggcagcatctaatcaggtccctatcacagttactgtagccccgatgtatgctgagtacaacggacttagaatg---gcgg---catc---gcaaggactgccagtgcttaacacaccagggagtaaccagttcttgacatcagacgattttcagtccccttctgcaatgccacaatttgatgtgacaccgatgatgcacatccctggagaggtaaagaatctcatggaaatagcagaagttgactcgctagtccctgtcaacaatgtcccc-gaaa----aggtcaa------ctcac----tggaagcttt-tcagattccagtctcaactggatcacactcgggagagggcgc-------------ca----tatttgcctttcagctcgatccaggtagcggatcagttctcaagcacacactactgggcgaaatattaaattattatgcccactggtccgggagtttaaggtttacattcctattttgtggcactgcaatgacaactggcaaactgctgatagcctactcaccaccgggagctaacgttccagagaatagaaaggatgcgatgctaggtacacacatggtttgggacgtcggtttgcaatctagctgcgtcctatgtgtaccctggattagtcagacacactacaggcaggtaaaaacagatgtgtacactagcgcgggatacatctcagggtggtatcaaaccagcatcgttgtcccccccaaaacacctaccgagtgcaagatcctctgttttgtgtcagcatgcaacgatttttccgtgcgtctgctgaaagatactccctttatt-gagcaagaggctgaactgcagggtgataa------ggt-------------------------------------ggcaacc------gtggaggacactaaagctagtggaccaagcaactccgaacaggtacctgccgtgactgccgctgaaactggacacacatcacaagtagagcccagtgacaccgtccaaaccaggcacgtaaagaacatgcattctagaactgaatcaacaatagagaacttctttagtcgtgctgcgtgtgtaaaggtcatggagtacactct------------------tgggcaaaatgtc---gaagcaca------cgacacatatgccagttgggatatctcggtgagagacatggttcaa---ttacgcagaaagtgcgagatgttcacctatctccgctttgacctagaagttacctgcgtgataaccagctac---------------caagtaccagg---aacgctgcaaacccaagatatgccagtgctgacg--caccaaatcatgtacgttccacctggaggcccagtccccgcaaaggctgatagctatgcgtggcagacgtcgaccaaccccagcatcttttggacagaagggaatgccccaccgcgcatgtccatccc-atacatgggaattggaaatgcgtatagtagtttctatgatggg-tggtcaaatttcaatcatactggggtttacgggtacaatacactaaatcacatgggtaggttgtacgtaaggcatgtcaacaagcacagtccaaacaccatcaaaagtaacgtgagagtatactttaaaccaaagcacgttagtgcatgggtgcc-acgacccccac-ggttgtgtgcgtacaaaaataagaccaatgtgaactttgagaccgcgcctgtaaccgaaaccaggaagaaaattg------------------------atgaagtacctggcgtcactcattcg----------------------------------------cgtcttagcag-------tcatggtgc-ttttggtcagcaatcaggagcagtgtacgtgggcaattacaggttgttgaacagacatctcgccacacatactgattggcaaaattgtgtgtgggaagactacaatagggatcttcttgtgagcacaacgaccgctcatggatgtgacactatagcaaggtgccagtgcacaacgggagtgtacttttgccgatctaggaacaaacactatccggtcagttttgaagggccaggactagtggaggttcaagagagcgagtattaccctaag-agataccaatcccacgtgctgcttgctacgggtttctccgaaccaggtgactgtggtggtatcctgaggtgtgagcatggcgtcattggcatcgtgaccatgggcggtgagggcgttgtttgcttcgctgacgtgcgcgacctcctgtggttggaggatgatgcgatggaacagggagtgaaggattatgttgaacaactagggaacgcttttggatcaggcttcactaaccagatctgcgagcaggttaacctccttaaggaatcactgattgggcaagactctattttggagaagtcactcaaagccttagtaaagatcatatcagcattggtcattgtagtgagaaatcacgacgatttaatcacagtgacagcaacactggctctcattggttgcacctcgtccccgtggcgatggctaaaacaga-aagtctcccaatatcacggaattcccatggcagagaggca-aaataatggctggttaaagaagttcacgg-agatgaccaacgcctgtaagggc-atggagtggatagccatcaaaattcaaaaatttatagaatggctaaaagtcaagatcctgccagaggtcaaggagaaacatgagtttctaaacaggctgaaacaactgcctttgtt-agaaagccagatcaccactattgagcagagcgctccgtctcagagtgaccaggagcagctattttcaaatgtccaatactttgcacactactgcaggaaatacgcgcccctgtatgctgctgaagcaaagagagtgttttcccttgagaagaaaatgagcaactacatacagttcaagtccaaa------tgccgtattgaacctgtatgcctcttgctccatgggagccctggtgctgggaaatccgtggcaaccaacttgattgggcgttcacttgcagaaaagctcaacagttcagtgtattcgctaccaccggacccagatcacttcgacggttataaacaacaggctgttgtgatcatggatgacttgtgccaaaa-cccagacggaaaggatgtgtctctgttctgccagatggtctctagtgttgacttcgttccaccaatggcagcacttgaagagaaaggcattctcttcacgtcaccattcgtcctcgcctccaccaacgcaggatccatcaacgctcccactgtgtcggatagtagagccttggccagaaggttccacttcgacatgaatattgaagtcatctcaatgtacagccagaatggaaagatcaatatgccgatgt-cagtgaaaacctgtgatgaggagtg-ttgcccagtcaactttaagaaatgttgcccgctagtgtgtggtaaagctattcagttcattgacagaagaacacaggtgaggtattcac-tagatatgctcgtgactgagatgttcagagagtacaaccacaggcatagcgtgggggcaacactcgaggcactcttccaaggcccacccgtgtacagagagatcaaaattagtgtcgcaccagaaaccccccccccaccagcaatatcagacctattgaaatctgtggatagtgaggcggtcagagagtactgcaaagaaaaagggtggttagtgcccgaagttaactccactctgcaaattgaaaagcatgtgagcagggcatttatttgcttacaagcactcactaccttcgtctctgtggcagggatcatatacatcatttacaaattgtttgcaggatttcagggagcttatactggcatacccaaccaaaaacccaaagtgccaacattaagacaggccaaggttcaagggccagcttttgagtttgcggtggccatgatgaaacggaacgccagcactgtaaagactgagtatggggaattcacgatgcttggaatctatgacaggtgggcagtgctaccccggcatgccaaacctgggcccaccattctaatgaacgaccaggaagtgggtgtagtggatgccaaggagttagtggacaaagatggcaccaatctag-aatt--aacactcttgaaactcaacagaaacgagaaattcagagacatccgaggcttcttaacacgtgaggaagctgaagtcaatgaagctgtacttgccattaacaccagcaagtttccaaacatgtacattccagttgggcaggtaacaga-ttatggcttccttaatctgggtggcacccctaccaagcgcatgctgatgtacaacttcccaacacgcgcaggccaatgtggaggtgttctaatgtcaacaggcaaagtgctcggaattcacgttggtggcaatggacaccaagggttctcggcagccttgttacgtcactacttcaa-tgatgaacagggtgagattgagttcatcgagagct-ccaaggaagcaggctttccagtcattaacactcccagcaagacaaagctcgagcccagcgtattccaccacgtgtttgagggaaacaaggaaccagcggtgctaagaaatggggatcctaggctgaaggctaactttgaagaagccattttctccaagtacatcggcaatgtaaacactcatgtggatgagtacatgtt-ggaggccgttgaccactacgcaggacaactggcaactctagacatcagcacagaacccatgatatttgaggatgcagtttatggaactgagggcctagaagcactagattttaccacaagtgcagggtatccttattttgcccttggcattaggaagagagacattctatctaagaagaccaaggaccttacaaaactgatagattgcatggataaatattggctaaatgtgcc-tatggtcacttacgtgataga--tgaattgaga-tcagcggagaaggtggccaaaggcaagtccaggctaatcgaagcatcgagtctgaatgactcagtagccatgagacagacctttgggaacctgtacaaagcattccacttgaacccaggtatagtgacaggtagcgcagttgggtgttatccatacctgttttggagcaagatcccagttatgcttgatggccatctcattgcttttgactacagcgggtatgatgccagtttgagcccggtgtggtttgcttgcttgaaactgttgttagagaaactggggtattcacacaaggagaccaattacatagactacctatgcaactctcaccacctgtatagagacaaacattactttgtaagaggaggaatgccct---ctgggtgctcaggaactagcatctttaattcaatgatcaacaatataatcattagaacactaatgttgaaggtatacaaggggatagacctagatcaatttagga--tgatagcatacggtgatga--tgtcatcgcatcatatccacatcccgttgatgcatcactgttagctgaagctggcaaagggtatggtttaatcatgacaccagccgacaagggagagtgctttaatgaagtcacatggaccaacgttaccttcttgaaa-agatattttagagcagatg-aacagtaccccttccttgttcacccagtgatgccaatgaaagatattcatgaatcaattaggtggactaaagaccccaaaaacacccaggatcatgtgcgatccttgtgtctattggcctggcacaatggagagcaggaatatgaagaatttgtgtcca-aaatcagg-agc-gttccagtaggacgctgcctgaccctacctgcattctcaactctgcgtaggaagtggctagattcttttt--aaa--ttagagtacaattc---g-gt-tt-aa-ttcc----aattggcttaaccc--taccacactcaccgaactagacaacggtgtggtaggggtaaattctccg-cattcggtgcgg------------------------------------------------------------------------------------------------------------------------------------------------------------------------------------------------------------------------
>AB501329.1_Echovirus_E13_gene_for_polyprotein_complete_cds_strain:_2002-240-SF
-----ttaaaac-a--g--c-ct--g-tgggttgtt-cccacccaca---gggcccactggg-cgctagcacactggtattctggtacctttgtgcgcctgttttatacaccct---tcccc--aat-cgt---aact-tagaagc-tcacc--acatac-----ggtcaataggtgactcagtatgccaattgggtcttgaccaa-gcacttctg-tt-accccggactgagtatcaataggccgctcacgtggctgaaggagaaaacgttcgttaaccggccaattacttcgagaaacct-agtaacaccatggaggttgcgcagcgtttcgctccgcac--aacccca--gtgtagatcaggccgatgagtcaccgcac-t-cctcac-gggcgaccgtggc-ggtggctgcgctggcgg-cctgcccatggggc---aacccatgggacgcttcaatactgacatggtgtgaagagtctattgagctaattggtagtcctccggcccctgaatgcggctaatcctaactgcggagcaga-tacccacacgccagtgggca-gtctgtcgtaatgggtaactctgcagcggaaccgactactttgggtgtccgtgttt---cc-ttttat-t-----cttat--actggctgc-ttatggtgacaattgagagattgttaccatatagctattggattggccatccggtgacaaatagagcaattgtttatttatttgtcggttttgtgccattaaattttaaag-------ttctaaaaactc-tcaacttggtcatattgtttaat---tcagc------aaa-atgggagcacaggtatcaacacaaaagaccggggcgcacgagactggattaaacgccagcggaaattcagtcataca-ttacaccaacattaattactataaagatgc--agcctcaaactcagctaatagacaggatttcacgcaagaccccagtaaatttgcagaacca-atgaaagatgttatgataaagactttaccagcattaaactccccatctgttgaggaatgcggctttagcgaccgggtaaggtccataaccctaggaaactccaccatcacaacccaagagtgcgctaacgttgttgccgcttatggggaatggccatcttatctgaaagacagcgaggcaacttcggaggaccagcctacacagccagacgtcgccacgtgcagattttacacgctagaatcagtggagtggcaagggagctcagctggctggtggtggaaatttccggaagccttgaaagacatgggcctgtttggacaaaacatgcactaccactacctcgggagagcaggatacaccatccatgtgcaatgcaatgcatcgaagttccaccaaggctgtctgctcgtggtatgtgtgccagaggccgaaatgggatgctccaacgttgacagagttgtaacggcaagtgcacttacaagtggggagcgagctagcacattccaagcaac--------cattaatagtaaccagaacgac---gtgcaaaacgtggtacacaatgctgcaatgggggttggtgtgggaaatttaaccatatttccacatcaatggatcaatttgcgcacaaacaacagtgctaccatagtgatgccctatataaacagtgtgcccatggacaacatgttccggcattataatttcacattgatgatcattccgtttgcaaagctagagtatgtatctggagcctcaagcgttgtcccgatcaccgtgaccatagcccccatgacagcagagtacaacggtttaaggctg---ggct---cggt---acaaggcctccccaccatgaataccccagggagcacacagttcctcacatctgatgattttcagtcgccctcagcaatgccacaatttgatgtgaccccagagatgcatataccaggtgaggtgcgtaacctgatggaaattgcggaggtggactctgtagtgcccgtaaacaacacagat-gcca----atgttaa------tggca----tggatgctta-tcgtattccagttcaggtt------agtaaggtgggagagca-------------ag----tgtttgggtttcagctcgagccaggtagtggtagcgtactctgtagaactctgctaggcgagatattaaactactatactcactggagcggtagcataaaactcaccttcatgttctgcgggtccgcgatggcaacaggtaaattcctaatctcatatgcaccacccggggctgggttcccgactaaccgaaaggaagccatgttgggaactcatgtggtctgggatgtggggttacaatctagctgtgtgttgtgcatcccatggatcagtcaaactcactatcggtttgtacaacacgatgtctacactgatgctggatacataacgtgctggtatcaaaccagcctggtcgttccagcagagaccccacaacagtgcaccatcctatgctttgtgtcagcatgcaatgatttctcagtcagactcttgaaagacacaccatttatc-acacagaagaacttctttcaaggcgacaa------ggcc---------------t-----ctg----------a-ggtcaca------gtctccgatacacaacctagcgggcctagtaattcggtcagcataccaatgctaacagcagccgagacagggcacacatcgcaagcggtgcctagtgacaccattcaaacgaggtgtgtgttgaaccgacacaagcgttcagagtcatccatagagaacttcttgtgtcgctcggcttgtgtgtactacacaacatacgatac------------------acacggggacgcc------gcaga------cgctaagtatgctagttggaccatcacaacgcgcaaggttgctcag---ttgaggagaaagctggaaatgttcacatacttaagatttgatttggaagtgacgtttgttattacaagtgcc---------------caagtcacctc---tacaaaccaaagtcaagacgcacctgtcctcact--catcaggtgatgtacgtaccaccagggggagcagtgcctgccagtgtggacgattacgcatggcagacgtctacgaacccgagtatattctggactgagggaaacgcaccagcgcgcatgtccatccc-attcattagtgtgggtaacgcatacagcagcttttatgacggg-tggtccaattttacacagaatggcgtatatggtttcaacactctgaataacatgggcaagctatatgttaggcatgttaacggggcaagcccagggcccgtgaagagcacgatccggatctacatgaaaccaaaacacgtcaaagcatggatccc-aaggccgccgc-gactctgcgaatatgagaaatcagggaatgtaaatttcaaacctaagggagtcactgaggctcgaccatccatca------------------------agttggagaaaccaagcactggtggt----------------------------------------aggctggtgac-------gagaggggt-tttcgggcaacaatctggtgctgtctacgtgggaaactacagggtcgtaaacaggcatcttgccacacacaatgattggcaaaattgtgtgtgggaggattacaacagggacctcctggtgagcacaaccactgcacacgggtgtgatactatcgccagatgccaatgtaccgccggtgtctactattgtgcatcaagaaataagcactacccagccacttttgaaggacctggcctagttgaagtgcaggaaagtgagtactaccccaag-aagtaccaatcgcatgtgttattggctgcaggcttctcagaaccgggcgactgtggtggaatcctgaggtgtgagcatggtgttatcggcatagtgacaatgggtggtgaaggcgtcgtcggttttgctgacgtgcgcgacctcctatggctggaggatgatgccatggaacaaggcgtcagagattatgttgaacagctcggaaacgcttttggatcaggatttactaatcaaatttgtgaacaggtcaaccttcttaaagaatcactggtcggacaagattccatcttggagaaatctctcaaagctctgattaagattatatcagctttagtcatcgtggtgagaaatcatgatgacttgattacggtgaccgcgacactagccctcattggctgcacctcgtccccgtggcgatggcttaaacaaa-aagtctcccaatattacggaattcctatggcagagagaca-aaacaatggctggttgaagaaattcacgg-agatgaccaatgcctgcaagggt-atggagtggattgcagtcaaaattcaaaagtttatagaatggctgaaagttaaaatcttgccagaggtcaaagaaaaacacgagttccttaacagattaaaacaattacctttgtt-ggagagccagatcaccaccattgagcaaagtgcaccctcacagagtgaccaggagcaattattctccaatgtccagtactttgcacattattgcaggaagtacgcccctctatatgctgctgaagcgaagagagtgttctccttggaaaagaagatgagcaactacatacagttcaagtccaaa------tgccgtattgaacctgtatgccttctgctccacgggagtcctggtgctggtaagtctgtggcaactaacctgatcgggcgctctttagcagaaaaacttaatagttcggtatattccctaccgcctgatcccgaccactttgacggctataaacagcaagctgtcgtgatcatggatgacctgtgtcaaaa-tccagatggaaaggatgtatccttgttttgccagatggtatctagtgttgactttgtcccaccaatggcggcacttgaagagaaaggtattcttttcacttcaccctttgttctcgcttccaccaatgcagggtccattaatgcacctactgtgtcggatagtagagctctcgctagaaggtttcattttgatatgaatattgaggtcatctcaatgtatagccagaatggcaagatcaacatgccaatgg-cagtaaagacctgtgatgaggagtg-ctgcccggccaacttcaaaaagtgctgtccactggtttgtggtaaggccatccaatttatagataggagaactcagatgaggtattcat-tagacatgcttgtgactgaaatgtttagggagtacaaccacaggcacagtgtgggggcaacacttgaggccctttttcaaggtccaccagtgtatagagagatcaaaattagtgtggcaccagagacaccccccccgcctgcaattgcagatctgctacaatccgtggatagtgaggcagttagagagtactgcaaggagaagggatggttggtgcctgaacttaactcgactctacaaattgagaagcacgtcagtagagctttcatttgcctccaagcactcacaacattcgtctcagtggcaggaataatatacatcatttataaattgtttgctggtttccaaggggcgtatactgggatgcctaaccaaaaacctaaagtgccgacgttgagacaagcgaaggttcagggacctgcctttgaatttgctgtggctatgatgaagagaaacgctagtactgtgaagaccgagtacggtgagttcacaatgcttgggatctatgacagatgggcggtgttgccccgccacgctaaaccagggcccaccatcctaatgaatgaccaggaggtgagtgtggtcgatgccaaagaattggtggataaggatggcactaatctag-agct--gacacttctaagacttaacaggaatgagaagtttagggacatccgaggtttcttagcaagagaggaagcggaggtcaatgaggccgtgcttgccattaacaccagtaaatttccaaatatgtacattcctgttggtcaagtaacaga-ttatggtttcctaaacttgggtgggacccccaccaaacgcatgctgatgtataacttccccacgcgcgcaggacagtgtggcggtgtcttgatgtcaacaggcaaagtccttggaatacatgtcggtggcaatgggcaccagggcttctcagcggctctattacgccactacttcaa-tgaagagcagggcgaaattgaatttattgagagtt-ccaaggaagccggctttccggtcatcaacactcctagcaaaacaaagtttgagcccagtgttttccatcaagtgtttgaaggaaacaaggagccagcagtgctgaggaatggggaccccagattgaaggtcgactttgaggaagccattttctccaaatacattggaaacgtgaacacacatgtagatgagtacatgat-ggaggccgttgaccactatgctgggcagttagcaaccttagacatcagtacagaacctatgaagcttgaggatgctgtctatggcactgagggtctagaagcattggatttgactactagtgcaggatacccctatgtcgccctcggtataaagaagagggacatcctatccaagaagaccaaggacttgacaaaactgaaggagtgcatggacaagtacggattgaacctccc-tatggtcacctatgtgaaaga--cgaattgaga-tcagctgaaaaggtggctaaaggcaaatccaggctaattgaggcatcaagtctcaacgactcagtagctatgagacagactttcgggaatctgtacaaaacatttcacctgaatccaggcatagtgacaggcagcgcagttggttgcgaccctgatctattttggagtaagattccagttatgcttgacggccatctcattgcttttgattacagtgggtacgatgccagtctgagcccggtgtggttcgcctgtctgaaattgctgctagagaaactggggtacacgcacaaagagactaactacatagactacttgtgtaactctcaccacttgtatagggacaagcactactttgtgagaggaggaatgccat---ccggatgctcaggaactagcattttcaactcgatgatcaacaacataatcatcagaacactcatgctaaaggtttataagggtatagacctggatcaattcagaa--tgatagcctatggtgatga--cgttattgcgtcatacccacatcctattgacgcatcactgttggctgaagcagggaaaggatatggactgatcatgacaccggctgataaaggggaatgcttcaacgaggtgacatgggccaatgttaccttcctgaaa-aggtacttcagagcagatg-aacaatatccattcctcgtccatcccgtaatgccaatgagggacattcatgagtcgatcaggtggactaaagacccaaaaaatacacaagaccacgtgcgatccttgtgcttattggcttggcacaatggggagcaagagtatgaagagtttgtgtcta-aaatcagg-agc-gtcccggttgggcgctgcttgactctgcctgcgttttcaactctacgcaggaaatggctggactcatttt--aaa--ttggagcacaattt---g-at-tt-aa-ttcc----aattggcttaaccc--taccatactcaccgaactagacaacggtgtggtaggggtaaattctccg-cattcggtgcgg------------------------------------------------------------------------------------------------------------------------------------------------------------------------------------------------------------------------
>AB501330.1_Echovirus_E13_gene_for_polyprotein_complete_cds_strain:_2002-245-NP
-----ttaaaac-a--g--c-ct--g-tgggttgtt-cccacccaca---gggcccactggg-cgctagcacactggtatcttggtacctttgtgcgcctgttttatacaccct---tcccc--aat-cgt---aact-tagaagc-tcacc--acatac-----ggtcaataggtgactcagtatgccaattgggttttgaccaa-gcacttctg-tt-accccggactgagtatcaataggctgctcacgtggctgaaggagaaaacgttcgttaaccggccaattacttcgagaaacct-agtaacaccatggaggttgcgcagcgtttcgctccgcac--aacccca--gtgtagatcaggccgatgagtcaccgcac-t-cctcac-gggcgaccgtggc-ggtggctgcgctggcgg-cctgcccatggggc---aacccatgggacgcttcaatactgacatggtgcgaagagtctattgagctaattggtagtcctccggcccctgaatgcggctaatcctaactgcggagcaga-tacccacacgccagtgggca-gtctgtcgtaatgggtaactctgcagcggaaccgactactttgggtgtccgtgttt---cc-ttttat-t-----cttat--actggctgc-ttatggtgacgattgagagattgttaccatatagctattggattggccatccggtgacaaatagagcaattgtttacttatttgtcggttttgtaccattaaattttaaag-------ttctaaagactc-tcaacttggttatattgtttaat---tcagc------aaa-atgggagcacaggtatcaacacaaaagaccggggcgcatgagactggattaaacgccagcggaaattcagtcattca-ttacaccaacattaattactataaagatgc--agcctcgaactcagctaacagacaggatttcacgcaagaccccagtaaatttgcagaacca-atgaaagatgttatgataaagactttaccagcattaaattccccatctgttgaggaatgcggctttagcgaccgggtaaggtccataaccctaggaaactccaccatcacaacccaagagtgcgctaacgttgttgccgcttatggggaatggccatcttatctgaaagatagcgaggcaacttcggaggaccagcctacacagccagatgtcgccacgtgcagattttacacgctagaatcagtggagtggcaagggagctcagctggctggtggtggaaatttccggaagccttgaaagacatgggcctgtttggacaaaacatgcactaccactacctcgggagagcaggatacaccatccatgtgcaatgcaatgcatcgaagttccaccaaggctgtctgctcgtggtatgtgtaccagaggccgaaatgggatgctccaacgttgacagagttgtaacggcaagtgcacttacgagtggggatcgagctagcacattccaagcaac--------cattaatagtaaccagaacgac---gtgcaaaacgtggtacacaatgctgcaatgggggttggtgtgggaaatttgaccatatttccacatcaatggatcaacttgcgcacaaacaacagtgctaccatagtgatgccctatataaacagtgtgcccatggacaacatgttccggcattataatttcacattgatgatcattccgtttgcaaagctagagtatgtatctggagcctcaagcgttgtcccgatcaccgtgaccatagcccccatgacagcagagtacaacggtttaaggctg---ggct---cggt---gcaaggcctccccactatgaacaccccagggagcacacagttcctcacatctgatgattttcagtcgccctcagcaatgccacaatttgatgtgaccccagagatgcatataccaggtgaggtgcgtaacctgatggaaattgcggaggtggactctgtagtgcccgtaaacaacacagat-gcca----atgttaa------tggca----tggatgctta-tcgtattccagttcaggtt------agcaaggtgggagagca-------------ag----tgtttgggtttcagctcgagccaggcagtggtagcgtactctgtagaaccctgctaggcgagatattaaactactatactcactggagcggtagcataaaactcaccttcatgttctgcgggtccgcgatggcaacaggtaaattcctaatctcatatgcaccacccggggctgggttcccgactaaccgaaaggaagccatgttaggaacccatgtgatctgggatgtggggttacaatctagctgtgtattgtgcatcccatggatcagtcaaactcactatcggtttgtacaacacgatgtctacactgatgccggatacataacgtgctggtatcaaaccagcctggtcgtcccagcagagaccccacaacagtgcaccatcctatgctttgtgtcagcatgcaatgatttctcagtcagactcttgaaagacacaccatttatc-acgcagaagaacttctttcaaggcgacaa------ggct---------------t-----ctg----------a-ggtcaca------gtctccgatacacaacctagcgggcctagtaattcggtcagcataccaatgctaacagcagccgagacggggcacacatcgcaagcggtgcctagtgacaccattcaaacgaggtgtgtgttgaaccgacacaagcgttcagaatcatccatagaaaacttcttgtgtcgctcggcttgtgtatattacacaacatacgacac------------------acacggggacgcc------gcaga------cgctaagtatgctagttggaccatcacaacgcgcaaggttgctcag---ttgaggagaaagctggaaatgttcacatacttaagatttgatttggaagtgacgtttgttattacaagtgcc---------------caagtcacctc---tacaaaccaaagtcaagatgcacctgtcctcact--catcaggtgatgtacgtaccaccagggggagcagtgcctgccagtgtggacgattacgcgtggcagacgtctacgaacccgagtatattctggactgagggaaacgcaccagcgcgcatgtccatccc-attcattagtgtgggtaacgcatacagcagcttttatgacggg-tggtccaattttacacagaatggcgtatatggtttcaacactctgaataacatgggcaagctatatgttagacatgttaacggggcaagcccagggcctgtgaagagcacgatccggatctacatgaaaccaaaacacgtcaaagcatggatccc-aaggccgccgc-gactctgcgaatatgagaaatcagggaatgtaaatttcaaacctaggggagtcactgaggctcgaccctccatca------------------------agttggagaaaccaagcactggtggt----------------------------------------aggctggtgac-------aagaggggt-tttcgggcaacaatctggtgctgtctacgtgggaaactacagggtcgtgaacaggcatcttgctacacacaatgattggcaaaattgtgtgtgggaggattacaacagggacctcctggtgagcacaaccactgcacacgggtgtgatactatcgccagatgccaatgtaccgccggtgtctactattgtgcatcaagaaataagcactacccagtcacttttgaaggacctggcctagttgaagtgcaggaaagtgagtactaccccaag-aagtaccaatcgcatgtgttattggctgcaggcttttcagaaccgggcgactgtggtggaatcctgaggtgtgagcatggtgttatcggcatagtgacaatgggtggtgaaggcgtcgttggttttgctgacgtgcgcgacctcctatggttggaggatgatgccatggaacaaggcgtcagagattatgttgaacagcttggaaacgcttttggatcaggatttactaaccaaatttgtgaacaggtcaaccttctcaaagaatcactggtcggacaagattccatcttggagaaatccctcaaagctctggttaagatcatatcagctttagtcatcgtggtgagaaatcatgatgacttgattacggtgaccgcaacactagccctcattggctgcacctcgtccccgtggcgatggctcaaacaaa-aagtctcccaatattacggaattcctatggcagagagaca-aaacaatggctggttgaagaaattcacgg-agatgactaatgcctgcaagggt-atggagtggattgcagtcaaaattcaaaagtttatagaatggctgaaagttaaaatcttgcctgaggtcaaagaaaaacacgagttccttaacagattaaaacaattacctttgtt-ggagagccagatcaccaccattgagcaaagtgcaccctcacagagtgaccaggagcaattattctccaatgtccagtactttgcacattattgcaggaagtatgcccctctatatgctgctgaagcaaagagagtgttctccttggaaaagaagatgagtaactacatacagttcaagtccaaa------tgccgtattgaacctgtatgccttctgctccacgggaatcctggtgctggtaagtctgtggcaactaacctgatcgggcgctcattagcagaaaaacttaatagttcggtatattccctaccgcctgatcccgaccactttgacggctataaacagcaagccgtcgtgatcatggacgacctgtgtcaaaa-tccagatggtaaggatgtatccttgttttgccagatggtatctagtgtcgactttgtcccaccaatggcggcacttgaagaaaaaggtattcttttcacttcaccctttgttctcgcttccaccaatgcagggtccattaatgcacctactgtgtcagatagtagagctctcgctagaaggtttcattttgatatgaatattgaggccatctcaatgtatagccagagtggcaagatcaacatgccaatgg-cggtaaagacctgtgatgaagagtg-ctgcccggccaacttcaaaaagtgctgtccactggtttgtggtaaggccatccaatttatagataggagaactcagatgaggtattcat-tagacatgcttgtgactgaaatgtttagggagtacaaccacaggcacagtgtgggggcaacacttgaggccctttttcaaggtccaccagtgtatagagagatcaaaattagtgtggcaccagagacaccccccccgcctgcaattgcagatctgctacaatccgtggatagtgaggcagttagagagtactgcaaggagaagggatggttggtgcctgaacttaactcgactctacaaattgagaagcacgtcagtagagctttcatttgcctccaagcactcacaacattcgtctcagtggcaggaataatatacatcatttataagttgtttgctggtttccaaggggcgtatactggaatgcctaaccaaaaacccaaggtaccgacgttgagacaagcgaaggttcagggacctgcctttgaatttgccgtggctatgatgaagagaaacgctagtactgtgaaaaccgagtacggtgagttcacaatgcttgggatctatgacagatgggcggtgttgccccgccacgctaaaccggggcccaccatcctaatgaatgaccaggaggtgagtgtggtcgatgccaaagaattggtggataaggatggcactaatctag-agct--gacactcctaagacttaacaggaatgagaaatttagggacatccgaggtttcttagcaagagaggaagcggaggtcaatgaggccgtgcttgccattaacaccagcaaatttccaaatatgtacattcctgttggtcaagtaacaga-ttatggtttcctaaacttgggtgggacccccaccagacgcatgctgatgtataacttccccacacgcgcaggacagtgtggcggtgtcttgatgtcaacaggcaaagtccttggaatacatgtcggtggcaatgggcaccagggcttctcagcggctctattacgccactacttcaa-tgaagagcagggcgaaattgaatttattgagagtt-ccaaggaagccggctttccggtcatcaacactcctagcaaaacaaagtttgagcccagtgtcttccatcaagtgtttgaaggaaacaaggagccagcagtgctgaggaatggggaccccagattgaaggtcgactttgaggaagccattttctccaaatacattggaaacgtgaacacacatgtagatgagtacatgat-ggaggccgttgaccactatgctgggcagttagcaaccttagacatcagtacagaacctatgaagcttgaggatgctgtctatggcactgagggtctggaagcattggatttgactactagtgcaggatacccctatgttgcccttggtataaagaagagggacatcctatccaagaagactaaggacttgacaaaactgaaggagtgcatggacaagtacggattgaacctccc-tatggtcacctatgtgaaaga--tgaattgaga-tcagctgaaaaggtggctaaaggcaaatccaggctaattgaagcatcaagtctcaacgactcagtggctatgagacagactttcgggaatctgtacaaaacatttcacctgaatccaggcatagtgacaggcagtgcagttggttgcgaccctgatctattttggagtaagattccagttatgcttgacggccatctcattgcttttgattacagtgggtacgatgccagtctgagcccggtgtggttcgcctgtctgaaattgctgctagagaaactggggtacacgcacaaagagactaactacatagactacttgtgtaactctcaccacttgtatagggacaagcactactttgtgagaggaggaatgccat---ccggatgctcaggaactagcattttcaactcgatgatcaacaacataatcatcagaacactcatgctaaaggtttataagggtatagacctggatcaattcagga--tgatagcctatggtgacga--cgttattgcgtcatatccacatcctattgacgcctcactgttggctgaagcagggaaaggatatggattgatcatgacaccggctgataaaggggagtgcttcaacgaggtgacatggaccaatgttactttcctgaaa-aggtacttcagagcagacg-aacaatatccattcctcgtccatcccgtaatgccaatgaaggacattcatgagtcgatcaggtggactaaagacccaaaaaatacacaagaccacgtgcgatccttgtgcttattggcttggcacaatggggagcaagagtatgaagagtttgtgtcca-aaatcagg-agc-gtcccggttgggcgctgcttgaccctgcctgcgttttcaactctacgcaggaaatggctggattcatttt--aaa--ttggagcacaattt---g-at-tt-aa-ttcc----aattggctcaaccc--taccatacccaccgaactagacaacggtgtggtaggggtaaattctccg-cgttcggtgcgg------------------------------------------------------------------------------------------------------------------------------------------------------------------------------------------------------------------------
>AB501331.1_Echovirus_E13_gene_for_polyprotein_complete_cds_strain:_I5(1)-1
-----ttaaaac-a--g--c-ct--g-tgggttgtt-cccacccaca---gggcccactggg-cgctagcacactggtatcttggtacctttgtgcgcctgttttatacaccct---tcccc--aat-cgt---aact-tagaagc-tcacc--acatac-----ggtcaataggtgactcagtatgccaattgggtcttgaccaa-gcacttctg-tt-accccggactgagtatcaataggctgctcacgtggctgaaggagaaaacgttcgttaaccggccaattacttcgagaaacct-agtaacaccatggaggttgcgcagcgtttcgctccgcac--aacccca--gtgtagatcaggccgatgagtcaccgcac-t-cctcac-gggcgaccgtggc-ggtggctgcgctggcgg-cctgcccatggggc---aacccatgggacgcttcaatactgacatggtgcgaagagtctattgagctaattggtagtcctccggcccctgaatgcggctaatcctaactgcggagcaga-tacccacacgccagtgggca-gtctgtcgtaatgggtaactctgcagcggaaccgactactttgggtgtccgtgttt---cc-ttttat-t-----cttat--actggctgc-ttatggtgacgattgagagattgttaccatatagctattggattggccatccggtgacaaatagagcaattgtttacttatttgtcggttttgtaccattaaattttaaag-------ttctaaagactc-tcaacttggttatattgtttaaa---tcagc------aaa-atgggagctcaggtatcaacacaaaagaccggggcgcatgagactggattaaacgccagcggaaattcagtcattca-ttacaccaacattaattactataaagatgc--agcctcgaactcagctaacagacaggatttcacgcaagaccccagtaaatttgcagaacca-atgaaagatgttatgataaagactttaccagcattaaattccccatctgttgaggaatgcggctttagcgaccgggtaaggtccataaccctaggaaactccaccatcacaacccaagagtgcgctaacgttgttgccgcttatggggaatggccatcttatctgaaagatagcgaggcaacttcggaggaccagcctacgcagccagatgtcgccacgtgcagattttacacgctagaatcagtggagtggcaagggagctcagctggctggtggtggaaatttccggaagccttgaaagacatgggcctgtttggacaaaacatgcactaccactaccttgggagagcaggatacaccatccatgtgcaatgcaatgcatcgaagttccaccaaggctgtctgctcgtggtatgtgtaccagaggccgaaatgggatgctccaacgttgacagagttgtaacggcaagtgcacttacgagtggggagcgagctagcacattccaagcaac--------cactaatagtaaccagaacgac---gtgcaaaacgtggtacacaatgctgcaatgggggttggtgtgggaaatttgaccatatttccacatcaatggatcaacttgcgcacaaacaatagtgctaccatagtgatgccctatataaacagtgtgcccatggacaacatgttccggcattataatttcacattgatgatcattccgtttgcaaagctagagtatgtatctggagcctcaagcgttgtcccgatcaccgtgaccatagcccccatgacagcagagtacaacggtttaaggctg---ggct---cggt---gcaaggcctccccactatgaacaccccagggagcacacagttcctcacatctgatgattttcagtcgccctcagcaatgccacaatttgatgtgaccccagagatgcatataccaggtgaggtgcgtaacctgatggaaattgcggaggtggactctgtagtgcccgtaaacaacacagat-gcca----atgttaa------tggca----tggatgctta-tcgtattccagttcaggtt------agcaaggtgggagagca-------------ag----tgtttgggtttcagctcgagccaggcagtggtagcgtactctgtagaaccctgctaggcgagatattaaactactatactcactggagcggtagcataaaactcaccttcatgttctgcgggtccgcgatggcaacaggtaaattcctaatctcatatgcaccacccggggctgggttcccgattaaccgaaaggaagccatgttgggaacccatgtgatctgggatgtggggttacaatctagctgtgtgttgtgcatcccatggatcagtcaaactcactatcggtttgtacaacacgatgtctacactgatgccggatacataacgtgctggtatcaaaccagcctggtcgtcccagcagagaccccacaacagtgcaccatcctatgctttgtgtcagcatgcaatgatttctcagtcagactcttgaaagacacaccatttatc-acgcagaagaacttctttcaaggcgacaa------ggct---------------t-----ctg----------a-ggtcaca------gtctccgatacacaacctagcgggcctagtaattcggtcagcataccaatgctaacagcagccgagacggggcacacatcgcaagcggtgcctagtgacaccattcaaacgaggtgtgtgttgaaccgacacaagcgttcagaatcatccatagaaaacttcttgtgtcgctcggcttgtgtatattacacaacatacgacac------------------acacggggacgcc------gcaga------cgctaagtatgctagttggaccatcacaacgcgcaaggttgctcag---ttgaggagaaagctggaaatgttcacatacttaagatttgatttggaagtgacgtttgttattacaagtgcc---------------caagtcacctc---tacaaaccaaagtcaagatgcacctgtcctcact--catcaggtgatgtacgtaccaccagggggagcagtgcctgccagtgtggacgattacgcatggcagacgtctacgaacccgagtatattctggactgagggaaacgcaccagcgcgcatgtccatccc-attcattagtgtgggtaacgcatacagcagcttttatgacggg-tggtccaattttacacagaatggcgtatatggtttcaacactctgaataacatgggcaagctatatgttagacatgttaacggggcaagcccagggcctgtgaagagcacgatccggatctacatgaaaccaaaacacgtcaaagcatggatccc-aaggccgccgc-gactctgcgaatatgagaaatcagggaatgtaaatttcaaacctaggggagtcactgaggctcgaccctccatca------------------------agttggagaaaccaagcactggtggt----------------------------------------aggctggtgac-------aagaggggt-tttcgggcaacaatctggtgctgtctacgtgggaaactacagggtcgtgaacaggcatcttgctacacacaatgattggcaaaattgtgtgtgggaggattacaacagggacctcctggtgagcacaaccactgcacacgggtgtgatactatcgccagatgccaatgtaccgccggtgtctactattgtgcatcaagaaataagcactacccagtcacttttgaaggacctggcctagttgaagtgcaggaaagtgagtactaccccaag-aagtaccaatcgcatgtgttattggctgcaggcttttcagaaccgggcgactgtggtggaatcctgaggtgtgagcatggtgttatcggcatagtgacaatgggtggtgaaggcgtcgttggttttgctgacgtgcgcgacctcctatggctggaggatgatgccatggaacaaggcgtcagagattatgttgaacagcttggaaacgcttttggatcaggatttactaaccaaatttgtgaacaggtcaaccttctcaaagaatcactggtcggacaagattccatcttggagaaatccctcaaagctctggttaagatcatatcagctttagtcatcgtggtgagaaatcatgatgacttgattacggtgaccgcaacactagccctcattggctgcacctcgtccccgtggcgatggctcaaacaaa-aagtctcccaatattacggaattcctatggcagagagaca-aaacaatggctggttgaagaaattcacgg-agatgactaatgcctgcaagggt-atggagtggattgcagtcaaaattcaaaagtttatagaatggctgaaagttaaaatcttgcctgaggtcaaagaaaaacacgagttccttaacagattaaaacaattacctttgtt-ggagagccagatcaccaccattgaacaaagtgcaccctcacagagtgaccaggagcaattattctccaatgtccagtactttgcacattattgcaggaagtatgcccctctatatgctgctgaagcgaagagagtgttctccttggaaaagaagatgagtaactacatacagttcaagtccaaa------tgccgtattgaacctgtatgccttctgctccacgggagtcctggtgctggtaagtctgtggcaactaacctgatcgggcgctcattagcagaaaaacttaatagttcggtatattccctaccgcctgatcccgaccactttgacggctataaacagcaagctgtcgtgatcatggacgacctgtgtcaaaa-tccagatggaaaggatgtatccttgttttgccagatggtatctagtgttgactttgtcccaccaatggcggcacttgaagaaaaaggtattcttttcacttcaccctttgttctcgcttccaccaatgcagggtccattaatgcacctactgtgtcagatagtagagctctcgctagaaggtttcattttgatatgaatattgaggtcatctcaatgtatagccagaatggcaagatcaacatgccaatgg-cagtaaagacctgtgatgaagagtg-ctgcccggccaacttcaaaaagtgctgtccactggtttgtggtaaggccatccaatttatagataggagaactcagatgaggtattcat-tagacatgcttgtgactgaaatgtttagggagtacaaccacaggcacagtgtgggggcaacacttgaggccctttttcaaggtccaccagtgtatagagagatcaaaattagtgtggcaccagagacaccccccccgcctgcaattgcagatctgctacaatccgtggatagtgaggcagttagagagtactgcaaggagaagggatggttggtgcctgaacttaactcgactctacaaattgagaagcacgtcagtagagctttcatttgcctccaagcactcacaacattcgtctcagtggcaggaataatatacatcatttataagttgtttgctggtttccaaggggcgtatactgggatgcctaaccaaaaacccaaggtaccgacgttgagacaagcgaaggttcagggacctgcctttgaatttgctgtggctatgatgaagagaaacgctagtactgtgaaaaccgagtacggtgagttcacaatgcttgggatctatgacagatgggcggtgttgccccgccacgctaaaccagggcccaccatcctaatgaatgaccaggaggtgagtgtggtcgatgccaaagaattggtggataaggacggcactaatctag-agct--gacactcctaagacttaacaggaatgagaaatttagggacatccgaggtttcttagcaagagaggaagcggaggtcaatgaggccgtgcttgccattaacaccagcaaatttccaaatatgtacattcctgttggtcaagtaacaga-ttatggtttcctaaacttgggtgggacccccaccagacgcatgctgatgtataacttccccacacgcgcaggacagtgtggcggtgtcttgatgtcaacaggcaaagtccttggaatacatgtcggtggcaatgggcaccagggcttctcagcggctctattacgccactacttcaa-tgaagagcagggcgaaattgaatttattgagagtt-ccaaggaagccggctttccggtcatcaacactcctagcaaaacaaagtttgagcccagtgtcttccatcaagtgtttgaaggaaacaaggagccagcagtgctgaggaatggggaccccagattgaaggtcgactttgaggaagccattttctccaaatacattggaaacgtgaacacacatgtagatgagtacatgat-ggaggccgttgaccactatgctgggcagttagcaaccttagacatcagtacagaacctatgaagcttgaggatgctgtctatggcactgagggtctggaagcattggatttgactactagtgcaggatacccctatgttgccctcggtataaagaagagggacatcctatccaagaagactaaggacttgacaaaactgaaggagtgcatggacaagtacggattgaacctccc-tatggtcacctatgtgaaaga--tgaattgaga-tcagctgaaaaggtggctaaaggcaaatccaggctaattgaagcatcaagtctcaacgactcagtagctatgagacagactttcgggaatctgtacaaaacatttcacctgaatccaggcatagtgacaggcagtgcagttggttgcgaccctgatctattttggagtaagattccagttatgcttgacggccatctcattgcttttgattacagtgggtacgatgccagtctgagcccggtgtggttcgcctgtctgaaattgctgctagagaaactggggtacacgcacaaagagactaactacatagactacttgtgtaactctcaccacttgtatagggacaagcactactttgtgagaggaggaatgccat---ccggatgctcaggaactagcattttcaactcgatgatcaacaacataatcatcagaacactcatgctaaaggtttataagggtatagacctggatcaattcagga--tgatagcctatggtgacga--cgttattgcgtcatatccacatcctattgacgcctcactgttggctgaagcagggaaaggatatggactgatcatgacaccggctgataaaggggagtgcttcaacgaggtgacatggaccaatgttactttcctgaaa-aggtacttcagagcagacg-aacaatatccattcctcgtccatcccgtaatgccaatgaaggacattcatgagtcgatcaggtggactaaagacccaaaaaatacacaagaccacgtgcgatccttgtgcttattggcttggcacaatggggagcaagagtatgaagagtttgtgtcca-aaatcagg-agc-gtcccggttgggcgctgcttgaccctgcctgcgttttcaactctacgcaggaaatggctggattcatttt--aaa--ttggagcacaattt---g-at-tt-aa-ttcc----aattggcttaaccc--taccatacccaccgaactagacaacggtgtggtaggggtaaattctccg-cgttcggtgcgg------------------------------------------------------------------------------------------------------------------------------------------------------------------------------------------------------------------------
>AB501332.1_Echovirus_E13_gene_for_polyprotein_complete_cds_strain:_S3(1)-1
-----ttaaaac-a--g--c-ct--g-tgggttgtt-cccacccaca---gggcccactggg-cgctagcacactggtatcctggtacctttgtgcgcctgttttatacaccct---tcccc--aat-cgt---aatt-tagaagc-tcacc--acatac-----ggtcaataggtgactcagtatgccaattgggtcttgaccaa-gcacttctg-tt-accccggactgagtatcaataggctgctcacgtggctgaaggagaaaacgttcgttaaccggccaattacttcgagaaacct-agtaacaccatggaggttgcgcagcgtttcgctccgcac--aacccca--gtgtagatcaggccgatgagtcaccgcac-t-cctcac-gggcgaccgtggc-ggtggctgcgctggcgg-cctgcccatggggc---aacccatgggacgcttcaatactgacatggtgcgaagagtctattgagctaattggtagtcctccggcccctgaatgcggctaatcctaactgcggagcaga-tacccacacgccagtgggca-gtctgtcgtaatgggtaactctgcagcggaaccgactactttgggtgtccgtgttt---cc-ttttat-t-----cttat--actggctgc-ttatggtgacaattgagagattgttaccatatagctattggattggccacccggtgacaaatagagcaattgtttacttatttgtcggctttgtgccattaaattttaaag-------ttctaaaaactc-tcaacttggttatattgtttaat---tcagc------aaa-atgggagctcaggtatcaacacaaaagaccggggcgcatgagactggattaaacgccagcggaaattcagtcattca-ttacaccaacattaattactataaagatgc--agcctcgaactcagctaacagacaggatttcacgcaagaccccagtaaatttgcagaacca-atgaaagatgttatgataaagactttaccagcattaaactccccatctgttgaggaatgcggctttagcgaccgggtgaggtccataaccctaggaaattccaccatcacaacccaagagtgcgctaacgttgttgccgcttatggggaatggccatcttatctgaaagatagcgaggcaacttcggaggaccagcctacacagccagatgtcgccacgtgcagattttacacgctagaatcagtggagtggcaagggagctcagctggctggtggtggaaatttccggaagccttgaaagacatgggcctgtttggacaaaacatgcactaccactacctcgggagagcaggatacaccatccatgtgcaatgcaatgcatcgaagttccaccaaggctgtctgctcgtggtatgtgtgccagaggctgaaatgggatgctccaacgttgacagagttgtaacggcaagtgcacttacaagcggggagcgagctagcacattccaagcaac--------cattaatagtaaccagaacgac---gtgcaaaacgtggtacacaatgctgcaatgggggttggtgtgggaaatttgaccatatttccacatcaatggatcaacttgcgcacaaacaacagtgctaccatagtgatgccctatataaacagtgtgcccatggacaacatgttccggcattataatttcacattgatgatcattccgtttgcaaagctagagtatgtatcgggagcctcaagcgttgtcccgatcaccgtaaccatagcccccatgacagcagagtacaacggtttaaggctg---ggct---cggt---gcaaggcctccccactatgaataccccagggagcacacagttcctcacatctgatgattttcagtcgccctcagcaatgccacaatttgatgtgaccccagagatgcatataccaggtgaggtgcgtaacctgatggaaattgcggaggtggactctgtagtgcccgtaaacaacacagat-gcca----atgttaa------tggca----tggatgctta-tcgtattccagttcaggtt------agcaaggtgggagagca-------------ag----tgtttgggtttcagctcgagccaggcagtggtagcgtactctgtagaaccctgctaggcgagatattaaactactatactcactggagcggtagcataaaactcaccttcatgttctgcgggtccgcgatggcaacaggtaaattcctaatctcatatgcaccacccggggctgggttcccgactaaccgaaaggaagccatgttgggaacccatgtgatctgggatgtggggttacaatctagctgtgtgttgtgcatcccatggatcagtcaaactcactatcggtttgtacaacacgatgtctacaccgatgctggatacataacgtgctggtatcaaaccagcctggtcgtcccagcagagaccccacaacagtgtaccatcctatgctttgtgtcagcatgcaatgatttctcagtcagactcttgaaagacacaccatttatc-acacagaagaacttctttcaaggcgacaa------ggct---------------t-----ctg----------a-ggtcaca------gtctccgatacacaacctagcgggcctagtaattcggtcagcataccaatgctaacagcagccgagacagggcacacatcgcaagcggtgcctagtgacaccattcaaacgaggtgtgtgttgaaccgacacaagcgttcagaatcatccatagaaaacttcttgtgtcgctcggcttgtgtgtactacacaacatacgacac------------------acacggggatgcc------gcaga------cgctaagtatgctagttggaccatcacaacgcgcaaggttgctcag---ttgaggagaaagctggaaatgttcacatacttaagatttgatttggaagtgacgtttgttattacaagtgcc---------------caagtcacctc---tacaaaccaaagtcaagatgcacctgtcctcact--catcaggtgatgtacgtaccaccagggggagcagtgcctgccagtgtggacgattatgcatggcagacgtctacgaacccgagtatattctggactgagggaaacgcaccagcgcgcatgtccatccc-attcattagtgtgggtaacgcatacagcagcttttatgacggg-tggtccaattttacacagaatggcgtatatggtttcaacactctgaataacatgggcaagctatatgttagacatgttaatggggcaagcccagggcctgtgaagagcacgatccggatctacatgaaaccaaaacacgttaaagcatggatccc-aaggccgccgc-gactctgcgaatatgagaaatcagggaatgtaaatttcaaacctaagggagtcactgaggctcgaccatccatca------------------------agttggagaaaccaagcgctggtggc----------------------------------------aggctggtgac-------aagaggggt-tttcgggcaacaatctggtgctgtctacgtgggaaactacagggtcgtgaacaggcatcttgctacacacaatgattggcaaaattgtgtgtgggaggattacaacagggacctcctggtgagcacaaccactgcacacgggtgtgatactatcgccagatgccaatgtaccgccggtgtctactattgtgcatcaagaaataagcactacccagtcacttttgaaggacctggcctagttgaagtgcaggaaagtgagtactaccccaaa-aagtaccaatcgcatgtgctattggctgcaggcctctcagaaccgggtgactgtggtggaatcctgaggtgtgagcatggtgttatcggcatagtgacaatgggtggtgaaggcatcgtcggttttgctgacgtgcgcgacctcctatggctggaggatgaagccatggaacaaggcgtcagagattatgttgagcagcttggaaacgcttttggttcaggatttactaaccaaatttgtgaacaggtcaaccttctcaaagaatcactggtcggacaagattccatcttggagaaatccctcaaagctctggttaagatcatatcagctttagtcatcgtggtgagaaatcatgatgacttgattacggtgaccgcgacactagccctcattggttgcacctcgtccccgtggcgatggcttaaacaaa-aagtctcccaatattacggaattcctatggcagagagaca-aaacaacggctggttgaagaaattcacgg-agatgaccaatgcctgcaagggt-atggagtggattgcagtcaaaattcaaaagtttatagaatggctgaaagttaaaatcttgccagaggtcaaagaaaaacacgagttccttaacagattaaaacaattacctttgtt-ggagagccagatcaccaccattgagcaaagtgcaccctcacagagtgaccaggagcaattattttccaatgtccagtactttgcacattattgcaggaagtacgcccctctatatgctgctgaagcgaagagagtgttctccttggaaaagaagatgagcaactacatacagttcaagtccaaa------tgccgtattgaacctgtatgccttctgctccacgggagtcctggtgctggtaagtctgtggcaactaacctgatcgggcgctcattagcagaaaaacttaatagttcggtatattccctaccgcctgatcccgaccactttgacggctataaacagcaagctgtcgtgatcatggacgacctgtgtcaaaa-tccagatggaaaggatgtatccttgttttgccagatggtatctagtgttgactttgtcccaccaatggcggcacttgaagagaaaggtattcttttcacttcaccctttgttctcgcttccaccaatgcagggtccattaatgcacctactgtgtcagatagtagagctctcgctagaaggtttcattttgatatgaatattgaggtcatctcaatgtatagccagaatggcaagatcaacatgccaatgg-cagtaaagacctgtgatgaagagtg-ctgcccggccaacttcaaaaagtgctgtccactggtttgtggtaaggccatccaatttatagataggagaactcagatgaggtattcat-tagacatgcttgtgactgaaatgtttagggagtacaaccacaggcacagtgtgggggcaacacttgaggccctttttcaaggtccaccagtgtatagagagatcaaaattagtgtggcaccagagacaccccccccgcctgcaattgcagatctgctacaatccgtggatagtgaggcagttagagagtactgcaaggagaagggatggttggtgcctgaacttaactcgactctacaaattgagaagcacgtcagtagagctttcatttgcctccaagcactcacaacattcgtctcagtggcaggaataatatacatcatttataaattgtttgctggttttcaaggggcgtatactgggatgcctaaccaaaaacctaaggtgccgacgttgagacaagcgaaggttcagggacctgcctttgaatttgctgtggctatgatgaagagaaacgctagtactgtgaagaccgagtacggtgagttcacaatgcttgggatctatgacagatgggcggtgttgccccgccacgctaaaccagggcccaccatcttaatgaatgaccaggaggtgagtgtggtcgatgccaaagaattggtggataaggatggcactaatctag-agct--gacactcctaagacttaacaggaatgagaaatttagggacatccgaggtttcttagcaagagaggaagcggaggtcaatgaggccgtgcttgccattaacaccagcaaatttccaaatatgtacattcctgttggtcaagtaacaga-ttacggtttcctaaacttgggtgggacccccaccaaacgcatgctgatgtataacttccccacgcgcgcaggacagtgtggcggtgtcttgatgtcaacaggcaaagtccttggaatacatgtcggtggcaatgggcaccagggcttctcagcggctctattacgccactacttcaa-tgaagagcagggcgaaattgaatttattgagagtt-ccagggaagccggctttccggtcatcaacactcctagcaaaacaaagtttgagcccagtgtcttccatcaagtgtttgaaggaaacaaggagccagcagtgctgaggaatggggaccccagattgaaggtcgactttgaggaagccattttctccaaatacattggaaacgtgaacacacatgtagatgagtacatgat-ggaggccgttgaccactatgctgggcagttagcaaccttagacatcagtacagaacctatgaagcttgaggatgctgtctatggcactgagggtctggaagcattggatttgactactagtgcaggatacccctatgttgccctcggtataaagaagagggacatcctatccaagaagactaaggacttggcaaaactgaaggagtgcatggacaagtacggattgaacctccc-tatggtcacttatgtgaaaga--tgaattgaga-tcagctgaaaaggtggctaaaggcaaatccaggctaattgaggcatcaagtctcaacgactcagtagctatgagacagactttcgggaatctgtacaaaacatttcacctgaatccaggcatagtgacaggcagcgcagttggttgcgaccctgatctattttggagtaagattccagttatgcttgacggccatctcattgcttttgattacagtgggtacgatgccagtctgagcccggtgtggttcgcctgtctgaaattgctgctagagaaactggggtacacgcacaaagagactaactacatagactacttgtgtaactctcaccacttgtatagggacaagcactactttgtgagaggaggaatgccat---ccggatgctcaggaactagcattttcaactcgatgatcaacaacataatcatcagaacactcatgctaaaggtttataagggtatagacctggatcaattcagaa--tgatagcctatggtgatga--tgttattgcgtcatatccacatcctattgacgcctcactgttggctgaagcagggaaaggatatggactgatcatgacaccggctgataaaggggaatgcttcaacgaggtgacatggaccaatgttaccttcctgaaa-aggtacttcagagcagacg-aacaatatccattcctcgtccatcctgtaatgccaatgaaggacattcatgagtcgatcaggtggactaaagacccaaaaaatacacaagaccacgtgcgatccttgtgcttattggcttggcacaatggggagcaagagtatgaagagtttgtgtcta-aaatcagg-agc-gtcccggttgggcgctgcttgactctgcctgcgttttcaactctacgcaggaaatggctggactcatttt--aaa--ttggagcacaattt---g-at-tt-aa-ttcc----aattggcttaaccc--taccatactcaccgaactagacaacggtgtggtaggggtaaattctccg-cattcggtgcgg------------------------------------------------------------------------------------------------------------------------------------------------------------------------------------------------------------------------
>AB647316.1_Human_echovirus_3_genomic_RNA_complete_genome_strain:_OC10-380
-----ttaaaac-a--g--c-ct--g-tgggttgtt-cccacccaca---gggcccactggg-cgttagcactctggtatcacggtacctttgtgcgcctgttttacccaccct---cccta--aaa-tgt---aatt-tagaagc-atgat--ccgaac-----ggtcattaggtagctcagtgcaccaactgagcccagaccaa-gcacttctg-tt-accccggactgagtatcaataggctgctcgcgcggctgaaggagaaaacgttcgttatccggccaattacttcgagaaaccc-agtaccactatgaaagttgcgcagcgtttcgttccgcac--aacccca--gtgtagatcaggtcgatgagtcaccgcgt-t-ccccac-gggcgaccgtggc-ggtggctgcgttggcgg-cctgctcatggggc---aacccatgagacgcttcaatactgacatggtgcgaagagtctattgagctaattggtagtcctccggcccctgaatgcggctaatcccaactgcggagcaga-tacccacaaaccagtgggca-gtctgtcgtaatgggtaactctgcagcggaaccgactactttgggtgtccgtgttt---cc-ttttgt-t-----cttac--actggctgc-ttatggtgacaattgagagattgttgccatatagctattggattggccatccggtgactaacagagcaattgtttacttatttattggttttataccgttagattacaaag-------tcctaaacaccc-tgaatctcattataacacttaat---tcagc------aaa-atgggagctcaagtgtcaacgcaaaagacaggggcacacgagaccggcttaagtgctagtggaaacgctaccataca-ctacactaatattaactactacaaggatgc--cgcctcaaactcggcaaatcgtcaggactttacccaggacccaagcaagtttactgagcct-gtgaaggacgtgatggttaaatcattacccgccctcaactcaccaactgttgaggagtgcggtttctcagacagagttcggtccattacacttggcaactccaccattaccacccaggagtgtgcgaatgtggttgtgggatatggcgtatggccaagttacttacaggatgacgaagccacagcagaggaccaaccaacacaacctgacgttgcaacatgcaggttctacacgctagactcaattcaatggcaaaaagaatctgatggctggtggtggaagttccctgaggcactcaagaatatgggcttgttcgggcaaaacatggaataccattacctaggcaggtctggatacaccattcatgtgcagtgtaatgcgtccaaatttcatcaagggtgtttgcttgtagtgtgtgttccagaggctgaaatggggtgctcggatacagaaagagaagtagttgcagcatcactcagcagtgaggacacagccaagagtttctcgcg-----------cacagggtctaatggtcaacacaccgtacagacagtcgtgtacaatgctggcatgggcgtaggtgttgggaacttaaccatcttccctcaccagtggattaatctgcggaccaataacagcgccactatagtcatgccatacataaatagtgtgccaatggacaacatgtttcgacattacaacttcaccttaatgataatccctttcgccaagttggagtacacagagcaggcctcaaattacgtaccaatcacagtaactgtagcgcccatgtatgccgagtataatgggctcagatta---gcct---cgca---tcaaggattacccacgatgctcacacctggaagcaaccagtttctgacatcagatgatttccaatcaccatcagccatgccgcaatttgacgttacaccagaaatgaaaataccaggtgaggtccacaacttgatggagatggcagaggtagattcagtagtaccaataaacaacacaaag-gaga----atgtcaa------tagta----tggaggctta-taggatacccgttacgggg---ggggatcagttgcatacaca-------------gg----tctttgggttccagatgcagccgggcttaaatagtgtgttcaaacgcacattgctgggagagattttgaattattatgcacactggtcaggtagtgtgaagttaacatttgtgttctgtggctcagcaatggcaacggggaagttcctattagcatactcaccaccaggtgcctctcccccccaaaatcgcaaacaggccatgttggggacacacgttatatgggatgtgggtttacaatctagctgtgtgttatgcgtgccatggatcagccagacacactacagactggtccagcaggatgaatataccagtgctggatatgtcacatgttggtaccaaactggattaatcgtaccgcctggggcgccaccatcgtgtaccatattgtgctttgcctcagcttgtaacgatttctcagtgcgcatgctcagagacacaccgttcatt-gagcaaacccagttgctgcagggcgatgt------ggaggaggctatcgacagag-----cgg----------t-tgcaagg------gtggctgatacaatgccaactggaccgcgcaacactgagagtatacctgctttgacagcagtagaaacaggacatacctcccaggtcgtgccaggcgatacaatgcagaccagacatgttaagaactaccattccaggacagagtcgtctattgagaacttcctgtgcagggccgcatgtgtgtacataacaacgtacaaatcagccg-------------gggggacgccaac-----------------agaaagatatgcaagttggcgcattaacaccagacagatggtacag---ctcaggaggaagtttgagctctttacctacctgcgttttgatatggagatcacctttgtcattaccagcaca---------------caagaccctgg---gacccagttagcgcaggacatgcccgttttgacg--caccagatcatgtacatcccgcctggtggaccagtaccaaatagcgccacggattttgcgtggcagtcatcaacaaaccccagcattttctggacggagggctgtgccccagctcgaatgtcagtacc-cttcataagcattggaaacgcgtatagtaacttttatgatgga-tggtcccacttcactcaggagggcgtgtatgggtttaactcgctgaacaacatgggccacatttatgtgagacatgtcaatgaacagaacctgggcgtttccactagcaccgtgcgtgtgtactttaaaccaaaacacgtgcgcgcttgggtccc-aagaccgccca-gactgtgcccgtatgtcaagagttcaaacgtgaacttcaaaccaactgctgtcaccaccgagcgaaaagacatta------------------------atgatgtggg-------cgcaatacaccctgcg---------------------------------ggatacaccac-------acatggcgc-atttggtcaacagtctggtgcggtgtacgtgggtaattacagagtggtcaatagacatctggccacatctaccgactggcaaaatagcgtatgggaagattacaacagagacctattggtgagcactacaacagcgcatgggtgtgatgtcatagccaggtgccggtgcacgacgggggtgtacttctgccagagtaggggcaagcactacccagtgagttttgagggtccaggccttgtggaggttcaagaaagtgaatactatcctaag-agatatcagtcacatgtactacttgcagcagggttctctgaaccaggagattgtggaggaatcctcaggtgcgaacatggtgtcattggccttgtaaccatgggtggggaaggcgtggtaggttttgctgacattcgtgacttgctgtggttggaggatgacgccatggagcagggtgtgagagattacgtggaacagctcgggaatgcttttggttcagggttcacaaaccaaatctgcgaacaggtcaacatcttaaaagaatcactggtaggacaagattccatcttggagaagtccctgaaagcgttggtcaaaatcatatcagctctagtgattgtagtgagaaaccatgatgacttaatcacagtaacagccacattggctctaatcggttgcacctcatcaccatggcgatggctcaaacaga-aggtatcacagtattacgggataccaatggccgagagaca-aaacaatgggtggctaaaaaagttcacgg-aaatgacaaacgcatgcaaaggt-atggaatggatagccatcaagatccagaagtttattgagtggctcaaagttaagatcttaccagaggtgagggagaaacatgagtttcttaacagattgaaacagctaccactcct-ggagaatcagattgccaccatagagcagagtgcaccatcacaaagtgatcaagaacagcttttctccaatgtgcagtattttgcacactactgcaggaaatacgcaccactatatgcagttgaggcaaagagggtgttttcattggaaaagaagatgagtaattacatacagttcaagtccaaa------tgccgtattgagcctgtatgtttgctgctccatggcagcccgggagccgggaagtctgtggccaccaatctaattggcagatccttggctgaaaaactcaacagttccgtgtactctttaccaccggacccagaccattttgatgggtacaaacagcaagcagtagtgataatggatgacctgtgtcagaa-cccagatgggaaggacgtgtcactgttttgtcaaatggtatcaagtgtcgattttgtaccaccaatggcagcgttagaagagaaggggattttgttcacttcaccatttgttctagcatccaccaatgccggatcaattaacgcccccactgtatctgacagtagggcccttgctagaagatttcactttgacatgaatatcgaggtgatctcaatgtacagccaaaatggcaaaatcaacatgcccatgt-ctgttaaatcatgtgatgaggattg-ctgtccggtcaattttaagaaatgctgtccactagtgtgcggcaaggccatccagtttatcgacaggagaacccaagttagatactcgt-tggacatgctggtcacagagatgttcagggaatacaaccacagacacagtgtaggagccactcttgaagctttgttccaaggaccaccagtctatagggaaattaagattagcgttgctccagagacgccccccccaccggcgattgctgatctgttgaaatcggtagacagcgaggctgtgagagagtactgcaaggagaaaggttggctcgtgccagaaatcaactccactttgcaaattgaaaaacacgtcagtagagcattcatctgcctccaagcactaactacatttgtatcagtggctggtataatttacatcatatacaagttgtttgctggcttccaaggtgcatacacaggaataccaaaccagaaacccaaagtacccactcttagacaagctaaagtacaaggtccagcatttgaattcgccgtagccatgatgaaaagaaacgccagcacagtgaaaacagaatatggcgagttcaccatgctcggaatctatgataggtgggcggtgttgccacgacacgcaaaacctggaccaaccatcttaatgaacgaccaagaggttggcgtgttggatgccaaggaattggtggacaaggatgggaccaacttgg-agct--aacactcttgaagctcaatagaaatgagaaatttagagatatccgagggtttctagcaagagaggaggttgaggtcaatgaggctgtgcttgctatcaacacaagtaagttcccaaacatgtacatcccagttggacaagtcatgga-ttatggatttctgaaccttggagggacgcccaccaagaggatgctcatgtataacttcccaaccagagcaggacaatgtggcggcgttttaatgtcgacaggaaaagtcttgggaatacatgtgggagggaatggacatcaggggttctctgctgccctcctcagacactatttcaa-tgaggaacaaggacagatagaattcattgaaagtt-caaaagaggcagggttcccagtaatcaacactcctagtaagaccaagctagagcccagtgtgttccaccaggtgtttgaaggcaccaaggaaccggcagtcctcagaaatggtgacccgcgcctcaaggccaactttgaagaggcaattttctccaagtacatcggcaatgtcaatacacatgtggacgaatacatgca-tgaagccgtggaccactacgcaggacaactagccactttagatatcagtacagaacccatgaaactggaagatgctgtctatggtacagaggggttggaagctttagacttgactaccagcgcaggctacccgtatgtggccttaggcattaagaaaagagacatactatccaagaagaccaaagacctcaccaaactcaaagagtgcatggataagtatggtttaaatttgcc-aatggtgacatatgttaagga--tgagctaaga-tccgctgaaaaggtggccaaagggaaatccagactcattgaggcctctagtcttaatgattcagtagcaatgaggcagacgtttgggaacctgtataagaccttccacctcaaccctggcatcgtcaccggcagcgccgttggatgcgatccagatgtgttttggggtaagattccagtcatgcttgacggccatctcatagcctttgactactctggttacgatgctagtcttagtccggtttggttcgcatgtctgaagctcctcctggaaaaattagggtacaccaacaaagagacaaattacatagattacctttgcaattcccatcatttgtacagggataaacactactttgtgaggggtgggatgccat---caggatgttcagggactagcatatttaactctatgattaataacatcataatcaggaccctcatgctaaaagtttacaaaggcatagacctggaccaattcagaa--tgattgcatatggtgatga--tgtcattgcttcctacccgtggcctatagacgcttccttattggctgaagcagggaaagactatgggctgattatgactccagcagacaagggtgagtgctttaatgaagtgacctgggccaatgttacattcttaaaa-agatactttagggcagatg-agcaatacccatttctagtccaccctgtcatgccaatgaaggatatacaagagtctattagatggaccaaagatcctaagaacacacaagaccacgtgcgctcgctgtgtctattggcctggcacaatggtgagcacgaatatgaggagttcatacgta-aaatcaga-agc-gtgcctgttggacgctgtctgacccttcccgctttttcaacactgcgtaggaaatggttggactcctttt--aaag-ttaaagtgcaattg---g----ct-aa-tcac----aattggcttaaccc--tactgcatgaaccgaactagacatgagtgcggtaggggtaaattctccg-cgttcggtgcgg------------------------------------------------------------------------------------------------------------------------------------------------------------------------------------------------------------------------
>AB647317.1_Human_echovirus_3_genomic_RNA_complete_genome_strain:_OC10-448
-----ttaaaac-a--g--c-ct--g-tgggttgtt-cccacccaca---gggcccactggg-cgttagcactctggtatcacggtacctttgtgcgcctgttttatccaccct---cccta--aaa-tgt---aatt-tagaagc-atgat--ccgaac-----ggtcattaggtagctcagtgcaccaactgagcccagaccaa-gcacttctg-tt-accccggactgagtatcaataggctgctcgcgcggctgaaggagaaaacgttcgttatccggccaattacttcgagaaaccc-agtaccactatgaaagttgcgcagcgtttcgttccgcac--aacccca--gtgtagatcaggtcgatgagtcaccgcgt-t-ccccac-gggcgaccgtggc-ggtggctgcgttggcgg-cctgctcatggggc---aacccatgagacgcttcaatactgacatggtgcgaagagtctattgagctaattggtagtcctccggcccctgaatgcggctaatcccaactgcggagcaga-tacccacaaaccagtgggca-gtctgtcgtaatgggtaactctgcagcggaaccgactactttgggtgtccgtgttt---cc-ttttgc-t-----cttac--actggctgc-ttatggtgacaattgagagattgttgccatatagctattggattggccatccggtgactaacagagcaattgtttacttatttattggttttataccgttagattacaaag-------tcctaaacaccc-tgaatctcattataacacttaat---tcagc------aaa-atgggagctcaagtgtcaacgcaaaagacaggggcacacgagaccggcttaagtgctagtggaaacgctaccataca-ctacactaatattaactactacaaggatgc--cgcctcaaactcggcaaatcgtcaggactttacccaggacccaagcaagtttactgagcct-gtgaaggacgtgatggttaaatcattacccgccctcaactcaccaactgttgaggagtgcggtttctcagacagagttcggtccattacacttggcaactccaccattaccacccaggagtgtgcgaatgtggttgtgggatatggcgtgtggccaagttacttacaggatgacgaagccacagcagaggaccaaccaacacaacctgacgttgcaacatgcaggttctacacgctagactcaattcaatggcaaaaagaatctgatggctggtggtggaagttccctgaggcactcaagaatatgggcttgttcgggcaaaacatggaataccattacctaggcaggtctggatacaccattcatgtgcagtgtaatgcgtccaaatttcatcaagggtgtttgcttgtagtgtgggttccaaaggctgaaatggggtgctcggatacagaaagagaaatagttgcagcatcactcagcagtgaggacacagccaagagtttctcgcg-----------cacagggtctaatggtcaacacaccgtacagacagtcgtgtataatgctggcatgggcgtaggtgttgggaacttaaccatcttccctcaccagtggattaatctgcggaccaataacagcgccactatagtcatgccatacataaatagtgtgccaatggacaacatgtttcgacattacaacttcaccttaatgataatccctttcgccaagttggaatacacagagcaggcctcaaattacgtaccaatcacagtaactgtagcgcccatgtatgccgagtataatgggctcagatta---gcct---cgca---tcaaggattacccacgatgctcacacctggaagcaaccagtttctgacatcagatgatttccaatcaccatcagccatgccgcaatttgacgttacaccagaaatgaaaataccaggtgaggtccacaacttgatggagatggcagaggtagactcagtagtaccaataaacaacacaaag-gaga----acgtcaa------tagta----tggaggccta-taggatacccgttacgggg---ggggatcagttgcatacaca-------------gg----tctttgggttccagatgcagccgggcttaaatagtgtgttcaaacgcacattgctgggagagattttgaattattatgcacactggtcaggtagtgtgaagttaacatttgtgttctgtggctcagcaatggcaacggggaagttcctattagcatactcaccaccaggtgcctctcccccccaaaatcgcaaacaggctatgttggggacacacgttatatgggatgtgggtttacaatctagctgtgtgttgtgcgtgccatggatcagccagacacactacagactggtccagcaggatgaatataccagtgctggatatgtcacatgttggtaccaaactggattaatcgtaccgcctggggcgccaccatcgtgtaccatattgtgctttgcctcagcttgtaacgatttctcagtgcgcatgctcagagacacaccgttcatt-gagcaaacccagttgctgcagggtgatgt------ggaggaggctatcgacagag-----cgg----------t-tgcaagg------gtggctgacacaatgccaactggaccgcgcaacactgagagtatacctgctttgacagcagtagaaacaggacatacctcccaggtcgtgccaggcgatacaatgcagaccagacatgttaagaactaccattccaggacagagtcatctattgagaacttcctgtgtagggccgcatgtgtgtacataacaacgtacaaatcagccg-------------gggggacgccaac-----------------agaaagatatgcaagttggcgcattaacaccagacagatggtacag---ctcaggaggaagtttgagctctttacctacctgcgttttgatatggagatcacctttgtcattaccagcaca---------------caagaccctgg---gacccagttagcgcaggacatgcccgttttgacg--caccagatcatgtacatcccgcctggtggaccagtaccaaatagcgccacggattttgcgtggcagtcatcaacaaaccccagcattttctggacggagggctgtgccccagctcgaatgtcagtacc-cttcataagcattggaaacgcgtatagtaacttttatgatgga-tggtcccacttcactcaggagggcgtgtatgggtttaactcgctgaacaacatgggccacatttatgtgagacatgtcaatgaacagaacctgggcgtttccactagcaccgtgcgtgtgtactttaaaccaaaacacgtgcgcgcttgggtccc-aagaccgccca-gactgtgcccgtatgtcaagagttcaaacgtgaacttcaaaccaactgctgtcaccaccgagcgaaaagacatta------------------------atgatgtggg-------cgcaatacaccctgcg---------------------------------ggatacaccac-------acatggcgc-atttggtcaacagtctggtgcggtgtacgtgggtaattacagagtggtcaatagacatctggccacatctaccgactggcaaaatagcgtatgggaagattacaacagagacctattggtgagcactacaactgcgcatgggtgtgatgtcatagccaggtgccggtgcacgacgggggtgtacttctgccagagtaggggcaagcactacccagtgagttttgagggtccaggccttgtggaggttcaagaaagtgaatactatccaaag-agatatcagtcacatgtactacttgcagcagggttctctgaaccaggagattgtggaggaatcctcaggtgcgaacatggtgtcattggccttgtaaccatgggtggggaaggcgtggtaggttttgctgacattcgtgacttgctgtggttggaggatgacgccatggagcagggtgtgagagattacgtggaacagctcgggaatgcttttggttcagggttcacaaaccaaatctgcgaacaggtcaacatcttaaaagaatcactggtaggacaagattccatcttagagaagtccctgaaagcgttggtcaaaatcatatcagctctagtgattgtagtgagaaaccatgatgacttaatcacagtaacagccacattggctctaatcggttgcacctcatcaccatggcgatggctcaaacaga-aggtatcacagtattacgggataccaatggccgagagaca-aaacaatgggtggctaaaaaagttcacgg-aaatgacaaacgcatgcaaaggt-atggaatggatagccattaagatccagaagtttattgagtggctcaaagttaagatcttaccagaggtgagggagaaacatgagtttcttaacagattgaaacagctaccactcct-ggagaatcagattgccaccatagagcagagtgcaccatcacaaagtgatcaagaacagcttttctccaatgtgcagtattttgcacactactgcaggaaatacgcaccactatatgcagttgaggcaaaaagggtgttttcattggaaaagaagatgagtaattacatacagttcaagtccaaa------tgccgtattgagcctgtatgtttgctgctccatggcagcccgggggccgggaagtctgtggccaccaatctaattggcagatccttggccgaaaagctcaatagttccgtgtactctttaccaccggacccagaccattttgatgggtacaaacagcaagcagtagtgataatggatgacctgtgtcagaa-cccagatgggaaggacgtgtcactgttttgccaaatggtatcaagtgtcgattttgtaccaccaatggcagcgttagaagagaaggggattttgttcacttcaccatttgttctagcatccaccaatgccggatcaattaacgcccccactgtatctgacagtagggcccttgctagaagatttcactttgacatgaatatcgaggtgatctcaatgtacagccaaaatggcaaaatcaacatgcccatgt-ctgttaaatcatgtgatgaggattg-ctgtccggtcaattttaagaaatgctgtccactagtgtgcggcaaggccatccagtttatcgacaggagaacccaagttagatactcgt-tggacatgctggtcacagagatgttcagggaatacaaccacagacacagtgtaggagccactcttgaagctttgttccaaggaccaccagtctatagggaaattaagattagcgttgctccagagacgccccccccaccggcgattgctgatctgttgaaatcggtagacagcgaggctgtgagagagtactgcaaggagaaaggttggctcgtgccagaaatcaactccactctccaaattgaaaaacacgtcagtagagcattcatctgcctccaagcactaactacatttgtatcagtggctggtataatttacatcatatacaagttgtttgctggcttccaaggtgcatacacaggaataccaaaccagaaacccaaagtacccactcttagacaagctaaagtacaaggtccagcatttgaattcgccgtagccatgatgaaaagaaacgccagcacagtgaaaacagaatatggcgagttcaccatgctcggaatctatgataggtgggcggtgttgccacgacacgcaaaacctggaccaaccatcttaatgaacgaccaagaggttggcgtgttggatgccaaggaattggtggacaaggatgggaccaacttgg-agct--aacacttttgaagctcaatagaaatgagaaatttagagatatccgagggtttctagcaagagaggaggttgaggtcaatgaggctgtgcttgctatcaacacaagtaagttcccaaacatgtacatcccagttggacaagtcatgga-ttatggatttctgaaccttggagggacgcccaccaagaggatgctcatgtataacttcccaaccagagcaggacaatgtggcggcgttttaatgtcgacaggaaaagtcttgggaatacatgtgggagggaatggacatcaggggttctctgctgccctccttagacactatttcaa-tgaggaacaaggacagatagaattcattgaaagtt-caaaagaggcagggttcccagtaatcaacactcctagtaagaccaagctggagcccagtgtgttccaccaggtgtttgaaggcaccaaggaaccggcagtcctcagaaatggtgacccgcgcctcaaggccaactttgaagaggcaattttctccaagtacatcggcaatgtcaatacacatgtggacgaatacatgca-tgaagccgtggaccactacgcgggacaactagccactttagatatcagtacagaacccatgaaactggaagatgctgtctatggtacagaggggttagaagctttagacttgaccaccagcgcaggctacccgtatgtggccttaggcattaagaaaagagacatactatccaagaagaccaaagacctcaccaaactcaaagagtgcatggataagtatggtttaaatttgcc-aatggtgacatatgtcaagga--tgagctaaga-tccgctgaaaaggtggccaaagggaaatccagactcattgaggcctctagtcttaatgattcagtagcaatgaggcagacgtttgggaacctgtataagaccttccacctcaaccctggcatcgtcaccggcagcgccgttgggtgcgatccagatgtgttttggagtaagattccagtcatgcttgacggccatctcatagcctttgactactctggttacgatgctagtcttagtccggtttggttcgcatgtctgaagctcctcctggaaaaattagggtacaccaacaaagagacaaattacatagattacctttgcaattcccatcatttgtacagggataaacactactttgtgaggggtgggatgccat---caggatgttcagggactagcatatttaactctatgattaataacatcataatcaggaccctcatgctaaaagtttacaaaggcatagacctggaccaattcagaa--tgattgcatatggtgatga--tgtcattgcttcctacccgtggcctatagacgcttccttattggctgaagcagggaaagactatgggctgattatgactccagcagacaagggtgagtgctttaatgaagtgacctgggccaatgttacattcttaaaa-agatactttagggcagatg-agcaatacccatttctagtccaccctgtcatgccaatgaaggatatacaagagtctattagatggaccaaagatcctaagaacacacaagaccacgtgcgctcgctgtgtctattggcctggcacaatggtgagcacgaatatgaggagttcatacgta-aaatcaga-agc-gtgcctgttggacgctgtctgacccttcccgctttttcaacactgcgtaggaaatggttggactcctttt--aaag-ttaaagtgcaattg---g----ct-aa-tcac----aattggcttaaccc--taccgcatgaaccgaactagacacaagtgcggtaggggtaaattctccg-cattcggtgcgg------------------------------------------------------------------------------------------------------------------------------------------------------------------------------------------------------------------------
>AB647318.1_Human_echovirus_3_genomic_RNA_complete_genome_strain:_OC10-478
-----ttaaaac-a--g--c-ct--g-tgggttgtt-cccacccaca---gggcccactggg-cgttagcactctggtatcacggtacctttgtgcgcctgttttatccaccct---cccta--aaa-tgt---aatt-tagaagc-atgaa--ccgaac-----ggtcattaggtagctcagtgcaccaactgagcccagaccaa-gcacttctg-tt-accccggactgagtatcaataggctgctcgcgcggctgaaggagaaaacgttcgttatccggccaattacttcgagaaaccc-agtaccactatgaaagttgcgcagcgtttcgttccgcac--tacccca--gtgtagatcaggtcgatgagtcaccgcgt-t-ccccac-gggcgaccgtggc-ggtggctgcgttggcgg-cctgcccatggggc---aacccatgggacgcttcaatactgacatggtgcgaagagtctattgagctaattggtagtcctccggcccctgaatgcggctaatcccaactgcggagcaga-tacccacaaaccagtgggca-gtctgtcgtaatgggtaactctgcagcggaaccgactactttgggtgtccgtgttt---cc-ttttgt-t-----cttac--actggctgc-ttatggtgacaattgagaaattgttgccatatagctattggattggccatccggtgactaacagagcaattgtttacttatttattggttttataccgttagattacaaag-------tcctaaacaccc-tgaatctcattataacacttaat---tcagc------aaa-atgggagctcaagtgtcaacgcaaaagacaggggcacacgagactggcttaagtgctagtggaaatgccaccataca-ctacactaatattaactactacaaggatgc--cgcctcaaactcagcaaatcgtcaggactttacccaggacccaagcaagtttactgagcct-gtgaaagacgtgatgattaaatcattacccgccctcaactcaccaactgtagaggagtgcggtttctcagacagagtccggtccattacacttggcaactccaccattaccacccaggagtgtgcaaatgtggtagtgggatatggcgtgtggccaagttacttacaggatgacgaagccacagcagaggaccaaccaacacaacctgacgttgcaacatgcaggttctacacgctagactcaattcaatggcaaaaagaatctgatggctggtggtggaagttccctgaggcactcaagaatatggggttgttcgggcaaaacatggaataccattacctaggcaggtctggatacaccattcatgtgcagtgtaatgcgtccaaatttcatcaagggtgtttgcttgtagtgtgtgttccagaggctgaaatggggtgctcggatacagaaagagaagtagttgcagcatcactcagcagtgaggacacagccaagagcttctcgcg-----------cacagggtctaatggtcaacacaccgtacagacagtcgtgtataacgctggcatgggcgtaggtgttgggaacttaaccatcttccctcaccagtggattaatctgcgaaccaataacagcgccactatagtcatgccatatataaatagtgtgccaatggacaacatgtttcgacattacaacttcaccttaatgataatccctttcgccaagttggaatacacagagcaggcttcaaattacgtaccaatcacagtaactgtagcgcccatgtatgctgagtataatgggctcagatta---gcct---cgca---tcaaggattacccacgatgctcacacctggaagcaaccagtttctgacatcagatgatttccaatcaccatcagccatgccgcaatttgacgttacaccagaaatgaaaataccaggtgaggtccacaacttgatggagatggcagaggtagactcagtagtaccaataaacaacacaaag-gaga----acgtcaa------tagta----tggaggctta-taggatacccgttacaggg---ggggatcagttgcatacaca-------------gg----tctttgggttccagatgcagccgggtttaaatagtgtgttcaaacgcacattgctgggagagatcttgaattattatgcacactggtcaggtagtgtgaagctaacatttgtgttctgtggctcagcaatggcaacggggaagttcctattagcatactcaccaccaggtgcctctcccccccaaaatcgcaaacaggctatgttggggacacatgttatatgggatgtgggtttacaatctagctgtgtgttgtgcgtgccatggatcagccagacacactacagactggtccagcaggatgagtataccagtgctggatatgtcacatgttggtaccaaactggattaatcgtaccccctggggcaccaccatcgtgtaccatattgtgctttgcctcagcttgtaacgatttttcagtgcgcatgctcagagacacaccgttcata-gagcaaacccagttgctgcagggtgatgt------ggaggaggctatcgacagag-----cgg----------t-tgcaaga------gtggctgatacaatgccaactggaccgcgcaacactgagagtatacctgctttgacagcagtagaaacaggacatacctcccaggtcgtgccaggcgatacaatgcagaccagacatgttaagaactatcattccaggacagagtcgtctattgagaacttcctgtgcagagccgcatgtgtgtacataacaacgtacaaatcagccg-------------gggggacgccaac-----------------agaaagatatgcaagttggcgcattaacaccagacagatggtacag---ctcaggaggaagttcgagctctttacctacctgcgttttgatatggagatcacctttgtcattaccagcaca---------------caagaccctgg---gacccagttagcgcaggacatgcctgttttgacg--caccagatcatgtacatcccgcctggtggaccagtaccaaatagcgccacggattttgcatggcagtcatcaacgaacccccgcattttctggacagagggctgtgccccagctggaatgtcagtacc-cttcataagcataggaaacgcgtatagtaacttttatgatgga-tggtcccacttcactcaggagggcgtgtatgggtttaactcgctgaataacatgggccacatttatgtgagacatgtcaatgaacagaacctgggcgtttccactagcaccgtgcgtgtgtacttcaaaccaaaacacgtgcgcgcttgggtccc-gagaccgccca-gactgtgcccgtatgtcaagagttcaaacgtgaacttcaaaccaactgctgttaccaccgagcgaaaagacatta------------------------atgatgtggg-------cgcaatacaccctgcg---------------------------------ggatacaccac-------acatggcgc-atttggtcaccagtctggtgcggtgtacgtgggtaattacagagtggtcaatagacatctggccacatctaccgactggcaaaatagcgtatgggaagattacaacagagacctattggtgagcactacaacagcgcatgggtgtgacgtcatagccaggtgccggtgcacgacaggggtgtacttctgccagagtaggggcaagcattacccagtgagttttgagggtccaggccttgtggaggttcaagaaagtgaatactatccaaag-agatatcagtcacatgtactacttgcagcagggttctctgaaccaggagattgtggaggaatcctcaggtgcgaacatggtgtcattggccttgtaaccatgggtggggaaggcgtggtaggttttgctgacattcgtgacttgctgtggttggaggatgacgccatggagcagggtgtgagagattacgtggaacagctcgggaatgcctttggttcagggttcacaaaccaaatctgcgaacaggtcaacaccttaaaagaatcactggtaggacaagattccatcttggagaagtccctgaaagcgttggtcaaaatcatatcagctctagtgattgtagtgagaaaccatgatgacttaatcacagtaacagccacattgtccctaattggttgcacctcatcaccatggcggtggcttaaacaga-aggtatcacagtattacgggataccaatggccgagagaca-aaataatgggtggctaaaaaagttcacgg-aaatgacaaacgcatgcaaaggt-atggaatggatagccatcaagatccagaagtttattgagtggcttaaagttaagatcttaccagaggtgagggagaaacatgagtttcttgacagattgaaacagctaccgctcct-ggagaatcagattgccaccatagagcagagtgcaccatcacaaagtgatcaagaacagcttttctccaatgtgcagtattttgcacactactgcaggaaatacgcaccactatatgcagccgaggcaaagagggtgttttcattggaaaagaagatgagtaattacatacagttcaagtccaaa------tgccgtattgagcctgtatgtttgctactccatggcagcccgggggccgggaagtctgtggccaccaatctaattggcagatccttagctgaaaaactcaatagttccgtgtactctttaccaccggacccagaccattttgatgggtacaaacagcaagcagtagtgataatggatgacctgtgtcagaa-cccagatgggaaggacgtgtcactgttttgtcaaatggtatcaagtgtcgattttgtaccaccaatggcagcgttagaagagaaggggattttgttcacttcaccatttgttctagcatccaccaatgccggatcaattaacgcccccactgtatctgacagtagggcccttgctagaagatttcactttgacatgaatatcgaggtgatctcaatgtacagccaaaatggcaaaatcaacatgcccatgt-ctgttaaatcatgtgatgaagagtg-ctgtccggtcaattttaagaaatgctgtccactagtgtgcggcaaggccatccagtttatcgacaggagaacccaagttagatactcgt-tggacatgctggtcacagagatgttcagggaatacaaccacagacacagtgtgggagccactcttgaagctttgttccaaggaccaccggtctatagggaaattaagatcagtgttgctccagagacgccccccccaccggcgattgctgatctgttgaaatcggtagacagcgaggctgtgagagagtactgcaaggagaaaggttggctcgtgccagaaaccaactccactttgcaaattgaaaaacacgtcagtagagcattcatctgcctccaagcactaactacatttgtatcggtggctggtataatttacatcatatacaagttgtttgctggcttccaaggtgcatacacaggaataccaaaccagaaacccaaagtacctactcttagacaagctaaagtacaaggtccagcatttgaattcgctgtagccatgatgaaaagaaacgccagcacagtgaaaacagaatatggcgagttcaccatgctcggaatctatgataggtgggcggtgttgccacgacacgcgaaacctggaccaaccatcttaatgaacgaccaagaggttggcgtgttggatgccaaggaattggtggacaaggatgggaccaacttgg-agct--aacacttttgaagctcaatagaaatgagaattttagagatatccgagggtttctagcaagagaggaggttgaggtcaatgaggctgtgcttgctattaacacaagtaagttcccaaacatgtacatcccagttggacaagtcatgga-ttatggatttctgaaccttggagggacgcccaccaagaggatgctcatgtataacttcccaaccagagcaggacaatgtggcggcgttttaatgtcaacaggaaaagtcttgggaatacatgtgggagggaatggacatcaggggttctctgctgccctccttagacactatttcaa-tgaggaacagggacagatagaattcattgaaagtt-caaaagaggcagggttcccagtaatcaacactcctagtaagaccaagttggagcccagtgtgttccaccaggtgtttgaaggtaccaaggaaccggcagtcctcagaaatggtgacccgcgcctcaaagctaactttgaagaggcaattttctccaagtacatcggcaatgtcaatacacatgtggatgaatacatgca-tgaagccgtggaccactacgcaggacaactagccactttagatatcagtacagaacccatgaaactggaagatgctgtctatggtacagaggggttagaagctttagacttgactaccagcgcaggctacccgtatgtggccttaggcattaagaaaagagacatactatccaagaagactaaagacctcaccaaacttaaagagtgcatggataagtatggtttaaatttgcc-aatggtgacatatgtcaagga--cgagctaaga-tccgctgaaaaggtggccaaagggaaatccagactcattgaggcctctagtcttaatgattcagtagcaatgaggcagacgtttgggaacctgtataagaccttccacctcaaccctggcatcgtcaccggcagcgccgttgggtgcgatccagatgtgtttttgggtaagattccagtcatgcttgacggccacctcatagcctttgactactctggttacgatgctagtcttagcccggtttggttcgcatgtttgaagctcctcctggaaaaattggggtacaccaacaaagagacaaactacatagattacctttgcaattcccatcatttgtacagggataaacactactttgtgaggggtgggatgccat---caggatgttcaggaaccagcatatttaactctatgattaataacatcataatcaggaccctcatgctaaaagtttacaaaggcatagacctggaccaattcagaa--tgattgcatatggtgatga--tgtcattgcctcctacccgtggcctatagacgcttccttattggctgaagcagggaaagactatgggctgattatgactccagcagacaagggtgagtgctttaatgaagtgacctgggccaatgttacattcttaaaa-agatactttagggcagatg-agcaatacccatttctagtccaccctgtcatgccaatgaaagatatacaagagtctattagatggaccaaagatcctaagaacacacaagaccacgtgcgctcgctgtgtttattggcctggcacaatggtgagcacgaatatgaggagttcatacgta-aaatcaga-agc-gtgcctgttggacgctgtctgacccttcccgctttttcaacactgcgtaggaaatggttggactcctttt--aaag-ttaaagtacaattg---t----ct-aa-tcac----aattggcttaaccc--taccgcatgaaccgaactagatataagtgcggtaggggtaaattctccg-cattcggtgcgg------------------------------------------------------------------------------------------------------------------------------------------------------------------------------------------------------------------------
>AB647319.1_Human_echovirus_3_genomic_RNA_complete_genome_strain:_OC10-487
-----ttaaaac-a--g--c-ct--g-tgggttgtt-cccacccaca---gggcccactggg-cgttagcactctggtatcacggtacctttgtgcgcctgttttatccaccct---cccta--aaa-tgt---aact-tagaagc-atgaa--ccgaac-----ggtcattaggtagctcagtgcaccaactgagcccagaccaa-gcacttctg-tt-accccggactgagtatcaataggctgctcgcgcggctgaaggagaaaacgttcgttatccggccaattacttcgagaaaccc-agtaccactatgaaagttgcgcagcgtttcgttccgcac--tacccca--gtgtagatcaggtcgatgagtcaccgcgt-t-ccccac-gggcgaccgtggc-ggtggctgcgttggcgg-cctgcccatggggc---aacccatgggacgcttcaatactgacatggtgcgaagagtctattgagctaattggtagtcctccggcccctgaatgcggctaatcccaactgcggagcaga-tacccacaaaccagtgggca-gtctgtcgtaatgggtaactctgcagcggaaccgactactttgggtgtccgtgttt---cc-ttttgt-t-----cttac--actggctgc-ttatggtgacaattgagaaattgttgccatatagctattggattggccatccggtgactaacagagcaattgtttacttatttattggttttataccgttagattacaaag-------tcctaaacaccc-tgaatctcattataacacttaat---tcagc------aaa-atgggagctcaagtgtcaacgcaaaagacaggggcacacgagactggcttaagtgctagtggaaatgccaccataca-ctacactaatattaactactacaaggatgc--cgcctcaaactcagcaaaccgtcaggactttacccaggacccaagcaagtttactgagcct-gtgaaagacgtgatgattaaatcattacccgccctcaactcaccaactgttgaggagtgcggtttctcagacagagtccggtccattacacttggcaactccaccattaccacccaggagtgtgcaaatgtggttgtgggatatggcgtgtggccaagttacttacaggatgacgaagccacagcagaggaccaaccaacacaacctgacgttgcaacatgcaggttctacacgctagactcaattcaatggcaaaaagaatctgatggctggtggtggaagttccctgaggcactcaagaatatggggttgttcgggcaaaacatggaataccattacctaggcaggtctggatacaccattcatgtgcagtgtaatgcgtccaaatttcatcaagggtgtttgcttgtagtgtgtgttccagaggctgaaatggggtgctcggatacagaaagagaagtagttgcagcatcactcagcagtgaggacacagccaagagcttctcgcg-----------cacagagtctaatggtcaacacaccgtacagacagtcgtgtataacgctggcatgggcgtaggtgttgggaacttaaccatcttccctcaccagtggattaatctgcgaaccaataacagcgccactatagtcatgccatatataaatagtgtgccaatggacaacatgtttcgacattacaacttcaccttaatgataatccctttcgccaagttggaatacacagagcaggcttcaaattacgtaccaatcacagtaactgtagcgcccatgtatgctgagtataatgggctcagatta---gcct---cgca---tcaaggattacccacgatgctcacacctggaagcaaccagtttctgacatcagatgatttccaatcaccatcagccatgccgcaatttgacgttacaccagaaatgaaaataccaggtgaggtccacaacttgatggagatggcagaggtagactcagtagtaccaataaacaacacaaag-gaga----acgtcaa------tagta----tggaggctta-taggatacccgttacgggg---ggggatcagttgcatacaca-------------gg----tctttgggttccagatgcagccgggtttaaatagtgtgttcaaacgcacattgctgggagagatcttgaattattatgcacactggtcaggtagtgtgaagctaacatttgtgttctgtggctcagcaatggcaacggggaagttcctattagcatactcaccaccaggtgcctctcccccccaaaatcgcaaacaggctatgttggggacacatgttatatgggatgtgggtttacaatctagctgtgtgttgtgcgtgccatggatcagccagacacactacagactggtccagcaggatgagtataccagtgctggatatgtcacatgttggtaccaaactggattaatcgtaccccctggggcaccaccatcgtgtaccatattgtgctttgcctcagcttgtaacgatttttcagtgcgcatgctcagagacacaccgttcata-gagcaaacccagttgctgcagggtgatgt------ggaggaggctatcgacagag-----cgg----------t-tgcaaga------gtggctgatacaatgccaactggaccgcgcaacactgagagtatacctgctttgacagcagtagaaacaggacatacctcccaggtcgtgccaggcgatacaatgcagaccagacatgttaagaactatcattccaggacagagtcgtctattgagaacttcctgtgcagagccgcatgtgtgtacataacaacgtacaaatcagccg-------------gggggacgccaac-----------------agaaagatatgcaagttggcgcattaacaccagacagatggtacag---ctcaggaggaagttcgagctctttacctacctgcgttttgatatggagatcacctttgtcattaccagcaca---------------caagaccctgg---gacccagttagcgcaggacatgcctgttttgacg--caccagatcatgtacatcccgcctggtggaccagtaccaaatagcgccacggattttgcatggcagtcatcaacgaaccccagcattttctggacggagggctgtgccccagctcgaatgtcagtacc-cttcataagcattggaaacgcgtatagtaacttttatgatgga-tggtcccacttcactcaggagggcgtgtatgggtttaactcgctgaataacatgggccacatttatgtgagacatgtcaatgaacagaacctgggcgtttccactagcaccgtgcgtgtgtacttcaaaccaaaacacgtgcgtgcttgggtccc-gagaccgccca-gactgtgcccgtatgtcaagagttcaaacgtgaacttcaaaccaactgctgttaccaccgagcgaaaagacatta------------------------atgatgtggg-------cgcaatacaccccgcg---------------------------------ggatacaccac-------acatggcgc-atttggtcaacagtctggtgcggtgtacgtgggtaattacagagtggtcaatagacatctggccacatctaccgactggcaaaatagcgtatgggaagattacaacagagatctattggtgagcactacaacagcgcatgggtgtgacgtcatagccaggtgccggtgcacgacgggggtgtacttctgccagagtaggggcaagcattacccagtgagttttgagggtccaggccttgtggaggttcaagaaagtgaatactatccaaag-agatatcagtcacatgtactacttgcagcagggttctctgaaccaggagattgtggaggaatcctcaggtgcgaacatggtgtcattggccttgtaaccatgggtggggaaggcgtggtaggttttgctgacattcgtgacttgctgtggttggaggatgacgccatggagcagggtgtgagagattacgtggaacagctcgggaatgcctttggttcagggttcacaaaccaaatctgcgaacaggtcaacaccttaaaagaatcactggtaggacaagattccatcttggagaagtccctgaaagcgttggtcaaaatcatatcagctctagtgattgtagtgagaaaccatgatgacttaatcacagtaacagccacattggccctaatcggttgcacctcatcaccatggcggtggcttaaacaga-aggtatcacagtattacgggataccaatggccgagagaca-aaataatgggtggctaaaaaagttcacgg-aaatgacaaacgcatgcaaaggt-atggaatggatagccatcaagatccagaagtttattgagtggcttaaagttaagatcttaccagaggtgagggagaaacatgagtttcttgacagattgaaacagctaccgctcct-ggagaatcagattgccaccatagagcagagtgcaccatcacaaagtgatcaagaacagcttttctccaatgtgcagtattttgcacactactgcaggaaatacgcaccactatatgcagccgaggcaaagagggtgttttcattggaaaagaagatgagtaattacatacagttcaagtccaaa------tgccgtattgagcctgtatgtttgctactccatggcagcccgggggccgggaagtctgtggccaccaatctaattggcagatccttagctgaaaaactcaatagttccgtgtactctttaccaccggacccagaccattttgatgggtacaaacagcaagcagtagtgataatggatgacctgtgtcagaa-cccagatgggaaggacgtgtcactgttttgtcaaatggtatcaagtgtcgattttgtaccaccaatggcagcgttagaagagaaggggattttgttcacttcaccatttgttctagcatccaccaatgccggatcaattaacgcccccactgtatctgacagtagggcccttgctagaagatttcactttgacatgaatatcgaggtgatctcaatgtacagccaaaatggcaaaatcaacatgcccatgt-ctgttaaatcatgtgatgaagagtg-ctgtccggtcaattttaagaaatgctgtccactagtgtgcggcaaggccatccagtttatcgacaggagaacccaagttagatactcgt-tggacatgctggtcacagagatgttcagggaatacaaccacagacacagtgtgggagccactcttgaagctttgttccaaggaccaccagtctatagggaaattaagatcagtgttgcttcagagacgccccccccaccggcgattgctgatctgttgaaatcggtagacagcgaggctgtgagagagtactgcaaggagaaaggttggctcgtgccagaaaccaactccactttgcaaattgaaaaacacgtcagtagagcattcatctgcctccaagcactaactacatttgtatcggtggctggtataatttacatcatatacaagttgtttgctggcttccaaggtgcatacacaggaataccaaaccagaaacccaaagtacctactcttagacaagctaaagtacaaggtccagcatttgaattcgctgtagccatgatgaaaagaaacgccagcacagtgaaaacagaatatggcgagttcaccatgctcggaatctatgataggtgggcggtgttgccacgacacgcgaaacctggaccaaccatcttaatgaacgaccaagaggttggcgtgttggatgccaaggaattggtggacaaggatgggaccaacttgg-agct--aacacttttgaagctcaatagaaatgagaagtttagagatatccgagggtttctagcaagagaggaggttgaggtcaatgaggctgtgcttgctattaacacaagtaagttcccaaacatgtacatcccagttggacaagtcatgga-ttatggatttctgaaccttggagggacacccaccaagaggatgctcatgtataacttcccaaccagagcaggacaatgtggcggcgttttaatgtcaacaggaaaagtcttgggaatacatgtgggagggaatggacatcaggggttctctgctgccctccttagacactatttcaa-tgaggaacagggacagatagaattcattgaaagtt-caaaagaggcagggttcccagtaatcaacactcctagtaagaccaagttggagcccagtgtgttccaccaggtgtttgaaggtaccaaggaaccggcagtcctcagaaatggtgacccgcgcctcaaagctaactttgaagaggcaattttctccaagtacatcggcaatgttaatacacatgtggatgaatacatgca-tgaagccgtggaccactacgcaggacaactagccactttagatatcagtacagaacccatgaaactggaagatgctgtctatggtacagaggggttagaagctttagacttgactaccagcgcaggctacccgtatgtggccttaggcattaagaaaagagacatactatccaagaagactaaagacctcaccaaacttaaagagtgcatggataagtatggtttaaatttgcc-aatggtgacatatgtcaagga--cgagctaaga-tccgctgaaaaggtggccaaagggaaatccagactcattgaggcctctagtcttaatgattcagtagcaatgaggcagacgtttgggaacctgtataagaccttccacctcaaccctggcatcgtcaccggcagcgccgttgggtgcgatccagatgtgttttggagtaagattccagtcatgcttgacggccacctcatagcctttgactactctggttacgatgctagtcttagcccggtttggttcgcatgtttgaagctcctcctggaaaaattagggtacaccaacaaagagacaaactacatagattacctttgcaattcccatcatttgtacagggataaacactactttgtgaggggtgggatgccat---caggatgttcagggaccagcatatttaactctatgattaataacatcataatcaggaccctcatgctaaaagtttacaaaggcatagacctggaccaattcagaa--tgattgcatatggtgatga--tgtcattgcctcctacccgtggcctatagacgcttccttattggctgaagcagggaaagactatgggctgattatgactccagcagacaagggtgagtgctttaatgaagtgacctgggccaatgttacattcttaaaa-agatactttagggcagatg-agcaatacccatttctagtccaccctgtcatgccaatgaaagatatacaagagtcgattagatggaccaaagatcctaagaacacacaagaccacgtgcgctcgctgtgtttattggcctggcacaatggtgagcacgaatatgaggagttcatacgta-aaatcaga-agc-gtgcctgttggacgctgtctgacccttcccgctttttcaacactgcgtaggaaatggttggactcctttt--aaag-ttaaagtacaattg---t----ct-aa-tcac----aattggcttaaccc--taccgcatgaaccgaactagatataagtgcggtaggggtaaattctccg-cattcggtgcgg------------------------------------------------------------------------------------------------------------------------------------------------------------------------------------------------------------------------
>AB647320.1_Human_echovirus_3_genomic_RNA_complete_genome_strain:_OC10-492
-----ttaaaac-a--g--c-ct--g-tgggttgtt-cccacccaca---gggcccactggg-cgttagcactctggtatcacggtacctttgtgcgcctgttttatccaccct---cccta--aaa-tgt---aatt-tagaagc-atgaa--ccgaac-----ggtcattaggtagctcagtgcaccaactgagcccagaccaa-gcacttctg-tt-accccggactgagtatcaataggctgctcgcgcggctgaaggagaaaacgttcgttatccggccaattacttcgagaaaccc-agtaccactatgaaagttgcgcagcgtttcgttccgcac--tacccca--gtgtagatcaggtcgatgagtcaccgcgt-t-ccccac-gggcgaccgtggc-ggtggctgcgttggcgg-cctgcccatggggc---aacccatgggacgcttcaatactgacatggtgcgaagagtctattgagctaattggtagtcctccggcccctgaatgcggctaatcccaactgcggagcaga-tacccacaaaccagtgggca-gtctgtcgtaatgggtaactctgcagcggaaccgactactttgggtgtccgtgttt---cc-ttttgt-t-----cttac--actggctgc-ttatggtgacaattgagaaattgttgccatatagctattggattggccatccggtgactaacagagcaattgtttacttatttattggttttataccgttagattacaaag-------tcctaaacaccc-tgaatctcattataacacttaat---tcagc------aaa-atgggagctcaagtgtcaacgcaaaagacaggggcacacgagactggcttaagtgctagtggaaatgccaccataca-ctacactaatattaactactacaaggatgc--cgcctcaaactcagcaaatcgtcaggactttacccaggacccaagcaagtttactgagcct-gtgaaagacgtgatgattaaatcattacccgccctcaactcaccaactgtagaggagtgcggtttctcagacagagtccggtccattacacttggcaactccaccattaccacccaggagtgtgcaaatgtggttgtgggatatggcgtgtggccaagttacttacaggatgacgaagccacagcagaggaccaaccaacacaacctgacgttgcaacatgcaggttctacacgctagactcaattcaatggcaaaaagaatctgatggctggtggtggaagttccctgaggcactcaagaatatggggttgttcgggcaaaacatggaataccattacctaggcaggtctggatacaccattcatgtgcagtgtaatgcgtccaaatttcatcaagggtgtttgcttgtagtgtgtgttccagaggctgaaatggggtgctcggatacagaaagagaagtagttgcagcatcactcagcagtgaggacacagccaagagcttctcgcg-----------cacagggtctaatggtcaacacaccgtacagacagtcgtgtataacgctggcatgggcgtaggtgttgggaacttaaccatcttccctcaccagtggattaatctgcgaaccaataacagcgccactatagtcatgccatatataaatagtgtgccaatggacaacatgtttcgacattacaacttcaccttaatgataatccctttcgccaagttggaatacacagagcaggcttcaaattacgtaccaatcacagtaactgtagcgcccatgtatgctgagtataatgggctcagatta---gcct---cgca---tcaaggattacccacgatgctcacacctggaagcaaccagtttctgacatcagatgatttccaatcaccatcagccatgccgcaatttgacgttacaccagaaatgaaaataccaggtgaggtccacaacttgatggagatggcagaggtagactcagtagtaccaataaacaacacaaag-gaga----acgtcaa------tagta----tggaggctta-taggatacccgttacaggg---ggggatcagttgcatacaca-------------gg----tctttgggttccagatgcagccgggtttaaatagtgtgttcaaacgcacattgctgggagagatcttgaattattatgcacactggtcaggtagtgtgaagctaacatttgtgttctgtggctcagcaatggcaacggggaagttcctattagcatactcaccaccaggtgcctctcccccccaaaatcgcaaacaggctatgttggggacacatgttatatgggatgtgggtttacaatctagctgtgtgttgtgcgtgccatggatcagccagacacactacagactggtccagcaggatgagtataccagtgctggatatgtcacatgttggtaccaaactggattaatcgtaccccctggggcaccaccatcgtgtaccatattgtgctttgcctcagcttgtaacgatttttcagtgcgcatgctcagagacacaccgttcata-gagcaaacccagttgctgcagggtgatgt------ggaggaggctatcgacagag-----cgg----------t-tgcaaga------gtggctgatacaatgccaactggaccgcgcaacactgagagtatacctgctttgacagcagtagaaacaggacatacctcccaggtcgtgccaggcgatacaatgcagaccagacatgttaagaactatcattccaggacagagtcgtctattgagaacttcctgtgcagagccgcatgtgtgtacataacaacgtacaaatcagccg-------------gggggacgccaac-----------------agaaagatatgcaagttggcgcattaacaccagacagatggtacag---ctcaggaggaagttcgagctctttacctacctgcgttttgatatggagatcacctttgtcattaccagcaca---------------caagaccctgg---gacccagttagcgcaggacatgcctgttttgacg--caccagatcatgtacatcccgcctggtggaccagtaccaaatagcgccacggattttgcatggcagtcatcaacgaaccccagcattttctggacggagggctgtgccccagctcgaatgtcagtacc-cttcataagcattggaaacgcgtatagtaacttttatgatgga-tggtcccacttcactcaggagggcgtgtatgggtttaactcgctgaataacatgggccacatttatgtgagacatgtcaatgaacagaacctgggcgtttccactagcaccgtgcgtgtgtacttcaaaccaaaacacgtgcgcgcttgggtccc-gagaccgccca-gactgtgcccgtatgtcaagagttcaaacgtgaacttcaaaccaactgctgttaccaccgagcgaaaagacatta------------------------atgatgtggg-------cgcaatacaccctgcg---------------------------------ggatacaccac-------acatggcgc-atttggtcaacagtctggtgcggtgtacgtgggtaattacagagtggtcaatagacatctggccacatctaccgactggcaaaatagcgtatgggaagattacaacagagacctattggtgagcactacaacagcgcatgggtgtgacgtcatagccaggtgccggtgcacgacgggggtgtacttctgccagagtaggggcaagcattacccagtgagttttgagggtccaggccttgtggaggttcaagaaagtgaatactatccaaag-agatatcagtcacatgtactacttgcagcagggttctctgaaccaggagattgtggaggaatcctcaggtgcgaacatggtgtcattggccttgtaaccatgggtggggaaggcgtggtaggttttgctgacattcgtgacttgctgtggttggaggatgacgccatggagcagggtgtgagagattacgtggaacagctcgggaatgcctttggttcagggttcacaaaccaaatctgcgaacaggtcaacaccttaaaagaatcactggtaggacaagattccatcttggagaagtccctgaaagcgttggtcaaaatcatatcagctctagtgattgtagtgagaaaccatgatgacttaatcacagtaacagccacattggccctaatcggttgcacctcatcaccatggcggtggcttaaacaga-aggtatcacagtattacgggataccaatggccgagagaca-aaataatgggtggctaaaaaagttcacgg-aaatgacaaacgcatgcaaaggt-atggaatggatagccatcaagatccagaagtttattgagtggcttaaagttaagatcttaccagaggtgagggagaaacatgagtttcttgacagattgagacagctaccgctcct-ggagaatcagattgccaccatagagcagagtgcaccatcacaaagtgatcaagaacagcttttctccaatgtgcagtattttgcacactactgcaggaaatacgcaccactatatgcagccgaggcaaagagggtgttttcattggaaaagaagatgagtaattacatacagttcaagtccaaa------tgccgtattgagcctgtatgtttgctactccatggcagcccgggggccgggaagtctgtggccaccaatctaattggcagatccttagctgaaaaactcaatagttccgtgtactctttaccaccggacccagaccattttgatgggtacaaacagcaagcagtagtgataatggatgacctgtgtcagaa-cccagatgggaaggacgtgtcactgttttgtcaaatggtatcaagtgtcgattttgtaccaccaatggcagcgttagaagagaaggggattttgttcacttcaccatttgttctagcatccaccaatgccggatcaattaacgcccccactgtatctgacagtagggcccttgctagaagatttcactttgacatgaatatcgaggtgatctcaatgtacagccaaaatggcaaaatcaacatgcccatgt-ctgttaaatcatgtgatgaagagtg-ctgtccggtcaattttaagaaatgctgtccactagtgtgcggcaaggccatccagtttatcgacaggagaacccaagttagatactcgt-tggacatgctggtcacagagatgttcagggaatacaaccacagacacagtgtgggagccactcttgaagctttgttccaaggaccaccggtctatagggaaattaagatcagtgttgctccagagacgccccccccaccggcgattgctgatctgttgaaatcggtagacagcgaggctgtgagagagtactgcaaggagaaaggttggctcgtgccagaaaccaactccactttgcaaattgaaaaacacgtcagtagagcattcatctgcctccaagcactaactacatttgtatcggtggctggtataatttacatcatatacaagttgtttgctggcttccaaggtgcatacacaggaataccaaaccagaaacccaaagtacctactcttagacaagctaaagtacaaggtccagcatttgaattcgctgtagccatgatgaaaagaaacgccagcacagtgaaaacagaatatggcgagttcaccatgctcggaatctatgataggtgggcggtgttgccacgacacgcgaaacctggaccaaccatcttaatgaacgaccaagaggttggcgtgttggatgccaaggaattggtggacaaggatgggaccaacttgg-agct--aacacttttgaagctcaatagaaatgagaagtttagagatatccgagggtttctagcaagagaggaggttgaggtcaatgaggctgtgcttgctattaacacaagtaagttcccaaacatgtacatcccagttggacaagtcatgga-ttatggatttctgaaccttggagggacgcccaccaagaggatgctcatgtataacttcccaaccagagcaggacaatgtggcggcgttttaatgtcaacaggaaaagtcttgggaatacatgtgggagggaatggacatcaggggttctctgctgccctccttagacactatttcaa-tgaggaacagggacagatagaattcattgaaagtt-caaaagaggcagggttcccagtaatcaacactcctagtaagaccaagttggagcccagtgtgttccaccaggtgtttgaaggtaccaaggaaccggcagtcctcagaaatggtgacccgcgcctcaaagctaactttgaagaggcaattttctccaagtacatcggcaatgtcaatacacatgtggatgaatacatgca-tgaagccgtggaccactacgcaggacaactagccactttagatatcagtacagaacccatgaaactggaagatgctgtctatggtacagaggggttagaagctttagacttgactaccagcgcaggctacccgtatgtggccttaggcattaagaaaagagacatactatccaagaagactaaagacctcaccaaacttaaagagtgcatggataagtatggtttaaatttgcc-aatggtgacatatgtcaagga--cgagctaaga-tccgctgaaaaggtggccaaagggaaatccagactcattgaggcctctagtcttaatgattcagtagcaatgaggcagacgtttgggaacctgtataagaccttccacctcaaccctggcatcgtcaccggcagcgccgttgggtgcgatccagatgtgttttggagtaagattccagtcatgcttgacggccacctcatagcctttgactactctggttacgatgctagtcttagcccggtttggttcgcatgtttgaagctcctcctggaaaaattagggtacaccaacaaagagacaaactacatagattacctttgcaattcccatcatttgtacagggataaacactactttgtgaggggtgggatgccat---caggatgttcagggaccagcatatttaactctatgattaataacatcataatcaggaccctcatgctaaaagtttacaaaggcatagacctggaccaattcagaa--tgattgcatatggtgatga--tgtcattgcctcctacccgtggcctatagacgcttccttattggctgaagcagggaaagactatgggctgattatgactccagcagacaagggtgagtgctttaatgaagtgacctgggccaatgttacattcttaaaa-agatactttagggcagatg-agcaatacccatttctagtccaccctgtcatgccaatgaaagatatacaagagtctattagatggaccaaagatcctaagaacacacaagaccacgtgcgctcgctgtgtttattggcctggcacaatggtgagcacgaatatgaggagttcatacgta-aaatcaga-agc-gtgcctgttggacgctgtctgacccttcccgctttttcaacactgcgtaggaaatggttggactcctttt--aaag-ttaaagtacaattg---t----ct-aa-tcac----aattggcttaaccc--taccgcatgaaccgaactagatataagtgcggtaggggtaaattctccg-cattcggtgcgg------------------------------------------------------------------------------------------------------------------------------------------------------------------------------------------------------------------------
>AB647321.1_Human_echovirus_3_genomic_RNA_complete_genome_strain:_OC10-532
-----ttaaaac-a--g--c-ct--g-tgggttgtt-cccacccaca---gggcccactggg-cgttagcactctggtatcacggtacctttgtgcgcctgttttatctaccct---ccctaa-aaa-tgt---aatt-tagaagc-atgat--ccgaac-----ggtcattaggtagctcagtgcaccaactgagcccagaccaa-gcacttctg-tt-accccggactgagtatcaataggctgctcgcgcggctgaaggagaaaacgttcgttatccggccaattacttcgagaaaccc-agtaccactatgaaagttgcgcagcgtttcgttccgcac--aacccca--gtgtagatcaggtcgatgagtcaccgcgt-t-ccccac-gggcgaccgtggc-ggtggctgcgttggcgg-cctgctcatggggc---aacccatgagacgcttcaatactgacatggtgcgaagagtctattgagctaattggtagccctccggcccctgaatgcggctaatcccaactgcggagcaga-tacccacaaaccagtgggca-gtctgtcgtaatgggtaactctgcagcggaaccgactactttgggtgtccgtgttt---cc-ttttgt-t-----cttac--actggctgc-ttatggtgacaattgagagattgttgccatatagctattggattggccatccggtgactaacagagcaattgtttacttatttgttggttttataccgttagattacaaag-------tcctaaacaccc-tgaatctcattataacacttaat---tcagc------aaa-atgggagctcaagtgtcaacgcaaaagacaggggcacacgagaccggcttaagtgctagtggaaacgctaccataca-ctacactaatattaactactacaaggatgc--cgcctcaaactcggcaaatcgtcaggactttacccaggacccaagcaagtttactgagcct-gtgaaggacgtgatggttaaatcattacccgccctcaactcaccaactgttgaggagtgcggtttctcagacagagttcggtccattacacttggcaactccaccattaccacccaggagtgtgcgaatgtggttgtgggatatggcgtgtggccaagttacttacaggatgacgaagccacagcagaggaccaaccaacacaacctgacgttgcaacatgcaggttctacacgctagactcaattcaatggcaaaaagaatctgatggctggtggtggaagttccctgaggcactcaagaatatgggcttgttcgggcaaaacatggaataccattacctaggcaggtctggatacaccattcatgtgcagtgtaatgcgtccaaatttcatcaagggtgtttgcttgtagtgtgtgttccagaggctgaaatggggtgctcgaatacagaaagagaagtagttgcagcatcactcagcagtgaggacacagccaagagtttctcgcg-----------cacagagtctaatggtcaacacaccgtacagacagtcgtgtataatgctggcatgggcgtaggtgttgggaacttaaccatcttccctcaccagtggattaatctgcggaccaataacagcgccactatagtcatgccatacataaatagtgtgccaatggacaacatgtttcgacattacaacttcaccttaatgataatccctttcgccaagttggagtacacagagcaggcctcaaattacgtaccaatcacagtaactgtagcgcccatgtatgccgagtataatgggctcagatta---gcct---cgca---tcaaggattacccacgatgctcacacctggaagcaaccagtttctgacatcagatgatttccaatcaccatcagccatgccgcaatttgacgttacaccagaaatgaaaataccaggtgaggtccacaacttgatggagatggcagaggtagactcagtagtgccaataaacaacacaaag-gaga----atgtcaa------tagta----tggaggctta-taggatacccgttacgggg---ggggatcagttgcatacaca-------------gg----tctttgggttccagatgcagccgggcttaaatagtgtgttcaaacgcacattgctgggagagattttgaattattatgcacactggtcaggtagtgtgaagttaacatttgtgttctgtggctcagcaatggcaacggggaagttcctattagcatactcaccaccaggtgcctcccccccccaaaatcgcaaacaggctatgttggggacacacgttatatgggatgtgggtttacaatctagctgtgtgttatgcgtgccatggatcagccagacacactacagactggtccagcaggatgaatataccagtgctggatatgtcacatgttggtaccaaactggattgatcgtaccgcctggggcgccaccatcgtgtaccatattgtgctttgcctcagcttgtaacgatttctcagtgcgcatgctcagagacacaccgttcatt-gagcaaacccagttgctgcagggcgatgt------ggaggaggctatcaacagag-----cgg----------t-tgcaagg------gtggctgatacaatgccaactggaccgcgcaacactgagagtatacctgctttgacagcagtagaaacaggacatacctcccaggtcgtgccaggcgatacaatgcagaccagacatgttaagaactaccattccaggacagagtcgtctattgagaacttcctgtgcagggccgcatgtgtgtacataacaacgtacaaatcagccg-------------gggggacgccaac-----------------agaaagatatgcaagttggcgcattaacaccagacagatggtacag---ctcaggaggaagtttgagctctttacctacctgcgttttgatatggagatcacctttgtcattaccagcaca---------------caagaccctgg---gacccagttagcgcaggacatgcccgttttgacg--caccaaatcatgtacatcccgcctggtggaccagtaccaaatagcgccacggattttgcgtggcagtcatcaacaaaccccagcattttctggacggagggctgtgccccagctcgaatgtcagtacc-cttcataagcattggaaacgcgtatagtaacttttatgatgga-tggtcccacttcactcaggagggcgtgtatgggtttaactcgctgaacaacatgggccacatttatgtgagacatgtcaatgaacagaacctgggcgtttccactagcaccgtgcgtgtgtactttaaaccaaaacacgtgcgcgcttgggtccc-aagaccgccca-gactgtgcccgtatgtcaagagttcaaacgtgaacttcaaaccaactgctgtcaccaccgagcgaaaagacatta------------------------atgatgtggg-------cgcaatacgccctgcg---------------------------------ggatacaccac-------acatggcgc-atttggtcaacagtctggtgcggtgtacgtgggtaattacagagtggtcaatagacatctggccacatctaccgactggcaaaatagcgtatgggaagattacaacagagacctattggtgagcactacaacagcgcatgggtgtgatgtcatagccaggtgccggtgcacgacgggggtgtacttctgccagagtaggggcaagcactacccagtgagttttgagggtccaggccttgtggaggttcaagaaagtgaatactatccaaag-agatatcagtcacatgtactacttgcagcagggttctctgaaccaggagattgtggaggaatcctcaggtgcgaacatggtgtcattggccttgtaaccatgggtggggaaggcgtggtaggttttgctgacattcgtgacttgctgtggttggaggatgacgccatggagcagggtgtgagagattacgtggaacagctcgggaatgcttttggttcagggttcacaaaccaaatctgcgaacaggtcaacatcttaaaagaatcactggtaggacaagattccatcttggagaagtccctgaaagcgttggtcaaaatcatatcagctctagtgattgtagtgagaaaccatgatgacttaatcacagtaacagccacattggctctaatcggttgcacctcatcaccatggcgatggctcaaacaga-aggtatcacagtattacgggataccaatggccgagagaca-aaacaatgagtggctaaaaaagttcacgg-aaatgacaaacgcatgcaaaggt-atggaatggatagccatcaagatccagaagtttattgagtggctcaaagttaagatcttaccagaggtgagggagaaacatgagtttctcaacagattgaaacagctaccactcct-ggagaatcagattgccaccatagagcagagtgcaccatcacaaagtgatcaagaacagcttttctccaatgtgcagtattttgcacactactgcaggaaatacgcaccactatatgcagttgaggcaaagagggtgttttcattggaaaagaagatgagtaattacatacagttcaagtccaaa------tgccgtattgagcctgtatgtttgctgctccatggcagcccgggggccgggaagtctgtggccaccaatctaattggcagatccttggctgaaaaactcaatagttccgtgtactctttaccaccggacccggaccattttgatgggtacaaacagcaagcagtagtgataatggatgacctgtgtcagaa-cccagatgggaaggacgtgtcactgttttgtcaaatggtatcaagtgtcgattttgtaccaccaatggcagcgttagaagagaaggggattttgttcacttcaccatttgttctagcatccaccaatgccggatcaattaacgcccccactgtatctgacagtagggcccttgctagaagatttcactttgacatgaatatcgaggtgatctcaatgtacagccaaaatggcaaaatcaacatgcccatgt-ctgttaaatcatgtgatgaggattg-ctgtccggtcaattttaagaaatgctgtccactagtgtgcggcaaggccatccagtttatcgacaggagaacccaagttagatactcgt-tggacatgctggtcacagagatgttcagggaatacaaccacagacacagtgtaggagccactcttgaagctttgttccaaggaccaccagtctatagggaaattaagattagcgttgctccagagacgccccccccaccggcgattgctgatctgttgaaatcggtagacagcgaggctgtgagagagtactgcaaggagaaaggttggctcgtgccagaaatcaactccactttgcaaattgaaaaacacgtcagtagagcattcatctgcctccaagcactaactacatttgtatcagtggctggtataatttacatcatatacaagttgtttgctggcttccaaggtgcatacacaggaataccaaaccagaaacccaaagtacccactcttagacaagctaaagtacaaggtccagcatttgaattcgccgtagccatgatgaaaagaaacgccagcacagtgaaaacagaatatggcgagttcaccatgctcggaatctatgataggtgggcggtgttgccacgacacgcaaaacctggaccaaccatcttaatgaacgaccaagaggttggcgtgttggatgccaaggaattggtggacaaggatgggaccaacttgg-agct--aacacttttgaagctcaatagaaatgagaaatttagagatatccgagggtttctagcaagagaggaggttgaggtcaatgaggctgtgcttgctatcaacacaagtaagttcccaaacatgtacatcccagttggacaagtcatgga-ttatggatttctgaaccttggagggacgcccaccaagaggatgctcatgtataacttcccaaccagagcaggacaatgtggcggcgttttaatgtcgacaggaaaagtcttgggaatacatgtgggagggaatggacatcaggggttctctgctgccctccttagacactatttcaa-tgaggaacaaggacagatagaattcattgaaagtt-caaaagaggcagggttcccagtaatcaacactcctagtaagaccaagctggagcccagtgtgttccaccaggtgtttgaaggcaccaaggaaccggcagtcctcagaaatggtgacccgcgcctcaaggccaactttgaagaggcaattttctccaagtacatcggcaatgtcaatacacatgtggacgaatacatgca-tgaagccgtggaccactacgcaggacaactagccactttagatatcagtacagaacccatgaaactggaagatgctgtctatggtacagaggggttagaagctttagacttgactaccagcgcaggctacccgtatgtggccttaggcattaagaaaagagacatactatccaagaggaccaaagacctcaccaaactcaaagagtgcatggataagtatggtttaaatttgcc-aatggtgacatatgttaagga--tgagctaaga-tccgctgaaaaggtggccaaagggaaatccagactcattgaggcctctagtcttaatgattcagtggcaatgaggcagacgtttgggaacctgtataagaccttccacctcaaccctggcatcgtcaccggcagcgccgttgggtgcgatccagatgtgttttggagtaagattccagtcatgcttgacggccatctcatagcctttgactactctggttacgatgctagtcttagtccggtttggttcgcatgtctgaagctcctcctgggaaaattagggtacaccaacaaagagacaaattacatagattacctttgcaattcccatcatttgtacagggataaacactactttgtgaggggtgggatgccat---caggatgttcagggactagcatatttaactctatgattaataacatcataatcaggaccctcatgctaaaagtttacaaaggcatagacctggaccaattcagaa--tgattgcatatggtgatga--tgtcattgcttcctacccgtggcctatagacgcttccttattggctgaagcagggaaagactatgggctgattatgactccagcagacaagggtgagtgctttaatgaagtgacctgggccaatgttacattcttaaaa-agatactttagggcagatg-agcaatacccatttctagtccaccctgtcatgccaatgaaggatatacaagagtctattagatggaccaaagatcctaagaacacacaagaccacgtgcgctcgctgtgtctattggcctggcacaatggtgagcacgaatatgaggagttcatacgta-aaatcaga-agc-gtgcctgttggacgctgtctgacccttcccgctttttcaacactgcgtaggaaatggttggactcttttt--aaag-ttaaagtgcaattg---g----ct-aa-tcac----aattggcttaaccc--tactgcatgaaccgaactagacataagtgcggtaggggtaaattctccg-cgttcggtgcgg------------------------------------------------------------------------------------------------------------------------------------------------------------------------------------------------------------------------
>AB647322.1_Human_echovirus_3_genomic_RNA_complete_genome_strain:_OC10-540
-----ttaaaac-a--g--c-ct--g-tgggttgtt-cccacccaca---gggcccactggg-cgttagcactctggtatcacggtacctttgtgcgcctgttttatccaccct---cccta--aaa-tgt---aatt-tagaagc-atgat--ccgaac-----ggtcattaggtagctcagtgcaccaactgagcccagaccaa-gcacttctg-tt-accccggactgagtatcaataggctgctcgcgcggctgaaggagaaaacgttcgttatccggccaattacttcgagaaaccc-agtaccactatgaaagttgcgcagcgtttcgttccgcac--aacccca--gtgtagatcaggtcgatgagtcaccgcgt-t-ccccac-gggcgaccgtggc-ggtggctgcgttggcgg-cctgctcatggggc---aacccatgagacgcttcaatactgacatggtgcgaagagtctattgagctaattggtagtcctccggcccctgaatgcggctaatcccaactgcggagcaga-cacccacaaaccagtgggca-gtctgtcgtaatgggtaactctgcagcggaaccgactactttgggtgtccgtgttt---cc-ttttgt-t-----cttac--actggctgc-ttatggtgacaattgagagattgttgccatatagctattggattggccatccggtgactaacagagcaattgtttacttatttattggttttataccgttagattacaaag-------tcctaaacaccc-tgaatctcattataacacttaat---tcagc------aaa-atgggagctcaagtgtcaacgcaaaagacaggggcacacgagaccggcttaagtgctagtggaaacgctaccataca-ctacactaatattaactactacaaggatgc--cgcctcaaactcggcaaatcgtcaggactttacccaggacccaagcaagtttactgagcct-gtgaaggacgtgatggttaaatcattacccgccctcaactcaccaactgttgaggagtgcggtttctcagacagagttcggtccattacacttggcaactccaccattaccacccaggagtgtgcgaatgtggttgtgggatatggcgtgtggccaagttacttacaggatgacgaagccacagcagaggaccaaccaacacaacctgacgttgcaacatgcaggttctacacgctagactcaattcaatggcaaaaagaatctgatggctggtggtggaagttccctgaggcactcaagaatatgggcctgttcgggcaaaacatggaataccattacctaggcaggtctggatacaccattcatgtgcagtgtaatgcgtccaaatttcatcaagggtgtttgcttgtagtgtgtgttccagaggctgaaatggggtgctcggatacagaaagagaagtagttgcagcatcactcagcagtgaggacacagccaagagtttctcgcg-----------cacagagtctaatggtcaacacaccgtacagacagtcgtgtataatgctggcatgggcgtaggtgttgggaacttaaccatcttccctcaccagtggattaatctgcggaccaataacagcgccactatagtcatgccatacataaatagtgtgccaatggacaatatgtttcgacattacaacttcaccttaatgataatccctttcgccaagttggagtacacagagcaggcctcaaattacgtaccaatcacagtaactgtagcgcccatgtatgccgagtataatgggctcagatta---gcct---cgca---tcaaggattacccacgatgctcacacctggaagcaaccagtttctgacatcagatgatttccaatcaccatcagccatgccgcaatttgacgttacaccagaaatgaaaataccaggtgaggtccacaacttgatggagatggcagaggtagactcagtagtaccaataaacaacacaaag-gaga----atgtcaa------tagta----tggaggctta-taggatacccgttacgggg---ggggatcagttgcatacaca-------------gg----tctttgggttccagatgcagccgggcttaaatagtgtgttcaaacgcacattgctgggagagattttgaattattatgcacactggtcaggtagtgtgaagttaacatttgtgttctgtggctcagcaatggcaacggggaagttcctattagcatactcaccaccaggtgcctctcccccccaaaatcgcaaacaggctatgttggggacacacgttatatgggatgtgggtttacaatctagctgtgtgttatgcgtgccatggatcagccagacacactacagactggtccagcaggatgaatataccagtgctggatatgtcacatgttggtaccaaactggattaatcgtaccgcctggggcgccaccatcgtgtaccatattgtgctttgcctcagcttgtaacgatttctcagtgcgcatgctcagagacacaccgttcatt-gagcaaacccagttgctgcagggcgatgt------ggaggaggctatcaacagag-----cgg----------t-tgcaagg------gtggctgatacaatgccaactggaccgcgcaacactgagagtatacctgctttgacagcagtagaaacaggacatacctcccaggtcgtgccaggcgatacaatgcagaccagacatgttaagaactaccattccaggacagagtcgtctattgagaacttcctgtgcagggccgcatgtgtgtacataacaacgtacaaatcagccg-------------gggggacgccaac-----------------agaaagatatgcaagttggcgcattaacaccagacagatggtacag---ctcaggaggaagtttgagctctttacctacctgcgttttgatatggagatcacctttgtcattaccagcaca---------------caagaccctgg---gacccagttagcgcaggacatgcccgttttgacg--caccagatcatgtacatcccgcctggtggaccagtaccaaatagcgccacggattttgcgtggcagtcatcaacaaaccccagcattttctggacggagggctgtgccccagctcgaatgtcagtacc-cttcataagcattggaaacgcgtatagtaacttttatgatgga-tggtcccacttcactcaggagggcgtgtatgggtttaactcgctgaacaacatgggccacatttatgtgagacatgtcaatgaacagaacctgggcgtttccactagcaccgtgcgtgtgtactttaaaccaaaacacgtgcgcgcttgggtccc-aagaccgccca-gactgtgcccgtatgtcaagagttcaaacgtgaacttcaaaccaactgctgtcaccaccgagcgaaaagacatta------------------------atgatgtggg-------cgcaatacaccctgcg---------------------------------ggatacaccac-------acatggcgc-atttggtcaacagtctggtgcggtgtacgtgggtaattacagagtggtcaatagacatctggccacatctaccgactggcaaaatagcgtatgggaagattacaacagagacctattggtgagcactacaacagcgcatgggtgtgatgtcatagccaggtgccggtgcacgacgggggtgtacttctgccagagtaggggcaagcactacccagtgagttttgagggtccaggccttgtggaggttcaagaaagtgaatactatccaaag-agatatcagtcacatgtactacttgcagcagggttctctgaaccaggagattgtggaggaatcctcaggtgcgaacatggtgtcattggccttgtaaccatgggtggggaaggcgtggtaggttttgctgacattcgtgacttgctgtggttggaggatgacgccatggagcagggtgtgagagattacgtggaacagctcgggaatgcttttggttcagggttcacaaaccaaatctgcgaacaggtcaacatcttaaaagaatcactggtaggacaagattccatcttggagaagtccctgaaagcgttggtcaaaatcatatcagctctagtgattgtagtgagaaaccatgatgacttaatcacagtaacagccacattggctctaatcggttgcacctcatcaccatggcgatggctcaaacaga-aggtatcacagtattacgggataccaatggccgagagaca-aaacaatgggtggctaaaaaagttcacgg-aaatgacaaacgcgtgcaaaggt-atggaatggatagccatcaagatccagaagtttattgagtggctcaaagttaagatcttaccagaggtgagggagaaacatgagtttcttaacagattgaaacagctaccactcct-ggagaatcagattgccaccatagagcagagtgcaccatcacaaagtgatcaagaacagcttttctccaatgtgcagtattttgcacactactgcaggaaatacgcaccactatatgcagttgaggcaaagagggtgttttcattggaaaagaagatgagtaattacatacagttcaagtccaaa------tgccgtattgagcctgtatgtttgctgctccatggcagcccgggggccgggaagtctgtggccaccaatctaattggcagatccttggctgaaaaactcaatagttccgtgtactctttaccaccggacccagaccattttgatgggtacaaacagcaagcagtagtgataatggatgacctgtgtcagaa-cccagatgggaaggacgtgtcactgttttgtcaaatggtgtcaagtgtcgattttgtaccaccaatggcagcgttagaagagaaggggattttgttcacttcaccatttgttctagcatccaccaatgccggatcaattaacgcccccactgtatctgacagtagggcccttgctagaagatttcactttgacatgaatatcgaggtgatctcaatgtacagccaaaatggcaaaatcaacatgcccatgt-ctgttaaatcatgtgatgaggattg-ctgtccggtcaattttaagaaatgctgtccactagtgtgcggcaaggccatccagtttatcgacaggagaacccaagttagatactcgt-tggacatgctggtcacagagatgttcagggaatacaaccacagacacagtgtaggagccactcttgaagctttgttccaaggaccaccagtctatagggaaattaagattagcgttgctccagagacgccccccccaccggcgattgctgatctgttgaaatcggtagacagcgaggctgtgagagagtactgcaaggagaaaggttggctcgtgccagaaatcaactccactttgcaaattgaaaaacacgtcagtagagcattcatctgcctccaagcactaactacatttgtatcagtggctggtataatttacatcatatacaagttgtttgctggcttccaaggtgcatacacaggaataccaaaccagaaacccaaagtacccactcttagacaagctaaagtacaaggtcctgcatttgaattcgccgtagccatgatgaaaagaaacgccagcacagtgaaaacagaatatggcgagttcaccatgctcggaatctatgataggtgggcggtgttgccacgacacgcaaaacctggaccaaccatcttaatgaacgaccaagaggttggcgtgttggatgccaaggaattggtggacaaggatgggaccaacttgg-agct--aacacttttgaagctcaatagaaatgagaaatttagagatatccgagggtttctagcaagagaggaggttgaggtcaatgaggctgtgcttgctatcaacacaagtaagttcccaaacatgtacatcccagttggacaagtcatgga-ttatggatttctgaaccttggagggacgcccaccaagaggatgctcatgtataacttcccaaccagagcaggacaatgtggcggcgttttaatgtcgacaggaaaagtcttgggaatacatgtgggagggaatggacatcaggggttctctgctgccctccttagacactatttcaa-tgaggaacaaggacagatagaattcattgaaagtt-caaaagaggcagggttcccagtaatcaacactcctagtaagaccaagctggagcccagtgtgttccaccaggtgtttgaaggcaccaaggaaccggcagtcctcagaaatggtgacccgcgcctcaaggccaactttgaagaggcaattttctccaagtacatcggcaatgtcaatacacatgtggacgaatacatgca-tgaagccgtggaccactacgcaggacaactagccactttagatatcagtacagaacccatgaaactggaagatgctgtctatggtacagaggggttagaagctttagacttgactaccagcgcaggctacccgtatgtggccttaggcattaagaaaagagacatactatccaagaagaccaaagacctcaccaaactcaaagagtgcatggataagtatggtttaaatttgcc-aatggtgacttatgttaagga--tgagctaaga-tccgctgaaaaggtggccaaagggaaatccagactcattgaggcctctagtcttaatgattcagtagcaatgaggcagacgtttgggaacctgtataagaccttccacctcaaccctggcatcgtcaccggcagcgccgttgggtgcgatccagatgtgttttggagtaagattccagtcatgcttgacggccatctcatagcctttgactactctggttacgatgctagtcttagtccggtttggttcgcatgtctgaagctcctcctgggaaaattagggtacaacaacaaagagacaaattacatagattacctttgcaattctcatcatttgtacagggataaacactactttgtgaggggtgggatgccat---caggatgttcagggactagcatatttaactctatgattaataacatcataatcaggaccctcatgctaaaagtttacaaaggcatagacctggaccaattcagaa--tgattgcatatggtgatga--tgtcattgcttcctacccgtggcctatagacgcttccttattggctgaagcagggaaagactatgggctgattatgactccagcagacaagggtgagtgctttaatgaagtgacctgggccaatgttacattcttaaaa-agatactttagggcagatg-agcaatacccatttctagtccaccctgtcatgccaatgaaggatatacaagagtctattagatggaccaaagatcctaagaacacacaagaccacgtgcgctcgctgtgtctattggcctggcacaatggtgagcacgaatatgaggagttcatacgta-aaatcaga-agc-gtgcctgttggacgctgtctgacccttcccgctttttcaacactgcgtaggaaatggttggactcctttt--aaag-ttaaagtgcaattg---g----ct-aa-tcac----aattggcttaaccc--tactgcatgaaccgaactagacataagtgcggtaggggtaaattctccg-cgttcggtgcgg------------------------------------------------------------------------------------------------------------------------------------------------------------------------------------------------------------------------
>AB647323.1_Human_echovirus_3_genomic_RNA_complete_genome_strain:_OC10-571
-----ttaaaac-a--g--c-ct--g-tgggttgtt-cccacccaca---gggcccactggg-cgttagcactctggtatcacggtacctttgtgcgcctgttttatccaccct---cccta--aaa-tgt---aatt-tagaagc-atgat--ccgaac-----ggtcattaggtagctcagtgcaccaactgagcccagaccaa-gcacttctg-tt-accccggactgagtatcaataggctgctcgcgcggctgaaggagaaaacgttcgttatccggccaattacttcgagaaaccc-agtaccactatgaaagttgcgcagcgtttcgttccgcac--aacccca--gtgtagatcaggtcgatgagtcaccgcgt-t-ccccac-gggcgaccgtggc-ggtggctgcgttggcgg-cctgctcatggggc---aacccatgagacgcttcaatactgacatggtgcgaagagtctattgagctaattggtagtcctccggcccctgaatgcggctaatcccaactgcggagcaga-tacccacaaaccagtgggca-gtctgtcgtaatgggtaactctgcagcggaaccgactactttgggtgtccgtgttt---cc-ttttgt-t-----cttac--actggctgc-ttatggtgacaattgagagattgttgccatatagctattggattggccatccggtgactaacagagcaattgtttacttatttattggttttataccgttagattacaaag-------tcctaaacaccc-tgaatctcattataacacttaat---tcagc------aaa-atgggagctcaagtgtcaacgcaaaagacaggggcacacgagaccggcttaagtgctagtggaaacgctaccataca-ctacactaatattaactactacaaggatgc--cgcctcaaactcggcaaatcgtcaggactttacccaggacccaagcaagtttactgagcct-gtgaaggacgtgatggttaaatcattacccgccctcaactcaccaactgttgaggagtgcggtttctcagacagagttcggtccattacacttggcaactccaccattaccacccaggagtgtgcgaatgtggttgtgggatatggcgtgtggccaagttacttacaggatgacgaagccacagcagaggaccaaccaacacaacctgacgttgcaacatgcaggttctacacgctagactcaattcaatggcaaaaagaatctgatggctggtggtggaagttccctgaggcactcaagaatatgggcttgttcgggcaaaacatggaataccattacctaggcaggtctggatacaccattcatgtgcagtgtaatgcgtccaaatttcatcaagggtgtttgcttgtagtgtgtgttccagaggctgaaatggggtgctcggatacagaaagagaagtagttgcagcatcactcagcagtgaggacacagccaagagtttctcgcg-----------cacagggtctaatggtcaacacaccgtacagacagtcgtgtataatgctggcatgggcgtaggtgttgggaacttaaccatcttccctcaccagtggattaatctgcgaaccaataacagcgccactatagtcatgccatacataaatagtgtgccaatggacaatatgtttcgacattacaacttcaccttaatgataatccctttcgccaagttggagtacacagagcaggcctcaaattacgtaccaatcacagtaactgtagcgcccatgtatgccgagtataatgggctcagatta---gcct---cgca---tcaaggattacccacgatgctcacacctggaagcaaccagtttttaacatcagatgatttccaatcaccatcagccatgccgcaatttgacgttacaccagaaatgaaaataccaggtgaggtccacaacttgatggagatggcagaggtagactcagtagtaccaataaacaacacaaag-gaga----atgtcaa------tagta----tggaggctta-taggatacccgttacgggg---ggggatcagttgcatacaca-------------gg----tctttgggttccagatgcagccgggcttaaatagtgtgttcaaacgcacattgctgggagagattttgaattattatgcacactggtcaggtagtgtgaagttaacatttgtgttctgtggctcagcaatggcaacggggaagttcctattagcatactcaccaccaggtgcctctcccccccaaaatcgcaaacaggctatgttggggacacacgttatatgggatgtgggtttacaatctagctgtgtgttatgcgtgccatggatcagccagacacactacagactggtccagcaggatgaatataccagtgctggatatgtcacatgttggtaccaaactggattaatcgtaccgcctggggcgccaccatcgtgtaccatattgtgctttgcctcagcttgtaacgatttctcagtgcgcatgctcagagacacaccgttcatt-gagcaaacccagttgctgcagggcgatgt------ggaggaggctatcaacagag-----cgg----------t-tgcaagg------gtggctgatacaatgccaactggaccgcgcaacactgagagtatacctgctttgacagcagtagaaacaggacatacctcccaggtcgtgccaggcgatacaatgcagaccagacatgttaagaactaccattccaggacagagtcgtctattgagaacttcctgtgcagggccgcatgtgtgtacataacaacgtacaaatcagccg-------------gggggacgccaac-----------------agaaagatatgcaagttggcgcattaacaccagacagatggtacag---ctcaggaggaagtttgagctctttacctacctgcgttttgatatggagatcacctttgtcattaccagcaca---------------caagaccctgg---gacccagttagcgcaggacatgcccgttttgacg--caccagatcatgtacatcccgcctggtggaccagtaccaaatagcgccacggattttgcgtggcagtcatcaacaaaccccagcattttctggacggagggctgtgccccagctcgaatgtcagtacc-cttcataagcattggaaacgcgtatagtaacttttatgatgga-tggtcccacttcactcaggagggcgtgtatgggtttaactcgctgaacaacatgggccacatttatgtgagacatgttaatgaacagaacctgggcgtttccactagcaccgtgcgtgtgtactttaaaccaaaacacgtgcgcgcttgggtccc-aagaccgccca-gactgtgcccgtatgtcaagagttcaaacgtgaacttcaaaccaactgctgtcaccaccgagcgaaaagacatta------------------------atgatgtggg-------cgcaatacaccctgcg---------------------------------ggatacaccac-------acatggcgc-atttggtcaacagtctggtgcggtgtacgtgggtaattacagagtggtcaatagacatctggccacatctaccgactggcaaaatagcgtatgggaagattacaacagagacctattggtgagcactacaacagcgcatgggtgtgatgtcatagccaggtgccggtgcacgacgggggtgtacttctgccagagtaggggcaagcactacccagtgagttttgagggtccaggccttgtggaggttcaagaaagtgaatactatccaaag-agatatcagtcacatgtactacttgcagcagggttctctgaaccaggagattgtggaggaatcctcaggtgcgaacatggtgtcattggccttgtaaccatgggtggggaaggcgtggtaggttttgctgacattcgtgacttgctgtggttggaggatgacgccatggagcagggtgtgagagattacgtggaacagctcgggaatgcttttggttcagggttcacaaaccaaatctgcgaacaggtcaacatcttaaaagaatcactggtaggacaagattccatcttggagaagtccctgaaagcgttggtcaaaatcatatcagctctagtgattgtagtgagaaaccatgatgacttaatcacagtaacagccacattggctctaatcggttgcacctcatcaccatggcgatggctcaaacaga-aggtatcacagtattacgggataccaatggccgagagaca-aaacaatgggtggctaaaaaagttcacgg-aaatgacaaacgcgtgcaaaggt-atggaatggatagccatcaagatccagaagtttattgagtggctcaaagttaagatcttaccagaggtgagggagaaacatgagtttcttaacagattgaaacagctaccactcct-ggagaatcagattgccaccatagagcagagtgcaccatcacaaagtgatcaagaacagcttttctccaatgtgcagtattttgcacactactgcaggaaatacgcaccactatatgcagttgaggcaaagagggtgttttcattggaaaagaagatgagtaattacatacagttcaagtccaaa------tgccgtattgagcctgtatgtttgctgctccatggcagcccgggggccgggaagtctgtggccaccaatttaattggcagatccttggctgaaaaactcaatagttccgtgtactctttaccaccggacccagaccattttgatgggtacaaacagcaagcagtagtgataatggatgacctgtgtcagaa-cccagatgggaaggacgtgtcactgttttgtcaaatggtgtcaagtgtcgattttgtaccaccaatggcagcgttagaagagaaggggattttgttcacttcaccatttgttctagcatccaccaatgccggatcaattaacgcccccactgtatctgacagtagggcccttgctagaagatttcactttgacatgaatatcgaggtgatctcaatgtacagccaaaatggcaaaattagcatgcccatgt-ctgttaaatcatgtgatgaggattg-ctgtccggtcaattttaagaaatgctgtccactagtgtgcggcaaggccatccagtttatcgacaggagaacccaagttagatactcgt-tggacatgctggtcacagagatgttcagggaatacaaccacagacacagtgtaggagccactcttgaagctttgttccaaggaccaccagtctatagggaaattaagattagcgttgctccagagacgccccccccaccggcgattgctgatctgttgaaatcggtagacagcgaggctgtgagagagtactgcaaggagaaaggttggctcgtgccagaaatcaactccactttgcaaattgaaaaacacgtcagtagagcattcatctgcctccaagcactaactacatttgtatcagtggctggtataatttacatcatatacaagttgtttgctggcttccaaggtgcatacacaggaataccaaaccagaaacccaaagtacccactcttagacaagctaaagtacaaggtccagcatttgaattcgccgtagccatgatgaaaagaaacgccagcacagtgaaaacagaatatggcgagttcaccatgctcggaatctatgataggtgggcggtgttgccacgacacgcaaaacctggaccaaccatcttaatgaacgaccaagaggttggcgtgttggatgccaaggaattggtggataaggatgggaccaacttgg-agct--aacacttttgaagctcaatagaaatgagaaatttagagatatccgagggtttctagcaagagaggaggttgaggtcaatgaggctgtgcttgctatcaacacaagtaagttcccaaacatgtacatcccagttggacaagtcatgga-ttatggatttctgaaccttggagggacgcccaccaagaggatgctcatgtataacttcccaaccagagcaggacaatgtggcggcgttttaatgtcgacaggaaaagtcttgggaatacatgtgggagggaatggacatcaggggttctctgctgccctccttagacactatttcaa-tgaggaacaaggacagatagaattcattgaaagtt-caaaagaggcagggttcccagtaatcaacactcctagtaagaccaagctggagcccagtgtgttccaccaggtgtttgaaggcaccaaggaaccggcagtcctcagaaatggtgacccgcgcctcaaggccaactttgaagaggcaattttctccaagtacatcggcaatgtcaatacacatgtggacgaatacatgca-tgaagccgtggaccactacgcaggacaactagccactttagatatcagtacagaacccatgaaactggaagatgctgtctatggtacagaggggttagaagctttagacttgactaccagcgcaggctacccgtatgtggccttaggcattaagaaaagagacatactatccaagaagaccaaagacctcaccaaactcaaagagtgcatggataagtatggtttaaatttgcc-aatggtgacttatgttaagga--tgagctaaga-tccgctgaaaaggtggccaaagggaaatccagactcattgaggcctctagtcttaatgattcagtagcaatgaggcagacgtttgggaacctgtataagaccttccacctcaaccctggcatcgtcaccggcagcgccgttgggtgcgatccagatgtgttttggagtaagattccagtcatgcttgacggccatctcatagcctttgactactctggttatgatgctagtcttagtccggtttggttcgcatgtctgaagctcctcctgggaaaattagggtacaacaacaaagagacaaattacatagattacctttgcaattctcatcatttgtacagggataaacactactttgtgaggggtgggatgccat---caggatgttcagggactagcatatttaactctatgattaataacatcataatcaggaccctcatgctaaaagtttacaaaggcatagacctggaccaattcagaa--tgattgcatatggtgatga--tgtcattgcttcctacccgtggcctatagacgcttccttattggctgaagcagggaaagactatgggctgattatgactccagcagacaagggtgagtgctttaatgaagtgacctgggccaatgttacattcttaaaa-agatactttagggcagatg-agcaatacccatttctagtccaccctgtcatgccaatgaaggatatacaagagtctattagatggaccaaagatcctaagaacacacaagaccacgtgcgctcgctgtgtctattggcctggcacaatggtgagcacgaatatgaggagttcatacgta-aaatcaga-agc-gtgcctgttggacgctgtctgacccttcccgctttttcaacactgcgtaggaaatggttggactcctttt--aaag-ttaaagtgcaattg---g----ct-aa-tcac----aattggcttaaccc--tactgcatgaaccgaactagacataagtgcggtaggggtaaattctccg-cgttcggtgcgg------------------------------------------------------------------------------------------------------------------------------------------------------------------------------------------------------------------------
>AB647324.1_Human_echovirus_3_genomic_RNA_complete_genome_strain:_OC10-731
-----ttaaaac-a--g--c-ct--g-tgggttgtt-cccacccaca---gggcccactggg-cgttagcactctggtatcacggtacctttgtgcgcctgttttatccaccct---cccta--aaa-tgt---aatt-tagaagc-atgat--ccgaac-----ggtcattaggtagctcagtgcaccaactgagcccagaccaa-gcacttctg-tt-accccggactgagtatcaataggctgctcgcgcggctgaaggagaaaacgttcgttatccggccaattacttcgagaaaccc-agtaccactatgaaagttgcgcagcgtttcgttccgcac--tacccca--gtgtagatcaggtcgatgagtcaccgcgt-t-ccccac-gggcgaccgtggc-ggtggctgcgttggcgg-cctgctcatggggc---aacccatgagacgcttcaatactgacatggtgcgaagagtctattgagctaattggtagtcctccggcccctgaatgcggctaatcccaactgcggagcaga-tacccacaaaccagtgggca-gtctgtcgtaatgggtaactctgcagcggaaccgactactttgggtgtccgtgttt---cc-ttttgt-t-----cttac--actggctgc-ttatggtgacaattgagagattgttgccatatagctattggattggccatccggtgactaacagagcaattgtttacttatttattggttttataccgttagattacaaag-------tcctaaacaccc-tgaatctcattataacacttaat---tcagc------aaa-atgggagctcaagtgtcaacgcaaaagacaggggcacacgagaccggcttaagtgctagtggaaacgctaccataca-ctacactaatattaactactacaaggatgc--cgcctcaaactcggcaaatcgtcaggactttacccaggacccaagcaagtttactgagcct-gtgaaggacgtgatggttaaatcattacccgccctcaactcaccaactgttgaggagtgcggtttctcagacagagttcggtccattacacttggcaactccaccattaccacccaggagtgtgcgaatgtggttgtgggatatggcgtgtggccaagttacttacaggatgacgaagccacagcagaggaccaaccaacacaacctgacgttgcaacatgcaggttctacacgctagactcaattcaatggcaaaaagaatctgatggctggtggtggaagttccctgaggcactcaagaatatgggcttgttcgggcaaaacatggaataccattacctaggcaggtctggatacaccattcatgtgcagtgtaatgcgtccaaatttcatcaagggtgtttgcttgtagtgtgtgttccagaggctgaaatggggtgctcggatacagaaagagaaatagttgcagcatcactcagcagtgaggacacagccaagagtttctcgcg-----------cacagggtctaatggtcaacacaccgtacagacagtcgtgtacaatgctggcatgggcgtaggtgttgggaacttaaccatcttccctcaccagtggattaatctgcggaccaataacagcgccactatagtcatgccatacataaatagtgtgccaatggacaacatgtttcgacattacaacttcaccttaatgataatccctttcgccaagttggagtacacagagcaggcctcaaattacgtaccaatcacagtaactgtagcgcccatgtatgccgagtataatgggctcagatta---gcct---cgca---tcaaggattacccacgatgctcacacctggaagcaaccagtttctgacatcagatgatttccaatcaccatcagccatgccgcaatttgacgttacaccagaaatgaaaataccaggtgaggtccacaacttgatggagatggcagaggtagactcagtagtaccaataaacaacacaaag-gaga----atgtcaa------tagta----tggaggctta-taggatacccgttacgggg---ggggatcagttgcatacaca-------------gg----tctttgggttccagatgcagccgggcttaaatagtgtgttcaaacgcacattgctgggagagattttgaattattatgcacactggtcaggtagtgtgaagttaacatttgtgttctgtggctcagcaatggcaacggggaagttcctattagcatactcaccaccaggtgcctctcccccccaaaatcgcaaacaggctatgttggggacacacgttatatgggatgtgggtttacaatctagctgtgtgttatgcgtgccatggatcagccagacacactacagactggtccagcaggatgaatataccagtgctggatatgtcacatgttggtaccaaactggattaatcgtaccgcctggggcgccaccatcgtgtaccatattgtgctttgcctcagcttgtaacgatttctcagtgcgcatgctcagagacacaccgttcatt-gagcaaacccagttgctgcagggcgatgt------ggaggaggctatcgacagag-----cgg----------t-tgcaagg------gtggctgatacaatgccaactggaccgcgcaacactgagagtatacctgctttgacagcagtagaaacaggacatacctcccaggtcgtgccaggcgatacaatgcagaccagacatgttaagaactaccattccaggacagagtcgtctattgagaacttcctgtgcagggccgcatgtgtgtacataacaacgtacaaatcagccg-------------gggggacgccaac-----------------agaaagatatgcaagttggcgcattaacaccagacagatggtacag---ctcaggaggaagtttgagctctttacctacctgcgttttgatatggagatcacctttgtcattaccagcaca---------------caagaccctgg---gacccagttagcgcaggacatgcccgttttgacg--caccagatcatgtacatcccgcctggtggaccagtaccaaatagcgccacggattttgcgtggcagtcatcaacaaaccccagcattttctggacggagggctgtgccccagctcgaatgtcagtacc-cttcataagcattggaaacgcgtatagtaacttttatgatgga-tggtcccacttcactcaggagggcgtgtatgggtttaactcgctgaacaacatgggccacatttatgtgagacatgtcaatgaacagaacctgggcgtttccactagcaccgtgcgtgtgtactttaaaccgaaacacgtgcgcgcttgggtccc-aagaccgccca-gactgtgcccgtatgtcaagagttcaaacgtgaacttcaaaccaactgctgtcaccaccgagcgaaaagacatta------------------------atgatgtggg-------cgcaatacaccctgcg---------------------------------ggatacaccac-------acatggcgc-atttggtcaacagtctggtgcggtgtacgtgggtaattacagagtggtcaatagacatctggccacatctaccgactggcaaaatagcgtatgggaagattacaacagagacctattggtgagcactacaacagcgcatgggtgtgatgtcatagccaggtgccggtgcacgacgggggtgtacttctgccagagtaggggcaagcactacccagtgagttttgagggtccaggccttgtggaggttcaagaaagtgaatactatccaaag-agatatcagtcacatgtactacttgcagcagggttctctgaaccaggagattgtggaggaatcctcaggtgcgaacatggtgtcattggccttgtaaccatgggtggggaaggcgtggtaggttttgctgacattcgtgacttgctgtggttggaggatgacgccatggagcagggtgtgagagattacgtggaacagctcgggaatgcttttggttcagggttcacaaaccaaatctgcgaacaggtcaacatcttaaaagaatcactggtaggacaagattccatcttggagaagtccctgaaagcgttggtcaaaatcatatcagctctagtgattgtagtgagaaaccatgatgacttaatcacagtaacagccacattggctctaatcggttgcacctcatcaccatggcgatggctcaaacaga-aggtatcacagtattacgggataccaatggccgagagaca-aaacaatgggtggctaaaaaagttcacgg-aaatgacaaacgcatgcaaaggt-atggaatggatatccatcaagatccagaagtttattgagtggctcaaggttaagatcttaccagaggtgagggagaaacatgagtttcttaacagattgaaacagctaccactcct-ggagaatcagattgccaccatagagcagagtgcaccatcacaaagtgatcaagaacagcttttctccaatgtgcagtattttgcacactactgcaggaaatacgcaccactatatgcagttgaggcaaagagggtgttttcattggaaaagaagatgagtaattacatacagttcaagtccaaa------tgccgtattgaacctgtatgtttgctgctccatggcagcccgggagccgggaagtctgtggccaccaatctaattggcagatccttggctgaaaaactcaacagttccgtgtactctttaccaccggacccagaccattttgatgggtacaaacagcaagcagtagtgataatggatgacctgtgtcagaa-cccagatgggaaggacgtgtcactgttttgtcaaatggtatcaagtgtcgattttgtaccaccaatggcagcgttagaagagaaggggattttgttcacttcaccatttgttctagcatccaccaatgccggatcaattaacgcccccactgtatctgacagtagggcccttgctagaagatttcactttgacatgaatatcgaggtgatctcaatgtacagccaaaatggcaaaatcaacatgcccatgt-ctgttaaatcatgtgatgaggattg-ctgtccggtcaattttaagaaatgctgtccactagtgtgcggcaaggccatccagtttatcgacaggagaacccaagttagatactcgt-tggacatgctggtcacagagatgttcagggaatacaaccacagacacagcgtaggagccactcttgaagctttgttccaaggaccaccagtctatagggaaattaagattagcgttgctccagagacgccccccccaccggcgattgctgatctgttgaaatcggtagacagcgaggctgtgagagagtactgcaaggagaaaggttggctcgtgccagaaatcaactccactttgcaaattgaaaaacacgtcagtagagcattcatatgcctccaagcactaactacatttgtatcagtggctggtataatttacatcatatacaagttgtttgctggcttccaaggtgcatacacaggaataccaaaccagaaacccaaagtacccactcttagacaagctagagtacaaggtccagcatttgaattcgccgtagccatgatgaaaagaaacgccagcacagtgaaaacagaatatggcgagttcaccatgctcggaatctatgataggtgggcggtgttgccacgacacgcaaaacctggaccaaccatcttaatgaacgaccaagaggttggcgtgttggatgccaaggaattggtggacaaggatgggaccaacttgg-agct--aacactcttgaagctcaatagaaatgagaaatttagagatatccgagggtttctagcaagagaggaggttgaggtcaatgaggctgtgcttgctatcaacacaagtaagttcccaaacatgtacatcccagttggacaagtcatgga-ttatggatttctgaaccttggagggacgcccaccaagaggatgctcatgtataacttcccaaccagagcaggacaatgtggcggcgttttaatgtcgacaggaaaagtcttgggaatacatgtgggagggaatggacatcaggggttctctgctgccctcctcagacactatttcaa-tgaggaacaaggacagatagaattcattgaaagtt-caaaagaggcagggttcccagtaatcaacactcctagtaagaccaagctggagcccagtgcgttccaccaggtgtttgaaggcaccaaggaaccggcagtcctcagaaatggtgacccgcgcctcaaggccaactttgaagaggcaattttctccaagtacatcggcaatgtcaatacacatgtggacgaatacatgca-tgaagccgtggaccactacgcaggacaactagccactttagatatcagtacagaacccatgaaactggaagatgctgtctatggtacagagggcttggaagctttagacttgactaccagcgcaggctacccgtatgtggccttaggcattaagaaaagagacatactatccaagaagaccaaagacctcaccaaactcaaagagtgcatggataagtatggtttaaatttgcc-aatggtgacatatgttaagga--tgagctaaga-tccgctgaaaaggtggccaaagggaaatccagactcattgaggcctctagtcttaatgattcagtagcaatgaggcagacgtttgggaacctgtataagaccttccacctcaaccctggcatcgtcaccggcagcgccgttgggtgcgatccagatgtgttttggagtaagattccagtcatgcttgacggccatctcatagcctttgactactctggttacgatgctagtcttagtccggtttggttcgcatgtctgaagctcctcctggaaaaattagggtacaccaacaaagagacaaattacatagattacctttgcaattcccatcatttgtacagggacaaacactactttgtgaggggtgggatgccat---caggatgttcagggactagcatatttaactctatgattaataacatcataatcaggaccctcatgctaaaagtttacaaaggcatagacctggaccaattcagaa--tgattgcatatggtgatga--tgtcattgcttcctacccgtggcctatagacgcttccttattggctgaagcagggaaagactatgggctgattatgactccagcagacaagggtgagtgctttaatgaagtgacctgggccaatgttacattcttaaaa-agatactttagggcagatg-agcaatacccatttctagtccaccctgtcatgccaatgaaggatatacaagagtctattagatggaccaaagatcctaagaacacacaagaccacgtgcgctcgctgtgtctattggcctggcacaatggtgagcacgaatatgaggagttcatacgta-aaatcaga-agc-gtgcctgttggacgctgtctgacccttcccgctttttcaacactgcgtaggaaatggctggactcctttt--aaag-ttaaagtgcaattg---g----ct-aa-tcac----aattggcttaaccc--tactgcatgaaccgaactagacataagtgcggtaggggtaaattctccg-cgttcggtgcgg------------------------------------------------------------------------------------------------------------------------------------------------------------------------------------------------------------------------
>AB647325.1_Human_echovirus_3_genomic_RNA_complete_genome_strain:_OC10-774
-----ttaaaac-a--g--c-ct--g-tgggttgtt-cccacccaca---gggcccactggg-cgttagcactctggtatcacggtacctttgtgcgcctgttttatccaccct---cccta--aaa-tgt---aatt-tagaagc-atgat--ccgaac-----ggtcattaggtagctcagtgcaccaactgagcccagaccaa-gcacttctg-tt-accccggactgagtatcaataggctgctcgcgcggctgaaggagaaaacgttcgttatccggccaattacttcgagaaaccc-agtaccactatgaaagttgcgcagcgtttcgttccgcac--aacccca--gtgtagatcaggtcgatgagtcactgcgt-t-ccccac-gggcgaccgtggc-ggtggctgcgttggcgg-cctgctcatggggc---aacccatgagacgcttcaatactgacatggtgcgaagagtctattgagctaattggtagtcctccggcccctgaatgcggctaatcccaactgcggagcaga-tacccacaaaccagtgggca-gtctgtcgtaatgggtaactctgcagcggaaccgactactttgggtgtccgtgttt---cc-ttttgt-t-----cttac--actggctgc-ttatggtgacaattgagagattgttgccatatagctattggattggccatccggtgactaacagagcaattgtttacttatttattggttttataccgttagattacaaag-------tcctaaacaccc-tgaatctcattataacacttaat---tcagc------aaa-atgggagctcaagtgtcaacgcaaaagacaggggcacacgagaccggcttaagtgctagtggaaacgctaccataca-ctacactaatattaactactacaaggatgc--cgcctcaaactcggcaaatcgtcaggactttacccaggacccaagcaagtttactgagcct-gtgaaggacgtgatggttaaatcattacccgccctcaactcaccaactgttgaggagtgcggtttctcagacagagttcggtccattacacttggcaactccaccattaccacccaggagtgtgcgaatgtggttgtgggatatggcgtgtggccaagttacttacaggatgacgaagccacagcagaggaccaaccaacacaacctgacgttgcaacatgcaggttctacacgctagactcaattcaatggcaaaaagaatctgatggctggtggtggaagttccctgaggcactcaagaatatgggcttgttcgggcaaaacatggaataccattacctaggcaggtctggatacaccattcatgtgcagtgtaatgcgtccaaatttcatcaagggtgtttgcttgtagtgtgtgttccagaggctgaaatggggtgctcggatacagaaagagaagtagttgcagcatcactcagcagtgaggacacagccaagagtttctcgcg-----------cacagggtctaatggtcgacacaccgtacagacagtcgtgtataatgctggcatgggcgtaggtgttgggaacttaaccatcttccctcaccagtggattaatctgcggaccaataacagcgccactatagtcatgccatacataaatagtgtgccaatggacaacatgtttcgacattacaacttcaccttaatgataatccctttcgccaagttggagtacacagagcaggcctcaaattacgtaccaatcacagtaactgtagcgcccatgtatgccgagtataatgggctcagatta---gcct---cgca---tcaaggattacccacgatgctcacacccggaagcaaccagtttctgacatcagatgatttccaatcaccatcagccatgccgcaatttgacgttacaccagaaatgaaaataccaggtgaggtccacaacttgatggagatggcagaagtagactcagtagtaccaataaacaacacaaag-gaga----atgtcaa------tagta----tggaggctta-taggatacccgttacgggg---ggggatcagttgcatacaca-------------gg----tctttgggttccagatgcagccgggcttaaatagtgtgttcaaacgcacattgctgggagagattttgaattattatgcacactggtcaggtagtgtgaagttaacatttgtgttctgtggctcagcaatggcaacggggaagttcctattagcatactcaccaccaggtgcctctcccccccaaaatcgcaaacaggctatgttggggacacacgttatatgggatgtgggtttacaatctagctgtgtgttatgcgtgccatggatcagccagacacactacagactggtccagcaggatgaatataccagtgctggatatgtcacatgttggtaccaaactggattaatcgtaccgcctggggcgccaccatcgtgtaccatattgtgctttgcctcagcttgtaacgatttctcagtgcgcatgctcagagacacaccgttcatt-gagcaaacccagttgctgcagggcgatgt------ggaggaggctatcaacagag-----cgg----------t-tgcaagg------gtggctgatacaatgccaactggaccgcgcaacactgagagtatacctgctttgacagcagtagaaacaggacatacctcccaggtcgtgccaggcgatacaatgcagaccagacatgttaagaactaccattccaggacagagtcgtctattgagaacttcctgtgcagggccgcatgtgtgtacataacaacgtacaaatcagccg-------------gggggacgccaac-----------------agaaagatatgcaagttggcgcattaacaccagacagatggtacag---ctcaggaggaagtttgagctctttacctacatgcgttttgatatggagatcacctttgtcattaccagcaca---------------caagaccctgg---gacccagttagcgcaggacatgcccgttttgacg--caccagatcatgtacatcccgcctggtggaccagtaccaaatagcgccacggattttgcgtggcagtcatcaacaaaccccagcattttctggactgagggctgtgccccagctcgaatgtcagtacc-cttcataagcattggaaacgcgtatagtaacttttatgatgga-tggtcccacttcactcaggagggcgtgtatgggtttaactcgctgaacaacatgggccacatttatgtgagacatgtcaatgaacagaacctgggcgtttccactagcaccgtgcgtgtgtactttaaaccaaaacacgtgcgcgcttgggtccc-aagaccgccca-gactgtgcccgtatgtcaagagttcaaacgtgaacttcaaaccaactgctgtcaccaccgagcgaaaagacatta------------------------atgatgtggg-------cgcaatacaccctgcg---------------------------------ggatacaccac-------acatggcgc-atttggtcaacagtctggtgcggtgtacgtgggtaattacagagtggtcaatagacatctggccacatctaccgactggcaaaatagcgtatgggaagattacaacagagacctattggtgagcactacaacagcgcatgggtgtgatgtcatagccaggtgccggtgcacgacgggggtgtacttctgccagagtaggggcaagcactacccagtgagttttgagggtccaggccttgtggaggttcaagaaagtgaatactatccaaag-agatatcagtcacatgtactacttgcagcagggttctctgaaccaggagattgtggaggaatcctcaggtgcgaacatggtgtcattggccttgtaaccatgggtggggaaggcgtggtaggctttgctgacattcgtgacttgctgtggttggaggatgacgccatggagcagggtgtgagagattacgtggaacagctcgggaatgcttttggttcagggttcacaaaccaaatctgcgaacaggtcaacatcttaaaagaatcactggtaggacaagattccatcttggagaagtccctgaaagcgttggtcaaaatcatatcagctctagtgattgtagtgagaaaccatgatgacttaatcacagtaacagccacattggctctaatcggttgcacctcatcaccatggcgatggcttaaacaga-aggtatcacagtattacgggataccaatggccgagagaca-aaacaatgggtggctaaaaaagttcacgg-aaatgacaaacgcatgcaaaggt-atggaatggatagccatcaagatccagaagtttattgagtggctcaaagttaagatcttaccagaagtgagggagaaacatgagtttcttaacagattgaaacagctaccactcct-ggagaatcagattgccaccatagagcagagtgcaccatcacaaagtgatcaagaacagcttttctccaatgtgcagtattttgcacactactgcaggaaatacgcaccactatatgcagttgaggcaaagagggtgttttcattggaaaagaagatgagtaattacatacagttcaagtccaaa------tgccgtattgagcctgtatgtttgctgctccatggcagcccgggggccgggaagtctgtggccaccaatctaattggcagatccttggctgaaaaactcaatagttccgtgtactctttaccaccggacccagaccactttgatgggtacaaacagcaagcagtagtgataatggatgacctgtgtcagaa-cccagatgggaaggacgtgtcactgttttgtcaaatggtatcaagtgtcgattttgtaccaccaatggcagcgttagaagagaaggggattttgttcacttcaccatttgttctagcatccaccaatgccggatcaattaacgcccccactgtatctgacagtagggcccttgctagaagatttcactttgacatgaatatcgaggtgatctcaatgtacagccaaaatggcaaaatcaacatgcccatgt-ctgttaaatcatgtgatgaggattg-ctgtccggtcaattttaagaaatgctgtccactagtgtgcggcaaggccatccagtttatcgacaggagaacccaagttagatactcgt-tggacatgctggtcacagagatgttcagggaatacaaccacagacacagtgtaggagccactcttgaagctttgttccaaggaccaccagtctatagggaaattaagattagcgttgctccagagacgccccccccaccggcgattgctgatctgttgaaatcggtagacagcgaggctgtgagagagtactgcaaggagaaaggttggctcgtgccagaaatcaactccactttgcaaattgaaaaacacgtcagtagagcattcatctgcctccaagcactaactacatttgtatcagtggctggtataatttacatcatatacaagttgtttgctggcttccaaggtgcatacacaggaataccaaaccagaaacccaaagtacccactcttagacaagctaaagtacaaggtccagcatttgaattcgccgtagccatgatgaaaagaaacgccagcacagtgaaaacagaatatggcgagttcaccatgctcggaatctatgataggtgggcggtgttgccacgacacgcaaaacctggaccaaccatcttaatgaacgaccaagaggttggcgtgttggatgccaaggaattggtggacaaggatgggatcaacttgg-agct--aacacttttgaagctcaatagaaatgagaaatttagagatatccgagggtttctagcaagagaggaggttgaggtcaatgaggctgtgcttgctatcaacacaagtaagttcccaaacatgtacatcccagttgggcaagtcatgga-ttatggatttctgaaccttggagggacgcccaccaagaggatgctcatgtataacttcccaaccagagcaggacaatgtggcggcgttttaatgtcgacaggaaaagtcttgggaatacatgtgggagggaatggacatcaggggttctctgctgccctccttagacactatttcaa-tgaggaacaaggacagatagaattcattgaaagtt-caaaagaggcagggttcccagtaattaacactcctagtaagaccaagctggagcccagtgtgttccatcaggtgtttgaaggcaccaaggaaccggcagtcctcagaaatggtgacccgcgcctcaaggccaactttgaagaggcaattttctccaagtacatcggcaatgtcaatacacatgtggacgaatacatgca-tgaagccgtggaccactacgcaggacaactagccactttagatatcagtacagaacccatgaaactggaagatgctgtctatggtacagaggggttagaagctttagacttgactaccagcgcaggctacccgtatgtggccttaggcattaagaaaagagacattctatccaagaagaccaaagacctcaccaaactcaaagagtgcatggataagtatggtttaaatttgcc-aatggtgacatatgttaagga--tgagctaaga-tccgctgaaaaggtggccaaagggaaatccagactcattgaggcctctagtcttaatgattcagtagcaatgaggcagacgtttgggaacctgtataagaccttccacctcaaccctggcatcgtcaccggcagcgccgttgggtgcgatccagatctgttttggagtaagattccagtcatgcttgacggccatctcatagcctttgactactctggttacgatgctagtcttagtccggtttggttcgcatgtctgaagctcctcctggaaaaattagggtacaccaacaaagagacaaattacatagattacctttgcaattcccatcatttgtacagggataaacactactttgtgaggggtgggatgccat---caggatgttcagggactagcatatttaactctatgattaataacatcataatcaggaccctcatgctaaaagtttacaaaggcatagacctggaccaattcagaa--tgattgcatatggtgatga--tgtcattgcttcctacccgtggcctatagacgcttccttattggctgaagcagggaaagactatgggctgattatgactccagcagacaagggtgagtgctttaatgaagtgacctgggccaatgttacattcttaaaa-agatactttagggcagatg-agcaatacccatttctagtccaccctgtcatgccaatgaaggatatacaagagtctattagatggaccaaagatcctaagaacacacaagaccacgtgcgctcgctgtgtctattggcctggcacaatggtgagcacgaatatgaggagttcatacgta-aaatcaga-agc-gtgcctgttggacgctgtctgacccttcctgctttttcaacactgcgtaggaaatggttggactcctttt--aaag-ttaaagtgcaattg---g----ct-aa-tcac----aattggcttaaccc--tactgcatgaaccgaactagacataagtgcggtaggggtaaattctccg-cgttcggtgcgg------------------------------------------------------------------------------------------------------------------------------------------------------------------------------------------------------------------------
>AB647326.1_Human_echovirus_3_genomic_RNA_complete_genome_strain:_OC10-798
-----ttaaaac-a--g--c-ct--g-tgggttgtt-cccacccaca---gggcccactggg-cgttagcactctggtatcacggtacctttgtgcgcctgttttatccaccct---cccta--aaa-tgt---aatt-tagaagc-atgat--ccgaac-----ggtcattaggtagctcagtgcaccaactgagcccagaccaa-gcacttctg-tt-accccggactgagtatcaataggctgctcgcgcggctgaaggagaaaacgttcgttatccggccaattacttcgagaaaccc-agtaccactatgaaagttgcgcagcgtttcgttccgcac--aacccca--gtgtagatcaggtcgatgagtcaccgcgt-t-ccccac-gggcgaccgtggc-ggtggctgcgttggcgg-cctgctcatggggc---aacccatgagacgcttcaatactgacatggtgcgaagagtctattgagctaattggtagtcctccggcccctgaatgcggctaatcccaactgcggagcaga-tacccacaaaccagtgggca-gtctgtcgtaatgggtaactctgcagcggaaccgactactttgggtgtccgtgttt---cc-ttttgt-t-----cttac--actggctgc-ttatggtgacaattgagagattgttgccatatagctattggattggccatccggtgactaacagagcaattgtttacttatttattggttttataccgttagattacaaag-------tcctaaacaccc-tgaatctcattataacacttaat---tcagc------aaa-atgggagctcaagtgtcaacgcaaaagacaggggcacacgagaccggcttaagtgctagtggaaacgctaccataca-ctatactaatattaactactacaaggatgc--cgcctcaaactcggcaaatcgtcaggactttacccaggacccaagcaagtttactgagcct-gtgaaggacgtgatgattaaatcattacccgccctcaactcaccaactgttgaggagtgcggtttctcagacagagttcggtccattacacttggcaactccaccattaccacccaggagtgtgcgaatgtggttgtgggatatggcgtgtggccaagttacttacaggatgacgaagccacagcagaggaccaaccaacacaacctgacgttgcaacatgcaggttctacacgctagactcaattcaatggcaaaaagaatctgatggctggtggtggaagttccctgaggcactcaagaatatgggcttgttcgggcaaaacatggaataccattacctaggcaggtctggatacaccattcatgtgcagtgtaatgcgtccaaatttcatcaagggtgtttgcttgtagtgtgtgttccagaggctgaaatggggtgctcggacacagaaagagaagtagttgcagcatcactcagcagtgaggacacggccaagagtttctcgcg-----------cacagggtctaatggtcaacacactgtacagacagtcgtgtataatgctggcatgggcgtaggtgttgggaacttaaccatcttccctcaccagtggattaatctgcggaccaataacagcgccactatagtcatgccatacataaatagtgtgccaatggacaacatgtttcgacattacaacttcaccttaatgataatccctttcgccaagttggagtacacagagcaggcctcaaattacgtaccaatcacagtaactgtagcgcccatgtatgccgagtataatgggctcagatta---gcct---cgca---tcaaggattacccacgatgctcacacctggaagcaaccagtttctgacatcagatgatttccaatcaccatcagccatgccgcaatttgacgttacaccagaaatgaaaataccaggtgaggtccacaacttgatggagatggcagaggtagactcagtagtaccaataaacaacacaaag-gaga----atgtcaa------tagta----tggaggctta-tagaatacccgttacgggg---ggggatcagttgcatacaca-------------gg----tctttgggttccagatgcagccgggcttaaatagtgtgttcaaacgcacattgctgggagagattttgaattattatgcacactggtcaggtagtgtgaagttaacatttgtgttctgtggctcagcaatggcaacggggaagttcctattagcatattcaccaccaggtgcctctcccccccaaaatcgcaaacaggctatgttggggacacacgttatatgggatgtgggtttacaatctagctgtgtgttatgcgtgccatggatcagccagacacactacagactggtccagcaggatgaatataccagtgctggatatgtcacatgttggtaccaaactggattaatcgtaccgcctggggcgccaccatcgtgtaccatattgtgctttgcctcagcttgtaacgatttctcagtgcgcatgctcagagacacaccgttcatt-gagcaaacccagttgctgcagggcgatgt------ggaggaggctatcgacagag-----cgg----------t-tgcaagg------gtggctgatacaatgccaactggaccgcgcaacactgagagtatacctgctttgacagcagtagaaacaggacatacctcccaggtcgtgccaggcgatacaatgcagaccagacatgttaagaactaccattccaggacagagtcgtctattgagaacttcctgtgcagggccgcatgtgtgtacataacaacgtacaaatcagccg-------------ggggggagccaac-----------------agaaagatatgcaagttggcgcattaacaccagacagatggtacag---ctcaggaggaagtttgagctctttacctacctgcgttttgacatggagatcacctttgtcattaccagcaca---------------caagaccctgg---gacccagttagcgcaggacatgcccgttttgacg--caccagatcatgtacatcccgcctggtggaccggtaccaaatagcgccacggattttgcgtggcagtcatcaacaaaccccagcattttctggacggagggctgtgccccagctcgaatgtcagtacc-cttcataagcatcggaaacgcgtatagtaacttttatgatgga-tggtcccacttcacccaggagggcgtgtatgggtttaactcgctgaacaacatgggccacatttatgtgagacatgtcaatgaacagaacctgggcgtttccactagcaccgtgcgtgtgtactttaaaccaaaacacgtgcgcgcttgggtccc-aagaccgccca-gactgtgcccgtatgtcaagagttcaaacgtgaacttcaaaccaactgctgtcaccaccgagcgaaaagacatta------------------------atgatgtggg-------cgcaatacaccctgcg---------------------------------ggatacaccac-------acatggcgt-atttggtcaacagtctggtgcggtgtacgtgggtaattacagagtggtcaatagacatctggccacatctaccgactggcaaaatagcgtatgggaagattacaacagagaactattggtgagcactacaacagcgcatgggtgtgatgtcatagccaggtgccggtgcacgacgggggtgtacttctgccagagtaggggcaagcactacccagtgagttttgagggtccaggccttgtggaggttcaagaaagtgaatactatccaaag-agatatcagtcacatgtactacttgcagcagggttctctgaaccaggagattgtggaggaatcctcaggtgcgaacatggtgtcattggccttgtaaccatgggtggggagggcgtggtaggttttgctgacattcgtgacttgctgtggttggaggatgacgccatggagcagggtgtgagagattacgtggaacagctcgggaatgcttttggttcagggttcacaaaccaaatctgcgaacaggtcaacatcttaaaagaatcactggtaggacaagattccatcttggagaagtccctgaaagcgttggtcaaaatcatatcagctctagtgattgtagtgagaaaccatgatgacttaatcacagtaacagccacattggctctaatcggttgcacctcatcaccatggcgatggctcaaacaga-aggtatcacagtattacgggataccaatggccgagagaca-aaacaatgggtggctaaaaaagttcacgg-aaatgacaaacgcatgcaaaggt-atggaatggatagccatcaagatccagaagtttattgagtggctcaaagttaagatcttaccagaggtgagggagaaacatgagtttcttaacagattgaaacagctaccactcct-ggagaatcagattgccaccatagagcagagtgcaccatcacaaagtgatcaagaacagcttttctccaatgtgcagtattttgcacactactgcaggaaatacgcaccactatatgcagttgaggcaaaaagggtgttttcattggaaaagaagatgagtaattacatacagttcaagtccaaa------tgccgtattgagcctgtatgtttgctgctccatggcagcccgggagccgggaagtctgtggccaccaatctaattggcagatccttggctgaaaaactcaatagttccgtgtactctttaccaccggacccagaccattttgatgggtacaaacagcaagcagtagtgataatggatgacctgtgtcagaa-tccagatgggaaggacgtgtcactgttttgtcaaatggtatcaagtgtcgattttgtaccaccaatggcagcgttagaagagaaggggattttgttcacttcaccatttgttctagcatccaccaatgccggatcaattaacgcccccactgtatctgacagtagggcccttgctagaagatttcactttgacatgaatatcgaggtgatctcaatgtacagccaaaatggcaaaatcaacatgcccatgt-ctgttaaatcatgtgatgaggattg-ctgtccggtcaattttaagaaatgctgtccactagtgtgcggcaaggccatccagtttatcgacaggagaacccaagttagatactcgt-tggacatgctggtcacagagatgttcagggaatacaaccacagacacagcgtaggagccactcttgaagctttgttccaaggaccaccagtctatagggaaattaagattagcgttgctccagagacgccccccccaccggcgattgctgatctgttgaaatcggtagacagcgaggctgtgagagagtactgcaaggagaaaggttggctcgtgccagaaatcaactccactttgcaaattgaaaaacacgtcagtagagcattcatctgcctccaagcactaactacatttgtatcagtggctggaataatttacatcatatacaagttgtttgctggcttccaaggtgcatacacaggaataccaaaccagaaacccaaagtacccactcttagacaagctaaagtacaaggtccagcgtttgaattcgccgtatccatgatgaaaagaaacgccagcacagtgaaaacagaatatggcgagttcaccatgctcggaatctatgataggtgggcggtgttgccacgacacgcaaaacctggaccaaccatcttaatgaacgaccaagaggttggcgtgttggatgccaaggaattggtggacaaggatgggaccaacttgg-agct--aacacttttgaagctcaatagaaatgagaaatttagagatatccgagggtttctagcaagagaggaggttgaggtcaatgaggctgtgcttgctatcaacacaagtaagttcccaaacatgtacatcccagttggacaagtcatgga-ttatggatttctgaaccttggagggacgcccaccaagaggatgctcatgtataacttcccaaccagagcaggacaatgtggcggcgttttaatgtcgacaggaaaagtcttgggaatacatgtgggagggaatggacatcaggggttctctgctgccctccttagacactatttcaa-tgaggaacaaggacagatagaattcattgaaagtt-caaaagaggcagggttcccagtaatcaacactcctagtaagaccaagctggagcccagtgtgttccaccaggtgtttgaaggcaccaaggaaccggcagtcctcagaaatggtgacccgcgcctcaaggccaactttgaagaggcaattttctccaagtacatcggcaatgtcaatacacatgtggacgaatacatgca-tgaagccgtggaccactacgcaggacaactagccactttagatatcagtacagaacccatgaaactggaagatgctgtctatggtacagaggggttggaagctttagacttgactaccagcgcaggctacccgtatgtggccttaggcattaagaaaagagacatactatccaagaagaccaaagacctcaccaaactcaaagagtgcatggataagtatggtttaaatttgcc-aatggtgacatatgttaagga--tgaactaaga-tccgctgaaaaggtggccaaagggaaatccagactcattgaggcctctagtcttaatgattcagtagcaatgaggcagacgtttgggaacctgtataagaccttccacctcaaccctggcatcgtcaccggcagcgccgttgggtgcgatccagatgtgttttggggtaagattccagtcatgcttgacggccatctcatagcctttgactactctggttatgatgctagtcttagtccggtttggttcgcatgtctgaagctcctcctggaaaaattagggtacatcaacaaagagacaaattacatagattacctttgcaattcccatcatttgtacagggataaacattactttgtgaggggtgggatgccat---caggatgttcagggactagcatatttaacactatgattaataacatcataatcaggaccctcatgctaaaagtttacaaaggcatagacctggaccaattcagaa--tgattgcatatggtgatga--tgtcattgcttcctacccgtggcctatagatgcttccttattggctgaagcagggaaagactatgggctgattatgactccagcagacaagggtgagtgctttaatgaagtgacctgggccaatgttacattcttaaaa-agatactttagggcagatg-agcaatacccatttctagtccaccctgtcatgccaatgaaggatatacaagagtctattagatggaccaaagatcctaagaacacacaagaccacgtgcgctcgctgtgtctattggcctggcacaatggtgagcacgaatatgaggagttcatacgta-aaatcaga-agc-gtgcctgttggacgctgtctgacccttcccgctttttcaacactgcgtaggaaatggttggactcctttt--aaag-ttaaagtgcaattg---g----ct-aa-tcac----aattggcttaaccc--tactgcatgaaccgaactagacataagtgcggtaggggtaaattctccg-cgttcggtgcgg------------------------------------------------------------------------------------------------------------------------------------------------------------------------------------------------------------------------
>AB705308.1_Echovirus_E6_RNA_complete_genome_strain:_Echo6/Hokkaido.JPN/19720/2011
-----ttaaaac-a--g--c-ct--g-tgggttgtt-cccacccaca---gggcccactggg-cgctagcacactggtattacggtacccttgtgcgcctgttttattcaccct----accc--cat-tgc---aact-tagaagc-taacc--aagtac-----ggtcattaggcagctcagtaagccaactgagttttgaccaa-gcacttctg-tt-accccggactgagtatcaataggctgtttgcacggctgaaggagaaaacgttcgttacccgaccaattacttcgagaaacct-agtatcaccatgaaggttgcgcagtgtttcgctccgcac--aacccca--gtgtagatcaggccgatgagtcaccgcac-t-ccccac-gggcgaccgtggc-ggtggctgcgctggcgg-cctgcccatgggcc---aacccatgggacgcttcaaaactgacatggtgtgaagagtctattgagctaattggtagtcctccggcccctgaatgcggctaatcctaactgcggagcaga-tacctacatgccagtgggcg-gtctgtcgtaacgggcaactctgcagcggaaccgactactttgggtgtccgtgttt---cc-ttttat-t-----cctat--actggctgc-ttatggtgacaattgagagattgttaccatatagctattggattggccatccggtgacaaacagagcgattgtttacctatttgttggtttcgtaccattgaattttaaag-------ttttaaaaaccc-tcaatcttgttttagcacttaac---gcagc------aaa-atgggagcccaagtgtcgactcagaaaactggggcacatgagaccagcttgaatgccagcggaaactctatcattca-ttacacaaacattaactactataaagatgc--agcctccaattccgccaaccgacaagacttcacacaagacccagggaaattcacggagcca-gtcaaggatataatggtgaaatcattaccggctctgaactccccgtctgccgaagagtgcggctacagtgatagggtaaggtccatcactctcggtaattcaactatcactacccaggaaagtgccaatgtagtcgtcgggtacggggtctggccagattacctcagcgatgaggaagccactgcggaagatcaacccacccaaccagatgtggctacatgcaggttctatacgctagactcagtatcgtggatgaaggagtcgcaaggatggtggtggaagttccccgacgccctgagagatatgggcctgtttgggcaaaatatgcagtatcattacctgggtaggtccggttataccatacatgtgcagtgtaacgcctctaaatttcaccaagggtgccttttagtagtatgtgttccagaagctgagatgggtgctgctaacatcaacgaaaagatcaatagagaacatctgagcaatggtgaggtggccaacacattcttagg-----------cactaagtcaagcaacaccaatgacgtgcaacaggcggtgtttaacgctggcatgggtgtggcagtaggaaacctgactattttcccacatcagtggatcaacttacgtaccaataattgtgccactatagtcatgccatacatcaacagtgtgcctatggacaatatgtttcgccattacaacttcacactaatgattatcccatttgccaaacttgattatgcagctggctcgtcgacctatatccccattactgtaaccgttgcaccgatgtgtgctgagtacaacggtttgagactg---gctg---gaca---ccaaggcttacctgtgatgaacacaccgggtagcaatcaattcctaacctccgatgattaccaatcccccactgccatgccgcagtttgatgtgacgccggaaatgaatataccaggtgaagtgaaaaacttaatggaaattgcagaggtggattcagtggttccagtcaacaatgtgaac-gaga----atgtcaa------cagcc----tggaggccta-taggataccagtgcattca---gtaacggaaactggtgcaca-------------ag----tttttggcttcacgttacagcccggggcggacacggttatggagaggacactattaggtgagatccttaattactatgcgaactggtcaggtagcataaagcttacatttatgtactgtggatcggcgatggcaaccggaaagttccttctagcctactcacccccaggggcgggcgtacccaaaagccgtaaggaggcaatgctaggtactcacattatttgggacatcgggttgcaatccagctgtgtgctgtgcgtaccatggatcagccaaacgcactatagattcgtgtccaaggatagttacaccgatgccgggttcatcacctgttggtatcaaactagcatagttgttcccgcggaggtacaaaaccaaagtgtcatactgtgcttcgtatcagcctgcaatgacttctcagtgcgtctgctgcgtgattcacccttcgtt-cgccagacagcattctatcagaacgacgt------gcagaacgcaattgaccgtg-----ctg----------t-agtgcgc------gtagccgacacaatgccaagtggtcccagtaattctgagagcattccagcgctcactgccgccgagacggggcatacatcacaagtggtaccaagcgacaccatccagacacgccatgtcaaaaacttccacgtcaggtcagaatcgtccgtggaaaacttcctcagtagatctgcctgtgtttacattgtggaatataaaac------------------aagagacgatacc---ccagacaa------a---atgtacgatagctgggttataaacactaggcaggtggctcag---ttgcgtaggaagctggaattcttcacatatgtgagatttgatgtggaagttacatttgttataaccagtgtg---------------caggatgactc---aactaggcagaacactgacacgccagcactcacc--caccagataatgtatgtgccaccagggggccccattccacaagccgtggacgactataactggcaaacctccacaaacccaagtgttttctggaccgaaggaagtgccccacctaggatgtccatccc-cttcatgagtgtgggtaacgcttatagcaacttttatgatggg-tggtcacatttctcacaaacaggtgtgtatggtttcaacaccctcaataatatgggaaagttatactttaggcatgtgaatgataaaacaatcagcccaattacaagcaaagttcgcatatatttcaagccaaagcacgtgaaggcatgggtgcc-tcgtccgccta-gactatgtgagtacacacacaaggacaacgtggactttgaacccaaaggcgtcaccacgtcccggactcagttaacaattagta---------------actccacgc----------------------------------------------------------atgtggaaaa-------ctacggagc-ctctggccagcagtctggagcggtttatgtgggtaactacaggttagtcaataggcacttagctacacacaatgattggcaaaattgtgtgtgggaagactacaacagggatctccttgtgagcaccaccacagctcatgggtgcgacaccatcgccagatgccaatgcacagcgggcgtatacttctgtgcttcaaggaacaagcattatccagttagctttgaaggcccaggcctggttgaggtgcaagaaagtgagtactaccccaag-agatatcaatcacatgtcttgcttgcagcagggttctcagaaccaggcgattgcggtggtatccttagatgcgagcatggtgtgattggactggtcactatgggtggtgagggagttgtcggatttgccgacgtccgcgacctactgtggttagaagatgatgccatggagcagggtgtgagagactatgtcgaacaacttggaaacgcttttggatcaggattcaccaaccagatatgtgaacaggtcaacgttcttaaagagtcactaataggacaagactccatcctggaaaaatctctcaaggcacttgtgaagatcatttcagcactggtgattgtggtgagaaatcatgatgacctaataacagtgactgccacactagctcttattggttgtacctcatcaccgtggcgttggcttaaacaga-aagtgtcacagtactatgggatacccacagctgagcgtca-aaacaacgggtggctcaagaagtttacag-agatgacaaacgcctgtaaggga-atggaatggattgccatcaagattcagaaattcatagagtggctcaaaattaaaatcctaccggaggtgaaagaaaagcacgagtttttatccaggcttaaacagcttcccctctt-ggaaagccaaatcgctaccatcgaacaaagtgcaccatcccagggcgaccaagaacagcttttctcgaacgttcagtactttgctcactattgcagaaaatacgcacctttgtatgctgctgaggccaaaagagtgttctctcttgagaagaaaatgagcaactacatacagttcaagtccaaa------tgccgtattgaacctgtatgcttgcttttgcatggaagcccaggtgctggaaagtcggtggcaaccaacctgattgggcgatcactagccgagaagcttaacagctcagtgtactctttgccacctgatccagatcactttgatggttacaagcagcaagccgtcgtgattatggacgacttgtgcaaaaa-cccggatggcaaagatgtatccctgttctgtcagatggtgtccagtgtagattttgtaccgccaatggctgcattagaggagaaaggtattctgttcacttccccctttgtcctagcatcgaccaatgcaggctctatcaatgcaccaaccgtgtcagacagcagagccctggccaggaggttccactttgacatgaacattgaggtcatatccatgtacagccaaaatggcaagatcaacatgcccatgt-cagtgaagacatgcgatgaagagtg-ctgtccggttaatttcaagaggtgttgccctctcgtctgtggcaaggcaattcagtttgtcgatagaagaacacaggttaggtactcat-tggacatgttagtcaccgaaatgtttagggagtacaatcatagacacagtgttggagcaaccctcgaagcattatttcaaggtccaccagtgtacagggagatcaaaatcagcgttgcacctgaaacccctccaccgccagcaattgctgatttactaaaatcagtggatagcgaagcggtgagagagtactgtaaagagaagggatggctgttacccgaaattaattctgctcttcagattgagaaacatgttagcagagctttcatatgcctccaagcactaacaacttttgtatccgtggccggcatcatatacattatttacaaactgtttgcaggtttccagggcgcatatacaggaatgcctaatcaaaaacccaaggtgcctacactaaggcaagccaaagtgcaaggccccgcttttgaatttgctgtggctatgatgaaaagaaactccagcacggtgaaaacagagtatggcgagttcaccatgctaggcatttatgataggtgggccgtccttccgcgccacgccaaacctgggccaactattcttatgaatgagcaagaggttggcgtgttggatgcaaaggagttagtggacaaagatggcacaaatctcg-agct--gacactgctgaaactcaaccggaatgagaagttcagggacatcagaggtttcttagctaaagaagaagttgaagttaacgaggctgtcctagcaataaacaccagcaaattcccaaacatgtacatcccagtgggacaggttacaga-ctatggttttttgaacctaggtggcaccccaacaaagagaatgcttatgtacaatttccccactagagctggccagtgcggtggtgttatcatgtccactggcaaagtattggggatacatgttggtgggaatggccagcaaggcttctcagcagctctcttaaggcactacttcaa-tgatgagcaaggtgaaattgagttcattgaaaact-cgagggacgcagggttcccagtcatcaacacaccaagcaaaacgaagttggaacccagcgtcttccaccaggtgtttgaaggcaacaaggaaccggcggttctcagaaatggggacccgcgactcaaagcagattttgaggaggcaatcttctccaagtatatcggcaatgtgaacacacatgtagatgaatatatgat-ggaggccatagaccactacgcaggacaactagccactctggatatcagcacggagcccatgaaattagaggatgcagtgtatggcacagaagggttggaagcacttgatttgaccaccagtgcaggatacccgtacgtcgcattgggcattaagaagagagatatcttgtctaagaagactaaggatttgaccaagttaaaggaatgcatggacaaatatggcttgaaccttcc-aatggtgacctatgtgaaaga--tgagctcaga-tcagcagagaaagtagccaggggtaagtccagacttatcgaagcatccagcttgaatgattctgttgcaatgagacaaacttttggcaatctatacaagacattccatttgaacccagggattgtaaccggcagtgcagttgggtgtgatcctgacctcttctggagcaaaatacctgtaatgctagatgggcatctcatagcttttgattactccgggtacgatgccagtctgagccccgtgtggtttgcttgtttgaagctgctacttgaaaagcttgggtactcacacaaggagacaaattacattgattacttgtgtaactcccaccacttgtacagagacaaacactactttgtgcgtggtggaatgccat---caggttgctctggtaccagcattttcaattcaatgatcaacaacatcataatcaggacactaatgttgaaagtgtataagggtatcgacctggatcaattcagaa--tgattgcctatggcgacga--tgtgattgcgtcttacccctggccaattgacgcctctttgcttgctgaggccggcaaagggtatggactggttatgacaccagcagacaagggggaatgtttcaatgaagtcacctggaccaatgtcaccttcttgaag-aggtatttcagagcggacg-agcaataccctttcctggtccatcctgttatgccaatgaaagacattcatgaatcgattagatggacaaaagacccgaagaacactcaagaccatgtgcgctccttgtgcctattggcctggcacaatggggagcacgactacgaggaattcattaaga-agatcaga-agc-gtcccagttggtcgctgtttaaccttacccgcgttttcgaccctgcgcaggaaatggttggactcctttt--aaa--ttagag-acaatttattg-a-----aa-tcta----aattggcttaaccc--taccgcactcaccgaactagacaacggtgtggtaggggtaaattccccg-cattcggtgcggg-----------------------------------------------------------------------------------------------------------------------------------------------------------------------------------------------------------------------
>AB705309.1_Echovirus_E6_RNA_complete_genome_strain:_Echo6/Hokkaido.JPN/19722/2011
-----ttaaaac-a--g--c-ct--g-tgggttgtt-cccacccaca---gggcccactggg-cgctagcacactggtattacggtacccttgtgcgcctgttttattcaccct----accc--cat-tgc---aact-tagaagc-taacc--aagtac-----ggtcattaggcagctcagtaagccaactgagttttgaccaa-gcacttctg-tt-accccggactgagtatcaataggctgtttgcacggctgaaggagaaaacgttcgttacccgaccaattacttcgagaaacct-agtatcaccatgaaggttgcgcagtgtttcgctccgcac--aacccca--gtgtagatcaggccgatgagtcaccgcac-t-ccccac-gggcgaccgtggc-ggtggctgcgctggcgg-cctgcccatgggcc---aacccatgggacgcttcaaaactgacatggtgtgaagagtctattgagctaattggtagtcctccggcccctgaatgcggctaatcctaactgcggagcaga-tacctacatgccagtgggcg-gtctgtcgtaacgggcaactctgcagcggaaccgactactttgggtgtccgtgttt---cc-ttttat-t-----cctat--actggctgc-ttatggtgacaattgagagattgttaccatatagctattggattggccatccggtgacaaacagagcgattgtttacctatttgttggtttcgtaccattgaattttaaag-------ttttaaaaaccc-tcaatcttgttttagcacttaac---gcagc------aaa-atgggagcccaagtgtcgactcagaaaactggggcacatgagaccagcttgaatgccagcggaaactctatcattca-ttacacaaacattaactactataaagatgc--agcctccaattccgccaaccgacaagacttcacgcaagacccagggaaattcacggagcca-gtcaaggatataatggtgaaatcattaccggctctgaactccccgtctgccgaagagtgcggctacagtgatagggtaaggtccatcactctcggtaattcaactatcactacccaggaaagtgccaatgtagtcgtcgggtacggggtgtggccagattacctcagcgatgaggaagccactgcggaagatcaacccacccaaccagatgtggctacatgcaggttctatacgctagactcagtatcgtggatgaaggagtcgcaaggatggtggtggaagttccccgacgccctgagagatatgggcctgtttgggcaaaatatgcagtatcattacctgggtaggtccggttataccatacatgtgcagtgtaacgcctctaaatttcaccaagggtgccttttagtagtatgtgttccagaagctgagatgggtgctgctaacatcaacgaaaagatcaatagagaacatctgagcaatggtgaggtgaccaacacattcttagg-----------cactaagtcaagcaacaccaatgacgtgcaacaggcggtgtttaacgctggcatgggtgtggcagtaggaaacctgactattttcccacatcagtggatcaacttacgtaccaataattgtgccactatagtcatgccatacatcaacagtgtgcctatggacaatatgtttcgccattacaacttcacactaatgattatcccatttgccaaacttgattatgcagctggctcgtcgacctatatccccattactgtaaccgttgcaccgatgtgtgctgagtacaacggtttgagactg---gctg---gaca---ccaaggcttacctgtgatgaacacaccgggtagcaatcaattcctaacctccgatgattaccaatcccccactgccatgccgcagtttgatgtgacgccggaaatgaatataccaggtgaagtgaaaaacttaatggaaattgcagaggtggattcagtggttccagtcaacaatgtgaac-gaga----atgtcaa------cagcc----tggaggccta-taggataccagtgcattca---gtaacggaaactggtgcaca-------------ag----tttttggcttcacgttacagcccggggcggacacggttatggagaggacactattaggtgagatccttaattactatgcgaactggtcaggtagcataaagcttacatttatgtactgtggatcggcgatggcaaccggaaagttccttctagcctactcacccccaggggcgggcgtacccaaaagccgtaaggaggcaatgctaggtactcacattatttgggacatcgggttgcaatccagctgtgtgctgtgcgtaccatggatcagccaaacgcactatagattcgtgtccaaggatagttacaccgatgccgggttcatcacctgttggtatcaaactagcatagttgttcccgcggaggtacaaaaccaaagtgtcatactgtgcttcgtatcagcctgcaatgacttctcagtgcgtctgctgcgtgattcacccttcgtt-cgccagacagcattctatcagaacgacgt------gcagaacgcaattgaccgtg-----ctg----------t-agtgcgc------gtagccgacacaatgccaagtggtcccagtaattctgagagcattccagcgctcactgccgccgagacggggcatacatcacaagtggtaccaagcgacaccatccagacacgccatgtcaaaaacttccacgtcaggtcagaatcgtccgtggaaaacttcctcagtagatctgcctgtgtttacattgtggaatataaaac------------------aagagacgatacc---ccagacaa------a---atgtacgatagctgggttataaacactaggcaggtggctcag---ttgcgtaggaagctggaattcttcacatatgtgagatttgatgtggaagttacatttgttataaccagtgtg---------------caggatgactc---aactaggcagaacactgacacgccagcactcacc--caccagataatgtatgtgccaccagggggccccattccacaagccgtggacgactataactggcaaacctccacaaacccaagtgttttctggaccgaaggaagtgccccacctaggatgtccatccc-cttcatgagtgtgggtaacgcttatagcaacttttatgatggg-tggtcacatttctcacaaacaggtgtgtatggtttcaacaccctcaataatatgggaaagttatactttaggcatgtgaatgataaaacaatcagcccaattacaagcaaagttcgcatatatttcaagccaaagcacgtgaaggcatgggtgcc-tcgtccgccta-gactatgtgagtacacacacaaggacaacgtggactttgaacccaaaggcgtcaccacgtcccggactcagttaacaattagta---------------actccacgc----------------------------------------------------------atgtggaaaa-------ctacggagc-ctttggccaacagtctggagcggtttatgtgggtaactacaggttagtcaataggcacttagctacacacaatgattggcaaaattgtgtgtgggaagactacaacagggatctccttgtgagcaccaccacagctcatgggtgcgacaccatcgccagatgccaatgcacagcgggcgtatacttctgtgcttcaaggaacaagcattatccagttagctttgaaggcccaggcctggttgaggtgcaagaaagtgagtactaccccagg-agatatcaatcacatgtcttgcttgcagcagggttctcagaaccaggcgattgcggtggtatccttagatgcgagcatggtgtgattggactggtcactatgggtggtgagggagttgtcggatttgccgacgtccgcgacctactgtggttagaagatgatgccatggagcagggtgtgagagactatgtcgaacaacttggaaacgcttttggatcaggattcaccaaccagatatgtgaacaggtcaacgttcttaaagagtcactaataggacaagactccatcctggaaaaatctctcaaggcacttgtgaagatcatttcagcactggtgattgtggtgagaaatcatgatgacctaataacagtgactgccacactagctcttattggttgtacctcatcaccgtggcgttggcttaaacaga-aagtgtcacagtactatgggatacccacagctgagcgtca-aaacaacgggtggctcaagaagtttacag-agatgacaaacgcctgtaaggga-atggaatggattgccatcaagattcagaaattcatagagtggctcaaaattaaaatcctaccggaggtgaaagaaaagcacgagtttttatccaggcttaaacagcttcccctctt-ggaaagccaaatcgctaccatcgaacaaagtgcaccatcccagggcgaccaagaacagcttttctcgaacgttcagtactttgctcactattgcagaaaatacgcacctttgtatgctgctgaggccaaaagagtgttctctcttgagaagaaaatgagcaactacatacagttcaagtccaaa------tgccgtattgaacctgtatgcttgcttttgcatggaagcccaggtgctggaaagtcggtggcaaccaacctgattgggcgatcactagccgagaagcttaacagctcagtgtactctttgccacctgatccagatcactttgatggttacaagcagcaagccgtcgtgattatggacgacttgtgcaaaaa-cccggatggcaaagatgtatccctgttctgtcagatggtgtccagtgtagattttgtaccgccaatggctgcattagaggagaaaggtattctgttcacttccccctttgtcctagcatcgaccaatgcaggctctatcaatgcaccaaccgtgtcagacagcagagccctggccaggaggttccactttgacatgaacattgaggtcatatccatgtacagccaaaatggcaagatcaacatgcccatgt-cagtgaagacatgcgatgaagagtg-ctgtccggttaatttcaagaggtgttgccctctcgtctgtggcaaggcaattcagtttgtcgatagaagaacacaggttaggtactcat-tggacatgttagtcaccgaaatgtttagggagtacaatcatagacacagtgttggagcaaccctcgaagcattatttcaaggtccaccagtgtacagggagatcaaaatcagcgttgcacctgaaacccctccaccgccagcaattgctgatttactaaaatcagtggatagcgaagcggtgagagagtactgtaaagagaagggatggctgttacccgaaattaattctgctcttcagattgagaaacatgttagcagagctttcatatgcctccaagcactaacaacttttgtatccgtggccggcatcatatacattatttacaaactgtttgcaggtttccagggcgcatatacaggaatgcctaatcaaaaacccaaggtgcctacactaaggcaagccaaagtgcaaggccccgcttttgaatttgctgtggctatgatgaaaagaaactccagcacggtgaaaacagagtatggcgagttcaccatgctaggcatttatgataggtgggccgtccttccgcgccacgccaaacctggaccaactattcttatgaatgagcaagaggttggcgtgttggatgcaaaggagttagtggacaaagatggcacaaatctcg-agct--gacactgctgaaactcaaccggaatgagaagttcagggacatcagaggtttcttagctaaagaagaagttgaagttaacgaggctgtcctagcaataaacaccagcaaattcccaaacatgtacatcccagtgggacaggttacaga-ctatggttttttgaacctaggtggcaccccaacaaagagaatgcttatgtacaatttccccactagagcaggccaatgcggtggtgttatcatgtccactggcaaagtattggggatacatgttggtgggaatggccagcaaggcttctcagcagctctcttaaggcactacttcaa-tgatgagcaaggtgagattgagttcattgaaaact-cgagggacgcagggttcccagtcatcaacacaccaagcaaaacgaagttggaacccagcgtcttccaccaggtgtttgaaggcaacaaggaaccggcggttctcagaaatggggacccgcgactcaaagcagattttgaggaggcaatcttctccaagtatatcggcaatgtgaacacacatgtagatgaatatatgat-ggaggccatagaccactacgcaggacaactagccactctggatatcagcacggagcccatgaaattagaggatgcagtgtatggcacagaagggttggaagcacttgatttgaccaccagtgcaggatacccgtacgtcgcattgggcattaagaagagagatatcttgtctaagaagactaaggatttgaccaagttaaaggaatgcatggacaaatatggcttgaaccttcc-aatggtgacctatgtgaaaga--tgagctcaga-tcagcagagaaagtagccaggggtaagtccagacttatcgaagcatccagcttgaatgattctgttgcaatgagacaaacttttggcaatctatacaagacattccatttgaacccagggattgtaaccggcagtgcagttgggtgtgatcctgacctcttctggagcaaaatacctgtaatgctagatgggcatctcatagcttttgattactccgggtacgatgccagtctgagccccgtgtggtttgcttgtttgaagctgctacttgaaaagcttgggtactcacacaaggagacaaattacattgattacttgtgtaactcccaccacttgtacagagacaaacactactttgtgcgtggtggaatgccat---caggttgctctggtaccagcattttcaattcaatgatcaacaacatcataatcaggacactaatgttgaaagtgtataagggtatcgacctggatcaattcagaa--tgattgcctatggcgacga--tgtgattgcgtcttacccctggccaattgacgcctctttgcttgctggggccggcaaagggtatggactggttatgacaccagcagacaagggggaatgtttcaatgaagtcacctggaccaatgtcaccttcttgaag-aggtatttcagagcggacg-agcaataccctttcctggtccatcctgttatgccaatgaaagacattcatgaatcgattagatggacaaaagacccgaagaacactcaagaccatgtgcgctccttgtgcctattggcctggcacaatggggagcacgactacgaggaattcattaaga-agatcaga-agc-gtcccagttggtcgctgtttaaccttacccgcgttttcgaccctgcgcaggaaatggttggactcctttt--aaa--ttagag-acaatttattg-a-----aa-tcta----aattggcttaaccc--taccgcactcaccgaactagacaacggtgtggtaggggtaaattccccg-cattcggtgcggg-----------------------------------------------------------------------------------------------------------------------------------------------------------------------------------------------------------------------
>AB705310.1_Echovirus_E6_RNA_complete_genome_strain:_Echo6/Hokkaido.JPN/19723/2011
-----ttaaaac-a--g--c-ct--g-tgggttgtt-cccacycaca---gggcccactggg-cgctagcacactggtattacggtacccttgtgcgcctgttttattcaccct----accc--cat-tgc---aact-tagaagc-taacc--aagtac-----ggtcattaggcagctcagtaagccaactgagttttgaccaa-gcacttctg-tt-accccggactgagtatcaataggctgtttgcacggctgaaggagaaaacgttcgttacccgaccaattacttcgagaaacct-agtatcaccatgaaggttgcgcagtgtttcgctccgcac--aacccca--gtgtagatcaggccgatgagtcaccgcac-t-ccccac-gggcgaccgtggc-ggtggctgcgctggcgg-cctgcccatgggcc---aacccatgggacgcttcaaaactgacatggtgtgaagagtctattgagctaattggtagtcctccggcccctgaatgcggctaatcctaactgcggagcaga-tacctacatgccagtgggcg-gtctgtcgtaacgggcaactctgcagcggaaccgactactttgggtgtccgtgttt---cc-ttttat-t-----cctat--actggctgc-ttatggtgacaattgagagattgttaccatatagctattggattggccatccggtgacaaacagagcgattgtttacctatttgttggtttcgtaccattgaattttaaag-------ttttaaaaaccc-tcaatcttgttttagcacttaac---gcagc------aaa-atgggagcccaagtgtcgactcagaaaactggggcacatgagaccagcttgaatgccagcggaaactctatcattca-ttacacaaacattaactactataaagatgc--agcctccaattccgccaaccgacaagacttcacgcaagacccagggaaattcacggagcca-gtcaaggatataatggtgaaatcattaccggctctgaactccccgtctgccgaagagtgcggctacagtgatagggtaaggtccatcactctcggtaattcaactatcactacccaggaaagtgccaatgtagtcgtcgggtacggggtgtggccagattacctcagcgatgaggaagccactgcggaagatcaacccacccaaccagatgtggctacatgcaggttctatacgctagactcagtatcgtggatgaaggagtcgcaaggatggtggtggaagttccccgacgccctgagagatatgggcctgtttgggcaaaatatgcagtatcattacctgggtaggtccggttataccatacatgtgcagtgtaacgcctctaaatttcaccaagggtgccttttagtagtatgtgttccagaagctgagatgggtgctgctaacatcaacgaaaagatcaatagagaacatctgagcaatggtgaggtgaccaacacattcttagg-----------cactaagtcaagcaacaccaatgacgtgcaacaggcggtgtttaacgctggcatgggtgtggcagtaggaaacctgactattttcccacatcagtggatcaacttacgtaccaataattgtgccactatagtcatgccatacatcaacagtgtgcctatggacaatatgtttcgccattacaacttcacactaatgattatcccatttgccaaacttgattatgcagctggctcgtcgacctatatccccattactgtaaccgttgcaccgatgtgtgctgagtacaacggtttgagactg---gctg---gaca---ccaaggcttacctgtgatgaacacaccgggtagcaatcaattcctaacctccgatgattaccaatcccccactgccatgccgcagtttgatgtgacgccggaaatgaatataccaggtgaagtgaaaaacttaatggaaattgcagaggtggattcagtggttccagtcaacaatgtgaac-gaga----atgtcaa------cagcc----tggaggccta-taggataccagtgcattca---gtaacggaaactggtgcaca-------------ag----tttttggcttcacgttacagcccggggcggacacggttatggagaggacactattaggtgagatccttaattactatgcgaactggtcaggtagcataaagcttacatttatgtactgtggatcggcgatggcaaccggaaagttccttctagcctactcacccccaggggcgggcgtacccaaaagccgtaaggaggcaatgctaggtactcacattatttgggacatcgggttgcaatccagctgtgtgctgtgcgtaccatggatcagccaaacgcactatagattcgtgtccaaggatagttacaccgatgccgggttcatcacctgttggtatcaaactagcatagttgttcccgcggaggtacaaaaccaaagtgtcatactgtgcttcgtatcagcctgcaatgacttctcagtgcgtctgctgcgtgattcacccttcgtt-cgccagacagcattctatcagaacgacgt------gcagaacgcaattgaccgtg-----ctg----------t-agtgcgc------gtagccgacacaatgccaagtggtcccagtaattctgagagcattccagcgctcactgccgccgagacggggcatacatcacaagtggtaccaagcgacaccatccagacacgccatgtcaaaaacttccacgtcaggtcagaatcgtccgtggaaaacttcctcagtagatctgcctgtgtttacattgtggaatataaaac------------------aagagacgatacc---ccagacaa------a---atgtacgatagctgggttataaacactaggcaggtggctcag---ttgcgtaggaagctggaattcttcacatatgtgagatttgatgtggaagttacatttgttataaccagtgtg---------------caggatgactc---aactaggcagaacactgacacgccagcactcacc--caccagataatgtatgtgccaccagggggccccattccacaagccgtggacgactataactggcaaacctccacaaacccaagtgttttctggaccgaaggaagtgccccacctaggatgtccatccc-cttcatgagtgtgggtaacgcttatagcaacttttatgatggg-tggtcacatttctcacaaacaggtgtgtatggtttcaacaccctcaataatatgggaaagttatactttaggcatgtgaatgataaaacaatcagcccaattacaagcaaagttcgcatatatttcaagccaaagcacgtgaaggcatgggtgcc-tcgtccgccta-gactatgtgagtacacacacaaggacaacgtggactttgaacccaaaggcgtcaccacgtcccggactcagttaacaattagta---------------actccacgc----------------------------------------------------------atgtggaaaa-------ctacggagc-ctttggccaacagtctggagcggtttatgtgggtaactacaggttagtcaataggcacttagctacacacaatgattggcaaaattgtgtgtgggaagactacaacagggatctccttgtgagcaccaccacagctcatgggtgcgacaccatcgccagatgccaatgcacagcgggcgtatacttctgtgcttcaaggaacaagcattatccagttagctttgaaggcccaggcctggttgaggtgcaagaaagtgagtactaccccaag-agatatcaatcacatgtcttgcttgcagcagggttctcagaaccaggcgattgcggtggtatccttagatgcgagcatggtgtgattggactggtcactatgggtggtgagggagttgtcggatttgccgacgtccgcgacctactgtggttagaagatgatgccatggagcagggtgtgagagactatgtcgaacaacttggaaacgcttttggatcaggattcaccaaccagatatgtgaacaggtcaacgttcttaaagagtcactaataggacaagactccatcctggaaaaatctctcaaggcacttgtgaagatcatttcagcactggtgattgtggtgagaaatcatgatgacctaataacagtgactgccacactagctcttattggttgtacctcatcaccgtggcgttggcttaaacaga-aagtgtcacagtactatgggatacccacagctgagcgtca-aaacaacgggtggctcaagaagtttacag-agatgacaaacgcctgtaaggga-atggaatggattgccatcaagattcagaaattcatagagtggctcaaaattaaaatcctaccggaggtgaaagaaaagcacgagtttttatccaggcttaaacagcttcccctctt-ggaaagccaaatcgctaccatcgaacaaagtgcaccatcccagggcgaccaagaacagcttttctcgaacgttcagtactttgctcactattgcagaaaatacgcacctttgtatgctgctgaggccaaaagagtgttctctcttgagaagaaaatgagcaactacatacagttcaagtccaaa------tgccgtattgaacctgtatgcttgcttttgcatggaagcccaggtgctggaaagtcggtggcaaccaacctgattgggcgatcactagccgagaagcttaacagctcagtgtactctttgccacctgatccagatcactttgatggttacaagcagcaagccgtcgtgattatggacgacttgtgcaaaaa-cccggatggcaaagatgtatccctgttctgtcagatggtgtccagtgtagattttgtaccgccaatggctgcattagaggagaaaggtattctgttcacttccccctttgtcctagcatcgaccaatgcaggctctatcaatgcaccaaccgtgtcagacagcagagccctggccaggaggttccactttgacatgaacattgaggtcatatccatgtacagccaaaatggcaagatcaacatgcccatgt-cagtgaagacatgcgatgaagagtg-ctgtccggttaatttcaagaggtgttgccctctcgtctgtggcaaggcaattcagtttgtcgatagaagaacacaggttaggtactcat-tggacatgttagtcaccgaaatgtttagggagtacaatcatagacacagtgttggagcaaccctcgaagcattatttcaaggtccaccagtgtacagggagatcaaaatcagcgttgcacctgaaacccctccaccgccagcaattgctgatttactaaaatcagtggatagcgaagcggtgagagagtactgtaaagagaagggatggctgttacccgaaattaattctgctcttcagattgagaaacatgttagcagagctttcatatgcctccaagcactaacaacttttgtatccgtggccggcatcatatacattatttacaaactgtttgcaggtttccagggcgcatatacaggaatgcctaatcaaaaacccaaggtgcctacactaaggcaagccaaagtgcaaggccccgcttttgaatttgcagtggctatgatgaaaagaaactccagcacggtgaaaacagagtatggcgagttcaccatgctaggcatttatgataggtgggccgtccttccgcgccacgccaaacctgggccaactattcttatgaatgagcaagaggttggcgtgttggatgcaaaggagttagtggacaaagatggcacaaatctcg-agct--gacactgctgaaactcaaccggaatgagaagttcagggacatcagaggtttcttagctaaagaagaagttgaagttaacgaggctgtcctagcaataaacaccagcaaattcccaaacatgtacatcccagtgggacaggttacaga-ctatggttttttgaacctaggtggcaccccaacaaagagaatgcttatgtacaatttccccactagagcaggccaatgcggtggtgttatcatgtccactggcaaagtattggggatacatgttggtgggaatggccagcaaggcttctcagcagctctcttaaggcactacttcaa-tgatgagcaaggtgaaattgagttcattgaaaact-cgagggacgcagggttcccagtcatcaacacaccaagcaaaacgaagttggaacccagcgtcttccaccaggtgtttgaaggcaacaaggaaccggcggttctcagaaatggggacccgcgactcaaagcagattttgaggaggcaatcttctccaagtatatcggcaatgtgaacacacatgtagatgaatatatgat-ggaggccatagaccactacgcaggacaactagccactctggatatcagcacggagcccatgaaattagaggatgcagtgtatggcacagaagggttggaagcacttgatttgaccaccagtgcaggatacccgtacgtcgcattgggcattaagaagagagatatcttgtctaagaagactaaggatttgaccaagttaaaggaatgcatggacaaatatggcttgaaccttcc-aatggtgacctatgtgaaaga--tgagctcaga-tcagcagagaaagtagccaggggtaagtccagacttatcgaagcatccagcttgaatgattctgttgcaatgagacaaacttttggcaatctatacaagacattccatttgaacccagggattgtaaccggcagtgcagttgggtgtgatcctgacctcttctggagcaaaatacctgtaatgctagatgggcatctcatagcttttgattactccgggtacgatgccagtctgagccccgtgtggtttgcttgtttgaagctgctacttgaaaagcttgggtactcacacaaggagacaaattacattgattacttgtgtaactcccaccacttgtacagagacaaacactactttgtgcgtggtggaatgccat---caggttgctctggtaccagcattttcaattcaatgatcaacaacatcataatcaggacactaatgttgaaagtgtataagggtatcgacctggatcaattcagaa--tgattgcctatggcgacga--tgtgattgcgtcttacccctggccaattgacgcctctttgcttgctgaggccggcaaagggtatggactggttatgacaccagcagacaagggggaatgtttcaatgaagtcacctggaccaatgtcaccttcttgaag-aggtatttcagagcggacg-agcaataccctttcctggtccatcctgttatgccaatgaaagacattcatgaatcgattagatggacaaaagacccgaagaacactcaagaccatgtgcgctccttgtgcctattggcctggcacaatggggagcacgactacgaggaattcattaaga-agatcaga-agc-gtcccagttggtcgctgtttaaccttacccgcgttttcgaccctgcgcaggaaatggttggactcctttt--aaa--ttagag-acaatttattg-a-----aa-tyta----aattggcttaaccc--taccgcactcaccgaactagacaacggtgtggtaggggtaaattccccg-cattcggtgcggg-----------------------------------------------------------------------------------------------------------------------------------------------------------------------------------------------------------------------
>AB705311.1_Echovirus_E6_RNA_complete_genome_strain:_Echo6/Hokkaido.JPN/19724/2011
-----ttaaaac-a--g--c-ct--g-tgggttgtt-cccacccaca---gggcccactggg-cgctagcacactggtattacggtacccttgtgcgcctgttttattcaccct----accc--cat-tgc---aact-tagaagc-taacc--aagtac-----ggtcattaggcagctcagtaagccaactgggttttgaccaa-gcacttctg-tt-accccggactgagtatcaataggctgtttgcacggctgaaggagaaaacgttcgttacccgaccaattacttcgagaaacct-agtatcaccatgaaggttgcgcagtgtttcgctccgcac--aacccca--gtgtagatcaggccgatgagtcaccgcac-t-ccccac-gggcgaccgtggc-ggtggctgcgctggcgg-cctgcccatgggcc---aacccatgggacgcttcaaaactgacatggtgtgaagagtctattgagctaattggtagtcctccggcccctgaatgcggctaatcctaactgcggagcaga-tacctacatgccagtgggcg-gtctgtcgtaacgggcaactctgcagcggaaccgactactttgggtgtccgtgttt---cc-ttttat-t-----cctat--actggctgc-ttatggtgacaattgagagattgttaccatatagctattggattggccatccggtgacaaacagagcgattgtttacctatttgttggtttcgtaccattgaattttaaag-------ttttaaaaaccc-tcaatcttgttttagcacttaac---gcagc------aaa-atgggagcccaagtgtcgactcagaaaactggagcacatgagaccagcttgaatgccagcggaaactctatcattca-ttacacaaacattaactactataaagatgc--agcctccaattccgccaaccgacaagacttcacgcaagacccagggaaattcacggagcca-gtcaaggatataatggtgaaatcattaccggctctgaactccccgtctgccgaagagtgcggctacagtgatagggtaaggtccatcactctcggtaattcaactatcaccacccaggaaagtgccaatgtagtcgtcgggtacggggtgtggccagattacctcagcgatgaggaagccactgcggaagatcaacccacccaaccagatgtggctacatgcaggttctatacgctagactcagtatcgtggatgaaggagtcgcaaggatggtggtggaagttccccgacgccctgagagatatgggcctgtttgggcaaaatatgcagtatcattacctgggtaggtccggttataccatacatgtgcagtgtaacgcctctaaatttcaccaagggtgccttttagtagtatgtgttccagaagctgagatgggtgctgctaaaatcaacgaaaagatcaatagagaacatctgagcaatggtgaggtgaccaacacattcttagg-----------cactaagtcaagcaacaccaatgacgtgcaacaggcggtgtttaacgctggcatgggtgtggcagtaggaaacctgactattttcccacatcagtggatcaacttacgtaccaataattgtgccactatagtcatgccatacatcaacagtgtgcctatggacaatatgtttcgccattacaacttcacactaatgattatcccatttgccaaacttgattatgcagctggctcgtcgacctatatccccattactgtaaccgttgcaccgatgtgtgctgagtacaacggtttgagactg---gctg---gaca---ccaaggcttacctgtgatgaacacaccgggtagcaatcaattcctaacctccgatgattaccaatcccccactgccatgccgcagtttgatgtgacgccggaaatgaatataccaggtgaagtgaaaaacttaatggaaattgcagaggtggattcagtggttccagtcaacaatgtgaac-gaga----atgtcaa------cagcc----tggaggccta-taggataccagtgcattca---gtaacggaaactggtgcaca-------------ag----tttttggcttcacgttacagcccggggcggacacggttatggagaggacactattaggtgagatccttaattactatgcgaactggtcaggtagcataaagcttacatttatgtactgtggatcggcgatggcaaccggaaagttccttctagcctactcacccccaggggcgggcgtacccaaaagccgtaaggaggcaatgctaggtactcacattatttgggacatcgggttgcaatccagctgtgtgctgtgcgtaccatggatcagccaaacgcactatagattcgtgtccaaggatagttacaccgatgccgggttcatcacctgttggtatcaaactagcatagttgttcccgcggaggtacaaaaccaaagtgtcatactgtgcttcgtatcagcctgcaatgacttctcagtgcgtctgctgcgtgattcacccttcgtt-cgccagacagcattctatcagaacgacgt------gcagaacgcaattgaccgtg-----ctg----------t-agtgcgc------gtagccgacacaatgccaagtggtcccagtaattctgagagcattccagcgctcactgccgccgagacggggcatacatcacaagtggtaccaagcgacaccatccagacacgccatgtcaaaaacttccacgtcaggtcagaatcgtccgtggaaaacttcctcagtagatctgcctgtgtttacattgtggaatataaaac------------------aagagacgatacc---ccagacaa------a---atgtacgatagctgggttataaacactaggcaggtggctcag---ttgcgtaggaagctggaattcttcacatatgtgagatttgatgtggaagttacatttgttataaccagtgtg---------------caggatgactc---aactaggcagaacactgacacgccagcactcacc--caccagataatgtatgtgccaccagggggccccattccacaagccgtggacgactataactggcaaacctccacaaacccaagtgttttctggaccgaaggaagtgccccacctaggatgtccatccc-cttcatgagtgtgggtaacgcttatagcaacttttatgatggg-tggtcacatttctcacaaacaggtgtgtatggtttcaacaccctcaataatatgggaaagttatactttaggcatgtgaatgataaaacaatcagcccaattacaagcaaagttcgcatatatttcaagccaaagcacgtgaaggcatgggtgcc-tcgtccgccta-gactatgtgagtacacacacaaggacaacgtggactttgaacccaaaggcgtcaccacgtcccggactcagttaacaattagta---------------actccacgc----------------------------------------------------------atgtggaaaa-------ctacggagc-ctttggccaacagtctggagcggtttatgtgggtaactacaggttagtcaataggcacttagctacacacaatgattggcaaaattgtgtgtgggaagactacaacagggatctccttgtgagcaccaccacagctcatgggtgcgacaccatcgccagatgccaatgcacagcgggcgtatacttctgtgcttcaaggaacaagcattatccagttagctttgaaggcccaggcctggttgaggtgcaagaaagtgagtactaccccaag-agatatcaatcacatgtcttgcttgcagcagggttctcagaaccaggcgattgcggtggtatccttagatgcgagcatggtgtgattggactggtcactatgggtggtgagggagttgtcggatttgccgacgtccgcgacctactgtggttagaagatgatgccatggagcagggtgtgagagactatgtcgaacaacttggaaacgcttttggatcaggattcaccaaccagatatgtgaacaggtcaacgttcttaaagagtcactaataggacaagactccatcctggaaaaatctctcaaggcacttgtgaagatcatttcagcactggtgattgtggtgagaaatcatgatgacctaataacagtgactgccacactagctcttattggttgtacctcatcaccgtggcgttggcttaaacaga-aagtgtcacagtactatgggatacccacagctgagcgtca-aaacaacgggtggctcaagaagtttacag-agatgacaaacgcctgtaaggga-atggaatggattgccatcaagattcagaaattcatagagtggctcaaaattaaaatcctaccggaggtgaaagaaaagcacgagtttttatccaggcttaaacagcttcccctctt-ggaaagccaaatcgctaccatcgaacaaagtgcaccatcccagggcgaccaagaacagcttttctcgaacgttcagtactttgctcactattgcagaaaatacgcacctttgtatgctgctgaggccaaaagagtgttctctcttgagaagaaaatgagcaactacatacagttcaagtccaaa------tgccgtattgaacctgtatgcttgcttttgcatggaagcccaggtgctggaaagtcggtggcaaccaacctgattgggcgatcactagccgagaagcttaacagctcagtgtactctttgccacctgatccagatcactttgatggttacaagcagcaagccgtcgtgattatggacgacttgtgcaaaaa-cccggatggcaaagatgtatccctgttctgtcagatggtgtccagtgtagattttgtaccgccaatggctgcattagaggagaaaggtattctgttcacttccccctttgtcctagcatcgaccaatgcaggctctatcaatgcaccaaccgtgtcagacagcagagccctggccaggaggttccactttgacatgaacattgaggtcatatccatgtacagccaaaatggcaagatcaacatgcccatgt-cagtgaagacatgcgatgaagagtg-ctgtccggttaatttcaagaggtgttgccctctcgtctgtggcaaggcaattcagtttgtcgatagaagaacacaggttaggtactcat-tggacatgttagtcaccgaaatgtttagggagtacaatcatagacacagtgttggagcaaccctcgaagcattatttcaaggtccaccagtgtacagggagatcaaaatcagcgttgcacctgaaacccctccaccgccagcaattgctgatttactaaaatcagtggatagcgaagcggtgagagagtactgtaaagagaagggatggctgttacccgaaattaattctgctcttcagattgagaaacatgttagcagagctttcatatgcctccaagcactaacaacttttgtatccgtggccggcatcatatacattatttacaaactgtttgcaggtttccagggcgcatatacaggaatgcctaatcaaaaacccaaggtgcctacactaaggcaagccaaagtgcaaggccccgcttttgaatttgctgtggctatgatgaaaagaaactccagcacggtgaaaacagagtatggcgagttcaccatgctaggcatttatgataggtgggccgtccttccgcgccacgccaaacctggaccaactattcttatgaatgagcaagaggttggcgtgttggatgcaaaggagttagtggacaaagatggcacaaatctcg-agct--gacactgctgaaactcaaccggaatgagaagttcagggacatcagaggtttcttagctaaagaagaagttgaagttaacgaggctgtcctagcaataaacaccagcaaattcccaaacatgtacatcccagtgggacaggttacaga-ctatggttttttgaacctaggtggcaccccaacaaagagaatgcttatgtacaatttccccactagagcaggccaatgcggtggtgttatcatgtccactggcaaagtattggggatacatgttggtgggaatggccagcaaggcttctcagcagctctcttaaggcactacttcaa-tgatgagcaaggtgaaattgagttcattgaaaact-cgagggacgcagggttcccagtcatcaacacaccaagcaaaacgaagttggaacccagcgtcttccaccaggtgtttgaaggcaacaaggaaccggcggttctcagaaatggggacccgcgactcaaagcagattttgaggaggcaatcttctccaagtatatcggcaatgtgaacacacatgtagatgaatatatgat-ggaggccatagaccactacgcaggacaactagccactctggatatcagcacggagcccatgaaattagaggatgcagtgtatggcacagaagggttggaagcacttgatttgaccaccagtgcaggatacccgtacgtcgcattgggcattaagaagagagatatcttgtctaagaagactaaggatttgaccaagttaaaggaatgcatggacaaatatggcttgaaccttcc-aatggtgacctatgtgaaaga--tgagctcaga-tcagcagagaaagtagccaggggtaagtccagacttatcgaagcatccagcttgaatgattctgttgcaatgagacaaacttttggcaatctatacaagacattccatttgaacccagggattgtaaccggcagtgcagttgggtgtgatcctgacctcttctggagcaaaatacctgtaatgctagatgggcatctcatagcttttgattactccgggtacgatgccagtctgagccccgtgtggtttgcttgtttgaagctgctacttgaaaagcttgggtactcacacaaggagacaaattacattgattacttgtgtaactcccaccacttgtacagagacaaacactactttgtgcgtggtggaatgccat---caggttgctctggtaccagcattttcaattcaatgatcaacaacatcataatcaggacactaatgttgaaagtgtataagggtatcgacctggatcaattcagaa--tgattgcctatggcgacga--tgtgattgcgtcttacccctggccaattgacgcctctttgcttgctgaggccggcaaagggtatggactggttatgacaccagcagacaagggggaatgtttcaatgaagtcacctggaccaatgtcaccttcttgaag-aggtatttcagagcggacg-agcaataccctttcctggtccatcctgttatgccaatgaaagacattcatgaatcgattagatggacaaaagacccgaagaacactcaagaccatgtgcgctccttgtgcctattggcctggcacaatggggagcacgactacgaggaattcattaaga-agatcaga-agc-gtcccagttggtcgctgtttaaccttacccgcgttttcgaccctgcgcaggaaatggttggactcctttt--aaa--ttagag-acaatttattg-a-----aa-tcta----aattggcttaaccc--taccgcactcaccgaactagacaacggtgtggtaggggtaaattccccg-cattcggtgcggg-----------------------------------------------------------------------------------------------------------------------------------------------------------------------------------------------------------------------
>AF029859.2_Echovirus_1_(strain_Farouk_/_ATCC_VR-1038)_polyprotein_precursor_gene_complete_cds
-----ttaaaac-a--g--c-ct--g-tgggttgtt-cccacccaca---gggcccactggg-cgttagcacactggtatcacggtacctttgtgcgcctgttttatactcccc--cccctaaggaa-------actt-tagaagc-aaagc--aattgt-----gatcaatagtgggtatggcacaccagtcatatcttgatcaa-gcacttctg-tt-cccccggacttagtaccaatagactgctcaagcggttgaaggggaaaacgttcgttatccggccaactacttcgagaaacct-agtagcaccatgaaagttgcggagtgtttcgctcagcac--ttccccc--gtgtagatcaggctgatgagtcaccgtat-t-ccccac-gggcgaccgtgac-ggtggctgcgttggcgg-cctgcccatggggt---aacccatgggacgctctaaaacagacacggtgcgaagagtctattgagctagttggtagtcctccggcccctgaatgcggccaatcctaactgcggagcaca-tactcccaatccagggagca-gtgtgtcgtaatgggtaactctgcagcggaaccgactactttgggtgtccgtgttt---cc-ttttat-t-----ctcac--attgactgc-ttatggtgacaattgaaagattgttaccatatagctattggattggtcatccggtgagcaatagagctattgtttatcaatttgttggatttgtaccactcaacttttctg-------ttttgagaacac-tcaactacatcttactgctaaac---acatc------aaa-atgggagcacaggtatcaacacagaagaccggggcgcacgagactagcttgagcgctactggcaactccataataca-ctacacgaatattaattattacaaagatgc--agcctctaactctgccaatagacaagatttcacccaagaccctggtaagtttactgaacca-atgaaagatgtcatgataaaaaccctgccagcgctgaattctccaacggttgaagagtgcgggtacagtgacagggtcaggtcaatcacacttgggaactccactattacaactcaagagtgtgccaatgtggtggtggggtacggtgaatggcctgagtatctgagtgataacgaggcaactgctgaggaccaaccaacgcagccggacgtggccacttgccgtttttacaccctagactcagtccaatgggagaatgggtcaccaggttggtggtggaagtttcccgacgctctaagggatatgggattatttggccaaaatatgtactaccattacttaggcagagccgggtataccatccacgtacaatgcaatgcttccaagtttcatcaaggctgtatcctggtagtgtgtgtccctgaggcggagatgggaagtgcccaaacctcaggggtggtcaactacgaacacattagtaagggtgagatcgcatcaaggttcactaccac--------gacaacagcagaagaccatggc---gtgcaggccgcggtatggaatgctggtatgggcgttggagttgggaacttgacgatcttcccgcaccaatggatcaaccttcgcaccaacaacagcgccacaattgttatgccatacgtaaatagtgtaccaatggacaatatgtatagacatcacaactttacactaatgataataccctttgtgcctctggatttcagcgcgggtgcatccacatacgtgcccataacggtgacagtggcccccatgtgtgccgagtacaatggactacgacta---gctg---gaca---ccaaggactaccgaccatgaacacccctggcagcaaccaatttcttacatcggacgatttccaatccccgtcagcgatgcctcaatttgatgtaactccagaaatgcacatccctggtgaggtgcgcaacctcatggaaattgccgaagttgattctgtaatgccaattaacaatgatagc--------gccgcaaaagtttcatcca----tggaggctta-tagagtcgaattgagcacc---aacactaatgccgggactca-------------ag----tgtttggctttcaactgaaccccggagcggaatcagtaatgaaccgcacattaatgggtgaaatcctaaattactacgcacactggtcaggaagcataaagataacattcgtgttctgtggttctgccatgaccactggcaagtttctgctgtcttacgccccaccaggtgcaggtgcgccaaaaactcgcaaggatgccatgttaggcactcatgtggtgtgggatgttgggctccaatccagctgcgtgttatgcatcccctggattagtcaaacccattacagatttgtggaaaaggatccatacaccaatgccgggtttgtgacatgttggtatcagaccagtgtagtgtccccagcgagcaaccagccaaagtgttatatgatgtgcatggtttctgcgtgtaatgacttctcagttcgcatgttgagagataccaagttcatt-gagcaaacatctttttaccaaggtgatgt------gcagaatgctgtcgaagggg-----cta----------t-ggtcagg------gtggcagatacagtgcaaacttcagccacaaactcagagagggtgcctaacttgacagcagtagaaactggtcacacttcgcaggcagtacctggtgataccatgcagactagacatgtgatcaacaatcacgtgaggtcagaatctacaattgagaacttccttgccagatcagcgtgtgttttctacctagagtacaagac------------------agggaccaaagag------------gattccaatagcttcaacaattgggtgattacaaccaggcgagtggctcaa---ctacgtagaaaactggaaatgtttacttacctacggtttgacatggaaatcaccgtggtcattacaagctcg---------------caagatcagtc---tacatcacaaaaccagaatgcaccagtgctaaca--caccagataatgtatgtaccaccagggggacccatacccgtaagcgtggatgattacagctggcaaacatccaccaaccccagtatcttttggaccgaagggaacgctccggcacgcatgtcaattcc-atttattagcataggcaatgcgtatagtaatttctacgatggg-tggtctcacttctcccaggctggcgtgtatggcttcactactctgaacaacatgggtcaattgttcttccggcacgtaaacaagcccaacccagccgctattacaagtgtggcgcgcatttacttcaaaccgaaacatgtacgcgcttgggtgcc-tagaccaccgc-gcttgtgtccatacatcaatagcacgaatgtcaactttgaacccaagccagtgactgaagtacgtaccaaca-------------------------------------------------------------------------------------------------taataac-------aacgggtgc-ctttgggcagcaatctggcgcagtgtacgtgggcaactacagagtggtcaataggcacttggcgactcacattgattggcaaaactgtgtatgggaggactataacagggatctactggtcagcacaactacagctcatgggtgcgacaccatagctaggtgccagtgcacgacaggggtgtacttctgcctgagcagaaacaaacactacccagtgtcatttgaaggtccaggattggttgaggttcaagagagtgagtattacccaaaa-aggtaccaatcccacgtgcttcttgcagccggattttctgaacctggagattgtggtggtatcttgaggtgtgagcatggtgttattggtatagtgaccatgggaggtgaaggtgtcgttggtttcgccgatgtgcgagaccttctatggctagaggatgacgccatggagcagggagtcaaggactacgtggaacagctcggcaacgcctttggttcaggtttcaccaatcagatttgtgagcaggtcaatctcctgaaagagtccttggtaggtcaagactccatcttggaaaagtctttaaaagcactagtaaaaatcatatcagcattagtgatcgtggtaaggaaccacgacgacttgatcacagtgactgctacactagccctcattggctgcacctcttcaccatggcgatggctcaagcaga-aggtatcacaatattatggaatacccatggccgagcgtca-gaacaatggatggctcaagaaattcactg-agatgactaacgcctgcaaaggc-atggagtggattgccattaaaattcagaaatttattgaatggctgaaagttaagattctacctgaagtaaaagaaaaacatgaatttctcaatagattaaaacagctgccacttct-tgaaagtcagattgctaccatagaacagagcgcaccatcacaaggtgaccaagaacagctcttctccaatgtgcagtattttgcccactattgcagaaagtacgcacctctgtatgccgccgaagcaaaaagagtgttctcgttggagaaaaagatgagcaactacatacagttcaagtccaaa------tgccgtattgagcctgtatgtttacttctccatggcagcccaggagcggggaaatccgtggctacaaacctaattggtagatccctcgcggagaaacttaacagctctgtgtactcgttaccaccagacccagatcattttgatggatacaaacaacaagccgtagtgatcatggatgacctgtgccagaa-tccagatgggaaggatgtgtcactattctgtcaaatggtatccagcgtggacttcgtaccacccatggcagctctggaggagaaagggattcttttcacgtccccgtttgtgctagcatcaaccaatgcggggtctatcaatgcacccactgtgtctgacagcagggcacttgccagaaggttccactttgatatgaacatcgaggtgatctccatgtatagccagaatgggaagattaacatgcccatgt-ctgtcaaaacatgtgatgaggattg-ctgcccggtcaatttcaagaaatgctgcccgctggtgtgtggtaaggccattcaatttattgacagaaagacccaagttaggtattcac-tggacatgttggtcaccgagatgttcagggagtacaaccacagacacagcgtgggtgccaccctcgaggctttgttccaagggccaccggtctacagggagattaagatcagtgtcgctccagaaacaccccctccaccagcaatcgctgacctgctaaaatcagtagacagtgaggcagtaagggagtactgcaaggaaaaaggctggcttgtgccggaaattagctccaccctacagattgagaagcacgtcagtagagcatttatctgcctacaggctctgactacatttgtctcagtagctggcataatctacattatctacaaattgtttgccggttttcagggcgcgtatacggggatgccaaatcagaaacccaaggtgcccactctgagacaggctaaggtgcagggcccggcattcgagttcgccgtggcgatgatgaagagaaacgccagcacagtgaaaacagaatatggtgagttcaccatgctcggcatctatgacagatgggcagtgttaccacgccacgccaagcccggaccgaccatcttaatgaatgatcaggaggtcggtgtgctagatgccaaagaattggttgacaaagatgggacaaatctgg-agtt--gactctcctaaagctcaatcgcaatgagaagtttagggatatcagagggtttctggcaagagaagaagctgaggtgaatgaggctgttttggcaataaacacaagcaagttccccaacatgtacatacccgtaggtcaagtcaccga-ctacggttttctgaacttgggaggaacgcccacaaagaggatgctcatgtacaatttcccaactagagcaggccaatgtggcggtgtcctcatgtcaacagggaaggttctaggaatacatgtaggcggaaatggacaccaaggattctctgctgccctccttagacattacttcaa-tgaggaacaaggtgagatagaattcattgagagct-caaaggacgcaggcttccctgtgatcaacacccccagcaaaaccaagctggaaccaagcgtgtttcaccaggtgtttgagggcaacaaagagccggcagtgcttagaaatggggatccacgactcaaggtcaactttgaggaggcaatcttctccaagtacattggcaatgttaacacccacgtggacgaatacatgca-agaggccgtggaccattatgcagggcagctagctacactggacatcagcacagagcccatgaaactggaggatgccgtgtatggtacagaggggctggaagcactagacctaaccaccagtgcaggctatccgtacgtggccctaggtatcaagaaaagagacattctctctaagaagaccaaagaccttaccaagttgaaggaatgcatggacaagtatggcctaaacttacc-aatggtaacttacgtcaaaga--tgaattaaga-tctgccgagaaggtagccaagggaaagtccagacttattgaggcctccagtctcaatgactcagtagcaatgaggcaaacatttggaaacctgtacaaaacctttcatctcaatccgggcattgtcacgggcagtgctgttgggtgtgacccagatgtattttggagtaagatccctgtcatgcttgatggacatctcatagcttttgactattcaggttatgacgccagtctcagcccggtgtggtttgcatgtctgaaactcctcctagagaaactagggtatacgaataaggaaacaaactacatagattacctctgcaactctcaccacttatatagggacaagcactactttgtgagaggcggtatgccat---caggatgttcgggcactagcatatttaattccatgattaacaacattataatcaggactctcatgctgaaagtttataaaggcattgatttggaccaattcagaa--tgatcgcttatggggatga--tgtgattgcctcctacccgtggcccatcgatgcgtcactgttagctgaagcaggaaaagattatggattgatcatgaccccagcagacaaaggtgagtgctttaatgaggtaacctggacaaatgtgacctttttgaaa-aggtacttcagagcagatg-aacagtacccattcctggtccatcctgttatgccaatgaaggacatacatgagtccattagatggactaaagaccccaaaaacacacaggatcacgtgcgctcgctgtgcctattggcttggcacaacggggagcacgaatatgaggagtttattcgca-agatcaga-agc-gtgcccgtcgggcgctgcttgacccttcctgcattttcgacactgcgtaggaagtggttggactccttct--aaaa-ttagagcacaatta-----gt----ag-atta----aattggcttaaccc--taccgcatgaaccgaacttgataaaagtgcggtaggggtaaattctccg-cattcggtgcgg------------------------------------------------------------------------------------------------------------------------------------------------------------------------------------------------------------------------
>AF039205.1_Coxsackievirus_B6_strain_Schmitt_complete_genome
-----ttaaaac-a--g--c-ct--g-tgggttgta-cccacccaca---gggcccactggg-cgctagcactctggtattgcggtacctttgtgcgcctgttttacccaccct--cccccaa-----cgt---aact-tagaagc-ctgac--atatac-----ggtcacaagccagcccagtacgccaactgggtaccgaccaa-gcacttctg-tt-accccggactgagtatcaataagctgccaaagcggctgaaggagaaaacgttcgttacccggccaattacttcgagaaaccc-agtaacaccatgaaagttgcgtagcgtttcattcagcac--aatccca--gtgtagatcaggtcgatgagtcaccgcat-t-ccccac-aggcgactgtggc-ggtggctgcgttggcgg-cctgcccatggggca--aacccatgggacgcttcaatactgacatggtgcgaagagtctattgagctaattggtagtcctccggcccctgaatgcggctaatcctaactgcggagcagg-cactcgcagaccagcgagca-gcttgtcgtaatgggcaactccgcagcggaaccgactactttgggtgtccgtgttt---cc-tatttc-c-----tttac--actggctgc-ttatggtgacaattgagaaattgttaccatatagctattggagtggccatccggtgactaacagagcaataatatatttgtttgttggctttgtgccacttaatttgaagg-------ttgttaagacgc-tcaatctgatactacttctaaat---aaagc------aaa-atgggagctcaagtctcaacacagaaaacaggagctcacgaaaccgcattaaacgcgcagggaaactcggtacttca-ctacaccaacataaattactacaaggatgc--ggcttccaactcagcaaataggcaggactttacacaagaccccagcaaattcaccgagcca-gttaaggatgtgatgataaagtcactgcccgcactcaactcacccactgttgaagagtgtgggtatagtgatagagttagatctattactctagggaactcgaccattacaacacaggagtgtgcaaacgtggtggtcgcatatggggtgtggcccgattacctgcatgatgatgaagcaactgcagaggaccaaccgacacaaccagacgtagccacctgcaggttttacacattggactctgtttcgtggcaatcatcatcagcagggtggtggtggaagtttcctgatgcgctgtccaatatgggcctgttcgggcaaaatatgcagtatcactacctaggtagatcggggtacacgattcacgtgcagtgcaacgcatccaaatttcaccaagggtgcctcttggtggtgtgcgtgccggaagcagaaatgggttgctctaacctaaacaacgctccactagcggctgacctgagtgcaggggaggtggcgcgccaattcactgt-----------agaacccgcaaatggacaaaatcaggtacaaacagcagtgcacaacgctgccatgggggtggcagtgggaaacctaacaattttcccgcatcagtggattaatttacgcacgaacaacagtgctacaatagtaatgccatacataaatagtgtgcccatggacaatatgttcaggcacaataactttactctgatgatcattcccttcgcaaagttagcatactctgatggggcctcaacattcgtgccaatcacagtgaccatagcaccaatgaacgctgaatacaacggattaaggcta---gcag---ggca---ccagggcttacccgtgatgaccacacccggtagcacccagttcctaacttcagatgatttccaatcaccatgtgccatgccacaatttgatgtaaccccagagatgaacattccaggacaggtgaataacctaatggagattgcggaagtcgactcagtggttccggtcaacaacaccgaa-acta----atgtaaa------tggca----tggatgcata-tcgcatacctgtacaatcg---aacatggataccggtggcca-------------ag----tgtttggctttcccttacaaccgggagctagtagcgtattccaacgcacactgttgggcgagattttaaactactacacacactggtcaggcagcattaaactccccttcatgttttgtggatccgccatggccactggtaagtttttgctagcctactcccctccaggcgccggtgcaccaaagagtcgtaaggatgctatgttaggaacccatgtgatttgggatgttggtttgcagtccagctgtgtgctatgtataccatggattagccagacacattaccgattcgtggtggcagatgagtacacagctggcggtttcataacctgctggtatcaaacaaatgtgatagtgccactgggagctcaatctaattgtagtatcttgtgctttgtatcagcgtgtaacgacttctcggtcagaatgctgagagacaccaaattcatt-agtcaaactgcattttatcaaagcccagt------ggagggcgccatagagagag-----cca----------t-tgcacgg------gtcgctgacactatgccaagtggcccaaccaattcagaagcagtgcctgccctgacagcagtggaaacgggccacacctcccaagtcgtccccagtgataacatgcaaaccaggcacgtgaagaactaccattcacgctccgaaaccagcgtcgagaactttctgtgtaggtctgcatgtgtatattttaccacatataag------------------------aaccagaca---ggggcgaa------aaatagatttgcttcttgggtaatcaccacaagacaagtggcccag---ctcaggagaaaactagaaatgtttacgtacttgcgtttcgacattgaactcacctttgtcattacaagtgcg---------------caagaccaatc---cactatttc---ccaagacgcccctgtgcagaca--catcagataatgtacgtgccaccgggaggcccagtgccaaccaaagttgacgactatgcgtggcaaacatccaccaaccccagcgtcttttggaccgagggtaacgctccaccacgtatgtcagttcc-ctttatgagtatcggtaatgcttatagcacattttatgacggg-tggtctgatttttcaaacaaaggaatatatgggttgaacaccttgaacaacatgggaacattgtacatccgccacgttaacgggcccaacccagtaccaattaccagcacagtgaggatatactttaagcccaagcatgttaaggcctgggtgcc-taggcctccaa-ggctttgccagtacaaaacgtctaggcaagtcaactttacagtgactggagtgaccgagagtagggcaaatataa----------------------------------------------------------------------------------------ccaccatgaatac-------tacaggagc-ctttgggcaacaatcaggggccgcgtacgtgggaaactatagggtggtgaatagacatttggccacgcacgctgactggcaaaactgtgtgtgggaggattacaatagggacctccttgtgagcaccaccaccgcacatgggtgcgacgtcatcgcaaggtgccaatgcaacaccggggtttacttttgtgcatcaaggaataaacactacccagtgacctttgaaggaccaggtctagtggaagttcaggagagtgaatactatccaaag-agataccaatctcatgtactgcttgcagcggggttctccgaaccaggagattgtggtggcatccttaggtgcgaacatggtgtcatcggtctcgtgactatgggaggtgagggtgttgttggctttgccgatgtgcgtgacctgctgtggttggaggacgatgccatggaacagggagtgagagattatgtggaacaacttggcaacgcttttggctcaggattcacaaatcagatctgtgaacaagttaaccttctgaaggaatcactagtgggtcaggactccatcctggaaaaatccctcaaagctctcgtgaagatcatctcagctctggtaatagtagtgagaaatcacgatgacttaataacagtgactgccactcttgccctcataggatgcaccacatctccatggcgctggctcaaacaaa-aggtgtctcagtactatggcattcccatggctgagcgcca-gagcaacgggtggctcaagaaattcacgg-aagtgaccaatgcttgcaagggc-atggagtggatcgctatcaagattcagaagttcatagagtggctcaaagcaaggattctaccagaggtcaaggagaaacacgagttcctcaacagacttaaacaactccccctctt-ggaaagtcaaattgctaccattgaacagagcgcaccgtcccagagtgaccaggagcaactcttctcaaacgtccaatactttgctcactactgcaggaagtacgcgcccttgtacgcagctgaagccaaaagggtgttctctcttgaaaagaaaatgagtaattacatacagttcaagtccaaa------tgccgtattgaacctgtatgcttgctactacatggcagccccggagcagggaaatcagttgctaccagcctcattgggcgatcactagctgaaaaattgaatagctcagtgtactcattaccaccagacccagatcactttgatggttacaagcaacaagccgttgtgatcatggacgatctgtgccaaaa-tccagatggaaaagatgtgtctttgttctgtcaaatggtgtctagtgtagattttgtaccaccaatggccgcgctagaggaaaaaggcattctgttcacctctccattcgttctagcctcaaccaatgcaggatccattaacgcaccaacagtttcagacagcagagccctagctaggaggttccactttgacatgaacattgaagttatctctatgtacagtcaaaatggaaaaataaatatgcccatgt-cagtcaaaacgtgtgatgaagagtg-ctgtccagtcaacttcaagaagtgctgccctcttgtgtgcggaaaagccattcagttcattgatagaagaactcaagttaggtattcct-tggacatgttagtcaccgagatgttcagagagtacaatcacagacacagtgtgggagcgactctggaagctcttttccaagggccaccagtgtacagggagatcaaaattagtgtcgcacctgaaaccccaccaccaccagcgattgcggacttgttgaaatcggtggacagtgaagctgttagagagtactgcaaggaaaaagggtggttggttcctgaaattaactctactctccaaattgagaagcatgtcagtcgggcctttatctgcctccaagcactgacaaccttcgtgtctgtggctggaatcatttacatcatctataaactgtttgcaggattccagggcgcatacacggggatgcccaaccaaaaacccaaagtgcccactctaaggcaggcgaaagtgcaaggccccgcctttgagttcgcggtggccatgatgaagaggaactccagtacagtaaaaacagaatatggcgaatttacaatgttgggtgtctatgacaggtgggctgtcttaccacgccatgccaaacctgggccaaccattctcatgaatgaccaggaggtcggcgtgctggatnnnnnggaattagtggacaaagatggtacaaacctgg-agtt--gacgctactgaagctcaatcgaaatgagaaattcagagatatcaggggatttctagccaaagaggaagtggaggtcaatgaagctgttttggcaatcaacaccagcaagttccccaatatgtacattcccgtaggacaggttacaga-ttacggcttcctgaacctaggtggcacacctactaagagaatgctaatgtacaactttcctacaagagcaggccaatgcggtggcgtcctcatgtccactggtaaggtactggggatccatgttggtgggaatggtcatcaaggtttttcagcagctctccttaagcactacttcaa-tgatgaacaaggagagattgaattcatcgagagct-caaaggatgcagggtttccaatcatcaacacaccaagcaagacaaaattggaaccgagcgtcttccaccaggtctttgaagggaacaaagaaccagcagttcttagaaatggtgatccacgccttaaagccaactttgaggaggccatattttctaaatacattgggaacgttaacacacatgtggacgaatacatgct-agaagcagtggatcactatgcagggcaactggccacccttgatattaacactgaaccgatgaaactggaagatgcagtgtatggcacagaagggttagaggctctggacctaacaacgagtgcggggtatccatatgttgcactaggtattaagaagagagacatcctatccaagaagtctaaagacttaaccaaattaaaggaatgcatggacaaatacggtttgaacttgcc-aatggtgacctatgtgaagga--tgaactaaga-tcggcagaaaaggtggccaaaggaaaatctagactcattgaagcatccagtctgaatgattctgttgcgatgaggcagacatttggtaatctgtacaagacattccacctgaacccggggattgtgacaggcagtgcagttgggtgcgacccagatctcttttggagcaaaatacctgtaatgctggacggacacctcatagctttcgattactctggctatgacgccagcctgagccccgtttggtttgcttgcctgaagttgctgcttgagaagctcgggtacacgcacaaggaaacaaactacattgactacctatgtaactcccatcacctgtatagggacaaacactactttgtgcgtggcggcatgccct---cagggtgctccggcaccagcatcttcaattcaatgatcaacaacattataatcagaacattaatgttgaaggtgtataagggcattgatttggatcaattcagga--tgattgcatatggtgatga--tgtgattgcatcatacccttggcccattgatgcctctctgctcgctgaggctggcaaaggctatggcttaatcatgacaccagcagacaagggagagtgtttcaatgaagttacgtggaccaatgtcacctttttaaag-aggtatttcagagcagatg-agcaatatcctttcttagttcaccctgtcatgcccatgaaggacatccacgagtccataagacggaccaaagacccaaagaacacccaggatcacgtgcgctcactgtgcttactggcatggcacaatggagaacacgaatatgaggaattcattcgaa-aggtcaga-agc-gttcctgttggacgctgtttgactctacctgcgttctcgacactacgcagaaagtggttggattccttct--aaa--ttagag-acaattc---g-at-aa-aa-tttg----aattggcttaaccc--tactgcgctaaccgaactagacaacggcgcagtaggggtaaattctccg-cattcggtgcgg------------------------------------------------------------------------------------------------------------------------------------------------------------------------------------------------------------------------
>AF081485.1_Coxsackievirus_B2_strain_Ohio_complete_genome
-----ttaaaac-a--g--c-ct--g-tgggttgat-cccacccaca---gggcccactggg-cgctagcacactggtattacggtacctttgtgcgcctgttttatctaccc----ttgcc--caa-tgc---aaca-tagaagc-ttagt--ccaaaa-----ggtcaataggcagcccagtgcaccaactgggtccagaccaa-gcacttctg-tt-accccggaccaagtatcagtaggctgctcacgcgg-tgaaggagaaaacgttcgttacccggccaactacttcgagaaacct-agtagcaccatgaaggttgcgcagtgtttcgctccgcac--agcccca--gtgtagatcaggtcgatgagccaccgcat-t-ccccacggggtgaccgtggcgggtggctgcgttggcgg-cctgcccatggggt---aacccatgggacgcttcaatactgacatggtgtgaagagtctattgagctagttggtagtcctccggcccctgaatgcggctaatcctaactgcggagcgtg-cgcttgcaacccagtgagta-gcacgtcgtaatgggtaactctgcagcggaaccgactactttgggtgtccgtgttt---cc--tttat-t-----ccttg--tctggctgc-ttatggtgacaattgagagattgttgccatatagctattggattggccatccggtatctaacagggcgatcatttacctgtttgttggtttcatacccttgaatcttgagg-------tttataataccc-tcactcttataataaaactcaat---acatc------aag-atgggagcacaagtatcaacacagaaaactggggcacacgaaactggcctgagtgccagcggaggctccattatcca-ctacacaaacatcaattactacaaggatgc--agcatctaactccgctaaccgtcaagatttcacccaggacccgggaaaattcacggaacca-gtgaaagatatcatgataaagtcgatgccggcgctaaattcgccgtcggcagaggagtgtgggtatagcgatagggtgaggtctataacactgggaaattccactatcaccacgcaggagtgtgcaaatgttgttgtgggttatggcacttggccacgttacttgagtgacaaggaggctacagcagaagaccaaccaacgcagccagacgtcgcaacatgtagattttacacattatcatccgtgcagtggcagagagaatctgctggttggtggtggaagtttcccgacgcactatcagacatgggcttattcgcacagaatatgatgtaccactacctgggtaggaccgggtacacaatacacgtacagtgcaacgcatccaagtttcatcagggatgcttgctggtcgtatgtgtgcctgaggctgaaatggggtgcactaacaaagaaaacacccctctatttgagaatctatgtggtcaggacaatgccaaagagttcacacgggag--ggacccaccatctcaaaaggcgcaactgatgtccaaactgcagtatgcaatgctggcatgggagtgggggttggaaatttaacaatattcccacatcagtggattaatttgcgcacgaacaatagcgccactatagttatgccttacataaatagtgtgccaatggacagcatgattagacacaacaactttaccttgatgatcattccatttgtgccacttgactatgtcaacgggtcttctccgtacatacccatcaccgttaccgtggctccaatgtctgctgaatataatgggttgcgtctc---gcta---gtac---gcaaggcttgccaactatgctaacaccgggtagtaaccagtttttgacctccgatgactttcagtcaccttcggctatgccacagtttgatgttacgcctgagatgaacattccaggacgagtacacaacttgatggaaatagcggaggttgactcagtagtcccactcaacaatatccag-gata----atctgag------gaaga----tggatatcta-tcgtgtacaagtatcttcc---caaacaagtcaaggagcaca-------------ag----tatttgggttttcattgcaacctggcgcttcaagcgtgttgcaacgcacgctactcggtgagattttaaattattatacacattggtctggcagcctaaagctcacatttgtgttctgtgggtcggcggtggccaccgggaaatttctactagcttattcaccaccgggtgctggagtgccaccagataggaagaaggcaatgcttgggacccatgttatttgggacgtggggttgcagtccagttgcgttctatgtgtgccttggattagtcaaacacactacagatacacagtaaaggatgagtacactgatagtggctatattacttgttggtatcaaactaatgtcatagcaccagctgatgcactgtctacatgttatatcatgtgcatggtgtccgcatgtaacgatttctcggtgcgcatgttacgcgatacccgatttatc-aaacagacggctttttatcagagcccagt------ggaggaatccattgagagaa-----gca----------t-tggcaga------gttgctgacaccattggtagtggaccatccaattcggaggcaataccggtactcacagcagtagaaacaggacacacatcacaggttacacctagtgacacgatgcaaacaagacatgtgcacaactaccattcaaggtccgaatccagcgtagagaacttcctggcacgctcggcttgtgtgttttatacaacatacaccaa------------------cagtaaaaatgcc---gccaaaga------gaagaagtttgcaacgtggaaggtgagtgttagacaagccgcccaa---ctaagaagaaagctagagttattcacatacttacgctgtgacatcgaactaacattcgtcatcaccagtgca---------------caagatccatc---gaccgctaccaacttggatgtgccagtgttgacc--catcaaataatgtacgtcccacctggtggtccagtccctgaaaccgtggacgattataactggcaaacatctacaaatcccagccttttttggactgaagggaatgcacctccacgcatgtcaattcc-attcatgagcataggcaatgcctatagtatgttctatgatggt-tggtccgagtttaggcatgacggtgtgtacggcctgaatacccttaacaatatgggcacaatatatgctaggcacgtcaacgctgacacccaggtagcatcacccagcacagtgagaatatacttcaaacccaaacatgtcaaggcatggattcc-tcgcccgcctc-gtttggcacagtatcttaaagccaataatgtgaattttaagatcaccgatgtgacagaaaagagaaatagtctca------------------------------------------------------------------------------------------c-------gac-------cacgggggc-ctttggacaacaatctggtgcagtgtatgtgggcaattatagggtggttaacagacaccttgcaacccacatagattggcagaattgtgtttgggaagattataacagagacctgctggttagtactaccactgcccatgggtgtgacactatagccaggtgccagtgcacgtcaggtgtatactactgtgcttcgaagaataagcactacccggtggtgttcgaggggccgggtatggtggaagtccaagaaagtgaatactaccccaag-gagtatcaatcccacgtgcttctaactgcagggttttctgaaacccgggattgtggtggtatattaaggtgtgaacatggtgtcattggtgtggtgactatggggggcgagggcgttgttggctttgctgatgtgcgagatctcttgtggttggaagatgacgccatggagcaaggggtaaaagactatgtagagcaactaggaaatgcttttggctcaggattcaccaaccaaatctgcgaacaggttaatctattaaaggaatccctggttggacaggattccatcctggagaagtctttaaaagccctagtcagaattatatcagccctagtgatagtggtgagaaatcatgatgacataatcacggtaactgctacgctagccctcattggttgcacctcatccccgtggcggtggcttaagcaga-aagtgtcccaatattatggaatacctatggctgagcgcca-aaacaacgggtggttcaagaagtttattg-agatgacaaacgcctgcaagggt-atggaatggatagccgtcaaaatccagaaatttattgagtggctaaaagtcaaaatcttgccagaggtcaaggagaaacacgaattcctgaacaggcttaaacagcttcccttatt-ggaaagtcagatcgccacaatcgagcagagtgcaccgtcccagagtgaccaggagcaattgttctccaatgtccaatactttgcacactattgcagaaagtacgctcccctctatgcagctgaggcaaagagggtgttctcccttgaaaagaagatgagcaattacatacaattcaagtccaaa------tgccgtattgaacctgtatgtttgttcctacacgggagccctggcgccggcaagtcggtagcaacgaacctaattggaaggtcacttgccgagaaactcaatagctcagtgtattcattaccaccagacccagatcacttcgatggctataaacagcaagccgtggtgatcatggacgatctatgccaaaa-cccagatggaaaagatgtctcattgttctgccaaatggtttccagtgtggactttgtaccacctatggctgccttggaagagaaaggcattctgttcacctccccgttcgtcctggcatcaaccaatgcagggtccatcaatgctccaacagtgtcagacagcagggccttggcaaggagattccacttcgatatgaacatcgaagttatttccatgtacagtcaaaatggtaaaataaacatgcccatgt-cagtcaagacttgtgacgacgagtg-ctgtccggtcaattttaaaaagtgctgccccctcgtgtgtgggaaggccatacaattcattgatagaaggacacaggtcaggtattcct-tagacatgctagttaccgagatgttcagggaatacaatcacaggcacagtgtaggggcgacgcttgaggcgctgttccaaggaccgccaatatacagagagatcaaaattagtgtcgcaccagagacaccaccaccgcccgccattgcagacctacttaaatcagtggatagtgaggttgtgagggagtactgtaaagaaaaaggatggctggttcctgaggtcaactccaccctccagattgagaaacatgtcagccgggccttcatctgcttgcaggcattgactacattcgtgtcagtagctggaatcatttatataatatacaagctctttgcgggttttcaaggtgcatatacaggaatgcccaaccagaagcccaaggtgcccaccctgaggcaagcaaaggtacaaggccctgcatttgagttcgccgtcgcaatgatgaagaggaactcaagcacagtgaaaactgagtatggcgaatttaccatgctgggcatctatgacaggtgggccgttttaccgcgccacgccaaaccagggccaactatcctaatgaatgatcaggaagtgagtgtgttggatgcaaaagagttggtagacaaggatggcactaacctgg-agtt--ggtattactcaagctaaatcgaaatgagaagttcagagacataagaggcttcttagccaaagaggaggtagaagtcaatgaggctgtgctagcaattaacaccagcaagttccccaacatgtacatcccagtaggacaagtcacaga-ctatggctttctaaatctaggcggcacacccactaagagaatgctcatgtacaacttccccacaagagctggccagtgtggcggggtgcttatgtccaccggtaaagtcctggggatccacgttgggggaaatggtcatcaaggcttttcagcagcactccttaagcactatttcaa-tgatgaacaaggagaaatcgagttcattgagagct-cgaaagatgcggggttcccagtcattaacgcacctagcaggaccaaactggagccaagtgtcttccaccaagtctttgaaggaattaaagagccggcagtccttaggaatggtgatccacgcctcaaagctaatttcgaggaggctatcttttccaaatacattggaaacgtcaacacacgcgtggatgaatacatgct-ggaagctgtcgaccattacgctggacaattggccaccctagacatcagcactgaaccaatgaagttggaggatgctgtgtacggtactgaaggcctcgaagctcttgatttaacaacgagtgcaggctatccctatgttgcactgggcatcaagaagagagatatcctctcaaagaagaccaaggacctgaccaagctaaaagagtgcatggataagtatggcctgaacctacc-aatggtgacatatgtgaaaga--tgaactcaga-tctgcagagaaagtagcaaaagggaaatctaggcttattgaagcgtccagcttgaatgactcagtggcgatgaggcagacgttcggcaatctctacaaggcctttcatctaaacccaggaattgtgacaggcagtgctattgggtgtgacccggacatgttctggagcaagataccagtgatgctggatggtcacctcatagcctttgactactctgggtatgatgctagcttgagccccgtctggtttgcttgcttaaaactattacttgagaagctgggttacacgcacaaggagacaaactacatcgactacctgtgtaattcccaccacctgtacagagacaaacactactttctgcggggcggtatgccct---caggatgttccggcaccagtatatttaactcaatgataaataacatcatcatcaggactctcatgctaaaagtgtataagggaattgacttggaccagtttagga--tgattgcatatggtgacga--tgtgattgcgtcgtacccgtggcccatagatgcatccttacttgccgaggctggcaaagactatgggttgattatgacaccagcagataaaggggagtgcttcaacgaagttacctggaccaatgtcactttcctgaag-aggtactttagagcagatg-aacaatatcccttcctggtgcacccagttatgcccatgaaagacatccacgagtccatcaggtggaccaaagacccaaagaacacccaagaccacgtgcgctcgctgtgtctattggcctggcacaatggagagcacgagtatgaggagttcatccgca-aaatcagg-agc-gtcccggtcggacgttgcttgtctctgcctgcgttttcgaccttgcgcaggaagtggttggactcttttt--aaa--ttagag-acaattt---g-a---c-ta-tttg----agttggcttaaccc--tactgcatcaaccgaactagacaac-gtgcagtaggggtaaattctccg-cattcggtgcgg------------------------------------------------------------------------------------------------------------------------------------------------------------------------------------------------------------------------
>AF083069.1_Echovirus_5_complete_genome
-----ttaaaac-a--g--c-ct--g-tgggttgca-cccacccaca---gggcccactggg-cgctggtacactggtattaaggtacccttgtacgcctgttttatatccctc---ccccg--att-tgt---aact-tagaatt-aaagc--aaaccc-----gatcaatagtaggtgtggcaaaccagccacatcttgatcaa-gcacttctg-tt-tccccggaccgagtatcaatagactgctgacgcggttgaaggagaaaacgttcgttacccggccaactacttcgggaaacct-agtaccaccatgaaggttgcgcagtgtttcgctccgcac--aacccca--gtgtagatcaggtcgatgagccaccgcat-t-ccccac-aggcgactgtggc-ggtggctgcgttggcgg-cctgcccatggggt---aacccatgggacgcttcaatactgacatggtgcgaagagtccactgagctagttggtattcctccggcccctgaatgcggctaatcctaactgcggagcagg-cacccacgagccagtgggca-gcctgtcgtaatgggtaactctgcagcggaaccgactactttgggtgtccgtgttt---ccattttct-t-----ttt----attggctgc-ttatggtgacaatcacggaattgttaccatatagctattggattggccatccagtgactaacagagcagtaatattcctttttgttggttttgtaccactcaccgtcacga-------gcctcagaacac-tcgtattcatcttaacccttaac---aagat------aaa-atgggagcacaagtatcaacacaaaagaccggagcgcatgagacgctgctcgaggccgctcatggagcgacaataaa-ttacaccaacatcaactactataaagatgc--tgcatcaaactcagcgaacaggcaagacttctcacaagacccgggaaagtttactgagccc-gtgaaggaccttatgatcaaatccatgccagccttaaactccccgtctgcagaggaatgtgggttcagtgacagggtgagatcccttaccctgggtaactctaccatcacaacacaggagagcgcaaatgtggtagtagggtacggaagatggccggattacttggctgatgatcaagccacagcagaagatcaaccaacacaaccagacgttgccacgtgtaggttctatacactggagtcagtgtcatggcagagtgggtcagcagggtggtggtggaagtttccagaagccttgaaagacatgggtttatttggtcagaacatgtactaccattatctaggacgagccggttacaccatacacgtgcagtgcaacgcatctaagttccatcagggctgcctcctggtggtgtgtgtgcctgaagccgagatgggctgtgcagatgtgacgagtgtggtgacagccttaaacctaatcaatggagaggatgcacacacgttcagtccaag--------tgaggctacagcggaggctggaaaggtgcaaaccgctgtctgcaacgcagggatgggggttgccgtagggaacctcacaatatttccgcatcaatggattaacctccgtaccaacaattgtgccaccatagtaatgccatacattaatagcgtaccgatggacaacatgttccgccactacaacttcacattaatggtcattcccttcgccccgctag---ctagccaaggtgggtcaacatacgtgcctatcacgatcaccatcgcacccatgtgtgcagagtacaacgggttaaggctc---tcca---cccaacctcaaggtctgccagtgatgaacacgccgggcagcaatcagttcctgacatctgacgacttccaatcaccatgtgccatgcctgagtttgatgtaaccccaccaatggacataccaggagaagttcgaaacatcatggagattgctgaggtggactctgtggtccctgtgaataacatgagc-agca----aggtcaa------aacta----tagaagcata-ccaaataccagtgagtgttgggacaactgtgcgtggtgatgc-------------ta----tattttcattccagttaaacccgggaaacagccccgtgctgaaccgcacactgcttggtgagatcataaattattacgcacattggtctggaagcataaagttgacctttttgttttgtggctcagccatggcaactggaaaactcctgcttgcatattcaccacccggtgcctcggtgcccaccagtcgcaaagatgccatgctaggcacgcacataatatgggacctaggtttgcagtccagttgcgtgttatgcgtcccatggatcagtcaaacccactataggatggtgcagcaggatgaatactcagcagcaggctacatcacatgctggtaccaaaccaacatcatagtaccaccagacaccccaactgattgtattgtgctttgcttcgtttcggcctgtaatgacttctcagtgcggatgttgaaagatacaccctttgtg-gagcaagaggcagacctgcaaggagactc------agagcacgcagtggaaagcg-----ccg----------t-atctagg------gtggcagatacaattatgagtggcccgtcaaactcccaacaggtccccgctcttactgcagttgaaactggacacacatcgcaagttgttccaagtgataccatccaaaccagacatgtgcagaatttccactctaggtccgagtcgaccattgaaaatttcctgagtaggtcagcatgtgtgcatatcgccaattacaacgc------------------gaagggcgataag---acggatgt------gaacaggtttgacaggtgggagatcaacattcgtgaaatggtgcaa---ctacgtagaaagtgtgagatgttcacatatctacgctttgatattgaagttacatttgttataaccagcaaa---------------caggatcaggg---ccccaaactaaaccaggatatgcctgttcttacc--caccaaattatgtacgtacccccaggaggttcagtacctagcaccgttgagagctatgcgtggcaaacatcaacaaaccctagcgtgttttggaccgaggggaacgctccagctagaatgtccatacc-ctttatcagcatagggaacgcttatagtagcttctatgatgga-tggtcacactttactcaaaaaggggtctacggatacaacacattaaacaagatggggcagctatttgtcagacatgtgaacaaagagacccccacgccagttactagtaccataagggtttacttcaaaccaaagcacattagagcttgggtccc-taggcccccgc-ggttatgcccctatgtgaacaagacaaatgtaaacttcatcaccacacaggtaacagaacctagaaatgacctca------------------------atgacgtgcccaa----gtctgagcat---------------------------------------aacatgcacac-------atatggagc-ctttggccaacagtcgggggcggtgtatgtggggaattatagggtagtgaacaggcacctagcgactcacaacgactggcaaaattgtgtatgggaggattacaatagggacctcctggtgagtacaactaccgcacaagggtgtgacactatagctaggtgtcactgcacaacaggggtctatttttgctcgtcaaggaacaggcactatccagtgtcttttgaaggtccaggcctagtggaagttcaggagagcgaatattatccaaaa-agataccaatctcatgtactgcttgcggcaggcttttctgagccaggtgactgtggtggaatacttaggtgtgaacatggtgttatcggcatcgtcaccatgggtggtgaaggtgtcgttggatttgccgatgtgcgcgacctgctatggttagaggatgatgcaatggaacagggggttaaggactatgtcgagcaactcggcaatgcctttggttcgggcttcaccaatcaaatatgtgaacaagttaacctcttgaaagagtcactggtgggtcaagactccatcctagagaagtctctaaaggctctagtcaaaattatatcagcattagtaattgtggtaagaaatcacgatgacctgatcacggtgactgccacactagccctcattggttgtacctcgtccccatggcggtggctcaaacaga-aggtgtcacaatactatgggatacccatggctgaacgcca-gaataacgggtggcttaagaagttcactg-agatgacaaatgcctgcaagggc-atggagtggattgccatcaagatccagaaattcatagagtggcttaaggtcaaaatactaccagaggtcaaggaaaaacacgaatttcttaacaggctgaaacaactgccgctttt-agagagccaaatagccactattgaacagagtgctccttcccaaagtgatcaggaacagctcttttccaacgtccagtacttcgcccactactgcagaaagtatgcacccctgtatgctgctgaggcgaagagggtgttctccctggagaagaagatgagtaattacatacagttcaagtccaaa------tgccgtattgagcctgtatgtttgctcctacacgggagtcctggcgccggcaaatcggtagcaacaaatctaattggaagatcactagctgaaaagcttaacagctcagtgtactcactaccaccagacccagatcacttcgatggctataagcaacaggccgtggtgatcatggatgatctgtgtcagaa-tcctgatgggaaggatgtttccttgttctgccaaatggtttccagtgtggattttgtgccacctatggctgccctggaggagaaaggtatcctattcacctcaccattcgttctggcatcaactaatgcaggatctatcaacgccccaactgtgtcagacagcagagccctagcacgaagattccactttgacatgaatatcgaagttatctccatgtacagccaaaacggcaaaataaatatgccgatgt-cagtaaagacgtgtgatgaagagtg-ttgtccagtcaactttaagaaatgttgcccgctagtgtgcgggaaggccatccaattcatagacagaagaactcaagtcagatattctc-tagacatgttggttactgagatgttcagggaatataatcatagacatagcgtgggggcgactcttgaagcattgtttcagggaccaccgttatacagggagatcaaaattagtgttgcaccagagacaccgccaccacccgctattgcggacctgcttaagtcagtagacagtgaagctgtgagggagtactgtaaagaaaagggatggctggttcctgagattaactccaccctccaaatcgagaaacatgttagccgggccttcatctgcttgcaggcactgactacatttgtgtcagtagctggaatcatctatataatatacaagctatttgcaggctttcagggagcatacacaggaatgcccaatcagaagcccaaggtacctaccctaaggcaagcaaaagtgcagggccctgcgtttgaatttgccgttgcaatgatgaagaggaactcaagcacagtgaagactgagtatggtgagttcactatgttgggcatttatgacaggtgggctgttctgccacgccatgccaagcctggaccgaccatcctgatgaatgaccaagaagtgggtgtgttggacgccaaagaattagtggataaggacggtacaaacttgg-agct--gacactgctcaagttgaacaggaacgagaagttcagagacatcaggggcttcttagccaaggaggaggtggaagtcaacgaagccgtgctagcaattaataccagtaaattccccaacatgtacattccagtgggacaagtcacgga-ttacggcttcctaaacctgggcggcacgcccactaagagaatgctcatgtataacttccccacgagagcaggtcagtgtggtggagtgctcatgtccactggcaaagtcttgggaatccatgttggtggaaatggtcatcaaggtttttcagcggcacttctcaagcactacttcaa-tgatgaacaaggggagattgagttcattgagagct-caaaggatgcaggattcccgattatcaacacaccaagtaagactaagctggagccaagtgtcttccaccaggtttttgaaggtaataaagaaccagccgtcctcagaagtggtgatccacgcctcaaggccaattttgaggaagccatattctcaaagtacatagggaatgtcaacacacacgtggatgagtacatgat-ggaggcagtggatcattatgcaggccaactagccaccctagacatcagcactgaaccaatgaaacttgaagatgcagtgtacggtactgagggtcttgaagcgcttgatctaacaacgagcgccggttacccatatgttgcactgggcatcaagaagagagacatcctctcaaagaggaccaaggacctgactaagctaaaagagtgcatggataagtacggtttgaacctacc-aatggtgacttatgtgaaaga--tgagctcagg-tccgcagagaaggtagcaaaaggaaagtctaggctgatcgaagcatccagtttgaatgattcagtggcaatgagacagacatttggtaatctgtacaaaactttccacctgaacccagggattgtgactggcagtgcagttgggtgtgacccagacctcttttggagcaaaataccagtgatgttggatggacatctcatagcatttgattactctgggtatgatgctagcttaagtcctgtttggtttgcttgcttaaaaatgctacttgagaagcttggatatacacacaaagagactaactacattgactacttgtgcaactcccatcacctgtacagagacaagcattactttgtgaggggtggcatgccct---cagggtgttctggcaccagtatctttaactcaatgatcaacaatatcataatcaggacactaatgctgaaagtgtacaagggaattgacttggaccagtttagga--tgatcgcatatggtgatga--tgtgattgcatcatacccatggcccatagatgcatccttactcgctgaggccggtaaggattacgggttgatcatgacaccagcagataagggagagtgctttaacgaagtcacttggaccaacgtcactttcctaaag-aggtattttagagcagacg-aacagtaccccttcttggtgcaccctgttatgcccatgaaagacatacatgagtcaattagatggaccaaagatccaaagaacactcaagatcatgtgcgctcactgtgtctattggcctggcacaacggagagcacgaatatgaggagttcatccgta-aaattaga-agc-gtcccagtcggacgttgcttgaccctccctgcgttttcaaccctgcgcaggaaatggttggactctttct--gaa--ttagag-acaattt---g-aa-at-aa-tttg----aattggcttaaccc--tactgtactaaccgaactagataacggtgcagtaggggtaaattctccg-cattcggtgcgg------------------------------------------------------------------------------------------------------------------------------------------------------------------------------------------------------------------------
>AF085363.1_Coxsackievirus_B2_strain_Ohio-1_polyprotein_gene_complete_cds
-----ttaaaac-a--g--c-ct--g-tgggttgtt-cccacccaca---gggcccactggg-cgctagcacactggtattacggtacctttgtgcgcctgttttatctaccc----ttgcc--caa-tgc---aaca-tagaagc-ttagt--ccaaaa-----ggtcaataggcagcccagtgcaccaactgggtccagaccaa-gcacttctg-tt-accccggaccaagtatcagtaggctgctcacgcggctgaaggagaaaacgttcgttacccggccaactacttcgagaaacct-agtagcaccatgaaggttgcgcagtgtttcgctccgcac--agcccca--gtgtagatcaggtcgatgagccaccgcat-t-ccccac-gggtgaccgtggc-ggtggctgcgttggcgg-cctgcccatggggt---aacccatgggacgcttcaatactgacatggtgtgaagagtctattgagctagttggtagtcctccggcccctgaatgcggctaatcctaactgcggagcgtg-cgcttgcaacccagtgagta-gcacgtcgtaatgggtaactctgcagcggaaccgactactttgggtgtccgtgttt---cc-ttttat-t-----ccttg--tctggctgc-ttatggtgacaattgagagattgttgccatatagctattggattggccatccggtatctaacagggcgatcatttacctgtttgttggtttcatacccttgaatcttgagg-------tttataataccc-tcactcttataataaaactcaat---acatc------aag-atgggagcacaagtatcaacacagaaaactggggcacacgaaactggcctgagtgccagcggaggctccattatcca-ctacacaaacatcaattactacaaggatgc--agcatctaactccgctaaccgtcaagatttcacccaggacccgggaaaattcacggaacca-gtgaaagatatcatgataaagtcgatgccggcgctaaattcgccgtcggcagaggagtgtgggtatagcgatagggtgaggtctataacactgggaaattccactatcaccacgcaggagtgtgcaaatgttgttgtgggttatggcacttggccacgttacttgagtgacaaggaggctacagcagaagaccaaccaacgcagccagacgtcgcaacatgtagattttacacattatcatccgtgcagtggcagagagaatctgctggttggtggtggaagtttcccgacgcactatcagacatgggcttattcgcacagaatatgatgtaccactacctgggtaggaccgggtacacaatacacgtacagtgcaacgcatccaagtttcatcagggatgcttgctggtcgtatgtgtgcctgaggctgaaatggggtgcactaacaaagaaaacacccctctatttgagaagctatgtggtcaggacaatgccaaagagttcacacgggag--ggacccaccatctcaaaaggcgcaactgatgtccaaactgcagtatgcaatgctggcatgggagtgggggttggaaatttaacaatattcccacatcagtggattaatttgcgcacgaacaatagcgccactatagttatgccttacataaatagtgtgccaatggacagcatgattagacacaacaactttaccttgatgatcattccatttgtgccacttgactatgtcaacgggtcttctccgtacatacccatcaccgttaccgtggctccaatgtctgctgaatataatgggttgcgtctc---gcta---gtac---gcaaggcttgccaactatgctaacaccgggtagtaaccagtttttgacctccgatgactttcagtcaccttcggctatgccacagtttgatgttacgcctgagatgaacattccaggacgagtacacaacttgatggaaatagcggaggttgactcagtagtcccactcaacaatatccag-gata----atctgag------gaaga----tggatatcta-tcgtgtacaagtatcttcc---caaacaagtcaaggagcaca-------------ag----tatttgggttttcattgcaacctggcgcttcaagcgtgttgcaacgcacgctactcggtgagattttaaattattatacacattggtctggcagcctaaagctcacatttgtgttctgtgggtcggcgatggccaccgggaaatttctactagcttattcaccaccgggtgctggagtgccaccagataggaagaaggcaatgcttgggacccatgttatttgggacgtggggttgcagtccagttgcgttctatgtgtgccttggattagtcaaacacactacagatacacagtaaaggatgagtacactgatagtggctatattacttgttggtatcaaactaatgtcatagcaccagctgatgcactgtctacatgttatatcatgtgcatggtgtccgcatgtaacgatttctcggtgcgcatgttacgcgatacccgattcatc-aaacagacggctttttatcagagcccagt------ggaggaatccattgagagaa-----gca----------t-tggcaga------gttgctgacaccattggtagtggaccatccaattcggaggcaataccggtactcacagcagtagaaacaggacacacatcacaggttacacctagtgacacgatgcaaacaagacatgtgcacaactaccattcaaggtccgaatccagcgtagagaacttcctggcacgctcggcttgtgtgttttatacaacatacaccaa------------------cagtaaaaatgcc---gccaaaga------gaagaagtttgcaacgtggaaggtgagtgttagacaagccgcccaa---ctaagaagaaagctagagttattcacatacttacgctgtgacatcgaactaacattcgtcatcaccagtgca---------------caagatccatc---gaccgctaccaacttggatgtgccagtgttgacc--catcaaataatgtacgtcccacctggtggtccagtccctgaaaccgtggacgattacaactggcaaacatctacaaatcccagccttttttggactgaagggaatgcacctccacgcatgtcaattcc-attcatgagcataggcaatgcctatagtatgttctatgatggt-tggtccgagtttaggcatgacggtgtgtacggcctgaatacccttaacaatatgggcacaatatatgctaggcacgtcaacgctgacaacccaggtagcatcaccagcacagtgagaatatacttcaaacccaaacatgtcaaggcatggattcc-tcgcccgcctc-gtttggcacagtatcttaaagccaataatgtgaattttaagatcaccgatgtgacagaaaagagagatagtctca------------------------------------------------------------------------------------------c-------gac-------cacgggggc-ctttggacaacaatctggtgcagtgtatgtgggcaattatagggtggttaacagacaccttgcaacccacatagattggcagaattgtgtttgggaagattataacagagacctgctggttagtactaccactgcccatgggtgtgacactatagccaggtgccagtgcacgtcaggtgtatactactgtgcttcgaagaataagcactacccggtggtgttcgaggggccgggtatggtggaagtccaagaaagtgaatactaccccaag-aggtatcaatcccacgtgcttctagctgcagggttttctgaacccggtgattgtggtggtatattaaggtgtgaacatggtgtcattggtgtggtgactatggggggcgagggcgttgttggctttgctgatgtgcgagatctcttgtggttggaagatgacgccatggagcaaggggtaaaagactatgtagagcaactaggaaatgcttttggctcaggattcaccaaccaaatctgcgaacaggttaatctattaaaggaatccctggttggacaggattccatcctggagaagtctttaaaagccctagtcagaattatatcagccctagtgatagtggtgagaaatcatgatgacataatcacggtaactgctacgctagccctcattggttgcacctcatccccgtggcggtggcttaagcaga-aagtgtcccaatattatggaatacctatggctgagcgcca-aaacaacggatggctcaagaagtttactg-agatgacaaacgcctgcaagggt-atggaatggatagccgtcaaaatccagaaatttattgagtggcttaaagtcaaaatcttgccagaggtcaaggagaaacacgaattcctgaacagacttaaacagcttcccttatt-ggaaagtcagatcgccacaatcgagcagagtgcaccgtcccagagtgaccaggagcaattgttctccaatgtccaatactttgcacactattgcagaaagtacgctcccctctatgcagctgaggcaaagagggtgttctcccttgaaaagaagatgagcaattacatacaattcaagtccaaa------tgccgtattgaacctgtatgtttgctcctacacgggagccctggcgccggcaagtcggtagcaacgaacctaattggaaggtcacttgccgagaaactcaatagctcagtgtattcactaccaccagacccagatcacttcgatggctataaacagcaagccgtggtgatcatggacgatctatgccaaaa-cccagatggaaaagatgtctcattgttctgccaaatggtttccagtgtggactttgtaccacctatggctgccttggaagagaaaggcattctgttcacctccccgttcgtcctggcatcaaccaatgcagggtccatcaatgctccaacagtgtcagacagcagggccttggcaaggagattccacttcgatatgaacatcgaagttatttccatgtacagtcaaaatggtaaaataaacatgcccatgt-cagtcaagacttgtgacgacgagtg-ctgtccggtcaattttaaaaagtgctgccccctcgtgtgtgggaaggccatacaattcattgatagaaggacacaggtcaggtattcct-tagacatgctagttaccgagatgttcagggaatacaatcacaggcacagtgtaggggcgacgcttgaggcgctgttccaaggaccgccaatatacagagagatcaaaattagtgtcgcaccagagacaccaccaccgcccgccattgcagacctacttaaatcagtggatagtgaggttgtgagggagtactgtaaagaaaaaggatggctggttcctgaggtcaactccaccctccagattgagaaacatgtcagccgggccttcatctgcttgcaggcattgactacattcgtgtcagtagctggaatcatttatataatatacaagctctttgcgggttttcaaggtgcatatacaggaatgcccaaccagaagcccaaggtgcccaccctgaggcaagcaaaggtacaaggccctgcatttgagttcgccgtcgcaatgatgaagaggaactcaagcacagtgaaaactgagtatggcgaatttaccatgctgggcatctatgacaggtgggccgttttaccgcgccacgccaaaccagggccaactatcctaatgaatgatcaggaagtgagtgtgttggatgcaaaagagttggtagacaaggatggcactaacctgg-agtt--ggtattactcaagctaaatcgaaatgagaagttcagagacataagaggcttcttagccaaagaggaggtagaagtcaatgaggctgtgctagcaattaacaccagcaagttccccaacatgtacatcccagtaggacaagtcacaga-ctatggctttctaaatctaggcggcacacccactaagagaatgctcatgtacaacttccccacaagagctggccagtgtggcggggtgcttatgtccaccggtaaagtcctggggatccacgttgggggaaatggtcatcaaggcttttcagcagcactccttaagcactatttcaa-tgatgaacaaggagaaatcgagttcattgagagct-cgaaagatgcggggttcccagtcattaacgcacctagcaggaccaaactggagccaagtgtcttccaccaagtctttgaaggcaataaagagccggcagtccttaggaatggtgatccacgcctcaaagctaatttcgaggaggctatcttttccaaatacatcggaaacgtcaacacacgcgtggatgaatacatgct-ggaagctgtcgaccattacgctggacaattggccaccctagacatcagcactgaaccaatgaagttggaggatgctgtgtacggtactgaaggcctcgaagctcttgatttaacaacgagtgcaggctatccctatgttgcactgggcatcaagaagagagatatcctctcaaagaagaccaaggacctgaccaagctaaaagagtgcatggataagtatggcctgaacctacc-aatggtgacatatgtgaaaga--tgaactcaga-tctgcagagaaagtagcaaaagggaaatctaggcttattgaagcgtccagcttgaatgactcagtggcgatgaggcagacgttcggcaatctgtacaaggcctttcatctaaacccaggaattgtgacaggcagtgctgttgggtgtgacccggacatgttttggagcaagataccagtgatgctggatggtcacctcatagcctttgactactctgggtatgatgctagcttgagccccgtctggtttgcttgcttaaaactattacttgagaagctaggttacacgcacaaggagacaaattacatcgactacctgtgtaattcccaccacctgtacagagacaaacactactttgtgcggggcggtatgccct---caggatgttccggcaccagtatatttaactcaatgataaataacatcatcatcaggactctcatgctaaaagtgtataagggaattgacttggaccagtttagga--tgattgcatatggtgacga--tgtgattgcgtcgtacccgtggcccatagatgcatccttacttgccgaggctggcaaagactatgggttgattatgacaccagcagataaaggggagtgcttcaacgaagttacctggaccaatgtcactttcctgaag-aggtactttagagcagatg-aacaatatcccttcctggtacacccagttatgcccatgaaagacatccacgagtccatcaggtggaccaaagacccaaagaacacccaagaccacgtgcgctcgctgtgtctattggcctggcacaatggagagcacgagtatgaggagttcatccgca-aaatcagg-agc-gtcccggtcggacgttgcttgtctctgcctgcgttttcgaccttgcgcaggaagtggttggactcttttt--aaa--ttagag-acaattt---g-aa-ct-aa-tttg----agttggcttaaccc--tactgcatcaaccgaactagacaacggtgcagtaggggtaaattctccg-cattcggtgcggaggag-------------------------------------------------------------------------------------------------------------------------------------------------------------------------------------------------------------------
>AF105342.1_Coxsackievirus_B6_strain_Schmitt_complete_genome
-----ttaaaac-a--g--c-ct--g-tgggttgta-cccacccaca---gggcccactggg-cgctagcactctggtattgcggtacctttgtgcgcctgttttacccaccct--cccccaa-----cgt---aact-tagaagc-ctgac--atatac-----ggtcacaagccagcccagtacgccaactgggtaccgaccaa-gcacttctg-tt-accccggactgagtatcaataagctgccaaagcggctgaaggagaaaacgttcgttacccggccaattacttcgagaaaccc-agtaacaccatgaaagttgcgtagcgtttcattcagcac--aatccca--gtgtagatcaggtcgatgagtcaccgcat-t-ccccac-aggcgactgtggc-ggtggctgcgttggcggccctgcccatggggc---aacccatgggacgcttcaatactgacatggtgcgaagagtctattgagctaattggtagtcctccggcccctgaatgcggctaatcctaactgcggagcagg-cactcgcagaccagcgagca-gcttgtcgtaatgggcaactccgcagcggaaccgactactttgggtgtccgtgttt---cc-tatttc-c-----tttac--actggctgc-ttatggtgacaattgagaaattgttaccatatagctattggagtggccatccggtgactaacagagcaataatatatttgtttgttggctttgtgccacttaatttgaagg-------ttgttaagacgc-tcaatctgatactacttctaaat---aaagc------aaa-atgggagctcaagtctcaacacagaaaacaggagctcacgaaaccgcattaaacgcgcagggcaactcggtaattca-ctacaccaacataaattactacaaggatgc--ggcttccaactcagcaaataggcaggactttacacaagaccccagcaaattcaccgagcca-gttaaggatgtgatgataaagtcactgcccgcactcaactcacccactgttgaagagtgtgggtatagtgatagagttagatctattactctagggaactcgaccattacaacacaggagtgtgcaaacgtggtggtcgcatatggggtgtggcccgattacctgcatgatgatgaagcaactgcagaggaccaaccgacacaaccagacgtagccacctgcaggttttacacattggactctgtttcgtggcaatcatcatcagcagggtggtggtggaagtttcctgatgcgctgtccaatatgggcctgttcgggcaaaatatgcagtatcactacctaggtagatcggggtacacgattcacgtgcagtgcaacgcatccaaatttcaccaagggtgcctcttggtggtgtgcgtgccggaagcagaaatgggttgctctaacctaaacaacgctccactagcggctgacctgagtgcaggggaggtggcgcgccaattcactgt-----------agaacccgcaaatggacaaaatcaggtacaaacagcagtgcacaacgctgccatgggggtggcagtgggaaacctaacaattttcccgcatcagtggattaatttacgcacgaacaacagtgctacaatagtaatgccatacataaatagtgtgcccatggacaatatgttcaggcacaataactttactctgatgatcattcccttcgcaaagttagcatactctgatggggcctcaacattcgtgccaatcacagtgaccatagcaccaatgaacgctgaatacaacggattaaggcta---gcag---ggca---ccagggcttacccgtgatgaccacacccggtagcacccagttcctaacttcagatgatttccaatcaccatgtgccatgccacaatttgatgtaaccccagagatgaacattccaggacaggtgaataacctaatggagattgcggaagtcgactcagtggttccggtcaacaacaccgaa-acta----atgtaaa------tggca----tggatgcata-tcgcatacctgtacaatcg---aacatggataccggtggcca-------------ag----tgtttggctttcccttacaaccgggagctagtagcgtattccaacgcacactgttgggcgagattttaaactactacacacactggtcaggcagcattaaactcaccttcatgttttgtggatccgccatggccactggtaagtttttgctagcctactcccctccaggcgccggtgcaccaaagagtcgtaaggatgctatgttaggaacccatgtgatttgggatgttggtttgcagtccagctgtgtgctatgtataccatggattagccagacacattacagattcgtggtggcagatgagtacacagctggcggtttcataacctgctggtatcaaacaaatgtgatagtgccactgggagctcaatctaattgtagtatcttgtgctttgtatcagcgtgtaacgacttctcggtcagaatgctgagagacaccaaattcatt-agtcaaactgcattttatcaaagcccagt------ggagggcgccatagagagag-----cca----------t-tgcacgg------gtcgctgacactatgccaagtggcccaaccaattcagaagcagtgcctgccctgacagcagtggaaacgggccacacctcccaagtcgtccccagtgataacatgcaaaccaggcacgtgaagaactaccattcacgctccgaaaccagcgtcgagaactttctgtgtaggtctgcatgtgtatattttaccacatataag------------------------aaccagaca---ggggcgac------aaatagatttgcttcttgggtaatcaccacaagacaagtggcccag---ctcaggagaaaactagaaatgtttacgtacttgcgtttcgacattgaactcacctttgtcattacaagtgcg---------------caagaccaatc---cactatttc---ccaagacgcccctgtgcagaca--catcagataatgtacgtgccaccgggaggcccagtgccaaccaaagttgacgactatgcgtggcaaacatccaccaaccccagcgtcttttggaccgagggtaacgctccaccacgtatgtcagttcc-ctttatgagtatcggtaatgcttatagcacattttatgacggg-tggtctgatttttcaaacaaaggaatatatgggttgaacaccttgaacaacatgggaacattgtacatccgccacgttaacgggcccaacccagtaccaattaccagcacagtgaggatatactttaagcccaagcatgttaaggcctgggtgcc-taggcctccaa-ggctttgccagtacaaaacgtctaggcaagtcaactttacagtgactggagtgaccgagagtagggcaaatataa----------------------------------------------------------------------------------------ccaccatgaatac-------tacaggagc-ctttgggcaacaatcaggggccgcgtacgtgggaaactatagggtggtgaatagacatttggccacgcacgctgactggcaaaactgtgtgtgggaggattacaatagggacctccttgtgagcaccaccaccgcacatgggtgcgacgtcatcgcaaggtgccaatgcaacaccggggtttacttttgtgcatcaaggaataaacactacccagtgacctttgaaggaccaggtctagtggaagttcaggagagtgaatactatccaaag-agataccaatctcatgtactgcttgctgcggggttctccgaaccaggagattgtggtgggatccttaggtgcgaacatggtgtcatcggtctcgtgactatgggaggtgagggtgttgttggctttgcgaatgtgcgtgacctgctgtggttggaggacgatgccatggaacagggagtgagagattatgtggaacaacttggcaacgcttttggctcaggattcacaaatcagatctgtgaacaagttaaccttctgaaggaatcactagtgggtcaggactccatcctggaaaaatccctcaaagctctcgtgaagatcatctcagcactggtaatagtagtgagaaatcacgatgacttaataacagtgactgccactcttgccctcataggatgcaccacatctccatggcgctggctcaaacaaa-aggtgtctcagtactatggcattcccatggctgagcgcca-gagcaacgggtggctcaagaaattcacgg-aaatgaccaatgcttgcaagggc-atggagtggatcgctatcaagattcagaagttcatagagtggctcaaagcaaggattctaccagaggtcaaggagaaacacgagttcctcaacagacttaaacaactccccctctt-ggaaagtcaaattgctaccattgaacagagcgcaccgtcccagagtgaccaggagcaactcttctcaaacgtccaatactttgctcactactgcaggaagtacgcgcccttgtacgcagctgaagccaaaagggtgttctctcttgaaaagaaaatgagtaattacatacagttcaagtccaaa------tgccgtattgaacctgtatgcttgctactacatggcagccccggagcagggaaatcagttgctaccagcctcattgggcgatcactagctgaaaaattgaatagctcagtgtactcattaccaccagacccagatcactttgatggttacaagcaacaagccgttgtgatcatggacgatctgtgccaaaa-tccagatggaaaagatgtgtctttgttctgtcaaatggtgtctagtgtagattttgtaccaccaatggccgcgctagaggaaaaaggcattctgttcacctctccattcgttctagcctcaaccaatgcaggatccattaacgcaccaacagtttcagacagcagagccctagctaggaggttccactttgacatgaacattgaagttatctctatgtacagtcaaaatggaaaaataaatatgcccatgt-cagtcaaaacgtgtgatgaagagtg-ctgtccagtcaacttcaagaagtgctgccctcttgtgtgcggaaaagccattcagttcattgatagaagaactcaagttaggtattcct-tggacatgttagtcaccgagatgttcagagagtacaatcacagacacagtgtgggagcgactctggaagctcttttccaagggccaccagtgtacagggagatcaaaattagtgtcgcacctgaaaccccaccaccaccagcgattgcggacttgttgaaatcggtggacagtgaagctgttagagagtactgcaaggaaaaagggtggttggttcctgaaattaactctactctccaaattgagaagcatgtcagtcgggcctttatctgcctccaagcactgacaaccttcgtgtctgtggctggaatcatttacatcatctataaactgtttgcaggattccagggcgcatacacggggatgcccaaccaaaaacccaaagtgcccactctaaggcaggcgaaagtgcaaggccccgcctttgagttcgcggtggccatgatgaagaggaactccagtacagtaaaaacagaatatggcgaatttacaatgttgggtgtctatgacaggtgggctgtcttaccacgccatgccaaacctgggccaaccattctcatgaatgaccaggaggtcggcgtgctggatgccaaggaattagtggacaaagatggtacaaacctgg-agtt--gacgctactgaagctcaatcgaaatgagaaattcagagatatcaggggatttctagccaaagaggaagtggaggtcaatgaagctgttttggcaatcaacaccagcaagttccccaatatgtacattcccgtaggacaggttacaga-ttacggcttcctgaacctaggtggcacacctactaagagaatgctaatgtacaactttcctacaagagcaggccaatgcggtggcgtcctcatgtccactggtaaggtactggggatccatgttggtgggaatggtcatcaaggtttttcagcagctctccttaagcactacttcaa-tgatgaacaaggagagattgaattcatcgagagct-caaaggatgcagggtttccaatcatcaacacaccaagcaagacaaaattggaaccgagcgtcttccaccaggtctttgaagggaacaaagaaccagcagttcttagaaatggtgatccacgccttaaagccaactttgaggaggccatattttctaaatacattgggaacgttaacacacatgtggacgaatacatgct-agaagcagtggatcactatgcagggcaactggccacccttgatattaacactgaaccgatgaaactggaagatgcagtgtatggcacagaagggttagaggctctggacctaacaacgagtgcggggtatccatatgttgcactaggtattaagaagagagacatcctatccaagaagtctaaagacttaaccaaattaaaggaatgcatggacaaatacggtttgaacttgcc-aatggtgacctatgtgaagga--tgaactaaga-tcggcagaaaaggtggccaaaggaaaatctagactcattgaagcatccagtctgaatgattctgttgcgatgaggcagacatttggtaatctgtacaagacattccacctgaacccggggattgtgacaggcagtgcagttgggtgcgacccagatctcttttggagcaaaatacctgtaatgctggacggacacctcatagctttcgattactctggctatgacgccagcctgagccccgtttggtttgcttgcctgaagttgctgcttgagaagctcgggtacacgcacaaggaaacaaactacattgactacctatgtaactcccatcacctgtatagggacaaacactactttgtgcgtggcggcatgccct---cagggtgctccggcacaagcatcttcaattcaatgatcaacaacattataatcagaacattaatgttgaaggtgtataaaggcattgatttggatcaattcagga--tgattgcatatggtgatga--tgtgattgcatcatacccttggcccattgatgcctctctgctcgctgaggctggcaaaggctatggcttaatcatgacaccagcagacaagggagagtgtttcaatgaagttacgtggaccaatgtcacctttttaaag-aggtatttcagagcagatg-agcaatatcctttcttagttcaccctgtcatgcccatgaaggacatccacgagtccataagatggaccaaagatccaaagaacacccaggatcacgtgcgctcactgtgcttactggcatggcacaatggagaacacgaatatgaggaattcattcgaa-aggtcaga-agc-gttcctgttggacgctgtttgactctacctgcgttctcgacactacgcagaaagtggttggattccttct--aaa--ttagag-acaattc---g-at-aa-aa-tttg----aattggcttaaccc--tactgcgctaaccgaactagacaacggcgcagtaggggtaaattctccg-cattcggtgcgg------------------------------------------------------------------------------------------------------------------------------------------------------------------------------------------------------------------------
>AF114383.1_Coxsackievirus_B5_strain_Faulkner_complete_genome
-----ttaaaac-a--g--c-ct--g-tgggttgtt-cccacccgca---gggcccactggg-cgccagcactctggtatcacggtacctttgtgcgcctgttttaaaaccctc--tcccca--att-tga---aact-tagaagc-a-ata--cacctc-----gatcaatagtaggcatgacacgccagccatgtcttgatcaa-gcacttctg-tt-tccccggactgagtatcaataaactgcttgcgcggtcgaaggagaaaacgtccgttacccgactaactacttcgagaaaccc-agtaacaccatggaaattgcggagtgtttcactcagcac--attccca--gtgtagatcaggtcgatgagtcaccgcat-t-ccccac-gggtgaccgtggc-ggtggctgcgctggcgg-cctgcccatggggc---aacccatgggacgcttcaatatggacatggtgtgaagagtctattgagctagttagtagtcctccggcccctgaatgcggctaatcctaactgcggagcacg-tgcctccattccagggggtg-gcgtgtcgtaacgggcaactctgcagcggaaccgactactttgggtgtccgtgttt---c--ttttaa-t-----tttat--actggctgc-ttatggtgacaattgaaagattgttgccatatagctattggattggccatccggtatccaacagagcaattgtgtacctttttgttggatttgtaccacttaccagaacaa-------gttttcatacac-tgtgttacattattagactaaac---acaga------aaa-atgggagctcaagtgtcgacccagaaaactggcgcacatgagactggactgaatgccagtgggaactccattatcca-ctataccaatattaactattataaggactc--tgcctccaattccgcaaataggcaagacttcacgcaggacccggggaaattcacggagcca-gttaaagatattatgattaaatccatgcctgcactaaactctccgtcagcagaagagtgtggttacagtgatagggttaggtcaatcacattaggaaactcaacaataacaacgcaagagtgcgctaatgtggtggttggatatggagtgtggcccacctacttgagggacgatgaagcgacggcagaagatcaacccactcagccagatgtggccacatgcagattctatacattggagtctgtgatgtggcagcaaagttcaccaggatggtggtggaagtttcccgatgcattgtcaaacatgggattgtttggacagaacatgcaataccattatctggggagagctggatatacactacacgtgcaatgcaacgcatccaagtttcatcagggatgccttttagtggtgtgtgtgccagaagcagagatggggtgcgcgacgctggcaaacaaacctgatcagaagagcttgagcaatggggaaaccgccaacgtgtttg-----------agtctcagaactcttcgggacaaacagccgtccaggcaaacgtaattaacgcaggcatgggaatcggtgtgggtaacctgaccattttcccccaccagtggattaatttgcgcaccaataatagcgcaacgattgtcatgccctacgttaacagtgttcccatggacaatatgtttaggcacaataattttactttgatgattattccatttgccccgctaagttacagcacaggtgcaacaacatatgtaccgatcacagtgacagtggcaccaatgtgcgcagagtacaatgggttgcgcttg---gctg---gcaa---acaggggcttcccacaatgttaacacccgggagtaatcagttcctcacatctgatgatttccaatcaccttcggcgatgccccagtttgatgtcacgcccgagatggagatcccagggcaagttaataacttgatggagattgcggaggtggattccgtggtccctgtaaacaatactgag-ggga----aggtgat------gtcca----ttgaagccta-tcagatccctgtacaatca---aactcaaccaacggctccca-------------gg----tctttggattcccactgactccaggggctagtagtgtgctaaacaggaccctattgggagagatcttaaattactacactcattggtcagggagtatcaaactaacatttatgttctgcgggtcagcaatggccacaggcaagttcctactagcatactcacccccaggcgctggagcgcctaccacacgcaaggaggcaatgttaggcacccacgtaatttgggacgtagggttgcaatcaagttgtgtgctgtgcataccatggattagtcaaacacattacaggtacgtggtgatggacgaatacaccgctggcggttatataacctgctggtaccaaactaacatcgtggtgcctgcggatacccagagtgattgtaagattttgtgctttgtgtcagcatgcaatgatttctcagttaggatgctaaaggacacacctttcata-aaacaggacagcttctttcaaggacctcc------aggggaagcaattgagaggg-----cca----------t-tgctcgc------gtggctgacaccataggaagtggaccagtcaactcggaatcaattcccgccttgaccgctgctgaaacggggcatacatcacaggttgtaccagcagatacaatgcagactaggcacgtgaaaaattaccactcaaggtcagaatctacagtggagaacttcttgtgtagatccgcatgtgtttactacaccacataca------------------------aaaatcatggc---actgacgg------ggataacttcgcgcaatgggtgatcaatacacgccaagtggctcag---ttacggcgaaagcttgagatgtttacgtatgctaggtttgatctggagttaacttttgtcatcacgagctcc---------------caagagcaatc---cactatcaagggccaagactctccagtactcact--caccagatcatgtacgtaccccctggcggtcccgtgcccacaaaagtaaacagctacagttggcagacgtccaccaatccgagtgtattctggacggagggcagtgccccacctcggatgtcgatacc-cttcattagcatagggaatgcatatagcatgttttatgatgga-tgggctagatttgacaaacaagggacatatggcattaacacacttaacaacatggggacgctatacatgagacacgtgaacgacggaagccctggccccattgtgagcacagttcgtatctactttaaaccgaaacacgtgaagacgtgggtccc-acgaccaccca-gattgtgccagtaccagaaagctgggaacgtgaactttgagccatctggagtgactgagggcagaacagacataa------------------------cgaccatgca----------------------------------------------------------------aac-------cactggtgc-ctttggacagcaatccggtgccgtgtatgtcggtaattatagagtggtgaatagacacttggccacccatacagattggcaaaactgtgtgtgggaagattacaacagggacatactggttagtactaccacagctcatgggtgtgacaccatagctaggtgtcgatgcactaccggagtgtatttctgtgcatcaagaaacaagcactacccagtctcctttgaagggccagggttggttgaagtccaggaaagtgagtattaccctaag-aggtaccagtcccatgttctcctagctgctggggtttccgagccaggcgactgtggcggcatcctcaggtgtgaacacggtgccatcggtcttgtcaccatgggtggtgaaggtgtggtggggttcgcagatgtccgcgacctgctgtggcttgaggacgatgccatggagcaaggagtcaaagactatgtggagcaattaggaaacgcctttggttcgggttttaccaaccagatttgtgagcaagtcaacctcctcaaagaatcactggtcggacaagactctattttagagaagtccctcaaggccttaatcaaaattgtgtcagcactggttattgtggtaagaaatcacgatgatctcgttacagtgacagccaccctcgccctcataggttgcaccgcgtcaccgtggcggtggctcaaacaaa-aagtatcacagtattacgggatccctatggctgaaaggca-aaacaatgggtggttgaagaagttcacag-agatgactaacgcctgcaaggga-atggaatggatagccattaagatccaaaaatttattgaatggttaaaagttaagattttaccagaagtcaaagaaaagcatgaattcctaaacagacttaaacaactcccactttt-ggagagccagattacaaccattgagcaaagcgctccgtcccagagtgaccaggaacaattgttttccaatgttcagtactttgcccactactgcaggaaatatgcaccactttatgcagctgaggcaaaaagggtcttctcccttgaaaagaaaatgagcaattacatacagttcaagtccaaa------tgccgtattgagcctgtatgtttgctcctacacgggagtcctggtgctggcaagtcagtagcaacaaatctaattggaaggtcacttgctgagaaactcaacagttcagtgtactcactaccaccggacccagatcacttcgatggctataaacagcaggccgtggtgatcatggacgatctatgccagaa-ccccgatgggaaggatgtgtccttgttctgccaaatggtttccagtgtggattttgtaccacctatggctgccctggaggagaaaggcatcttgttcacttcaccatttgtcctggcatcaactaatgcagggtctataaatgctccaacagtgtcagacagcagggccttagcaaggaggttccactttgatatgaacattgaagttatttctatgtacagccaaaatggcaagataaacatgccaatgt-cagtgaaggcgtgtgatgaagagtg-ttgcccagtcaactttaagaaatgttgcccgctagtgtgtggaaaggccattcaattcatagacagaagaactcaagtcaggtactccc-ttgatatgctagtaaccgagatgtttagggaatacaaccacaggcatagcgtaggggctactcttgaggcactgttccagggtcctccagtgtacagggagattaagattagcgttgcaccagaaacaccaccaccaccagccattgcggacttgcttaaatcagtggatagcgaagcagtgagagagtattgcaaagaaaagggatggttggttcctgaggtcaactccaccctccaaattgaaaaacatgtcagccgggctttcatctgcctgcaggcaataactacattcgtatcagtagctggaatcatctatataatatacaagctcttcgcgggctttcaaggtgcatacacaggaatgcccaaccagaagcccaaggtacccaccctaaggcaagcaaaggtacagggccctgcatttgaattcgctgttgcaatgatgaagaggaactcaagcacggtgaagactgagtatggtgaattcaccatgttgggcatctatgacaggtgggccgtcttgccgcgtcatgccaaacctggaccaaccatactaatgaacgaccaggaggtgggtgtgttggatgctaaagagttggtggacaaggatggtacaaacctag-aact--gacactactaaagctgaacaggaacgagaagttcagagacattagaggcttcttggccaaggaggaggtggaagttaacgaagctgtgctagcaattaacaccagcaaatttcctaacatgtacattccagtgggacaggttacaga-ctacggtttcctaaacctaggtggtacacccaccaagagaatgcttatgtacaacttccccacaagagcgggccagtgtggtggagtgctcatgtccactggtaaagtcttggggatccacgttggtgggaatggtcatcaaggcttctcagcggcacttctcaagcattacttcaa-cgatgaacaaggagagattgagttcattgagaact-cgaaggatgccgggttcccagtcatcaacacgcccagtaagactaagctagagccaagtgtcttccaccagatttttgaaggtaataaggaaccagctgtcctcagaaatggtgacccacgcctcaaggcaaattttgaggaggccatattctcaaaatacattggaaatgtcaacacacacgtagatgaatacatgct-agaagctgttgatcattatgccgggcagttggccacactggacattagcaccaaaccaatgaaattggaggacgctgtgtacggcaccgagggtctcgaagccctcgatctaactacgagtgcaggctacccttatgttgcattgggcatcaagaagagagacattctttccaaaaagaccaaggatttaaccaagttaaaggaatgcatggataaatatggcttgaacttgcc-aatggtaacttatgttaaaga--cgagctcagg-tctgcagagaaggtagcaaaagggaaatccagattgatagaagcatccagcttgaatgactccgtggcaatgagacaaacattcggcaacctatacaaaacttttcatctaaatccagggattgtgactggcagtgctgttgggtgtgacccagacctcttttggagtaaaataccggtgatgttagatggtcaccttatagcctttgattactctggatacgatgctagcttgagccccgtctggtttgcctgcctaaaactattacttgagaaacttggatactcgcacaaggagaccaattatattgattacctgtgcaactcccatcacctgtacagggacaaacactattttgtgcggggtggcatgcctt---caggatgttctggcacaagtatcttcaactcaatgataaacaacatcataattaggactcttatgttgaaggtgtacaaagggattgacttggatcaatttagga--tgattgcatatggtgacga--cgtgatcgcatcttacccgtggcccatagatgcgtctttgcttgctgaagctggcaaggactacgggttgatcatgacgccagcagacaaaggggagtgtttcaatgaggttacctggactaacgtcacattcctaaag-aggtatttcagggcagatg-aacaataccccttcttggtgcaccctgtcatgcccatgaaagacatacacgaatcaatcaggtggaccaaggatccaaagaatacccaagaccacgtgcgctcgctgtgtctattggcctggcacaacggggaacacgagtatgaggagttcattcgga-aaatcagg-agc-gttccagttggacgttgcttgaccctaccagcgttttcaaccctacgcaggaagtggttggactctttct--aaa--ttggag-acaattt---g-ag-at-aa-tttg----aattggcttaaccc--taccgcactaaccgaactagataacggtgcggtaggggtaaattctccg-cattcggtgcgg------------------------------------------------------------------------------------------------------------------------------------------------------------------------------------------------------------------------
>AF114384.1_Coxsackievirus_B6_strain_Schmitt_complete_genome
-----ttaaaac-a--g--c-ct--g-tgggttgta-cccacccaca---gggcccactggg-cgctagcactctggtattgcggtacctttgtgcgcctgttttacccaccct--cccccaa-----cgt---aact-tagaagc-ctgac--atatac-----ggtcacaagccagcccagtacgccaactgggtaccgaccaa-gcacttctg-tt-accccggactgagtatcaataagctgccaaagcggctgaaggagaaaacgttcgttacccggccaattacttcgagaaaccc-agtaacaccatgaaagttgcgtagcgtttcattcagcac--aatccca--gtgtagatcaggtcgatgagccaccgcat-t-ccccac-aggcgactgtggc-ggtggctgcgttggcgg-cctgcccatggggc---aacccatgggacgcttcaatactgacatggtgcgaagagtctattgagctaattggtagtcctccggcccctgaatgcggctaatcctaactgcggagcagg-cactcgcagaccagcgagca-gcttgtcgtaatgggcaactccgcagcggaaccgactactttgggtgtccgtgttt---cc-tatttc-c-----tttac--actggctgc-ttatggtgacaattgagaaattgttaccatatagctattggagtggccatccggtgactaacagagcaataatatatttgtttgttggctttgtgccacttaatttgaagg-------ttgttaagacgc-tcaatctgatactacttctaaat---aaagc------aaa-atgggagctcaagtctcaacacagaaaacaggagctcacgaaaccgcattaaacgcgcagggcaactcggtaattca-ctacaccaacataaattactacaaggatgc--ggcttccaactcagcaaataggcaggactttacacaagaccccagcaaattcaccgagcca-gttaaggatgtgatgataaagtcactgcccgcactcaactcacccactgttgaagagtgtgggtatagtgatagagttagatctattactctagggaactcgaccattacaacacaggagtgtgcaaacgtggtggtcgcatatggggtgtggcccgattacctgcatgatgatgaagcaactgcagaggaccaaccgacacaaccagacgtagccacctgcaggttttacacattggactctgtttcgtggcaatcatcatcagcagggtggtggtggaagtttcctgatgcgctgtccaatatgggcctgttcgggcaaaatatgcagtatcactacctaggtagatcggggtacacgattcacgtgcagtgcaacgcatccaaatttcaccaagggtgcctcttggtggtgtgcgtgccggaagcagaaatgggttgctctaacctaaacaacgctccactagcggctgacctgagtgcaggggaggtggcgcgccaattcactgt-----------agaacccgcaaatggacaaaatcaggtacaaacagcagtgcacaacgctgccatgggggtggcagtgggaaacctaacaattttcccgcatcagtggattaatttacgcacgaacaacagtgctacaatagtaatgccatacataaatagtgtgcccatggacaatatgttcaggcacaataactttactctgatgatcattcccttcgcaaagttagcatactctgatggggcctcaacattcgtgccaatcacagtgaccatagcaccaatgaacgctgaatacaacggattaaggcta---gcag---ggca---ccagggcttacccgtgatgaccacacccggtagcacccagttcctaacttcagatgatttccaatcaccatgtgccatgccacaatttgatgtaaccccagagatgaacattccaggacaggtgaataacctaatggagattgcggaagtcgactcagtggttccggtcaacaacaccgaa-acta----atgtaaa------tggca----tggatgcata-tcgcatacctgtacaatcg---aacatggataccggtggcca-------------ag----tgtttggctttcccttacaaccgggagctagtagcgtattccaacgcacactgttgggcgagattttaaactactacacacactggtcaggcagcattaaactcaccttcatgttttgtggatccgccatggccactggtaagtttttgctagcctactcccctccaggcgccggtgcaccaaagagtcgtaaggatgctatgttaggaacccatgtgatttgggatgttggtttgcagtccagctgtgtgctatgtataccatggattagccagacacattacagattcgtggtggcagatgagtacacagctggcggtttcataacctgctggtatcaaacaaatgtgatagtgccactgggagctcaatctaattgtagtatcttgtgctttgtatcagcgtgtaacgacttctcggtcagaatgctgagagacaccaaattcatt-agacaaactgcattttatcaaagcccagt------ggagggcgccatagagagag-----cca----------t-tgcacgg------gtcgctgacactatgccaagtggcccaaccaattcagaagcagtgcctgccctgacagcagtggaaacgggccacacctcccaagtcgtccccagtgataacatgcaaaccaggcacgtgaagaactaccattcacgctccgaaaccagcgtcgagaactttctgtgtaggtctgcatgtgtatattttaccacatataag------------------------aaccagaca---ggggcgac------aaatagatttgcttcttgggtaatcaccacaagacaagtggcccag---ctcaggagaaaactagaaatgtttacgtacttgcgtttcgacattgaactcacctttgtcattacaagtgcg---------------caagaccaatc---cactatttc---ccaagacgcccctgtgcagaca--catcagataatgtacgtgccaccgggaggcccagtgccaaccaaagttgacgactatgcgtggcaaacatccaccaaccccagcgtcttttggaccgagggtaacgctccaccacgtatgtcagttcc-ctttatgagtatcggtaatgcttatagcacattttatgacggg-tggtctgatttttcaaacaaaggaatatatgggttgaacaccttgaacaacatgggaacattgtacatccgccacgttaacgggcccaacccagtaccaattaccagcacagtgaggatatactttaagcccaagcatgttaaggcctgggtgcc-taggcctccaa-ggctttgccagtacaaaacgtctaggcaagtcaactttacagtgactggagtgaccgagagtagggcaaatataa----------------------------------------------------------------------------------------ccaccatgaatac-------tacaggagc-ctttgggcaacaatcaggggccgcgtacgtgggaaactatagggtggtgaatagacatttggccacgcacgctgactggcaaaactgtgtgtgggaggattacaatagggacctccttgtgagcaccaccaccgcacatgggtgcgacgtcatcgcaaggtgccaatgcaacaccggggtttacttttgtgcatcaaggaataaacactacccagtgacctttgaaggaccaggtctagtggaagttcaggagagtgaatactatccaaag-agataccaatctcatgtactgcttgctgcggggttctccgaaccaggagattgtggtgggatccttaggtgcgaacatggtgtcatcggtctcgtgactatgggaggtgagggtgttgttggctttgccgatgtgcgtgacctgctgtggttggaggacgatgccatggaacagggagtgagagattatgtggaacaacttggcaacgcttttggctcaggattcacaaatcagatctgtgaacaagttaaccttctgaaggaatcactagtgggtcaggactccatcctggaaaaatccctcaaagctctcgtgaagatcatctcagcactggtaatagtagtgagaaatcacgatgacttaataacagtgactgccactcttgccctcataggatgcaccacatctccatggcgctggctcaaacaaa-aggtgtctcagtactatggcattcccatggctgagcgcca-gagcaacgggtggctcaagaaattcacgg-aaatgaccaatgcttgcaagggc-atggagtggatcgctatcaagattcagaagttcatagagtggctcaaagcaaggattctaccagaggtcaaggagaaacacgagttcctcaacagacttaaacaactccccctctt-ggaaagtcaaattgctaccattgaacagagcgcaccgtcccagagtgaccaggagcaactcttctcaaacgtccaatactttgctcactactgcaggaagtacgcgcccttgtacgcagctgaagccaaaagggtgttctctcttgaaaagaaaatgagtaattacatacagttcaagtccaaa------tgccgtattgaacctgtatgcttgctactacatggcagccccggagcagggaaatcagttgctaccagcctcattgggcgatcactagctgaaaaattgaatagctcagtgtactcattaccaccagacccagatcactttgatggttacaagcaacaagccgttgtgatcatggacgatctgtgccaaaa-tccagatggaaaagatgtgtctttgttctgtcaaatggtgtctagtgtagattttgtaccaccaatggccgcgctagaggaaaaaggcattctgttcacctctccattcgttctagcctcaaccaatgcaggatccattaacgcaccaacagtttcagacagcagagccctagctaggaggttccactttgacatgaacattgaagttatctctatgtacagtcaaaatggaaaaataaatatgcccatgt-cagtcaaaacgtgtgatgaagagtg-ctgtccagtcaacttcaagaagtgctgccctcttgtgtgcggaaaagccattcagttcattgatagaagaactcaagttaggtattcct-tggacatgttagtcaccgagatgttcagagagtacaatcacagacacagtgtgggagcgactctggaagctcttttccaagggccaccagtgtacagggagatcaaaattagtgtcgcacctgaaaccccaccaccaccagcgattgcggacttgttgaaatcggtggacagtgaagctgttagagagtactgcaaggaaaaagggtggttggttcctgaaattaactctactctccaaattgagaagcatgtcagtcgggcctttatctgcctccaagcactgacaaccttcgtgtctgtggctggaatcatttacatcatctataaactgtttgcaggattccagggcgcatacacggggatgcccaaccaaaaacccaaagtgcccactctaaggcaggcgaaagtgcaaggccccgcctttgagttcgcggtggccatgatgaagaggaactccagtacagtaaaaacagaatatggcgaatttacaatgttgggtgtctatgacaggtgggctgtcttaccacgccatgccaaacctgggccaaccattctcatgaatgaccaggaggtcggcgtgctggatgccaaggaattagtggacaaagatggtacaaacctgg-agtt--gacgctactgaagctcaatcgaaatgagaaattcagagatatcaggggatttctagccaaagaggaagtggaggtcaatgaagctgttttggcaatcaacaccagcaagttccccaatatgtacattcccgtaggacaggttacaga-ttacggcttcctgaacctaggtggcacacctactaagagaatgctaatgtacaactttcctacaagagcaggccaatgcggtggcgtcctcatgtccactggtaaggtactggggatccatgttggtgggaatggtcatcaaggtttttcagcagctctccttaagcactacttcaa-tgatgaacaaggagagattgaattcatcgagagct-caaaggatgcagggtttccaatcatcaacacaccaagcaagacaaaattggaaccgagcgtcttccaccaggtctttgaagggaacaaagaaccagcagttcttagaaatggtgatccacgccttaaagccaactttgaggaggccatattttctaaatacattgggaacgttaacacacatgtggacgaatacatgct-agaagcagtggatcactatgcagggcaactggccacccttgatattaacactgaaccgatgaaactggaagatgcagtgtatggcacagaagggttagaggctctggacctaacaacgagtgcggggtatccatatgttgcactaggtattaagaagagagacatcctatccaagaagtctaaagacttaaccaaattaaaggaatgcatggacaaatacggtttgaacttgcc-aatggtgacctatgtgaagga--tgaactaaga-tcggcagaaaaggtggccaaaggaaaatctagactcattgaagcatccagtctgaatgattctgttgcgatgaggcagacatttggtaatctgtacaagacattccacctgaacccggggattgtgacaggcagtgcagttgggtgcgacccagatctcttttggagcaaaatacctgtaatgctggacggacacctcatagctttcgattactctggctatgacgccagcctgagccccgtttggtttgcttgcctgaagttgctgcttgagaagctcgggtacacgcacaaggaaacaaactacattgactacctatgtaactcccatcacctgtatagggacaaacactactttgtgcgtggcggcatgccct---cagggtgctccggcaccagcatcttcaattcaatgatcaacaacattataatcagaacattaatgttgaaggtgtataagggcattgatttggatcaattcagga--tgattgcatatggtgatga--tgtgattgcatcatacccttggcccattgatgcctctctgctcgctgaggctggcaaaggctatggcttaatcatgacaccagcagacaagggagagtgtttcaatgaagttacgtggaccaatgtcacctttttaaag-aggtatttcagagcagatg-agcaatatcctttcttagttcaccctgtcatgcccatgaaggacatccacgagtccataagatggaccaaagatccaaagaacacccaggatcacgtgcgctcactgtgcttactggcatggcacaatggagaacacgaatatgaggaattcattcgaa-aggtcaga-agc-gttcctgttggacgctgtttgactctacctgcgttctcgacactacgcagaaagtggttggattccttct--aaa--ttagag-acaattc---g-at-aa-aa-tttg----aattggcttaaccc--tactgcgctaaccgaactagacaacggcgcagtaggggtaaattctccg-cattcggtgcgg------------------------------------------------------------------------------------------------------------------------------------------------------------------------------------------------------------------------
>AF162711.1_Echovirus_30_strain_Bastianni_complete_genome
-----ttaaaac-a--g--c-ct--g-tgggttgat-cccacccaca---gggcccactggg-cgccagcacactggtatcgtggtacctttgtgcgcctgttttataccccct--accccc--aca-tgt---actc-tagaagc-aaggc--aaacct-----gaccaatagtaggtgtggcacaccagccgcattttggtcaa-gcacttctg-tt-tccccggaccgagtatcaataagctgctcacgcggctgaaggagaaaccgttcgttacccgaccagctacttcgagaaacct-agtaacactatgaacgttgcggagtgtttcgttcagcac--ttccccc--gtgtagatcaggtcgatgagtcaccgcat-t-cctcac-gggtgaccgtggc-ggtggctgcgttggcgg-cctgcctacgggtt---cgcccgtaggacgctctaataccgacatggtgtgaagagtccattgagctagctggtagtcctccggcccctgaatgcggctaatcctaactgcggagcagg-tgctcacagaccagtgagta-gcctgtcgtaacgggcaactctgcagcggaaccgactactttgggtgt-----ttt---tc-cttttt-tcttctcttat--attggctgc-ttatggtgacaattaaagaattgttaccatatagctattggattggccatccggtgacgagcagagccattgtttacctctttgttggatttgtacctttgaaccacaaag-------tcttgaatacca-ttcatctcattttaaagttcaac---tcagctaaaagaaa-atgggagcgcaagtgtcaacacaaaaaactggagcacatgagactggtttaagtgctagcgggaactccgttataca-ttatacaaacatcaattattacaaagattc--ggcctccaactctttgaaccggcaagattttacccaggatcccagtagattcacagagcca-gtacaagacgtattgattaagaccttacccgctttaaattcacccactgtggaagagtgtggttacagtgatcgagtgcgctcgattacactgggaaattccacgattaccacacaggagtgtgccaatgtggtcgtggggtatggagtgtggcccacttacttgagtgatcacgaagccactgcggtggaccaaccgacacaacctgatgtcgcaacatgtcgtttctacactcttgaatcagtaaagtgggagagttcatcagcagggtggtggtggaagttcccagaagctctcagcgacatgggattgtttggacaaaacatgcagtaccactatctggggagggccggctacaccatacacgtgcaatgcaacgcatcgaagttccaccaaggatgtctgctcgttgtgtgcgtccctgaagctgagatgggtgcagccaccactgatcacgccatgaatcatacaaaattaagcaacattggtcaggcaatggagttca-----------gtgcaggaaagagtacagaccaaacaggaccgcaaactgcagttcacaacgcgggcatgggtgtggctgttgggaatttgacaatatacccccatcaatggattaacctgcgcaccaacaatagcgcaacaatagtaatgccatacataaatagtgtgcccatggataacatgtataggcattataactttaccctaatggtaatcccgtttgcaaagttagagcactcccctcaggcctccacatatgtgccaatcacagtcactgtagcccctatgtgcgccgagtacaacgggctgcgcctg---gctg---gaca---tcagggattaccaacaatgaacaccccagggagtacgcaattcctaacatcggatgacttccagtctccatctgcaatgccacagtttgacgtcaccccggagatacaaatccctggacaggtgaggaacctaatggaaatagccgaggtagattcagttgtccctgtagacaatactgag-gagc----atgtaaa------ctcaa----tagaggcgta-cagaataccagtgaggccg---cagaccaacagtggtgagca-------------ag----tctttggattccaactgcaaccaggctatgatagcgtgctgaagcacactcttcttggtgaaatactaaactattatgccaactggtcagggagcatgaagttgaccttcatgtattgcggggcagcaatggcaactggcaaattccttatagcttactcaccaccaggggctggagttcctgggagtaggaaggacgccatgctcgggacacatgttatatgggacgttggcctacaatccagctgtgtgctatgcgtaccgtggatcagtcaaaccaactaccggtatgtcactagagatgcctacactgacgcgggctatattacctgctggtatcagacaagtatcgtgacgccaccagatatacctacaacaagtaccatattgtgcttcgtgtctgcatgtaatgatttttcagtgagactactgcgcgacacaccgttcata-acacagcaggccttataccaaaatgaccc------cgaaggtgcacttaataaag-----cag----------t-gggcagg------gtagctgatactatagctagtgggcccgtcaatacagagcaaattcctgcattgacagcagtggagacagggcatacatctcaagtggtacctagtgacacaatgcaaacccgacacgtggtcaacttccatactagatcagagtcatcgttagagaacttcatggggagagcggcatgtgcatatatcgcccactataccac------------------agaaaaggctaat---gatgattt------ggacagatacactaactgggagatcacaactaggcaggtggcacag---ttgaggcgcaagttggagatgtttacgtatatgagatttgacctcgagattacattcgtaatcaccagctcc---------------cagcgtacttc---caacaggtatgcgtcagactcccccccattaaca--catcagataatgtacgtgccgccggggggtccaattcccaagggttatgaagactttgcctggcagacgtccaccaacccaagtgtgttttggaccgaaggtaacgcccctcctaggatgtcaatacc-attcatgagcgttggcaacgcatattgtaacttttatgatgga-tggtcccatttcagtcagagcggtgtgtacgggtacactacattgaacaacatggggcacttatattttagacatgtaaacaaatcaacagcatacccagtaaatagtgtcgcccgcgtctatttcaagcccaagcatgtgaaggcatgggtacc-tcgcgcgccac-gcttatgtccatatttgtatgctaaaaatgtcaattttgatgtgcaaggcgtgaccgagtcccggggtaagatca------------------------ctctcgaccg-------ttcgactcacaac------------------------------------cccgtgttaac-------cactggtgc-ttttgaacaacagtcaggggctgcatatgtgggtaactatagattggtcaataggcacctcgccacacacaccgattggcaaaactgcgtgtggaaggactacaatagagacttgttagttagtaccaccacagcgcacgggtgcgataccattgccagatgccagtgtaccacaggtgtgtacttctgtgcgtccagaaataaacactatccggtaacgtttgaagggcctgggctcgtggaggtgcaggaaagtgaatactacccaaag-agatatcagtcccatgtgttgcttgctgcaggcttttcagagccaggtgactgtggaggcatcttgagatgtgagcacggcgtcatcgggcttgtaaccatggggggtgaaggtgttgtcggtttcgccgacgtgcgcgacctcctatggctagaagacgatgccatggagcagggtgtcaaggactatgtggaacagctggggaacgcctttggctctggctttactaatcaaatatgtgagcaagtcaacctactcaaagaatcgctgattggccaagactccatcttagagaaatccctcaaagcactagtcaagatcatttcagcactagtgattgtcgtgagaaatcacgatgatctcattacagtgacagctaccctcgctctcataggctgcacaacatcaccatggcgatggctcaaacaca-aagtttcccagtactacgggattcctatggctgagaggca-aaataacaattggctcaaaaagttcacag-agatgactaatgcctgtaaaggc-atggagtggatagccatcaagattcagaagttcatagaatggctgaaagtcaaaatacttccagaagtcaaggagaaacatgaattcctgaacagattaaaacaattgccactatt-ggagagtcagattgctaccattgagcaaagcgcaccttcacaaagtgaccaagaacagttgttctctaatgtccaatactttgcccactactgcagaaagtatgcccccttgtatgctgctgaggcaaaaagggtcttttccttagagaagaaaatgagcaattacatacagttcaagtccaaa------tgccgtattgagcctgtatgtttactcctacatgggagccctggtgccggaaagtccgtggcaactaacttgattgggcggtcacttgcagaaaaactcaacagctcagtgtactcgttgccaccagaccctgatcactttgatggctacaaacagcaagctgtagtgatcatggacgacctgtgccagaa-ccctgatgggaaagacgtgtccctgttttgtcaaatggtatcaagtgttgattttgtcccaccaatggcggcgctcgaggaaaaaggcattctttttacgtcaccatttgtccttgcttccactaatgcaggatctatcaatgcccccactgtgtcggacagcagagctctagctagaagatttcacttcgacatgaacattgaagtcatctcaatgtacagtcaaaatggcaaaattaatatgccgatgt-cagtaaagacatgtgacgaagagtg-ctgcccagttaattttaagaggtgctgcccacttgtttgtggaaaggccatccagttcatagacaggagaacacaggtaagatactcac-tggacatgcttgtgactgaaatgttcagggaatacaaccatagacatagcgtgggagcaacgcttgaggcactcttccaaggtccaccagtatacagggaaatcaagatcagtgttgcaccagaaactccccccccaccggcaattgctgacctgttaaagtcagtggacagtgaggcagttagagaatactgcaaggaaaagggatggttggtgcccgagatcaattccaccctgcaaattgaaaagcacgtgagcagggcttttatttgtctgcaagcactcaccacttttgtctccgtggctgggattatatacatcatttacaagctgtttgcaggctttcaaggcgcttactctggaatgcccaaccaaaaatccaaagtgccaaccttaagacaagcgaaagttcaggggcccgcctttgagtttgctgtagccatgatgaagaggaacgccagtaccgtgaagaccgagtacggtgagttcacaatgcttggcatttacgacagatgggcggtgttaccccgacatgccaagcctggaccaaccattataatgaatgaccaggaggtgggcgtggtggatgccaaggaattggtagacaaagatggcactaacctag-aact--gacgctcttgaaactcaacagaaatgagaagttcagagatatccgaggtttcttggcacgagaggaggcagaggtcaatgaagctgtacttgctatcaacacaagcaaatttccaaatatgtacatcccagttggtcaagttacaga-ttatggtttcctcaacttgggtggcactcctactaagcgcatgctgatgtataacttccccactcgtgcaggacagtgtggtggcgtcttaatgtcaacaggcaaggtccttggagtacatgttggagggaatgggcaccagggattttcagcagccctgttgcggcactatttcaa-tgatgaacagggtgaaatcgaattcattgagagct-ccaaggaagctggcttcccagttatcaacactcctagtaagacaaagcttgagcccagcgtttttcatcatgtatttgagggaaataaagagccagcagtgttgaggaatggtgaccctagactaaaggccaactttgaagaagccatcttttccaagtatattggtaacgtgaacacgcatgtggatgaatacatgat-ggaggcagttgaccattatgcaggacaattagcaactctcgatatcagtacagagcccatgaaacttgaggatgcagtatacggcaccgagggcttggaggctctagacctgaccactagtgcggggtacccctatgttgccctcggcatcaaaaagagagacattttgtccaaaaagaccaaagacctggcgaaattgaaggaatgcatggataaatatggactaaacctccc-catggttacttatgtgaaaga--tgagctgaga-tcagcagagaaagtggccaaaggcaaatccaggctaattgaggcatcgagtctaaatgactcagtggcgatgaggcaaactttcgggaatttgtacaaaacattccacatgaaccctggcatagtaactggcagcgcagttggctgcgatcccgacttgttctggagcaagatcccagttatgcttgacggccatctcattgcttttgactacagcgggtatgatgccagcctgagcccggtctggttcgcttgtctgaagctactactagaaaagctaggatactcccataaggagactaactacatagattacctgtgcaactcccaccatttatacagagacaaacactactttgtgagaggaggcatgccat---ctgggtgttctggaactagcattttcaactcaatgatcaacaatattatcattagaacactaatgttaaaggtgtacaaggggatagacctggatcagttcagga--tgatagcttatggtgatga--cgttattgcatcatacccacatcccattgacgcttcattactagctgaagcaggaaaaggctatggtttgataatgacaccggctgataaaggagagtgtttcaacgaggtgacttggaccaatgtcaccttcctgaaa-agatactttagggcagatg-agcagtaccctttccttgttcatcctgtgatgccaatgaaggacattcatgaatcaatcagatggactaaggatcctaaaaacactcaagaccacgtgcgttctttgtgcttattggcctggcacaatggagagcaagaatatgaagagttcgtgtcca-aaatcagg-agc-gttccagtggggcgctgtttgaccctaccagcgttctcaacactacgcaggaagtggctagactcttttt--aga--ttagagtacaattatata-atttt-aa-tttt----aattggcttaaccc--taccacacttaccgaactagacaacggtgtggtaggggtaaattctccg-cattcggtgcgg------------------------------------------------------------------------------------------------------------------------------------------------------------------------------------------------------------------------
>AF230973.1_Enterovirus_Yanbian_96-83csf_complete_genome
----tttaaaac-a--g--c-ct--g-tgggttgat-cccacccgca---gggcccactggg-cgccagcacactggtatcaaggtacctttgtgcgcctgttttataaaccct--cccccccttgtgaga---aact-tagaagc-aatgc--acacc------gatcaatagtgggcgtggcacaccagctacgtcttgatcaa-gtacttctg-tt-cccccggaccgagtatcaatagactgcttgcgcggttgaaggagaaagcgttcgttacccggccagctacttcgagaagctt-agtagcgccatggaagctgcgaagcgtttcgctcagcac--aacccca--gtgtagatcaggccgatgagtcaccgcatat-ccccac-gggtgaccgtggc-ggtggctgcgttggcgg-cctgcctacagggc---aacctgtaggacgcttcaaagtagacatggtgtgaagagtcgattgagctagttggtagtcctccggcccctgaatgcggctaatcctaactgcggagcatg-tgccctcaatccagagggtg-gcatgtcgtaacgggcaactctgcagcggaaccgactactttgggtgtccgtgttt---ct-ttttat-t-----tctat--attggctgc-ttatggtgacaattgaaggattgttaccatatagctattggattggccatccggtgtctaacaaagcaatcatttacctctttgttggattcgtgtcactcaataagacca-------actatcgaactt-tgtgctacattcttaaattgaac---gcaat------aaa-atgggagctcaagtgtcgactcaaaagactggagcgcatgaaactggtctgaatgccagcggaagctcaatcataca-ctacactaacattaactattataaagatgc--cgcttccaactcggcgaatcgacaagacttcacacaagatccaagcaagtttacagaacca-gttaaagatgttatgattaaatctctgccagcattgaactcgcccactgtagaagagtgcgggtacagtgatcgggttaggtctatcaccctggggaactccacgatcactacgcaggagtgtgcaaacgttgttgttgcatacggtgtgtggcccgagtacctaggtgacaacgaagctacagcagaagaccagcccactcaaccagatgttgctacatgcaggttttacactctggactccgttgaatggcaaaagaactcgccacggtggtggtggaaatttcctgacgcactaaacgacatgggattgtttggacagaacatgctgtaccactaccttgggaaggctggttacaccatacacgtccagtgcaatgcctcaaagtttcatcagggatgtctactggtggtgtgtgtaccagaagcagaaatgggatgcacacaaacagacaagaccgtccatcaagaacatttaagtcaaggtgaacgagccatgaacttcaaagc-----------cgacactacaggggaagaaaactccgtgcaagctgcagtatggaatgcggggttgggcgtttgcgccggcaacctgacaatattcccacaccaatggataaacttgcgcaccaacaatagtgcgactattgttatgccatatattaactgtgtccccatggataacatgtttagacaccagaatttcaccctgatgctcatcccatttgtccttcttgattatagtgatggagcttcaagttacgtgcccataacggtgacagtagcccctatgtgtgcggagtacaacggtcttaggctg---gcag---ggaa---acaaggtttaccaaccatgctgaccccgggcagtaatcagtttctcacctccgacgactttcagtcaccatcagctatgccgcaatttgatgtaacaccagagatgaccattccaggtgaagttagggacctgatggaaattgctgaggtggattctgtggttcccgtaaacaatgtggag-gaag----ctgtcaa------ttcta----tggaggcgta-cagggtggaggtcaacaca---tcgaaacacgcaggagacca-------------ag----tatttgggtttaaactagatccggg-tctgatgcagtgctaaaccggactttgctcggtgaaatcatgaattactacacgcattggtcagggagcatcaagttaacctttgttttctgcgggtcagccatgacaactggtaagttcctcctgtc-tacgcaccaccaggagccggagcaccaacgaagcgtaaggacgccatgttggggacccatgtggtgtgggatgtggggctacaatcaagctgtgtgttgtgcatcccatggattagtcaggcacactacaggtttgtggagaaggacccatactcggctgcggggtatgtcacctgttggtatcagacgggagtagtgtcaccggctgggaaccagcctaagtgttatattatgtgcttcgtgtcggcatgtaatgatttttcggtgcggctactgcgtgataccaaatttatc-aatcagggaaatttttaccaaggggaagt------gccagatgctgtgaccggag-----cca----------t-agtgcgc------gttgccgacacactccacacggggccatcgaacaacgaagcaatacccaacttgacggcggtggaaacagggcatacgtcacaagtgacgccaggtgatacaatgcaaacacgccacgtgatcaacatgcacacgcgctcagagtcttcgattgaaaactttctggcacgggccgcttgtgtgtattacctcaattatcaaacagg---------------atcagggcctggt---actcaata------c------tttggccaatggaccatcaccacgaagaaggtcgcgcag---ctacgccggaagttggaaatgtttacctatttgagattcgacatggaaattacaattgtgatcaccagctca---------------caagatcaatc---taccatttcaaacccagacacgccaattctgaca--caccagatcatgtatgtgccaccgggggggccaatcccagcaaaggttgatgactacagctggcagacatcaacaaaccccagtgtgttttggacggaaggaaatgcacctgcccgcatatccattcc-attcatcagtgttgggaatgcttatagcagtttctacgacggg-tggtcgaacttctcccagaatggtcgatacggttacaacactttaaacaacatggggcaattattctttagacacgttaacaaacccagtccccacacttacacaagtgtcgcccgcatatacttcaaaccaaaacatgttaaggcgttgatccc-gcgaccgccgc-gattgtgcccttacatccacgccggggac-tttacttccagcccacaccccttactgacaaaaggaa-aacctaat-------------------------------------------------------------------------------------------------tac-------cacagggcc-ctattggccacaatccagggccatttatgttgggaactataggttgttaaatag-caccttgccacacatgctgactggcaaaattgcgtgtgggaggactacaacagggacctgctggtcagtactaccacggctcatgggtgcgacatcataactagatgccgatgtactacaggtgtgtacttttgtgcctcaaaaaataagcactatccaatcacttttgaagggccaggcctagtggaa-tccaagaaagtgagtattatccaaag-aagtatcagtcccatgtgcttttaaccgctgggtttccgaaaccaggtgattgtggaaggatcctcacgtgtcaacatggaatgat-ggcattgtcaccatgggcggaaaaggcgttgttgggttcgcagatattagagacctcctatggctggaggatgatgccatggaacagggtgtgagagactacgtggagcaactagggaatgcatttgggtcgggttttaccaaccagatctgtgatcaggttaacctcctgaaggagtccctagtgggtcaagactctatactggagaagtccttgaaggcattgatcaaaatcatctcagccctggtgattgtggtaaggaaccacgaagatcttatcacagtcacagccacactcgccctaattggttgcaccgcgtctccttggcggtggcttgaaaacacaagtgtcccaatattacggaatacctatggctgagcgccagaaacaacggatggctaaagaaattcactgaaaatgaccaacgcctgcaaggggaatggaatggatagccattaaaatacaaaaattcataaaatggctcaaggtgaaaattctgccaaaagttaaagaaaagcatgagttcttaaataggctaaaacaactccccctactgggaaagccaaattgctaccattgaacaaagtgcaccgtcccagggcgaccaagagcagcttttttccaatgtgcagtatttcgctcattattgtaggaagtatgcaccactgtacgccgctaaagctaaaagagtgttttcccttggaaaggaaatgagcaactacatacaattcaagtcccaa------tgccgtattgaacctgtatgtttactcttacacgggagcccaggagctgggaaatcggtcgccaccaaattaattggttgttcaatagctgaggagttaaataggttagtgtaatccctaccaccagacccagattaatttggtgggtacaagcagcaggctgtagtgattatgggtgatttgtgtcaggattccaggtggcaaggacatatccctattctgtaaaatggtgtcgagtgtcgactttgttccaccaatggatgcattagaggagaagggcattcttttcacttcccccttagtattggcttcaacaaacgccgggtccattaatgcaccaacagtgtcggacagcagggcgttagccagaaggttccactttgacatgaacattgaagtgatttctatgtacagtcaaaatggcaagatcaacatgcccatgt-cggttaagacatgtgacgaggagtg-ttgcccggtcaatttcaaaaggtgttgccccttcgtgtgtggtaaggccatccagttcatcgatagaagaactcaagtgaggtattccc-tggatatgctagtaactgagatgtgtagagaatacaaccacagacacagtgtcggcgcaaccctcgaggcactgttccaaggccctccaatatacagggagattaagattagtgttgcacctgaaactccaccgccaccagcaattgcagacctgttgaaatcagtggatagtgaagcggtcagggagtactgtaaagagaagggatggttggttcccgagatcaattccaccctccagattgaaaagcatgtcagccgagccttcatttgtctacaggcactgacaacctttgtctcagtggctgggataatttatatcatttacaagttgtttgcagggttccagggtgcttatacagggatgcccaaccaaaaacccaaagtgcccacactaaggcaagcaagagtgcaaggacccgctttcgaatttgctgtggctatgatgaaacgaaactccagcacagtaaaaacggagtacggtgaatttaccatgctaggcatctatgataggtgggccgttcttccacgccacgccaaacctggaccgaccattctcatgaatgatcaagaagttggcgtgttggatgccaaggaactggtggataaagatggcacaaaccttg-aact--aacattgttgaaactcaaccggaatgaaaagtttagggatatcagaagtttcctggccaaagaagaagtggaagtcaacgaagctgtcctggcgattaacaccagcaagttcccaaacatgtacatcccagtaggacaggtcacaga-ctatggtttcttaaacctaggtggcactcccacaaagagaatgcttatgtacaatttccccaccagagcaggccaatgcggtggcgttctcatgtctactggcaaggtgttgggaatacatgttggtgggaacggtcaccaaggcttttcagcagctctcctcaaacactacttcaactgatgagccaggtgaaattgaatttattgaaaactgcaagggatgcagggttcccagttattaatacaccaagctgaacagaattagaacccagcgttttccaccaggtgtttgaggggaataaagagccagctgtcttcaggaat-gtgacccacgcttcatagccaatttggaggaggctatattctcaatgtacattggaaatgtctacacacatgtagatgagtacatgctgggaggcagtggaccactatgcggggcaactagctacccttgacatcaacattgaaccaatgaaattagaggatgctgtgtatggtactgaagg-ctagaagctctcgatttgacaacgagtgcgggatatccgtatgttgcactgggcatcaagaagaaagatatattgtccaaaaagactaaggatctgaccaaattgaaggagtgcatggacaaatatggactaaacctgcc-aatggtaacatacgtgaaaga--tgaactcaga-tcagcagagaa-gtggccaaagggaaatccaggcttattgaggcatctagcttgaatgactctgttgcaatgaggcagacatttggtaacctgtacaagacatttcacctaaaccccgggatcgtgacaggcagcgcagtcggatgtgatcccgacctcttctggagtaagatacctgtaatgctagatggacatctcatagccttcgattactccggctacgacgccagcttgagccctgtatggtttgcatgtctgaagctgctgcttgagaaacttgggtactcacacaaggaaacgaattatattgactacttgtgcaactcccaccacctgtacagggacaaacattactttgtgcgttgtggtatgccct---cagggtgctccggcaccagcatcttcaactcaatgattaacaatattataatcagaacactaatgctgaaggagaacaaaggaattgacctggatcaattcaggagtgaattgcatacggtgacgagtgatcattgcatcttacccctggccaatcgatgcctccttgcttgccgaagccggcaaggggtatggattgatcatgacaccagcggacaagggggagtgcttcaatgaggtcacttggaccaacgtcactttcttgaagaagatactttagagcagacgaagcagtaccctttcctggttcacccagtcatgccgatgaaggacattcatgaatccattagatggaccaaagacccaaagaatacccaagatcatgtgcgctccttgtgtctattggcttggcacaatggaagacatgaatatgtagagttcatccagacagatcagatagc-atcccagttgggcgctgtttgactttacctgcgttttcaaccctgcgcaggaaatggttggactcttttt--aga--ttagag-acaattt---gaat----aa-ttta----aattggcttaaccc--tactgcattaaccgaactagacaacaatgcagtaggggtaaattttccg-cgttcggtgcggaaaaaaaaaaaaaaaaaaaaaaaaaaaaaaaaaaaaaaaaaaaaaaaaaa----------------------------------------------------------------------------------------------------------------------------------------------------------------------
>AF231763.1_Coxsackievirus_B3_strain_31-1-93_complete_genome
-----ttaaaac-a--g--c-ct--g-tgggttgat-cccacccaca---gggcccattggg-cgctagcactctggtatcacggtacctttgtgcgcctgttttataccccct---ccccc--aac-tgt---aact-tacaagc-aacac--ac-acc-----gatcaacagtcagcgtggcacaccagccacgttttgatcaa-gcacttctg-tt-accccggactgagtatcaatagactgctcacgcggttgaaggagaaagcgttcgttatccggccaactacttcgaaaaacct-agtaacactgtggaagttgcagagtgtttcgctcagcac--tacccca--gtgtagatcaggtcgatgagtcaccgcat-t-ccccac-gggcgaccgtggc-ggtggctgcgttggcgg-cctgcccatgggga---aacccatgggacgctctaatacagacatggtgcgaagagtctattgagctagttggtagtcctccggcccctgaatgcggctaatcctaactgcggagcaca-caccctcaagccagagggca-gtgtgtcgtaacgggcaactctgcagcggaaccgactactttgggtgtccgtgttt---ca-ttttat-t-----cctat--actggctgc-ttatggtgacaattgagagattgttaccatatagttattggattggccatccggtgaccaatagagctattatatatctctttgttgggtttataccacttagcttgaaag-------aggttaaaacat-tacaattcattgttaagttgaat---acagc------aaa-atgggagctcaagtatcaacgcaaaagactggggcacatgagaccgggctgaatgctagcggcaattccatcattca-ctacacaaatattaattattacaaggatgc--cgcatccaactcagccaatcggcaggatttcactcaagacccgggcaagttcacagaacca-gtaaaagatatcatgattaaatcactaccagctctcaactcccccacagtagaggagtgcggatacagtgacagggtgagatcaatcacattaggtaactccaccataacgactcaggaatgcgccaacgtggtggtgggctatggagtatggccagattatctaaaggatagtgaggcaacagcagaggaccaaccgacccaaccagacgttgccacatgtaggttctatacccttgactctgtgcaatggcagaaaacctcaccaggatggtggtggaagctgcccgatgctttgtcgaacttaggactgtttgggcagaacatgcagtaccactacttaggccgaactgggtataccgtacatgtgcagtgcaatgcatctaagttccaccaaggatgcttgctagtagtgtgtgtaccggaagctgagatgggttgcgcaacgctagacaacaccccatccagtgtagaattgctggggggcgatagcgcaaaagagtttgcggacaa-----accggtcgcatccgggtccaacaagttggtacagagggtggtgtataatgcaggcatgggggtgggtgttggaaacctcaccattttcccccaccaatggatcaacctacgcaccaataatagtgctacaattgtgatgccatacaccaacagtgtacctatggataacatgtttaggcataacaacgtcaccctaatggttatcccatttgtaccgctagattactgccctgggtccaccacgtacgtcccaattacggtcacgatagccccaatgtgtgccgagtacaatgggttacgttta---gcag---ggca---ccagggcttaccaaccatgaatactccggggagctgtcaatttctgacatcagacgacttccaatcaccatccgccatgccgcaatatgacgtcacaccagagatgaggatacctggtgaggtgaaaaacttgatggaaatagctgaggttgactcagttgtcccagtccaaaatgttgga-gaga----aggtcaa------ctcta----tggaagcata-ccagatacctgtgagatcc---aatgaaggatctggaacgca-------------ag----tattcggctttccactgcaaccagggtactcgagtgtttttagtcggacgctcctaggagagatcttgaattattatacacattggtcaggcagcataaagcttacgtttatgttctgtggttcggccatggctactggaaaattccttttggcatactcaccaccaggtgctggagctcctacaaaaagggttgatgccatgcttggtactcatgtagtttgggacgtggggctacaatcaagttgcgtgctgtgtataccctggataagccaaacacactaccggtatgttgcttcagatgagtataccgcagggggttttattacgtgctggtatcaaacaaacatagtggtcccagcggatgcccaaagctcctgttacatcatgtgttttgtgtcagcatgcaatgacttctctgtcaggctattgaaggatactcctttcata-tcgcagcaaaactttttccagggcccagt------ggaagacgcgataacagccg-----cta----------t-agggaga------gttgcggacaccgtgggtacagggccaaccaactcagaagctataccagcactcactgctgctgagacaggtcacacgtcacaagtagtgccgggtgacaccatgcagacacgccacgttaagaactaccattcaaggtccgagtcaaccatagagaacttcctatgtaggtcagcatgcgtgtactttacggagtatg------------------------aaaactcaggt---gccaagc------------ggtatgctgaatgggtattaacaccacgacaagcagcacaa---cttaggagaaagctagaattctttacctacgtccggttcgacctggagctgacgtttgtcataacaagtact---------------caacagccctc---aaccacacagaaccaagacgcacagatcctaaca--caccaaattatgtatgtaccaccaggtggacctgtaccagataaagttgattcatacgtgtggcaaacatctacgaatcccagtgtgttttggaccgagggaaacgccccgccgcgcatgtccatacc-gtttttgagcattggcaacgcctattcaaatttctatgacgga-tggtctgaattttccaggaacggagtttacggcatcaacacgctaaacaacatgggcacgctatatgtaagacatgttaacgctggaagcacgggtccaataaaaagcaccattagaatctacttcaaaccgaagcatgtcaaagcgtggatacc-tagaccaccta-gactctgccaatacgagaaggcaaagaacgtgaacttccaacccagcggagttaccactactaggcaaagcatca------------------------ctacaatgac----------------------------------------------------------------aaa-------tacgggcgc-atttggacaacaatcaggggcagtgtatgtggggaactacagggtagtaaatagacatctagctaccagtgctgactggcaaaactgtgtgtgggaaagttacaacagagacctcttagtgagcacgaccacagcacatggatgtgatattatagccagatgtcagtgcacaacgggagtgtacttttgtgcgtccaaaaacaagcactacccaatttcgtttgaaggaccaggtctagtagaggtccaagagagtgaatactaccccagg-agataccaatcccatgtgcttttagcagctggattttccgaaccaggtgactgtggcggtatcctaaggtgtgagcatggtgtcattggcattgtgaccatggggggtgaaggcgtggtcggctttgcagacatccgtgatctcctgtggctggaagatgatgcaatggaacagggagtgaaggactatgtggaacagcttggaaatgcattcggctccggctttactaaccaaatatgtgagcaagtcaacctcctgaaagaatcactagtgggtcaagactccatcttagagaaatctctaaaagccttagttaagataatatcagccttagtaattgtggtgaggaaccacgatgacctgatcactgtgactgccacactagcccttatcggttgtacctcgtccccgtggcggtggctcaaacaga-aggtgtcacaatattacggaatccctatggctgaacgcca-aaacaatagctggcttaagaaatttactg-aaatgacgaatgcttgcaagggt-atggaatggatagctgtcaaaattcagaaattcattgaatggctcaaagtaaaaattttgccagaggtcagggaaaaacacgaattcctgaacagacttaaacaactccccttatt-agaaagtcagatcgccacaatcgagcagagcgcgccatcccaaagtgaccaggaacaattattttccaatgtccaatactttgcccactattgcagaaagtacgctcccctctacgcagctgaagcaaagagggtgttctcccttgagaagaagatgagcaattacatacagttcaagtccaaa------tgccgtattgaacctgtatgtttgctcctgcacgggagccctggtgccggcaagtcggtggcaacaaacttaattggaaggtcgcttgctgagaaactcaacagctcagtgtactcactaccgccagacccagatcacttcgacggatacaaacagcaggccgtggtgattatggacgatctatgccagaa-tcctgatgggaaagacgtctccttgttctgccaaatggtttccagtgtagattttgtaccacccatggctgccctagaagagaaaggcattctgttcacctcaccgtttgtcttggcatcgaccaatgcaggatctattaatgctccaaccgtgtcagatagcagagccttggcaaggagatttcactttgacatgaacatcgaggttatttccatgtacagtcagaatggcaagataaacatgcccatgt-cagtcaagacttgtgacgatgagtg-ttgcccggtcaattttaaaaagtgctgccctcttgtgtgtgggaaggctatacaattcattgatagaagaacacaggtcagatactccc-tagacatgctagtcaccgagatgtttagggagtacaatcatagacatagcgtggggaccacgcttgaggcactgttccagggaccaccagtatacagagagatcaaaattagcgttgcaccagagacaccaccaccgcccgccattgcggacctgctcaaatcggtagacagtgaggctgtgagggagtactgcaaagaaaaaggatggttggttcctgagatcaactccaccctccaaattgagaaacatgtcagtcgggctttcatttgcttacaggcattgaccacatttgtgtcagtggctggaatcatatatataatatataagctctttgcgggttttcaaggtgcttatacaggagtgcccaaccagaagcccagagtgcctaccctgaggcaagcaaaagtgcaaggccctgcctttgagtttgccgtcgcaatgatgaaaaggaactcaagcacggtgaaaactgaatatggcgagtttaccatgctgggcatctatgacaggtgggccgttttgccacgccacgccaaacctgggccaaccatcttgatgaatgatcaagaggttggtgtgctagatgccaaggagctagtagacaaggacggcaccaacttag-aact--aacactactcaaattgaaccggaatgagaagttcagagacatcagaggcttcctagccaaggaggaagtggaggttaatgaggcagtgctagcaattaacaccagcaagtttcccaatatgtacattccagtaggacaggtcacaga-atacggcttcctaaacctaggtggcacacccaccaagagaatgcttatgtacaacttccccacaagagcaggccagtgtggtggagtgctcatgtccaccggcaaggtactgggtatccatgttggtggaaatggccatcagggcttctcagcagcactcctcaaacactacttcaa-tgatgagcaaggtgaaatagaatttattgagagct-caaaggacgccgggtttccagtcatcaacacaccaagtaaaacaaagttggagcctagtgttttccaccaggtctttgaggggaacaaagaaccagcagtactcaggagtggggatccacgtctcaaggccaattttgaagaggctatattttccaagtatataggaaatgtcaacacacacgtggatgagtacatgct-ggaagcagtggaccactacgcaggccaactagccaccctagatatcagcactgaaccaatgaaactggaggacgcagtgtacggtaccgagggtcttgaggcgcttgatctaacaacgagtgctggttacccatatgttgcactgggtatcaagaagagggacatcctctctaagaagactaaggacctaacaaagttaaaggaatgtatggacaagtacggcctgaacctacc-aatggtgacttatgtaaaaga--tgagctcagg-tccatagagaaggtagcgaaaggaaagtctaggctgattgaggcgtccagtttgaatgattcagtggcgatgagacagacatttggtaatctgtacaaaactttccacctaaacccaggggttgtgactggtagtgctgttgggtgtgacccagacctcttttggagcaagataccagtgatgttagatggacatctcatagcatttgattactctgggtacgatgctagcttaagccctgtctggtttgcttgtctaaaaatgttacttgagaagcttggatacacgcacaaagagacaaactacattgactacttgtgcaactcccatcacctgtacagggataaacattactttgtgaggggtggcatgccct---cgggatgttctggtaccagtattttcaactcaatgattaacaatatcataattaggacactaatgctaaaagtgtacaaagggattgacttggaccaattcagga--tgatcgcatatggtgatga--tgtgatcgcatcgtacccatggcctatagatgcatctttactcgctgaagctggtaagggttacgggctgatcatgacaccagcagataagggagagtgctttaacgaagttacctggaccaacgtcactttcctaaag-aggtattttagagcagatg-aacagtaccccttcctggtgcatcctgttatgcccatgaaagacatacacgaatcaattagatggaccaaggatccaaggaacacccaagatcacgtgcgctcactgtgtctattagcttggcataacggggagcacgaatatgaggagttcatccgta-aaattaga-agc-gtcccagtcggacgttgtttgaccctccccgcgttttcaactctacgcaggaagtggttggactcctttt--aga--ttagag-acaattt---g-aa-at-aa-ttta----gattggcttaaccc--tactgtgctaaccgaaccagataacggtacagtaggggtaaattctccg-cattcggtgcgg------------------------------------------------------------------------------------------------------------------------------------------------------------------------------------------------------------------------
>AF231764.1_Coxsackievirus_B3_strain_P_complete_genome
-----ttaaaac-a--g--c-ct--g-tgggttgat-cccacccaca---gggcccattggg-cgctagcactctggtatcacggtacctttgtgcgcctgttttataccccct---ccccc--aac-tgt---aact-tagaagt-aacac--ac-acc-----gatcaacagtcagcgtggcacaccagccacgttttgatcaa-gcacttctg-tt-accccggactgagtatcaatagactgctcacgcggttgaaggagaaagcgttcgttatccggccaactacttcgaaaaacct-agtaacaccgtggaagttgcagagtgtttcgctcagcac--tacccca--gtgtagatcaggtcgatgagtcaccgcat-t-ccccac-gggcgaccgtggc-ggtggctgcgttggcgg-cctgcccatgggga---aacccatgggacgctccaatacagacatggtgcgaagagtctattgagctagttggtagtcctccggcccctgaatgcggctaatcctaactgcggagcaca-caccctcaagccagagggca-gtgtgtcgtaacgggcaactctgcagcggaaccgactactttgggtgtccgtgttt---ca-ttttat-t-----cctat--actggctgc-ttatggtgacaattgagagatcgttaccatatagctattggattggccatccggtgaccaatagagctattatatatctctttgttgggtttataccacttagcttgaaag-------aggttaaaacat-tacaattcattgttaagttgaat---acagc------aaa-atgggagctcaagtatcaacgcaaaagactggggcacatgagaccgggctgaatgctagcggcaattccatcattca-ctacacaaatattaattattacaaggatgc--cgcatccaactcagccaatcggcaggatttcactcaagacccgggcaagttcacagaacca-gtaaaagatatcatgattaaatcactaccagctctcaactcccccacagtagaggagtgcggatacagtgacagggcgagatcaatcacattaggtaactccaccataacgactcaggaatgcgccaacgtggtggtgggctatggagtatggccagattatctaaaggatagtgaggcaacagcagaggaccaaccgacccaaccagacgttgccacatgtaggttctatacccttgactctgtgcaatggcagaaaacctcaccaggatggtggtggaagctgcccgatgctttgtcgaacttaggactgtttgggcagaacatgcagtaccactacttaggccgaactgggtataccgtacatgtgcagtgcaatgcatctaagttccaccaaggatgcttgctagtagtgtgtgtgccggaagctgagatgggttgcgcaacgctagacaacaccccatccagtgcagaattgctggggggcgatagcgcaaaagagtttgcggacaa-----accggtcgcatccgggtccaacaagttggtacagagggtggtgtataatgcaggcatgggggtgggtgttggaaacctcaccattttcccccaccaatggatcaacctacgcaccaataatagtgctacaattgtgatgccatacaccaacagtgtacctatggataacatgtttaggcataacaacgtcaccctaatggttatcccatttgtaccgctagattactgccctgggtccaccacgtacgtcccaattacggtcacgatagccccaatgtgtgccgagtacaatgggttacgttta---gcag---ggca---ccagggcttaccaaccatgaatactccggggagctgtcaatttctgacatcagacgacttccaatcaccatccgccatgccgcaatatgacgtcacaccagagacgaggacacctggtgaggtgaaaaacttgatggaaatagctgaggttgactcagttgtcccagtccaaaatgttgga-gaga----aggtcaa------ctcta----tggaagcata-ccagatacctgtgagatcc---aatgaaggatctggaacgca-------------ag----tattcggctttccactgcaaccagggtactcgagtgtttttagtcggacgctcctaggagagatcttgaactattatacacattggtcaggcagcataaagcttacgtttatgttctgtggttcggccatggctactggaaaattccttttggcatactcaccaccaggtgctggagctcctacaaaaagggttgatgccatgcttggtactcatgtagtttgggacgtggggctacaatcaagttgcgtgctgtgtataccctggataagccaaacacactaccggtatgttacttcagatgagtataccgcagggggttttattacgtgctggtatcaaacaaacatagtggtcccagcggatgcccaaagctcctgttacatcatgtgtttcgtgtcagcatgcaatgacttctctgtcaggctattgaaggacactcctttcatt-tcgcagcaaaactttttccagggcccagt------ggaagacgcgataacagccg-----cta----------t-agggaga------gttgcggataccgtgggtacagggccaaccaactcagaagctataccagcactcactgctgctgagacaggtcacacgtcacaagtagtgccgggtgacaccatgcagacacgccacgttaagaactaccattcaaggtccgagtcaaccatagagaacttcctatgtaggtcagcatgcgtgtactttacggagtata------------------------aaaactcaggt---gccaagc------------ggtatgctgaatgggtattaacaccacgacaagcagcacaa---cttaggagaaagctagaattctttacctacgtccggttcgacctggagctgacgtttgtcataacaagtact---------------caacagccctc---aaccacacagaaccaagacgcacagatcctaaca--caccaaattatgtatgtaccaccaggtggacctgtaccagataaagttgattcatacgtgtggcaaacatctacgaatcccagtgtgttttggaccgagggaaacgccccgccgcgcatgtccatacc-gtttttgagcattggcaacgcctattcaaatttctatgacgga-tggtctgaattttccaggaacggagtttacggcatcaacacgctaaacaacatgggcacgctatatgcaagacatgtcaacgctggaagcacgggtccaataaaaagcaccattagaatctacttcaaaccgaagcatgtcaaagcgtggatacc-tagaccaccta-gactctgccaatacgagaaggcaaagaacgtgaacttccaacccagcggagttaccactactaggcaaagcatca------------------------ctacaatgac----------------------------------------------------------------aaa-------tacgggcgc-atttggacaacaatcaggggcagtgtatgtggggaactacagggtagtaaatagacatctagctaccagtgctgactggcaaaactgtgtgtgggaaaattacaacagagacctcttagtgagcacgaccacagcacatggatgtgatattatagccagatgtcagtgcacaacgggagtgtacttttgtgcgtccaaaaacaagcactacccaatttcgtttgaaggaccaggtctagtagaggtccaagagagtgaatactaccccagg-agataccaatcccatgtgcttttagcagctggattttccgaaccaggtgactgtggcggtatcctaaggtgtgagcatggtgtcattggcattgtgaccatggggggtgaaggcgtggtcggctttgcagacatccgtgatctcctgtggctggaagatgatgcaatggaacagggagtgaaggactatgtggaacagcttggaaatgcattcggctccggctttactaaccaaatatgtgagcaagtcaacctcctgaaagaatcactagtgggtcaagactccatcttagagaaatctctaaaagccttagttaagataatatcagccttagtaattgtggtgaggaaccacgatgacctgatcactgtgactgccacactagcccttatcggttgtacctcgtccccgtggcggtggctcaaacaga-aggtgtcacaatattacggaatccctatggctgaacgcca-aaacaatagctggcttaagaaatttactg-aaatgacaaatgcttgcaagggt-atggaatggatagctgtcaaaattcagaaattcattgaatggctcaaagtaaaaattttgccagaggtcagggaaaaacacgaattcctgaacagacttaaacaactccccttatt-agaaagtcagatcgccacaatcgagcagagcgcgccatcccaaagtgaccaggaacaattattttccaatgtccaatactttgcccactattgcagaaagtacgctcccctctacgcagctgaagcaaagagggtgttctcccttgagaagaagatgagcaattacatacagttcaagtccaaa------tgccgtattgaacctgtatgtttgctcctgcacgggagccctggtgccggcaagtcggtggcaacaaacttaattggaaggtcgcttgctgagaaactcaacagctcagtgtactcactaccgccagacccagatcacttcgacggatacaaacagcaggccgtggtgattatggacgatctatgccagaa-tcctgatgggaaagacgtctccttgttctgccaaatggtttccagtgtagattttgtaccacccatggctgccctagaagagaaaggcattctgttcacctcaccgtttgtcttggcatcgaccaatgcaggatctattaatgctccaaccgtgtcagatagcagagccttggcaaggagatttcactttgacatgaacatcgaggttatttccatgtacagtcagaatggcaagataaacatgcccatgt-cagtcaagacttgtgacgatgagtg-ttgcccggtcaattttaaaaagtgctgccctcttgtgtgtgggaaggctatacaattcattgatagaagaacacaggtcagatactctc-tagacatgctagtcaccgagatgtttagggagtacaatcatagacatagcgtggggaccacgcttgaggcactgttccagggaccaccagtatacagagagatcaaaattagcgttgcaccagagacaccaccaccgcccgccattgcggacctgctcaaatcggtagacagtgaggctgtgagggagtactgcaaagaaaaaggatggttggttcctgagatcaactccaccctccaaattgagaaacatgtcagtcgggctttcatttgcttacaggcattgaccacatttgtgtcagtggctggaatcatatatataatatataagctctttgcgggttttcaaggtgcttatacaggagtgcccaaccagaagcccagagtgcctaccctgaggcaagcaaaagtgcaaggccctgcctttgagttcgccgtcgcaatgatgaaaaggaactcaagcacggtgaaaactgaatatggcgagttcaccatgctgggcatctatgacaggtgggccgttttgccacgccacgccaaacctgggccaaccatcttgatgaatgatcaagaggttggtgtgctagatgccaaggagctagtagacaaggacggcaccaacttag-aact--gacactactcaaattgaaccggaatgagaagttcagagacatcagaggcttcttagccaaggaggaagtggaggttaatgaggcagtgctagcaattaacaccagcaagtttcccaacatgtacattccagtaggacaggtcacaga-atacggcttcctaaacctaggtggcacacccaccaagagaatgcttatgtacaacttccccacaagagcaggccagtgtggtggagtgctcatgtccactggcaaggtactgggtatccatgttggtggaaatggccatcagggcttctcagcagcactcctcaaacactacttcaa-tgatgagcaaggtgaaatagaatttattgagagct-caaaggacgccgggtttccagtcatcaacacaccaagtaaaacaaagttggagcctagtgttttccaccaggtctttgaggggaacaaagaaccagcagtactcaggagtggggatccacgtctcaaggccaattttgaagaggctatattttccaagtatataggaaatgtcaacacacacgtggatgagtacatgct-ggaagcagtggaccactacgcaggccaactagccaccctagatatcagcactgaaccaatgaaactggaggacgcagtgtacggtaccgagggtcttgaggcgcttgatctaacaacgagtgccggttacccatatgttgcactgggtatcaagaagagggacatcctctctaagaagactaaggacctaacaaagttaaaggaatgtatggacaagtatggcctgaacctacc-aatggtgacttatgtaaaaga--tgagctcagg-tccatagagaaggtagcgaaaggaaagtctaggctgattgaggcgtccagtttgaatgattcagtggcgatgagacagacatttggtaatctgtacaaaactttccacctaaacccaggggttgtgactggtagtgctgttgggtgtgacccagacctcttttggagcaagataccagtgatgttaaatggacatctcatagcatttgattactctgggtacgatgctagcttaagccctgtctggtttgcttgcctaaaaatgttacttgagaagcttggatacacgcacaaagagacaaactacattgactacttgtgcaactcccatcacctgtacagggataaacattactttgtgaggggtggcatgccct---cgggatgttctggtaccagtattttcaactcaatgattaacaatatcataattaggacactaatgctaaaagtgtacaaagggattgacttggaccaattcagga--tgatcgcatatggtgatga--tgtgatcgcatcgtacccatggcctatagatgcatctttactcgctgaagctggtaagggttacgggctgatcatgacaccagcagataagggagagtgctttaacgaagttacctggaccaacgtcactttcctaaag-aggtattttagagcagatg-aacagtaccccttcctggtgcatcctgttatgcccatgaaagacatacacgaatcaattagatggaccaaggatccaaagaacacccaagatcacgtgcgctcactgtgtctattagcttggcataacggggagcacgaatatgaggagttcatccgta-aaattaga-agc-gtcccagtcggacgttgtttgaccctccccgcgttttcaactctacgcaggaagtggttggactcctttt--aga--ttagag-acaattt---g-aa-at-aa-ttta----gattggcttaaccc--tactgtgctaaccgaaccagataacggtacagtaggggtaaattctccg-cattcggtgcgg------------------------------------------------------------------------------------------------------------------------------------------------------------------------------------------------------------------------
>AF231765.1_Coxsackievirus_B3_strain_PD_complete_genome
-----ttaaaac-a--g--c-ct--g-tgggttgat-cccacccaca---gggcccattggg-cgctagcactctggtatcacggtacctttgtgcgcctgttttataccccct---ccccc--aac-tgt---aact-tagaagc-aacac--ac-acc-----gatcaacagtcagcgtggcacaccagccacgttttgatcaa-gcacttctg-tt-accccggactgagtatcaatagactgctcacgcggttgaaggagaaagcgttcgttatccggccaactatttcgaaaaacct-agtaacaccgtggaagttgcagagtgtttcgctcagcac--tacccca--gtgtagatcaggtcgatgagtcaccgcat-t-ccccac-gggcgaccgtggc-ggtggctgcgttggcgg-cctgcccatgggga---aacccatgggacgctctaatacagacatggtgcgaagagtctattgagctagttggtagtcctccggcccctgaatgcggctaatcctaactgcggagcaca-caccctcaagccagagggca-gtgtgtcgtaacgggcaactctgcagcggaaccgactactttgggtgtccgtgttt---ca-ttttat-t-----cctat--actggctgc-ttatggtgacaattgagagatcgttaccatatagctattggattggccatccggtgaccaatagagctattatatatctctttgttgggtttataccacttagcttgaaag-------aggttaaaacat-tacaattcattgttaagttgaat---acagc------aaa-atgggagctcaagtatcaacgcaaaagactggggcacatgagaccgggctgaatgctagcggcaattccatcattca-ctacacaaatattaattattacaaggatgc--cgcatccaactcagccaatcggcaggatttcactcaagacccgggcaagttcacagaacca-gtaaaagatatcatgattaaatcactaccagctctcaactcccccacagtagaggagtgcggatacagtgacagggtgagatcaatcacattaggtaactccaccataacgactcaggaatgcgccaacgtggtggtgggctatggagtatggccagattatctaaaggatagtgaggcaacagcagaggaccaaccgacccaaccagacgttgccacatgtaggttctatacccttgactctgtgcaatggcagaaaacctcaccaggatggtggtggaagctgcccgatgctttgtcgaacttaggactgtttgggcagaacatgcagtaccactacttaggccgaactgggtataccgtacatgtgcagtgcaatgcatctaagttccaccaaggatgcttgctagtagtgtgtgtaccggaagctgagatgggttgcgcaacgctagacaacaccccatccagtgcagaattgctggggggcgatagcgcaaaagagtttgcggacaa-----accggtcgcatccgggtccaacaagttggtacagagggtggtgtataatgcaggcatgggggtgggtgttggaaacctcaccattttcccccaccaatggatcaacctacgcaccaataatagtgctacaattgtgatgccatacaccaacagtgtacctatggataacatgtttaggcataacaacgtcaccctaatggttatcccatttgtaccgctagattactgccctgggtccaccacgtacgtcccaattacggtcacgatagccccaatgtgtgccgagtacaatgggttacgttta---gcag---ggca---ccagggcttaccaaccatgaatactccggggagctgtcaatttctgacatcagacgacttccaatcaccatccgccatgccgcaatatgacgtcacaccagagacgaggatacctggtgaggtgaaaaacttgatggaaatagctgaggttgactcagttgtcccagtccaaaatgttgga-gaga----aggtcaa------ctcta----tggaagcata-ccagatacctgtgagatcc---aatgaaggatctggaacgca-------------ag----tattcggctttccactgcaaccagggtactcgagtgtttttagtcggacgctcctaggagagatcttgaactattatacacattggtcaggcagcataaagcttacgtttatgttctgtggttcggccatggctactggaaaattccttttggcatactcaccaccaggtgctggagctcctacaaaaagggttgatgccatgcttggtactcatgtagtttgggacgtggggctacaatcaagttgcgtgctgtgtataccctggataagccaaacacactaccggtatgttgcttcagatgagtataccgcagggggttttattacgtgctggtatcaaacaaacatagtggtcccagcggatgcccaaagctcctgttacatcatgtgttttgtgtcagcatgcaatgacttctctgtcaggctattgaaggatactcctttcatt-tcgcagcaaaactttttccagggcccagt------ggaagacgcgataacagccg-----cta----------t-agggaga------gttgcggataccgtgggtacagggccaaccaactcagaagctataccagcactcactgctgctgagacaggtcacacgtcacaagtagtgccgggtgacaccatgcagacacgccacgttaagaactaccattcaaggtccgagtcaaccatagagaacttcctatgtaggtcagcatgcgtgtactttacgaagtatg------------------------caaactcaggt---gccaagc------------ggtatgctgaatgggcaataacaccacgacaagcagcacaa---cttaggagaaagctagaattctttacctacgtccggttcgacctggagctgacgtttgtcataacaagtact---------------caacagccctc---aaccacacagaaccaagacgcacagatcctaaca--caccaaattatgtatgtaccaccaggtggacctgtaccagagaaagttgattcatacgtgtggcaaacatctacgaatcccagtgtgttttggaccgaaggaaacgccccgccgcgcatgtccatacc-gtttttgagcattggcaacgcctattcaaatttctatgacgga-tggtctgaattttccaggaacggagtttacggcatcaacacgctaaacaacatgggcacgctatatgcaagacatgtcaactctggaagcacgggtccaataaaaagcaccattagaatctacttcaaaccgaagcatgtcaaagcgtggatacc-tagaccaccta-gactctgccaatacgagaaggcaaagaacgtgaacttccaacccagcggagttaccactactaggcaaagcatca------------------------ctacaatgac----------------------------------------------------------------aaa-------tacgggcgc-atttggacaacaatcaggggcagtgtatgtggggaactacagggtagtaaatagacatctagctaccagtgctgactggcaaaactgtgtgtgggaaagttacaacagagacctcttagtgagcacgaccacagcacatggatgtgatattatagccagatgtcagtgcacaacgggagtgtacttttgtgcgtccaaaaacaagcactacccaatttcgtttgaaggaccaggtctagtagaggtccaagagagtgaatactaccccagg-agataccaatcccatgtgcttttagcagctggattttccgaaccaggtgactgtggcggtatcctaaggtgtgagcatggtgtcattggcattgtgaccatggggggtgaaggcgtggtcggctttgcagacatccgtgatctcctgtggctggaagatgatgcaatggaacagggagtgaaggactatgtggaacagcttggaaatgcattcggctccggctttactaaccaaatatgtgagcaagtcaacctcctgaaagaatcactagtgggtcaagactccatcttagagaaatctctaaaagccttagttaagataatatcagccttagtaattgtggtgaggaaccacgatgacctgatcactgtgactgccacactagcccttatcggttgtacctcgtccccgtggcggtggctcaaacaga-aggtgtcacaatattacggaatccctatggctgaacgcca-aaacaatagctggcttaagaaatttactg-aaatgacaaatgcttgcaagggt-atggaatggatagctgtcaaaattcagaaattcattgaatggctcaaagtaaaaattttgccagaggtcagaggaaaacacgaattcctgaacagacttaaacaactccccttatt-agaaagtcagatcgccacaatcgagcagagcgcgccatcccaaagtgaccaggaacaattattttccaatgtccaatactttgcccactattgcagaaagtacgctcccctctatgcagctgaagcaaagagggtgttctcccttgagaagaagatgagcaattacatacagttcaagtccaaa------tgccgtattgaacctgtatgtttgctcctgcacgggagccctggtgccggcaagtcggtggcaacaaacttaattggaaggtcgcttgctgagaaactcaacagctcagtgtactcactaccgccagacccagatcacttcgacggatacaaacagcaggccgtggtgattatggacgatctatgccagaa-tcctgatgggaaagacgtctccttgttctgccaaatggtttccagtgtagattttgtaccacccatggctgccctagaagagaaaggcattctgttcacctcaccgtttgtcttggcatcgaccaatgcaggatctattaatgctccaaccgtgtcagatagcagagccttggcaaggagatttcactttgacatgaacatcgaggttatttccatgtacagtcagaatggcaagataaacatgcccatgt-cagtcaagacttgtgacgatgagtg-ttgcccggtcaattttaaaaagtgctgccctcttgtgtgtgggaaggctatacaattcattgatagaagaacacaggtcagatactctc-tagacatgctagtcaccgagatgtttagggagtacaatcatagacatagcgtggggaccacgcttgaggcactgttccagggaccaccagtatacagagagatcaaaattagcgttgcaccagagacaccaccaccgcccgccattgcggacctgctcaaatcggtagacagtgaggctgtgagggagtactgcaaagaaaaaggatggttggttcctgagatcaactccaccctccaaattgagaaacatgtcagtcgggctttcatttgcttacaggcattgaccacatttgtgtcagtggctggaatcatatatataatatataagctctttgcgggttttcaaggtgcttatacaggagtgcccaaccagaagcccagagtgcctaccctgaggcaagcaaaagtgcaaggccctgcctttgagttcgccgtcgcaatgatgaaaaggaactcaagcacggtgaaaactgaatatggcgagtttaccatgctgggcatctatgacaggtgggccgttttgccacgccacgccaaacctgggccaaccatcttgatgaatgatcaagaggttggtgtgctagatgccaaggagctagtagacaaggacggcaccaacttag-aact--gacactactcaaattgaaccggaatgagaagttcagagacatcagaggcttcctagccaaggaggaagtggaggttaatgaggcagtgctagcaattaacaccagcaagtttcccaacatgtacattccagtaggacaggtcacaga-atacggcttcctaaacctaggtggcacacccaccaagagaatgcttatgtacaacttccccacaagagcaggccagtgtggtggagtgctcatgtccaccggcaaggtactgggtatccatgttggtggaaatggccatcagggcttctcagcagcactcctcaaacactacttcaa-tgatgagcaaggtgaaatagaatttattgagagct-caaaggacgccgggtttccagtcatcaacacaccaagtaaaacaaagttggagcctagtgttttccaccaggtctttgaggggaacaaagaaccagcagtactcaggagtggggatccacgtctcaaggccaattttgaagaggctatattttccaagtatataggaaatgtcaacacacacgtggatgagtacatgct-ggaagcagtggaccactacgcaggccaactagccaccctagatatcagcactgaaccaatgaaactggaggacgcagtgtacggtaccgagggtcttgaggcgcttgatctaacaacgagtgctggttacccatatgttgcactgggtatcaagaagagggacatcctctctaagaagactaaggacctaacaaagttaaaggaatgtatggacaagtacggcctgaacctacc-aatggtgacttatgtaaaaga--tgagctcagg-tccatagagaaggtagcgaaaggaaagtctaggctgattgaggcgtccagtttgaatgattcagtggcgatgagacagacatttggtaatctgtacaaaactttccacctaaacccaggggttgtgactggtagtgctgttgggtgtgacccagacctcttttggagcaagataccagtgatgttaaatggacatctcatagcatttgattactctgggtacgatgctagcttaagccctgtctggtttgcttgcctaaaaatgttacttgagaagcttggatacacgcacaaagagacaaactacattgactacttgtgtaactcccatcacctgtacagggataaacattactttgtgaggggtggcatgccct---cgggatgttctggtaccagtattttcaactcaatgattaacaacatcataattaggacactaatgctaaaagtgtacaaagggattgacttggaccaattcagga--tgatcgcatatggtgatga--tgtgatcgcatcgtacccatggcctatagatgcatctttactcgctgaagctggtaagggttacgggctgatcatgacaccagcagataagggagagtgctttaacgaagttacctggaccaacgtcactttcctaaag-aggtattttagagcagatg-aacagtaccccttcctggtgcatcctgttatgcccatgaaagacatacacgaatcaattagatggaccaaggatccaaagaacacccaagatcacgtgcgctcactgtgtctattagcttggcataacggggagcacgaatatgaggagttcatccgta-aaattaga-agc-gtcccagtcggacgttgtttgaccctccccgcgttttcaactctacgcaggaagtggttggactcctttt--aga--ttagag-acaattt---g-aa-at-aa-ttta----gattggcttaaccc--tactgtgctaaccgaaccagataacggtacagtaggggtaaattctccg-cattcggtgcgg------------------------------------------------------------------------------------------------------------------------------------------------------------------------------------------------------------------------
>AF233852.1_Enterovirus_Yanbian_96-85csf_sequence
----tttaaaac-a--g--c-ct--g-tgggttgat-cccacccgca---gggcccactggg-cgccagcacactggtatcaaggtacctttgtgcgcctgttttataaaccct--cccccccttgtgaga---aact-tagaagc-aatgc--acacc------gatcaatagtgggcgtggcacaccagctacgtcttgatcaa-gtacttctg-tt-cccccggaccgagtatcaatagactgcttgcgcggttgaaggagaaagcgttcgttacccggccagctacttcgagaagctt-agtagcgccatggaagctgcgaagcgtttcgctcagcac--aacccca--gtgtagatcaggccgatgagtcaccgcatat-ccccac-gggtgaccgtggc-ggtggctgcgttggcgg-cctgcctacagggc---aacctgtaggacgcttcaaagtagacatggtgtgaagagtcgattgagctagttggtagtcctccggcccctgaatgcggctaatcctaactgcggagcatg-tgccctcaatccagagggtg-gcatgtcgtaacgggcaactctgcagcggaaccgactactttgggtgtccgtgttt---ct-ttttat-t-----tctat--attggctgc-ttatggtgacaattgaaggattgttaccatatagctattggattggccatccggtgtctaacaaagcaatcatttacctctttgttggattcgtgtcactcaataagacca-------actatcgaactt-tgtgctacattcttaaattgaac---gcaat------aaa-atgggagctcaagtgtcgactcaaaagactggagcgcatgaaactggtctgaatgccagcggaagctcaatcataca-ctacactaacattaactattataaagatgc--cgcttccaactcggcgaatcgacaagacttcacacaagatccaagcaagtttacagaacca-gttaaagatgttatgattaaatctctgccagcattgaactcgcccactgtagaagagtgcgggtacagtgatcgggttaggtctatcaccctggggaactccacgatcactacgcaggagtgtgcaaacgttgttgttgcatacggtgtgtggcccgagtacctaggtgacaacgaagctacagcagaagaccagcccactcaaccagatgttgctacatgcaggttttacactctggactccgttgaatggcaaaagaactcgccacggtggtggtggatatttcctgacgcactaaacgacatgggattgtttggacagaacatgctgtaccactaccttgggaaggctggttacaccatacacgtccagtgcaatgcctcaaagtttcatcagggatgtctactggtggtgtgtgtaccagaagcagaaatgggatgcacacaaacagacaagactgtccatcaagaacatttaagtcaaggtgaacgagccatgaacttcaaagc-----------cgacactacaggggaagaaaactccgtgcaagctgcagtatggaatgcggggttgggcgtttgcgccggcaacctgacaatattcccacaccaatggataaacttgcgcaccaacaatagtgcgactattgttatgccatatattaactgtgtccccatggataacatgtttagacaccagaatttcaccctgatgctcatcccatttgtccttcttgattatagtgatggagcttcaagttacgtacccataacggtgacagtagcccctatgtgtgcggagtacaacggtcttaggctg---gcag---ggaa---acaaggtttaccaaccatgctgaccccgggcagtaatcagtttctcacctccgacgattttcagtcaccatcagctatgccgcaatttgatgtaacaccagagatgaccattccaggtgaagttatggacctgatggaaattgctgaggtggattctgtggttcccgtaaacaatgtggag-gaag----ctgtcaa------ttcta----tggaggcgta-cagggtggaggtcaacaca---tcgaaacacgcaggagacca-------------ag----tatttgggtttaaactagatccggg-tctgatgcagtgctaaaccggactttgctcggtgaaatcatgaattactacacgcattggtcagggagcatcaagttaacctttgttttctgcgggtcagccatgacaactggtaagttcctcctgtc-tacgcaccaccaggagccggagcaccaacgaagcgtaaggacgccatgttggggacccatgtggtgtgggatgtggggctacaatcaagctgtgtgttgtgcatcccatggattagtcaggcacactacaggtttgtggagaaggacccatactcggctgcggggtatgtcacctgttggtatcagacgggagtagtgtcaccggctgggaaccagcctaagtgttatattatgtgcttcgtgtcggcatgtaatgatttttcggtgcggctactgcgtgataccaaatttatc-aatcagggaaatttttaccaaggggaagt------gccagatgctgtgaccggag-----cca----------t-agtgcgc------gttgccgacacactccacacggggccatcgaacaacgaagcaatacccaacttgacggcggtggaaacagggcatacgtcacaagtgacgccaggtgatacaatgcaaacacgccacgtgatcaacatgcacacccgctcagagtcttcgattgaaaactttctggcacgggccgcttgtgtgtattacctcaattatcaaacagg---------------atcagggcctggt---actcaata------c------tttggccaatggaccatcaccacgaagaaggtcgcgcag---ctacgccggaagttggaaatgtttacctatttgagattcgacatggaaattacaattgtgatcaccagctca---------------caagatcaatc---taccatttcaaacccagacacgccaattctgaca--caccagatcatgtatgtgccaccgggggggccaatcccagcaaaggttgatgactacagctggcagacatcaacaaaccccagtgtgttttggacggaaggaaatgcacctgcccgcatatccattcc-attcatcagtgttgggaatgcttatagcagtttctacgacggg-tggtcgaacttctcccagaatggtcgatacggttacaacactttaaacaacatggggcaattattctttagacacgttaacaaacccagtccccacacttacacaagtgtcgcccgcatatacttcaaaccaaaacatgttaaggcgttgatccc-gcgaccgccgc-gattgtgcccttacatccacgccggggac-tttacttccagcccacaccccttactgacaaaaggaa-aacctaat-------------------------------------------------------------------------------------------------tac-------cacagggcc-ctattggccacaatccagggccatttatgttgggaactataggttgttaaatag-caccttgccacacatgctgactggcaaaattgcgtgtgggaggactacaacagggacctgctggtcagtactaccacggctcatgggtgcgacatcataactagatgccgatgtactacaggtgtgtacttttgtgcctcaaaaaataagcactatccaatcacttttgaagggccaggcctagtggaa-tccaagaaagtgagtattatccaaag-aagtatcagtcccatgtgcttttaaccgctgggtttccgaaaccaggtgattgtggaaggatcctcacgtgtcaacatggaatgat-ggcattgtcaccatgggcggaaaaggcgttgttgggttcgcagatattagagacctcctatggctggaggatgatgccatggaacagggtgtgagagactacgtggagcaactagggaatgcatttgggtcgggttttaccaaccagatctgtgatcaggttaacctcctgaaggagtccctagtgggtcaagactctatactggagaagtccttgaaggcattgatcaaaatcatctcagccctggtgattgtggtaaggaaccacgaagatcttatcacagtcacagccacactcgccctaattggttgcaccgtgtctccttggcggtggcttgaaaacacaagtgtcccaatattacggaatacctatggctgagcgccagaaacaacggatggctaaagaaattcactgaaaatgaccaacgcctgcaaggggaatggaatggatagccattaaaatacaaaaattcataaaatggctcaaggtgaaaattctgccaaaagttaaagaaaagcatgagttcttaaataggctaaaacaactccccctactgggaaagccaaattgctaccattgaacaaagtgcaccgtcccagggcgaccaagagcagcttttttccaatgtgcagtatttcgctcattattgtaggaagtatgcaccactgtacgccgctaaagctaaaagagtgttttcccttggaaaggaaatgagcaactacatacaattcaagtcccaa------tgccgtattgaacctgtatgtttactcttacacgggagcccaggagctgggaaatcggtcgccaccaaattaattggttgttcaatagctgaggagttaaataggttagtgtaatccctaccaccagacccagaccaatttggtgggtacaagcagcaggctgtagtgattatgggtgatttgtgtcaggattccaggtggcaaggacatatccctattctgtaaaatggtgtcgagtgtcgactttgttccaccaatggatgcattagaggagaagggcattcttttcacttcccccttagtattggcttcaacaaacgccgggtccattaatgcaccaacagtgtcggacagcagggcgttagccagaaggttccactttgacatgaacattgaagtgatttctatgtacagtcaaaatggcaagatcaacatgcccatgt-cggttaagacatgcgacgaggagtg-ttgcccggtcaatttcaaaaggtgttgccccttcgtgtgtggtaaggccatccagttcatcgatagaagaactcaagtgaggtattccc-tggatatgctagtaactgagatgtgtagagaatacaaccacagacacagtgtcggcgcaaccctcgaggcactgttccaaggccctccaatatacagggagattaagattagtgttgcacctgaaactccaccgccaccagcaattgcagacctgttgaaatcagtggatagtgaagcggtcagggagtactgtaaagagaagggatggttggttcccgagatcaattccaccctccagattgaaaagcatgtcagccgagccttcatttgtctacaggcactgacaacctttgtctcagtggctgggataatttatatcatttacaagttgtttgcagggttccagggtgcttatacagggatgcccaaccaaaaacccaaagtgcccacactaaggcaagcaagagtgcaaggacccgctttcgaatttgctgtggctatgatgaaacgaaactccagcacagtaaaaacggagtacggtgaatttaccatgctaggcatctatgataggtgggccgttcttccacgccacgctaaacctggaccgaccattctcatgaatgatcaagaagttggcgtgttggatgccaaggaactggtggataaagatggcacaaaccttg-aact--aacattgttgaaactcaaccggaatgaaaagtttagggatatcagaagtttcctggccaaagaagaagtggaagtcaacgaagctgtcctggcgattaacaccagcaagttcccaaacatgtacatcccagtaggacaggtcacaga-ctatggtttcttaaacctaggtggcactcccacaaagagaatgcttatgtacaatttccccaccagagcaggccaatgcggtggcgttctcatgtctactggcaaggtgttgggaatacatgttggtgggaacggtcaccaaggcttttcagcagctctcctcaaacactacttcaactgatgagccaggtgaaattgaatttattgaaaactgcaagggatgcagggttcccagttattaatacaccaagctgaacagaattagaacccagcgttttccaccaggtgtttgaggggaataaagagccagctgtcttcaggaat-gtgacccacgcttcatagccaatttggaggaggctatattctcaatgtacattggaaatgtctacacacatgtagatgagtacatgctgggaggcagtggaccactatgcggggcaactagctacccttgacatcaacattgaaccaatgaaattagaggatgctgtgtatggtactgaagg-ctagaagctctcgatttgacaacgagtgcgggatatccgtatgttgcactgggcatcaagaagaaagatatattgtccaaaaagactaaggatctgaccaaattgaaggagtgcatggacaaatatggactaaacctgcc-aatggtaacatatgtgaaaga--tgaactcaga-tcagcagagaa-gtggccaaagggaaatccaggcttattgaggcatctagcttgaatgactctgttgcaatgaggcagacatttggtaacctgtacaagacatttcacctaaaccccgggatcgtgacaggcagcgcagtcggatgtgatcccgaccttttctggagtaagatacctgtaatgctagatggacatctcatagccttcgattactccggctacgacgccagcttgagccctgtatggtttgcatgtctgaagctgctgcttgagaaacttgggtactcacacaaggaaacgaattatattgactacttgtgcaactcccaccacctgtacagggacaaacattactttgtgcgttgtggtatgccct---cagggtgctccggcaccagcatcttcaactcaatgattaacaatattataatcagaacactaatgctgaaggagaacaaaggaattgacctggatcaattcaggagtgaattgcatacggtgacgagtgatcattgcatcttacccctggccaatcgatgcctccttgcttgccgaagccggcaaggggtatggattgatcatgacaccagcggacaagggggagtgcttcaatgaggtcacttggaccaacgtcactttcttgaagaagatactttagagcagacgaagcagtaccctttcctggttcacccagtcatgccgatgaaggacattcatgaatccattagatggaccaaagacccaaagaatacccaagatcatgtgcgctccttgtgtctattggcttggcacaatggaagacatgaatatgtagagttcatccagacagatcagatagc-atcccagttgggcgctgtttgactttacctgcgttttcaaccctgcgcaggaaatggttggactcttttt--aga--ttagag-acaattt---gaat----aa-ttta----aattggcttaaccc--tactgcattaaccgaactagacaacaatgcagtaggggtaaattttccg-cgttcggtgcggaaaaaaaaaaaaaaaaaaaaaaaaaaaaaaaaaaaaaaaaaaaaaaaaaa----------------------------------------------------------------------------------------------------------------------------------------------------------------------
>AF241359.1_Enterovirus_CA55-1988_complete_genome
----tttaaaac-a--g--c-ct--g-tgggttgtt-cccacccaca---gggcccacgggg-cgctagcacactggtatcacggtacctttgtgcgcctgttttatatccccc---ccccc--aag-taa---acct-tagaagc-aatac--acacct-----ggtcgacagtgggtgtgacaatccagtcacatcatgaccaa-gcacttctg-tt-tccccggaccgagtatcaataggctgctcacgcggctgaaggagaaagcgttcgttacccggccagctacttcgagaagcct-agtaacaccatgaaagttgcagagtgtttcgttcagcac--ttccccc--gtgtagatcaggctgatgagtcaccgcat-t-ccccac-gggcgaccgtggc-ggtggctgcgctggcgg-cctgcctatgggac---accccataggacgctctaataccgacatggtgcgaagagtctattgagctagctggtagtcctccggcccctgaatgcggctaatcccaactgcggagcacg-caccctcaaaccagagggca-gcgtgtcgtaatgggcaactctgcagcggaaccgactactttgggtgtccgtgttt---cc-ttttat-t-----cttac--attggctgc-ttatggtgacaattgagagattgttaccatatagctattggattggccatccggtgacaaacaaagctatcatatatttattcattggttacataccacttaccctgaaag-------agatcaagacct-tgcactttatcttatcactaaac---actgc------aaa-atgggagcacaagtatcaacccagaaaacaggtgcccacgagaccagtttaagtgctagtggaagttctatcatcca-ttacacgaacattaattattacaaggatgc--agcatcaaattcagccaatagacaggatttctcacaagacccaagtaagttcacagagccc-atgaaagatattatggtcaagacgctacccgctctcaattcaccaactgttgaggaatgcgggtatagtgatagggtgcgctccatcacactaggcaactcaaccatcaccactcaagagtgtgcgaatgtggtagttgcctatggcgtgtggccggcatatctcacagaccgcgaggctacagctgaggaccaacccacacagccggacgtggccacgtgtcgattttacacgctcgaatcagttaattggcaaaaagagagcgcagggtggtggtggaagttcccagatgcattaaaagacatgggtctattcgggcaaaacatgctataccattatctagggcgaagcggttacaccatacatgtgcaatgcaatgcctccaagttccatcagggtgcgttacttgttgtgtgtgttccagaagcgcagatgggttcagccaaagtaaaggaagcgttcactcatgaagctctgagtaaaggtgaagttgccaagaggttcacttcaag--------cgacgctgtggat---------ggagtccaaacagcagtccacaatgcggccatgggggtggctgttggcaacttgacaatcttcccacaccagtggataaacttgcgcacgaacaatagtgctaccattgtgatgccatatataaacgctgtgcccatggacaacatgtaccgacactacaattttacactcatgataatcccttttgccaagcttgaatacacgagcgggtcctcgagtgtggtgcctataaccgtgactgttgctccaatgtgtgccgagtacaatggcctacggctg---gccg---gtca---ccagggcttaccagtgatgtgcaccccggggagcaaccaattcctcacatcagatgattttcagtcgccttcagcaatgccacagtttgatgtgacaccggagatgagcataccaggggaggtgaagaacttgatggagatcgcagaggtggactcactggtaccggtgaacaacacttca-cggt----tgacaag------atcca----tagaagccta-tggcattccggtgagaac------aggtctggtttcccaaca-------------ag----tatttggttttaaattgcaaccagggtatgactccgtgtttaaacacacactgttgggtgaaatattaaactactacgcaaattggtctggtagcataaaactcaccttcatgttttgtggttcggcaatgacaaccgggaagctcatccttgcatactccccaccaggagcgggcgtgccagggacgcgaaaagacgccatgttaggcacccatgtagtatgggacttgggattacaatctagctgtgtcttatgtgtgccatggattagtcaaactcactataggtacgtgcaaagtgatgcttacaccgatgccgggttcgtcacctgttggtatcagactagcattgtggtgcccacgggagtagtcacacagagcactattctgtgttttgtttcagcctgtaacgatttttcagtgagactactgcgcgacactccgttcatc-acacagacaacactgtaccaaaatgaccc------accacgagcgatcgagtcgg-----cca----------t-cacgcgt------gtagcagacactgtggcaagtggaccagccaattcgaccagcataccggcattgactgcagcggaaactgggcacacctcgcaagttgtcccaagtgatacaatgcagacccgatgtgtcaagaaccaccacataagatctgaatccaccgtggagaacttcctgagtagggcagcttgtgcgtacataataaagtacaacac----------------------------------gcaagggga-----agatcaatttaacaactggcacataaatacccaccaggttgcacag---ctcaggcgcaagctggagatgtttacttatgccagatttgacattgaaataacgttcgtgataacaagttcc---------------caagagaatgg---aacacaaacaaatagtgacaatgcagtactcacc--caccaaatcatgtacgtgccaccagggggtccaatacccacgtctgtggatgatttcagctggcaaacatccacgaaccctagcgtgttctggaccgagggcagtgcacccgcacgtatatccatacc-cttcatgagtgtggggaatgcatacagcatgttctacgatggg-tggtcaaacttttcacaagcaggttcgtatgggttcacaacccttaacaacatggggcagctatactttaggcacgtgaataaaactactgtggggaagtacgagagcgtggcgcgcatttattttaagccaaaacatgtgaaggcatgggtacc-acgcccaccaa-gattgtgtaagtacgagagtaaggcgagtgtggacttcaagacagagcctgtcactgatatacgggccaccatta------------------------cgctagct----------------------------------------agagatgaacacctgccagatatgcactc-------gcacggcgc-ttttggtcaacagtcaggtgcagtgtacgtgggtagctaccgtattgtcaatcgccacttagcaactcacagtgactggcaggattgcgtatgggaggattacaacagagatcttttagttagcaccactaccgctcatgggtgtgacaccatagctaggtgccagtgtaatgtaggtgtgtacttctgtgcttcaaggaacaagcactatccagtgacatttgaggggccagggcttgtggaagtccaggagagtgagtattaccccaag-cggtatcaatcccatgtgcttctagcggcgggcttttctgaaccaggggattgtggaggcatactaaggtgtgagcatggtgtcatcggtattgttactatgggaggtgagggagtcgtgggctttgctgatgtgcgcgacctcctgtggttggaagacgatgcaatggaacagggggtgagagactatgtagaacagcttggaagcgcctttggctcaggtttcaccaaccagatttgtgagcaagtcaacctcctgaaggaatcgctggtgggtcaagactctattttagagaagtctctaaaagccctagtcaaaataatatcagccttagtaattgtggtgaggaaccacgatgacctaatcacggtgaccgctacgctagctctcattggctgtacctcgtccccgtggcggtggcttaaacaaa-aggtgtcgcaatattacggaatacccatggccgaacgcca-aaacaatagctggctcaagaaattcactg-aaatgactaatgcttgtaagggc-atggaatggatagctgttaagatccagaaattcattgaatggctcaaagttaaaatcttgccagaggtcagggaaaaacacgaattcttgaacaggctcaaacagctccccctgtt-agagagtcaaatcgccacaattgagcaaagcgcaccatctcagagtgaccaggagcaattgttcttgaatatccaatactttgctcactattgccgaaaatatgcacccctctatgcatcagaggcaaagagagtgttctcccttgagaagaggatgagcaattacatacagttcaagtccaaa------tgccgtattgagcctgtatgtctgctcttacatgggagtcccggtgcaggcaagtcagtggcaacaaacctgatcgggagatcactcgctgaaaagcttaacagctcagtgtattcactacccccagacccagatcacttcgatggctataaacaacaggccgtagtgatcatggatgatctatgtcagaa-ccctgacgggaaagatgtctccttgttctgtcagatggtctctagtgtggattttgtaccacccatggccgccctggaggagaaaggcattttgttcacttctccgttcgttttggcatcaaccaatgcagggtccataaatgctccaactgtgtcagacagcagggccttagcaaggagattccacttcgatatgaacatcgaagttatgtctatgtatagccaaaatggcaagataaacatgccaatgt-cagtgaagacgtgtgatgaagagtg-ttgcccagttaacttcaagaaatgttgcccactagtgtgtggaaaggccattcaattcatagacagaagaacccaagtcagatactccc-tcgacatgctggtaactgagatgtttagagaatacaaccacaggcacagtgtcggggccaccctcgaggcactgttccagggtccgccagtatacagagagattaagattagcgtggcgccagaaacaccaccaccaccggccattgcagacttgctcaaatcagtggacagtgaagcagtgagagagtattgtaaagaaaagggatggctggttccagagattacctccaccctgcaaatcgaaaagcacgtcagtagggcctttatctgtttgcaagcattgactactttcgtttcagtggcaggaatcatctacataatctacaagctctttgcaggcttccaaggagcgtacacaggaatgcccaaccagaagcccaaggtacccactctcagacaagcaagagtgcaaggaccagcatttgagtttgctgtagccatgatgaagaggaattcaagtacagtgaaaaccgaatacggtgagttcactatgctgggcatttatgacaggtgggccgttttgccacgtcatgctaaacctggaccaaccattctgatgaatgaccaagaggttggtgtgttagacgccaaggagttagtggataaggacggcatcaacttgg-aatt--gacactactcaagctaaaccggaacgagaagttcagagacatcagaggcttcttagccaaggaggaggtggaggttaatgaggctgtgctagcaattaacaccagcaagttccccaacatgtacatcccagtaggtcaagtcacaga-ttacggcttcttgaatctgggtggtacacccaccaagagaatgcttatgtacaacttccccacgagggcaggtcagtgtggcggagtgctcatgtccaccggcaaagttttggggatccatgttggtgggaatggtcatcaaggcttctcagcggcacttcttaagcactacttcaa-tgatgaacaaggagagattgagttcatcgagagtt-caaaggatgcagggttcccaatcatcaacacacctagtaaaaccaagttagagccaagtgtcttccatcaagtctttgaaggcaataaagagccagcagttctcaggaatggtgatccacgcctcaaagttaatttcgaggaagcaatcttttccaaatacatcggaaatgttaacacacacgtggatgaatatatgct-ggaagctatcgaccactacgctggacaattggccacccttgacatcagcactgagccaatgaagttggaagatgctgtgtacggaactgaaggtctcgaagctcttgacttaacaacaagtgcgggctacccctatgttgcgttgggcatcaagaagagagacatcctctcgaagaagaccaaggacctgaccaagctaaaagagtgcatggataagtatggtctgaacctacc-tatggtgacttatgtgaaaga--tgagctcagg-tccgcagagaaggtggctaaaggaaaatccaggctgattgaagcatccagtttgaatgattcagtggcgatgagacagacatttggtaacctgtacaaaactttccacctaaacccagggattgtgactggtagtgcagttgggtgtgacccggacctcttttggagcaaaataccagtgatgttagatggacatctcatagcatttgattactctgggtatgatgctagcttaagtcctgtctggtttgcatgcttaaaaatgttacttgagaagcttggatacacacataaagagacaaactacattgactacttgtgtaactcccatcacctgtacagagataagcattactttgtaaggggtggtatgccct---cagggtgttctggtaccagtatctttaactcaatgatcaacaatgtcataatcaggacactaatgctgaaagtgtacaaggggattgacttagaccaattcagga--tgatcgcatatggcgatga--tgtaatcgcatcatacccatggcccatagacgcatctttgctcgctgaggctggtaaggattacgggctgatcatgacaccagcagataagggagagtgctttaatgaagtcacttggaccaacgttactttcctaaag-aggtattttagagcagatg-aacagtaccccttcctggtgcaccctgttatgcctatgaaggatatacacgagtcaatcaggtggaccaaagatccaaagaacactcaagatcatgtgcgctcgctgtgtctattggcctggcacaacggagagcatgaatatgaggagttcatccgta-aaattaga-agc-gtcccagtcggacgttgcttaaccctccctgcgttttcaaccctgcgcaggaaatggttggactcttttt--aaa--ttagag-acaattt---g-aa-at-aa-tttg----aattggcttaaccc--tactgtactaaccgaactagataacggtacagtaggggtaaattctccg-cattcggtgcgg------------------------------------------------------------------------------------------------------------------------------------------------------------------------------------------------------------------------
>AF268065.1_Swine_vesicular_disease_virus_strain_NET/1/92_complete_genome
-----ttaaaac-a--g--c-tt--g-tgggttgtt-cccacccaca---gggcccactggg-cgctagtacactggtattacggtacctttgtgcgcctgtttgacccacctt--cccca----aa-cgc---aact-tagaagc-acaac--ttaaat-----ggtcattagacggctcagtatgccaactgagtctcgatcaa-gcacttctg-tt-accccggactgagtaccaataggctgctcacgcggctgaaggggaaaccgttcgttacccgaccaactacttcgagaaacct-agtaccaccatgaaagttgcgcagcgtttcgctccgcac--aacccca--gtgtagatcaggccgatgagtcaccgcaa-a-ccccac-gggcgactgtggc-ggtggctgcgctggcgg-cctgcccatgggac---aactcatgggacgctacaatactgacatggtgcgaagagtctattgagctagttggtagtcctccggcccctgaatgcggctaatcctaactgtggagcaga-tacccacgcaccagtgggca-gtctgtcgtaatgggcaactccgcagcggaaccgactactttgggtgtccgtgttt---ct-ttttat-t-----cctac--gctggctac-ttatggtgacaattgagagactgtaaccatattgctatcgggttggccacctggtgaagaatagaacagttgctcacttgtttgtcagtcttgcaccgttgtaccataaag-------ccttaactgcccctcaacaccgtcataacacttaac---acgct------gaa-atgggagctcaagtgtcaacacaaaagaccggtgcacatgagaccagcttgaatgcagcgagcaattcggtcattca-ttacacaaatataaactattataaggatgc--tgcttcaaattcagcaaatagacaagacttcacacaagacccagggaagtttaccgaacct-gtgaaagatatcatggtcaaatctatgcctgccctcaattctccgtcagcagaggagtgcggctatagtgacagagttagatccatcaccttggggaactcaaccataacaacccaagaatgtgcaaacgtggtggttggatatggtgtgtggccagcttacctgaaagacgaggaggcaacagcagaggatcaacccactcaacccgacgtggccacgtgcaggttttacacgctcgagtctgtgatgtggcagcaggtttcgccaggctggtggtggaagttccccgacgcgttgtcaaacatggggctattcgggcagaacatgcagtaccactacctcgggagagccgggtacacaatacacgtgcagtgtaacgcatccaagtttcaccaggggtgcctgctggtggtatgtgtgccagaagcsgaaatggggtgcgccacgttggccaacaagcccgatccaaaaagtctgagtaaaggggaagtagccagcacgtttg-----------agtcccaaaattccactggggagacagccgtgcaggctaatgtgattaatgctggcatgggcgtaggcgtcggtaatttaaccatcttccctcatcagtggatcaacttgcgcaccaacaacagtgcaacgattgtcatgccgtatataaacagtgtgcccatggacaacatgttcaggcacaacaattttacactaatggtcatcccttttgccccactgagctatagcgcaggggccaccacgtacgtgccaatcaccgtgacagtggcgccgatgtgcgctgaatataatggactgcgtcta---gccg---gcaa---acaagggctaccaacgctggcgacacccgggagcaaccagtttctcacatctgatgacttccagtcaccatcagccatgccacaattcgacgtcactcctgagatggacataccagggcaggtcaacaatttgatggagattgcagaagtggattccgtggtacctgtgaacaacacggaa-ggga----aagagat------gtcaa----ttgaggcgta-tcagatacctgtccaatcg---aatccaaccaacggttccca-------------ag----tctttgggttcccattgaccccaggggccagcagtgtgttaaacaggaccttgctaggtgaaatcttgaactactatgcccattggtcaggcagcattaaactaacatttatgttttgcgggtcggcgatggccactggaaagttcttgctagcatactcaccaccaggagctggggcaccgaccacacgcaaggaggcgatgctaggcacccacgtgatctgggatgtgggtttgcaatccagctgtgtgttgtgcataccatggattagtcaaacacactacaggtacgtagtgatggacgagtacaccgctggtggatacataacttgctggtaccaaacgaatattgtggtgcccgcagacgcacagagtgattgtaagatcctgtgttttgtatcagcctgcaacgatttctcagttaggatgctcaaggatacgccctttata-aaacaggataatttcttccaagggccccc------aggaggagtgacggaaggaa-----tca----------t-tgcccgc------gtcgctgataccgtagggagtggaccagtcaactcggagtccatcccggctctaaccgccgcagaaacagggcacacgtcacaagttgtaccatcagacacaatgcaaactaggcatgtgaagaactaccactcaaggtcagagtcaaccgtggagaacttcctatgcagatccgcatgcgtattctacaccacttata------------------------agaaccacgac---tctgatgg------tggcaacttcgcctattgggtcatcaacgcgcggcaagttgctcaa---ctacgccggaagctcgaaatgttcacgtatgcaagatttgatctggagttaactttcgtaattactagcact---------------caggagcaatc---caccactcaaggccaagatacaccagtgctcacc--caccaaataatgtacgtgccgccaggtggcccagtgcccacaaaggtgaacagttacagttggcaaacgtccaccaacccgagtgttttttggacagaaggaaacgccccgcctcggatgtcgatacc-attcattggcatcggcaacgcatacagcatgttttacgatggg-tgggccagattcgacaagcagggaacatatggcatcagtacactaaataacatggggacactatatatgagacacgtgaatggtgggggccccggtcccattgtgagcacagtgcgaatatatttcaaaccaaagcatgtcaaaacatgggtccc-acgaccaccca-gactatgccaatatgaaaaagctggcaatgtgaattttatacccactagcgtgacagagggtagaacagatataa------------------------caaccatgaa----------------------------------------------------------------aac-------tactggtgc-ctttgggcagcagtctggtgctgtgtacgtcggcaactacaaagtattgaatagacatctcgcgacgcgtgtggattggcagaactgcgtgtgggaagactatgacagagaccttctagtgagcaccaccaccgcacatggctgtgacaccattgccagatgcaattgcacgtcaggggtatatttctgcgcctctagaaataagcactacccggtcacatttgaggggcccagccttgtggaagtccaagagagtgagtattacccgaag-aaacaccaatcccacgtgctgctcgcggctggatttgcagagccgggtgattgtggagggattctcaggtgccagcatggggtgattggcatagtcaccgtgggtggagagggtgttgttggctttgccgacgtaagagacttgttgtggctggaggatgacgccatggagcaaggagttaggggatatgtggagcagctcggcaatgccttcggctcggggttcaccagtcaaatctgtgaacaggttgcccttctaaaagaatcattaattggacaggactccatcctcgagaagtccctcaaggccctcgtcaagatagtgtcagcgctcgtgattgtggtgagaaatcacgatgacctcattacggtcaccgccacactagcgctaataggatgcactacctcaccatggcgctggctcaaacaga-aagtgtctcagtactacggtattcctatggctgaaaggca-aaatagtggctggttgaagaagtttacag-agatgacgaacgcctgtaagggc-atggagtggatagccatcaagatccaaaagttcatagagtggttgaaggttaagatcctgccagaggtcaaggagaagcatgagttccttaacagacttaagcaactgccactcct-agagagtcaaatagcaaccattgagcagagtgcaccatcccaaggtgatcaggaacaactattctcaaatgtgcagtattttgcccattactgtcggaagtatgcgccactgtatgctgctgaagcaaagagggtgttctctcttgaaaagaagatgagcaattacatacagttcaagtccaaa------tgccgtattgaacctgtatgtctcttgctccatggtagcccaggtgctgggaagtcagtggcaacgaacttgattgggcgctcgctcgccgaaaaactcaacagctcggtatactcactaccaccagatccagaccattttgatggttacaaacagcaagctgttgtcatcatggatgacttgtgccagaa-cccggatggcaaagacgtatccctgttttgtcagatggtctccagcgttgactttgtgccccccatggcagcgcttgaagaaaaaggcattctgttcacctcgccgttcgtcctcgcatccactaatgcggggtcggttaacgcccccacagtctccgacagtagggcgcttgtgagaaggttccactttgacatgaacatcgaggttgtttccatgtatagccagaacggcaagattaacatgcccatgg-cagttaaaacatgtgatgaggaatg-ttgcccagtcaactttaagaagtgctgcccactagtgtgcggcaaagctatacaattcatagacagaagaactcaagtcaggtattcgc-tggacatgctggtcaccgagatgtttagggagtacaaccatagacacagcgtgggggccaccctcgaggcattgttccagggaccaccagtctatagagaaatcaagattagtgttgccccggaaattcctccaccaccagcggtcgctgatttgctgaaagcagtggacagtgaggcagtgagggagtactgtaaggagaaagggtggctcataccagaggttgactccaccctacagatagaaaaacacgtgagtagagcattcatatgtttgcaagctctaaccacgtttgtctcggttgcaggcataatatatattatctacaaattgcttgcaggtttccaaggcgcgtacacagggatgcctaatcagaagcctaaggtgcccaccctgagacaagccaaagtgcagggaccagcgtttgagtttgccgtggcgatgatgaaaaggaacgccagcacagtgaaaaccgagtacggtgagttcactatgcttgggatttacgacaagtgggcagtgttgccacgccatgctaaacctggccccaccatcttgatgaacgaccaagtagtcggagtgttagatgccaaagaattagtcgacaaagatggaaccaacctgg-agtt--gactctcataaagctcaaccgtaacgagaagtttagagacatcaggggattcttagcacgagaggaggccgaggtgaatgaagccgtcctggcaataaacacaagcaagttcccgaatatgtacatacccgtgggccgggtgactga-ctacgggttcttgaatctgggtggaacccctacaaagagaatgctcatgtacaatttcccaactagggcaggccagtgtggaggtgtccttatgtcaacagggaaagtcctgggaatacacgtaggagggaatggacaccaggggttctcagcggcactcctcagacactacttcaa-cgaggagcagggagagatagaattcatcgagaact-caaaggacgcagggtttcctgtgattaacgttcccagcaagacgaaattggagccaagtgtgtttcaccacgcgtttgaaggcaccaaggaaccagcggtcctcagaaacggggatccacggctaaaagccgactttgaggaagcaatcttctccaagtacattggcaacgtcaacacacatgtagacgagtacatgat-ggaggctgtggaccactatgcgggacaactagccacactagacatcagcactgaacccatgaagctggaagatgctgtgtacggcactgaggggcttgaagcgttggacttgaccaccagtgcaggttacccttacgtggctttgggtatcaagaaaagagacattctatccaagaagaccagagacctcgccaagctaagggaatgcatggataagtatggtctaaacttacc-aatggtaacctacgtcaaaga--tgagttgaga-tctaccgacaaagtggccaagggaaagtccaggctcattgaggcttctagccttaacgactcagtggcaatgaggcagacatttggacacctatacaaggctttccacctcaacccgggcatcgttacgggaagcgccgttgggtgtgacccagataccttctggagcaaaatccccgttatgctcgatggacatctcatagcgtttgactattcaggctatgacgccagccttagcccagtgtggtttacgtgcctgaaactcctcctggagaagctagggtatacaggtaaggaaacgaactacatagattacctctgtaattctcaccacctgtacagggacaaacactactttgtgaggggcggcatgccat---caggatgttcaggcaccagcatatttaacaccatgatcaataacgttataatcagaaccctcatgctgaaggtctataagggtatcgatttggaccaattcagaa--tgattgcatatggggatga--tgtgatagcttcatacccgtggcccatcgatgcctcactgctagctgaagcagggaagggttatggcctaatcatgaccccagcagataaaggcgagtgtttcaatgaggtaacctggacaaacgtgaccttcctgaaa-aggtacttcagggcagatg-agcagtacccgtttttggtccatcctgtcatgccaatgaaggacatacacgaatccattaggtggactaaagatcctaagaacacacaagaccatgtgcgctcgttgtgtttactggcctggcataacggggagcacgaatatgaggagtttattcgta-cgatcagg-agt-gtgcccgtggggcgctgcttgtccctccctgcgttttcaacgctgcgcaggaagtggctggactcctttt--aaaa-ttggagcacaatta---a----tc-aa-ttac----aattggctcaaccc--taccgcatgaaccgaactt-acaaaagtgcggcaggggtaaattttccg-tgttcggtgcggaaaaaa------------------------------------------------------------------------------------------------------------------------------------------------------------------------------------------------------------------
>AF311938.1_Human_echovirus_30_strain_Bastianni_complete_genome
-----ttaaaac-a--g--c-ct--g-tgggttgta-cccacccaca---gggcccactggg-cgccagcacactggtatcgtggtacctttgtgcgcctgttttataccccct--accccc--aca-cgt---actc-tagaagc-aaggc--aaacct-----gaccaatagtaggtgtggcacaccagccgcattttggtcaa-gcacttctg-tt-tccccggaccgagtatcaataagctgctcacgcggctgaaggagaaaccgttcgttacccgaccagctacttcgagaaacct-agtaacactatgaacgttgcggagtgtttcgttcagcac--ttccccc--gtgtagatcaggtcgatgagtcaccgcat-t-cctcac-gggtgaccgtggc-ggtggctgcgttggcgg-cctgcctacgggtt---cgcccgtaggacgctctaataccgacatggtgtgaagagtccattgagctagctggtagtcctccggcccctgaatgcggctaatcctaactgcggagcagg-tgctcacagaccagtgagta-gcctgtcgtaacgggcaactctgcagcggaaccgactactttgggtgtccgtgttt---cc-tttttt-ttttctcttat--attggctgc-ttatggtgacaattaaagaattgttaccatatagctattggattggccatccggtgacgagcagagccattgtttacctctttgttggatttgtacctttgaaccacaaag-------tcttgaatacca-ttcatctcattttaaagttcaac---tcagctaaaagaaa-atgggagcgcaagtgtcaacacaaaaaactggagcacatgagactggtttaagtgctagcgggaactccgttataca-ttatacaaacatcaattattacaaagattc--ggcctccaactctttgaaccggcaagattttacccaggatcccagtagattcacagagcca-gtaaaagacgtaatgattaagaccttacccgctttaaattcacccactgtggaagagtgtggttacagtgatcgagtgcgctcgattacactgggaaattccacgattaccacacaggagtgtgccaatgtggtcgtggggtatggagtgtggcccacttacttgagtgatcacgaagccactgcggtggaccaaccgacacaacctgatgtcgcaacatgtcgtttctacactcttgaatcagtaaagtgggagagttcatcagcagggtggtggtggaagttcccagaagctctcagcgacatgggattgtttggacaaaacatgcagtaccactatctggggagggccggctacaccatacacgtgcaatgcaacgcatcgaagttccaccaaggatgtctgctcgttgtgtgcgtccctgaagctgagatgggtgcagccaccactgatcacgccatgaatcatacaaaattaagcaacattggtcaggcaatggagttca-----------gtgcaggaaagagtacagaccaaacaggaccgcaaactgcagttcacaacgcgggcatgggtgtggctgttgggaatttgacaatatacccccatcaatggattaacctgcgcaccaacaatagcgcaacaatagtaatgccatacataaatagtgtgcccatggataacatgtataggcattataactttaccctaatggtaatcccctttgcaaagttagagcactcccctcaggcctccacatatgtgccaatcacagtcactgtagcccctatgtgcgccgagtacaacgggctgcgcctg---gctg---gaca---tcagggattaccaacaatgaacaccccagggagtacgcaattcctaacatcggatgacttccagtctccatctgcaatgccacagtttgacgtcaccccggagatacaaatccctggacaggtgaggaacctaatggaaatagccgaggtagattcagttgtccctgtaaacaatactgag-gagc----atgtaaa------ctcaa----tagaggcgta-cagaataccagtgaggccg---cagaccaacagtggtgagca-------------ag----tctttggattccaactgcgaccaggctatgatagcgtgctgaagcacactcttcttggtgaaatactaaactattatgccaactggtcagggagcatgaagttgaccttcatgtattgcggggcagcaatggcaactggcaaattccttatagcttactcaccaccaggggctggagttcctgggagtaggaaggacgccatgctcgggacacatgttatatgggacgttggcctacaatccagctgtgtgctatgcgtaccgtggatcagtcaaaccaactaccggtatgtcactagtgatgcctacactgacgcgggctatattacctgctggtatcagacaagtatcgtgacgccaccagatatacctacaacaagtaccatattgtgcttcgtgtctgcatgtaatgatttttcagtgagactactgcgcgacacaccgttcata-acacagcaggccttataccaaaatgaccc------cgaaggtgcacttaataaag-----cag----------t-gggcagg------gtagctgatactatagctagtgggcccgtcaatacagagcaaattcctgcattgacagcagtggagacagggcatacatctcaagtggtacctagtgacacaatgcaaacccgacacgtggtcaacttccatactagatcagagtcatcgttagagaacttcatggggagagcggcatgtgtatatatcgcccactatgccac------------------agaaaaggctaat---gatgattt------ggacagatacactaactgggagatcacaactaggcaggtggcacag---ttgaggcgcaagttggagatgtttacgtatatgagatttgacctcgagattacattcgtaatcaccagctcc---------------cagcgtacttc---caacaggtatgcgtcagactcccccccattaaca--catcagataatgtacgtgccgccggggggtccaattcccacgggttatgaagactttgcctggcagacgtccaccaacccaagtgtgttttggaccgaaggtaacgcccctcctaggatgtcaatacc-attcatgagcgttggcaacgcatattgtaacttttatgatgga-tggtcccatttcagtcagagcggtgtgtacgggtacactacattgaacaacatggggcacttatattttagacatgtaaacaaatcaacaggatacccagtaaatagtgtcgcccgcgtctatttcaagcccaagcatgtgaaggcatgggtacc-tcgcgcgccac-gcttatgtccatatttgtatgctaaaaatgtcaattttgatgtgcaaggcgtgaccgagtcccggggtaagatca------------------------ctctcgaccg-------ttcgactcacaac------------------------------------cccgtgttaac-------cactggtgc-ttttgaacaacagtcaggggctgcatatgtgggtaactatagattggtcaataggcacctcgccacacacaccgattggcaaaactgcgtgtgggaggactacaatagagacttgttagttagtaccaccacagcgcacgggtgcgataccattgccagatgccagtgtaccacaggtgtgtacttctgtgcgtccagaaataaacactatccggtaacgtttgaagggcctgggctcgtggaggtgcaggaaagtgaatactacccaaag-agatatcagtcccatgtgttgcttgctgcaggcttttcagagccaggtgactgtggaggcatcttgagatgtgagcacggcgtcatcgggcttgtaaccatggggggtgaaggtgttgtcggtttcgccgacgtgcgcgacctcctatggctagaagacgatgccatggagcagggtgtcaaggactatgtggaacagctggggaacgcctttggctctggctttactaatcaaatatgtgagcaagtcaacctactcaaagaatcgctgattggccaagactccatcttagagaaatccctcaaagcactagtcaagatcatttcagcactagtgattgtcgtgagaaatcatgatgatctcattacagtgacagctaccctcgctctcataggctgcacaacatcaccatggcgatggctcaaacaca-aagtttcccagtactacgggattcctatggctgaaaggca-aaataacaattggctcaaaaagttcacag-agatgactaatgcctgtaaaggc-atggagtggatagccatcaagattcagaagttcatagaatggctgaaagtcaaaatacttccagaagtcaaggagaaacatgaattcctgaacagattaaaacaattgccactatt-ggagagtcagattgctaccattgagcaaagcgcaccttcacaaagtgaccaagaacagttgttctctaatgtccaatactttgcccactactgcagaaagtatgcccccttgtatgctgctgaggcaaaaagggtcttttccttagagaagaaaatgagcaattacatacagttcaagtccaaa------tgccgtattgagcctgtatgtttactgctacatgggagccctggtgccggaaagtccgtggcaactaacttgattgggcggtcacttgcagaaaaactcaacagctcagtgtactcgttgccaccagaccctgatcactttgatggctacaaacagcaagctgtagtgatcatggacgacctgtgccagaa-ccctgatgggagagacgtgtccctgttttgtcaaatggtatcaagtgttgattttgtcccaccaatggcggcgctcgaggaaaaaggcattctttttacgtcaccatttgtccttgcttccactaatgcaggatctatcaatgcccccactgtgtcggacagcagagctctagctagaagatttcacttcgacatgaacattgaagtcatctcaatgtacagtcaaaatggcaaaattaatatgccgatgt-cagtaaagacatgtgacgaagagtg-ctgcccagttaattttaagaggtgctgcccacttgtttgtggaaaggccatccagttcatagacaggagaacacaggtaagatactcac-tggacatgcttgtgactgaaatgttcagggaatacaaccatagacatagcgtgggagcaacgcttgaggcactcttccaaggtccaccagtatacagggaaatcaagatcagtgttgcaccagaaactccccccccaccggcaattgctgacctgttaaagtcagtggacagtgaggcagttagagaatactgcaaggaaaagggatggttggtgcccgagatcaattccaccctgcaaattgaaaagcacgtgagcagggcttttatttgtctgcaagcactcaccacttttgtctccgtggctgggattatatacatcatttacaagctgtttgcaggctttcaaggcgcttactctggaatgcccaaccaaaaatccaaagtgccaaccttaagacaagcgaaagttcaggggcccgcctttgagtttgctgtagccatgatgaagaggaacgccagtaccgtgaagaccgagtacggtgagttcacaatgcttggcatttacgacagatgggcggtgttaccccgacatgccaagcctggaccaaccattataatgaatgaccaggaggtgggcgtggtggatgccaaggaattggtagacaaagatggcactaacctag-aact--gacgctcttgaaactcaacagaaatgagaagttcagagatatccgaggtttcttggcacgagaggaggcagaggtcaatgaagctgtacttgctatcaacacaagcaaatttccaaatatgtacatcccagttggtcaagttacaga-ttatggtttcctcaacttgggtggcactcctactaagcgcatgctgatgtataacttccccactcgtgcaggacagtgtggtggcgtcttaatgtcaacaggcaaggtccttggagtacatgttggagggaatgggcaccagggattttcagcagccctgttgcggcactatttcaa-tgatgaacagggtgaaatcgaattcattgagagct-ccaaggaagctggcttcccagttatcaacactcctagtaagacaaagcttgagcccagcgtttttcatcatgtatttgagggaaataaagagccagcagtgttgaggaatggtgaccctagactaaaggccaactttgaagaagccatcttttccaagtatattggtaacgtgaacacgcatgtggatgaatacatgat-ggaggcagttgaccattatgcaggacaattagcaactctcgatatcagtacagagcccatgaaacttgaggatgcagtatacggcaccgagggcttggaggctctagacctgaccactagtgcggggtacccctatgttgccctcggcatcaaaaagagagacattttgtccaaaaagaccaaagacctggcgaaattgaaggaatgcatggataaatatggactaaacctccc-catggttacttatgtgaaaga--tgagctgaga-tcagcagagaaagtggccaaaggcaaatccaggctaattgaggcatcgagtctaaatgactcagtggcgatgaggcaaactttcgggaatttgtacaaaacattccacatgaaccctggcatagtaactggcagcgcagttggctgcgatcccgacttgttctggagcaagatcccagttatgcttgacggccatctcattgcttttgactacagcgggtatgatgccagcctgagcccggtctggttcgcttgtctgaagctactactagaaaagctaggatactcccataaggagactaactacatagattacctgtgcaactcccaccatttatacagagacaaacactactttgtgagaggaggcatgccat---ctgggtgttctggaactagcattttcaactcaatgatcaacaatattatcattagaacactaatgttaaaggtgtacaaggggatagacctggatcagttcagga--tgatagcttatggtgatga--cgttattgcatcatacccacatcccattgacgcttcattactagctgaagcaggaaaaggctatggtttgataatgacaccggctgataaaggagagtgtttcaacgaggtgacttggaccaatgtcaccttcctgaaa-agatactttagggcagatg-agcagtaccctttccttgttcatcctgtgatgccaatgaaggacattcatgaatcaatcagatggactaaggatcctaaaaacactcaagaccacgtgcgttctttgtgcttattggcctggcacaatggagagcaagaatatgaagagttcgtgtcca-aaatcagg-agc-gttccagtggggcgctgtttgaccctaccagcgttctcaacactacgcaggaagtggctagactcttttt--aga--ttagagtacaattatata-atttt-aa-tttt----aattggcttaaccc--taccacacttaccgaactagacaacggtgtggtaggggtaaattctccg-cattcggtgcgg------------------------------------------------------------------------------------------------------------------------------------------------------------------------------------------------------------------------
>AF311939.1_Human_coxsackievirus_B4_strain_E2_variant_complete_genome
-----ttaaaac-a--g--c-ct--g-tgggttgta-cccacccaca---gggcccactggg-cgttagcacactggtatcccggtacctttgtgcgcctgttttatatcccct--tcccca--tgt-tgt---aact-tagaagc-aatac--aatttc-----ggtcagtagctgacgcgacaaaccagttgcgttttgaccaa-gcacctctg-tg-accccggaccgagtatcaataagctgcttgcgcggctgaaggagaaaccgttcgttacccggctaactacttcgaaaaacct-agtaacaccatgaacgttgcggagtgtttcgctcagcac--ttccccc--gtgtagatcaggtcgatgagtcaccgcgt-t-cctcac-gggtgaccgtggc-ggtggctgcgttggcgg-cctgcctgtggggc---aacccacaggacgctctaatacagacatggtgcgaagagtctattgagctagttagtagtcctccggcccctgaatgcggctaatcctaactgcggagcaca-tgcccacaaaccagtgggtg-gtgtgtcgtaacgggtaactctgcagcggaaccgactactttgggtgtccgtgttt---ct-atttat-t-----cctat--actggctgc-ttatggtgacaattgagagattgttgccatatagctattggattggccatccggtgtcgaatagagcaattatttacctatttgttggtttcatacccttaaaccttaaag-------tttttaagactc-ttagtcttatactacaatttaac---tcagt------aaa-atgggagctcaagtttcaacacaaaagacaggggcacacgagaccagtctgagcgccagcggcaattcaatcatcca-ttacaccaatatcaactattacaaagatgc--cgcatcaaattcagcgaacagacaagacttcacacaggacccaagtaagtttacagaaccg-gtcaaggatgtgatgataaagtcgctaccggcacttaattcaccaactgtagaagagtgtgggtatagtgacagggttagatcgataacactgggaaattcaacaataacaacacaagaatgtgccaatgttgtggtggggtacggtgtatggcccgactaccttagtgacgaggaggcgacggcagaggaccaacccacccaaccagacgttgcaacatgcaggttttacacactgaactcagtgaaatgggagatgcagtcagcggggtggtggtggaagttcccagatgcgctgtcagagatgggtctctttgggcaaaatatgcaatatcactatcttggcagatcggggtatacgatccacgtacaatgcaacgcgtctaagttccatcagggctgcttgctagtagtgtgcgtgcctgaggccgagatggggtgcactaacgcggaaaatgcgcccacatatggtgatctatgcggaggggaaacagcaaaacaatttgaacaaaa--------tgcagtcacaggtg---agactgctgtgcaaacagctgtgtgtaacgcgggcatgggtgtaggagttggcaacctgaccatatacccacaccagtggattaacctgagaactaacaacagtgccactattgtgatgccttatattaacagtgtcccaatggataacatgttcaggcacaataacttcacactgatgataataccatttgctccgttagattacgttacgggagcgtcctcctacattcccatcactgtgacagttgctccaatgagcgctgaatacaatggcttgcgattg---gctg---gcca---ccaaggcctaccaaccatgctcacaccaggtagcacccagtttttgacatcagatgacttccaatccccatcagccatgccgcaatttgatgtgacccctgagatgaacatcccagggcaggtaaggaacttgatggaaatagcggaggttgattctgtagtgccgatcaacaacctgcaa-gcta----acctgaa------gacaa----tggaagctta-cagggtgcaggtgagatct---acagatgaaatgggtggtca-------------aa----tatttgggtttcccttgcaacctggagcatcaagtgtgctgcagaggacactattgggagagatattaaactactatacacactggtcagggagtctaaagctgacatttgtgttttgtggatcagccatggccaccggaaaattcttgcttgcatattcaccacctggggcaggagctccagatagtagaaagaatgccatgttggggactcatgtcatatgggatgttggattgcaatccagctgcgtgctatgcgtgccatggattagtcagacgcactacagatatgttgtggacgacaaatacacagctagtgggtttatatcatgttggtatcagaccaatgtcatcgtcccagcagaggcgcagaagtcatgttatataatgtgtttcgtgtcagcgtgcaatgatttctcagtacgcatgttgagggacacacaattcatc-aagcaagacactttttatcaagggccaac------agaggaatctgtggagcgag-----caa----------t-gggtagg------gttgcagataccattgccagaggtccatcaaactccgagcagatccctgccctaacggctgtggaaactgggcacacttctcaagtagaccctagtgacactatgcaaacaagacatgtgcacaattaccactcaaggtcagagtcatcaatagaaaacttcttatgcaggtctgcatgtgtgatttatataaaatattctagtgc---------------tgaatcaaacaac---ttgaagcg------c------tatgcagaatgggtcattaatacaagacaagtggcgcag---ttgcggcggaagatggaaatgttcacctacattcgttgtgacatggaactgacatttgtcatcactagtcat---------------caagagatgtc---cactgccactaactctgacgttccagtccaaaca--catcaaataatgtacgtgccacctggtggtcccgtaccaacatcagttaatgattatgtgtggcaaacgtccaccaaccctagcatattctggacagagggcaacgcaccaccgagaatgtcaatacc-attcatgagcataggtaatgcgtacaccatgttctatgacggt-tggtcgaatttttccagggacggcatatatggctacaattcactgaacaatatggggaccatttacgcacgccatgttaacgattctagtccaggagggttgaccagcaccatccgcatctactttaaacccaagcatgtaaaggcgtacgtgcc-gcgcccaccgc-gcttgtgccaatacaagaaagccaagaacgtgaattttgatgttgaggctgtcaccaccgagcgtgcaagtctgg------------------------t-------------------------------------------------------------------------aac-------cactggacc-tcatggtcagcagtctggcgcagtatatgtgggcaactacagagtggtaaacagacatctggctacacattttgactggcagaattgtgtgtgggaggattacaatagggatctccttgtcagcacaactaccgctcacggatgtgataccatcgccagatgccagtgtacatctggtgtttacttctgtgtatcaagaaacaagcactaccctgtggttttcgaaggcccgggccttgtggaggttcaagagagtgagtattaccccaaa-agataccagtctcatgtgctgcttgcagcgggcttctccgagccaggggattgtggtggaatattaaggtgtgagcatggtgttatcggcatagtaaccatgggtggcgaaggtgttgttggctttgctgatgtgcgcgaccttctgtggttggaggatgacgcgatggagcagggcgtcaaagactatgtggaacagcttggcaatgccttcggctctggcttcaccaaccagatctgtgagcaggtcaatctcctcaaagagtcactagtggggcaggactccattctagagaagtcactcaaggccttggtcaagatcatctcagcactagtcattgtagtgagaaatcatgatgatcttgtaacagttactgctactctggctctaataggctgtactacatcaccgtggcgctggctcaagcgga-aagtgtcccagtactacggaatccccatggctgaaaggca-aaataacaactggctcaagaagttcacag-agatgaccaatgcttgcaagggc-atggagtggatagctgttaagatccagaaattcatagaatggctgaaagtcaaaatactcccggaagtcaaagaaaagcatgaattcttaaacaggctaaagcaactgcccttgtt-ggaaagtcaaatagccaccatagaacaaagcgcaccctcacaaagtgaccaggaacaattgttctctaatgtccagtattttgcccactactgtagaaagtacgcccccctgtacgctgctgaagcaaaaagggtcttctccttagagaagaaaatgagcaattacatacagttcaagtccaaa------tgccgtattgaacctgtatgcctattgctacacgggagccctggtgctgggaagtctgtagcgaccaacttgattgggcgttcacttgcagaaaaactaaatagctctgtgtattcgctgccaccagatcctgatcactttgatggctacaaacagcaagccgttgtgatcatggacgacctgtgccagaa-ccctgatgggaaagatgtgtccctgttttgtcaaatggtatcaagtgttgattttgtcccaccaatggcggcacttgaggaaaaaggcatcctctttacatcaccatttgtccttgcttccaccaatgcagggtccattaatgcccccactgtgtcagacagcagagctcttgccagaaggtttcacttcgacatgaacattgaagtcatctcaatgtacagccaaaatggtaaaataaacatgccgatgt-cagtaaagacatgtgacgaagagtg-ctgcccagtcaacttcaagaagtgctgccctcttgtttgtgggaaggctatccaattcatagataggagaacacaagtgagatactcac-tggacatgcttgtgactgaaatgtttagagaatacaaccacagacacagcgtgggagcaacacttgaggcgctcttccagggccccccgatatacagggaaatcaggattagcgttgcaccggaaacccctcctccaccagcaattgccgacctattgagatcggtggatagtgaggcagttagggagtactgcaaagagaagggatggttagtgcctgagataagttccaccctacaaatcgagaaacacgtgagcagagctttcatctgcctgcaggcactcactactttcgtctccgtagcagggatcatatacatcatctacaagttgtttgcaggcttccaaggagcttatactggaatgcccaatcaaaagcccaaagtgccaactttgagacaagcaaaagtgcagggacccgcctttgagtttgcagtggcaatgatgaagaggaacgctagtactgtgaaaaccgagtatggcgagttcacaatgcttggtatctatgacaagtgggcagtgctaccccggcatgccaaacctggacctaccatcttgatgaacgatcaggaagtgggcgtagtagatgctaaggaactagtagacaaagatggtaccaacctgg-agct--gacgctcttgaaactcaacagaaatgagaagttcagagacatccgaggtttcttggcccgagaagaggccgaggtcaatgaagctgtgctcgccattaacaccagcaaattcccaaacatgtatattccagttggccaagttacaga-gtatggcttcctcaacttaggtggcactcccactaagcgcatgctaatgtacaacttccccactcgtgcaggacagtgtggtggcgtcctaatgtcaacaggcaaggttcttggaatacacgttggtggaaatggacaccaaggattctcggcagccctattgcggcactacttcaa-tgatgagcagggtgagatagagttcatcgagagtt-ccaaggaagctggctttccagttatcaacacccctaacaagacaaaacttgagcccagcgtcttccatcacatatttgaggggaataaagagccggcggtgctaaggaatggtgacaccagattaaaggtcaactttgaggaggctatcttttccaagtacattggtaacgtgaacacacatgtggatgaatatatgat-ggaagctgttgaccactacgcagggcaattggcaaccctcgatattagtacagaacccatgagacttgaggatgcagtgtatggcactgaaggcctagaggctctagatttaaccacgagcgcggggtatccctatgtcaccctcggcataaaaaagagagacatcctatccaaaaagaccaaagatttgacaaaattgaaggaatgtatggacaagtatggactaaacctccc-catggtcacttatgtaaaaga--tgagctgaga-tcagcagagaaagtggccaaaggcaaatccaggctgattgaggcatcgagtctaaatgactcggtggcaatgaggcagactttcgggaatttgtacaaaacattccacttaaacccaggtatagtgactggcagtgcagttggttgtgatcccgacttgttctggagcaagatcccggtcatgcttgacggccatctcatagcttttgattacagtggatatgatgccagcctgagcccagtgtggtttgcttgcctgaagctattgctagaaaagctggggtattcccataaggaaactaactacatagattacttgtgcaattcccatcatctatacagagacaaacactactttgtgagagggggtatgccat---ctgggtgttctggaactagcatctttaattcgatgattaacaatataatcatcagaacattgatgttgaaagtgtataagggaatagatctagatcagttcagga--tgatagcttacggtgatga--tgtcattgcgtcatacccacatcctattgacgcctcactgctagcagaagctggaaaaggctatggcttgattatgacaccagctgacaaaggggagtgctttaacgaggtaacctggactaatgtcaccttcctaaaa-aggtactttagagctgatg-agcagtaccctttccttgttcacccagtgatgccaatgaaagatatccatgaatcaatcaggtggactaaggatcctaaaaacacccaagaccacgtgcgatccttgtgcttgttagcctggcataatggagagcaagagtatgaagagtttgtatcca-aaatcagg-agc-gttccagtggggcgctgtttgaccctgcctgcgttctctactctacgcaggaagtggctagactcttttt--aaa--ttagagcacaattt---g-gt-tt-aa-ttcc----aattggcttaaccc--taccacactcaccgaactagataacggtgtggtaggggtaaattctccg-cattcggtgcgg------------------------------------------------------------------------------------------------------------------------------------------------------------------------------------------------------------------------
>AF317694.1_Human_echovirus_18_strain_Metcalf_polyprotein_gene_complete_cds
-----ttaaaac-a--g--c-ct--g-tgggttgta-cccacccaca---gggcccactggg-cgctagcactctggtattacggtacctttgtgcgcctgttttacatccctt-----ccc--aat-cgt---aatt-tagaagc-caaac--act-ac-----gatcaatagtgggcgtggcacgccagccatgtctcgatcaa-gcactcctg-tt-tccccgggccgagtatcaatagactgctcacgtggttgaaggagaaaacgctcgttatccggctaactacttcgagaaacct-agtaacaccatggaagttgcagagtgtttcgttcagcac--ttcccca--gtgtagatcaggccgatgagtcaccgcgt-t-ccccac-gggtgaccgtggc-ggtggctgcgttggcgg-cctgcccatggggt---aacccatgggacgctctaatatggacatggtgtgaagagtctattgagctagttggtagtcctccggcccctgaatgcggctaatcctaactgcggagcatg-tacctccaatccaggaggtg-gcgtgtcgtaatgggcaactctgcagcggaaccgactactttgggagtccgtgttt---cc-ttttat-t-----cttac--actggctgc-ttatggtgacaattgagagattgttaccatatagctattggattggccatccggtgactaacagagcagttatctaccagttcgttggtttcattccattgtgtactcgcg-------aatacaacactc-ttcttttaatactagatttaaac---aaagc------aaa-atgggagctcaagtgtcaacacagaaaaccggtgcgcacgagactagtctgagtgctaagggtaactctatcatcca-ctataccaacattaatttctataaagatgc--tgcatctagtgcatcaaataggcaagacatacagcaggatccgggaaagttcaccgacccc-gtcaaagacttgatgatcaaaacgctcccggctttgaattcacctagtgcagaagagtgtgggtatagtgatagagtccgatctatgacccttgggaattcaacaataaccacccaagagagtgccaacgtggtagtggggtatggtgagtggccatcgtatcttagtgacagggaagcaacggccgaagaccaaccaacgcaaccggatgtggccacatgcaggttttacacattggagtctgtgcaatgggagaagacgtcgcccgggtggtggtggaagttccctgaagctctaaagaacatggggctgtttggacagaacatgcactatcactatttgggtcgagctggatacactatacacgtgcaatgcaatgcatcaaaattccatcaaggttgtctgttagtggtgtgtgtacctgaagccgaaatgggttgcgctgacacagatacaacatttcctgctactgagttgactacagaagacacgccacacgtcttcacttcaga--------ctcgatcacaggaa------agaaggtgcaagcagctgtgtgcaatgcaggtatgggagttggtgtgggcaacctaacgattttcccacaccagtggatcaatctacggaccaacaacagcgccaccattgtaataccatacataaacagtgtacctatggataatatgtttagacattataacttcacactgatgatcataccatttgccccattgaacttcactgatggtgctacagcatacgtgccaataacagtgacaatagctcctatgtatgctgaatataatgggctgaggctg---gcgt---caac---acagggcgtgccggtcctcaacactcctggtagtaaccaatttctaacatcggacgattaccagtcaccttcggcaatgccacagtttgatgaaaccccagagatgcacataccaggagaggttagaaacttgatggagattgctgaggttgattcggttgtgccagtcaataatgtgact-ggga----agactaa------gagca----tggatgcata-tcaaatacccgtgggcactggcaatactgacaagaccaaacc-------------ca----tatttagctttcagatggacccagggtactcaagtgtgttgaaacgcacacttttgggagaaatgttgaactactacgcacactggtcagggagtgtgaagctcactttcctgttctgcgggtcggccatggcaactggcaagctgttaatttcgtactccccacctggggcttctgtccccacgtcgcgtaaggatgcaatgttgggcacccacatcgtttgggacattggattgcagtcaagctgcgtgctgtgcgtcccatggatcagtcaatcacactataggatggtgcaacaagacccatataccagtgcaggatacattacgtgttggtaccaaaccaatatagttgtaccaccaggggcgcccacaagttgtgatgtgctgtgctttgcatcagcgtgtaacgacttttccgtgcggcttttaagagacacaccattcatg-gctcaaccaggaaagcttcaaggggataa------ccagga----------------------------------tcggacg------gtcgccaacacacagcctagcggtccgtccaactccacggaaattccagccttaacagcggtggaaacggggcacacctcacaagtggatcccagtgacactatccagaccaggcacgtggtaaacttccactcacgttctgagtccactatagaaaatttcatggggcgtgcagcatgtgtgttcatggatcagtataaaatcaatgg------------agaagagacgtcc---actgata------------ggttcgcagtgtggaccataaacataagggagatggcccaa---ttaagaaggaagtgtgaaatgttcacgtacatgcgttttgatatcgagatgacaatggtcattaccagctgt---------------caagaccaggg---aacgatactagatcaggacatgcctgttttgacg--catcaaattatgtacgtcccaccagggggcccaatcccagccaaagtagatggttacgagtggcagacatcaacaaaccccagcgtcttctggacggaaggtaatgcaccaccgcgtatatctattcc-attcattagcgtcggcaatgcttatagctcattttacgatggt-tggtcacacttcacacaggacggtacctatgggtatacaacccttaatgcaatggggaaactgtacattaggcatgtgaataggagcagccctcatcagataaccagcacgatcagagtatacttcaaacccaaacacatcaaggcatgggtgcc-ccgaccaccac-gattgtgcccgtatataaacaaaagggacgtaaactttgtagtcacggagataacagactcaaggacttccatca------------------------ctgatacaccaca----cccagaacatagt------------------------------------gtcctggcaac-------gcatggcgc-cttcggacaacaatcaggggctgtgtatgttggcaattatagggtggtcaatagacacctggctacacatgctgattggcagaactgcgtgtgggaagattataatagagatttgcttgtgagcactaccacagcacatgggtgtgacacaatcgccagatgccagtgcacggcaggtgtgtacttttgctcatccaggaacaaacattacccagtttcttttgagggcccgggtttggtggaagttcaggagagtgagtactacccaaga-aggtaccagtcccacgtgttgcttgcggcagggttttccgagccgggagactgtggtgggattctcagatgcgaacatggtgtgatcggactcgtcactatgggtggtgaaggtgttgtcgggtttgcagatgtacgtgacctcctatggttggaagatgatgcgatggaacagggagtcaaagattatgtggaacagctcgggaatgcttttggatcgggctttacaaatcaaatttgtgaacaggtaagtcttctgaaagagtccctggtaggtcaagactccatcttggagaagtcattgaaagccctagtgaagataatatcagccttagtaattgtggtgaaaaatcacgatgatctgatcacagtgactgccacgctagccctcattggctgtacctcgtccccgtggcggtggcttaaacaga-aggtgtcacaatactatgggatacccatggctgaacgcca-gaacaacgggtggcttaagaagttcactg-agatgacaaatgcctgcaagggc-atggagtggatagccatcaaaatccagaagtttattgagtggctcaaggtcaaaatactaccagaggtcaaggaaaaacacgaatttcttaacaggctgaaacaactgccgctttt-agagagccagatagccactattgagcagagtgctccttcccaaagtgatcaggaacagctcttttccaacgtccagtacttcgcccactactgtagaaagtatgcaccattgtatgctgctgaggcgaagagggtgttctcccttgaaaagaagatgagtaattacatacagttcaagtccaaa------tgccgtattgagcctgtatgtttgctcctacatgggagtcctggtgccggtaagtcggtagcaacaaacctaattgggagatcactagctgagaagctcaacagctcagtgtactcactacccccagatccagatcactttgatggctataaacagcaggccgtagtgattatggacgatttatgccagaa-tcccgatggaaaggatgtatccttattctgtcagatggtttccagtgtggattttgtaccacccatggccgccctggaagagaaaggcattttgttcacatccccgttcgtcttggcatcaactaatgcagggtctattaatgctccaactgtgtcagatagcagggccttagcaaggagattccactttgacatgaacattgaagttatttccatgtacagccaaaacggcaaggtaaacatgccaatgt-cagtgaagacgtgtgatgaagagtg-ttgcccagtcaattttaagaagtgttgcccgctagtgtgtggaaaagctatccagttcatagacagaagaacccaagtcagatactccc-ttgacatgctggtaaccgagatgtttagggaatacaatcacaggcacagtgttggggcaacccttgaggcgctattccagggtccaccgatatacaaagagattaagattagcgtggcaccagagacaccaccaccaccagccattgcagatttgctcaaatcagtggacagtgaagccgtgagggactactgcaaagaaaaagggtggttggttccagaggttaactcctccctacagattgagaagcatgttagtcgggccttcatctgtttgcaagcactaactactttcgtctcagtggctggaatcatttacataatctacaaactctttgcaggcttccaaggagcatacacagggatgcccaaccagaaacccagagtgcccaccctaagacaagcaaaagtgcagggtcccgcatttgaatttgccgttgcaatgatgaagaggaactcaagcacagtgaagactgagtatggtgagttcaccatgttaggcatttatgataggtgggctgttttgccacgccatgccaagcctggaccaaccatcctgatgaatgaccaggaagtgggcgtgtcggacgccaaagaattagtggataaggacggtacaaatctgg-aact--gacactgctcaagttaaacaggaacgagaagttcagagacatcaggggcttcttagccaaggaggaggtggaagtcaacgaagccgtactagcaattaacactagtaaattccccaacatgtatatcccagtgggacaagtcacgga-ctacggcttcctaaacctgggtggcacgcccactaagagaatgctcatgtacaacttccccacaagagcaggtcagtgtggtggagtgctcatgtccaccggcaaagtcttgggaattcatgttggggggaatggtcatcaaggcttttcagcagcactccttaagcactacttcaa-tgatgaacaaggagaaatcgagttcatcgaaagct-caaaggaagcaggattcccagtcatcaacacacctagtaaaaccaaactagagccgagcgtcttccaccaggtttttgagggtaacaaagagccggcggtcctcaggaatggtgatccacgtctcaaagccaactttgaggaggccatattttccaagtacatcggaaatgttaacacacacgtagatgagtacatgct-ggaagctgttgaccattatgccggtcaattggctaccttagacattagtactgaaccaatgagattggaggacgctgtgtatggcactgaaggccttgaggctcttgatttaacaacgagtgcgggttacccttatgtcgctctgggcatcaagaagagggatatcctctcaaagaagaccagggacctgaccaggctgaaagagtgcatggacaagtatggtctaaacctgcc-aatggtaacctatgtgaaaga--tgagctcagg-tcggcagagaaggtggcaaagggaaagtctaggctcatcgaggcgtccagtttgaacgactccgtggcaatgagacaaacattcggtaacctatacaaaacttttcacctaaacccagggattgtgactggcagtgccgtcgggtgtgatccggatctcttttggagtaaaataccagtaatgttggacggtcatctcatagcctttgattattctggatatgatgctagcttgagtcccgtatggtttgcttgtctaaaactactacttgagaaacttggttactcgcacaaagagaccaattacattgactacctgtgtaactcccatcacctgtacagagataaacattattttgtgcggggaggcatgccat---caggatgttctggcacaagcatctttaactcaatgataaataacatcataatcaggacactcatgttaaaggtgtacaaagggatcgacttggatcaattcagaa--tgattgcatatggtgacga--tgtgatcgcatcatatccgtggcccatagatgcatccctgcttgctgaagctggtaagggctacggattgattatgacaccagcagataaaggggagtgcttcaatgaggtcacttggactaatgttacatttctaaag-aggtattttagagcagatg-agcaatacccctttttagtgcaccccgtcatgcccatgaaggacatacatgaatcaatcagatggaccaaggatccaaagaatactcaagatcatgtgcgctcgctatgcctattggcctggcacaacggggagcacgaatatgaagagttcatccgca-aaatcaga-agc-atcccagtagggcgatgtttgactctacctgcgttctcaaccctacgcaggaagtggttggactccttct--aaa--gtagag-acaattt---g-at-ct-aa-tttg----aattggcttaaccc--tactgcactaaccgaactagataacggtgcagtaggggtaaattctccg-cattcggtgcgg------------------------------------------------------------------------------------------------------------------------------------------------------------------------------------------------------------------------
>AF328683.1_Human_coxsackievirus_B4_polyprotein-like_gene_complete_sequence
-----ttaaaac-a--g--c-ct--g-tgggttgta-cccacccaca---gggcccactggg-cgttagcacactggtatcccggtacctttgtgcgcctgttttatgtccccc--tcccccg-tat-tgt---aact-tagaagc-aacac--aacccc-----ggtcaacagctgacgcaacaacccagttgcgttttgaccaa-gtacttctg-tt-accccggactgagtatcaataagctgctcgcgcggctgaaggagaaaccgtccgttacccggctaactacttcga-aagcct-agtaacatcatgaacgttgcggagtgtttcgctcagcac--tgccccc--gtgtagatcaggtcaatgagtcaccgcaa-t-cccacg-gggcgaacgtggc-ggt-gctgcgttggcgg-cctgcctgtggaac---aatccaca-gacgctctaatacagacatggtgcgaagagtctattgagctagttagtaatcctccggcccctgaatgcggctaatcccaactgcggagcaca-ttcccacaaaccagtgggta-gtg-gtcgtaacgggcaactctgcagcggaaccgactactttgggtgtccgtgttt---cc-ttttattt-----tttat--attggctgc-ttatggtgacaattgagagattgttaccatatagctattggattggccatccggtgtctaacagagcaattgtttacctgtttgttggttttatacctttaaatttcaagg-------ttctaaaaaccc-tcaattttgtaataaaactcaat---tcagc------aaaaatgggagctcaggtttcgacccaaaagacaggagcccacgagactagtctaaacgctagtgggagctccattataca-ctatactaataccga-tattacaaaaatgcccaagttagaattccgccaacaggcaagatttcacgcaagaccccagcaaatttaccgaaccccgtgaaggatgtgatgataaaatccttgcccgcactgaactcccccaccgttgaggagtgtggatatagtgatagggtgcggtcaataacactaggaaattcaactataacaacacaggaatgtgccaacgttgtggtgggatatggtgtgtggcccgattacctgagcgatgaggaggcaacagcggaagatcaacccacccaaccagatgtcgcaacatgcaggttttacacactgaactcagtgaaatgggagatgcaatcagcaggtt--tggtggaagttcccagatgcactatcagagatgggactgtttgggcaaaatatgcaatatcactagtt-ggtagatcggggtacaccatccacgtgcagtgtaatgcgtccaaattccaccagggttgcctactggtcgtgtgcgtaccagaggccgagatggggtgcaccaatgctgaaaatgcgcctacgtacggtgatctatgcggcggggaaacagcgaaacaattcgaacaaaa--------cgcagccacaggtg---aaaccgctgtgcagacggcagtgtgcaacgcaggcatgggtgtgggagttggt-acctgactatataccc-caccagtggattaaccta--gactaacaacagcgcc-ccattgtgatgcc-tatattaacagtgttcccatggataatatgttcagacacaataactttacactgatgataataccgtttgcaccgt--ggatacgtcacagggg-gtcttcctacattcccattaccgtgacggttgcaccaatgagtgctgagtacaacggtttgcgatta---gccg---gcca---ccaaggtttaccaattatgcttacaccaggtagcacacagtttttgacatcggacgactttcaatccccgtcagctatgccgcagtttgatgtgacccctgagatggccatcccagggcaagttaggaacctgatggaaatagcagaagttgactccgtggtgccactcaataatctgaaa-gcta----acttgaa------gacaa----tggaagctta-cagagtgcaggtgagatct---acggacgagatgggcggcca-------------aa----tatttgggttccccttacaaccaggagcatcaagtgtgttacagaggacactactaggagaaatattgaattattacacacattggtcaggcagtttaaagttgacatttgtgttctgtggttcagccatggccactggtaagtttttactcgcctattcaccacccggggcaggggctccagatagtagaaagaacgcaatgctgggaacacatgtcatatgggacgttgggttgcaatccagttgcgtgctatgtgtgccatggatcagccaaacgcactacagatacgtagtagatgacaaatatacagctagtgggttcatatcatgttggtaccagactaatgtcattgttccagcagaagcgcaaaagtcatgctacataatgtgctttgtgtcagcgtgtaatgatttttcagtacgcatgttgagggacacgcagttcatataaccaagataatttttatcaaggaccaac------agaggattctgtggagcgtg-----caa----------t-gggcaga------gtcgcagacaccatcgctaggggcccatcaaattccgagcagatccctgccctgacagcagtggaaaccgggcacacctctcaggtagatcccagcgacaccatgcaaaccagacacgtgcacaactaccactcaaggtccgagtcatcaatagaaaacttcttgtgcagatctgcatgcgtgatttacatcaaatactcaagcgct--------------tgaatctaataac---ttaaagcg------c------tatgcagaatgggtcattaacacaagacaggtggcacagc--ttgcgacggaaaatggaaatgttcacatacattcgttgtgacatggaactgacattcgttatt-ccagccac---------------caagagatgtc---cactgccactaactctgatgtcccagtccagacg--ctt--aaatatgtacgtgccacctggaggccccgtgccaccactagtcagttatgctatgatgcaaccatctaccaaccctagcattttttggacagaaggtacggcaccgccaagaatgtcgataccggttcatgagcataggtaatgcgtacaccatgttctatgacgggctggtcaaatttctctagggatggcatatatggttacaattcactaaataacatggggactatttatgcgcgccatgttaacgattccagcccgggtggtttaaccagtaccattcgcatctacttcaaacccaagcacgtcaaggcgtacgtgccagagcccaccacagcctgtgccaatacaagaaggccaaaaacgtgaattttgaagttgaggctgtcaccaccgagcgtgcgaacttag------------------------t-------------------------------------------------------------------------gac-------tactggccc-ccacggacaacagtctggggcagtgtatgtgggcaactacagggtcgtgaacagacacttggcaacatatctcgactggcaaaactgcgtgtgggaggattacaacagagatcttctagtcagtacaactactgctcacggatgtgacaccatcgccaggtgccggtgcacatctggtgtttacttttgtgcatcaagaaacaagcactatcctgtagtttttgaaggtccgggccttgtggaagttcaggagagcgagtactaccccaagaagataccagtcacacgtgttgcttgcagcgggcttttccgaaccaggggattgcggtggaatactgaggtgt-aacatggtgtcattggcatagtaaccatgggcggcgaggcggttgtcggctttgctgatgtgcgcgatctcctgtggttggaggatgacgcaatggaacagggcgtcaaggattacgtggaacagcttggtaacgcttttggcactgggttcactaatcaaatttgtgaacaagtcaacctccttaaagaatcactagttggacaagattccattctggagaaatcccttaaggccttagtcaagatcgtatcagcactagtcatagtggtgaggaatcatgacgatctcatcacagtgacagccacccttgcactcatagggcgcactgcatcaccatggcgttggctcaagcaaa-aaatagcgcag-actacggaattcccatggccgagaggca-aaacaatggctggctcaagaaattcacag-agatgaccaatgcgtgcaagggc-atggaatggatagccattaagattcaaaaatttatcgagtggctgaaagtcaagatcctaccagaagtcaaggagaaacatgagttcttgaacagattgaaacaattaccattatt-ggagagccaaattgctactatcgaacaaagtgcaccatcgcaaagtgaccaggaacaattattttccaatgtccaatatttcgcccactattgcaggaagtacgcccccctgtatgccgctgaggcaaaaagggttttctccctagagaagaaaatgagcaactacatacagttcaagtccaaatgccgttgccgtattgaacctgtatgcttactcctccatggcagtccaggggcaggcaagtctgtggccacgaatttgataggaagatcccttgctgagaaactcaacagctcagtgtattcgctaccgccggaccccgatcactttgacgggtacaaacaacaagctgtggtgataatggatgacctgtgtcaaaa-cccggacgggaaggatgtgtccttattctgccaaatggtttccagtgtggactttgtaccacccatggcagctctagaagaaaaggggatcctctttacctccccgtttgtgttagcatcaactaacgcagggtccattaatgcccccactgtgtctgatagcagagtacttgctaggagattccactttgacatgaacatcgaggtgatatccatgtacagtcagaatggaaagatcaacatgcccatgtcctgtcaaaacatgtgatgaggagtgcttgtccagccaacttcaagaaatgctgtccattagtgtgtggtaaggctatacaattcattgacaggagaacccaagtcaggtactcacttggacatgctagttactgagatgttcagagaatacaaccacagacacagtgtgggcgccactcttgaggcgctgtttcaaggacc-ccagtctacagggagattaagatcagcgtagccccggaaa-gccccccccaccagcgattcccgatctattgaaatcagtggatagtgaagctgtcagggaatactgcaaagagaaaggctggcttgtgccggaggtcaattccctctcgcagattgaaaagcccgtgagcagagtattcaatttgtttcaagccttg--cacgttcgtctcggtggccggtataatttacattatatacaagttattggccggtttccagggtgcatacacggggatgcccaatcagaagcctaaagtgcctaccttgaggcaagccaaagtgcaaggcccggcattcgagtttgctgtggcgatgatgaaaaggaacgctagtacagttaaaacagaatacggtgagttcactatgcttggtatctatgacagatgggcagtactaccacgccacgccaaaccaggaccgaccattctgatgaatgatcaagaggttggtgtgatggatgccaaagaactggttgacaaagatgggacaaatctgg-agtt--aacactcctcaagctcaaccgcaatgagaaattcagagacatcagaggatttctagcgcgcgaggaggtcgaggtgaatgaagccgtcctagctataaatacgagcaaattccccaacatgtatatacctgtaggtcaggttaccgacctacggcttcctgaacttaggggggattcccaccaaaaggatgctcatgtacaatttcccaactagagcaggtcaatgtggtggggttctcatgtccacaggaaaagttctaggaatacatgtgggcggaaatggtcaccaaggtttttccgcagcccttctcagacactacttcaa-tgaagaacaagg-gaaatagaattcatcgagagct-caagacatgcaggctttcctgtgatcaacacccccaacaaaaccaagctagaaccgagtgtgttccaccaagtgtttgagggcaacaaagagccagcagtacttaggagtggagacccgcgacttaaagtcaattttgaagaagcaatcttctttaagtacattggcaatgttaacacccatgtggatgaatacatgct-ggaagctgtggaccattacgcagggcaactggccacattggacatcagcacagagcccatgagactggaagatgccgtgtacggcacagaggggttggaagcactagacttaactaccagtgcgggctacccttacgtggctttgggcattaagaagagggatgttctgtccaagaagaccaaagacctcactaagttgaaggaatgtatggacaagtatggtctaaatttacc-aatggtgacttacgtcaagga--tgagttaaga-tctgctgagaaagtggccaggggaaaatccagacttattgaggcctcaagtctcaacgactcggtggcaatgaggcaaacgtttggaaacctatacaagaccttccacctcaacccaggcatcgtcactggtagtgcggtcgggtgtgacccagacgtgttttggagcaagatccctgtcatgctcgacgggcatctcatagcttttgactactcaggctatgatgctagtctcagccctgtgtggtttgcatgtctaaaactccttttagagaaattagggtatacaaataaagaaacaaactacatagattacctctgcaactcccaccacctgtacaaagacaagcactacttcgtgaga-gcggtatgccat---caggatgttcaggcaccagcatattcaactctatgattaataatattataatcaggactctcatgttgaaagtttacaagggtattgatttggaccaatttagaa--tgattgcctatggggacga--tgtgattgcttcttacccgtggcccattgatgcctcactattagctgaagcgggaaaagattatggtttgatcatgactccagcagacaaaggtgaatgctttaatgaggtaacctggacaaatgtgacttttctgaaa-aggtacttcagggctgatg-agcagtacccattcctggtccatcctgttatgccaatgaaggacatacacgagtccattaga-ggaccaaagatcctaaaaacacgcaggatcacgtggcctccttgtgcttattggcttggcacaatggagagcacccatatgaggagttcattcgta-aaatcaga-agctgtgcccgttgggcgctgtttgacccttcctgcattctcaacgctgcgcaggaagtggttggactccttct--aaat-ttagagtacaatta---g----ta-ga-ttac----aattggcttaaccc--tactgcacgaaccgaacttgatataagtgcggtaggggtaaattctccg-cgttcggtgcgg------------------------------------------------------------------------------------------------------------------------------------------------------------------------------------------------------------------------
>AF465516.1_Human_echovirus_7_strain_Wallace_complete_genome
-----ttaaaac-a--g--c-ct--g-tgggttgat-cccacccaca---gggcccattggg-cgtcagcaccctggtatcacggtacctttgtgcgcctgttttatatccctt---ccccc--aat-tgt---aact-tagaaga-aacac--aca-cc-----gatcaacagcaagcgtggcacaccagccatgttttggtcaa-gcacttctg-tt-accccggactgagtatcaatagactgctcacgcggttgaaggagaaagcgtccgttatccggccagctacttcgagaaacct-agtaacaccatggaagttgcggagtgtttcgctcagcac--tacccca--gtgtagatcaggtcgatgagtcaccgctt-t-ccccac-gggcgaccgtggc-ggtggctgcgttggcgg-cctgcctatggggg---aacccataggacgctctaatacagacatggtgcgaagagtctattgagctagctggtattcctccggcccctgaatgcggctaatcctaactgtggagcaca-tgcccctaatccaaggggta-gtgtgtcgtaatgagcaattccgcagcggaaccgactactttgggtgtccgtgttt---cc-tcttat-t-----cttgt--actggctgc-ttatggtgacaattgagagattgttaccatatagctattggattggccatccggtgactaatagagctattgtgtatctctttgttggatttgtaccacttaatttgaaag-------aaatcaggacac-tacgctacattttactattgaac---accgc------aaa-atgggagctcaggtgtccacccagaaaaccggagcccatgagactgggctgaatgccagtggaaactccatcatcca-ctacacaaacattaattactataaggatgc--agcctcgaactccgcaaataggcaagactttacacaggatcccggcaagtttaccgaaccc-gtcaaagatatcatgataaagacaatgccagccctcaactccccctccgctgaggaatgtggttacagtgatagagtcagatcactcacgttaggcaattccactattaccacacaggagagcgcgaacgttgtggttggctacggcaggtggccagagtacctgagagacgatgaggccactgcggaggaccagccgacccaacccgatgtagccacatgtaggttctacacattggaatctgtacaatgggagaagaactcagcagggtggtggtggaaattcccagaagcattgaaagacatggggctgtttggtcagaacatgctatatcattacctgggcagggcggggtataccattcacgtgcaatgcaatgcatctaaattccatcagggatgcttgttagtcgtctgtgtgcctgaggctgagatggggtgctcacaaactgataaggaagttgctgctatgaatttaacaaagggtgaggcagctcacaagtttgagccaac--------caaaactaccggccaac---acacagtgcagtcgattgtgtgtaatgcaggaatgggagtgggcgtaggcaatctaaccatttaccctcaccagtggattaacttgcgcaccaacaactgcgccacaatagtgatgccatatgtcaactcagtgcctatggataacatgttcaggcactacaatttcaccctcatggtcataccttttgcaccactagattacgcagcacaagcttcggagtatgtaccagtgacggtcaccattgcacccatgtgtgcggaatataacggcctgaggcta---gcct---atca---acaaggctttccagtcttgaatactccaggaagtaaccagttcatgacttccgatgatttccaatccccgtcggctatgccccaatttgatgtaacaccacacatggatattccaggcgaagtacacaacctaatggagattgcagaggtcgactccgtggtgcccgtcaacaatatcaaa-gtca----acctgca------aagca----tggatgcgta-tcatattgaggtcaatacc---gggaaccaccagggggaaaa-------------ga----tttttgcgttccaaatgcagccggggttagagtctgttttcaagagaacccttatgggggagattcttaattattatgcacactggtcagggagcattaagctgacattcacattttgtggatcggcgatggcaactggaaaactcttgttagcgtattcaccaccaggtgctgatgtgcccgcgaccaggaaacaggcgatgttaggcacacacatgatttgggatatcgggcttcagtcgagctgtgttttgtgcatcccatggataagtcagacacactaccggttagtgcaacaagatgaatacacgagtgcaggcaatgtgacgtgttggtaccaaacaggaatagtggtgccccctggcactccaaataagtgtgtagtgctttgttttgcatcagcttgtaatgatttctcagttcgaatgcttagggacacccctttcatc-ggacaaacagcactgctgcaaggcgacac------cgaaacggctattgacaatg-----caa----------t-cgccagg------gtagcagatacggtggcgagcggtcctagtaattcgaccagtatcccagcactcacagcagttgagacaggtcacacgtcacaagtcgagcccagcgatacaatgcagactagacatgtcaaaaactaccactcgcgttctgagtcaaccgtggaaaactttctaagtcgctccgcttgtgtgtacatcgaagagtactacac------------------caaggaccaagac------------aatgttaataggtacatgtcgtggacaataaatgccagaagaatggtgcaa---ttgaggagaaagtttgagctgtttacatacatgagatttgatatggaaatcacgtttgtaatcacaagtaga---------------caactacctgg---gactagcatagcacaagatatgccgccactcacc--caccagatcatgtacataccaccaggtggcccggtaccaaacagcgtaacagattttgcgtggcagacatcaacaaaccccagcattttctggacagaaggaaacgcgccacctcgcatgtctattcc-attcatcagtattggcaatgcatatagcaacttctatgacggg-tggtcacacttttcccaaaacggtgtgtacggatacaacgccctgaacaacatgggcaagctgtacgcacgtcatgttaacaaggacacaccataccagatgtcaagcacaatccgagtgtatttcaaacccaagcacatccgagtatgggtccc-acggccgcctc-gactgagcccgtacatcaaatcaagtaatgtaaattttaaccccacgaacctgacggacgagcggtcatccatca------------------------catatgtgcccgacactatacgtcca----------------------------------------gatgtgcgcac-------caacggggc-tttcggacaacaatcgggggctgtgtatgttggcagttatagagtggtcaatagacacctagccacacacaatgactggcagaactgtgtgtgggaagactacaacagagacctccttgtgagcacaactactgcccacgggtgtgacattatagccagatgccggtgtacaacaggagtgtacttctgtcaatctagaaacaaacattacccagtaagctttgaggggccaggcctcgtggaagtccaggaaagtgagtactacccgaaa-aggtaccaatcccatgtgctgttggcggcaggattttcagagccaggtgattgtggtgggatactcagatgtgaacacggtgtcgttggtatcgtcactatgggtggtgagggcgtggttggctttgcagacatccgtgacttgttatggttagaggatgatgcaatggaacaggggatcaaggactatgtcgaacaactcggcaatgcctttggttcgggcttcaccaatcaaatatgtgagcaagtcaacctcttgaaagagtcactagtgggtcaagactccattctagaaaaatctctaaaagttttagtcaaaattatatcagccttagtaattgtggtgagaaaccacgatgacttaatcacggtgactgccacactagccctcattggttgtacctcgtccccatggcggtggctcaaacaga-aagtgtcccaatattacggaatacccatggctgaacgcca-aaataacggatggcttaagaagttcactg-agatgacaaacgcctgcaagggc-atggaatggatagccattaaaatccagaaattcattgagtggcttaaggttaaaattctaccagaggttagagaaaaacatgtatttttgaataggcttaaacagctccccttatt-ggagagtcagattgctacaatcgaacaaagtgcgccatcccaaagtgatcaagaacaattgttttctaatgtacagtacttcgctcactactgcaggaagtatgcgcctttgtatgcagctgaggcaaaaagagtgttttcccttgagaagaagatgagtaactacatacagttcaagtccaaa------tgccgtattgaacccgtatgtctgctcttgcacgggagccctggtgctggtaagtcagtggcaacaaacttaattggtagatcacttgctgaaaaactcaacagctcagtgtattcactacccccggatccggatcactttgacggttacaaacagcaagctgtggtaatcatggatgatctgtgccaaaa-ccccgatgggaaagatgtgtctttgttctgccagatggtgtccagtgtggacttcgtgccgccaatggccgccttggaggagaagggtattctattcacctccccatttgtcttagcatcgaccaatgcagggtctataaacgccccgactgtgtcagacagtagagccttggccaggaggtttcactttgacatgaacattgaggtcatctccatgtacagccaaaacggcaaaataaacatgcctatgt-cagtgaaaacatgtgatgaagagtg-ctgtccagtcaactttaagaggtgttgccccctagtgtgtggaaaggccattcagtttatagacaggagaacccaagttagatactccc-ttgacatgttagtgaccgagatgttcagggaatataaccacaggcacagtgtcggggccacccttgaagcgctattccaaggtccaccggtatatagagagattaaaatcagtgttgcaccagagacaccaccaccgcctgccatcgcggatctgctcaaatcggtggacagtgaggctgtgagagagtactgcaaagaaaagggatggttggtccccgaggtcaactcgactctccaaattgaaaaacatgttagccgagcattcatatgcctgcaagcactaaccacattcgtgtcagtagcaggaattatttacataatatacaaactttttgcaggctttcaaggagcatacacaggaatacctaaccaaaaacccaaggtacctactcttaggcaagcaaaggtgcaagggcctgcttttgaattcgccgttgctatgatgaagagaaactcaagtacagtgaagactgagtatggtgagtttactatgctgggcatctatgacaagtgggccgttttgccacgccatgctaaacctggaccaaccatcctgatgaatgaccaagaggtcggcgtgttagacgccaaggaactagtggacaaggatggcactaacctgg-agct--gacactactcaagttaaaccggaatgagaagttcagagacatcagaggcttcttggctaaggaggaagtggaagtcaacgaggctgtgctggcaataaacactagcaagtttcctaacatgtacattccagtagggcaggttacaga-ttacggcttcctaaacctgggtggtacacccaccaaaagaatgcttatgtataacttccccacaagagcaggccagtgtggcggggtactcatgtccactggcaaagttttgggaatccatgttggtggaaatggccatcaaggcttctcagcagcacttctcaaacactactttaa-tgatgaacaaggagagattgagttcattgagagtt-caaaggaagcagggttcccaatcattaacacacccagtaaaaccaagctggagccaagtgtcttccaccaagtatttgaaggcaacaaagagccagcagtcctcaggaacagtgacccacgtctcaaagctaatttcgaggaggccatcttttccaaatacattgggaatgtcaacacacacatagatgaatacatgtt-ggaggctgttgaccattatgccggacaattggccaccctagatatcagcactgaaccaatgaagttggaggatgctgtgtacggtactgaaggccttgaagctcttgacttaacaacaagtgcaggctacccctatgtcgcactgggtatcaagaagagagacatcctctcgaagaagaccaaggacctgaccaagctgaaagagtgcatggataagtatggcctgaatctacc-aatggtgacatacgtgaaaga--tgaactcaga-tctgcagagaaagtagcaaaagggaaatccaggctcattgaagcgtccagcttgaacgactcagtggcgatgaggcagacattcggcaatctgtacaaggcctttcatctgaacccaggaattgtgacaggtagtgccgttgggtgtgacccggatctattttggagcaagatacctgtgatgttggatgggcatctcatagcctttgattactctgggtacgatgctagcttgagcccagtgtggttcgcctgtttgaaactgttacttgagaagctaggctacacgcacaaggagacaaattacatcgactacctgtgtaattcccaccacctgtacagagacaagcactacttcgtgcggggtggcatgccct---caggatgttccggtaccagtatatttaactcaatgataaataacatcatcattaggactctcatgctaaaagtgtataagggaattgacctggaccagttcagga--tgattgcatatggtgacga--tgtgattgcgtcatacccgtggcccatcgatgcgtccttacttgccgaggccggcaaagactatggattggttatgacaccagcagataaaggggagtgcttcaacgaagtcacctggaccaatgtcacatttctaaag-aggtattttagagcagatg-agcaatatcccttcctggtacacccagttatgcccatgaaagatatccacgagtctatcaggtggaccaaagacccaaagaacactcaagaccacgtgcgctcgctgtgtctattggcctggcacaatggggagcacgagtatgaggagttcatccgca-agatcagg-agc-gtcccggtcggtcgatgcttgactctgcctgcgttctcaaccttgcgcaggaagtggttggactcttttt--aaa--ttagag-acaattt---a-aa-ct-aa-tttg----aattggcttaaccc--tactgcactaaccgaactagataacggcgcagtaggggtaaattctccg-cattcggtgcgg------------------------------------------------------------------------------------------------------------------------------------------------------------------------------------------------------------------------
>AF465517.1_Human_echovirus_6_strain_Charles_complete_genome
-----ttaaaac-a--g--c-ct--g-tgggttgcc-cccacccgca---gggcccattggg-cgctagcacactggtatcacggtacctttgtgcgcctgttttatcctccct--ccccaag-----tgc---aacg-tagaagc-aagac--acaaaa-----ggtcaacagatagcccagcacaccagttgggtttcgaccaa-gcacttctg-tc-tccccggaccgagtatcaataagctgctcacgcggctgaaggagaaagcgttcgttacccggctagttacttcgagaaaccc-agtaccaccatgaaggttgcgcagcgtttcgctccgcac--aacccca--gtgtagatcaggtcgatgagtcaccgcgt-t-ccccac-gggcgaccgtggc-ggtggctgcgttggcgg-cctgcccatggggc---aacccatgggacgcttcaatactgacatggtgcgaagagtctattgagctaactagtagtcctccggcccctgaatgcggataatcttaactgcggagcagg-tgctcacaatccagtgggtg-gcctgtcgtaacgggcaactctgcagcggaaccgactactttgggtgtccgtgttt---cc-ttttat-c-----tcttt--gttggctgc-ttatggtgacaattgaatgattgttgccatatagctattggattggccatccggtgagcagcagatccattatttaccagtttgttggatttgtaccacttgatcacatag-------tctttagaacac-ttgtctttattctaaatcttaac---aaggc------aag-atgggagcacaggtgtcgacgcagaaaactggcgcgcacgagactgggttaagtgctagtggcaattccatcatcca-ctacacaaacatcaattattacaaagatgc--ggcatcgaattccgccaacagacaagacttcactcaggatcctgggaaatttactgaacct-gtcaaggacataatggcgaagacactgccagcattgaactcgccgtccgccgaagagtgcggctacagcgaccgtgtgcgatcaatcaccctaggcaactctactattaccactcaggaaagcgcaaatgtagtagtagggtatggagtgtggcccgattatttgaaggacgacgaggcaacggctgaagatcaacccactcaacctgacgtagcaacatgtcgattctacactctagattcagtgtcttggatgaaagaatcacaagggtggtggtggaagttccctgacgccctacgcgacatggggctcttcggtcaaaacatgcagtaccactatctaggtaggtcagggtacactatccatgtgcaatgtaacgcatccaaattccaccaggggtgtttacttgtggtgtgtgtgccggaagcagagatgggagcggcaacggttaatgagaagataaatagagagcatctgagcaacggtgaagtggcgaatactttcaccgg-----------taccaagtccagtaacaccaatggtgtacaacaggcagtgttcaacgctggtatgggcgtggccgttggcaacctgactgtgttcccccatcagtggattaacttgcgcacaaacaactgtgcaacaatagtcatgccatatataaacagcgtcccaatggacaatatgtacaggcactacaactttacgttgatgatcattccgtttgccaagttggactatgcagcaggctcctcaacctacattccaattactgttacagtggccccaatgtgcgctgagtacaacgggttgaggctc---gcag---ggca---ccaaggactcccagtcatgagcactcccgggagcaaccagttcctgacatctgatgactaccaatcacctacagccatgccccaattcgatgtcacaccagagatgcacatcccaggcgaggtgaaaaacctaatggaaattgccgaagtagattcggtagtgccagtaaacaatgtcaat-gaaa----atgtgaa------cagtt----tggaagcata-ccgtatccctgtccactca---gttacagagacaggtgctca-------------gg----tgtttggtttcaccctacaaccgggtgcagacagtgtaatggagagaactttgctaggcgagattctaaattactatgcaaactggtctggaagtataaaactaacatttatgtattgtggttcagccatggctactggtaaatttctgttagcctattcaccacctggtgccggggtgcccaaaaacaggaaagaagccatgttgggtacccacatgatatgggacattggactgcaatccagctgtgtcctgtgcgtgccttggatcagccaaacacactacaggtttgtatcaaaggatagctacactgatgcgggtttcataacgtgctggtaccaaacaagcattgtagtccctgcagaagtgcaaaatcagagcgtcatcttgtgctttgtgtctgcatgcaatgatttttcagtcaggctattgcgagattcacctttcgtg-actcaaactgctttctaccaaaacgacgt------tcagaacgcggtggaacggt-----caa----------t-tgttcgt------gtagcggacacattacccagtgggccaagcaactcagaaagcataccagcactcacagcagccgagactggacatacctcgcaggtcgtccccagcgacaccatccagacgcgacatgtgaggaattttcacgttcggtctgagtcatcggtagagaattttcttagcaggtcagcttgcgtgtacatcgtggagtacaaaac------------------ccaggacacgact---cccgacaa------g---atgtatgatagctgggttatcaataccagacaagtggcgcag---ttgagaaggaagctggagttctttacctatgtcagattcgacgtggaagttacctttgtcataaccagcgtg---------------caagatgactc---cacaagacagaacaccgacaccccagtgctaact--catcaaattatgtatgtgccgccaggagggcccataccacacgcggtggacgattacaactggcaaacttccaccaaccctagcgtattttggactgaggggaacgcgccaccaaggatgtctattcc-gttcatgagtgttggcaatgcatacagtaacttctacgacggg-tggtcccacttttctcaaactggggtttacgggtttaacaccctaaacaacatgggtaagttatatttcaggcatgtaaacgacaggactattagcccaatcacaagcaaggtcagaatatacttcaaacccaaacacgtgaaggcatgggtacc-cagaccgccga-gattgtgtgagtacacccacaaggataacgtggactatgaaccaaagggggtcacaacatcacgcacttcaatca----------------cca-----tcaccaactccaaa----------------------------------------------------cacatggagac-------gcacggtgc-ttttggtcaacagtccggtgctgtgtatgtgggcaattatagagtggtaaacagacacttggcaacacacaccgactggcagaactgcgtgtgggaggactacaacagggacctcctagtcagcacaaccacagctcatgggtgtgataccattgccaggtgccattgtacaactggggtgtatttttgtgcttcaaggaacaaacaccaccccgttgtttttgaaggtccgggtctcgtagaggtacaggagagcggatattaccctaag-aggtaccaatctcacgtgctgcttgcggcgggtctctccgaaccaggagactgtggaggaattttgagatgcgaacatggtgtcatcggcatagtgaccatgggcggtgagggcgtagttggtttcgccgatgtgagagatcttttgtggctggaggatgatgccatggaacaaggcgtcaaggactatgtggaacaactcggcaatgcctttggttcaggtttcaccaatcaaatttgtgagcaggttaaccttctgaaagagtctctgataggccaagactccatactggaaaaatccttgaaagcactggtcaagatcatatcagctttggtgatcgtggtaaggaaccatgacgatctgatcacagtaacagccacactggccctcatcggttgtacatcatctccatggcgatggctcaagcaaa-aggtgtcacaatattatgggatatccatggccgagcgtca-aaacaatggctggcttaagaaatttactg-aaatgactaacgcttgtaaagga-atggaatggatagctatcaaaatccagaagtttatagaatggctcaaagttaagatcctaccagaggttagggaaaaacatgagttcttaaacagacttaaacaacttccgttact-ggagagtcagatcgccaccatcgagcaaagtgcaccctctcagagtgatcaagagcaattgttctccaatgtacagtactttgcccattactgcaggaaatacgcacccttgtatgcagccgaagcaaaaagggtgttctcccttgaaaagaaaatgagtaactacatacagttcaagtccaaa------tgccgtattgaacctgtatgcttgctcttgcatgggagtccaggtgtagggaaatcagtcgccactaatctaattgggcgttcactggctgagaagcttaacagctcaatatactctctaccaccagacccagaccatttcgatggttacaaacagcaggccgttgtgatcatggatgatttatgccaaaa-cccagatggtaaggatgtttccttgttttgtcaaatggtctccagtgtggactttgtaccaccaatggcagcactagaggagaaaggtattctgttcacctctccctttgtcctggcttcaaccaatgctggctctattaatgctccaacagtttcagacagtagagcactggctaggaggtttcacttcgacatgaatatcgaggtcatctccatgtacaaccagaacggaaagataaacatgcctatgt-cggtcaagacctgtgatgaggagtg-ctgtcccgtcaacttcaaaaagtgctgccctcttgtgtgcggcaaggccatccagttcatcgatagaagaacacaagttagatactccc-tggacatgttggtcacagagatgtttagggagtacaaccatagacatagtgttggagcaactctagaagcgctctttcaaggaccaccagtgtacagggagatcaaaatcagtgttgcacccgagattccaccaccccctgctattgcagacttattaaaatcagtggatagtgaggcagtcagagattactgcaaagaaaagggatggttggtaccagaggttaactccacccttcaaattgaaaagcatgttagccgtgcttttatctgcctccaagcattaacaacatttgtgtccgtggctggaatcatctacattatatacaagctgtttgcaggctttcaaggtgcgtacacagggatgcctaatcagaaaccaaaggtacccaccttgagacaagcgaaagtgcaaggacctgccttcgaattcgctgttgccatgatgaaaagaaactccagcacagtgaagactgaatatggcgagtttactatgctgggcatttacgacagatgggccgttttaccacgccacgcaaagccagggcccaccatcttgatgaatgatcaggaggttggcgtagtggacgccaaagagctggtggacaaggacggcacgaacctgg-aatt--aacactgctcaagttaaaccgaaatgagaagttcagagacatcagaggtttcctagccaaagaagaagtggaggtaaatgaggctgtgctggcaatcaacactagtaagttccccaatatgtacatcccagtgggacaggttacaga-ttatggcttcttgaatctgggtggcacccccaccaaaaggatgctcatgtacaatttccccacgagagcgggccagtgtggtggggtgctcatgtcaactggcaaagtcttagggatccacgttggtggtaatggccatcaaggcttttcagcagcactcctcaaacactacttcaa-tgacgaacaaggagaaatcgaatttattgaaagct-caaaggatgcggggtatccagtcataaacacaccaagcagaaccaagttggagcctagtgtcttccatcaggtctttgaaggaagtaaagagccagcagtcctcaggaatggcgatccacgtctcaaagccaacttcgaggaagccatattctctaaatatattgggaatgtcaatacacatgtggacgagtacatgct-ggaagccatcgaccattacgctggacagctggccacccttgatatcagcactgagccaatgaagctagaggacgcagtgtacggcacggagggtttggaagccctcgacctgacaacaagtgcagggtatccttacgttgctttgggcatcaaaaagagagacatcctttctaaaaagaccagggacctaactaagttgaaagaatgcatggataagtatggcttgaaccttcc-aatggtgacctatgtgaagga--tgagcttaga-tcagctgagaaagtggcaaaagggaaatcaagactcattgaggcctctagcttgaacgattccgtagcaatgaggcagacgtttggtaacctgtacaaggctttccaccaaaacccagggattgtgactggtagcgcggttggttgcgacccggatctcttttggagcaagattcctgtaatgttggatggacacctcatagcttttgattattcagggtatgatgccagccttagccctgtctggtttgcatgcttaaagctgttgctggagaagcttgggtacacacacaaggagacaaactatatagactacctttgtaattctcaccacttgtacagagacaaacactactttgtgcgaggtggtatgccct---cggggtgttctggcaccagtatcttcaactcaatgatcaacaacatcataatcaggacactgatgttgaaagtatacaagggcattgacttggaccaattcagga--tgattgcttatggtgatga--tgtgatcgcttcatacccctggcctattgatgcctcactgctggctgaagccggtaaggattacgggttgatcatgacacccgcagataagggagagtgttttaatgaagtcacctggacaaatgtcaccttcctgaaa-aggtactttagagcagatg-agcaatatcctttcttagtacacccagtcatgcccatgaaggacatccacgaatccattagatggactaaggacccaaagaacactcaagatcatgtgcgctcattgtgtttattggcttggcacaatggggagcaagaatatgaagaatttatccaga-aaattaga-agc-gtcccagttgggcgctgtttaactttgcccgcgttctcaacactacgcaggaagtggttagattctttct--aaa--ttagag-gcaattt---g-aa-at-aa-ttta----aattagctcaaccc--tactgcacttaccgaactagataatggtgtagtaggggtaaattctccg-cgttcggtgcgg------------------------------------------------------------------------------------------------------------------------------------------------------------------------------------------------------------------------
>AF465518.1_Human_echovirus_2_strain_Cornelis_complete_genome
-----ttaaaac-a--g--c-ct--g-tgggttgat-cccacccaca---gggcccattggg-cgctagcactctggtattacggtacccttgtgcgcctgttttacacgcccc--tcccca------agc---aact-tagaagt-ctgtc--acaaat-----ggtcaatagacagctcaacacgccagttgagtctagaccaa-gcacttctg-tc-gccccggaccgagtatcaatagactgctagcgcggttgaaagagaaaacgttcgttacccggccaactacttcgggaaacct-agtaccaccatgaaagttgcgcagtgtttcgctccgcac--aacccca--gtgtagatcaggtcgatgagccaccgcat-t-ccccac-aggcgactgtggc-ggtggctgcgttggcgg-cctgcccatggtac---aacccatgggacgcttcaatactgacatggtgcgaagagtctactgagctagttggtagtcctccggcccctgaatgcggctaatcctaactgcggagcagg-tacccacgagccagtgggca-gcctgtcgtaatgggcaactctgcagcggaaccgactactttgggtgtccgtgttt---cc-atttac-t-----cttat--actggctgc-ttatggtgacaatcacggaattgttaccatatagctattggattggccatccagtgactaacagagcgattatattcctttgtgttggttttgtaccactcaccgtcacga-------gctttacaacgc-taaactacattttgtcattgaac---acggc------aag-atgggagcccaagtttcctcacagaaagtcggcgctcatgaaactaaactcaatactggcaacaactcgacaataaa-ctacactaacatcaactattataaagatgc--agcttctaactcatccaatagacaaaccctagaacaggatcctagcaaatttacggagcca-gtgctcgatgttatggtaaagtcacttccagcactgaattcaccaagtgctgaagagtgtggatacagtgatagggtgagatcgatgacgctaggcaactccaccattacaacacaggaaagcgccaacgttgtagtagcatatggtgaatggccccactacctctctgatgatgaggccacagcagaggatcaaccaacccagcccgacgttgccacgtgtagattttacacactggactcagtgacttggcagaagaactcgaatgggtggtggtggaaatttcccgatgcgttgaaagatatggggttgtttggccaaaacatgtactaccactacttgggtagggctggctataccatacacgtgcaatgtaatgcctctaaatttcaccaagggtgcttgctggtcgtttgtgtacctgaagctgaaatgggatgtgccaagacggatggggccttagtagcaactagtctgacaaacggcgagatggcacatgagttcactgaatc--------ggcagctcccagcactcagggaaatgtgcagacagcagtgtgcaatgcggctatgggtgtgggcgtcggtaatctgacaatataccctcaccaatggattaacctaagaactaacaatagcgccactatcgtcatgccatacatcaacagcgtcccaatggataacatgtacagacactacaacttcacattaatgattataccattcgtggctttggacttcaacaacaccgcctcaa---acgtgccgataaccatcacagtggcaccaatgtgcgccgagtacaacgggttgcgcctg---ggtg---gtca---ccaagggttgcccgttctgaatacaccaggtagtaatcaattcctaacatcagatgattaccagtcaccatgtgcactgccccagtacgatgtcaccccacccatgcacattccgggagaagtcaggaatttaatggaaattgcagaggttgactcagtcatgcccattaataatattgag-ggga----atctaag------aaaca----tgaaggctta-tcgtgtgcaagtgtcgacagggaaccatagtggcacggaacc-------------aa----tatttagctttcaaatggatccgggtagtagcacggtcatgaggcacactctaacaggtgagatgctgaactattacgcacactggtcaggtagtgtaaaactaactttcctgttctgtggttcggccatggccactggtaagttattacttgcatattcaccacccggtgcctctgtcccaaccagtcgcaaagacgcaatgcttggaacacacatcatttgggacgttggccttcaatcaagttgtgtgttatgcgtgccctggatcagtcaaacccactatcgtctggtggagcatgatgaatacaccagtgccgggtatgttacatgttggtaccaaaccagcattgttgtgccacccgagacccctacacactgcgacatactcgggttcatatccgcgtgcaatgatttctccgttaggatgctgaaagacacaccattcatt-tcacaggaaggaaaactacaaggagatga------ggtgaa------------gc-----atg----------a-acccaca------gtggccaacacaacagcaagtggaccatcaaattcacaacaagtaccggcactcacagcagtggagactgggcacacctcacaggtggttccaagcgataccatacaaaccagacatgttcacaattaccatagtagaactgaatccaccctggagaacttcctcggaagatcagcatgcgtgcacattgactcgtataagac------------------caagggagtgacc---ggcgagag------cacccggtacgcatcatgggagatcaccactcgcgagatggtgcag---ctgcggaggaagtgtgaactcttcacctacatgcgatatgatctagaaatcacgtttgtgattacaagtcgc---------------caggagcaagg---gaccaaactgtcgcagaacatgccagtattaaca--catcagatcatgtatgtcccaccgggcgggcctataccaaccagcaacgagagttacgcttggcaaacgtcaacgaacccaagcgtgttttggacagaaggaagctcgccaccacgaatgtcaatacc-gtttattagcataggaaacgcatacagcaatttctatgatggg-tggtcgcacttctcacaaaacggtgcgtatggttacacggcactaaacaagatgggtaggatattcgtgcgccatgtaaacaaagagacaccactgcaagtcataagcacaatacggatgtatatgaagcccaaacacgtgcgggcttgggtgcc-aagaccaccac-gcctgtgtccatacctgcgggcgggtgatataaactttgaagtgactgatgttacagaaaaacgaaataacatca------------------------attatgtcccaac----cccatcccacagcagcagtgtgc---------------------acatgcgcttgaacaa-------ccatggagc-gtttggccaccaatcaggtgctgtatatgtaggaaactacagggtgataaatagacacctagccacacccacggattggcaaaactgtgtttgggaagattacaacagggatttgttgattagcacaactacagcacacgggtgcgacacaatcgccagatgccagtgcacaacaggtgtgtacttttgcttgtcaaaaaataagcattatccagtctcttttgagggcccgggtctggtggaagttcaggagagtgagtattaccctagg-agatatcaatcccatgtccttctctcggctggattttccgagcctggtgattgcggtgggattttgagatgcgagcatggtgtcatcggaatcgtgaccatggggggtgaaggcattgttggctttgctgacgtacgcgacctgctgtggttagaagacgacgcaatggagcagggggtcaaagattacgtggaacaacttggaaatgcctttggaacgggcttcaccaaccaaatatgtgaacaagtcaacctcttgaaagaatcactagtgggtcaagactcaatcctagagaagtctctgaaagccctagtcaaaataatatcagccctagtaattgtggtgaggaaccacgaagacctgattacggtgactgccacactagccctcattggttgtacctcgtccccatggcggtggcttaagcaaa-aagtgtcacagtactatggaatacctatggccgaacgcca-aaataatggatggctcaagaagttcaccg-agatgacaaacgcctgtaagggt-atggaatggatagctatcaaaatccaaaaatttatagagtggctcaaaattaagattctgccagaggtcaaggaaaagcacgatttcctgaacagactcaaacagcttcccttatt-agaaagtcagattgccacaattgagcagagtgcgccatcccagagtgatcaagagcaattgttttcaaatgtccagtactttgctcactattgcagaaagtatgctcccctctatgcagcagaggcaaagagggtgttctcccttgagaaaaagatgagtaattacatacagttcaagtccaaa------tgccgtattgaacctgtatgtttgctcttgcacgggagccccggcgccgggaagtcagtagcaacaaacctaattggaaggtcacttgctgagaaactcaacagctcagtgtactcactacccccagatccagatcacttcgatggctacaaacagcaggccgtagtgattatggatgatctatgccagaa-ccctgatgggaaagatgtctccttgttctgtcagatggtttccagtgtggatttcgttccacccatggccgccctggaggagaagggcattttgttcacctctccgttcgttttggcatcaaccaatgcagggtctatcaatgcgccaactgtgtcagacagcagggccttagcaagaagattccactttgacatgaacattgaagttatttctatgtacagccaaaatggcaagataaacatgccaatgt-cagtgaagacgtgtgatgaagagtg-ttgtccagtcaactttaagaaatgttgcccgctagtgtgtggaaaggccatccaattcatagacagaagaactcaagtcagatactccc-tcgatatgctggtaactgagatgtttagggaatacaaccacaggcacagtgtcgggaccacccttgaggctctgttccagggtccgccagtatacagagagattaagattagcgtggcaccagaaacaccaccaccaccagccatcgcggacttgcttaaatcagtggatagcgaagccgtgagagagtattgcaaagaaaagggatggttggttcctgaggtcaactccaccctccaaattgagaaacatgttagccgggctttcatctgcctgcaggcaataaccacatttgtatcagtagctggaattatctacataatatacaagctttttgcaggctttcaaggtgcatacacaggaatgcccaaccagaagcccaaggtacccaccctaaggcaagcaaaagtgcagggtccagcgtttgaattcgctgttgcgatgatgaagaggaactcaagtacagtgaagactgggtatggtgaattcaccatgttgggcatctatgataggtgggctgttttgccgcgtcatgccaaacctggaccaaccattctgatgaatgaccaggaggtgggtgtgttggatgctaaagagttggtggataaggatggtacaaatctag-aact--gacactactcaagctgaacaggaacgagaagttcagagacatcagagggttcttagccaaggaggaggtggaagtcaatgaggctgtgctagcaattaacaccagcaagttccccaacatgtacatcccagtaggtcaagtcacaga-ttatggcttcctgaatctaagcggcacacccacaaagagaatgctcatgtacaacttccccacaagggccggtcagtgtggcggggtgctcatgtccactggtaaagtcctggggatccacgttggggggaatggtcatcaaggcttttcagctgcactccttaagcactacttcaa-tgatgaacaaggggaaatcgagttcatcgagagct-caaaggacgcggggtttccaatcatcaacacacctagcaagaccaaattggagccgagtgtctttcaccaagtttttgaaggtaataaagaaccagcagttctcaggaatggtgatccacgcctcaaagctaatttcgaggaggccatcttttccaaatatatcggaaatgtcaacacacacgtggatgaatacatgct-ggaagctgtcgaccattacgctggacaattggccaccctagatatcagcactgaaccaatgaagctggaggatgctgtatacggaactgaaggtcttgaagctcttgatttaacaacaagtgcaggctacccctatgtcgcactgggcatcaagaagagagacatcctctcaaagaagaccaaggacctgaccaagctaaaagagtgcatggataagtatggtctgaacctacc-aatggtgacttatgtgaaaga--tgagctcagg-cccgcagagaaggtagctaaaggaaagtccaggctgattgaagcatccagtttgaatgattcagtggcaatgagacagacatttggtaacctgtacaaaactttccacctaaacccaggggttgtgactggtagtgcagttgggtgtgacccagacctcttttggagcaaaataccagtgatgttagatggacatctcatagcatttgattactccgggtatgatgctagcttaagtcctgtctggtttgcttgcttgaaaatgttacttgagaagcttgggtatacacataaagagacaaactacattgactacttatgcaactcccatcacctgtacagagataagcattactttgtgaggggtggcatgccct---cagggtgttctggtactagtatctttaactcaatgatcaacaatatcataatcaggacactgatgctgaaagtgtacaagggaatcgatttggaccaattcagga--tgatcgcatatggtgatga--tgtaatcgcatcatacccatggcccatagatgcatctttactcgctgaggctggtaaggattatgggctgatcatgacaccagcagataagggagagtgctttaatgaagtcacttggaccaacgtcactttcctaaag-aggtattttagggcagatg-aacagtaccccttcttggtgcaccctgttatgcccatgaaagacatacacgagtcaatcagatggactaaagatccaaagaacacccaagatcatgtgcgctcactgtgtctattggcctggcacaacggagagcacgaatatgaggagttcatccgta-aaattaga-agc-gtcccagtcggacgttgcttaaccctccctgcgttttcaaccctacgcaggaaatggttggactcttttt--aaa--ttagag-acaattt---g-aa-at-aa-tttg----aattggcttaaccc--tactgtactaaccgaactagataacggtacggtaggggtaaattctccg-cattcggtgcgg------------------------------------------------------------------------------------------------------------------------------------------------------------------------------------------------------------------------
>AF504533.1_Human_enterovirus_73_isolate_2776-82_polyprotein_(pol)_gene_partial_cds
----------------------------------------------------------------------------------------------gcg------------gcccc--ctcccc--cac-tgt---aact-tagaag---------caatgcataccgatcaacagtgggcgtggcaaaccagccatgtcttgatcaa-acacttctg-tt-tccccggactgagtatcaatagactgctcgcgcggttgaaggagaaaacgttcgttatccggccaactacttcgagaagcttaagtaacatcatgaaagttacggagcgtttcgttcagcac--atcccca--gtgtagatcaggccgatgagtcactgctc-t-ccccac-gggcgaccgtggc-agtggctgcgctggcgg-cctgcccatggggt---gacccatgggacgctctaagatggacatggtgcgaagagcctattgagctagttggtagtcctccggcccctgaatgcggctaatcccaactgcggagcatg-tgtcttcactccagaagata-gcatgtcgtaacgggcaactctgcagcggaaccgactactttgggtgtccgtgttt---cc-ttttat-t-----cctac--actggctgc-ttatggtgacaattcaagaattgttaccatatagctattggattggccatccggtgagcaatagagcaattatctaccaatttgttggatttgtacccctcgattttacag-------ccattggaacac-ttaaatacatcttagtactcaac---acgac------aaa-atgggagcacaagtgtcaacgcaaaaaaccggtgcgcatgagaccgggttgacagccaa-aatggatcggtcatacaactacaccaatattaattattataagggact--cagcttcaattcagcaaacaggcaggatttcacgcaagacccaggaaagttcacagaaccc-atgaaggatataatggtcaagtcactaccggctttgaactcccctaccgtagaagagtgcggctatagcgatagggtgcgatccataacgctgggaaactccactataacgactcaagaatgcgcaaacgtggttgtggggtacggagtgtggccctcatacctgtcagatgaagaagctactgctgaggatcaaccaactcaaccagatgtagcaacatgtagattttacaccctcgaatcagtcaactgggagaaaacctctgctggctggtggtggaagtttcccgatgccctcaaagagatgggattgttgggtcaaaacatgctttaccactatctgggtcggagtgggtacaccattcatgtgcaatgcaacgcctccaagttccaccagggagccctacttgtagtttgtgttccagaagcgcaaatggggtccgctattattaatcaagccttcacgcatgaggccctaagtaagggggaaactgcaatggaattttccacagg--------cgatgcagcag---------aaggagtacagtctgccgtgcacaatgcagccatgggcgtggcagtaggaaatctcacaatcttcccacatcagtggattaacctccgcactaataacagtgctacgattgtaatgccgtacataatagcagtacccatggataatatgtatcgccattacaacttcaccttgatgatcattccctttgctaagctagaatacaacactggttcatccagcattgtgcccataacagtgactgtggcccctatgtgtgcggagtacaatgggttgcgctta---gccg---gtca---ccagggactccccgtgatgtgcactccaggtagcaatcaatttttgacgtccgatgacttccaatccccatcagcaatgccccagtttgatgtcacaccagagatgcacataccaggggaagtgcacaatctgatggaaattgctgaggttgactcattggtacccgttaacaacacagcgcggaacaccaggtcaa---------------ttgaagcata-tggcatccccgttagagca-----------------------ggggtcacatcccaacaggtttttggatttcgggtgcaacctggctatgattcagttttcaaacacacgctcctgggcgaggtgctcaactactacgccaactggtctgggagcatcaagctcacattcatgttttgtggctccgcaatgactactgggaagttaatcctggcgtattcccctcccggggctggtgtcccagattcgaggaaaaatgccatgctggggacgcacgtggtgctggacctaggcctacagtcaagttgtgtcctgtgtatcccgtggatcagccaaactcactacagatatgtgcagagtgacgcatacacagatgccgggtttgtgacatgttggtaccaaacgagcatagttgtacccgttggcgtcgtggcccaaagcaccattctatgttttgtttcagcgtgcagtgacttttccgtgaggttgctgagggataccccctttata-actcagaccaccttataccagaatgatcc------tgcacaagctatagagactg-----cca----------t-cacacgc------gtcgctgatactgtagcaagcggtcccactaattcaactagcatccccgctctgacggctgcggagacaggacacacatcccaggtggttcccagtgacacaatgcaaacgcggtgtgtgcgcaatatgcacattagatctgaatctgctattgaaaatttcctcagtagggctgcgtgcgcttacattataaagtatagcac------------------acaaggtgacgat---------------------cagtttaacaattggcacataaacacacaccaggtcgcccaa---ctaagacgaaagctagaaatgttcacgtacgctaggtttgacattgagataacattcgtcatcaccagctct---------------caggagaatgg---gacacaagtgaacacagacaacgccgttttaaca--catcaaataatgtatatcccccccggaggtcctatacccacttcagtgaatgacttcagttggcaaacatcgaccaatcccagcgtgttctggacagaagggaatgctccagcacgcatatcaatccc-attcatgagtgtcgggaacgcctatagcatgttttatgatggg-tggtctaacttttcacaggcaggatcctatggtttcaccacgctgaacaacatggggcagttattcttcaggcatgtcaaccagtcaactgttgggaaatacgagagcacggcacgcatatatttcaaaccaaagcacgtacgaacatgggtgcc-ccgtccaccac-gcctgtgtgggtaccaaagcaagtcaaatgtcgacttcaagaccgaatctttaacagacaccaggtcaacaatcacactagctagg---------gatgaacacctacc------------------------a-------------------------------gacatgcacaa-------cacaggggc-attcgggcagcagtctggagccgtgtttgtggggaactacagggtggtgaacaggcacctggcaacccataatgattggcaaaactgcgtgtgggaggattacaacagggatctacttgtgagcaccactacagctcatgggtgcgacaccatcgccaggtgtcaatgtaccaccggggtgtatttctgtgcttcaagaaacaaacattacccagtcagcttcgaagggccagggctagtagaagtccaagcaagtgagtactaccccaag-agataccaatcacatgttttattagcagcaggattctcagaaccaggagattgtggtgggattctcaggtgtgagcatggtgtcattggtttagttaccatgggtggtgaaggagtggtaggttttgccgacgtccgagatctattatggctggaggatggcgccatggagcaaggagtgaaggattacgtggaacaacttgggaatgctttcggcacgggattcaccaaccaaatatgtgaacaagtttcccagctcaaggaatccctcattgggcaagattccgtcttggagaagtctttaaaggcgctggttaagatcgtatcagcattggtgatagtggtgagaaaccacgatgatttaatcacagtgactgccacactcgctctaattggttgcacctcctccccgtggcgatggctcaaacaga-agatttctcaatattacgggataccgatggcggagcgtca-gaataacgggtggttgaagaaattcacgg-agatgaccaatgcttgtaaggga-atggagtggatatccatcaagatccagaaattcattgagtggcttaggattaagatcctaccagaggtcaaagagaaacatgagtttctcaacagactcaaacaactccccttact-agaaagccaaattgctaccatagagcaaagtgcaccatcccagagtgatcaggagcagctcttttcaaacgtccaatactttgcacactactgcaggaagtacgcaccgctctacgctgcagaagctaagagagtgttctccctcgagaaaaagatgagcaattacatacagttcaagtccaaa------tgccgtattgaacctgtatgtttactcctgcatggaagccctggtgcagggaagtcggtcgccaccaacctaatcgggcgctcactggccgagaagctaaatagttcagtctattccctgccaccagacccagaccacttcgatgggtacaagcaacaagccgtggtgatcatggacgacctgtgtcaaaa-cccagatggaaaagatgtgtcattattttgccagatggtttccagtgtggatttcgtaccaccaatggctgcgctggaggagaaaggcatcctgtttacttctccttttgtcctagcctcgaccaatgcgggttccatcaatgcaccaacggtctcagatagcagagctcttgccagaagattccactttgatatgaacattgaagtcatgtcaatgtacagccaaaatggcaagatcaacatgcctatgt-cagtaaaaacttgtgacgaagaatg-ttgccctgccaatttcaagaggtgttgcccacttgtttgcgggaaagccgttcaattcattgacagaaaaacgcaagacagatactcat-tggacatgttggttaccgagatgttcagagaatataaccacagacacagcgtgggcgcgaccttagaagcattatttcaaggccccccagcgtatagagagatcaagatcagcgtagcacctgaaacaccaccaccaccggccatcgctgacttactcaaatcagtagacagtgaagcggttagagagtactgcaaggaaaagggatggttagttcctgaaattaactccactcttcaaatcgaaaagcatgtgagccgagcctttatatgtctccaagcacttacaacctttgtgtctgtggccggaatcatctacatcatctacaagttgtttgctgggtttcagggagcttacacgggtatgcccaaccaaaaaccaaaagtgcccacactaaggcaagcaaaagtgcagggaccggcgttcgagtttgctgtggccatgatgaaaagaaactccagcacggttaaaacggaatacggtgagttcactatgctgggcatctacgacagatgggccgtcctgccacgccacgcaaaacctggcccgacaatcctcatgaatgaccaagaggttagcgtgttggatgccaaggagttggtggacaaagatggtatgaatctag-aact--gacactgctgaagctcaaccggaatgagaaattcagagacattagaggcttcctggccaaggaggaggtggaggtcaatgaggccgtcctggcgatcaacaccagcaaattcccaaatatgtacatccccgtgggacaggttacaga-ttatggcttcttaaatctaggtggtacacccaccaagagaatgctgatgtacaacttccctacgagagcgggccaatgtggtggtgtccttatgtctaccggaaaggtattgggaatccatgtcggcggaaatggtcaccagggtttctcggcagccctcctcaaacactactttaa-cgatgagcaaggggaaatagagttcatagagagct-cgaaggatgcaggttttccagttatcaacacaccaagtaagaccaaattggagccaagcgtcttctaccatgtgtttgaagggaataaagaaccagcagtccttagaaatggagatccacgccttaaagccaactttgaagaggccatattctctaaatatattgggaatgtcaacacgcatgtagatgaatatatgct-agaagcagtggatcactatgccgggcaattagcaacccttgacatcagcactgaaccaatgaagctcgaggacgcggtgtatgggactgaaggactggaggccttagacttaacgacaagtgccgggtacccgtacgtcgcgctaggcattaagaaaagggacattctatccaagaagactaaggatctaaccaagttaaaggaatgcatggataaatacggtctgaacttacc-aatggtgacttatgtgaagga--cgagcttagattcggcagaaaaggtagccaa-ggaaaatctagactcattgaagcatccagtttaaacgactccgtcgcaatgaggcagacatttggtaacttatacaaaacattccacctaaatccaggaattgtgacaggtagtgcagttgggtgcgacccagatcttttctggagtaaaataccagtgatgctggatgggcaccttatagcctttgactactctggctacgacgccagtttgagccctgtatggtttgcctgcctgaaattgctgcttgagaaactcgggtacacccacaaggagacaaactacatcgactacctatgcaactcccaccacctgtacagagacaaacactactttgtacgtgagtgcatgccat---caggatgctctggcactagcatcttcaattcaatgatcaataacatcataatcagaacactaatgctgaaggtgtacaagggcatagatttggatcagtttagga--tgatcgcatatggtgatga--tgtcattgcttcatacccttggcccatcgatgcctccttgcttgctgaggctggtaaggactatggattgattatgacaccagcagataagggagagtgcttcaacgaagtcacatggaccaatgtcacctttctaaaa-aggtatttcagagcagatg-aacaatatcccttcttagtccaccctgtcatgcccatgaaagacatacatgaatccataagatggaccaaggacccaaagaacatgcaagatcacgtgcgctcgttgtgcttattggcttggcacatcggagagtgcgaatacgaggaattcatccgaa-ataacaga-agc-gttccagt---------------------t-----------------------------------------------------------------------------------------------------------------------------------------------------------------------------------------------------------------------------------------------------------------------------------------------------------------------------------------------------------------------------------------
>AF524866.1_Human_echovirus_9_strain_Barty_complete_genome
-----ttaaaac-a--g--c-ct--g-tgggttgtt-cccacccaca---gggcccattggg-cgctagcacactggtatcacggtacccttgtgcgcctgttttatccacccc--tccccat-----cgt---aacc-tagaagc-atgac--tccaac-----ggtcaatagacagctcagtaaaccaattgagccttgaccaa-gcacttctg-tt-accccggactgagtatcaataggctgctcacgcggccgaaggagaaaatgttcgttacccggccaattacttcgagaaacct-agtaccaccatgaaggttgcgcggtgtttcgctcagcac--aacccca--gtgtagatcaggccgatgagtcaccgcat-t-ccccac-gggtgaccgtggc-ggtggctgcgctggcgg-cctgcccatggggc---aacccatgggacgcttcaatactgacatggtgtgaagagtctattgagctaattggtagtcctccggcccctgaatgcggctaatcctaactgcggagcaga-tacccacgcaccagtgggca-gtctgtcgtaacgggcaactctgcagcggaaccgactactttgggtgtccgtgttt---cc-ttttat-t-----cttgt--actggctgc-ttatggtgacaattgagagattgttaccatatagctattggattggccatccagtgtcaaacagagcgattgtctacttgttcattggttttataccattgagttacaagg-------ttctagccactc-ttaacttcattttaacactcaat---acatc------aaa-atgggagctcaggtgtcaacgcagaaaacaggagcgcacgaaactggactgaacgctagcggaaattccatcattca-ctacacgaatattaattactacaaggactc--cgcatcaaactcagccaaccggcaggacttcacacaagacccgagcaaattcaccgagcca-gtcaaggatgtgatgattaaaaccttgcccgcactaaattcaccatctgctgaggagtgcgggtttagcgatagagtgaggtcaatcactatagggaactctactattaccactcaagagtgtgccaacgttgtcgtggcttacggaagatggcccgcttacctgagagatgacgaagcaactgcagaggatcaacctacacaaccggatgttgcgacatgtagattctacactctggagtcagtgcagtggcaagagaattcagcagggtggtggtggaaatttcctgatgcacttagtaacatgggcctctttggtcagaacatgttgtaccactatctaggtagatcaggatacacaatacacgtacagtgcaacgcatccaaattccatcaaggctgcctattagttgtatgcgttcctgaagctgagatggggtgttcaaaagtagacggagttgttaacgctcaaggattgtctaagggcgaaactcccattgagtttgaaagaac--------gagcacaacagcagaggttggggtggtgcaaaaggcggtgtacaatgcaggcatgggagttggagttggcaacttaacaatcttcccacatcagtggatcaatttgcgcaccaataatagtgcaaccatagtaataccatacataaattgtgtgcccatggacaatatgttcagacacaacaatttcaccctcatggttaccccatttgcaccactaaaaagcagt---ggtggtactaattatgttccaatcacgatcacagtcgcacccatggacgccgagtacaacggattgcggcta---gcgg---gaca---tcaaggtctgccgaccatgaacactccagggagtacacagttccttacgtccgatgattttcaatcaccttgtgccatgcctgagtttgacgtgacgccgtgcatggacatccccggtgaggtgcacaacttaatggagatcgctgaggtggactcggtcgttcccgtcaataacacctct-acgc----acatgga------gggga----ctgatgcatt-ccagatcaaggtcaccgctgggaacgtgcaagataaaagtgc-------------ga----tattctccttccaactaaatccaggcaacagcactgtgctacgccgcacattgttgggtgaaatactaaattattatgcacactggtcaggtagcatcaagttaacttttctgttctgcggatcagcgatggctactggcaagttgttgctcgcatactcaccgcccggggcgtccgtcccgaaatcccgcagagacgccatgctagggacccatgtcatctgggatgtgggcctacagtcgagttgtgtgttatgcgtaccatggatcagccaaacacattacaggcttgtggtacaggacgaatacacatccgcgggctacattacttgctggtaccagactaacatagtggtcccgcccgaaaccccatctgactgtgtggtattatgtttcgtgtccgcgtgcaatgatttctctgtgcggatgctcaaagacactccttttata-gaacaagctgcagaactacaaaacgatgt------caggcaagcagtggagggag-----caa----------t-tggtagg------gttgctgacacaatacgcagtgggccttctaactctgaagcggtcccggcactcacagctgctgagactggacacacctcacaagtggtgcccagtgacactatgcaaactaggcacgtgaaaaattaccactctcgatccgagtccactatagagaactttttgtgtagatcggcttgtgtgcggatggccaagtatgaagcaagggg------------tgaccctgagagc---acagatcg------c------tttgatgcatgggagataagcgtgcgtgacatggttcaa---atgcgccgcaagtgtgaaatgttcacgtacctacgtttcgacgtagaggtcacgttcgtaattactagttac---------------cagcatcaagg---tacc---attaatcaagacatgcccccgatgact--catcaaataatgtacataccacccggtggcccaattcccaagaaagtggatggttatgagtggcagacctcgaccaaccctagtatattttggactgaagggaatgctccacctaggatgtccattcc-gtttattagcattggcaatgcctacagcagcttttatgatggg-tggtcacattttgatagtaaaggtgcctacggtttcaacaccttgaacaaaatggggcatatttactgcaggcacgtaaacaaagagacacccgctgaggtcaccagttacattaggatttacttcaagcctaagcacatcagagcgtgggtacc-aagaccaccgc-gattgtgtcagtataagaacaaggcaaacgtgaactttgaagccacggcggtcactgagacgcgtgataccatca------------------------acactgtccctgt----atcaaatcacgggagtggacgcc------------gcggtgatttggccgcgctgagcac-------acatggcgc-ttttggccaacaatctggagctgtgtatgtgggcaattacagggtgcttaataggcacttagccacacacactgattggcagaactgcatttgggaagattataacagagatctcctagtgagcacaacgaccgctcatgggtgtgacacgatagctagatgccaatgtaaaacaggtgtatatttctgccaatccaagaataaacactacccggtcagttttgagggtccaggactagtagaggttcaggagagtgaatactaccccaag-agataccagtcccatgtgttgctagcggcaggattttcagaacctggcgactgtggtggcattctaagatgtgatcatggagtcattggtctagtgaccatgggaggagagggtgttgttggctttgcagacgtgcgtgatctcctgtggttggaggatgacgctatggaacagggggtcaaagactatgtggaacaacttgggaatgctttcggatcgggcttcaccaaccaaatatgcgaacaggtcaacctgctcaaggaatcactgattggtcaagactccgttctagagaagtctctcaaagcactagttaagatcatctcggcgttggtgatcgttgtgaggaatcacgacgacctcatcacagtgacagccaccctcgcacttataggctgtacaacatcgccatggcgctggctcaagcaga-aggtatcacaatactatggaattcccatggctgagagaca-aagtaatggctggctcaagaaattcacag-agatgacaaacgcctgcaagggc-atggagtggatagccgtcaaaatccagaagttcatagaatggttgaaggtcaaaatcctaccggaggtcaaggagaaacatgaatttttaaatagattgaaacaactgcccctatt-ggaaagccagattgctaccattgagcagagcgcaccctcacagagcgatcaggagcaactattctccaacgtacagtacttcgcacattattgtaggaagtatgcgcccttgtatgctgctgaagcaaagagagtgttctcacttgagaagaaaatgagcaactacatacagttcaagtccaaa------tgccgtattgaacctgtatgtttactccttcatggcagcccaggagccggaaaatccgtggccactaacttgattggcagatccctcgcagaaaaactcaatagctcagtatattcactaccaccagaccccgaccactttgacggctacaaacagcaagcagtcgtaatcatggatgatttatgtcaaaa-tccagatggaaaagatgtctcactattttgtcagatggtttctagcgtggattttgtaccgccgatggctgcgctagaggaaaaaggaatcctatttacctccccattcgtgttggcatcaaccaacgctgggtccatcaatgcacccaccgtgtctgacagtagagcacttgctagaagattccactttgacatgaacattgaagtcatttccatgtacagtcaaaacggcaagattaacatgcccatgt-cagttaaaacatgtgatgaagagtg-ttgtccagtcaactttaaaaggtgctgcccattggtgtgcggaaaagctatccaattcattgataggagaactcaagttaggtattcac-tggacatgctagttactgaaatgtttagggagtataaccatagacacagtgtgggagccactcttgaagctctgttccaaggaccaccagtctacagagaaattaaaatcagtgttgccccagagacacccccgccaccagcaattgcagatttactgaaatcagtagacagtgaagctgtgagggaatactgtaaagagagagggtggcttgttccagagattaattctactctacagatagagaagcatgtgagtagagcattcatatgtttgcaagccctaaccacatttgtctcagttgctggtataatatacatcatctacaaattgtttgcaggtttccaaggcgcctacacagggatgcccaacaagaaacctaaggtgcccaccctaagacaggccaaagtgcagggcccagcgtttgaattcgccgtggcgatgatgaaaagaaacgccagtacagtgaaaaccgagtatggtgaattcaccacgcttggtatttatgacagatgggcggtgttaccacgccacgccaaacctggtcccaccatcttgatgaatgatcaggaagttggcgtgttggatgccaaggaactggtcgataaagatgggataaacctag-aact--gacactcctgaagctcaaccgtaatgaaaagttcagagacattagagggtttctagcgagagaagaagttgaagtgaatgaagctgtcctagcaataaacacaagtaaattccctaacatgtatatacccgtgggccaggtaactga-ctacgggttcttgaacctgggtgggacccccacgaagagaatgctcatgtataacttcccaaccagagcaggtcagtgtggaggtgtcctcatgtcaacagggaaagtcctgggaatacacgtaggaggaaatggacaccaggggttctcagccgcactcctcaggcattacttcaa-tgaggagcagggtgaaatagaattcattgagagtt-caaaagacgcgggattccctgtgattaacactcccagtaagacaaaattggaaccaagtgtgttccaccaggtgtttgagggcaacaaagaaccagcagtccttagaaatggggacccacgactcaaagcagattttgaagaggcaatcttctccaagtacattggcaatgtcaacacgcatgtggatgagtacatgca-ggaggctgtggaccattatgcagggcaattagccacactagatatcagcacagaacccatgaaattagaggatgctgtgtacggcacggaggggctggaagcactagacctaaccaccagcgccggttacccatacgtggccctagggatcaagaaaagagacatcctttccaagaggaccaaggacctcaccaaattgaaagagtgtatggacaagtatggcctgaacttacc-aatggtgacctatgtcaaaga--tgagttgaga-tcggctgagaaagtcgccaagggaaagtctagactcattgaagcctccagtcttaacgactcagtggcaatgaggcaaacgtttgggaatctatacaaagtcttccatcttaatccaggtattgtcacaggcagtgctgttgggtgtgacccagacgtgttttggagcaagatccctgtcatgcttgatggtcaccttatagcttttgactattcaggttatgatgccagtcttagtccagtgtggttcgcttgtttaaagctcctcttagagaaactaggatactcaagcaaagaaacaaactatatagactatctttgcaactcacatcacctgtatagagacaaacactattttgtgagaggtgggatgccat---cgggatgttcaggcaccagcatatttaactctatgattaataatatcataatcaggacccttatgctgaaggtgtacaagggtatagatttggatcagttcagga--tgatcgcttatggggacga--cgtgattgcgtcttacccgtggcccatcgatgcctcattgttagcagaggcagggaaggactatgggttgatcatgaccccagcagacaagggcgagtgctttaatgaagtgacctggaccaacgtgacttttcttaaa-aggtacttcagggccgacg-agcaatacccattcctggttcatcctgtaatgccaatgaaagatatacatgaatccattagatggaccaaagatccaaagaacacccaagatcatgtgcgctcgttatgcctgttggcctggcataatggagagcacgaatatgaggagttcattcaca-agatcaga-agt-gtgcctgtcggacgctgcttgaccctccctgcgttttcaactttacgcagaaaatggttggactcctttt--aaga-ttagagctcaattt---g----ta-at-ttat----aattggcttaaccc--taccgcatgaaccgaacttgatacaagtgcggtaggggtaaattctccg-cattcggtgcg-------------------------------------------------------------------------------------------------------------------------------------------------------------------------------------------------------------------------
>AF524867.1_Human_echovirus_9_isolate_DM_complete_genome
-----ttaaaac-a--g--c-ct--g-tgggttgtt-cccacccaca---gggcccatgggg-cgcaagcacactggtattgcggtacctttgtgcgcctgttttatccaccct--tccccaa-----tga---aact-tagaagc-ttgac--tcaaac-----ggtcaatagacagcccagtgcaccaactgggtctcgaccag-gcactcctg-tt-tccccggactgagtatcaataggctgcttgcgcggctgaaggagaaaacgttcgttacccggccaattacttcgagaaacct-agtaccaccatggacgttgcgcagtgtttcgctccacac--aaccccg--gtgtagatcaggtcgatgagtcaccgcaa-t-ccccac-gggcgaccgtggc-ggtggctgcgctggcgg-cctgcccatggggc---aacccatgggacgcttcaatactgacatggtgcgaagagtctattgagctaattggtagtcctccggcccctgaatgcggctaatcctaactgcggagcaga-tacccacataccagtgggca-gtctgtcgtaacgggcaactctgcagcggaaccgactactttgggtgtccgtgttt---cc-ttttat-t-----cttat--attggctgc-ttatggtgacaattgaaaggttgttaccatatagcttttggattggccatccagtgagcaacagagcgatcatactcctttttgttgggtttgtaccacttgattatagta-------gttacaacacct-tgctatacgtcattcatttaaac---acgag------aaa-atgggagcacaagtgtcaacacagaaaactggcgcgcacgaggccagcctaagcgctagtggaggctctatcatcca-ctatacaaacatcaactactacaaggatgc--agcgtccaactctgctaacagacaggacttcacccaagacccgagcaaatttactgaacca-gttaaagacgtgatgattaagtctttgcctgcgcttaactcaccctctgcagaggagtgtggatatagtgacagggtgaggtcaatcaccatagggaactctaccataaccacgcaagaatgtgccaacgtcgtggtggcttatggaaggtggcccgcctatttgagagatgatgaagcgactgcagaggaccagccgacacaaccagacgtagcaacgtgtagattctacaccctagagtcggtgcagtggcaagaaaactcagctgggtggtggtggaaatttcctgatgcacttagcaacatgggcctctttggtcagaacatgttataccactatttaggaagaacgggttacacaatacacgtacaatgcaatgcgtccaagttccaccagggatgcttgctggttgtgtgtgtacctgaagctgaaatggggtgttcaaaggttgatggggttgtcaatgcccaaggattgtccaatagcgaaactcctattgaatttgacagaac--------aagcacaacgccagaagttggagtggtacaaaaggcagtgtacaacgcaggtatgggagttggtgttgggaatttaaccatctttccacaccagtggatcaacctacgcaccaacaacagtgccaccatagtgataccttacataaactgtgtgcccatggacaatatgtttaggcacaacaacttcacccttatggttatcccgttcgcacctttaaaaagcagt---ggtggaaccaactatgtcccaattacaatcacagtcgcacccatggatgccgagtacaatgggctgcggcta---gcgg---ggca---tcaaggattgccaaccatgaacactccaggaagtacgcaatttctcacgtctgatgattttcaatcaccttgcgccatgcctgaatttgacgtgacaccgtgtatggacatccctggtgaagtacacaatctgatggagatcgctgaggtggattcggttgttcctgtcaacaacacctct-acgc----acatgga------aggaa----ccgatgcatt-tcagatcaaggtcactgctggcaatgtgcaggataaaaacgc-------------aa----tattttctttccagctaaacccaggcaatagcaccgtgttgcgccgcacgctgttgggtgaaatactgaactattatgcacactggtcgggtagtatcaagttgaccttccttttctgtggatcagccatggccactggtaagcttttgcttgcatattcaccacctggagcatctgttccgaaatcccgcagagatgccatgttagggactcatgtgatttgggatgtgggcctgcaatcaagctgcgtgttgtgtgtaccgtggattagccaaacgcactacaggcttgtggcacaagatgagtacacgtctgcaggttacatcacatgctggtaccagaccaacatagtagtcccaccagaaacaccgtctgactgtgtagtgttgtgttttgtatctgcatgtaacgacttctcagtgcggatgctcaaggatactccattcata-gaacaagctgcggagctgcagaatgacgt------gcggcaagcagtggagggag-----caa----------t-aggcagg------gttgctgacacaatacgcagtgggccttccaattctgaggcaattcccgcgctcacagccgctgaaactggacacacctcacaagtagtacccagtgacactatgcaaactaggcacgtgaaaaattatcactcccggtccgaatccaccatagaaaacttcctgtgtagggcggcttgtgtgcgtatggctaaatatgagacaaaggg------------caaccccgagagc---actgatcg------c------tttgatgcgtgggagataagcatacgcgacatggtccaa---ttgcgccgtaagtgtgagatgtttacatacttgcgctttgacgtggaagtcacatttgtaataactagttac---------------caacatcaagg---gacc---attaaccaagacatgcccccgatgact--caccaaataatgtacataccacccggcggccccatccctaagaaggtggatggctatgagtggcagacatcaactaaccccagcatattttggaccgaagggaatgccccgcctaggatgtccatccc-atttattagcattggcaatgcttacagcagcttttatgacggg-tggtctcattttgacagcaaaggtgcctatggatttaacactctaaacaagatggggcacatttactgtaggcacgtgaacaaggaaacccccgctgaggtcaccagttacatcaggatttacttcaaacccaaacatgtcagggcgtgggtacc-aagaccaccgc-ggttgtgtcagtacaaaaataaagcgaatgtgaactttgacgcaactgcagtcaccgaaacacgggaaactataa------------------------acactgtccctgt----gtcgaaccatggcagcaatcgcc------------gtggtgacttggctgcactgaacac-------acatggcgt-gtttggccaacagtctggggctgtgtatgtagggaattacagattggtgaataggcatcttgcaacacacactgattggcagaactgtgtgtgggaagattacaacagagacctcctcgtgagcaccaccaccgcgcatggctgtgatactatcgccagatgtcaatgcacaaccggcgtgtacttctgtgcatcgaggaacaagcattacccagtcagctttgagggcccaggcctggttgaagtacaagaaagtgaatattaccctaaa-agataccaatcccatgtgctgctcgcagcagggttttcagaaccaggagactgtggtggaattcttaggtgtgagcacggtgtgattggactggtcactatggggggtgagggagtcgttgggttcgctgacgttcgcgacctgctatggctggaggatgatgcaatggagcagggagtgaaggattacgtcgaacagcttggtaatgctttcggttctggattcactaaccaaatttgtgaacagatcagcctcttgaaagagtcgttggtggggcaggactcaatcttggaaaaatccctcaaagccctagtcaaaatcatttcagcactggtgatagtggtaaggaaccacgatgacctaataacggtgactgccacccttgcactcattggatgcacctcatcaccgtggcgatggctcaaacaga-aagtgtcacaatactacggcatacccatggctgagcgtca-aaacaacgggtggctcaagaagtttactg-agatgaccaatgcctgcaaaggg-atggaatggattgctataaaaatccaaaaattcatagattggcttaaggttaagattctgccagaagtaaaggagaagcacgaatttctaactagactcaaacagctcccccttct-ggaaagtcaaattgccactatcgaacaaagtgcgccgtctcagagcgaccaggaacagctcttctcgaatgtccagtactttgcccactattgcagaaaatacgcacctctatatgctgccgaggcaaaaagggtgttctccctcgaaaagaaaatgagcaactacatacagttcaagtccaaa------tgccgtattgaacctgtatgcttgcttttgcacggaagccctggagccggaaaatcggtcgccaccaacctaattgggcgggcattagctgagaaactcaacagttcagtatactccttgccgcctgatccagaccactttgatggttacaaacaacaatccgtcgtgatcatggacgacctttgccaaaa-tccagatggtaaggacgtgtccttgttctgccaaatggtatccagcgtagattttgtaccaccaatggccgcgctagaagagaaaggaattctgttcacttcccccttcgtcctagcatctacaaatgctggctccatcaatgcgccaacagtctcggacagccgggctttagccaggaggttccattttgacatgaatatagaggtcatctcgatgtatagtcagaatggcaagattaacatgcccatgt-cagtgaaaacatgtgatgaggagtg-ttgtccagctaatttcaaaaagtgctgccctctcgtgtgcggaaaagccatccagttcattgacagaaggactcaagtgaggtactctt-tggacatgttggttaccgagatgttcagggaatacaaccacagacacagtgttggagcaaccctcgaggcgctattccaaggcccgccagtatacagggaaatcaaaattagtgtcgcacctgaaaccccaccgccaccagcaatcgcggacttgctgaaatcagtagacaatgaggtagtcagggagtattgtaaagagaaggggtggcttgttcctgagatcaactccactcttcagatcgagaaacatgtcagccgagcctttatctgtcttcaggcactaaccaccttcgtttctgtggctggaattatttacatcatttacaaactatttgcagggtttcaaggcgcctacacagggatgcccaaccaaaagccaaaagtgcccacactaaggcaagctaaagtgcaaggccctgcttttgaatttgctgtggctatgatgaagagaaactccagcacagtgaagacagagtatggcgagtttacaatgttgggtatctacgacaggtgggccgtgttaccacgccacgctaaacccgggccaaccatcctcatgaatgaccaggaagttggcgtgctggatgcaaaagaactggtggataaagatggtacaaaccttg-aact--aacgctgctgaaacttaatcggaatgagaaattcagggacatcagaggcttcctggccaaagaagaggtggaggttaatgaggctgtcctggcaataaacaccagcaagttcccgaacatgtacattccagtagggcaagtaacaga-ctatggtttcctgaacctgggtggcacccccacgaagagaatgcttatgtacaacttccctaccagagctggccaatgcggtggtgttctcatgtccactggtaaagtgttgggaatacacgttggtggaaacggtcaccaaggcttctcagcagctctccttaaacattatttcaa-tgatgaacaaggcgagattgaattcattgaaagct-caaaggaggcggggtttccagtcatcaacacaccgagcagaacaaaattggaaccaagcgtgttccaccaggtgtttgagggcaacaaggaaccggcagtcctcagaaatggagacccgcgacttaaagccaattttgaggaagcaatcttctccaagtatattggcaatgtgaacacacatgtagatgagtacatgat-ggaggccgtcgaccattatgcaggacaactagccactctggacattagcacggagcccatgaagctagaggatgcagtgtacggcacagaagggttggaagcgcttgacctgaccaccagtgcaggatacccatacgtcgcgttaggcatcaagaagagagacatcttgtctaagaagaccaaggacttgaccaaattgaaggagtgcatggacaaatacggtttgaatctgcc-aatggtgacctacgtgaagga--tgagctcaga-tcagcagaaaaagtggctaaagggaagtctaggcttattgaagcatccagcttgaatgattctgttgcaatgaggcaaactttcggcaacctatacaagacatttcatctaaacccggggattgtgacaggcagtgcagtcggttgtgaccccgatctgttctggagcaaaatacctgtaatgctagatggacatcttatagcctttgactactccggatatgacgctagcctgagccccgtgtggtttgcttgtttaaagctgctacttgaaaaacttggctattcacacaaggacacaaattacatcgattacctgtgcaactcccaccacctgtacagggataaacactactttgtgcgcggtggcatgccct---caggatgttctggtaccagtatcttcaactcaatgattaacaacatcataatcaggacattaatgttgaaggtatacaaaggcattgacctggatcaattcagga--tgattgcatacggtgatga--tgtgatagcatcttacccctggccgattgacgcctctctgttagccgaagctggcaagggatatgggctgattatgacgcctgcggataaaggggaatgtttcaacgaagtcacctgggctaatgtcacctttttaaag-aggtacttcagagcagatg-agcaataccctttcctggtgcacccggtcatgcccatgaaggacatccatgaatctatcaggtggacgaaagatccaaagaacacccaagatcatgtgcgatccttgtgccaattggcttggcacaatggagagcacgaatacgaagagtttgtccgaa-agattaga-agc-atcccagttgggcgctgtctgactttacctgcgttttcgactttgcgcaggaaatggttggactcttttt--aag--ttagag-acaattt---g-gt-ac-aa-ctta----aattggcttaaccc--taccgcacttaccgaactagacaatggtgcgataggggtaaattctccg-cattcggtgcg-------------------------------------------------------------------------------------------------------------------------------------------------------------------------------------------------------------------------
>AJ276224.1_Human_echovirus_11_genomic_RNA_for_polyprotein
[truncated: 2,948,745 more chars]
