# Supplementary material for: Independent evolution of tetraloop in enterovirus oriL replicative element and its putative binding partners in virus protein 3C
Source: PeerJ. 2017 Oct 6;5:e3896. doi: 10.7717/peerj.3896 (PMC5633025; doi:10.7717/peerj.3896)
Supplement: Supplemental Information 5 [file peerj-05-3896-s005.fas]

>KX162678.1_Enterovirus_C_strain_CAE1219347_complete_genome
--------------ctctggggttgttcccaccccagaggcccacgtggcggccagtactccggtattacggtacccttgtacgcctg-ttttata-ct-cc-c-ttccc--ctgt---aac-ttagaagcata-caaa-c------caagttcaatag-aa-g-ggggtacaaa-ccagtaccaccacgaacaagcactcctgtttccccggtgacattgca-tagactg-tacccacggttgaaagcgatcgatccgttacccgctcctgtacttcgagaagcctagtatcatcttggaatcttcgatgcgttgcgctcagcactcaacc-ccagagtgtagcttaggctgatgagtctggacgtcccccaccggcgacggtggtccaggctgcgttggcggc--ctacctgtggcccaaaaccacaggacgctagttgtg-aacaaggtgtgaagagcctattgagctacaagagagtcctccggcccctgaatgcggctaatcctaaccacggagcaggcag-ttgcaaaccagcaaccggcctgtcgtaacgcgcaagtctgtggcggaa-ccgactactttgggtgtccgtgtttcc-t-ttta-tttttac-a--atggctgcttatggtgacaa-tcatag------attgttatcataaagcgacttggattggccatccggtgaaagtgaaacacattgtttacttgttt-gttggat-tcactccaa----------------tcaactcttttacttacaaactca-tcacaacaactctattaattagag--------------------------------ataagcatc------aca---atgggtgcacaagtttcaagccagaaagttggagcccacgaaaattcaaacagagcctatggcgggtccaccatcaattacactacaatcaattactatagggactctgcaagcaatgcagcaagcaagcaagattttgcacaagatccgtccaagttcaccgaacccattaaggacgtccttattaagaccgctcccatgctaaactccccaaacattgaggcgtgtggttatagtgacagggtaatgcagctaactctgggcaattcaacgatcaccacccaagaagcggccaattctgttgttgcctacggtagatggcctgaatacatcagagataccgaggcaaatccagtagaccaaccgaccgagcccgatgtagccgcgtgcaggttctacacattagataccgtcacttggcgcaaggagtccagagggtggtggtggaaactaccagacgc---tttaaaagacatggggttatttggtcaaaacatgttttatcactatcttgggagggctggctacacagtgcacgtacagtgcaatgcttcaaagtttcatcaaggagctctaggggtgtttgcagttccagaaatgtgtttagctggtgatag---cacaacttacatgttcacaaagtacgagaatgcgaatccaggcgaaaaaggaggtgaattcaaagggagtttcacccttgataccaacgccactaaccctgcacggaacttctgcccagttgattacctcttcgggagtggagtgctggtagggaatgcatt-tgtttatccacatcaaataataaacctgcgcac--------taacaactgtgctacgctagtattgccctatgtaaactcactctcaatagatagcatgacaaagcacaacaactgggggatcgctatcctccccctggcgccactagactttgccactgaatcttccactgagatacccattacactgaccattgctcccatgtgctgcgaattcaatggcttacgcaacatcactgtgccaagaacccaaggattaccagtcctgaacactccagggagtaaccaatatctgaccgcagacaattaccagtctccgtgtgcgatacctgagtttgatgtcactccacccatagacataccaggggaggtgcgcaacatgatggaattggcggaaatagacaccatgatacccctcaacttgacaagtcaacgcaagaacacaatggacatgtatagagtcgagttgagcg---acacgg----ctcactctgacacgccgatcttgtgtctctcgttgtcccccgcttcagaccccagattggcacacactatgttgggtgagatattaaattactacacacactgggcagggtccttgaaatttacctttctcttttgcggctcaatgatggccaccggaaagttattggtttcttacgcaccacccggagcagaggcccccaagagtcgcaaagaagcaatgcttgggacacatgtgatatgggacattgggttgcagtcttcatgcactatggtggtaccttggatcagtaataccacatacagacaaaccatcaacgatagtttcacagaaggtggctacattagcatgttctatcaaactaaggttgttgtcccgttgtccacacccagaaagatggacatcctgggttttgtgtcagcttgcaatgacttcagtgtgcgcttactgcgagatacaacacacattagtcaagaggctatg---------ccacaagga---attggtgacatgattgagggggccattgaagggattactaaaa-------------------atgcattggttcccccgacttccaccaacagcctgcccgacacaaagccga-gcggtccagcccactccaaggagatacctgcattgacagccgtggagacaggggctaccaatccgttggtgccttcggacaccgtgcaaacgcgccatgtcatccagagacgaacgcgatcagagtctacggttgagtcattctttgcaagaggggcttgcgtggctatcattgaggtgga------taatgatgcaccgacaaagcgcgccag---cagattgttttcggtttggaaaataacttacaaagatactgttcaactgagacgcaaactggaatttttcacatattcgagatttgacatggagttcacttttgtggtcacctcaaactacactgatgcaaataacggacatgcattaaaccaagtttatcagataatgtatataccacccggagcacctatccctggtaaatggaatgactacacgtggcagacgtcctctaacccgtcggtgttttacacctatggggctcccccagcaagaatatcagtgccctacgtgggaattgctaatgcgtattcccacttttatgatgggtttgcaaaagtaccactagcgggtcaagcctcgactgaa---ggcgattcgttgtacggtgctgcctcactgaatgattttggatcattggctgttcgcgtggtaaatgatcacaaccccacgcggctcacctccaagatcagagtgtacatgaagccaaagcatgtcagagtctggtgcccacgacctccacgagcagtcccatacttcggaccaggtgttgattataaagatgg---gctcaccccacta---ccagaaaagggattaacgactt---atggatttggacaccaaaacaaagctgtgtacacggctggctacaaaatttgcaattaccacctagctacacaagaagacttgcaaaatgccgtgagtgtcatgtggaacagagatctcttagtggccgagtctaaggcccaaggcacagattccattgccaggtgtgcttgtaacaccggagtgtattattgtgagtccagaagaaagtattacccagtgtcctttgtggggcccactttccaatacatggaggccaatgagtactacccagctagataccaatcccacatgctcattggtcatggttttgcgtcaccaggagactgtggtggtattctcagatgccaacacggagtcatagggatcatcactgctggtggagagggactagtagcattctccgacatcagagacttgtatgcatatgaggaggaggcaatggaacaaggtatttccaattacattgaatctcttggagctgcatttggaagtggattcactcaacaaattggagataagatatcagagctaactagcatggtcaccagcactattactgaaaaactgctaaagaacctgataaaaatcatatcctccctagtcatcattaccagaaactatgaagacaccaccacagtgctggccaccctagcactcttaggttgtgatgtatctccctggcaatggcttaaaaagaaggcatgtgatattcttgagattccatatgttatgaggcaaggcgatagctggttgaagaagttcacagaggcctgcaacgctgctaagggcttagaatgggtttcaaacaaaatctctaaatttattgattggctaaaagagaagatcatcccacaagccagagacaagctggagtttgtcacaaagctgaaacagttggagatgttagagaatcagattgcaaccatccatcagtcatgtccaagtcaggaacatcaggaaatactgtttaacaatgtgaggtggctgtccatacaatccaaaagatttgcaccactctacgcagtagaagcaaagaggatccagaaactagaacacactatcaataactacatacagttcaagagcaaacaccgtattgaaccagtatgtttactagtgcatggtagtcccggcacaggaaaatcagtagccaccaacctgattgccagggctattgcagagaaggagaatacttccacttactcattaccaccagacccctcccattttgacgggtacaaacaacaaggagtagtgattatggatgatctaaaccagaacccagatggtgctgacatgaaactcttttgtcagatggtctccaccgtggaattcatcccaccaatggcttctttggaggagaaaggcatcttgttcacatcaaactatgtcctagcttccaccaactccagtcgaatcacaccacccacggttgcacacagtgacgctctagctaggcgctttgcgtttgacatggacattcaagttatgggagagtactccagagacgggaaattgaacatggcaatggcaaccgaaatgtgc-aaaaactgccatcaaccggcaaa--cttcaagaggtgctgtccgctggtgtgtggaaaagcaatccagttaatggacaaatcttctagagttaggtacagtatcgatcagattacaacaatgatcatcaatgaaaggaacaggaggtccaatatcggcaattgtatggaagcgctttttcaaggcccccttcaatacaaagacctgaaaatagacattaagacttcacccccacccgagtgtatcagtgacctattgcaagcagtggactcccaggaagtgagggattactgtgaaaagaaaggatggattgttaacatcacc-----------agccaggtccagaccgagaggaacatcaacagagcgatgacaattctgcaagcagttaccacttttgcggcagttgctggagtagtgtacgtcatgtacaaactctttgcaggacaccagggggtatatactggattgcccaccaagagacccaatgttcccactatcagaaccgccaaggtgcaaggaccaggctttgactatgctgtggccatggccaaaagaaatattctcacagccactactagtaagggagaattcacaatgcttggggtacatgataatgtggctatcttacccacccacgcctcaccaggggagacgattgtcattgatgggaaggaagttgaggttctggatgccaaagctttggaggaccaagctggaaccaatttgg-aaattacaatagtcaccctcaagagaaacgagaggttcagagacatcagaccacacatccctactcaaatcaccgagacaaatgatggagttttgatcgtgaacactagtaagtatcccagcatgtatgttcctgtcggtgctgtgacagaacagggatatctcaatctcggtggacgccaaaccgctcgtacatt-gatgtacaattttccaaccagagcgggccagtgtgggggagtcatcacctgtactggcaaagtaatcgggatgcatgttggcgggaacggttcacatgggtttgcagcggccctgaagcgatcatacttcactcagagtcaaggtgaaatccagtggatgaggccgtctaaggaagtgggttaccctattatcaatgctccatccaagactaaattagaacccagtgcattccactatgtatttgaaggggtgaaagaacctgcagtattaacaaagaatgaccctaggttgaaatcagattttgaggaagccattttctcaaagtacgtaggcaacaagatcacggaggtggatgaatacatgaaagaagccgtcgatcattacgctggacaactaatgtccctagatatcaatacagaacagatgtgtcttgaggacgccatgtacggcaccgacggtcttgaagctttagatcttag-tactagtgcaggataccc-ctatgttgcaatgggcaa-gaagaagagggacatcttaaacaaacaaaccagagacaccaaagaaatgcagaggctcttggatacttatggtatcaacctacctttagttacatatgtcaaggatgagctcagatcaaagaccaaagtcgagcaaggtaaatccagattgattgaagcttcgagtttgaacgactccgtagcaatgaggatggcatttggaaacctgtatgcagctttccataagaacccaggtgtagtaacaggatctgctgttgggtgtgacccagatttgttttggagcaagataccagtgttaatggaggagaagctttttgcatttgattacacaggctatgatgcttcccttagccctgcttggtttgaggccctcaaaatggttcttgaaaagattggtttcggagacagagtggactacattgactatctaaaccattcacaccacctttacaagaacaaaacatactgtgtcaagggcggcatgccatctggttgctctggcacctcaattttcaattcaatgataaataacttaattatcaggacacttttactgaaaacctacaagggcatagacttagaccacctaaagatgattgcctatggtgatgatgtaattgcttcctacccccatgaggttgacgctagtctcctagcccaatcaggaaaagactatggactaaccatgacaccagctgataaatcagccacctttgaaactgtcacatgggaaaatgtaacattcctgaaaagattcttcagagcagatgagaagtacccatttttgatacatccagtaatgccaatgaaggaaattcatgaatcaattagatggaccaaagatcctaggaacacccaggatcatgttcgctcattgtgcctattggcctggcacaatggtgaagaagaatacaacaaattcttaactaaaattaggagtgtgccaattggaagagctttactgctcccagagtactcaacgctgtaccgccgttggctcgactcattttag--taaccctacctcagtcgaatt-ggatt-gggtcat--------------------------------------------------------------------------------------------------
>KX162685.1_Enterovirus_C_strain_CHA1218985_complete_genome
----ttaaaac-agctctggggttgttcccaccccagaggcccacgtggcggccagtactccggtattacggtacccttgtacgcctg-ttttata-ct-cc-c-ttccc--ctgt---aac-ttagaagcata-caaa-c------caagttcaatag-aa-g-ggggtacaaa-ccagtaccaccacgaacaagcactcctgtttccccggtgacattgca-tagactg-tacccacggctgaaagcgatcgatccgttacccgctcctgtacttcgagaagcctagtatcatcttggaatcttcgatgcgttgcgctcagcactcaacc-ccagagtgtagcttaggctgatgagtctggacgtcccccaccggcgacggtggtccaggctgcgttggcggc--ctacctgtggcccaaagccacaggacgctagttgtg-aacaaggtgtgaagagcctattgagctacaagagagtcctccggcccctgaatgcggctaatcctaaccacggagcaggcag-ttgcaaaccagcaaccggcctgtcgtaacgcgcaagtctgtggcggaa-ccgactactttgggtgtccgtgtttcc-t-ttta-tttttac-a--atggctgcttatggtgacaa-tcatag------attgttatcataaagcgacttggattggccatccggtgaaagtaaaacacattgtttacttgttt-gttggat-tcactccaa----------------ttaactcttttacttacaaactca-ttacaacaactctattaattagag--------------------------------ataagcatc------aca---atgggtgcacaagtttcaagccagaaagttggagcccacgaaaattcaaacagagcctatggcgggtccaccatcaattacactacaatcaattactatagggactctgcaagcaatgcagcaagcaagcaagattttgcacaagatccgtccaagttcaccgaacccattaaggacgtccttattaagaccgctcccatgctaaactccccaaacattgaggcgtgtggttatagtgacagggtaatgcagctaactctgggcaattcaacgatcaccacccaagaagcggccaattctgttgttgcctacggtagatggcctgaatacatcagagataccgaggcaaatccagtagaccaaccaaccgagcccgatgtagccgcgtgcaggttctacacattagataccgtcacttggcgcaaggagtccagagggtggtggtggaaactaccagacgc---tttaaaagacatggggttatttggtcaaaacatgttttatcactatcttgggagggctggctacacagtgcacgtacagtgcaatgcttcaaagtttcatcaaggagctctaggggtgtttgcagttccagaaatgtgtttagctggtgatag---cacaactcacatgttcacaaagtacgagaatgcgaatccaggcgaaaaaggaggtgaattcaaagggagtttcacccttgataccaacgccactaaccctgcacggaacttctgcccagttgattacctcttcgggagtggagtgctggtagggaatgcatt-tgtttatccacatcaaataataaacctgcgcac--------taacaactgtgctacgctagtattgccctatgtaaactcactctcaatagatagcatgacaaagcacaacaactgggggatcgctatcctccccctggcgccactagactttgccactgaatcttccactgagatacccattacactgaccattgctcccatgtgctgcgaattcaatggtttacgcaacatcactgtgccaagaacccaaggattaccagtcctgaacactccagggagtaaccaatacctgaccgcagacaattaccagtctccgtgtgcgatacctgagtttgatgtcactccacccatagacataccaggggaggtgcgcaacatgatggaattggcggaaatagacaccatgatacccctcaacttgacaagtcaacgcaagaacacaatggacatgtatagagtcgagttgagcg---acacgg----ctcactctgacacgccgatcttgtgtctctcgttgtcccccgcttcagaccccagattggcacacactatgttgggtgagatattaaattactacacacactgggcagggtccttgaaatttacctttctcttttgcggctcaatgatggccaccggaaagttattggtttcttacgcaccacccggagcagaggcccccaagagtcgcaaagaagcaatgcttgggacacatgtgatatgggacattgggttgcagtcttcatgcactatggtggtaccttggatcagtaataccacatacagacaaaccatcaacgacagtttcacagaaggtggctacattagcatgttctatcaaactaaggttgttgtcccgttgtccacacccagaaagatggacatcctgggttttgtgtcagcttgcaatgacttcagtgtgcgcttactgcgagatacaacacacattagtcaagaggctatg---------ccacaagga---attggtgacatgattgagggggccattgaagggattactaaaa-------------------atgcattggttcccccgacttccaccaatagcctgcctgacacaaagccga-gcggtccagcccactccaaggagatacctgcattgacagccgtggagacaggggctaccaatccgttggtgccttcggacaccgtgcaaacgcgccatgtcatccagagacgaacgcgatcagagtctacggttgagtcattctttgcaagaggggcttgcgtggctatcattgaggtgga------caatgatgcaccgacaaagcgcgccag---cagattgttttcggtttggaaaataacttacaaagatactgttcaactgagacgcaaactggaatttttcacatattcgagatttgacatggagttcacttttgtggtcacctcaaactacactgatgcaaataacggacatgcattgaaccaagtttatcagataatgtatataccacccggagcacctatccctggtaaatggaatgactatacgtggcagacgtcctctaacccgtcggtgttttacacctatggggctcccccagcaagaatatcagtgccctacgtgggaattgctaatgcgtattcccacttttatgatgggtttgcaaaagtaccactagcgggtcaagcctcaactgaa---ggcgattcgttgtacggtgctgcctcactgaatgattttggatcactggctgttcgcgtggtaaatgatcacaaccccacacggctcacctccaagatcagagtgtacatgaagccaaagcatgtcagagtctggtgcccacgacctccacgagcagtcccatacttcggaccaggtgttgattataaagatgg---gctcaccccacta---ccagaaaagggattaacgactt---atggatttggacaccaaaacaaagctgtgtacacggctggctacaaaatttgcaattaccacctagctacacaagaagacttgcaaaatgccgtgagtgtcatgtggaacagagacctcttagtggccgagtctaaggcccaaggcacagattccattgccaggtgtgcttgtaacaccggagtgtattattgtgagtccagaagaaagtattacccagtgtcctttgtggggcccactttccaatacatggaggccaatgagtactacccagctagataccaatcccacatgctcattggtcatggttttgcgtcaccaggagactgtggtggtattctcagatgccaacacggagtcatagggatcatcactgctggtggagagggactagtagcattctccgacatcagagacttgtatgcatatgaggaggaggcaatggaacaaggtatttccaattacattgagtctcttggagctgcatttggaagtggattcactcaacagattggagataagatatcagagctaactagcatggtcaccagcactattactgaaaaactgctaaagaacctgataaaaatcatatcctccctagtcatcattaccagaaactatgaagacaccaccacagtgctggccaccctagcactcttaggttgtgatgtatctccctggcaatggcttaaaaagaaggcatgtgatattcttgagattccatatgttatgaggcaaggcgatagctggttgaagaagttcacagaggcctgcaacgctgctaagggcttagaatgggtttcgaacaaaatctctaaatttattgattggctaaaagagaagatcatcccacaagccagagacaagctggagtttgtcacaaagctgaaacagttggagatgttagagaatcagattgcaaccatccatcagtcatgtccaagtcaggaacatcaggaaatactgtttaacaatgtgaggtggctgtccatacaatccaaaagatttgcaccactttacgcagtagaagcaaagaggatccagaaactagaacacactatcaataactacatacagttcaagagcaaacaccgtattgaaccagtatgtttactagtgcatggtagtcccggcacaggaaaatcagtagccaccaacctgattgccagggctattgcagagaaggagaatacttccacttactcattaccaccagacccctcccattttgacgggtacaaacaacaaggagtagtgattatggatgatctaaaccagaacccagatggtgctgacatgaaactcttttgtcagatggtctccaccgtggaattcatcccaccaatggcttctttggaggagaaaggcatcttgttcacatcaaactatgtcctagcttccaccaactccagtcgaatcacaccacccacggttgcacacagtgacgctctagctaggcgctttgcgtttgacatggacattcaagttatgggagagtactccagagacgggaaattgaacatggcaatggcaaccgaaatgtgc-aaaaactgccatcaaccggcaaa--cttcaagaggtgctgcccgctggtgtgtggaaaagcaatccagttaatggacaaatcttctagagttaggtacagtatcgatcagattacaacaatgatcatcaatgaaaggaacaggagatccaatatcggcaattgtatggaagcgctttttcaaggcccccttcaatacaaagacctgaaaatagacattaagacttcacccccacccgagtgtatcagtgacctattgcaagcagtggactcccaggaagtgagggactactgtgaaaagaaaggatggattgttaacatcacc-----------agccaggtccagactgagaggaacatcaacagagcgatgacaattctgcaagcagttaccacttttgcggcagttgctggagtagtgtacgtcatgtacaaactctttgcaggacaccagggggcatataccggattgcccaccaagagacccaatgttcccaccatcagaaccgctaaggtgcaaggaccaggttttgactatgctgtggccatggccaaaaggaatattctcacagccactactagtaagggagaattcacaatgcttggggtacatgataatgtggctatcttacccacccacgcctcaccaggggagacgattgtcattgatgggaaggaagttgaagttctggatgctaaagctttggaggaccaagctggaaccaatttgg-aaatcacaatagtcaccctcaagagaaatgagaggttcagagacatcagaccacacatccccactcaaatcaccgagacaaatgatggagttttgatcgtgaacactagtaagtaccccaacatgtatgttcctgtcggtgctgtgacagaacagggatatctcaatctcggtggacgccaaaccgctcgtacatt-gatgtacaattttccaaccagagcgggccagtgtgggggagtcatcacctgtactggcaaagtaatcgggatgcatgttggcgggaacggttcacatgggtttgcagcggccctgaagcgatcatactttactcagagtcaaggtgaaatccagtggatgaggccatctaaggaagtgggttaccctattatcaatgctccatccaagactaaattagaacccagtgcattccactatgtatttgaaggggtgaaagaacctgcagtattaacaaagaatgaccctaggttgaaatcagattttgaggaagccattttctcaaagtacgtaggcaacaagatcacggaggtggatgaatacatgaaagaagccgtcgatcattacgctggacaactaatgtccctggatatcaatacagaacagatgtgtcttgaggacgccatgtacggcaccgacggtcttgaagctttagatcttag-tactagtgcagggtaccc-ctatgttgcaatgggcaa-gaagaagagggacatcttaaacaaacaaaccagagacaccaaagaaatgcagagactcttggatacttatggcatcaacctacctttagttacatatgtcaaggatgagctcagatcaaagaccaaagtcgagcaaggtaaatccagattgattgaagcttcgagtttgaatgactctgtagcgatgaggatggcatttggaaacctgtatgcagcttttcataagaacccaggtgtagtaacaggatctgctgttgggtgtgacccagatttgttttggagcaagataccagtgttaatggaggagaagctttttgcatttgattacacaggctatgatgcttcccttagccctgcttggtttgaggccctcaaaatggttcttgaaaagattggtttcggagacagagtggactacattgactatctaaaccattcacaccacctttacaagaacaaaacatactgtgtcaagggcggcatgccgtctggttgctctggcacctcaattttcaattcaatgataaataacttaattatcaggacacttttactgaaaacctacaagggcatagacttagaccacctaaagatgattgcctatggtgatgatgtaattgcttcctacccccatgaggttgacgctagtctcctagcccaatcaggaaaagactatggactaaccatgacaccagctgataagtcagccacctttgaaactgtcacatgggagaatgtaacattcctgaaaagattcttcagagcagatgagaagtacccatttttgatacatccagtaatgccaatgaaggaaattcatgaatcaattagatggaccaaagatcctaggaacacccaggatcatgttcgctcattgtgcctattggcctggcacaatggtgaagaagaatacaacaaattcttagctaaaattaggagtgtgccaattggaagagctttactgctcccagagtactcaacgctgtaccgccgttggctcgactcattttag--taaccctacctcagtcgaatt-ggatt-gggtt----------------------------------------------------------------------------------------------------
>KX162686.1_Enterovirus_C_strain_CHA1218986_complete_genome
----ttaaaac-agctctggggttgttcccaccccagaggcccacgtggcggccagtactccggtattacggtacccttgtacgcctg-ttttata-ct-cc-c-ttccc--ctgt---aac-ttagaagcata-caaa-c------caagttcaatag-aa-g-ggggtacaaa-ccagtaccaccacgaacaagcactcctgtttccccggtgacattgca-tagactg-tacccacggttgaaagcgatcgatccgttacccgctcctgtacttcgagaagcctagtatcatcttggaatcttcgatgcgttgcgctcagcactcaacc-ccagagtgtagcttaggctgatgagtctggacgtcccccaccggcgacggtggtccaggctgcgttggcggc--ctacctgtggcccaaagccacaggacgctagttgtg-aacaaggtgtgaagagcctattgagctacaagagagtcctccggcccctgaatgcggctaatcctaaccacggagcaggcag-ttgcaaaccagcaaccggcctgtcgtaacgcgcaagtctgtggcggaa-ccgactactttgggtgtccgtgtttcc-t-ttta-tttttac-a--atggctgcttatggtgacaa-tcatag------attgttatcataaagcgacttggattggccatccggtgaaagtaaaacacattgtttacttgttt-gttggat-tcactccaa----------------ttaacacttttacttacaaactca-ttacaacaactctattaattagag--------------------------------ataagcatc------aca---atgggtgcacaagtttcaagccagaaagttggggcccacgaaaattcaaacagagcctatggcgggtccaccatcaattacactacaatcaattactatagggactctgcaagcaatgcagcaagcaagcaagattttgcacaagatccgtccaagttcaccgaacccattaaggacgtccttattaagaccgctcccatgctaaactccccaaacattgaggcgtgtggttatagtgacagggtaatgcagctaactctgggcaattcaacgatcaccacccaagaagcggccaattctgttgttgcctacggtagatggcctgaatacatcagagataccgaggcaaatccagtagaccaaccaaccgagcctgatgtagccgcgtgcaggttctacacattagataccgtcacttggcgcaaggaatccagagggtggtggtggaaactaccagacgc---tttaaaagacatggggttatttggtcaaaacatgttttatcactatcttgggagggctggctacacagtgcacgtacagtgtaatgcttcaaagtttcatcaaggagctctaggggtgtttgcagttccagaaatgtgtttagctggtgatag---cacaactcacatgttcacaaagtacgagaatgcgaatccaggcgaaaaaggaggtgaattcaaagggagtttcacccttgataccaacgccactaaccctgcacggaacttctgcccagttgattacctcttcgggagtggagtgctggtagggaatgcatt-tgtttatccacatcaaataataaacctgcgcac--------taacaactgtgctacgctagtattgccctatgtaaactcactctcaatagatagcatgacaaagcacaacaactgggggatcgctatcctccccctggcgccactagactttgccactgaatcttccactgagatacccatcacactgaccattgctcccatgtgctgcgaattcaatggtttacgcaacatcactgtgccaagaacccaaggattaccagtcctgaacactccagggagtaaccaatacctgaccgcagacaattaccagtctccgtgtgcgatacctgagtttgatgtcactccacccatagacataccaggggaggtgcgcaacatgatggaattggcggaaatagacaccatgatacccctcaacttgacaagtcaacgcaagaacacaatggacatgtatagagtcgagttgagcg---acacgg----ctcactctgacacgccgatcttgtgtctctcgttgtcccccgcttcagaccccagattggcacacactatgttgggtgagatattaaattactacacacactgggcagggtccttgaaatttacctttctcttttgcggctcaatgatggccaccggaaagttattagtttcttacgcaccacccggagcagaggcccccaagagtcgcaaagaagcaatgcttgggacacatgtgatatgggacattgggttgcagtcttcatgcactatggtggtaccttggatcagtaataccatatacagacaaaccatcaacgatagtttcacagaaggtggctacattagcatgttctatcaaactaaggttgttgtcccgttgtccacacccagaaagatggacatcctgggttttgtgtcagcttgcaatgacttcagtgtgcgcttactgcgagatacaacacacattagtcaagaggctatg---------ccacaagga---attggtgacatgattgagggggccattgaagggattactaaaa-------------------atgcattggttcccccgacttccaccaatagcctgcctgacacaaagccga-gcggtccagcccactccaaggagatacccgcattgacagccgtggagacaggggctaccaatccgttggtgccttcggacaccgtgcaaacgcgccatgtcatccagagacgaacgcgatcagagtctacagttgagtcattctttgcaagaggggcttgcgtggctatcattgaggtgga------caatgatgcaccgacaaagcgcgccag---cagattgttttcggtttggaaaataacttacaaagatactgttcaactgagacgcaaactggaatttttcacatattcgagatttgacatggagttcacttttgtggtcacctcaaactacactgatgcaaataacggacatgcattgaaccaagtttatcagataatgtatataccacccggagcacctatccctggtgaatggaatgactatacgtggcagacgtcctctaacccgtcggtgttttacacctatggggctcccccagcaagaatatcagtgccctacgtgggaattgctaatgcgtattcccacttttatgatgggtttgcaaaagtaccactagcgggtcaagcctcaactgaa---ggcgattcgttgtacggtgctgcctcactgaatgattttggatcactggctgttcgcgtggtaaatgatcacaaccccacgcggctcacctccaagatcagagtgtacatgaagccaaagcatgtcagagtctggtgcccacgacctccacgagcagtcccatacttcggaccaggtgttgattataaagatgg---gctcaccccacta---ccagaaaagggattaacgactt---atggatttggacaccaaaacaaagctgtgtacacggctggctacaaaatttgcaattaccacctagctacacaagaagacttgcaaaatgccgtgagtgtcatgtggaacagagacctcttagtggccgagtctaaggcccaaggcacagattccattgccaggtgtgcttgtaacaccggagtgtattattgtgagtccagaagaaagtattacccagtgtcctttgtggggcccactttccaatacatggaggccaatgagtactacccagctagataccaatcccacatgctcattggtcatggttttgcgtcaccaggagattgtggtggtattctcagatgccaacacggagtcatagggatcatcactgctggtggagagggactagtagcattctccgacatcagagacttgtatgcatttgaggaggaggcaatggaacaaggtatttccaattacattgagtctcttggagctgcatttggaagtggattcactcaacagattggagataagatatcagagctaactagcatggtcaccagcactattactgaaaaactgctaaagaacctgataaaaatcatatcctccctagtcatcattaccagaaactatgaagacaccaccacagtgctggccaccctagcactcttaggttgtgatgtatctccctggcaatggcttaaaaagaaggcatgtgatattcttgagattccatatgttatgaggcaaggcgatagctggttgaagaagttcacagaggcctgcaacgctgctaagggcttagaatgggtttcgaacaaaatctctaaatttattgattggctaaaagagaagatcatcccacaagccagggacaagctggagtttgtcacaaagctgaaacagttggagatgttagagaatcagattgcaaccatccatcagtcatgtccaagtcaggaacatcaggaaatactgtttaacaatgtgaggtggctgtccatacaatccaaaagatttgcaccactttacgcagtagaagcaaagaggatccagaaactagaacacactatcaataactacatacagttcaagagcaaacaccgtattgaaccagtatgtttactagtgcatggtagtcccggcacaggaaaatcagtagccaccaacctgattgccagggctattgcagagaaggagaatacttccacttactcattaccaccagacccctcccattttgacgggtacaaacaacaaggagtagtgattatggatgatctaaaccaaaacccagatggtgctgacatgaaactcttttgtcagatggtctccaccgtggaattcatcccaccaatggcttctttggaggagaaaggcatcttgttcacatcaaactatgtcctagcttccaccaactccagtcgaatcacaccacccacggttgcacacagtgacgccctagctaggcgctttgcgttcgacatggacattcaagttatgggagagtactccagagacgggaaattgaatatggcgatggcaaccgaaatgtgc-aaaaactgccatcaaccggcaaa--cttcaagaggtgctgcccgctggtgtgtggaaaagcaatccagttaatggacaaatcttctagagttaggtacagtatcgatcagattacaacaatgatcatcaatgaaaggaacaggagatccaatatcggcaattgtatggaagcgctttttcaaggcccccttcaatacaaagacctgaaaatagacattaagacttcacccccacccgagtgtatcagtgacctactgcaagcagtggactcccaggaagtgagggattactgtgaaaagaaaggatggattgttaacatcacc-----------agccaggtccagactgagaggaacatcaacagagcgatgacaattctgcaagcagttaccacttttgcggcagttgctggggtagtgtacgtcatgtacaaactctttgcaggacaccagggggcatataccggattgcccaccaagagacccaatgttcccaccatcagaaccgctaaggtgcaaggaccaggttttgactatgctgtggccatggccaaaagaaatattctcacagccactactagtaagggagaattcacaatgcttggggtacatgataatgtggctatcttacccacccacgcctcaccaggggagacgattgtcattgatgggaaggaagttgaggttctggatgccaaagctttggaggaccaagctggaaccaatttgg-aaatcacaatagtcaccctcaagagaaatgagaggttcagagacatcagaccacacatccccactcaaatcactgagacaaatgatggagttttgatcgtgaacactagtaagtaccccaacatgtatgttcctgtcggtgctgtgacagaacagggatatctcaatctcggtggacgccaaaccgctcgtacatt-gatgtacaattttccaaccagagcgggccagtgtgggggagtcatcacctgtactggcaaagtaatcgggatgcatgttggcgggaacggttcacatgggtttgcagcggccctgaagcgatcatactttactcagagtcaaggtgaaatccagtggatgaggccatctaaggaagtgggttaccctattatcaatgctccatccaagactaaattagagcccagtgcattccactatgtatttgaaggggtgaaagaacctgcagtattaacaaagaatgaccctaggttgaaatcagattttgaagaagccattttctcaaagtacgtaggcaacaagatcacggaggtggatgaatacatgaaagaagccgtcgatcattacgctggacaactaatgtccctagatatcaatacagaacagatgtgtcttgaggacgccatgtacggcaccgacggtcttgaagctttagatcttag-tactagtgcagggtaccc-ctatgttgcaatgggcaa-gaagaagagggacatcttaaacaaacaaaccagagacaccaaagaaatgcagagactcttggatacttatggtatcaacctacctttagttacatatgtcaaggatgagctcagatcaaagaccaaagtcgagcaaggtaaatccagattgattgaagcttcgagtttgaatgactccgtagcaatgaggatggcatttggaaacctgtatgcagcttttcataagaacccaggtgtagtaacaggatctgctgttgggtgtgacccagatttgttttggagcaagataccagtgttaatggaggagaagctttttgcatttgattacacaggctatgatgcttcccttagccctgcttggtttgaggccctcaaaatggttcttgaaaagattggtttcggagacagagtggactacattgactatctaaaccattcacaccacctttacaagaacaaaacatactgtgtcaagggcggcatgccatctggttgctctggcacctcaattttcaattcaatgataaataacttaattatcaggacacttttactgaaaacctacaagggcatagacttagaccacctaaagatgattgcctatggtgatgatgtaattgcttcctacccccatgaggttgacgctagtctcctagcccaatcaggaaaagactatggactaaccatgacaccagctgataaatcagccacctttgaaactgtcacatgggagaatgtaacattcctgaaaagattcttcagagcagatgagaagtacccatttttgatacatccagtaatgccaatgaaggaaattcatgaatcaattagatggaccaaagatcctaggaacacccaggatcatgttcgctcgttgtgcctattggcctggcacaatggtgaagaagaatacaacaaattcttagctaaaattaggagtgtgccaattggaagagctttactgctcccagagtactcaacgctgtaccgccgttggctcgactcattttag--taaccctacctcagtcgaatt-ggatt-gggttatactgttgtgggggtaaatttttctttaattcgggtc--------------------------------------------------------------
>KX162687.1_Enterovirus_C_strain_CHA1218987_complete_genome
--------------ctctggggttgttcccaccccagaggcccacgtggcggccagtactccggtattacggtacccttgtacgcctg-ttttata-ct-cc-c-ctccc--ctgt---aac-ttagaagcata-caaa-c------caagttcaatag-aa-g-ggggtacaaa-ccagtaccaccacgaacaagcactcctgtttccccggtgacattgca-tagactg-tacccacggttgaaagcgatcgatccgttacccgctcctgtacttcgagaagcctagtatcatcttggaatcttcgatgcgttgcgctcagcactcaacc-ccagagtgtagcttaggctgatgagtctggacgtcccccaccggcgacggtggtccaggctgcgttggcggc--ctacctgtggcccaaagccacaggacgctagttgtg-aacaaggtgtgaagagcctattgagctacaagagagtcctccggcccctgaatgcggctaatcctaaccacggagcaggcag-ttgcaaaccagcaaccggcctgtcgtaacgcgcaagtctgtggcggaa-ccgactactttgggtgtccgtgtttcc-t-ttta-tttttac-a--atggctgcttatggtgacaa-tcatag------attgttatcataaagcgacttggattggccatccggtgaaagtaaaacacattgtttacttgttt-gttggat-tcactccaa----------------ttaactcttttacttacaaactca-ttacaacaactctattaattagag--------------------------------ataagcatc------aca---atgggtgcacaagtttcaagccagaaagttggagcccacgaaaattcaaacagagcttatggcgggtccaccatcaattacactacaatcaattactatagggactctgcaagcaatgcagcaagcaagcaagattttgcacaagatccgtccaagtttaccgaacccattaaggacgtccttattaagaccgctcccatgctaaactccccaaacattgaggcgtgtggttatagtgacagggtaatgcagctaactctgggcaattcaacgatcaccacccaagaagcggccaattctgttgttgcctacggtagatggcctgaatacatcagagataccgaggcaaatccagtagaccaaccaaccgagcccgatgtagccgcgtgcaggttctacacattagataccgtcacttggcgcaaggagtccagagggtggtggtggaaactaccagacgc---tttaaaagacatggggttatttggtcaaaacatgttttatcactatcttgggagggctggctacacagtgcacgtacagtgcaatgcttcaaagtttcatcaaggagctctaggggtgtttgcagttccagaaatgtgtttagctggtgatag---cacaactcacatgttcacaaagtacgagaatgcgaatccaggcgaaaaaggaggtgaattcaaagggagtttcacccttgataccaacgccactaaccctgcacggaacttctgcccagttgattacctcttcgggagtggagtgctggtagggaatgcatt-tgtttatccacatcaaataataaacctgcgcac--------taacaactgtgctacgctagtattgccctatgtaaactcactctcaatagatagcatgacaaagcacaacaactgggggatcgctatcctccccctggcgccactagactttgccactgaatcttccactgagatacccattacactgaccattgctcccatgtgctgcgaattcaatggtttacgcaacatcactgtgccaagaacccaaggattaccagtcctgaacactccagggagtaaccaatacctgaccgcagacaattaccagtctccgtgtgcgatacctgagtttgatgtcactccacccatagacataccaggggaggtgcgcaacatgatggaattggcggaaatagacaccatgatgcccctcaacttgacaagtcaacgcaagaacacaatggacatgtatagagtcgagttgagtg---acacgg----ctcactctgacacgccgatcttgtgtctctcgttgtcccccgcttcagaccccagattggcacacactatgttgggtgagatattaaattactacacacactgggcagggtccttgaaatttacttttctcttttgcggctcaatgatggccaccggaaagttattggtttcttacgcaccacccggagcagaggcccccaagagtcgcaaagaagcaatgcttgggacacatgtgatatgggacattgggttgcagtcttcatgcactatggtggtaccttggatcagtaataccacatacagacaaaccatcaacgatagtttcacagaaggtggctacattagcatgttctatcaaactaaggttgttgtcccgttgtccacacccagaaagatggacatcctgggttttgtgtcagcttgcaatgacttcagtgtgcgcttactgcgagatacaacacacattagtcaagaggctatg---------ccacaagga---attggtgacatgattgagggggccattgaagggattactaaaa-------------------atgcattggttcccccgacttccaccaatagcctgcctgacacaaagccga-gcggtccagcccactccaaggagatacctgcattgacagccgtggagacaggggctaccaatccgttggtgccttcggacaccgtgcaaacgcgccatgtcatccagagacgaacgcgatcagagtctacggttgagtcattctttgcaagaggggcttgcgtggctatcattgaggtgga------caatgatgcaccgacaaagcgcgccag---cagattgttttcggtttggaaaataacctacaaagatactgttcaactgagacgcaaactggaatttttcacatattcgagatttgacatggagttcacttttgtggtcacctcaaactacactgatgcaaataacggacatgcattgaaccaagtttatcagataatgtatataccacccggagcacctatccctggtaaatggaatgattatacgtggcagacgtcctctaacccgtcggtgttttacacctatggggctcccccagcaagaatatcagtgccttacgtgggaattgctaatgcgtattcccacttttatgatgggtttgcaaaagtaccactagcgggtcaagcctcaactgaa---ggcgattcgttgtacggtgctgcctcactgaatgattttgggtcactggctgttcgcgtggtaaatgatcacaaccccacgcgactcacctccaagatcagagtgtacatgaagccaaagcatgtcagagtctggtgcccacgacctccacgagcagtcccatacttcggaccaggtgttgattataaagatgg---gctcaccccacta---ccagaaaagggattaacgactt---atggatttggacaccaaaacaaagctgtgtacacagctggctacaaaatttgcaattaccacctagctacacaagaagacttgcaaaatgccgtgagtgtcatgtggaacagagacctcttagtgaccgagtctaaggcccaaggcacagattccattgccaggtgtgcttgtaacaccggagtgtattattgtgagtccagaagaaagtattacccagtgtcctttgtggggcccactttccaatacatggaggccaatgagtactacccagctagataccaaacccacatgctcattggtcatggctttgcgtcaccaggagactgtggtggtattcttagatgccaacacggagtcatagggatcatcactgctggtggagagggactagtagcattctccgacatcagagacttgtatgcatatgaggaggaggcaatggaacaaggtatttccaattacattgagtctcttggagctgcatttggaagtggattcactcaacagattggagataagatatcagagctaactagcatggtcactagcactattactgaaaaactgctaaagaacctgataaaaatcatatcctccctagtcatcattaccagaaactatgaagacaccaccacagtgctggccaccctagcactcctaggttgtgatgtatctccctggcaatggcttaaaaagaaggcatgtgatattcttgagattccatatgttatgaggcaaggcgatagctggttgaagaagttcacagaggcctgcaacgctgctaagggcttagaatgggtttcgaacaaaatctctaaatttattgattggctaaaagagaagatcatcccacaagccagagacaagctggagtttgtcacaaagctgaaacagttggagatgttagagaatcagattgcaaccatccatcagtcatgtccaagtcaggaacatcaggaaatactgtttaacaatgtgaggtggctgtccatacaatccaaaagatttgcaccactttacgcagtagaagcaaagaggatccagaaactagaacacactatcaataactacatacagttcaagagcaaacaccgtattgaaccagtatgtttactagtgcatggtagtcccggcacaggaaaatcagtagccaccaacctgattgccagggctattgcagagaaggagaatacttccacttactcattaccaccagacccctcccattttgacgggtacaaacaacaaggagtagtgattatggatgatctaaaccagaacccagatggtgctgacatgaaactcttttgtcagatggtctccaccgtggaattcatcccaccaatggcttctttggaggagaaaggcatcttgttcacatcaaactatgtcctagcttccaccaactccagtcgaattacaccacccacggttgcacacagtgacgctctagctaggcgctttgcgtttgacatggacattcaagttatgggagagtactccagagacgggaaattgaacatggcaatggcaaccgaaatgtgc-aaaaactgccatcaaccggcaaa--cttcaagaggtgctgcccgctggtgtgtggaaaagcaatccagttaatggacaaatcttctagagttaggtacagtatcgatcagattacaacaatgatcatcaatgaaaggaacaggagatccaatatcggcaattgtatggaagcgctttttcaaggcccccttcaatacaaagacctgaaaatagacattaagacttcacccccacccgagtgtatcagtgacctattgcaagcagtggactcccaggaagtgagggattactgtgaaaagaaaggatggattgttaacatcacc-----------agccaggtccagactgagaggaatatcaacagagcgatgacaattctgcaagcagttaccacttttgcggcagttgctggagtagtgtacgtcatgtacaaactctttgcaggacaccagggggcatataccggattgcccaccaagagacccaatgttcccactatcagaaccgctaaggtgcaaggaccaggttttgactatgcagtggccatggccaaaagaaatattctcacagccactactagtaagggagaattcacaatgcttggagtacatgataatgtggctatcttacccacccacgcctcaccaggggagacgattgtcattgatgggaaggaagttgaagttctggatgccaaagctttggaggaccaagttggaaccaatttgg-aaatcacaatagtcaccctcaagagaaatgagaggttcagagacatcagaccacacatccccacccaaatcaccgagacaaatgatggagttttgatcgtgaacactagtaagtaccccaacatgtatgttcctgtcggtgctgtgacagaacagggatatctcaatctcggtggacgccaaaccgctcgtacatt-gatgtacaattttccaaccagagcgggccagtgtgggggtgtcatcacctgtactggcaaagtaatcgggatgcatgttggcgggaacggttcacatgggtttgcagcggccctgaagcgatcatactttactcagagtcaaggtgaaatccagtggatgaggccatctaaggaagtgggttaccctattatcaatgctccatccaagactaaattagaacccagtgcattccactatgtatttgaaggggtgaaagaacctgcagtattaacaaagaatgaccctaggttgaaaacagattttgaggaagccattttctcaaagtacgtaggcaacaagatcacggaggtggatgaatacatgaaagaagccgtcgatcattacgctggacaactaatgtccctagatatcaatacagaacagatgtgtcttgaggacgccatgtacggcaccgacggtcttgaagctttagatcttag-tactagtgcagggtaccc-ctatgttgcaatgggcaa-gaaaaagagggacatcttaaacaaacaaaccagagacaccaaagaaatgcagagactcttggatacttatggtatcaacctacctttagttacatatgtcaaggatgagcttagatcaaagaccaaagtcgagcaaggtaaatccagattgattgaagcttcgagtttgaatgactccgtagcaatgaggatggcatttggaaacctgtatgcagcttttcataagaacccaggtgtagtaacaggatctgctgttgggtgtgacccagatttgttttggagcaagataccagtgttaatggaggagaagctttttgcatttgattacacaggctatgatgcttcccttagccctgcttggtttgaggccctcaaaatggttcttgaaaagattggtttcggagacagagtggactacattgactatctaaaccattcacaccacctttacaagaacaaaatatactgtgtcaagggcggcatgccatctggttgctctggcacctcaattttcaattcaatgataaataacttaattatcaggacacttttactgaaaacctacaagggcatagacttagaccacctaaagatgattgcctatggtgatgatgtaattgcttcctacccccatgaggttgacgctagtctcctagcccaatcaggaaaagactatggactaaccatgacgccagctgataaatcagccacctttgaaactgtcacatgggagaatgtaacattcctgaaaagattcttcagagcagatgagaagtacccatttttgatacatccagtaatgccaatgaaggaaattcatgaatcaattagatggaccaaagatcctaggaacacccaggatcatgttcgctcattgtgcctattggcctggcacaatggtgaagaagaatacaacaaattcttagctaaaattaggagtgtgccaattggaagagctttactgctcccagagtactcaacgctgtaccgccgttggctcgactcattttag--taaccc-------------------------------------------------------------------------------------------------------------------------------
>KX162690.1_Enterovirus_C_strain_CHA1219348_complete_genome
----ttaaaac-agctctggggttgttcccaccccagaggcccacgtggcggccagtactccggtattacggtacccttgtacgcctg-ttttata-ct-cc-c-ttccc--ctgt---aac-ttagaagcata-caaa-c------caagttcaatag-aa-g-ggggtacaaa-ccagtaccaccacgaacaagcactcctgtttccccggtgacattgca-tagactg-tacccacggttgaaagcgatcgatccgttacccgctcctgtacttcgagaagcctagtatcatcttggaatcttcgatgcgttgcgctcagcactcaacc-ccagagtgtagcttaggctgatgagtctggacgtcccccaccggcgacggtggtccaggctgcgttggcggc--ctacctgtggcccaaagccacaggacgctagttgtg-aacaaggtgtgaagagcctattgagctacaagagagtcctccggcccctgaatgcggctaatcctaaccacggagcaggcag-ttgcaaaccagcaaccggtctgtcgtaacgcgcaagtctgtggcggaa-ccgactactttgggtgtccgtgtttcc-t-ttta-tttttac-a--atggctgcttatggtgacaa-tcatag------attgttatcataaagcgacttggattggccatccggtgaaagtaaaacacattgtttacttgttt-gttggat-tcactccaa----------------ttaacccttttacttacaaactca-ttacaacaactctattaattagag--------------------------------ataagcatc------aca---atgggtgcacaagtttcaagccagaaagttggagcccacgaaaattcaaacagagcctatggcgggtccaccatcaattacactacaatcaattactatagggactctgcaagcaatgcagcaagcaagcaagattttgcacaagatccgtccaagttcaccgaacccattaaggacgtccttattaagaccgctcccatgctaaactccccaaacattgaggcgtgtggttatagtgacagggtaatgcagctaactctgggcaattcaacgatcaccacccaagaagcggccaattctgttgttgcctacggtagatggcctgaatacatcagagataccgaggcaaatccagtagaccaaccaaccgagcccgatgtagccgcgtgcaggttctacacattagataccgtcacttggcgcaaggagtccagagggtggtggtggaaactaccagacgc---tttaaaagacatggggttatttggtcaaaacatgttttatcactatcttgggagggctggctacacagtgcacgtacagtgcaatgcttcaaagtttcatcaaggagctctaggggtgtttgcagttccagaaatgtgtttagctggtgatag---cacaactcacatgttcacaaagtacgagaatgcgaacccaggcgaaaaaggaggtgaattcaaagggagtttcacccttgataccaacgccactaaccctgcacggaacttctgcccagttgattacctcttcgggagtggagtgctggtagggaatgcatt-tgtttatccacatcaaataataaacctgcgcac--------taacaactgtgctacgctagtattgccctatgtaaactcactctcaatagatagcatgacaaagcacaacaactgggggatcgctatcctccccctggcgccactagactttgccactgaatcttccactgagatacccattacactgaccattgctcccatgtgctgcgaattcaatggtttacgcaacatcactgtgccaagaacccaaggattaccagtcctgaacactccagggagtaaccaatacctgaccgcagacaattaccagtctccgtgtgcgatacctgagtttgatgtcactccacccatagacataccaggggaggtgcgcaacatgatggaattggcggaaatagacaccatgatacccctcaacttaacaagtcaacgcaagaacacaatggacatgtatagagtcgagttgagtg---acacgg----ctcactctgacacgccgatcttgtgtctctcgttgtcccccgcttcagaccccagattggcacacactatgttgggtgagatattaaattactacacacactgggcagggtccttgaaatttacctttctcttttgcggctcaatgatggccaccggaaagttattggtttcttacgcaccacccggagcagaggcccccaagagtcgcaaagaagcaatgcttgggacacatgtgatatgggacattgggttgcagtcttcatgcactatggtggtaccttggatcagtaataccatatacagacaaaccatcaacgatagtttcacagaaggtggctacattagcatgttctatcaaactaaggttgttgtcccgttgtccacacccagaaagatggacatcctgggttttgtgtcagcttgcaatgacttcagtgtgcgcttactgcgagatacaacacacattagtcaagaggctatg---------ccacaagga---attggtgacatgattgagggggccattgaagggattactaaaa-------------------atgcattggttcccccgacttccaccaatagcctgcctgacacaaagccga-gcggtccagcccactccaaggagatacctgcattgacagccgtggagacaggggctaccaatccgttggtgccttcggacaccgtgcaaacgcgccatgtcatccagagacgaacgcgatcagagtctacggttgagtcattctttgcaagaggggcttgcgtggctatcattgaggtgga------caatgatgcaccgacaaagcgcgccag---cagattgttttcggtttggaaaataacctacaaagatactgtgcaactgagacgcaaactggaatttttcacatattcgagatttgacatggagttcacttttgtggtcacctcaaactacactgatgcaaataacggacatgcattgaaccaagtttatcagataatgtatataccacccggagcacctatccctggtaaatggaatgactatacgtggcagacgtcctctaacccgtcggtgttttacacctatggggctcccccagcaagaatatcagtgccctacgtgggaattgctaatgcgtattcccacttttatgatgggtttgcaaaagtaccactagcgggtcaagcctcaactgaa---ggcgattcgttgtacggtgctgcctcactgaatgattttggatcactggctgttcgcgtggtaaatgatcacaaccccacgcggctcacctccaagatcagagtgtacatgaagccaaagcatgtcagagtctggtgcccacgacctccacgagcagtcccatacttcggaccaggtgttgattataaagatgg---gctcaccccacta---ccagaaaagggattaacgactt---atggatttggacaccaaaacaaagctgtgtacacagctggctacaaaatttgcaattaccacctagctacacaagaagacttgcaaaatgccgtgagtgtcatgtggaacagagacctcttagtggccgagtctaaggcccaaggcacagattccattgccaggtgtgcttgtaacaccggagtgtattattgtgagtccagaagaaagtattacccagtgtcctttgtggggcctactttccaatacatggaggccaatgagtactacccagctagataccaatcccacatgctcattggtcatggttttgcgtcaccaggagactgtggtggtattctcagatgccaacacggagtcatagggatcatcactgctggtggagagggactagtagcattctccgacatcagagacttgtatgcatatgaggaggaggcaatggaacaaggtatttccaattacattgagtctcttggagctgcatttggaagtggattcactcaacagattggagataaaatatcagagctaactagcatggtcactagcactattactgaaaaactgctaaagaacctgataaaaatcatatcctccctagtcatcattaccagaaactatgaagacaccaccacagtgctggccaccctagcactcctaggttgtgatgtatctccctggcaatggcttaaaaagaaggcatgtgatattcttgagattccatatgttatgaggcaaggcgatagctggttgaagaagttcacagaggcctgcaacgctgctaagggcttagaatgggtttcgaacaaaatctctaaatttattgattggctaaaagagaagatcatcccacaagccagagacaagctggagtttgtcacaaagctgaaacagttggagatgttagagaatcagattgcaaccatccatcagtcatgtccaagtcaggaacatcaggaaatactgtttaacaatgtgaggtggctgtccatacaatccaaaagatttgcaccactttacgcagtagaagcaaagaggatccagaaactagaacacactatcaataactacatacagttcaagagcaaacatcgtattgaaccagtatgtttactagtgcatggtagtcccggcacaggaaaatcagtagccaccaacctgattgccagggctattgcagagaaggagaatacttccacttactcattaccaccagacccctcccattttgacgggtacaaacaacaaggagtagtgattatggatgatctaaaccagaacccagatggtgctgacatgaaactcttttgtcagatggtctccaccgtggaattcatcccaccaatggcttctttggaggagaaaggcatcttgttcacatcaaactatgtcctagcttccaccaactccagtcgaatcacaccacccacggttgcacacagtgacgctctagctaggcgctttgcgtttgacatggacattcaagttatgggagagtactccagagacgggaaattgaacatggcaatggcaaccgaaatgtgc-aaaaactgccatcaaccggcaaa--cttcaggaggtgctgcccgctggtgtgtggaaaagcaatccagttaatggacaaatcttctagagttaggtacagtatcgatcagattacaacaatgatcatcaatgaaaggaacaggagatccaatatcggcaattgtatggaagcgctttttcaaggcccccttcaatacaaagacctgaaaatagacattaagacttcacccccacccgagtgtatcagtgacctattgcaagcagtggactcccaggaagtgagggattactgtgaaaagaaaggatggattgttaacatcacc-----------agccaggtccagactgagaggaacatcaacagagcgatgacaattctgcaagcggttaccactttcgcggcagttgctggagtagtgtacgtcatgtacaaactctttgcaggacaccagggggcatataccggattgcccaccaagagacccaatgttcctactatcagaaccgctaaggtgcaaggaccaggttttgactatgcagtggccatggccaaaagaaacattctcacagccactactagtaagggagaattcacaatgcttggagtacatgataatgtggctatcttacccacccacgcctcaccaggggagacgattgtcattgatgggaaggaagttgaagttctggatgccaaagctttggaggaccaagctggaaccaatttgg-aaatcacaatagtcaccctcaagagaaatgagaggttcagagacatcagaccacacatccccacccaaatcaccgagacaaatgatggagttttgatcgtgaacactagtaagtaccccaacatgtatgttcctgtcggtgctgtgacagaacagggatatctcaacctcggtggacgccaaaccgctcgtacatt-gatgtacaattttccaaccagagcgggccagtgtgggggagtcatcacctgtactggcaaagtaatcgggatgcatgttggcgggaacggttcacatgggtttgcagcggccctgaagcgatcatactttactcagagtcaaggtgaaatccagtggatgaggccatctaaggaagtgggttaccctattatcaatgctccatccaagactaaattagaacccagtgcattccactatgtatttgaaggggtgaaagaacctgcagtattaacaaagaatgaccctaggttgaaaacagattttgaggaagccattttctcaaagtacgtaggcaacaagatcacggaggtggatgaatacatgaaagaagccgtcgatcattacgctggacaactaatgtccctagatatcaatacagaacagatgtgtcttgaggacgccatgtacggcaccgacggtcttgaagctttagatcttag-tactagtgcggggtaccc-ctatgttgcaatgggcaa-gaagaagagggacatcttaaacaaacaaaccagagacaccaaagaaatgcagagactcttggatacttatggtatcaacctacctttagttacatatgtcaaggatgagctcagatcaaagaccaaagtcgagcaaggtaaatccagattgattgaagcttcgagtttgaatgactccgtagcaatgaggatggcatttggaaacctgtatgcagcttttcataagaacccaggtgtagtaacaggatctgctgttgggtgtgacccagatttgttttggagcaagataccagtgttaatggaggagaagctttttgcatttgattacacaggatatgatgcttcccttagccctgcttggtttgaggccctcaaaatggttcttgaaaagattggtttcggagacagagtggactacattgactatctaaaccattcacaccacctttacaagaacaaaatatactgtgtcaagggcggcatgccatctggttgctctggcacctcaattttcaattcaatgataaataacttaattatcaggacacttttactgaaaacctacaagggcatagacttagaccacctaaagatgattgcctatggtgatgatgtaattgcttcctacccccatgaggttgacgctagtctcctagcccaatcaggaaaagactatggactaaccatgacaccagctgataaatcagccacctttgaaactgtcacatgggagaatgtaacattcctgaagagattcttcagagcagatgagaagtacccatttttgatacatccagtaatgccaatgaaggaaattcatgaatcaattagatggaccaaagatcctaggaacacccaggatcatgttcgctcattgtgcctattggcctggcacaatggtgaagaagaatacaacaaattcttagctaaaatcaggagtgtgccaattggaagagctttactgctcccagagtactcaacgctgtaccgccgttggctcgactcattttag--taaccc-------------------------------------------------------------------------------------------------------------------------------
>KX162688.1_Enterovirus_C_strain_CHA1219345_complete_genome
-------------------------ttcccaccccagaggcccacgtggcggccagtactccggtattacggtacccttgtacgcctg-ttttata-ct-cc-c-ttccc--ctgt---aac-ttagaagcata-caaa-c------caagttcaatag-aa-g-ggggtacaaa-ccagtaccaccacgaacaagcactcctgtttccccggtgacattgca-tagactg-tacccacggttgaaagcgatcgatccgttacccgctcctgtacttcgagaagcctagtatcatcttggaatcttcgatgcgttgcgctcagcactcaacc-ccagagtgtagcttaggctgatgagtctggacgtcccccaccggcgacggtggtccaggctgcgttggcggc--ctacctgtggcccaaagccacaggacgctagttgtg-aacaaggtgtgaagagcctattgagctacaagagagtcctccggcccctgaatgcggctaatcctaaccacggagcaggcag-ttgcaaaccagcaaccggcctgtcgtaacgcgcaagtctgtggcggaa-ccgactactttgggtgtccgtgtttcc-t-ttta-tttttac-a--atggctgcttatggtgacaa-tcatag------attgttatcataaagcgacttggattggccatccggtgaaagtgaaacacattgtttacttgttt-gttggat-tcactccga----------------ttaactcttttacttacaaactca-ttacaacaactctattaattagag--------------------------------ataagcgtc------aca---atgggtgcacaagtttcaagccagaaagttggagcccacgaaaattcaaacagagcctatggcgggtccaccatcaattacactacaatcaattactatagggactctgcaagcaatgcagcaagcaagcaagattttgcacaagatccgtccaagttcaccgaacccattaaggacgtccttattaagaccgctcccatgctaaactccccaaacattgaggcgtgtggttatagtgacagggtaatgcagctaactctgggcaattcaacgatcaccacccaagaagcggccaattctgttgttgcctacggtagatggcctgaatacatcagagataccgaggcaaatccagtagaccaaccaaccgagcccgatgtagccgcgtgcaggttctacacattagataccgtcacttggcgcaaggagtccagagggtggtggtggaaactaccagacgc---tttaaaagacatggggttatttggtcaaaacatgttttatcactatcttgggagggctggctacacagtgcacgtacagtgcaatgcttcaaagtttcatcaaggagctctaggggtgtttgcagttccagaaatgtgtttagctggtgatag---cacaactcacatgttcacaaagtacgagaatgcgaatccaggcgaaaaaggaggtgaattcaaagggagtttcacccttgataccaacgccactaaccctgcacggaacttctgcccagttgattacctcttcgggagtggagtgctggtagggaatgcatt-tgtttatccacatcaaataataaacctgcgcac--------taacaactgtgctacgctagtattgccctatgtaaactcactctcaatagatagcatgacaaagcacaacaactgggggatcgctatcctacccctggcgccactagactttgccactgaatcttccactgagatacccatcacactgaccattgctcccatgtgctgcgaattcaatggtttacgcaacatcactgtgccaagaacccaaggattaccagtcctgaacactccagggagtaaccaatacctgaccgcagacaattaccagtctccgtgtgcgatacctgagtttgatgtcactccacccatagacataccaggggaggtgcgcaacatgatggaattggcggaaatagacaccatgatacccctcaacttgacaagtcaacgcaagaacacaatggacatgtatagagtcgagttgagtg---acacgg----ctcactctgacacgccgatcttgtgtctctcgttgtcccccgcttcagaccccagattggcacacactatgttgggtgagatattaaattactacactcactgggcagggtccttgaaatttacctttctcttttgcggctcaatgatggccaccggaaagttattggtttcttacgcaccacccggagcagaggcccccaagagtcgcaaagaagcaatgcttgggacacatgtgatatgggacattgggttgcagtcttcatgcactatggtggtaccttggatcagtaataccacatacagacaaaccatcaacgatagtttcacagaaggtggctacattagcatgttctatcaaactaaggttgttgtcccgttgtccacacccagaaagatggacatcctgggttttgtgtcagcttgcaatgacttcagtgtgcgcttactgcgagatacaacacacattagtcaagaggctatg---------ccacaagga---attggtgacatgattgagggggccattgaagggattactaaaa-------------------atgcattggttcccccgacttccaccaatagcctgcctgacacaaagccga-gcggtccagcccactccaaggagatacctgcattgacagccgtggagacaggggctaccaatccgttggtgccttcggacaccgtgcaaacgcgccatgtcatccagagacgaacgcgatcagagtctacggttgagtcattctttgcaagaggggcttgcgtggctatcattgaggtgga------caatgatgcaccgacaaagcgcgccag---cagattgttttcggtttggaaaataacctacaaagatactgttcaactgagacgcaaactggagtttttcacatattcgagatttgacatggagttcacttttgtggtcacctcaaactacactgatgcaaataacggacatgcattgaaccaagtttatcagataatgtatataccacccggagcacctatccctggtaagtggaatgactatacgtggcagacgtcctctaacccgtcggtgttttacacctatggggctcccccagcaagaatatcagtgccctacgtgggaattgctaatgcgtattcccacttttatgatgggtttgcaaaagtaccactagcgggtcaagcctcaactgaa---ggcgattcgttgtacggtgctgcctcactgaatgattttggatcactggctgttcgcgtggtaaatgatcacaaccccacgcggctcacctccaagatcagagtgtacatgaagccaaagcatgtcagagtctggtgcccacgacctccacgagcagtcccatacttcggaccaggtgttgattataaagatgg---gctcaccccacta---ccagaaaagggattaacgactt---atggatttggacaccaaaacaaagctgtgtacacagctggctacaaaatttgcaattaccacctagctacacaagaagacttgcaaaatgccgtgagtgtcatgtggaacagagacctcttagtggccgagtctaaggcccaaggcacagattccattgccaggtgtgcttgtaacaccggagtgtattattgtgagtccagaagaaagtattacccagtgtcctttgtggggcccactttccaatacatggaggccaatgagtactacccagctagataccaatcccacatgctcattggtcatggttttgcgtcaccaggagactgtggtggtattctcagatgccaacacggagtcatagggatcatcactgctggtggagagggactagtagcattctccgacatcagagacttgtatgcatatgaggaggaggcaatggaacaaggtatttccaattacattgagtctcttggagctgcatttggaagtggattcactcaacagattggagataagatatcagagctaactagcatggtcactagcactattactgaaaaactgctaaagaacctgataaaaatcatatcctccctagtcatcattaccagaaactatgaagacaccaccacagtgctggccaccctagcactcctaggttgtgatgtatctccctggcaatggcttaaaaagaaggcatgtgatattcttgagattccgtatgttatgaggcaaggcgatagctggttgaagaagttcacagaggcctgcaacgctgctaagggcttagaatgggtttcgaacaaaatctctaaattcattgattggctaaaagagaagatcatcccacaagccagagacaagctggagtttgtcacaaagctgaaacagttggagatgttagagaatcagattgcaaccatccatcagtcatgtccaagtcaggaacatcaggaaatactgtttaacaatgtgaggtggctgtccatacaatccaaaagatttgcaccactttacgcagtagaagcaaagaggatccagaaactagaacacactatcaataactacatacagttcaagagcaaacaccgtattgaaccagtatgtttactagtgcatggtagtcccggcacaggaaaatcagtagccaccaacctgattgccagggctattgcagagaaggagaatacttccacctactcattaccaccagacccctcccattttgacgggtacaaacaacaaggagtagtgattatggatgatctaaaccagaacccagatggtgctgacatgaaactcttttgtcagatggtctccaccgtggaattcatcccaccaatggcttctttggaggagaaaggcatcttgttcacatcaaactatgtcctagcttccaccaactccagtcgaatcacaccacccacggttgcacacagtgacgctctagctaggcgctttgcgtttgacatggacattcaagttatgggagagtactccagagacgggaaattgaacatggcaatggcaaccgaaatgtgc-aaaaactgccatcaaccggcaaa--cttcaagaggtgctgcccgctggtgtgtggaaaagcaatccagttaatggacaaatcttctagagttaggtacagtatcgatcagattacaacaatgatcatcaatgaaaggaacaggagatccaatatcggcaattgtatggaagcgctttttcaaggcccccttcaatacaaagacctgaaaatagacattaagacttcacccccacccgagtgtatcagtgacctattgcaagcagtggactcccaggaagtgagggattactgtgaaaagaaaggatggattgttaacatcacc-----------agccaggtccagactgagaggaacatcaacagagcgatgacaattctgcaagcagttaccacttttgcggcagttgctggagtagtgtacgtcatgtacaaactctttgcaggacaccagggggcatataccggattgcccaccaagagacccaatgttcccactatcagaaccgctaaggtgcaaggaccaggttttgactatgcagtggccatggccaaaagaaatattctcacagccactactagtaagggagaattcacaatgcttggagtacatgataatgtggctatcttacccacccacgcctcaccaggggagacgattgtcattgatgggaaggaagttgaagttctggatgccaaagctttggaggaccaagctggaaccaatttgg-aaatcacaatagtcaccctcaagagaaatgagaggttcagagacatcagaccacacatccccacccaaatcaccgagacaaatgatggagttttgatcgtgaacactagtaagtaccccaacatgtatgttcctgtcggtgctgtgacagaacagggatatctcaatctcggtggacgccaaaccgctcgtacatt-gatgtacaattttccaaccagagcgggccagtgtgggggagtcatcacctgtactggcaaagtaatcgggatgcatgttggcgggaacggttcacatgggtttgcagcggccctgaagcgatcatactttactcagagtcaaggtgaaatccagtggatgaggccatctaaggaagtgggttaccctattatcaatgctccatccaagactaaattagaacccagtgcattccactatgtatttgaaggggtgaaagaacctgcagtattaacaaagaatgaccctaggttgaaaacagattttgaggaagccattttctcaaagtacgtaggcaacaagatcacggaggtggatgaatacatgaaagaagccgtcgatcattacgctggacaactaatgtccctagatatcaatacagaacagatgtgtcttgaggacgccatgtacggcaccgacggtcttgaagctttagatcttag-tactagtgcagggtaccc-ctatgttgcaatgggcaa-gaagaagagggacatcttaaacaaacaaaccagagacaccaaagaaatgcagagattcttggatacttatggtatcaacctacctttagttacatatgtcaaggatgagctcagatcaaagaccaaagtcgagcaaggtaaatccagattgattgaagcttcgagtttgaatgactccgtagcaatgaggatggcatttggaaacctgtatgcagcttttcataagaacccaggtgtagtaacaggatctgctgttgggtgtgacccagatttgttttggagcaagataccagtgttaatggaggagaagctttttgcatttgattacacaggttatgatgcttcccttagccctgcttggtttgaggccctcaaaatggttcttgaaaagattggtttcggagacagagtggactacattgactatctaaaccattcacaccacctttacaagaacaaaatatactgtgtcaagggcggcatgccatctggttgctctggcacctcaattttcaattcaatgataaataacttaattatcaggacacttttactgaaaacctacaagggcatagacttagaccacctaaagatgattgcctatggtgatgatgtaattgcttcctacccccatgaggttgacgctagtctcctagcccaatcaggaaaagactatggactaaccatgacaccagctgataaatcagccacctttgaaactgtcacatgggagaatgtaacattcctgaaaagattcttcagagcagatgagaagtatccatttttgatacatccagtaatgccaatgaaggaaattcatgaatcaattagatggaccaaagatcctaggaacacccaggatcatgttcgctcattgtgcctattggcctggcacaatggtgaagaagaatacaacaaattcttagctaaaattaggagtgtgccaattggaagagctttactgctcccagagtactcaacgctgtaccgccgttggctcgactcattttag--taaccctacctcagtcgaatt-ggatt-gggt-----------------------------------------------------------------------------------------------------
>JX274995.1_Human_poliovirus_2_strain_NIE0611197_complete_genome
----ttaaaac-agctctggggttgttcccaccccagaggcccacgtggcggccagtactctggtattacggtacctttgtacgcctg-ttttata-ct-cc-c--tccc--tcgt---aac-ttagaag-aaa-caaa-t------caagttcaacag-ga-g-ggggtacaaa-ccagtaccaccacgaacaagcacttctgtctccccggtgacgttgca-tagactg-tacccacggtcgaaagcgattgatccgttatccgctcttgtacttcgagaagcctagtatcatcttggaatcttcgatgcgttgcgctcagcactcaacc-ccagagtgtagcttaggtcgatgagtctggacgttccccaccggcgacggtggtccaggctgcgttggcggc--ctacctgtggcccaaagccacaggacgctagttgtg-aacaaggtgtgaagagcctattgagctacaggagagtcctccggcccctgaatgcggctaatcccaaccacggagcaggggt-gcataaaccaatgcataccttgtcgtaacgcgcaagtctgtggcggaa-ccgactactttgggtgtccgtgtttcc-t-ttta-ttttttc-a--ttggctgcttatggtgacaa-tcatag------attgttatcataaagcgacttggattggccatccggtgagagtgaaatacattgtttacttgttc-attggat-ttactccac----------------tcaactctttcgcttacaaactca-ttacaacaactctgttgattgaaa-------------------------------caacaatact------aca---atgggcgcccaagtttcatcacagaaagttggagcccacgaaaattcaaacagagcctatggcgggtccaccatcaattacactactatcaattactatagggactctgcaagcaatgcagcaagcaagcaagattttgcacaagatccgtccaagttcaccgaacccattaaggacgtccttattaagaccgctcccatgctaaactccccaaacattgaggcgtgtggttatagtgacagggtgatgcagctaactctgggcaattcaacgatcaccacccaagaagcggccaattctgttgttgcatacggtagatggcctgaatacatcagagataccgaggcaaatcctgtagaccaaccaaccgagcccgatgtagccgcgtgcaggttctacacattagataccgtcacttggcgcaaggagtccagagggtggtggtggaaactaccagacgc---tttaaaagacatggggttatttggtcaaaacatgttttatcactatcttgggagggctggctacacagtgcacgtacagtgcaatgcttcaaagtttcatcaaggagctctaggggtgtttgcagttccagaaatgtgtttagctggtgatag---cacaactcacatgttcacaaagtacgagaatgcgaatccaggtgaaaaaggaggtgaattcaaagggagtttcacccttgataccaacgccactaaccctgcacggaacttctgcccagttgattacctcttcgggagtggagtgctggtagggaatgcatt-tgtttatccacatcaaataataaacctgcgcac--------taacaactgtgctacgctagtattgccctatgtaaactcactctcaatagatagcatgacaaagcacaacaactgggggatcgctatcctccccctggcgccactagactttgccactgaatcttccactgagatacccattacactgaccattgctcccatgtgctgcgaattcaatggtctacgcaacatcactgtgccaagaacccaaggattaccagtcctgaacactccagggagtaaccagtacctgaccgcagacaattaccagtctccgtgtgcgatacctgagtttgatgtcactccacccatagacataccaggggaggtgcgcaacatgatggaattggcagaaatagacaccatgatacccctcaacttgacaagtcagcgtaagaacacaatggacatgtatagagtcgagttgagcg---acacgg----ctcactctgacacgccgatcttgtgtctctcgttgtcccccgcttcagaccccagattggcacacactatgttgggtgagatattaaattactacacacactgggcagggtccttgaaatttacctttctcttttgcggctcaatgatggccaccggaaagttattggtttcttacgcaccacccggagcagaggcccccaagagtcgcaaagaagcaatgcttgggacacatgtgatatgggacattgggttgcagtcttcatgcactatggtggtaccttggatcagtaataccacatacagacaaaccatcaacgatagtttcacagaaggtggctacattagcatgttctatcaaactagggttgttgtcccgttgtccacacccagaaagatggacatcctgggttttgtgtcagcttgtaatgacttcagtgtgcgcttactgcgagacacaacacacattagtcaagaggctatg---------ccacaagga---attggtgacatgattgagggggccgttgaagggattactaaaa-------------------atgcattggtttccccgacttccaccaatagcctgcctgacacaaagccga-gcggtccagcccactccaaggagatacctgcattgacagccgtggagacaggggctaccaacccgttggtgccttcggacaccgtgcaaacgcgccatgtcatccagagacgaacgcgatcagagtccacggttgagtcattctttgcaagaggggcttgcgtggctatcattgaggtgga------caatgatgcaccgacaaagcgcgccag---cagattgttttcggtttggaaaataacttacaaagatactgttcaattgagacgcaaactggaatttttcacatattcgagatttgacatggagttcacttttgtggtcacctcaaactacactgatgcaaataacggacacgcattgaaccaagtttatcagataatgtatataccacccggagcacctatccctggtaaatggaatgactatacgtggcagacgtcttctaacccgtcggtgttttacacctatggggcgcccccagcaagaatatcagtgccctacgtgggaattgctaatgcgtattcccacttttatgatgggtttgcaaaagtaccactagcgggtcaagcctcagctgaa---ggcgattcgttgtacggtgctgcctcactgaatgattttggatcactggctgttcgcgtggtaaatgatcacaaccccacgcggctcacctccaagattagagtgtacatgaagccaaagcatgtcagagtctggtgcccacgacctccacgagcagtcccgtacttcggaccaggtgttgattataaagatgg---gctcaccccacta---ccagaaaagggattaacgactt---atggatttggacaccaaaacaaagctgtgtacacagctggctacaaaatttgcaattaccacctagctacacaagaagacttgcaaaatgccgtgagtgtcatgtggaacagagacctcttagtggctgaatcaagggcccttggcaccgactcgatcgcaaggtgcagctgtaacacgggtgtgtactactgtgaatccaggagaaaatattatccagtttctttcattgggcccaccttccaatacatggaagccaatgaatattacccggctagatatcaatcacacatgcttattggtcatgggtttgcatcaccgggtgattgtggtggcatacttagatgtcaacacggggtgataggaataatcactgctggtggggaaggcttggttgcattttcagacattagagacctgtatgcttatgaggaggaagctatggagcagggcatttccaactatattgagtcacttggtgctgcatttggtagtggattcactcaacaaattggtgataaagtttccgagctaaccagcatggtaactagcaccattacagagaagttgcttaaaaacttaatcaaaattatctcatcacttgtgatcattaccaggaattatgaggacactaccacagtgcttgccaccctcgccctccttgggtgcgacatctcaccgtggcagtggctaaagaagaaggcatgtgacatcctggaaataccatacgccatcaaacaaggagatagttggttgaagaaattcactgaggcatgtaatgctgccaagggtttagagtgggtgtcaaacaagatatccaagttcatcgattggttaaaggaaaagattattccacaggccagggacaaactagagtttgttacaaaattaaaacaattagagatgttggagaaccaaattgcaaccattcatcaatcttgccctagtcaggaacatcaggaaatactgtttaacaacgtaaggtggttatccatacagtcaaagagattcgcaccactttatgcagttgaggcaaggagaattcaaaagctggaacacacaatcaacaactacatacagttcaagagcaaacaccgtattgaaccagtatgcttgttggtgcacggcagtcccggtacaggtaagtccgttgccaccaacctgattgctagggcgatagctgagaaagaaaacacctccacttactcattgccaccagacccatctcactttgacgggtacaaacaacagggagtggtaatcatggatgacctcaatcagaatccagacggtgctgacatgaaacttttctgccaaatggtctccacagtggagttcattccaccaatggcttcgctggaggagaagggcatcttgttcacatccaactatgtgttagcttcaaccaactccagccgcatcacaccacccacagttgcacacagtgacgcactagccaggcgctttgcgtttgacatggacattcaagttatgagcgaatattccagggatgggaaattgaacatggcaatggcaactgagatgtgt-aaaaactgccaccaaccagcaaa--ctttaaaaggtgctgtccactggtgtgtggaaaggcgattcagctgatggacaaatgctccagagttagatatagtgttgaccaaatcacaacaatgatcatcaacgagagaaacaggagatctaacattgggaattgcatggaggcacttttccaaggcccactccagtacaaggatttgaaaatagatatcaagaccacccctcctcctgaatgtatcaatgacttacttcaagctgtagattcccaggaggtgagagactactgtgagaagaagggatggattgtgaacattact-----------agcgcagtccaaactgagaggaacattagcagagcaatgaccattctgcaagcagtcacaacgtttgctgcagtcgccggagttgtgtatgtgatgtataaattgtttgctggacaccaaggcgcttacacagggctacccaacaagaaacccaacgttccttccattagaacagccaaagttcagggaccaggatttgattatgcagtggccatggccaaaagaaatatccttacagcgaccactagcaagggagaatttacaatgctcggagtccatgacaatgtagccatcttaccaacccacgcctcgccaggcgagacaatagtcatcgatggcagagaggttgaagtattggatgccaaagctctagaggatcaagctgggaccaatctgg-aaatcactatagttacactcaggagaaatgagaagttcagagacattagaccacacatcccgacccagatcaccgagacaaatgatggagtcttgatcgtgaacactagtaagtaccctaacatgtatgttcctgttggtgctgtaacagagcagggatatctcaatctcggtggacgacaaaccgctcgcacatt-gatgtacaatttcccaaccagagcgggacagtgtgggggagtcatcacctgcactggcaaagtcatcgggatgcatgttggtgggaacggttcacatgggtttgcagcggccctgaagcggtcatacttcactcagaatcaaggtgaaatacagtggatgagaccatcaaaagaagtaggctaccccattatcaacgccccttccaaaaccaagcttgagcctagtgcattccattacgtgttcgaaggtgtcaaggaaccagcagtgctcaccaagaatgaccctagattgaaggcagattttgaagaggccatcttctctaagtatgtaggaaacaagatcactgaagtggatgagtacatgaaggaagcagtggatcactacgcagggcaacttatgtcactagacatcaatacagagcaaatgtgtttggaagatgcgatgtatggcacggatgggcttgaagccctggatctcag-taccagcgcagggtatcc-ttatgttgccatgggaaa-gaaaaagagggacatcctgaacaaacaaaccagagatacaaaagagatgcagaggcttttggatacttatggtatcaacctacctttggttacatatgtcaaggatgagctcaggtcaaagaccaaggtggagcaaggtaaatccagactgattgaagcatcgagtttgaatgactccgtggcaatgaggatggcatttggaaatttgtatgcagctttccacaagaacccaggtgtagtaacgggatccgctgttgggtgtgacccagattcgttttggagcaaaataccagtgctaatggaggagaagctctttgcatttgattacacaggctatgatgcttcccttagccccgcctggtttgaggctctcaaaatggttcttgaaaaaattggctttggagacagagtagattacattgactatctaaaccactcacaccacctttacagaaacaaaacatactgtgtcaagggcggcatgccatctggctgttctggcacctcaattttcaattcaatgataaacaacttaatcatcaggacacttttactgaaaacctacaagggcatagatttagaccacctaaagatgattgcctatggtgatgatgtaattgcttcttacccccatgaggttgacgctagtctcctagcccaatcaggaaaagactatggactaaccatgacaccagctgacaaatcagccacttttgaaactgtcacatgggagaatgtaacattcttaaaaagatttttcagggcagatgagaagtatccattcttaatacatccagtgatgccaatgaaagaaattcatgaatcaattagatggaccaaagatcccagaaacacacaggatcacgttcgctcactgtgcttattggcttggcacaatggtgaagaagaatataataaatttttagctaaagttagaagtgtgccaattggaagagctttactgctccctgagtactctacgttgtaccgccgttggctcgactcattttag--taaccctacctcagtcgaatt-ggatt-gggtcatactgttgtaggggtaaatttttctttaattcggag---------------------------------------------------------------
>JX275238.1_Human_poliovirus_2_strain_NIE0911458_complete_genome
----ttaaaac-agctctggggttgtacccaccccagaggcccacgtggcggctagcactccggtattgcggtacccttgtgcgcctg-ttttata-cc-cc-c---ctc--ccgc---aac-ttagaagcacg--aaa-c------caagttcaatag-aa-a-ggggtacaaa-ccagtaccactacgaacaagcacttctgtttccccggtgacattgca-tagactg-ctcacgcggttgaaagtgatcgatccgttacccgcttgtgtacttcgaaaagcctagtatcgccttggaatcttcgacgcgttgcgctcagcacccgacc-ccggggtgtagcttaggctgatgagtctggacattcctcaccggtgacggtggtccaggctgcgttggcggc--ctacctatgg-ctgacaccataggacgctagatgtg-aacaaggtgtgaagagcctattgagctacacaagagtcctccggcccctgaatgcggctaatcctaaccacggagcaggcgg-tcgcgaaccagtgactggcttgtcgtaacgcgcaagtctgtggcggaa-ccgactactttgggtgtccgtgtttcc-t-gtta-tttttat-c--atggctgcttatggtgacaa-tcagag------attgttatcataaagcaaattggattggccatccggtgagtgttgtgtcaggtgtgcaactgttt-gttggaa-ccactgtg-----------------ttaacttt-------------aca-tctcatttaacctattaatcaaaaacaatacgaggata--------------aaacaacaatact------aca---atgggcgcccaagtttcatcacagaaagttggagcccacgaaaattcaaacagagcctatggcgggtccaccatcaattacactacgatcaattactatagggactctgcaagcaatgcagcaagcaagcaagattttgcacaagatccatccaagtttaccgaacccattaaggatgtccttattaagaccgctcccatgctaaactccccaaacattgaggcgtgtggttatagtgacagggtaatgcagctaactctgggcaattcgacgattaccacccaagaagcggccaattctgttgttgcctacggtagatggcctgaatacatcagggacaccgaggcaaatcctgtagaccaaccaactgagcccgatgtagccgcgtgcaggttttacacattagataccgtcacttggcgcaaggagtccagagggtggtggtggaaactaccagacgc---tttaaaagacatggggttatttggtcaaaacatgttttatcactatcttgggagggctggctacacagtgcacgtgcaatgcaacgcttcaaagtttcatcaaggagctctaggggtgtttgcagttccagaaatgtgtttagctggtgatag---cacaactcacatgttcacaaagtacgagaatgcgaatccaggcgaaaaaggaggtgaatttaaagggagtttcacccttgataccaacgccactaaccctgcacggaacttctgcccagttgattaccttttcgggagtggagtgctggtagggaatgcatt-tgtttatccacatcaaataataaacctgcgcac--------taacaactgtgcaacgctagtattgccctatgtaaactcactctcaatagatagcatgacaaagcacaacaactgggggattgctatcctccccctggcgccactagactttgccactgaatcctccacggagatacccattacactgaccattgctcccatgtgctgcgaatttaatggtttacgcaacatcactgtgccaagaacccaagggttaccagtcctgaacactccaggaagtaaccagtacctgaccgcagacaattaccagtctccgtgtgcgatacctgagtttgatgtcaccccacctatagacataccaggggaggtgcgcaacatgatggaattggcggaaatagacaccatgatacccctcaacttgacaagtcaacgcaagaacacaatggacatgtatagagtcgagttgagcg---acacgg----ctcactctgacacgccgatcttgtgtctctcgttgtcccccgcttcagaccccagattggcacacactatgttgggtgagatattaaattactacacacactgggcaggatccttgaaatttacctttctcttttgcggctcaatgatggccaccggaaagttattggtttcttacgcaccacccggagcagaggcccccaagagtcgcaaagaagcaatgcttgggacacatgtgatatgggacattgggttgcagtcttcatgcaccatggtggtaccttggatcagtaataccacatacagacaaaccatcaacgatagtttcacagaaggtggctacattagcatgttctatcaaactagggttgttgttccgttgtccacacccagaaagatggacatcctgggttttgtgtcagcttgcaatgacttcagtgtgcgcttactgcgagatacaacacacattagtcaagaggctatg---------ccacaagga---attggtgacatgattgagggggccgttgaagggattactaaaa-------------------atgcattggttcccctgacttccaccaatagcctgcctgacacaaagccga-gcggtccagcccactccaaggagatacccgcattgacagccgtggagacaggggctaccaatccgttggtgccttcggacaccgtgcaaacgcgccatgtcatccagagacgaacgcgatcagaatccacggttgagtcattctttgcaagaggggcttgcgtggccatcattgaggtgga------caatgatgcaccgacaaagcgcgccag---caggttgttttcagtttggaaaataacttacaaagatactgttcagctgagacgcaaactggaatttttcacatattcgagatttgacatggagttcacttttgtggtcacctcaaactacaccgatgcaaataatggacacgcattgaaccaagtttatcagataatgtatataccacccggagcacctatccctggtaaatggaatgactatacgtggcagacgtcctctaacccgtctgtgttttacacctatggggcgcccccagcaaggatatcagtgccctacgtgggaattgctaatgcatattcccatttttatgatgggtttgcaaaagtaccactagcgggtcaagcctcaactgaa---ggcgattcgttgtacggtgctgcctcactgaatgattttggatcactggctgttcgcgtggtaaatgatcacaaccccacgcggctcacctccaagatcagagtgtacatgaagccaaagcatgtcagagtttggtgcccacgacctccacgagcagtcccatacttcggaccaggtgttgattataaagatgg---gctcaccccacta---ccagaaaagggattaacgacct---atgggtttgggcatcaaaataaggcagtatacactgcaggctataaaatatgcaactatcacttggccacacaggaagatttgcagaatgcagtgaatgtcatgtggaacagggatctattggtgtcggagtcaaaagctcagggcactgattcaattgctaggtgtaattgcaatgcaggggtgtactattgtgagtccagaagaaaatattacccagtttcattcattggtccaacctttcaatatatggaagcaaatgattattacccagcgcgatatcaatcccatatgctgattggccatggttttgcatcaccaggagactgcggtggtattcttagatgtcaacatggagtgatcggaattgtcacagctggaggggagggcctggtagctttctcagatatcagagacctttatgcctatgaggaggaagcgatggagcaaggtatttccaactatattgagtcccttggagctgcgtttggaagcggattcactcaacagattggagacaagataacagagttgactaacatggtcactagcaccatcactgaaaaattgttgaagaacttgataaagatcatctcctccctagtcatcatcaccagaaactacgaggacaccactacagtgctggcaaccctggcactacttgggtgtgacgtgtctccatggcagtggctcaaaaagaaagcttgtgatatattggagattccgtatgtcatgcgtcaaggcgatagctggttgaagaaattcacagaagcatgcaatgctgctaaaggcttagagtgggtgtcaaacaaaatctctaaattcattgattggttgaagggaaaaatcatccctcaggccagagacaaattggagtttgtcaccaagttaaaacaattagaaatgttggagaatcagatttcgacaattcatcaatcttgccctagtcaagaacaccaggagattttgttcaacaacgtgaggtggttgtctatacagtccaagagatttgcaccactctatgcagttgaggcaaagaggatccagaaactggagcataccattaacaactacatacagttcaagagcaaacaccgtattgaaccagtatgtttgttagtgcacggtagccctggtacaggaaagtcagtagccactaacttgattgccagggccatagcagaaaaggagaacacatccacttactcactaccaccagacccatcccactttgacgggtacaaacaacaaggggtggtgatcatggatgatctaaaccagaacccggacggtgcagacatgaagctcttttgccaaatggtctccactgtggaattcattccaccaatggcttcattggaagagaaaggcatcctatttacatcaaattatgttttagcttcaaccaactccagccgaattacgccacccacagttgctcacagcgacgctctagccagacgcttcgcattcgacatggacatccaggtcatgagtgagtactctagagatgggaaattgaacatggcaatggcgaccgagatgtgc-aaaaactgccaccaaccggcaaa--ctttaaaaaatgctgcccactagtgtgtggaaaagccatacaactaatggacaaatcctccagagttaggtacagtgttgatcaaatcacaacgatgatcattaatgaaagaaacagaaggtcaaacatcggaaattgcatggaagcactctttcaaggccccctccaatacaaagacctgaaaatagatatcaaaacttcacccccacccgagtgcatcaatgacctgttacaagcggtggactctcaggaggtgagagactactgtgagaagaaaggatggattgtcaacattact-----------agccaagtccagaccgagaggaatatcaacagagcaatgacaatactgcaggcagtcacaacctttgcggcagttgctggagtggtgtatgttatgtacaagctcttcgcaggacatcaaggggcatacactggattacccactaaaaggcccaatgttcccactattagaactgctaaggtgcaaggcccgggttttgactatgcagtagctatggccaaaagaaacatccttacagcgtccactagcaagggagaattcacaatgctcggagttcatgacaatgtagctatcttgccaacccatgcctcaccaggcgagacaatagtcatcgatggcagagaggttgaagtgcttgacgccaaagccctagaggaccaagctggaaccaatctgg-aaatcaccataattacacttaagaggaatgagaaattcagagacattaggccacacataccgactcagatcaccgagacaaatgatggagtcttgatcgtgaacactagtaagtaccccaacatgtatgttcctgtcggtgctgtaactgagcagggatatctcaatcttggtggacgccaaaccgctcgtacatt-gatgtacaatttcccaaccagagcggggcagtgtgggggagtcatcacctgcactggcaaagtcatcgggatgcatgttggtgggaacggttcacacgggtttgcagcagccctgaagcggtcatactttactcagagtcaaggtgaaatacagtggatgagaccatcgaaagaagtgggctaccccatcatcaatgcccccaccaaaactaaactcgagcctagtgcattccaccatgtattcgagggtgttaaggaaccagcggtactcaccaaaaacgaccctagattgaaaacagatttcgaagaggccatcttctccaagtacgtggggaacaagatcactgaagtagatgaatacatgaaggaggcagtagatcactatgcagggcaactcatgtcactagacatcaatacagaacaaatgtgtttggaagatgcaatgtatggcacagacgggcttgaagccttggacctcag-taccagtgcagggtaccc-ttatgttgccatgggaaa-gaaaaagagggatatcctaaacaaacaaaccagagacacaaaggagatgcagagacttctggacgtttatggaattaacctacctctagtcacatatgttaaggatgaactcagatccaaaaccaaagtggagcaaggcaaatccagattgattgaagcctcaagtttgaatgactccgtagcaatgaggatggcatttggtaacttgtatgcggccttccacaagaatccaggtgtagtgacaggatctgctgttgggtgtgacccagatttgttttggagcaaaatacctgtgctaatggaggagaagctctttgcatttgattacacaggctatgacgcttcccttagccccgcttggtttgaggctcttaaaatggttcttgaaaggattggttttggggacagagtagactacattgattatttaaaccattcacaccacctttataagaacaaaacatactgtgtcaagggcggcatgccatctggctgctccggcacctcaatttttaactcaatgataaacaacttaatcatcaggacgcttttgctgaaaacctacaagggcatagatttagaccatttaaagatgattgcctatggtgatgatgtgattgcttcctacccccatgaggttgacgctagtctcctagcccaatcaggaaaagactatggactaaccatgacaccagctgataaatcggccacatttgaaactgtcacatgggagaatgcaacattcttgaaaagatttttcagggcagatgagaagtatccatttttaatacatccagtgatgccaatgaaagaaattcatgaatcaattagatggaccaaagatcctagaaatacacaggaccatgttcgctccttatgcctattggcctggcataatggagaagaagagtataacaaatttttaactaaaattagaagcgtgccaattggaagagctttgttgctcccagagtactctacattgtaccgccgttggctcgactcattttag--tgaccctacttcagtcgaatt-ggatt-gggttatactgctgtaggggtaaatttttctttaattcgggga--------------------------------------------------------------
>KX162689.1_Enterovirus_C_strain_CHA1219346_complete_genome
-----------------------------------------------------tagtactccggtatcacggtacccttgtacgcctg-ttttaaa-ct-cc-c-ttccc--tcgt---aac-ttagaagcaaa-caaa-c------caagttcaatag-aa-a-ggggtacaaa-ccagtaccaccacgaacaagcacttctgttgccccggtgatgtcgta-tagattg-tacccacggtcgaaaacgattgatccgttatccgcttttgtacttcgagaagcctagtaccaccttggaatcttcgatgcgttgcgctcggcactcaatc-ccagagtgtagcttaggtcgatgagtctggacataccccaccggtgacggtggtccaggctgcgttggcggc--ctacctgtggcccaaagccacaggacgctagttgtg-aacaaggtgtgaagagcatattgagctacaaaagagtcctccggcccctgaatgcggctaatcctaaccacggagcaagggt-gcacaaaccagtgtataccttgtcgtaacgcgtaagtctgtggcggaa-ccgactactttgggtgtccgtgtttcc-t-gttattttttat-c--atggctgcttatggtgacaa-tcagag------attgttatcataaagcaaattggattggccatccggtgagtgttgtgtcaagtatacaactgttt-gttggaa-ccactgtg-----------------ttagcttc-------------act-tctcatttaaccaattaatcaaaaacaatacgaggata--------------aaacaataatact------aca---atgggcgcccaagtttcatcgcagaaggttggagcccacgaaaattcaaacagagcctatggcgggtccaccatcaattacactacaatcaattactatagggactctgcaagcaatgcagcaaacaagcaagattttgcacaagatccgtccaagttcaccgaacccattaaggacgtccttattaagaccgctcccatgctaaactccccaaacattgaggcgtgtggttatagtgacagggtaatgcagctaactctgggcaattcaacgatcaccactcaagaagcggccaattctgttgttgcctacggtagatggcctgaatacatcagagataccgaggcaaatcccgtagaccaaccaaccgagcccgatgtagccgcgtgcaggttctacacattagataccgtcacttggcgcaaggagtccagagggtggtggtggaaactaccagacgc---tttaaaagacatggggttatttggtcaaaacatgttttatcactatcttgggagggctggctacacagtgcacgtacagtgcaatgcttcaaagtttcatcaaggagctctaggggtgtttgcagttccagaaatgtgtttagctggcgatag---cacaactcacatgttcacaaagtacgagaatgcgaatccaggcgaaaaaggaggtgaattcaaagggagtttcacccttgataccaacgccactaaccctgcacggaacttctgcccagttgattacctcttcgggagtggagtgctggtagggaatgcatt-tgtttatccacatcaaataataaacctgcgcac--------taacaactgtgctacgctagtattgccctatgtaaactcactctcaatagatagcatgacaaagcacaacaactgggggatcgctatcctccccctggcgccactagactttgccactgagtcttccactgagatacccattacactgaccattgctcccatgtgctgtgaattcaatggtttacgcaacatcactgtgccaagaacccaaggattaccggtcctgaacactccagggagtaaccagtacctgaccgcagacaattaccagtctccgtgtgcgatacctgagtttgatgtcactccacccatagacataccaggggaggtgcgcaacatgatggaattggcggaaatagacaccatgatacccctcaacttgacaagtcaacgcaagaacacaatggacatgtacagagtcgagttgagcg---acatgg----ctcactctgacacgccgatcttgtgtctctcgttgtcccccgcttcagaccccagattggcacacactatgttgggtgagatattaaattactacacacactgggcagggtccttgaaatttacctttctcttttgcggctcaatgatggccaccggaaagttattggtttcttacgcgccacccggagcagaggcccccaagagtcgcaaagaagcaatgcttgggacacatgtgatatgggacattggtttgcagtcttcatgcactatggtggtaccttggatcagtaataccacttacagacaaaccatcaacgatagtttcacagaaggtggctacattagcatgttctatcaaactagggttgttgttccgttgtctacacccagaaagatggacatcctgggttttgtgtcagcttgcaatgacttcagtgtgcgcttgctgcgagatacaacacacattagtcaagaggctatg---------ccacaagga---attggtgacatgattgagggggccgttgaagggattactagaa-------------------atgtattggttcccccgacttccaccaatagcctgcctgacacaaagccga-gcggtccagcccactccaaggagatacctgcattgacagccgtggagacaggggctaccaatccgttggtgccttcagacactgtgcaaacgcgccatgtcatccagagacggacgcgatcagagtccacggttgagtcattctttgcaagaggggcttgcgtggctatcattgaggtgga------caatgatgcaccgacaaagcgcgccag---cagattgttttcggtttggaaaataacttacaaagatactgttcaactgaggcgcaaactggaatttttcacgtattcgagatttgacatggagttcacttttgtggtcacctcgaactacactgatgcaaataacggacatgcattaaaccaagtttatcagataatgtatataccacccggagcacctatccctggtaaatggaatgactatacgtggcaaacgtcctctaacccgtcggtgttttacacctatggggcgcccccagcaagaatatcagtgccctacgtgggaattgctaatgcgtattcccacttttatgatgggtttgcaaaagtgccactagcgggtcaagcctcaactgaa---ggcgattcgttgtacggtgctgcctcactgaatgattttggatcactggctgttcgcgtggtaaatgatcacaaccccacgcggctcacctccaagatcagagtgtacatgaagccaaagcatgtcagagtctggtgcccacgacctccacgagcagtcccatacttcggaccaggcgttgattacaaggatgg---gctcaccccacta---ccagaaaagggattgacgactt---atggatttggacaccaaaacaaagctgtatacacagctggctataaaatttgcaattaccacctagctacacaagaagacttgcaaaatgccgtgagtgtcatgtggaacagagacctcttagtggctgaatcaagggcccttggcaccgactcgattgcaaggtgcagctgtaacacgggtgtgtactactgtgaatccaggagaaaatattatccagtttctttcattgggcccaccttccaatacatggaagccaatgaattttacccggctagatatcaatcacacatgcttattggtcatgggtttgcatcaccgggtgattgtggtggcatacttagatgtcaacacggggtgataggaataatcactgctggtggggaaggcttggttgcattttcagacattagagacctttatgcatatgaagaagaggccatggaacagggtatctccaattacattgagtcccttggagcggcgtttgggagcggattcactcaacaaattggggataaaatctcagaattaaccagcatggtaaccagcacaatcactgagaaactgctgaaaaacctagtaaaaatcatctcttcgttagtcattatcactagaaactacgaggatacgaccacagtcctagccaccctggcactccttgggtgtgatgtatctccttggcagtggctcaagaaaaaggcttgtgacatcttggaaatcccgtatgtaatgcgacaaggagacagctggttgaagaaattcacagaagcatgtaatgctgctaaagggctggagtgggtttctaataagatatccaaatttattgattggttaaaagagaaaatcatcccccaagctagagacaagttagaatttgtcactaaattaaagcaattagagatgttggaaaatcaaattgcaactattcatcagtcatgtccaagccaggaacatcaggaaattttattcaacaatgtaaggtggttgtccatacagtcaaagaggtttgcaccactctacgcagttgaggcaaagagaatacaaaagctggaacacacaatcaataactacatacaattcaagagcaaacaccgtattgaaccagtatgcttattagtgcatggcagtcccggtacaggcaaatcagtagccaccaacttgatcgccagggcaattgcagaaaaagaaaacacttccacttactctctaccaccagatccatcccattttgatggatacaaacaacaaggggtggtgatcatggacgacttgaaccagaacccagatggtgctgacatgaagcttttctgccaaatggtttccacagtggagttcattccaccaatggcctccctggaagaaaaaggtatcttatttacttcaaattatgtcttggcttcaactaactccagccgtattacaccacccacagttgcacacagcgatgcgttggctagacgctttgcgtttgacatggacattcaagtgatgggtgagtactctagggatggcaaactgaacatggcaatggctaccgagatgtgc-aaaaactgccatcaaccaacgaa--tttcaagagatgttgtcctctggtgtgtgggaaggcaatccagctgatggacaaatcttccagagttaggtatagcattgatcaaatcacaacaatgatcattaacgagagaaatagaaggtccaacattggaaattgcatggaagcgcttttccagggccctctccaatacaaagacctgaagattgacatcaagacaacaccccctcctgagtgcataaatgacctgctccaggctgttgactcccaggaggtgagagattactgcgagaagaagggatggattgttgacatcact-----------agccaagtccagactgagaggaatatcaacagggcaatgacaatactgcaggcagttaccacttttgcagcggtcgctggagtggtgtacgttatgtacaagctttttgcagggcaccaaggagcatacaccgggttacccaacaaaagacccaatgttcccactatcagaactgccaaggtgcaaggtccaggttttgactacgcagtagctatggccaagagaaacattcttacagctaccactagtaaaggagagttcacaatgcttggggtgcatgataatgtggctatcttgcccacgcacgcttcaccaggagagacaattgttattgatgggaaggaagttgaggttctcgatgctaaggccctggaggatcaggctggaaccaatttgg-aaatcacaatagttactctcaaaagaaatgaaaagttcagagacatcaggccacacataccaacccaaatcactgagacaaacgatggagttctgatcgtgaacactagtaagtaccccaatatgtatgtccctgttggagctgtgaccgaacagggatatctgaatctcggtgggcgccaaactgcccgtacatt-aatgtataattttccaacaagggcgggccagtgtggtggagtcatcacctgcaccggcaaggtgatcgggatgcatgttggagggaacggttcacacgggtttgcagcggccctaaagcgatcatacttcactcagagtcaaggtgaaattcaatggatgagaccatcaaaggaggttggttatcccatcataaacgctcccagtaaaactaaattagaaccaagcgcattccattatgtatttgagggtgtgaaggagccagcagtacttacaaagagtgatcccagactaaagactgactttgaggaagctatcttctccaagtatgtggggaataaaattacagaagttgatgagtacatgaaggaggcagtagatcattatgcagggcaactcatgtctttggacatcaatacagagcaaatgtgccttgaggatgcaatgtatggaactgatggtcttgaggccctcgatctcag-cactagtgcaggataccc-ctatgttgctatggggaa-gaaaaagagggacatcttgaacaaacaaaccagagacactaaggaaatgcagaggcttttagatacctatggaatcaatctacccttagttacttatgtgaaagatgagctcagatccaaaaccaaagtggaacaaggcaagtccagattgattgaagcctcaagcttaaacgactctgtggcaatgagaatggcatttggaaatttgtatgcagcattccacaaaaaccctggagttgtgacaggctctgcagttggttgtgacccagacttgttttggagcaaaataccagtgctaatggaggagaaactcttcgcatttgactacacaggatatgatgcttcactcagccctgcttggtttgaagcactcaaaatggtgttagagaaaatcggttttggagatagagtagactacatagactacttgaaccactcacaccacctatacaaaaacaagacttactgtgtcaagggcggcatgccatctggctgctcgggcacttcaatatttaattcaatgattaacaatttgatcatcaggacgcttttgctgaaaacctacaagggcatagatttggaccacctaaagatgattgcctatggtgatgatgtaattgcttcttacccccatgaggttgacgctagtctcctagcccaatcaggaaaagactatggactaaccatgacaccagctgacaaatcggccacttttgaaactgtcacatgggagaatgcaacattcttgaaaagattcttcagagcggatgagaaatatccattcttgatacatccagtaatgccaatgaaggaaattcatgaatcaataagatggacaaaagaccctagaaacacccaggatcatgttcgttcactatgcctattggcttggcataatggcgaggaagaatacaacaaatttttagctaaaattaggagtgtgccaattggaagagctttactgctcccggagtactcgacactgtaccgccgttggcttgactcattttag--taaccc-------------------------------------------------------------------------------------------------------------------------------
>KX162697.1_Enterovirus_C_strain_NIE0611432_complete_genome
----------------------ttgtacccaccccagaggcccacgtggcggctagcactccggtattacggtacccttgtgcgcctg-ttttata-ct-cc-c-ct--c--ccgc---aac-ttagaagcacg--aaa-c------caagttcaatag-aa-g-ggggtacaaa-ccagtaccactacgaacaagcacttctgtttccccggtgacattgca-tagactg-ctcacgcggttgaaagtgatcgatccgttacccgcttgtgtacttcgagaagcctagtatcgccttggaatcttcgacgcgttgcgctcagcacccgacc-ccggggtgtagcttaggctgatgagtctggacattcctcaccggtgacggtggtccaggctgcgttggcggc--ctacctatgg-ctaacgccataggacgctagatgtg-aacaaggtgtgaagagcctattgagctacataagagtcctccggcccctgaatgcggctaatcctaaccacggagcaggcgg-tcgcgaaccagtgactggcttgtcgtaacgcgcaagtctgtggcggaa-ccgactactttgggtgtccgtgtttcc-t-gtta-tttttat-t--atggctgcttatggtgacaa-tcagag------attgttatcataaagcgaattggattggccatccggtgagtgttgtgtcaggtatacaactgttt-gttggaa-ccactgtg-----------------ttagtttt-------------act-tctcatttaaccaattaaccaaaaacaatacgaggata--------------aaacaacattact------ata---atgggcgcccaagtttcatcacagaaagttggagcccacgaaaattcaaacagagcctatggcgggtccaccatcaattacactacaatcaattactatagggactctgcaagcaatgcagcaagcaagcaagattttgcacaagatccgtccaagttcaccgaacccattaaggacgtccttattaagaccgctcccatgctaaactccccaaacattgaggcgtgtggttatagtgacagggtaatgcagctaactctgggcaattcaacgattaccacccaggaagcggccaattctgttgttgcctacggtagatggcctgaatacatcagagataccgaggcaaatcctgtagaccaaccaaccgagcccgatgtggccgcgtgcaggttctacacgttagacaccgtcacttggcgcaaggagtccagagggtggtggtggaaactaccagacgc---tttaaaggacatggggttatttggtcaaaacatgttttatcactatcttgggagggctggctacacagtgcacgtacagtgcaatgcttcaaagtttcatcaaggagctctaggggtgtttgcagttccagaaatgtgtttagctggtgatag---cacaactcacatgttcacaaagtacgagaatgcgaatccaggtgaaaaaggaggtgaattcaaagggagtttcacccttgataccaacgccactaaccctgcacggaatttctgtccagttgattacctcttcgggagtggggtgctggtagggaatgcatt-tgtttatccacatcaaataataaacctgcgcac--------taacaattgtgctacgctagtattaccctatgtaaactcactctcaatagatagcatgacaaagcacaacaactgggggattgctatcctccccctggtgccactggactttgccaccgaatcttccactgagatacccatcacactgactattgctcccatgtgctgcgaattcaatggtttacgcaacatcactgtgccaagaacccaaggattaccagtcctgaacactccagggagtaaccagtacctgaccgcagacaattaccagtctccatgtgcgatacctgagtttgatgttactccacccatagacataccaggggaggtgcgcaacatgatggaattggcggaaatagacaccatgatacccctcaacttgacaagtcaacgcaagaacacaatggacatgtatagagtcgaattgagcg---acacgg----ctcactctgactcgccgatcttgtgtctctcgttgtcccccgcttcagaccccagattggcacacactatgttgggtgagatattaaattactacacacactgggcagggtccttgaaatttacctttctcttttgcggctcaatgatggccaccggaaagttattggtttcttacgcaccacccggagcagaggcccccaagagtcgcaaagaagcaatgcttgggacgcatgtgatatgggacattgggttgcagtcttcatgcactatggtggtgccttggatcagtaataccacatacagacaaaccatcaacgatagtttcacagaaggtggctacattagcatgttctatcaaaccagggttgttgtcccattgtccacacccagaaagatggacatcctgggttttgtgtcagcttgcaatgacttcagtgtgcgcttactgcgagatacaacacacattagtcaagaggctatg---------ccacaagga---attggtgacataattgagggggccgttgaagggattactaaaa-------------------atgcattggttcccctgacttccaccaatagcctgcctgacacaaagccga-gcggttcagcccactccaaggagatacctgcattaacagccgtggagacaggggctaccaatccgttggtgccttcggacaccgtgcaaacgcgccatgtcatccagagacgaacgcgatcagagtccacggttgagtcattctttgcaagaggggcttgcgtggctatcattgaggtgga------taatgatgcaccgacaaagcgcgccag---cagattgttttcggtttggaaaataacttacaaagacactgttcaactgagacgcaaactggaatttttcacatattcgagatttgacatggagttcacttttgtggttacctcaaactacactgatgcaaataatggacatgcattgaaccaagtttatcagataatgtatataccacccggagcacctatccctggtaaatggaatgactacacgtggcagacgtcatctaacccgtcggtgttttacacttatggggcgcccccagcgagaatatcagtgccctacgtgggaattgctaatgcgtattcccacttttatgatgggtttgcaaaagtaccactagcgggtcaagcctcaactgag---ggcgattcgttgtacggtgccgcttcactgaatgattttggatcattggctgttcgcgtggtaaatgatcacaaccccacgcggctcacctccaagattagagtgtacatgaagccaaagcatgtcagagtctggtgcccacgacctccacgagcagtcccatactttggaccaggtgttgattataaagatgg---gctcaccccacta---ccagaaaagggattaacgacct---atgggtttgggcaccaaaataaagctgtgtacacagctggctacaaaatttgcaattaccacctagctacacaagaagacttgcaaaatgccgtgagtgtcatgtggaacagagacctcttagtggctgagtcaagggcccttggtaccgactcgatcgcaaggtgcagctgtagcacgggtgtgtactactgtgaatccaggagaaaatattatccagtttctttcattgggcccaccttccaatacatggaagccaatgaatattacccggctagatatcaatcacacatgcttattggtcatgggtttgcatcaccgggtgattgtggtggcatacttagatgtcaacacggggtgataggaataatcactgctggtggggaaggcttggttgcattttcagacattagagacctgtatgcatatgaggaagaagccatggaacaaggtatctccaactacatcgagtcacttggggctgcgtttgggagtgggtttacacaacaaataggagataaaattacagaactcactaacatggttacaagtaccataacagaaaagctcctcaaaaatttggtaaaaataatctcctccctcgtcataattactaggaactatgaggacaccacaacagttttggcaacactggcactgcttgggtgtgatatgtccccctggcaatggttaaagaagaaagcttgtgacatcctggaaatcccatatgtgatcaggcagggtgatagttggttgaagaaattcacggaagcatgcaatgcagccaagggattggaatgggtgtccaataaaatttctaagtttatagattggctcaaagagaaaatcataccccaggctagagacaaactggaatttgtaaccaaattaaagcaattagaaatgttggagaaccagattgcaactatccaccagtcatgtccaagtcaagaacatcaagagatccttttcaataatgtaaggtggttgtccatacaatcaaaaaggttcgccccactttacgccgtggaggccaaaaggatccagaagctggagcacaccatcaacaattacatacaattcaagagcaaacaccgtattgaaccagtgtgtttgttggtgcatggcagccctgggacaggtaaatcagtggcaaccaatttaattgctagagccatagcagagaaagagaacacatctacctactcactaccgccagatccatctcactttgatggttacaagcaacaaggagttgtgataatggatgatttaaaccaaaaccctgatggagctgatatgaaattgttctgccaaatggtttccaccgttgagttcataccaccaatggcgtcactagaggagaagggcattctgttcacatccaattacgtcttggcatccaccaactctagtcgaatcaccccacccactgttgcccacagtgatgcccttgccagacgctttgcgtttgacatggacattcaggtaatgagtgagtactctagagacggcaagctaaacatggcaatggcaactgaaatgtgt-aagaattgtcaccaaccagcaaa--tttcaaaagatgctgcccgctggtgtgtggaaaggccatccaattgatggataagtcgtccagagttaggtacagtatagaccaaattaccacgatgattattaatgaaagaaacagaagatccaacattggtaattgcatggaagccctgttccaaggtcccctacagtataaagacctaaaaattgacatcaagacaacaccaccacctgagtgcatcaacgatctactacaagcagtggactcccaggaggtcagagactattgcgtgagtaagggatggatagtcaacatcacc-----------agtcaagtgcaaactgaaagaaacatcaacagagcaatgactattttgcaagcagttaccacattcgcagcagttgctggtgtggtgtatgtgatgtacaagctctttgcagggcaacagggggcttatacaggactccccaataggagacccaatgtgcccacaatcaggacagccaaagtccaaggcccagggtttgactacgcggtggctatggccaaaagaaacatccttacggccactacttgcaaaggagaatttaccatgcttggagtacatgacaatgtagccatactgccaacccatgcctcaccgggagaaacaatagtcattgatggtaaggaagtggaagtgttggatgcaaaggcattggaagaccaagccggaaccaacctgg-agatcaccatagtaacactcaagagaaatgagaaattcagggacatcagacctcacatacccacccagatcactgagaccaatgatggagttttgatcgtgaacactagtaagtaccccaacatgtatgttcctgtcggggctgtaactgaacagggatatctcaatcttggtggacgccagactgctcgtacatt-aatgtacaatttcccaacaagagcaggccagtgtggaggagttatcacttgcactggaaaggtcatcgggatgcatgttggcgggaacggttcacatgggtttgcagcagccctaaaacggtcgtacttcactcaaagtcaaggtgagatacagtggatgagaccgtctaaggaggtcgggtaccccattatcaatgcccccagcaaaacaaagttggaaccaagtgcatttcattatgtgtttgaaggagtgaaagaaccagcggtcctaaccaagaatgatcctaggcttaaagtggactttgaggaagcaatattctccaagtatgttggtaataagatcactgaagtggatgaatacatgaaagaagcagtggatcattatgccggtcagctaatgtcgttagacatcaatactgatcaaatgtgtttggaagatgccatgtacggcactgatggtttagaagccctggacctcac-aactagcgcagggtatcc-ttatgtggcacttgggaa-gaagaaaagggacatcctaaacaaacaaaccagagacaccaaggagatgcagagactgctcgatacctacggcatcaatcttcctttagttacatatgtaaaggatgagctcaggtcaaggaacaaggttgagcatggaaaatcaagacttattgaagcatccagtcttaatgattcagtggcaatgaggatggcctttggaaatctctacgcagcctttcataaaaacccaggggtggtaactggtagtgcagtaggttgtgatcctgacctgttttggagtaagatcccggtcctcatggaagagaagttgtttgcctttgactacacagggtacgatgcctctctgagtccggcttggtttgaggctctcaagatggtcttggagaaaatcggctttggtgacagggtggactacatagattatctcaaccattcacaccatctatacaaaaataagacatactgtgtcaagggcggcatgccatctggttgctcaggaacatcaatttttaactcaatgattaataacatcattatcaggacacttttactgaaaacctacaagggcatagatttagaccacctaaagatgatagcctatggtgatgatgtaattgcctcctacccccatgaagtggacgctagtctcctagcccaatcaggaaaagactatggactcactatgacaccagctgacaaatctgcaacttttgagcaagtcacatgggaaaatgtaacattcttgaagagattctttagagcagatgagaagtatccattccttgtgcatccagtaatgccaatgaaagaaattcatgaatcaatcagatggaccaaagatcccagaaacacccaggatcacgtccgctccttgtgtctattggcttggcacaatggggaggaagagtacaataaatttttagctaaaatcaggagtgtgccaatcggacgagcattactgctcccagagtactcaactttgtatcgccgctggcttgactcattttag--caaccctacctcagtcgaatt-ggatt-gggttatactgttgtaggggtaaatttttctttaattcggag---------------------------------------------------------------
>JX274980.1_Human_poliovirus_2_strain_NIE0511436_complete_genome
----ttaaaac-agctctggggttgtacccaccccagaggcccacgtggcggctagcactccggtattacggtacccttgtgcgcctg-ttttata-ct-cc-c-ct--c--ccgc---aac-ttagaagcacg--aaa-c------caagttcaatag-aa-g-ggggtacaaa-ccagtaccactacgaacaagcacttctgtttccccggtgacattgca-tagactg-ctcacgcggttgaaagtgatcgatccgttacccgcttgtgtacttcgagaagcctagtatcgccttggaatcttcgatgcgttgcgctcagcacccgacc-ccggggtgtagcttaggctgatgagtctggacattcctcaccggtgacggtggtccaggctgcgttggcggc--ctacctatgg-ctaacgccataggacgctagatgtg-aacaaggtgtgaagagcctattgagctacataagagtcctccggcccctgaatgcggctaatcctaaccacggagcaggcgg-tcgcgaaccagtgactggcttgtcgtaacgcgcaagtctgtggcggaa-ccgactactttgggtgtccgtgtttcc-t-gtta-tttttat-c--atggctgcttatggtgacaa-tcagag------attgttatcataaagcgaattggattggccatccggtgagtgttgtgtcaggtatacaactgttt-gttggaa-ccactgtg-----------------ttagtttt-------------act-tctcatttaaccaattaatcaaaaacaatacgaggata--------------aaacaacaatact------ata---atgggcgcccaagtttcatcacagaaagttggagcccacgaaaattcaaacagagcctatggcgggtccaccatcaattacactacaatcaattactatagagactctgcaagcaatgcagcaagcaagcaagattttgcacaagatccgtccaagttcaccgaacccattaaggacgtccttatcaagaccgctcccatgctaaactccccaaacattgaggcgtgtggttatagtgacagggtaatgcagctaactctgggcaattcaacgatcaccacccaagaagcggccaattctgttgttgcctacggtagatggcctgaatacatcagagataccgaggcaaatcctgtagaccaaccaaccgagcccgatgtagccgcatgcaggttctacacattagacaccgtcacttggcgcaaggagtccagagggtggtggtggaaactaccagacgc---tttaaaagacatggggttatttggtcaaaacatgttttatcactatcttgggagggctggctacacagtgcacgtacagtgcaatgcttcaaagtttcatcaaggagctctaggggtgtttgcagttccagaaatgtgtttagccggtgatag---cacaacccacatgttcacaaagtacgagaatgcgaatccaggcgaaaaaggaggtgaattcaaagggagtttcacccttgataccaacgccactaaccctgcacggaacttctgcccagttgattacctcttcgggagtggagtgctggtagggaatgcatt-tgtttatccacatcaaataataaacctgcgcac--------taacaattgtgctacgctagtattgccctatgtaaactcactctcaatagatagcatgacaaagcacaacaactgggggatcgctatcctccccctggcgccactagactttgccactgaatcttccactgagatacccattacactgaccattgctcccatgtgctgcgaattcaatggtttacgcaacatcactgtgccaagaacccaaggattaccagtcctgaacactccagggagtaaccagtacctgaccgcagacaattaccagtctccatgtgcgatacctgagtttgatgttactccacccatagacataccaggggaggtgcgcaacatgatggaattggcggaaatagacaccatgatacccctcaacttgacaagtcaacgcaagaacacaatggacatgtatagagtcgagttgagcg---acacgg----ctcactctgacacgccgatcttgtgtctctcgttgtcccccgcttcagaccccagattggcacatactatgttgggtgagatattaaattactacacacactgggcagggtccttgaaatttacctttctcttttgcggctcaatgatggccaccggaaagttattggtttcttacgcaccacccggagcagaggcccccaagagtcgcaaagaagcaatgcttgggacgcatgtgatatgggacattgggttgcagtcttcatgcactatggtggtaccttggatcagtaataccacatacagacaaaccatcaacgatagtttcacagaaggtggctacattagcatgttctatcaaactagggttgttgtcccgttgtccacacccagaaagatggacatcctgggttttgtgtcagcttgcaatgacttcagtgtgcgcttactgcgagatacaacacacattagtcaagaggctatg---------ccacaagga---attggtgacatgattgagggggccgttgaaggggttactaaaa-------------------atgcattggttcccctgacttccaccaatagcctgcctgacacaaagccga-gcggtccagcccactccaaggagatacctgcattgacagccgtggagacaggggctaccaatccgttggtgccttcggacaccgtgcaaacgcgccatgtcatccagagacgaacgcgatcagagtccacggttgagtcattctttgcaagaggggcttgcgtggccatcattgaggtgga------caatgatgcaccgacaaagcgcgccag---cagattgttttcagtttggaaaataacttacaaagatactgttcaactgagacgcaaactggaatttttcacatattcgagatttgacatggagttcacttttgtggtcacctcaaactacactgatgcaaataacggacatgcattgaaccaagtttatcagataatgtatataccacccggagcacctatccctggtaaatggaatgactatacgtggcagacgtcatctaacccgtcggtgttttacacctatggggcgcccccagcaagaatatcagtgccctacgtgggaattgctaatgcgtattcccacttttatgatgggtttgcaaaagtaccactagcgggtcaagcctcaactgaa---ggcgattcgttgtacggtgccgcctcactgaatgattttggatcattggctgttcgcgtggtaaatgatcacaaccccacgcggctcacctccaagattagagtgtacatgaagccaaagcatgtcagagtctggtgcccacgacctccacgagcagtcccatacttcggaccaggtgttgattataaagatgg---gctcaccccacta---ccagaaaagggattaacgacct---atggatttggacaccaaaataaagctgtgtacacagctggctacaaaatttgcaattaccacctagctacacaagaagacttgcaaaatgccgtgagtgtcatgtggaacagagacctcttagtggctgaatcaagggcccttggcaccgactcgatcgcgaggtgcagctgtaacacgggtgtgtactactgtgaatccaggagaaaatattatccagtttctttcattgggcccaccttccaatacatggaagccaatgaatattacccggctagatatcaatcacacatgcttattggtcatgggtttgcatcaccgggtgattgtggtggcatacttagatgtcaacacggggtgataggaataatcactgctggtggggaaggcttggttgcattttcagacattagagacctgtatgcatatgaggaagaagccatggagcaaggtatctccaactacatcgagtcacttggggctgcgtttgggagtgggttcacacaacaaataggagataagattacagagctcactaacatggttacaagtaccataacagaaaagctcctcaaaaatttggtaaaaataatctcctccctcgtcataattactaggaactatgaggacaccacaacagttttggcaacactggcactgcttgggtgtgatatgtccccctggcagtggttaaagaagaaagcttgtgacatcttggaaatcccatatgtggtcaggcagggtgatagttggttgaagaaattcacggaagcatgcaatgcagccaagggattggagtgggtgtccaataaaatttctaagtttatagattggctcaaagagaaaatcataccccaggctagagacaaactggaatttgtaaccaaattaaagcaattagaaatgctggagaaccagattgcaactatccaccagtcatgtccaagtcaagaacatcaagagatccttttcaataatgtaaggtggttgtccatacaatcaaagaggttcgccccactttacgccgtggaggccaagaggatccagaagctggagcacaccatcaacaattacatacaattcaagagcaaacaccgtattgaaccagtgtgtttgttggtgcatggcagccctgggacaggtaaatcagtggcaaccaatttaattgctagagccatagcagagaaagagaacacatctacctactcactaccgccagatccatctcactttgatggttacaagcaacaaggagttgtgataatggatgatttaaaccaaaaccctgatggagctgatatgaaattgttctgccaaatggtttccaccgttgagttcataccaccaatggcgtcactagaggagaagggcattctgttcacatccaattacgtcttggcatccaccaactctagtcgaatcaccccacccactgttgcccacagtgatgcccttgccagacgcttcgcgtttgacatggacattcaggtaatgagtgagtactctagagacggcaagctaaacatggcaatggcaactgaaatgtgt-aagaattgtcaccaaccagcaaa--tttcaaaagatgctgcccgctggtgtgtggaaaggccatccaattaatggataagtcatccagagttaggtacagtatagaccaaattaccacgatgataattaatgaaagaaacagaagatccaacattggcaattgcatggaagctctgttccaaggtcccctacagtataaagacctaaaaattgacatcaagacaacacctccacctgagtgcatcaacgatctactacaagcagtggactcccaggaggtcagagattactgcgtgagtaagggatggatagtcaacatcacc-----------agtcaagtgcaaactgaaagaaacatcaacagagcaatgactattttgcaagcagtcaccacattcgcagcagttgctggtgtggtgtatgtgatgtacaagctctttgcagggcaacagggggcttatacaggactccccaataagagacccaatgtgcccacaattaggacagccaaagtccaaggcccagggtttgactacgcggtggctatggccaaaagaaacatccttacggccactacttgcaaaggagaatttaccatgcttggagtacatgacaatgtagccatactgccaacccatgcctcaccaggagaaacaatagtcattgatggtaaggaagtggaagtgttggatgcaaaggcattggaagaccaagccggaaccaacctgg-agatcaccatagtaacactcaagagaaatgagaaattcagggacatcagacctcacatacccacccagatcactgagaccaatgatggagttttgatcgtgaacactagtaagtaccccaatatgtatgttcctgtcggggctgtaactgaacagggatatctcaatcttggtggacgccagactgctcgtacatt-aatgtacaattttccaacaagagcaggccagtgtggaggagttatcacttgcactggaaaggtcatcgggatgcatgttggcggaaacggttcacatgggtttgcagcagccctaaaacggtcgtacttcactcaaagtcaaggtgagatacagtggatgagaccgtctaaggaggtcggataccccattatcaatgctcccagcaaaacaaagttggaaccaagtgcatttcattatgtgtttgaaggagtgaaagaaccagcggtcctaaccaagaatgatcctaggcttaaagtggactttgaggaagcaatattctccaagtatgttggtaataagatcactgaagtggatgaatacatgaaagaagcagtggatcattatgccggtcagctaatgtcgctagacatcaatactgatcaaatgtgcttggaagatgccatgtacggcactgatggcttagaagccctggacctcac-aactagcgcagggtatcc-ttatgtggcacttgggaa-gaagaaaagggacatcctaaacaaacaaaccagagacaccaaggagatgcagagactgcttgatacctacggcatcaatcttcctttagttacatatgtaaaggatgagctcaggtcaaggaacaaggttgagcagggaaaatcaagacttattgaagcatccagtcttaatgattcagtggcaatgaggatggcctttggaaatctctacgcagcctttcacaaaaacccaggggtggtaactggtagtgcagtaggttgtgatcctgacctgttttggagtaagatcccggttctcatggaagagaagttgtttgcctttgactacacagggtacgatgcctctctgagtccggcttggtttgaggctctcaaaatggtcttggagaaaatcggctttggtgacagggtggactacatagattatctcaaccattcacaccatctatacaaaaacaagacttattgtgtcaagggcggcatgccatctggttgctcaggcacatcaatttttaactcaatgattaataacatcattatcaggacacttttactgaaaacctacaagggcatagatttagaccacctaaagatgatagcctatggtgatgatgtaattgcctcctacccccatgaagtggacgctagtctcctagcccaatcaggaaaagactatggactcactatgacaccagctgacaaatctgcaacttttgagcaagtcacatgggaaaatgtaacattcttgaagagattctttagagcagatgagaagtatccattccttgtgcatccagtgatgccaatgaaagaaattcatgaatcaatcagatggaccaaagatcccagaaacacccaggatcatgtccgctccttgtgtctattggcttggcacaatggggaggaagagtacaataaatttttagctaagatcaggagtgtgccaatcggacgagctttattgctcccagagtactcaactttgtatcgccgctggctcgactcattttag--caaccctacctcagtcgaatt-ggatt-gggttatactgttgtaggggtaaatttttctttaattcggag---------------------------------------------------------------
>KX162698.1_Enterovirus_C_strain_NIE0611449_complete_genome
-------------------------ttcccaccccagaggcccacgtggcggccagtactctggtattacggtacctttgtacgcctg-ttttata-ct-cc-ctcc--c--ccgt---aac-ttagaagaaac--aaa-t------caagttcaacag-ga-g-ggggtacgaa-ccagtaccaccacgaacaagcacttctgtctccccggtgacgttgca-tagactg-tacccacggtcgaaagcgattgatccgttatccgctcttgtacttcgagaagcctagtatcatcttggaatcttcgatgcgttgcgctcagcactcaacc-ccagagtgtagcttaggtcgatgagtctggacgttcctcaccggcgacggtggtccaggctgcgttggcggc--ctacctgtggcccaaaaccacaggacgctagttgtg-aacaaggtgtgaagagcctattgagctacaggagagtcctccggcccctgaatgcggctaatcccaaccacggagcaggggt-gcataaaccaatgcacaccttgtcgtaacgcgcaagtctgtggcggaa-ccgactactttgggtgtccgtgtttcc-t-ttta-tttttac-a--ttggctgcttatggtgacaa-tcatag------attgttatcataaagcgacttggattggccatccggtgagagtgaaatacattgtttacttgttc-attggat-ttactcca-----------------ctcaactc-------------ttt-cgcttacaaactcatta--caataacactgttaa-tta--------------aaacaacaatatt------aca---atgggcgcccaagtttcatcacagaaagttggagcccacgaaaattcaaacagagcctatggcgggtccaccatcaattacactacaatcaattactatagggactctgcaagcaatgcagcaagcaagcaagattttgcacaagatccgtccaagttcaccgaacccattaaggacgtccttattaagaccgctcccatgctaaactccccaaacattgaggcgtgtggttatagtgacagggtgatgcagctaactctgggcaattcaacgatcaccacccaagaagcggccaattctgttgttgcctacggtagatggcctgaatacatcagagataccgaggcaaatcctgtagaccaaccaaccgagcccgatgtagccgcgtgcaggttctacacattagataccgtcacttggcgcaaggagtccagagggtggtggtggaaactgccagacgc---tttaaaagacatggggttatttggtcaaaacatgttttatcactatcttgggagggctggctacacagtgcacgtacagtgcaatgcttcaaagtttcatcaaggagctctaggggtgtttgcagttccagaaatgtgtttagctggtgatag---cacaactcacatgttcacaaagtacgagaatgcgaatccaggcgaaaaaggaggtgaattcaaagggagtttcacccttgataccaacgccactaaccctgcacggaacttctgcccagttgattacctcttcgggagtggagtgctggtagggaatgcatt-tgtttatccacatcaaataataaacctgcgcac--------taacaactgtgctacgctagtgttgccctatgtaaactcactctcaatagatagcatgacaaagcacaacaactgggggatcgctatcctccccctggcgccactagactttgccactgaatcttccactgagatacccattacactgaccattgctcccatgtgctgcgaattcaatggtctacgcaacatcactgtgccaagaacccaaggattaccagtcctgaacactccagggagtaaccagtacctgaccgcagacaattaccagtccccgtgtgcgatacctgagtttgatgtcactccacccatagacataccaggggaggtgcgcaacatgatggagctggcggaaatagacaccatgatacccctcaacttgacgagtcaacgtaagaacacaatggacatgtatagagtcgagttgagcg---acgcgg----ctcactctgacgcgccgatcttgtgtctctcattgtcccccgcttcagaccccagattggcacacactatgttgggtgagatattaaattactacacacactgggcagggtccttgaaatttacctttctcttttgcggctcaatgatggccaccggaaagttattggtttcttacgcaccacccggagcagaggcccccaagagtcgcaaagaagcaatgcttgggacacatgtgatatgggacattgggttgcagtcttcatgcactatggtggtaccttggatcagtaataccacatacagacaaaccatcaacgatagtttcacagaaggtggctacattagcatgttctatcaaactaggattgttgtcccgttgtccacacccagaaggatggacatcctgggttttgtgtcagcttgtaatgacttcagtgtgcgcttactgcgagatacaacacacattagtcaagaggctatg---------ccacaagga---attggtgacatgattgaggggaccgttgaagggattactaaaa-------------------atgcattggttcccccgacttccaccaatagcctgcctgacacaaagccga-gcggtccagcccactccaaggagatacctgcattgacagccgtggagacaggggctaccaacccgttggtgccttcggacaccgtgcaaacgcgccatgtcatccagagacgaacgcgatcagagtccacggttgagtcattctttgcaagaggggcttgcgtggctatcattgaggtgga------caatgatgcaccgacaaagcgcgccag---cagattgttttcggtttggaaaataacttacaaagatactgttcaattgagacgcaaactggaatttttcacatattcgagatttgacatggagttcacttttgtggtcacctcaaactacactgatgcaaataacggacatgcactgaaccaagtttatcagataatgtatataccacccggagcacctatccctggtaaatggaatgactatacgtggcagacgtcttctaacccgtcggtgttttacacctatggggcgcccccagcaagaatatcagtgccctacgtgggaattgctaatgcgtattcccacttttatgatgggtttgcaaaagtgccactagcgggtcaagcctcaactgaa---ggcgattcgttgtatggtgctgcctcactgaatgattttggatcactggctgttcgcgtggtaaatgatcacaaccccacgcggctcacctccaagatcagagtgtacatgaagccaaagcatgtcagagtctggtgcccacggcctccacgagcagtcccatacttcggaccaggtgttgattataaagatgg---gctcaccccacta---ccagaaaagggattaacgactt---atggatttggacatcaaaacaaagctgtgtacacagctggctacaaaatttgcaattaccacctagctacacaagaagacttgcaaaacgccgtgagtgtcatgtggagcagagacctcttagtggctgaatcaagggcccttggcaccgactcgatcgcaaggtgcagctgtaacacgggtgtgtactactgtgaatccaggagaaaatattatccagtttctttcattgggcccacctttcagtatatggaagctaatgattattatccagctagataccaatcccacatgctcattggtcatggctttgcatcaccaggggactgcggtggcatccttagatgccaacatggggttatagggattattacagctggtggagagggcttggtcgctttctcagatattagggatctctacgcatatgaagaggaagcaatggaacagggcatatccaactacatcgaatcccttggagctgcgtttggaagcgggtttacccaacaaattggagataagatttcagagctcactaacatggtcaccagcaccataactgagaaattattaaagaacctcattaaaatagtctcatcgctagtcattatcaccagaaattatgaagatactaccacagtgcttgccaccctagctcttcttggatgtgatgtatccccctggcagtggctcaagaagaaggcttgcgatataatggaaatcccatatgtcatgcgtcaaggcgacagctggttgaagaagttcacagaagcatgcaatgctgctaaagggttggagtgggtttcaaacaaaatatccaagtttattgattggctaaaggaaaagatcatcccgcaagctagggacaagctggaatttgtcacaaaactaaaacaattagaaatgctggaaaaccaaattgccactatccaccaatcgtgtccaagtcaagagcaccaggaaattttattcaacaatgtaagatggctgtcaatacaatcaaagagatttgcaccactctacgcagtagaggcaaagcgaatccagaagctggaacacacgatcaataactacatacagttcaagagcaaacaccgaattgaaccagtatgcttattggtacacggcagccccggcacaggaaaatcagtggccaccaacctaattgctagggccattgcagaaaaagaaagcacctccacctactcgctaccaccagacccatcccattttgatggatataagcagcaaggggttgtgattatggatgatttgaatcagaacccggatggtgccgacatgaaactcttctgtcaaatggtttccactgtggagttcatcccaccgatggcttccctagaagaaaaaggcatcctgttcacctcaaactatgtcttggcttcaaccaactccagtcgcatcactccacccacagtcgcgcacagtgatgcgttagccagacgcttcgcattcgatatggacattcaagttatgggtgagtactctagagatggtaagttgaatatggcgatggcaacagaaatgtgt-aagaactgccaccagccagccaa--ctttaagaggtgttgccctctggtgtgtggaaaagccattcagttgatggataaatcgtccagggtcaggtatagcgtagatcaaattactacaatgataatcaatgaaaggaatagaaggtccaacataggcaactgcatggaggctttatttcaaggcccactgcaatacaaagatttaaaaatagatattaagactacacctccaccagagtgtatcaatgacttgctgcaggcagtggactcccaggaggtcagggattattgtgagaaaaagggatggatagttaacatcact-----------agtcaggtccaaacagaaagaaacattaatagggcgatgactatattgcaagcagtaaccacttttgcagcagttgctggggttgtgtatgtgatgtacaaactctttgcgggacaacaaggcgcatacacaggcctacctaacaaaagacccaatgtccccacaatcagaaccgctaaagtacaaggtccaggtttcgattatgccgttgccatggccaaaagaaacatcctcacagcaaccacttgtaagggagaattcacaatgcttggggttcatgacaatgtagctattttaccaacccatgcctcaccaggtgagacgataatcattgatggcaaggaagttgaggtgttggatgctaaggcattagaggatcaggctggtaccaatttgg-aaattactattgttactctaaaaagaaacgaaaagttcagagacatcagaccccacattccaacccaaatcactgagacaaatgatggagtcttgattgtgaacactagtaagtaccccaacatgtatgtccctgttggtgctgtgactgagcagggatatctcaatctcggtggccgtcaaactgctcgcactct-aatgtacaacttcccaacgagagcaggccagtgtggtggagtaatcacttgcactggaaaggtcattgggatgcatgttggagggaacggttcacatgggttcgcagcggccctaaagcggtcatacttcactcagagtcaaggtgaaattcaatggatgaggccatcaaaggaagtcggatatcctattatcaatgctcccagcaaaaccaaattggaaccaagtgcattccaccatgtgtttgagggtgtgaaagaaccagctgttttaaccaagagtgatcccaggcttaaagtagattttgaggaagcaatattctccaaatatataggcaacaaaatcactgaagtggatgagtacatgaaggaagctgttgatcactatgctggacaactgatgtccttggacatcaacacagatcagatgtgtctggaggatgcaatgtatggcacagatggtttagaggccctggacctaac-gaccagtgcaggataccc-ctatgtagcactagggaa-aaagaaaagggacatcctgaataaacaaaccagagacaccaaggagatgcagagattactggatacctatggcatcaaccttcctctagtcacctatgtgaaggatgaacttagatccaaaagcaaagttgaacagggaaaatctagacttattgaagcatctagtctcaatgattcagtggctatgaggatggctttcggaaacctctatgcagccttccataagaacccaggggtggtgactggtagtgcagtgggttgtgacccagatctattttggagcaagatcccagcccttatggaggaaaagttgtttgcctttgattataccggctatgacgcctccctgagcccagcttggtttgaggctcttaagatggttctggagaaaattggcttcggtgacagagtggattacatagactacctcaatcactcacaccacctgtacaaaaataagacatattgtgtcaaaggcggcatgccatctggctgctcaggcacatcaattttcaattcaatgattaacaacatcataatcaggacattactactcaaaacctacaagggcatagatttagaccacctaaagatgatagcctatggtgatgatgtaattgcttcctacccccatgaagtggacgctagtctcctagcccaatcaggaaaagactatggactcactatgacaccagctgacaaatctgcaacttttgagcaagtcacatgggaaaatgtaacattcttgaaaaggttcttcagagcggatgagaagtacccattccttgtgcatccggtgatgccaatgaaggagattcatgaatcaattagatggaccaaagatcctagaaacacacaggaccacgttcgctccttatgcttattggcttggcataacggagaggaagaatacaacaaattcttagctaaaatcagaagcgtgccaatcggaagagctttactgctcccagagtactcaacattgtaccgccgctggctcgattctttttag--taaccctacctcagtcgaatt-ggatt-gggttatactgttgtaggggtaaatttttctttaattcggag---------------------------------------------------------------
>JX275147.1_Human_poliovirus_2_strain_NIE0811460_complete_genome
----ttaaaac-agctctggggttgtacccaccccagaggcccacgtggcggctagcactccggtatcacggtacccttgtgcgcctg-ttttata-tt-cc-c-cc--c--ccgc---aac-ttagaagcacg--aaa-c------caagttcaatag-aa-g-ggggtacaaa-ccagtaccaccacgaacaagcacttctgtttccccggtgacattgca-tagactg-ctcacgcggttgaaagtgatcgatccgttacccgcttgtgtacttcgaaaagcctagtattgccttggaatcttcgacgcgttgcgctcagcacccgacc-ccggggtgtagcttaggctgatgagtctggacattcctcaccggtgacggtggtccaggctgcgttggcggc--ctacctatgg-ctaatgccataggacgctagatgtg-aacaaggtgtgaagagcctattgagctacataagagtcctccggcccctgaatgcggctaatcctaaccacggagcaggcgg-tcgcaaaccagtgactagcttgtcgtaacgcgcaagtctgtggcggaa-ccgactactttgggtgtccgtgtttcc-t-gtta-tttttat-t--atggctgcttatggtgacaa-tcagag------attgttatcataaagcgaattggattggccatccggtgagtgttgtgtcaggtatacaactgttt-gttggaa-ccactgtg-----------------ttagttta-------------acc-tctctttcaaccaattagtcaaaaacaatacgaagata--------------gaacaacaatact------aca---atgggcgcccaagtatcatcgcagaaagttggagcccacgaaaattcaaacagagcctatggcgggtccaccatcaattacactacaatcaattactatagggactctgcaagtaatgcagcaagcaagcaagattttgcacaagatccgtccaagttcactgaacccattaaggacgtccttgttaagaccgctcccatgctaaactccccaaacattgaggcgtgtggttatagtgacagggtaatgcagctaactctgggcaattcaacgatcaccacccaagaagcggccaattctgttgttgcctacggtagatggcctgaatacatcagagataccgaggcaaatcctgtagaccaaccaaccgagcccgatgtagccgcgtgcaggttctacacattagataccgtcacctggcgcaaggaatccagagggtggtggtggaaactaccagacgc---tttaaaagacatggggttatttggtcaaaacatgttttatcactaccttgggagggctggctacacagtgcatgtgcagtgcaatgcttcaaagtttcatcaaggagctctaggggtgtttgcagttccagaaatgtgtttagctggtgatag---cacaactcacatgttcacaaagtacgagaacgcgaatccaggcgaaaaaggaggtgaattcaaagggagtttcacccttgataccaacgccactaaccctgcacggaacttctgcccggttgattaccttttcgggagtggagtgctggtagggaatgcatt-tgtttatccacatcaaataataaacctgcgcac--------taacaactgtgctacgctagtattgccctatgtaaactcactctcaatagatagcatgacaaagcacaacaactgggggatcgctatcctccccctggcgccactagactttgccactgaatcttccactgagatacccattacactgaccattgctcccatgtgctgcgagttcaatggtttacgcaacatcactgtgccaagaacccaaggattaccagtcctgaacaccccagggagtaaccagtacctgaccgcagacaattaccagtctccgtgtgcgatacctgagtttgatgtcaccccacccatagacataccaggggaggtgcgcaacatgatggaattggcggaaatagataccatgatacccctcaacttgacaagtcaacgcaagaacacaatggacatgtacagagttgagttgagcg---acatgg----cccactctgacacaccgatcttgtgtctctcgttgtcccccgcttcagaccctagattggcacacactatgttgggtgagatattgaattactacacacactgggcagggtccttgaaatttacctttctcttttgcggctcaatgatggccaccggaaagttattggtttcttacgcaccacccggggcggaggcccccaagagtcgcaaagaagcaatgcttgggacacatgtgatatgggacattgggttgcaatcttcatgcactatggtggtaccttggatcagcaataccacatacagacaaaccatcaacgatagtttcacagaaggtggctacattagcatgttctatcaaactagggttgttgtcccgttgtccacacccagaaagatggacatcctgggttttgtgtcagcttgtaatgacttcagtgtgcgcttactgcgagatacaacacacattagtcaagaggctata---------ccacaagga---attggtgacatgattgagggggttgttgaagggattactaaaa-------------------atgcattggtccccccgacttccaccaatagcctgcctgacacaaaaccga-gcggtccagcccactccaaggagatacccgcactgacagccgtggagacaggggctaccaatccgttggtgccttcggacaccgtgcaaacacgacatgtcatccagagacgaacgcgatcagagtccacggttgagtcattctttgcaagaggggcttgcgtggctatcattgaggtgga------caatgatgcaccgacaaagcgcgccag---cagattgttttcggtttggaaaataacttacaaagatactgttcaactgagacgcaaactggaatttttcacttattcgaggtttgacatggagttcacttttgtggtcacctcaaactacactgatgcaaataatggacatgcattgaaccaagtttatcagataatgtacataccacccggggcgcctatccctggtaaatggaatgactatacgtggcagacgtcttccaacccgtcagtgttttacacctatggggcgcccccagcaagaatatcagtgccctacgtgggaattgctaatgcgtattcccacttttatgatgggtttgcaaaagtaccactagcgggtcaagcctcaactgag---ggcgattcgttgtacggtgctgcctcactgaatgattttggatcactggctgttcgcgtggtaaatgatcacaaccccacgcggctcacctccaagatcagagtgtacatgaagccaaagcatgtcagagtctggtgcccacgacctccacgagcagtcccatacttcggaccaggtgttgattataaagatgg---gctcactccacta---ccagaaaagggattaacgactt---atggatttggacaccaaaacaaagctgtgtacacagctggctacaaaatttgcaattaccacctagctacacaagaagacttgcaaaatgccgtgagtgtcatgtggaacagagacctcttagtgaccgaatcaagggcccttggcaccgactcgattgcaaggtgcagctgtaacacgggtgtgtactactgtgaatccaggagaaagtattatccagtttctttcattgggcccaccttccaatacatggaagccaatgaatattacccggctagatatcaatcacacatgcttattggtcatgggtttgcatcaccgggtgattgtggtggcatacttagatgtcaacacggggtgataggaataatcactgctggtggggaaggcttggttgcattctcagatatcagagatctctacgcatatgaagaggaggctatggagcagggcatttccaactacatcgaatcccttggagctgcgtttggaagtggattcactcaacaaattggggataaaatctcagaactcaccaatatggtcactagcactataactgagaaattattgaaaaatctcattaagataatctcatcactagtcatcatcaccagaaattatgaagataccaccacagtgctcgccactttggccctccttggatgtgatgtatccccctggcagtggcttaagaagaaggcttgtgacatactggaaattccatacgtgatgcgtcaaggtgacagttggttgaagaagttcacagaagcatgtaatgctgctaaagggttggagtgggtgtcaaacaaaatatctaagttcattgattggctaaaggaaaagatcatcccgcaagccagagacaagttggaatttgttacaaaactgaagcaattagaaatgctggagaaccaaattgctactatccaccaatcgtgtccaagtcaagaacaccaggaaattttattcaacaatgtgagatggctatcaatacaatcaaagaggtttgcaccactttacgcagtggaagcgaaacgaatccaaaagctggaacatacaatcaataattacatacagttcaagagcaaacatcgaattgaaccagtatgcttattggtacatggtagcccgggcacaggaaaatcagtagccaccaacttgattgctagagccattgcggaaaaagaaaacacttccacctactcactgccaccagatccatctcattttgacgggtacaaacagcagggagttgtgattatggatgatttgaaccagaatccggatggtgctgacatgaaactcttctgtcaaatggtctccactgtggaatttattccacctatggcatctctggaagagaagggcattcttttcacatcagactatgtcttagcctccaccaactcgagtcgcatcacaccacccacagtcgcacacagtgacgcactagctaggcgctttgcatttgacatggacattcaggtcatgggtgagtattccagggatggaaaactaaacatggcgatggcaacagaaatgtgc-aaaaactgtcatcaaccagcaaa--cttcaaaagatgttgccccctagtgtgtggaaaagcaatacagttaatggacaaatcctccagagtcagatacagtgttgatcagattaccactatgatcattaatgagagaaacaggaggtctaacattggaaactgcatggaagcactatttcagggtccactacagtacaaagatctgaagatcgacatcaagacaacgcctccacctgagtgcattaatgacttgttacaatctgtggattctcaggaagttagagactactgtgagaagaaaggctggattgtcaacatcact-----------agccaagtgcaaacagaaaggaatattaacagggcaatgaccatactacaagcagtgaccacctttgcagcagttgctggggttgtgtatgtgatgtacaaactctttgcaggacagcaaggcgcatatacaggcttacctaacaaaagacccaatgttcctacaattagaactgctaaagtacaaggcccaggctttgattatgccgtcgccatggccaaaagaaacattctcacggcaactacttgcaagggagaattcacaatgctcggggttcatgacaatgtggctattctaccaacccatgcctcaccaggtgagacgatagtcattgatggcaaggaaattgaggtgttagatgctaaggcactagaggatcaagctggtaccaatttgg-agatcacaattgttacactaaagagaaacgaaaagtttagagacatcagacctcacattccaacccaaatcactgagacaagtgatggagtcctgatcgtgaacactagtaagtaccccaacatgtacgttcctgttggtgctgtgactgagcagggatatctcaatctcggaggccgtcaaactgctcgtacttt-aatgtacaacttcccaacgagagcaggccagtgtggtggagtcatcacttgcactggaaaggtcatagggatgcatgttggagggaacggttcacacgggtttgcagcggccctaaagcgatcttacttcactcagagtcaaggtgaaattcaatggatgagaccatcaaaggaagttggatatcctattattaatgcccccagtaaaactaaactagaaccaagtgccttccactatgtgtttgagggtgtgaaggaaccagctgttttaaccaagaatgatcccagacttaaggtagattttgaggaggcaatattctccaaatatgtaggtaacaaaatcactgaagtggatgagtatatgaaggaagctgttgatcactacgctggacaattgatgtctctggatattaacacagaccagatgtgcttggaggatgcaatgtacggcacagatggtttagaagccctggacttaac-aactagtgcgggttaccc-ctatgtagcattagggaa-gaagaaaagggacatcctaaataaacagactagagacaccaaggaaatgcagagactactagacacatatggtatcaacctcccattagttacttatgttaaagatgaactaagatccaagagtaaggttgagcaaggaaagtcaagacttattgaagcgtccagccttaatgattcagtagcaatgagaatggcctttggcaacctctatgcagccttccataaaaacccaggggtggttactgggagtgcagtgggctgtgacccagacttattttggagtaaaattccagttctcatggaagagaagttgtttgcctttgactacacagggtacgacgcttccttgagtccagcatggtttgaggctcttaagatggtcttggagaaaattggctttggcgatagagtagactacatagattatctcaaccactcacatcacctttataggaacaaaacatattgtgtcataggcggcatgccatctggttgctcaggcacatcaattttcaattcaatgattaacaacatcataattaggacactcttactgaaaacctacaagggcatagatttagaccacctaaagatgatagcctatggtgatgatgtaattgcttcctacccccatgaagtggacgctagtctcctagcccaatcaggaaaagactatggactcacaatgacaccagctgataaatctgcaacctttgagcaagtcacatgggaaaatgtaacattcttgaagagattctttagagcagatgaaaagtatccattccttgtgcatccagtgatgccaatgaaagaaattcatgaatcaattagatggacaaaagatcctagaaacacccaggatcatgttcgctccctgtgcctattggcttggcacaatggggaagaagaatataataaatttttagctaaaattagaagcgtgccaatcgggcgagctttgctgctcccagagtactcaacactgtaccgccgctggctcgactcattttag--taaccctacttcagtcgaatt-ggatt-gggttatactgctgtaggggtaaatttttctttaattcgggg---------------------------------------------------------------
>JX274993.1_Human_poliovirus_2_strain_NIE0611447_complete_genome
----ttaaaac-agctctggggttgtacccaccccagaggcccacgtggcggccagcactccggtattacggtacccttgtgcgcctg-ttttata-ct-cc-c-ct--c--ccgc---aac-ttagaagcacg--aaa-c------caagttcaatag-aa-g-ggggtacaaa-ccagtaccactacgaacaagcacttctgtttccccggtgacattgca-tagactg-ctcacgcggtcaaaagtgatcgatccgttacccgcttgtgtacttcgaaaagcctagtatcgccttggaatcttcgacgcgttgcgctcagcacccgacc-ccggggtgtagcttaggctgatgagtctggacattcctcaccggtgacggtggtccaggctgcgttggcggc--ctacctatgg-ctaacgccataggacgctagatgtg-aacaaggtgtgaagagcctattgagctacataagagtcctccggcccctgaatgcggctaatcctaaccacggagcaggcgg-tcgcgaaccagcgactggcttgtcgtaacgcgcaagtctgtggcggaa-ccgactactttgggtgtccgtgtttcc-t-gtta-ttcttat-c--atggctgcttatggtgacaa-tcagag------attgttatcataaagcgaattggattggccatccggtgagtgtagtgtcaagtatacaactgttt-gttggaa-ccactgtg-----------------ttagtatt-------------act-tctcatttaaccaattaaacaaaaacaatacgaggata--------------aaacaacaacact------aca---atgggcgcccaagtttcatcacagaaagttggagcccacgaaaattcaaacagagcctatggcgggtccaccatcaattacactacaatcaattactatagggactctgcaagcaatgcagcaagcaagcaagattttgcacaagatccgtccaagttcaccgaacccattaaggacgtcctcattaagaccgctcccatgctaaactccccaaacattgaggcgtgtggttatagtgacagggtaatgcagctaactctgggcaattcaacgatcaccacccaagaagcggccaattctgttgttgcctacggtagatggcctgaatacatcagagataccgaggcaaatcctgtagaccaaccaaccgagcccgatgtagccgcgtgcaggttctacacattagataccgtcacttggcgcaaggagtccagagggtggtggtggaaactaccagacgc---tttaaaagacatggggttatttggtcaaaacatgttttatcactatcttgggagggctggctacacagtgcacgtacagtgcaatgcttcaaagtttcatcaaggagctctaggggtgtttgcagttccagaaatgtgtttagctggtgatag---cacaactcacatgttcacaaagtacgagaatgcgaatccaggtgaaaaaggaggtgaattcaaagggagtttcacccttgataccaacgccactaaccctgcacggaacttctgcccagttgattacctcttcgggagtggagtgctggtagggaatgcatt-tgtctatccacatcaaataataaacctgcgcac--------taacaactgtgctacgctagtattgccctatgtaaactcactctcaatagacagcatgacaaagcacaacaactgggggatcgctatcctccccctggcgccactagactttgccactgaatcttccactgagatacccattacactgaccattgctcccatgtgctgcgaattcaatggtttacgcaacatcactgtgccaagaacccaaggattaccagtcctgaacactccagggagtaatcagtacctgaccgcagacaattaccagtctccgtgtgcgatacctgagtttgatgtcactccacccatagacataccaggggaggtgcgcaacatgatggaattggcggagatagacaccatgatacccctcaacttgacaagtcaacgcaagaacacaatggacatgtatagagtcgagttgagcg---acacgg----ctcactccgacgcgccgatcttgtgtctctcgttgtcccccgcttcagaccccagattggcacacactatgttgggtgagatattaaattactacacacactgggcagggtccttgaaatttacctttctcttttgcggctcaatgatggccaccggaaagttattggtttcttacgcaccacccggagcagaggcccccaagagtcgcaaagaagcaatgcttgggacacatgtgatatgggacattgggttgcagtcttcatgcactatggtggtaccttggatcagtaataccacatacagacaaaccatcaacgatagtttcacagaaggtggctacattagcatgttctatcaaactagggttgttgtcccgttgtccacacccagaaagatggacatcctgggttttgtgtcagcttgcaatgatttcagtgtgcgcttactgcgagatacaacacacattagtcaagaggctatg---------ccacaagga---attggtgacatgattgagggggccgttgaagggattactaaaa-------------------atgcattggttcccccgacttccaccaatagcctgcctgacacaaagccga-gcggtccagcccactccaaagagatacctgcattgacagccgtggagacaggggctaccaatccgttggtgccttcggacaccgtgcaaacgcgccatgtcatccagagacgaacgcgatcagagtccacggttgagtcattctttgcaagaggggcttgcgtggctatcattgaggtgga------caatgatgcaccgacaaagcgcgccag---cagattgttttcggtttggaaaataacttacaaagatactgttcaactgagacgcaaactggaatttttcacatattcgagatttgacatggagttcacttttgtggtcacctcaaactacactgatgcaaataacggacatgcattgaaccaagtgtatcaaataatgtatataccacccggagcacctatccctggtaaatggaatgactatacgtggcagacgtcctctaacccgtcggtgttttacacatatggggcgcccccagcaagaatatcagtgccctacgtgggaattgctaatgcgtattcccacttctatgatgggtttgcaaaagtaccactagcgggtcaagcctcaactgaa---ggcgattcgttgtacggagctgcctcactgaatgattttggatcactagctgttcgcgtggtaaatgatcacaaccccacgcggctcacctccaagatcagagtgtacatgaagccaaagcacgtcagagtctggtgcccacgacctccacgagcagtcccatacttcggaccaggtgttgattataaagatgg---gctcaccccacta---ccagaaaagggattaacgactt---atggatttggacaccaaaacaaagctgtgtacacagctggctacaaaatttgcaattaccacctagctacacaagaagacttgcaaaatgccgtgagtgtcatgtggaacagagacctcttagtggctgaatcaagggcccttggcaccgactcgatcgcaaggtgcagctgcaacacgggtgtgtactactgtgaatccaggagaaaatattatccagtttctttcattgggcccaccttccaatacatggaagccaatgactattatccagctagataccagtcccacatgttaatcggccacggatttgcatcaccaggggattgtggtggcattcttagatgccaacacggggtgatcgggattattacagctgggggagagggcttggtagctttctcagatatcagagacctatacgcctacgaggaggaagcaatggagcaaggtatttccaactacatcgaatcccttggagctgcatttgggagtgggttcacacaacaaattggagacaaaatctcggagcttacccaaatggtcactagtaccataactgaaaagttattgaaaaacctcattaaaataatttcatcacttgtcatcatcactagaaattatgaagacaccaccacagtactagctactttggcacttctaggatgtgatgtatctccctggcaatggctcaagaagaaggcatgcgacattctggaaatcccatacgtcatgcgccaaggcgacagctggttgaagaaattcactgaggcatgtaatgctgccaagggcttggaatgggtgtcaaataagatttccaaattcatcgattggttaaaggaaaagatcattccacaagccagagacaaactagagtttgtcacaaagttgaaacagttggagatgttggagaaccagattgcaacaatccaccaatcctgcccgagtcaagaacaccaggaaatcctgttcaacaacgtgagatggctttccattcagtcaaagagattcgccccactctatgcagcggaggcaaagagaatccagaagttggaacacacaattaacaattacatacagttcaagagcaaacaccgtattgaaccagtatgtttgttggtgcacggtagtcccggtacaggtaagtcagtagccaccaatttaattgccagggcaattgcagagaaggagaacacttccacttactcactaccaccagacccgtcccatttcgatggatacaagcagcaaggagtggtaattatggatgatctaaaccagaatccagacggtgctgacatgaagcttttctgtcaaatggtctctactgtggagtttatcccaccaatggcttcactggaagagaaaggcatccttttcacatcgaactacgtcctggcttcaaccaactccagtcgtatcacaccacctacagttgcacatagtgatgccttagccagacgctttgcatttgacatggacattcaagtcatgggtgagtactccagagatgggaaattaaacatggcaatggcaactgagatgtgc-aaggactgtcatcgaccggcaaa--tttcaaaaggtgctgtccactagtgtgtggaaaagcaattcagctaatggacaaatcctctagagttaggtacagtattgaccaaattacaacaatgattatcaatgaaagaaacaggagatccaatatcggcaactgtatggaagcacttttccaaggtcctcttcaatataaggacttgaaaatagacatcaagacctcacccccacctgagtgcataaacgatctgttacaagcagtggattcacaggaggtgagagattactgtgagaagaagggttggatagttaacattacc-----------agtcaagtccaaaccgagagaaacattaacagagcaatgacaattttgcaggctgtcaccacttttgcagcggttgctggggttgtgtacgtaatgtacaaactctttgcaggtcaacaaggtgcatacacaggactccctaataaaagacctaacattcccactatcagaactgccaaagtgcaaggcccaggctttgattatgccgttgctatggctaaaagaaacattctcacagcaaccacttgtaagggagaattcactatgctaggggttcacgacaatgtggccattctaccaactcatgcttcaccaggtgagacaatagtcattgatggaaaggaggttgaagtattggatgctaaagcgctggaagatcaggctggaaccaacctgg-aaattacaattgtcaccctgaagagaaatgaaaagttcagagacattaggcctcacatcccaacacagatcactgagacgaatgatggagttttgatcgtgaacactagtaagtaccccaatatgtatgttcctgttggtgctgtgaccgaacagggatatctcaatcttggtggccgtcaaactgcccgcacatt-aatgtataactttccaacaagggcaggccagtgtggaggcgtcatcacctgcactggaaaggtcatcgggatgcatgttggagggaacggttcacatgggtttgcagcggccctgaagcggtcatacttcactcagaaccaaggtgagatccagtggatgagaccatcaaaggaggttggatatccaattatcaacgctcccagtaaaaccaaactagaaccaagcgcattccattatgtgtttgagggcgtgaaagagccagcagtcctgactaaaaatgaccccagactcaaggtggactttgaagaagcaatcttttccaagtacgtgggtaacaaactcactgaagtggatgaatacatgaaagaagcagttgaccattatgccggacaattaatgtcattggacatcaacactgatcagatgtgcctggaagatgccatgtatggtactgatggattggaggctctagatctcac-caccagcgcaggttaccc-ttacgtcgctttagggaa-gaaaaagagggacattttaaacaaacaaactagagacaccaaggaaatgcaaagactgttggacacgtatggaatcaatctcccattagtcacttatgtaaaagatgaattgaggtcgaggagcaaagttgaacaagggaaatctagactgattgaagcatccagcctcaatgactcagtggctatgagaatggcctttggcaatctttacgcagccttccacaaaaatccaggggtggtaactggtagtgcagtgggttgtgacccggacttgttttggagtaagatcccagttctcatggaggagaaattatttgcttttgactacactggctatgatgcctccttaagcccagcttggttcgaagccctcaaaatggtcttagaaaaaattgggtttggtgatagagtagactatatagattacctcaaccactctcaccacctgtacaaaaataaagtatattgtgtcaagggcggcatgccatctggctgctcaggcacgtcaatcttcaattctatgattaataacattataatcaggacgcttttgctgaaaacctacaagggcatcgacctggaccacctcaaaatgatagcctatggtgatgatgtgatagcttcctacccccatgaagtggacgctagtctcctagcccaatcaggaaaagactatggactcactatgactccagctgacaaatctgcaacttttgagcaagtcacatgggaaaacgtaacattcttgaaaagattcttcagagcagatgagaagtacccatttctagtgcacccagtaatgcctatgaaggaaattcatgaatcaattagatggaccaaagatcccagaaacacacaggatcatgtacgatccctatgcctattagcctggcacaatggggaagaagagtacaataaatttctagctaaaatcagaagtgtgccaatcggacgagctttattgctcccagagtactccacactgtaccgccgatggcttgactctttttag--taaccctacctcagtcgaatt-ggatt-gggtcatgctgttgtaggggtaaatttttctttaattcggag---------------------------------------------------------------
>JX275015.1_Human_poliovirus_2_strain_NIE0611450_complete_genome
----ttaaaac-agctctggggttgtacccaccccagaggcccacgtggcggctagcactccggtattacggtacccttgtgcgcctg-ttttata-ct-cc-c-ct--c--ccgc---aac-ttagaagcacg--aac-c------caagttcaatag-aa-g-gtggtacaaa-ccagtaccactacgaacaagcacttctgtttccccggtgacattgca-tagactg-ctcacgcggttgaaagtgatcgatccgttacccgcttgtgtacttcgaaaagcctagtatcgccttggaatcttcggcgcgttgcgctcagcacccgacc-ccggggtgtagcttaggctgatgagtctggacattcctcaccggagacggtggtccaggctgcgttggcggc--ctacctatgg-ctaacgccataggacgctagatgtg-aacaaggtgtgaagagcctattgagctacacaagagtcctccggcccctgaatgcggctaatcctaaccacggagcaggcgg-tcgcgaaccagtgactggcttgtcgtaacgcgcaagtctgtggcggaa-ccgactactttgggtgtccgtgtttcc-t-gtta-tttttat-c--atggctgcttatggtgacaa-tcagag------attgttatcataaagcgaattggattggccatccggtgagtgttgtgtcaggtatacaactgttt-gttggaa-ccactgtg-----------------ttagcttt-------------act-tctcatttaaccaattaatcaaaaacaatacgaggata--------------aaacaacaatatt------aca---atgggcgcccaagtttcatcacagaaagttggagcccacgaaaattcaaacagagcttatggcgggtccaccatcaattacactacaatcaattactatagggattctgcaagcaatgcagcaagcaagcaagattttgcacaagatccgtccaagttcaccgaacccattaaggacgtccttattaagaccgctcccatgctaaactccccaaacattgaggcgtgtggttatagtgacagggtaatgcagctaactctgggcaattcaacgatcaccacccaagaagcggccaattctgttgttgcctacggtagatggcctgaatacatcagagacaccgaggcaaatcctgtagaccaaccaaccgagcccgatgtagccgcgtgcaggttctacacattagataccgtcacttggcgcaaggagtccagagggtggtggtggaaactaccagacgc---tttaaaagacatggggttatttggtcaaaacatgttttatcactatcttgggagggctggctacacagtgcatgtacagtgcaatgcttcaaagtttcatcaaggagctctaggggtgtttgcagttccagaaatgtgtttagctggtgatag---cacaactcacatgttcacaaagtacgagaatgcgaatccaggcgaaaaaggaggtgaattcaaagggagtttcacccttgataccaacgccactaaccctgcacggagtttctgcccagttgattacctcttcgggagtggagtgctggtagggaatgcatt-tgtttatccacatcaaataataaacctgcgcac--------taacaactgtgctacgctagtattgccctatgtaaattcactctcaatagatagcatgacaaagcacaacaactgggggatcgctatcctccccctggcgccactagactttgccactgaatcytccactgagatacccattacactgaccattgctcccatgtgctgcgaattcaatggtttacgcaacatcactgtgccaagaacccaaggattaccagtcctgaacactccagggagtaaccagtacctgaccgcagacaattaccagtctccgtgtgcaatacctgagtttgatgtcactccacccatagacataccaggggaggtgcgcaacatgatggaattggcggaaatagacactatgatacccctcaacttgacaagtcaacgcaagaacacaatggatatgtatagagtcgagttgagcg---acgcgg----ctcactctgacacgccgatcttgtgtctctcgctgtcccccgcttcagaccccagattggcacacactatgttgggtgagatattaaattattacacacactgggcagggtccttgagatttacctttctcttttgcggctcaatgatggccaccggaaagttattggtttcttacgcaccacccggagcagaggcccccaagagtcgcaaagaagcaatgcttgggacacatgtgatatgggacattgggttgcagtcttcatgcactatggtggtaccttggatcagtaataccacatacagacaaaccatcaacgatagtttcacagaaggtggctacattagcatgttctatcaaactagggttgttgtcccgttgtccacacccagaaagatggacatcctgggttttgtgtcagcttgcaatgacttcagtgtgcgcttactgcgagatacaacacacattagtcaagaggctatg---------ccacaagga---attggtgacatgattgagggggccgttgaagggattactaaaa-------------------atgcattgattcccccgacttccaccaatagcctgcccgacacaaagccga-gcggtccagcccactccaaggagatacctgcattgacagccgtggagacaggggctaccaatccgttggtgccttcggacaccgtgcaaacgcgccatgtcatccagagacgaacgcgatcagagtccacggttgagtcattctttgcaagaggggcttgcgtggctatcattgaggtgga------caatgatgcaccgacaaagcgcgccag---cagattgttttcggtttggaaaataacttacaaagacactgttcaactgaggcgcaaactggaatttttcacatattcgagatttgacatggagttcacttttgtggtcacctcaaactacactgatgcaaataacggacatgcattgaaccaagtttatcagataatgtatataccacccggagcacctatccctggtaaatggaatgactatacatggcagacgtcctctaacccatcggtgttttacacctatggggcgcccccagcaagaatatcagtgccctacgtgggaattgctaatgcgtattcccacttttatgatgggtttgcaaaagtaccactagcgggtcaagcctcaactgaa---ggcgattcgttgtacggtgttgcctcgctgaatgattttggatcactggctgttcgcgtggtaaatgatcacaaccccacgcggctcacctccaagatcagagtgtacatgaagcctaagcatgtcagagtctggtgcccacgacctccacgagcagtcccatacttcggaccaggtgttgattataaagatgg---gctcaccccacta---ccagaaaagggattaacaactt---atggatttggacaccaaaacaaagctgtgtacacagctggctacaaaatttgcaattaccacctagctacacaagaagacttgcaaaatgccgtgagtgtcatgtggaacagagacctcttagtggctgaatcaagggcccttggcaccgactcgatcgcaaggtgcagctgtaacacgggagtgtattactgtgagtccaaaaggaagtattacccagtgacctttataggacccacgtttcagtacatggaggctaatgattactacccagctaggtaccaatcccacatgctcattggccatggttttgcatcaccaggtgactgtggcggtattcttagatgccaacacggagtaatcggaatcatcaccgctggtggagagggtctagttgctttttcagacattagggatctatatgcatatgaagaagaagctatggagcaaggcatttccaactacattgagtctcttggagtcgcctttggaagtgggttcacccaacaaattggagacaaaatctcagagctaactagcatggtcaccagcaccattaccgagaagttgttgaaaaacctaatcaaaataatctcatcacttgtgatcattactagaaattatgaggacactaccacagtactagccaccttggcactccttggatgtgatgtgtctccctggcaatggcttaagaagaaggcctgtgacatactggagattccatatgtcatgcgccagggtgatagctggttaaagaagtttacagaagcttgcaacgctgccaagggtctggagtgggtctctaacaaaatatctaagtttattgattggttgaaagagaagatcataccccaggctagagacaaattggagttcgtcaccaagctgaaacaattagaaatgttagaaaatcaaattgccaccatccaccaatcatgtcccagtcaggaacaccaagaaattttgttcaacaatgtcagatggttgtcaatacaatcaaaaagatttgccccgctctacgccgtagaggcaaaaaggattcagaagctagaacacaccattaacaactacatacagtttaagagcaaacaccgtattgaaccagtatgtctgttagtccacggcagcccaggaacaggtaaatcagtggccaccaatttgattgctagggcgattgcagaaaaggagaacacttccacatattcactaccaccagacccgtcccatttcgatggctataaacaacaaggagtagtaattatggatgatttgaaccagaatccagatggggccgacatgaaattattctgtcagatggtttctacagtggagtttataccaccaatggcttcattagaagagaagggcattttgttcacatcaaactatgtcctggcttccaccaattccagccgcattacaccacctacagttgcacacagtgacgccctagccaggcgctttgcatttgacatggacattcaggttatgggtgagtattccagggatggtaagttgaatatggcaatggcaacagaaatgtgt-aaaaactgccatcaaccagcaaa--tttcaagaggtgttgtccattagtgtgcgggaaggcaatccagctgatggataagtcttctagagttaggtacagtatagatcaaatcactacaatgattattaatgagaagaacaggagatcaaacataggtaattgcatggaagcactatttcagggtcccctggaatacaaagatctgaaaatagatattaagaccactccaccacccgaatgcatcaatgacctgttacaatcagtggactcccaagaagtgagagattactgtgagaggaaaggctggattgtgaacattacc-----------agccaggtccagactgaaagaaacatcaatagagcaatgactattctacaagcagtaaccacgttcgcggcagttgccggagtggtgtatgtgatgtacaaactctttgcaggacaccagggtgcctatacaggtctccccaataagagacccaatgtgcctacgattaggaccgctaaggttcaaggcccaggctttgactacgcagttgctatggctaagagaaacattcttacagcgactacttgcaaaggggagttcactatgttaggagtgcatgataatgtagccattttaccaacacatgcctcaccaggggagacaatagttattgatggtaaagaagtggaggtactagatgccaaagcactagaagaccaggctggaaccaatttgg-agatcacaatcgtcacactcaaaagaaatgagaaattcagagacatcagaccccatatcccaacccaaatcactgagacgaacgatggagtcctgatcgtgaacactagtaagtaccccaacatgtatgtcccagtcggtgctgtgactgaacagggatatctcaatctcggtggccgtcaaactgctcgtacact-aatgtacaactttccaacgagggcaggtcagtgcggcggtgtcatcacttgcactggtaaggtcatcgggatgcacgttggagggaacggttcacatgggttcgcagcggccctgaaacggtcttacttcactcagagtcaaggtgagatccaatggatgaggccatcgaaagaggttggatatccaattattaatgcccccagcaaaaccaaattagaaccaagtgcatttcactacatatttgagggagtgaaggaaccagcagtcctgaccaaaaacgaccctaggctcaaagtggattttgaagaggcgatcttctccaagtacgtaggcaacaaaatcacagaagtggatgagtacatgagggaagctgtcgatcactatgctggtcaattgatgtcactagacataaacaccgaccagatgtgtctggaggatgccatgtatggcaccgatggcttggaagccttggacctcac-aaccagcgcaggataccc-ttacgtggccttagggaa-aaagaagagggacattctgaacaagcaaactagggacactaaagagatgcaaagactgttagatacctatggtattaacctacccttagtcacttatgtgaaggatgaattaagatccaaaaccaaagtcgaacaaggcaaatcaagacttattgaagcatctagtctcaatgattcagtggctatgaggatggcatttggtaatctctacgcagcctttcataagaacccaggagtagtaactggtagtgcagtgggttgtgatccagatctgttttggagcaaaattccagttctcatggaggaaaagctgtttgcctttgattacaccgggtatgacgcctccctgagtccagcttggtttgaagctcttaagatggttcttgagaaaattggctttggtgatagagtggactacattgactacctcaaccactctcaccatttatataaaaacaagacatactgtgtcaaaggcggcatgccatctggctgttcaggcacatcaatttttaattcaatgattaataatatcataatcaggactctcttactgaaaacctacaagggcatagatttagaccacctaaagatgatagcctatggtgatgatgtaattgcttcctacccccatgaagtagacgctagtctcctagcccaatcaggaaaagactatggacttactatgactccagccgacaaatctgtaacttttgaacaagtcacatgggaaaatgtaacattcttgaagagattcttcagagcagatgagaagtatccattccttgtgcatccagtgatgcccatgaaggaaattcatgaatcaatcagatggacaaaagatcccagaaatacacaggatcacgttcgctccttgtgcttattggcttggcataatggagaagaagaatacaacaaatttctagctaaaattagaagtgtgccaatcggacgagctttattgctcccggagtattcaacattgtaccgccgttggctcgattctttttag--taaccctacctcagtcgaatt-ggatt-gggtcacactgttgtaggggtaaatttttctttaattcggag---------------------------------------------------------------
>JX274983.1_Human_poliovirus_2_strain_NIE0511445_complete_genome
----ttaaaac-agctctggggttgtacccaccccagaggcccacgtggcggctagcactccggtattacggtacccttgtgcgcctg-ttttata-ct-cc-c-ct--c--ccgc---aac-ttagaagcacg--aaa-c------caagttcaatag-aa-g-ggggtacaaa-ccagtaccactacgaacaagcacttctgtttccccggtgacattgca-tagactg-ctcacgcggttgaaagtgatcgatccgttacccgcttgtgtacttcgaaaagcctagtatcgccttggaatcttcgacgcgttgcgctcagcacccgacc-ccggggtgtagcttaggctgatgagtctggacattcctcaccggtgacggtggtccaggctgcgttggcggc--ctacctatgg-ctaacgccataggacgctagatgtg-aacaaggtgtgaagagcctattgagctacacaagagtcctccggcccctgaatgcggctaatcctaaccacggagcaggcgg-tcgcgaaccagtgactggcttgtcgtaacgcgcaagtctgtggcggaa-ccgactactttgggtgtccgtgtttcc-t-gtta-tttttat-c--atggctgcttatggtgacaa-tcagag------attgttatcataaagcgaattggattggccatccggtgagtgttgtgtcaggtatacaactgttt-gttggaa-ccactgtg-----------------ttagcttt-------------act-tctcatttaaccaattaatcaaaaacaatacgaggata--------------aaacaacaatact------aca---atgggcgcccaagtttcatcacagaaagttggagcccacgaaaattcaaacagagcctatggcgggtccaccattaattacactacaatcaattactatagggactctgcaagcaatgcagcaagcaagcaagattttgcacaagatccgtccaagttcaccgaacccattaaggacgtccttattaagaccgctcccatgctaaactccccaaacattgaggcgtgtggttatagtgacagggtaatgcagctaactctgggcaattcaacgatcaccacccaagaagcggccaattctgttgttgcctacggcagatggcctgagtacatcagagacaccgaggcaaatcctgtagaccaaccaaccgagcccgatgtagccgcgtgcaggttctacacattggataccgtcacttggcgtaaggagtccagagggtggtggtggaaactaccagacgc---tttaaaagacatggggttatttggtcaaaacatgttttatcactatcttgggagggctggctacacagtgcacgtacagtgcaatgcttcaaagtttcatcaaggagctctaggggtgtttgcagttccagaaatgtgtttagctggtgatag---cacaactcacatgttcacaaagtacgagaatgcgaatccaggcgaaaaaggaggtgaattcaaagggagtttcacccttgataccaacgccactaaccctgcacggaacttctgcccagttgattacctcttcgggagtggagtgctggtagggaatgcatt-tgtttatccacatcaaataataaacctgcgcac--------taacaactgtgctacgctagtattgccctatgtaaactcactctcaatagatagcatgacaaagcacaacaactgggggatcgctatcctccccctggcgccactagattttgccactgaatcttccactgagatacccattacactgaccattgctcccatgtgctgcgaattcaatggtttacgcaacatcactgtgccaagaacccaaggattaccagtcctgaacactccagggagtaaccagtacctgaccgcagacaattaccagtctccgtgtgcgatacctgagtttgatgtcactccacccatagacataccaggggaggtgtacaacatgatggaattggcggaaatagacaccatgatacccctcaacttgacaagtcaacgcaagaacacaatggacatgtatagagtcgagttgagcg---acacgg----ctcactctgacacgccgatcttgtgtctctcgttgtcccccgcttcagaccccagattggcacacactatgttgggtgagatattaaattactacacacactgggcagggtccttgaaatttacctttctcttttgcggctcaatgatggccaccggaaagttattggtttcttacgcaccacccggagcagaggcccccaagagtcgcaaagaagcaatgcttgggacacatgtgatatgggacattgggttgcagtcttcatgcactatggtggtaccttggatcagtaataccacatacagacaaaccatcaacgatagtttcacagaaggtggctacattagcatgttctatcaaactagggttgttgtcccgttgtccacacccagaaagatggacatcctgggttttgtgtcagcttgcaatgacttcagtgtgcgcttactgcgagatacaacacacattagtcaagaggctatg---------ccacaagga---attggtgacatgattgagggggccgttgaagggattactaaaa-------------------atgcattggttcccccgacttccaccaatagcctgcctgacacaaagccga-gcggtccagcccactccaaggagatacctgcattgacagccgtagagacaggggctaccaatccgttggtgccttcggacaccgtgcaaacgcgccatgtcatccagagacgaacgcgatcagagtccacggttgagtcattctttgcaagaggggcttgtgtggctatcattgaggtgga------caatgatgcaccgacaaagcgcaccag---cagattgttttcggtttggaaaataacttacaaagatactgttcaactgagacgcaaactggaatttttcacatattcgagatttgacatggagttcacttttgtggtcacctcaaactacaatgatgcaaataacggacatgcattgaaccaagtttatcagataatgtatataccacccggagcacctatccctggtaaatggaatgactatacgtggcagacgtcctctaacccgtcggtgttttacacctatggggcgcccccggcaagaatatcagtgccctacgtgggaattgctaatgcgtattcccacttttatgatgggtttgcaaaagtaccactagcgggtcaatcctcaactgaa---ggcgattcgttgtacggtgctgcctcactgaatgattttggatcactggctgttcgcgtggtaaatgatcacaaccccacgcggctcacctccaagatcagagtgtacatgaagccaaagcatgtcagagtctggtgcccacgacctccacgagcagtcccatacttcggaccaggtgttgattataaagatgg---gctcaccccacta---ccagaaaagggattaacgactt---acggatttgggcaccaaaacaaggcggtgtataccgcaggctacaagatatgcaactaccacttggccacacaggaggacttacaaaatgcagtggccgttatgtggaacagagatttgttagtcacagaatcaaaagcccagggcactgatttaattgccaggtgcaactgcaatacaggggtgtactattgtgagtctagaagaaagtactatccagtctctttcattggtccaacatttcagtacatggaggcaaacgactactatccagctcgttatcaatctcacatgttaattggccacggttttgcatcaccaggagactgcggtggcatcctcagatgccagcacggagtcataggaatcatcactgctggtggagagggcttggttgccttttctgacattagagatttgtacgcctatgaagaggaggctatggagcaaggcatctctaattacattgaatcccttggagctgcgtttgggagtggattcacccagcaaattggtgacaaaatctcggagctcaccagcatggttactagcacaatcacggagaaacttttgaaaaatttaataaaaataatttcctcacttgtcatcatcaccagaaactacgaggacaccaccacggtgttggccactctggcacttcttgggtgtgatgtatccccctggcaatggttaaagaaaaaggcttgtgatatactggaaatcccatacgtcatgcgccaaggtgatagctggctgaagaaattcacagaggcgtgcaatgctgccaagggtttagaatgggtgtcaaacaaaatatctaaattcattgattggttgaaagagaaaatcattccacaaaccagagacaaactagaatttgtcacaaaattaaagcaattagagatgctggaaaatcaaatcgcaaccatccatcagtcatgcccaagccaggaacatcaggaaatactgttcaacaatgtgagatggctatccatacaatcaaagagatttgcaccactctacgcggtagaagcaaagaggattcagaaactagagcacactattaataattacatacagttcaagagcaaacatcgtattgagccagtatgtctacttgtgcacggtagtccaggaacaggcaagtcagtggctaccaatctgattgctagagcaatagcagagaaagagaacacctctacttactcactaccaccagatccatcccatttcgatggttacaagcaacagggcgtggtgattatggatgatttgaatcaaaacccagacggggcggacatgaagttgttctgccaaatggtctccacagtagagttcataccaccaatggcttcattagaagagaagggcattttgttcacgtcaaactatgtcctggcctccaccaattccagccgaatcaccccacctaccgttgctcacagcgatgccctagccagacgctttgcgtttgacatggacattcaggttatgggtgagtactctagagacggtaaactgaacatggcaatggcaacagaaatgtgt-aaaaactgtcaccaaccagcaaa--ctttaagagatgttgtccgctagtgtgtgggaaggccattcagttgatggacaaatcatctagggttagatacagcattgaccagatcactactatgattattaatgagaggaacagaaggtcaaacataggaaattgtatggaagcattgtttcaaggcccattacaatacaaagacctaaaaattgacatcaagaccacacccccacctgaatgcatcaatgacttgctgcaggctgttgactcacaagaagtaagagaatattgtgaaaagaaaggttggatagtgaacatcact-----------agtcaagttcaaactgaaagaaacatcaacagagcaatgaccatcttgcaggccgttactacatttgcagcggttgccggggtggtgtatgtgatgtataaactctttgcaggacaacaaggcgcttacacggggcttcccaataaaagacccaacgttcccacaattaggacagccaaagtacaaggcccgggctttgattacgctgtagccatggccaaaagaaacattctcacagccaccacctgcaagggagaattcacaatgcttggtgtgcacgacaatgtggccatcctaccaacacacgcctcaccaggtgagacaatagtcattgatggtaaggaagtggaggtgttagacgctaaagcactagaagaccaggctggaactaatctag-aaatcacaattgttactttgaagaggaatgaaaagttcagagacatcagacctcacatcccaacacaaatcaccgagacgaatgatggagtgttgatcgtgaacactagtaagtaccccaatatgtatgtccctgtcggtgctgtgactgaacagggatacctcaatctcggtggtcggcaaaccgctcgtacact-aatgtacaattttccaaccagagcgggccagtgcggtggggtgatcacatgcaccggaaaggtcatcgggatgcatgttggagggaacggttcacacgggtttgcagcggccctgaagcgatcttacttcacccagactcaaggtgagattcagtggatgagaccatcaaaggaagtcggatacccgattatcaacgcccccagcaaaacaaaattagaaccaagtgctttccattatgtgtttgagggtgcgaaggaaccagcagtcttaaccaaaaacgatcctaggctaaaggtagattttgaagaagcaattttctccaaatatgtgggtaacaagattactgaagtggatgattatatgaaggaagcagttgatcactacgctggtcagttgatgtcattagatattaatactgaacagatgtgcctagaagatgcaatgtacggcactgatggtctagaagcactagacctcac-aaccagcgcaggataccc-atatgtagccttagggaa-aaagaagagagatgttctaaacaagcaaactagagataccaaagagatgcagaggttgttagacacctatggaatcaacctgcccctggtcacctatgtgaaagatgaactaagatctaaatctaaggttgaacaagggaaatcaagacttattgaagcatccagccttaatgactcagtggcaatgagaatggcctttggcaatctctatgcagccttccacaaaaatccaggggtggtaaccggtagtgcagtaggttgtgacccagacctattttggagcaagattcccgttctaatggaggagaagttgtttgcctttgattatacaggctatgacgcctccttgagcccagcttggtttgaggctcttaaaatggtcttggagaagattggttttggtgatagggtagattatatagattatcttaaccactcacatcacctatacaaaaacaagacatactgtgtcaagggtggcatgccatctggctgctcgggtacttccatattcaactcaatgataaacaatatcataatcaggacacttttactgaaaacctacaagggcatagacttagaccacctaaagatgatagcctatggtgatgatgtgattgcttcctacccccatgaagtggacgctagtctcctagcccaatcaggaaaagactacggactcacaatgacaccagctgacaaatctgcaacttttaagcaagtcacatgggaaaatgtaacattcttgaaaagattcttcagagcagatgagaagtacccatttctggtacatccagtgatgcctatggaagaaattcatgaatcaatcagatggactaaagatcccaggaacacccaggatcatgtccgctccttgtgcttattggcatggcacaatggagaggaagaatacaataaatttttagctaaaattaggagcgttccaatcggacgagctttactgctcccagagtactcaacactgtaccgccgttggctcgactctttttag--taaccctacctcagtcgaatt-ggatt-gggttatactgttgtaggggtgaatttttctttaattcggag---------------------------------------------------------------
>JX275184.1_Human_poliovirus_2_strain_NIE0911455_complete_genome
----ttaaaac-agctctggggttgtacccaccccagaggcccacgtggcggctagcactccggtattacggtacccttgtgcgcctg-ttttata-ct-cc-c-ct--c--ccgc---aac-ttagaagcacg--aaa-c------caagttcaatag-aa-g-ggggtacaaa-ccagtaccactacgaacaagcacttctgtttccccggtgacattgca-tagactg-ctcacgcggttgaaagtgatcgatccgttacccgcttgtgtacttcgaaaagcctagtatcaccttggaatcttcgacgcgttgcgctcaacacccgacc-ccggggtgtagcttaggctgatgagtctggacattcctcaccggtgacggtggtccaggctgcgttggcggc--ctacctatgg-ctaacgccataggacgctagatgtg-aacaaggtgtgaagagcctattgagctacataagagtcctccggcccctgaatgcggctaatcctaaccatggagcaggcgg-tcacgaaccagtgactggcttgtcgtaacgcgcaagtctgtggcggaa-ccgactactttgggtgtccgtgtttcc-t-gtta-tttttat-c--atggctgcttatggtgacaa-tcagag------attgttatcataaagcgtattggattggccatccggtgagtgttgtgtcaggtatacaactgttt-gttggaa-ccactgtg-----------------ttagcttt-------------act-tctcatttaaccaattaatcaaaaacaatacgaggata--------------aaacaacaatact------aca---atgggcgcccaagtctcatcacagaaagttggagcccacgaaaattcaaacagagcctatggcgggtccaccatcaattacactacaatcaattactatagggactctgcaagcaatgcagcaagcaagcaagattttgcacaagatccgtccaagttcaccgaacccattaaggacgtccttattaagaccgctcccatgctaaactccccaaacattgaggcgtgtggttatagtgacagggtaatgcagctgactctgggcaattcaacgatcaccacccaagaagcggccaattctgttgttgcctacggtagatggcctgaatacatcagagataccgaggcaaatcctgtagaccaaccaaccgagcccgatgtagccgcgtgcaggttctacacattagataccgtcacttggcgcaaggagtccagagggtggtggtggaaactaccagacgc---tttaaaagacatggggttatttggtcaaaacatgttttatcactatctagggagggctggctacacagtgcacgtgcagtgcaatgcttcaaagtttcatcaaggagctctaggggtgtttgcagttccagaaatgtgtttagctggtgatag---cacaactcacatgttcacaaagtacgagaatgcgaatccaggcgaaaaaggaggtgaattcaaagggagtttcacccttgataccaacgccactaaccctgcacgaaaattctgcccagttgattacctcttcgggagtggagtgctggtagggaatgcatt-tgtttatccacatcaaataataaacttgcgcac--------taacaactgtgctacgctagtattgccctacgtaaactcactctcaatagatagcatgacaaagcacaacaactgggggatcgctatcctccccctggcgccactagactttgccactgagtcttccactgagatacccattacactgaccattgctcccatgtgctgcgagttcaatggcttacgcaacatcactgtgccaagaacccaaggattaccagtcctgaacactccagggagtaaccagtacctgaccgcagacaattaccaatcgccgtgcgcgatacctgagtttgatgtcactccacccatagacataccaggggaggtgcgcaacatgatggaattagcggaaatagacaccatgatacccctcaacttgacaagtcaacgcaagaacacaatggacatgtatagagtcgagttgagcg---acacgg----ctcactctgacacgccgatcttgtgtctctcgttgtcccccgcttcagaccccagattggcacacaccatgttgggtgagatattgaattactacacacactgggcagggtccttgaaattcacctttctcttttgcggttcaatgatggccaccggaaagttattggtttcttacgcaccacccggagcagaggcccccaagagtcgcaaagaagcaatgcttgggacacatgtgatatgggacattgggttgcagtcttcatgcactatggtggtaccttggatcagtaataccacatacagacaaaccatcaacgatagtttcacagaaggaggctacattagcatgttctatcaaactagggttgttgtcccgttgtccacacccagaaagatggacatcctgggttttgtgtcagcttgcaatgacttcagtgtgcgcttactgcgagatacaacgcacattagtcaagaggctatg---------ccacaagga---attggtgacatgattgagggggccgttgaagggattactaaaa-------------------atgcattgattcccctgacttcctccaatagtctgcctgacacgaggccga-gcggaccagcccactccaaggagatacctgcgttgacagccgtggagacaggggctaccaatccgttggtgccttcggacaccgtgcaaacgcgccatgtcatccagagacgaacgcgatcagagtccacggttgagtcattctttgcaagaggggcttgcgtggctatcattgaggtgga------caatgatgcaccgacaaagcgcgccag---cagattgttttcggtttggaaaataacttacaaagacactgttcaactgagacgcaaactggaatttttcacatactcgagatttgacatggagttcacttttgtggtcacctcaaactacactgatgcaaataacgggcatgcattgaaccaagtttatcagataatgtatataccacccggagcacctatccctggtaaatggaatgactatacgtggcagacgtcctctaacccgtcggtgttttacacctatggggcgcccccagcaagaatatcagtgccctacgtaggaattgctaatgcgtattcccacttttatgatgggtttgcaaaagtaccactagcgggtcaagcctcaactgaa---ggcgattcgttgtacggtgctgcctcactgaatgattttggatcactggctgttcgcgtggtaaatgatcacaaccccacgcggctcacctccaagatcagagtgtacatgaagccaaagcatgtcagagtctggtgcccacgacctccacgggcagttccgtacttcggaccaggtgttgattataaagatgg---gctcaccccacta---ccagaaaagggattaacgactt---atggatttggacaccaaaacaaagctgtgtatacagctggctacaaaatttgcaattaccacctagctacacaagaggacttgcaaaatgcagtgagcataatgtggaatagagatctattagttacagagtcaaaagcccaaggcactgactcaattgccaggtgcacctgtaatgcaggggtgtactattgtgagtctagaaggaaatactacccagtctcattcatcggtccaactttccagtacatggaagcaaatgattactaccctgctagataccaatcccacatgctaattggacacgggtttgcctcaccaggagattgtggcgggattctcaggtgccaacatggagtgataggtatcatcacagctggcggtgaaggcttggttgcattttcagacattagagacctgtacgcttatgaagaagaagctatggagcaaggcatttccaattacattgaatctcttggcgccgcttttggaagtgggttcacacaacagattggcgacaaaatctcagagctcaccagcatggtaaccagtaccatcactgaaaagttgttgaagaaccttataaagataatatcatccctagtcattatcactagaaattatgaggacacaaccacagtactagctacccttgcacttcttggttgtgacgtgtctccctggcagtggcttaagaagaaagcttgcgacattttggagatcccgtatgtgatgcgtcagggtgacagctggttgaagaagtttacagaggcatgtaatgctgctaaagggttggagtgggtttcaaataaaatttccaaatttattgattggttgaaagagaaaatcattcctcaggccagagacaagttggagtttgtcaccaaattaaagcaactggagatgttggagaatcagatctcaacaatccaccagtcttgtccaagtcaagagcatcaggagatcctgtttaacaatgtgaggtggttgtccattcagtcgaaaagattcgcccctctctacgcagtagaagcaaagagaatccaaaagttagagcacactatcaacaattacatacagttcaagagcaaacaccgtattgagccagtatgtttattggtgcatggtagcccaggaacaggcaagtcagtggccaccaatctgatagccagagcaatagcagagaaagagaacacctccacttactcactgccaccagatccatcccactttgatggttacaagcagcaaggagttgtgataatggatgatttaaaccagaacccggacggtgctgacatgaagttgttttgccagatggtttccaccgtggaattcataccaccgatggcatccttagaggagaagggaattttattcacttcaaattacgtcctggcatccaccaactcaagccgcatcactccacccactgttgctcatagcgacgccctcgctaggcgctttgcatttgacatggacatccaagtcatgggtgagtactctagggatggcaaattgaatatggcaatggcaactgaaatgtgt-aagaattgtcatcaaccagcgaa--ttttaaaagatgctgccccttggtatgtggaaaggccatccagctgatggacaagtcatctagagttagatacagcattgatcagatcacaaccatgatcatcaacgagagaaacagaagatcaaacatcggcaattgcatggaggcattgtttcagggccctttacagtacaaagatctgaaaatagatattaagaccacacccccacccgagtgcatcaatgatctattacaagcagtggactctcaggaggttagagactactgtgagaaaaagggttggatagttaacataact-----------agtcaggtccaaactgagagaaatattagcagagcaatgacaatactccaggccgtcaccacctttgcggcagttgctggggttgtgtacgtgatgtacaagctctttgcaggacaccagggtgcatatacgggacttcccaccaaaagacccaccgttcccaccatcagaacagccaaagttcaaggcccaggcttcgattacgcagtagctatggccaagagaaacattcttacagcaaccactagtaagggagagttcacaatgctcggggtccatgacaacgtagccattttacccactcacgcttcgccaggtgaaacaattgttatcgatggcagggaagtggaggtgttagatgccaaagcactggaggaccaggccggcactaaccttg-aaatcacaatagtaacactcaagagaaatgaaaagttcagagatatcagacctcacatcccaacccaaatcactgagactaatgatggagttttgattgtgaacactagcaagtaccccaacatgtatatccctgttggtgctgtgatcgaacaagggtatctcaatcttggtggccgacaaactgctcggactct-gatgtacaactttccaaccagagcgggacagtgcggtggagtaatcacgtgcactgggaaggtcattgggatgcatgtcggtgggaacggttcacacgggtttgcagcggccctgaagcgatcatacttcactcaaagtcaaggtgaaatccagtggatgagaccatcaaaagaagtgggataccccatcatcaacgcccccagtaagaccaaattggaacctagtgcatttcatcatgtatttgagggtgtgaaggagccagcggttttaaccaaaaatgatcccagactcaaagtcgattttgaggaggcaatcttttccaagtatgtgggtaataaaattactgaagtggatgaatacatgaaagaagcagttgatcactatgcaggccagttaatgtctttggacatcaacactgaccagatgtgcctagaggatgccatgtacggcactgatggcctagaagctttagatctcac-aactagtgctggataccc-ctacgttgcccttgggaa-gaagaagagggatatcttgaataaacagaccagagacaccaaggagatgcaaaggctgctagacacttatggtatcaatcttcccttggtcacctacgtaaaagatgagttgagatcaaagaacaaagttgaacaaggaaaatctagacttattgaggcatccagtctcaatgactcggtagcaatgagaatggcttttggtaatctctatgcagccttccacaagaatccaggggtggtgactggtagtgcagtgggttgtgacccggatctattctggagcaaaatcccagtgctcatggaagaaaagttatttgcctttgactacacggggtatgatgcttctttgagtccagcttggtttgaggccctcaaaatggtattggagaaaattggttttggtgatagagtagattatatagattatctcaaccactcacaccacttgtacaaaaacaaaacttactgtgtcaagggcggcatgccatctggctgctcgggcacatcgattttcaattccatgattaacaacatcataattaggacacttttactgagaacctacaagggcatagatctagaccacctaaagatgatagcctatggtgatgatgtaattgcttcctacccccatgaagtggacgctagtctcctagcccaatcaggaaaagactatggactcaccatgacaccagctgataaatctgcaacttttgagcaagtcacatgggagaatgtaacatttttgaagaggttctttagagcagatgaaaagtacccattccttatacatccagtgatgccaatgaaggaaattcatgaatcaatcagatggaccaaagatcctagaaacactcaggatcacgttcgctccttgtgcctattggcctggcacaatggagaggaggaatacaataaatttctagctaaaattagaagcgtgccaattggacgagctttattgctcccagagtactcaacattgtaccgccgttggctcgattccttttag--taaccctacctcagtcgaatt-ggatt-gggttatactgttgtaggggtaaatttttctttaattcggaga--------------------------------------------------------------
>KX162699.1_Enterovirus_C_strain_NIE0611452_complete_genome
----------------------ttgttcccaccccagaggcccacgtggcggctagtactccggtatcacggtacccttgtacgcctg-ttttata-ct-cc-c-ttccc--ccgt---aac-ttagaagaaac--aaa-c------aaagttcaatag-aa-g-ggggtacaaa-ccagtaccaccacgaacaagcacttctgtctccccggtgacgttgta-tagactg-tacccacggtcgaaaacgattgatccgttatccgcttttgtacttcgagaagcctagtatcatcttggaatcttcgatgcgttgcgctcagcactcaatc-ccagagtgtagcttaggtcgatgagtctggacgttcctcaccggcgacggtggtccaggctgcgttggcggc--ctacctgtggcccaaagccacaggacgctagtcgtg-aacaaggtgtgaagagcctattgagctacaaaagagtcctccggcccctgaatgcggctaatcctaaccacggagcaagggt-gcgtgagccaacacataccttgtcgtaacgcgtaagttcgtggcggaa-ccgactactttgggtgtccgtgtttcc-t-ttta-ttcttgt-a--ttggctgcttatggtgacaa-tcatag------attgttatcataaagcgacttggattggccatccagtggaagtgaaatactttgtctacctgtct-gttggtt-ttact-----------------------------------------------ccatttgactaattcacttacaagcttattgctataatttttattgact-aaacaacaatacc------aca---atgggcgcccaagtttcatcacagaaagttggagcccacgaaaattcaaacagagcctacggcgggtccaccatcaattacactacaatcaattactatagggactctgcaagcaatgcagcaagcaagcaagattttgcacaagacccgtccaagttcaccgaacccattaaggacgtccttattaagaccgctcccatgctaaactccccaaacattgaggcgtgtggttatagtgacagggtaatgcagctaactctgggcaattcaacgatcaccacccaagaagcggccaattctgttgttgcctacggtagatggcctgaatacatcagagataccgaggcaaatcctgtagaccaaccaaccgagcccgatgtagccgcgtgcaggttctacacattagataccgtcacttggcgcagggagtccagagggtggtggtggaaactaccagacgc---tttaaaagacatggggttatttggccaaaacatgttttatcactatcttgggagggctggctacacagtgcacgtacagtgcaatgcttcaaagtttcatcaaggagctctaggggtgtttgcagttccagaaatgtgtttagctggtgatag---cacaactcacatgttcacaaagtacgagaatgcgaatccaggcgaaaaaggaggtgaattcaaagggagttttactcttgataccaacgccactaaccctgcacggaacttctgcccagtagattacctcttcgggagtggagtgctggtagggaatgcatt-tgtttatccacatcaaataataaacctgcgcac--------taacaactgtgccacgctagtattgccctatgtaaactcactctcaatagatagcatgacaaagcacaacaactgggggatcgctatcctccccctggcgccactagactttgccactgaatcttccactgagatacccattacactgaccattgctcccatgtgctgcgaattcaatggtttacgcaacatcactgtgccaagaacccaaggattaccagtcctgaacactccagggagtaaccagtacctgaccgcagacaattaccagtctccgtgtgcgatacctgagtttgatgtcactccacccatagacataccaggggaggtgcgcaacatgatggaattggcggaaatagacaccatgatacccctcaacttgacaagtcaacgtaagaacacaatggacatgtatagagtcgagttgagtg---acacgg----ctcactctgacacgccgatcttgtgtctctcgttgtcccctgcttcagaccccagattggcacacactatgttgggtgagatattaaattactacacacactgggcagggtccttgaaatttacctttctcttttgcggctcaatgatggccaccggaaagttattggtttcttacgcaccacccggagcggaggcccccaagagtcgcaaagaagcaatgcttgggacacatgtgatatgggacattggattgcagtcttcatgcactatggtggtaccttggatcagtaataccacatacagacaaaccattaacgatagtttcacagaaggtggctacattagcatgttctatcaaactagggttgttgtcccgttgtccacacccagaaagatggacattctgggttttgtgtcagcctgcaatgacttcagtgtgcgtttactgcgagatacaacacacattagtcaagaggttatg---------ccacaagga---attggtgacatgattgagggggccattgaagggattactaaaa-------------------atgcattggttcccccgacttccaccaatagcctgcctgacacaaagccga-gcggtccagcccactccaaggagatacctgcattgacagccgtggagacaggggctaccaatccgttggtgccttcggacaccgtgcaaacgcgccatgtcatccagagacgaacgcgatcagagtccacggttgagtcattctttgcaagaggggcctgcgtggctatcattgaggtgga------caatgatgcaccgacaaagcgcgccaa---cagattgttttcggtttggaaaataacttacaaagatactgttcaactgagacgcaaactggaatttttcacatattcgagatttgacatggagtttactttcgtggtcacctcaaactacactgatgcaaataacggacatgcattgaaccaagtttatcagataatgtacataccacccggagcacccatccctggtaaatggaatgactatacgtggcagacgtcctctaacccgtcggtgttttacacctatggggcgcccccagcaagaatatcagtgccctacgtgggaattgctaacgcgtattcccacttttatgatgggtttgcaaaagtaccactagcgggccaagcctcaactgaa---ggcgattcgttgtacggtgctgcctcactgaatgattttggatcactggctgttcgcgtggtaaatgatcacaaccccacgcggctcacttccaagatcagagtgtacatgaagccaaagcatgtcagagtctggtgcccacgacctccacgagcagtcccatacttcggaccaggtgttgattataaagatgg---gctcaccccacta---ccagaaaagggattaacgactt---atggatttggacaccaaaacaaagctgtgtacacagctggctacaaaatttgtaattaccacctagctacacaagaagatttgcaaaatgccgtgagtgtcatgtggaacagagacctcttagtggctgaatcaagggcccttggcaccgactcgatcgcaaggtgcagctgtaacacgggtgtatactactgtgaatccaggagaaaatattatccagtttctttcattgggcccaccttccaatacatggaagccaatgaatattacccggctagatatcaatcacacatgcttattggtcatgggtttgcatcaccgggtgattgtggtggcatacttagatgtcaacacggggtgataggaataatcactgctggtggggaaggcttggttgcgttttcagacattagagacctgtatgcttatgaggaggaagctatggagcagggcatttccaactatattgagtcacttggtgctgcatttggtagtggattcactcaacaaattggtgataaagtttccgagctaaccagcatggtaactagcactattacagagaagttgcttaaaaacttaatcaaaattatctcatcacttgtgatcattaccaggaattacgaggacactaccacagtgcttgccaccctcgccctccttgggtgcgacgtctcaccgtggcagtggctaaagaagaaggcatgtgacatcctggaaattccatacgccaccaaacaaggagatagttggttgaagaaattcactgaggcatgtaatgctgcaaagggactggagtgggtgtccaataagatatccaaattcattagttggttgcaggataaaatcatcccacaagcgagagacaaattagagtttgtcactaaactaaagcaattagaaatgcttgaaaatcagatttccaccatacaccaatcttgtccaagtcaagaacatcaggagatcttattcaacaacgtgcggtggctatctatccagtccaagaggtttgcaccactatatgcacatgaagccaaaaggattcaaaagctggagcataccataaataattacgtacagttcaagagcaagcaccgtattgagccagtatgtttgttagtacatggcagtccagggacaggaaaatcagttgcaaccaatctaattgctagagcaatagccgagaaagagaacacctccacatactcactgccacctgatccgtctcactttgatggctacaagcaacagggtgtggttattatggatgacctaaaccaaaatccagacggagcagacatgaaactcttttgtcaaatggtgtccactgtggagtttattccaccgatggcctcgctagaagagaaaggcatcttgtttacatctaattacgttttagcctccaccaactccagtcggatcacaccacccacggtggctcacagtgatgcgctggccaggagattcgcatttgacgtggacatacaagtcatgagcgagtactctagagacggaaagctcaacatggcaatggctactgaaatgtgc-aaaaactgtcatcaaccagcaaa--cttcaagagatgctgccctctggtgtgtgggaaagcaattcagttgatggacaagtcctctagagtcaggtatagcattgaccaaatcaccacaatgatcatcaatgaaagaagcaggaggtcaaacattggcaactgcatggaggcactcttccaaggcccacttcagtacaaagatctgaaaattgacatcaaaaccacacctccacctgaatgtataaatgacctcctccaggctgtcgattcccaggaagtgagagattactgtgagaggaaagggtggattgttaatatcacc-----------agtcaagttcaaactgaaagaaacatcaatagagctatgacaattctgcaagcagtaaccacgtttgcagcagttgctggagtggtgtatgttatgtacaaactatttgctgggcatcaaggagcttacactggattacccaacaaaaggcccaatgtccctaccatcagaactgcaaaagtacaaggcccaggttttgactacgcagtagcaatggccaagagaaacattctcacagcaaccacttgtaagggtgagtttacaatgctcggtgtccatgacaatgtagccattctacccactcatgcatcaccgggtgagacgatagtcattgatggaaaggagattgaagttctagacgccaaggccctagaggaccaagctggcaccaaccttg-aaatcaccatagtaacactcaaaagaaatgagaagttcagagacatcaggccccacatcccaactcagatcactgagacgaacgacggagtcttgatcgtgaacactagtaagtaccccaacatgtatgtccctgttggtgctgtgactgaacaggggtacctcaatctcggtggccgccaaaccgcccgtactct-aatgtacaatttcccaacgagggcaggccaatgcggtggtgttatcacttgcactggaaaagtcatcgggatgcatgttggagggaacggttcacacgggttcgcagcggccctaaaacggtcctacttcactcagagtcaaggtgagattcagtggatgagaccatcaaaagaggtcggttaccctatcattaatgcccccagcaaaactaaactggaaccaagtgctttccattatgtgtttgagggtgtgaaagaaccagcagttttaactaagaatgatcctaggctcaaagtggattttgaagaggcaatcttctccaagtacgtaggtaacaaaatcacagaagtggatgagtacatgagagaagcagttgatcattatgctggtcaattgatgtcgctagacatcaccactgatcaaatgtgtctggaagacgccatgtatggcacagatggtttggaggccttagatctctc-aactagtgcgggatatcc-ttacgtagccttgggaaa-gaaaaagagagacatcttgaacaaacaaacgagagatacaaaggaaatgcaaagactgctagatacctatggcatcaatcttcctttggtcacctacgttaaggatgagctgagatcaaaaagcaaagtggagcaaggaaaatccagactgattgaagcatctagccttaatgactcagtggcaatgagaatggcctttggtaatttgtatgcagccttccacaaaaacccaggagtgataactggtagtgcagtgggttgtgatccagatttgttttggagcaaaatcccagttcttatggaggagaagttgtttgcatttgactacaccggctacgacgcctccttgagcccagcttggtttgaggctctcaaaatggttttggaaaagattgggtttggcgacagagtagattacatagattaccttaaccattcacaccacttgtacaaaaacaaaacatactgtgtcaagggcggcatgccatctggctgctcaggcacttcaatcttcaactcaatgatcaataatatcataatcaggactctattactgaaaacctacaagggcatagatttagaccacctaaagatgatagcctatggtgatgatgtaattgcatcctacccccatgaagtggacgctagcctcctagcccaatcaggaaaagactacggactcacaatgacaccagctgacaaatctgcaacctttgagcaagtcacatgggaaaatgtaacattcttgaaacgattctttagagcagatgaaaagtacccattccttgtgcatccagtgatgccaatgaaagagattcatgaatcaattagatggactaaggatcccagaaacacacaggatcacgtacgctccttgtgcctattggcttggcacaacggtgaagaggaatacaacaaatttttagctaaaatcagaagcgtgcctatcggacgggctttactgctccctgagtactcaacattgtaccgccgttggctcgattctttttag--tgaccctacctcagtcgaatt-ggatt-gggttatactgttgtaggggtaaatttttctttaattcggag---------------------------------------------------------------
>JX275008.1_Human_poliovirus_2_strain_NIE0611452_complete_genome
----ttaaaac-agctctggggttgttcccaccccagaggcccacgtggcggctagtactccggtatcacggtacccttgtacgcctg-ttttata-ct-cc-c-ttccc--ccgt---aac-ttagaagaaac--aaa-c------aaagttcaatag-aa-g-ggggtacaaa-ccagtaccaccacgaacaagcacttctgtctccccggtgacgttgta-tagactg-tacccacggtcgaaaacgattgatccgttatccgcttttgtacttcgagaagcctagtatcatcttggaatcttcgatgcgttgcgctcagcactcaatc-ccagagtgtagcttaggtcgatgagtctggacgttcctcaccggcgacggtggtccaggctgcgttggcggc--ctacctgtggcccaaagccacaggacgctagtcgtg-aacaaggtgtgaagagcctattgagctacaaaagagtcctccggcccctgaatgcggctaatcctaaccacggagcaagggt-gcgtgagccaacacataccttgtcgtaacgcgtaagttcgtggcggaa-ccgactactttgggtgtccgtgtttcc-t-ttta-ttcttgt-a--ttggctgcttatggtgacaa-tcatag------attgttatcataaagcgacttggattggccatccagtggaagtgaaatactttgtctacctgtct-gttggtt-ttact-----------------------------------------------ccatttgactaattcacttacaagcttattgctataatttttattgact-aaacaacaatacc------aca---atgggcgcccaagtttcatcacagaaagttggagcccacgaaaattcaaacagagcctacggcgggtccaccatcaattacactacaatcaattactatagggactctgcaagcaatgcagcaagcaagcaagattttgcacaagacccgtccaagttcaccgaacccattaaggacgtccttattaagaccgctcccatgctaaactccccaaacattgaggcgtgtggttatagtgacagggtaatgcagctaactctgggcaattcaacgatcaccacccaagaagcggccaattctgttgttgcctacggtagatggcctgaatacatcagagataccgaggcaaatcctgtagaccaaccaaccgagcccgatgtagccgcgtgcaggttctacacattagataccgtcacttggcgcagggagtccagagggtggtggtggaaactaccagacgc---tttaaaagacatggggttatttggccaaaacatgttttatcactatcttgggagggctggctacacagtgcacgtacagtgcaatgcttcaaagtttcatcaaggagctctaggggtgtttgcagttccagaaatgtgtttagctggtgatag---cacaactcacatgttcacaaagtacgagaatgcgaatccaggcgaaaaaggaggtgaattcaaagggagttttactcttgataccaacgccactaaccctgcacggaacttctgcccagtagattacctcttcgggagtggagtgctggtagggaatgcatt-tgtttatccacatcaaataataaacctgcgcac--------taacaactgtgccacgctagtattgccctatgtaaactcactctcaatagatagcatgacaaagcacaacaactgggggatcgctatcctccccctggcgccactagactttgccactgaatcttccactgagatacccattacactgaccattgctcccatgtgctgcgaattcaatggtttacgcaacatcactgtgccaagaacccaaggattaccagtcctgaacactccagggagtaaccagtacctgaccgcagacaattaccagtctccgtgtgcgatacctgagtttgatgtcactccacccatagacataccaggggaggtgcgcaacatgatggaattggcggaaatagacaccatgatacccctcaacttgacaagtcaacgtaagaacacaatggacatgtatagagtcgagttgagtg---acacgg----ctcactctgacacgccgatcttgtgtctctcgttgtcccctgcttcagaccccagattggcacacactatgttgggtgagatattaaattactacacacactgggcagggtccttgaaatttacctttctcttttgcggctcaatgatggccaccggaaagttattggtttcttacgcaccacccggagcggaggcccccaagagtcgcaaagaagcaatgcttgggacacatgtgatatgggacattggattgcagtcttcatgcactatggtggtaccttggatcagtaataccacatacagacaaaccattaacgatagtttcacagaaggtggctacattagcatgttctatcaaactagggttgttgtcccgttgtccacacccagaaagatggacattctgggttttgtgtcagcctgcaatgacttcagtgtgcgtttactgcgagatacaacacacattagtcaagaggttatg---------ccacaagga---attggtgacatgattgagggggccattgaagggattactaaaa-------------------atgcattggttcccccgacttccaccaatagcctgcctgacacaaagccga-gcggtccagcccactccaaggagatacctgcattgacagccgtggagacaggggctaccaatccgttggtgccttcggacaccgtgcaaacgcgccatgtcatccagagacgaacgcgatcagagtccacggttgagtcattctttgcaagaggggcctgcgtggctatcattgaggtgga------caatgatgcaccgacaaagcgcgccaa---cagattgttttcggtttggaaaataacttacaaagatactgttcaactgagacgcaaactggaatttttcacatattcgagatttgacatggagtttactttcgtggtcacctcaaactacactgatgcaaataacggacatgcattgaaccaagtttatcagataatgtacataccacccggagcacccatccctggtaaatggaatgactatacgtggcagacgtcctctaacccgtcggtgttttacacctatggggcgcccccagcaagaatatcagtgccctacgtgggaattgctaacgcgtattcccacttttatgatgggtttgcaaaagtaccactagcgggccaagcctcaactgaa---ggcgattcgttgtacggtgctgcctcactgaatgattttggatcactggctgttcgcgtggtaaatgatcacaaccccacgcggctcacttccaagatcagagtgtacatgaagccaaagcatgtcagagtctggtgcccacgacctccacgagcagtcccatacttcggaccaggtgttgattataaagatgg---gctcaccccacta---ccagaaaagggattaacgactt---atggatttggacaccaaaacaaagctgtgtacacagctggctacaaaatttgtaattaccacctagctacacaagaagatttgcaaaatgccgtgagtgtcatgtggaacagagacctcttagtggctgaatcaagggcccttggcaccgactcgatcgcaaggtgcagctgtaacacgggtgtatactactgtgaatccaggagaaaatattatccagtttctttcattgggcccaccttccaatacatggaagccaatgaatattacccggctagatatcaatcacacatgcttattggtcatgggtttgcatcaccgggtgattgtggtggcatacttagatgtcaacacggggtgataggaataatcactgctggtggggaaggcttggttgcgttttcagacattagagacctgtatgcttatgaggaggaagctatggagcagggcatttccaactatattgagtcacttggtgctgcatttggtagtggattcactcaacaaattggtgataaagtttccgagctaaccagcatggtaactagcactattacagagaagttgcttaaaaacttaatcaaaattatctcatcacttgtgatcattaccaggaattacgaggacactaccacagtgcttgccaccctcgccctccttgggtgcgacgtctcaccgtggcagtggctaaagaagaaggcatgtgacatcctggaaattccatacgccaccaaacaaggagatagttggttgaagaaattcactgaggcatgtaatgctgcaaagggactggagtgggtgtccaataagatatccaaattcattagttggttgcaggataaaatcatcccacaagcgagagacaaattagagtttgtcactaaactaaagcaattagaaatgcttgaaaatcagatttccaccatacaccaatcttgtccaagtcaagaacatcaggagatcttattcaacaacgtgcggtggctatctatccagtccaagaggtttgcaccactatatgcacatgaagccaaaaggattcaaaagctggagcataccataaataattacgtacagttcaagagcaagcaccgtattgagccagtatgtttgttagtacatggcagtccagggacaggaaaatcagttgcaaccaatctaattgctagagcaatagccgagaaagagaacacctccacatactcactgccacctgatccgtctcactttgatggctacaagcaacagggtgtggttattatggatgacctaaaccaaaatccagacggagcagacatgaaactcttttgtcaaatggtgtccactgtggagtttattccaccgatggcctcgctagaagagaaaggcatcttgtttacatctaattacgttttagcctccaccaactccagtcggatcacaccacccacggtggctcacagtgatgcgctggccaggagattcgcatttgacgtggacatacaagtcatgagcgagtactctagagacggaaagctcaacatggcaatggctactgaaatgtgc-aaaaactgtcatcaaccagcaaa--cttcaagagatgctgccctctggtgtgtgggaaagcaattcagttgatggacaagtcctctagagtcaggtatagcattgaccaaatcaccacaatgatcatcaatgaaagaagcaggaggtcaaacattggcaactgcatggaggcactcttccaaggcccacttcagtacaaagatctgaaaattgacatcaaaaccacacctccacctgaatgtataaatgacctcctccaggctgtcgattcccaggaagtgagagattactgtgagaggaaagggtggattgttaatatcacc-----------agtcaagttcaaactgaaagaaacatcaatagagctatgacaattctgcaagcagtaaccacgtttgcagcagttgctggagtggtgtatgttatgtacaaactatttgctgggcatcaaggagcttacactggattacccaacaaaaggcccaatgtccctaccatcagaactgcaaaagtacaaggcccaggttttgactacgcagtagcaatggccaagagaaacattctcacagcaaccacttgtaagggtgagtttacaatgctcggtgtccatgacaatgtagccattctacccactcatgcatcaccgggtgagacgatagtcattgatggaaaggagattgaagttctagacgccaaggccctagaggaccaagctggcaccaaccttg-aaatcaccatagtaacactcaaaagaaatgagaagttcagagacatcaggccccacatcccaactcagatcactgagacgaacgacggagtcttgatcgtgaacactagtaagtaccccaacatgtatgtccctgttggtgctgtgactgaacaggggtacctcaatctcggtggccgccaaaccgcccgtactct-aatgtacaatttcccaacgagggcaggccaatgcggtggtgttatcacttgcactggaaaagtcatcgggatgcatgttggagggaacggttcacacgggttcgcagcggccctaaaacggtcctacttcactcagagtcaaggtgagattcagtggatgagaccatcaaaagaggtcggttaccctatcattaatgcccccagcaaaactaaactggaaccaagtgctttccattatgtgtttgagggtgtgaaagaaccagcagttttaactaagaatgatcctaggctcaaagtggattttgaagaggcaatcttctccaagtacgtaggtaacaagatcacagaagtggatgagtacatgagagaagcagttgatcattatgctggtcaattgatgtcgctagacatcaccactgatcaaatgtgtctggaagacgccatgtatggcacagatggtttggaggccttagatctctc-aactagtgcgggatatcc-ttacgtagccttgggaaa-gaaaaagagagacatcttgaacaaacaaacgagagatacaaaggaaatgcaaagactgctagatacctatggcatcaatcttcctttggtcacctacgttaaggatgagctgagatcaaaaagcaaagtggagcaaggaaaatccagactgattgaagcatctagccttaatgactcagtggcaatgagaatggcctttggtaatttgtatgcagccttccacaaaaacccaggagtgataactggtagtgcagtgggttgtgatccagatttgttttggagcaaaatcccagttcttatggaggagaagttgtttgcatttgactacaccggctacgacgcctccttgagcccagcttggtttgaggctctcaaaatggttttggaaaagattgggtttggcgacagagtagattacatagattaccttaaccattcacaccacttgtacaaaaacaaaacatactgtgtcaagggcggcatgccatctggctgctcaggcacttcaatcttcaactcaatgatcaataatatcataatcaggactctattactgaaaacctacaagggcatagatttagaccacctaaagatgatagcctatggtgatgatgtaattgcatcctacccccatgaagtggacgctagcctcctagcccaatcaggaaaagactacggactcacaatgacaccagctgacaaatctgcaacctttgagcaagtcacatgggaaaatgtaacattcttgaaacgattctttagagcagatgaaaagtacccattccttgtgcatccagtgatgccaatgaaagagattcatgaatcaattagatggactaaggatcccagaaacacacaggatcacgtacgctccttgtgcctattggcttggcacaacggtgaagaggaatacaacaaatttttagctaaaatcagaagcgtgcctatcggacgggctttactgctccctgagtactcaacattgtaccgccgttggctcgattctttttag--tgaccctacctcagtcgaatt-ggatt-gggttatactgttgtaggggtaaatttttctttaattcggag---------------------------------------------------------------
>JX274999.1_Human_poliovirus_2_strain_NIE0611451_complete_genome
----ttaaaac-agctctggggttgttcccaccccagaggcccacgtggcggctagtactccggtatcacggtacccttgtacgcctg-ttttaca-ct-cc-c-ttccc--ccgt---aac-ttagaagaaac--aaa-c------aaagttcaatag-aa-g-ggggtacaaa-ccagtaccaccacgaacaagcacttctgtttccccggtgacgttgta-tagactg-tacccacggtcgaaaacgattgatccgttatccgcttttgtacttcgagaagcctagtatcatcttggaatcttcgatgcgttgcgctcagcactcaatc-ccagagtgtagcttaggtcgatgagtctggacgttcctcaccggcgacggtggtccaggctgcgttggcggc--ctacctgtggcccaaagccacaggacgctagttgtg-aacaaggtgtgaagagcctattgagctacaagagagtcctccggcccctgaatgcggctaatcctaaccacggagcaagggt-gtgtgagccaacacataccttgtcgtaatgcgtaagttcgtggcggaa-ccgactactttgggtgtccgtgtttcc-t-ttta-ttcttgt-a--ttggctgcttatggtgacaa-tcatag------attgttatcataaagcgacttggattggccatccagtggaagtgaaataccttgtctacctgtct-gttggtt-ttact-----------------------------------------------ccatttgactaattcacttacaagcttattgctataatttttattgact-aaacaacaatact------aca---atgggcgcccaagtttcatcacagaaagttggagcccacgaaaattcaaacagagcctatggcgggtccaccatcaattacactacaatcaattactatagggactctgcaagcaatgcagcaagcaagcaagattttgcacaagatccgtccaagttcaccgaacccattaaggacgtccttattaagaccgctcccatgctaaactccccaaacattgaggcgtgtggttatagtgacagggtaatgcagctaactctgggcaattcaacgattaccacccaagaagcggccaattctgttgttgcctacggtagatggcctgaatacatcagagataccgaggcaaatcctgtagaccaaccaaccgagcccgatgtagccgcgtgcaggttctacacattagataccgtcacttggcgcaaggagtccagagggtggtggtggaaactaccagatgc---tttaaaagacatggggttatttggccaaaacatgttttatcactatcttgggagggctggctacacagtgcacgtacagtgcaatgcttcaaagtttcatcaaggagctctaggggtgtttgcagttccagaaatgtgtttagctggtgatag---cacaactcacatgttcacaaagtacgagaatgcgaatccaggcgaaaaaggaggtgaattcaaagggagtttcacccttgatacaaacgccactaaccctgcacgaaacttctgcccagtagattacctcttcgggagtggagtactggtagggaatgcatt-tgtttatccacatcaaataataaacctgcgcac--------taacaactgtgctacgctagtattgccctacgtaaactcactctcaatagatagcatgacaaagcacaacaactgggggatcgctatcctccccctggcgccactagactttgccactgaatcttccactgagatacccattacactgaccattgctcccatgtgctgcgaattcaatggtttacgcaacattactgtgccaagaacccaaggattaccagtcctgaacactccagggagtaaccagtacctgaccgcagacaattaccagtctccgtgcgcgatacctgagtttgatgtcactccacccatagacataccaggggaggtgcgtaacatgatggaattggcggaaatagacaccatgatacccctcaacttgacaagtcaacgcaagaacacaatggacatgtatagagtcgagttgagcg---acacgg----ctcactctgacacgccgatcttgtgtctctcgttgtcccccgcttcagaccccagattggcacacactatgttgggtgagatattaaattactacacacactgggcagggtccttgaaatttacctttctcttttgcggctcaatgatggccaccggaaagttattggtttcttacgcaccacccggagcagaggcccccaagagtcgcaaagaagcaatgcttgggacacatgtgatatgggacattgggttgcagtcttcatgcactatggtggtaccttggatcagtaatactacatacagacaaaccatcaacgatagcttcacagaaggtggctacattagcatgttctatcaaactagggttgttgtcccgttgtccacacccagaaagatggacatcctgggttttgtgtcagcttgcaatgacttcagtgtgcgcttactgcgagatacaacacacattagtcaagaggctatg---------ccacaagga---attggtgacatgattgagggggccgttgaagggattactaaaa-------------------atgcattggctcccccgatttccaccaatagcctgcctgacacaaaaccga-gcggtccagcccactccaaggagatacctgcattgacagccgtggagacaggggctaccaatccgttggtgccttcggataccgtgcaaacgcgccatgtcatccagagacgaacgcgatcagagtccacggttgagtcattctttgcaagaggggcttgcgtggctatcattgaggtaga------caatgacgcaccgacaaagcgcgccag---cagattgttttcagtttggaaaataacttacaaagatactgttcaactgagacgcaaactggaatttttcacatattcgagatttgacatggagttcacttttgtggtcacctcaaactacactgatgcaaataacggacatgcattgaaccaagtttatcagataatgtatataccacccggagcacccatccctggtaaatggaatgactatacgtggcagacgtcctctaacccgtcggtgttttacacctatggggcgcccccagcaagaatatcagtgccctacgtgggaattgctaatgcgtattcccacttttatgatgggtttgcaaaagtaccactagcgggtcaagcctcgactgaa---ggcgattcgttgtacggtactgcctcactgaatgattttggatcactggccgtccgcgtggtaaatgatcacaaccccacgcggctcacctccaagatcagagtgtacatgaagccaaagcatgtcagagtctggtgcccacgacctccacgagcagtcccatactttggaccaggtgttgattataaagatgg---gctcacccctcta---ccagaaaagggattaacgactt---atggatttggacaccaaaacaaagctgtgtacacagctggctacaaaatttgcaattaccacctagctacacaagaagacttgcaaaatgccgtgagtgtcatgtggaacagagacctcttggtggctgaatcaaggacccttggcaccgactcgatcgcaaggtgcagctgtaacacgggtgtgtactactgtgaatccaggagaaaatattatccagtttctttcattgggcccaccttccaatacatggaagccaatgaatattacccggctagatatcaatcacacatgcttattggtcatgggtttgcatcaccgggtgattgtggtggcatacttagatgtcaacacggggtgataggaataatcactgctggtggggaaggcttggttgcattttcagacattagagacctgtatgcttatgaggaggaagctatggagcagggcatttccaactatattgagtcacttggtgctgcatttggtagtggattcactcaacaaattggtgacaaagtttccgagctaaccagcatggtaactagcaccattacagagaagttgcttaaaaacttaatcaagatcatctcatcacttgtgatcattaccaggaattatgaggacactaccacagtgcttgccacccttgccctccttgggtgcgacatctcaccgtggcagtggctaaagaagaaggcatgtgacatcctggaaattccatacgccatcaaacaaggagatagttggttgaagaaattcactgaggcatgtaatgctgcaaagggactggagtgggtatccaataagatatccaaattcattagttggttgcaggataaaatcatcccacaagcgagagacaaattagagtttgtcactaaactaaagcaattagaaatgcttgaaaatcagatttccaccatacaccaatcttgtcccagtcaagaacatcaggagatcttattcaacaatgtgcggtggctatccatccagtccaagaggtttgcaccactatatgcacatgaagctaaaaggattcaaaagctggagcataccataaataattacgtacagttcaagagcaagcaccgtattgagccagtatgtttgttagtacatggcagtccagggacaggaaaatcagttgcaaccaatctaattgctagagcaatagccgagaaagagaacacctccacatactcactgccacctgatccatctcactttgatggctacaagcaacagggtgtggttattatggatgacctaaaccaaaatccagacggagcagacatgaaactcttttgtcaaatggtgtccactgtggagtttattccaccgatggcctcgctagaagaaaaaggtattttgttcacatctaattacgttttagcctctaccaactccagtcggatcacaccacccacggtggctcacagtgatgcgctggccaggagattcgcatttgacgtggacatacaagtcatgagcgagtactccagagacggaaagctcaacatggcaatggctactgaaatgtgc-aaaaactgtcatcaaccagcaaa--cttcaagagatgctgccctctggtgtgtgggaaagcaattcagttgatggacaagtcctctagagtcaggtatagcattgaccaaatcaccacaatgatcatcaatgaaagaagcaggaggtcaaacattggcaactgcatggaggcactcttccaaggcccacttcagtacaaagatctgaaaattgacatcaaaaccacacctccacctgaatgtataaatgacctccttcaggctgtcgattcccaggaagtgagagattactgtgagaggaaagggtggattgtaaatattacc-----------agtcaagttcaaactgaaagaaacatcaatagagctatgacaattctgcaagcagtaactacgtttgcagcagttgctggagtggtgtatgttatgtacaaactatttgctgggcatcaaggtgcttacactggattacccaacaaaaggcccaacgtccccaccatcagaactgcaaaagtacaaggcccaggttttgactacgcagtagcaatggccaagagaaacattctcacagcaactacttgtaagggtgagtttacaatgctcggtgtccatgacaatgtagccatcctacctactcatgcttcaccgggtgagacaatggtcattgatggaaaggagattgaagttctagacgccaaggccctagaggaccaagctggcaccaaccttg-aaatcaccatagtaacactcaaaagaaatgagaagttcagagacatcaggccccacatcccaactcagatcactgagacgaatgacggagtcttgatcgtgaacactagtaagtaccccaacatgtatgtccctgttggtgctgtgactgaacaggggtacctcaatctcggtggccgccaaaccgcccgtactct-aatgtacaatttcccaacgagggcaggccaatgcggtggtgttatcacttgtactggaaaagtcatcgggatgcatgttggagggaacggttcacacgggtttgcagcggccctaaaacgatcctacttcacacagagtcaaggtgagattcagtggatgagaccatcaaaagagatcggttaccctatcattaatgcccccagcaaaactaaactggaaccaagtgctttccattatgtgtttgagggtgtgaaagagccagcagttttaactaagaatgatcctaggctcaaagtggattttgaagaggcaatcttctccaagtacgtaggtaacaagatcacagaagtggatgagtacatgagagaagcagttgatcattatgctggtcaattgatgtcgctagacatcaatactgaccaaatgtgtctggaagacgccatgtatggcacagatggtttggaggccttagatctctc-aactagtgcgggatatcc-ttacgtggccttgggaaa-gaaaaagagagacatcttgaacaaacaaacgagagacacaaaggaaatgcaaagactgctagatacctatggcatcaatcttcctttggtcacctacgttaaggatgagctgagatcaaaaagcaaagtggagcaaggaaaatccagactgattgaagcatctagccttaatgactcagtggcaatgagaatggcctttggtaatttgtatgcagccttccacaaaaatccaggagtgataactggtagtgcagtgggttgtgatccagatttgttttggagcaaaatcccagttcttatggaggagaagttgtttgcatttgactacaccggctacgacgcctccttgagcccagcttggtttgaggctctcaaaatggttttggaaaagattgggttcggcgacagagtagattatatagattaccttaaccattcacaccacttgtacaaaaacaaaacatactgtgtcaagggcggcatgccatctggctgctcaggcacttcaatcttcaactcaatgattaataatatcataatcaggactctattactgaaaacctacaagggcatagacttagaccacctaaagatgatagcctatggtgatgatgtaattgcatcctacccccatgaagtggacgctagcctcctagcccaatcaggaaaagactacggactcgcaatgacaccagctgacaaatctgcaacctttgagcaagtcacatgggaaaatgtaacattcttgaaacgattctttagagcagatgaaaagtatccatttcttgtgcatccagtaatgccaatgaaagaaattcatgaatcaattagatggactaaggatcccagaaacacacaggatcacgtacgctccttgtgcctattggcttggcacaatggggaagaggaatacaataaatttttagctaaaatcagaagcgtgcctatcggacgagctttactgctccctgagtactcaacattgtaccgccgttggctcgattctttttag--tgaccctacctcagtcgaatt-ggatt-gggttatactgttgtaggggtaaatttttctttaattcggag---------------------------------------------------------------
>KX162707.1_Enterovirus_C_strain_NIE1116178_complete_genome
----ttaaaac-agctctggggttgtacccaccccagaggcccacgtggcggctagcactccggtattacggtacccttgtgcgcctg-ttttata-ct-cc-c-ct--c--ccgc---aac-ttagaagcacg--aaa-c------caagttcaatag-aa-g-ggggtacaaa-ccagtaccactacgaacaagcacttctgtttccccggtgacattgca-tagactg-ctcacgcggttgaaagtgatcgatccgttacccgcttgtgtacttcgaaaagcctagtatcaccttggaatcttcgacgcgttgcgctcagcacccgacc-ccggggtgtagcttaggctgatgagtctggacattcctcaccggtgacggtggtccaggctgcgttggcggc--ctacctatgg-ctaacgccataggacgttagatgtg-aacaaggtgtgaagagcctattgagctacataagagtcctccggcccctgaatgcggctaatcctaaccacggagcaggcgg-tcgcgaaccagtgactggcttgtcgtaacgcgcaagtctgtggcggaa-ccgactactttgggtgtccgtgtttcc-t-gtta-tttttat-c--atggctgcttatggtgacaa-tcagag------attgttatcataaagcgaattggattggccatccggtgagtgttgtgtcaggtatacaactgttt-gttggaa-ccactgtg-----------------ttagcttt-------------act-tctcatttaaccaattaatcaaaaacaatacgaggata--------------aaacaacaatact------aca---atgggcgcccaagtttcatcacagaaagttggagcccacgaaaattcaaacagagcctatggcgggtccaccatcaattacactacaatcaattactatagggactctgcaagcaatgcagcaagcaagcaagattttgcacaagatccgtccaagttcaccgaacccattaaggacgttcttattaagaccgctcccatgctaaactccccaaacattgaggcgtgtggttatagtgacagggtaatgcagctaactctgggcaattcaacgatcaccacccaagaagcggccaattctgttgttgcctacggtagatggcctgaatacatcagagataccgaggcaaatcctgtagatcaaccaaccgagcccgatgtagccgcgtgcaggttctacacattagataccgtcacttggcgcaaggagtccagagggtggtggtggaaactaccagacgc---tttaaaagacatggggttatttggtcaaaacatgttttatcactatcttgggagggctggctacacagtgcacgtacagtgcaatgcttcaaagtttcatcaaggagctctaggggtgtttgcagttccagaaatgtgtttagctggtgatag---cacaactcacatgttcacaaagtacgagaatgcgaatccaggcgaaaaaggaggtgaattcaaagggagtttcacccttgataccaacgccactaaccctgcacggaacttctgcccagttgattacctcttcgggagtggagtgctggtagggaatgcatt-tgtttatccacatcaaataataaacctgcgtac--------taacaactgtgctacgctagtattgccctatgtaaactcactctcaatagatagcatgacaaagcacaacaactgggggatcgctatcctccccctggcgccactagactttgccactgaatcttccactgagatacccattacactgaccattgctcccatgtgctgcgaattcaatggtttacgcaacatcactgtgccaagaacccaaggattaccagtcctgaacactccagggagtaaccagtacctgaccgcagacaattaccagtctccgtgtgcgatacctgagtttgatgtcactccacccatagacataccaggggaggtgcgcaacatgatggaattggcggaaatagacaccatgatacccctcaacttgacaagtcaacgcaagaacacaatggacatgtatagagtcgagttgagcg---acacgg----ctcactctgacacgccgatcttgtgtctctcgttgtcccccgcttcagaccccagattggcacacactatgttgggtgagatattaaattactacacacactgggcagggtccttgaaatttacctttctcttttgcggctcaatgatggccaccggaaagttattggtttcttacgcaccacccggagcagaggcccccaagagtcgcaaagaagcaatgcttgggacacatgtgatatgggacattgggttgcagtcttcatgcactatggtggtgccttggatcagcaataccacatacagacaaaccatcaacgatagtttcacagaaggtggctacattagcatgttctatcaaactagggttgttgtcccgttgtccacacccagaaagatggacatcctgggttttgtgtcagcttgcaatgacttcagtgtgcgcttactgcgagatacaacacacattagtcaagaggctatg---------ccacaagga---attggtgacatgattgagggggccgttgaagggattactaaaa-------------------atgcattggttcccctgacttccaccaatagcctgcctgacacaaagccga-gcggtccagcccactccaaggagatacctgcattgacagccgtggagacaggggctaccaatccgttggtgccttcggacaccgtgcaaacgcgccatgtcattcagagacgaacgcgatcagagtccacggttgagtcattctttgcaagaggggcttgcgtggctattattgaggtgga------caatgatgcaccgacaaagcgcgccag---cagattgttctcggtttggaaaataacttacaaagatactgttcaactgagacgcaaactggaatttttcacatattcgagatttgacatggagttcacttttgtggtcacctcaaactacactgatgcgaataacggacatgcattgaatcaagtttatcagataatgtatataccacccggagcacctatccctggtgaatggaatgactatacgtggcagacgtcctctaacccgtcggtgttttacacctatggggcgcccccagcaagaatatcagtgccctacgtgggaattgctaatgcgtattcccacttttatgatgggtttgcaaaagtaccactagcgggtcaagcctcaactgaa---ggcgattcgttgtacggtgctgcctcactgaatgattttggatcactggctgtgcgcgtggtaaatgatcacaaccccacgcggctcacctccaagatcagagtatacatgaagccaaagcatgtcagagtctggtgcccacgacctccacgagcagtcccatacttcggaccaggtgttgattataaagatgg---gctcaccccacta---ccagaaaagggattaacgactt---atggatttggacaccaaaacaaagctgtgtacacagctggctacaaaatttgcaattaccaccttgctacacaagaagacttgcaaaatgccgtgagtgtcatgtggaacagagacctcttagtggctgaatcaagggcccttggcaccgactcgatcgcaaggtgcagctgtaacacgggtgtgtactactgtgaatccaggagaaaatattatccagtttctttcattgggcccaccttccaatacatggaagccaatgaatattacccggctagatatcaatcacacatgcttattggtcatgggtttgcatcaccgggtgattgtggtggcatacttagatgtcaacacggggtgataggaataatcactgctggtggggaaggcttggttgcattttcagacattagagacctgtatgcttatgaggaggaagctatggagcagggcatttccaactatattgagtcacttggtgctgcatttggtagtggattcactcaacaaattggtgataaagtttccgagctaaccagcatggtaactagcaccattacagagaagttgcttaaaaacttaatcaaaatcatctcatcacttgtgatcattaccaggaattatgaggacactaccacagtgcttgccaccctcgccctccttgggtgcgacatctcaccgtggcagtggctaaagaagaaggcatgtgacatcctggaaattccatacgccatcaaacaaggagatagttggttgaagaaattcactgaggcatgtaatgctgcaaagggactggagtgggtgtccaataagatatccaaattcattagttggttgcaggataaaatcatcccacaagcgagagacaaattagagtttgtcactaaactaaagcaattagaaatgcttgaaaatcagatttccaccatacaccaatcttgtccaagtcaagaacatcaggagatcttattcaacaatgtgcggtggctatctatccagtccaagaggtttgcaccactatatgcacatgaagctaaaaggattcaaaagctggagcataccataaataattacgtacagttcaagagcaaacaccgtattgagccagtatgtttgttagtacatggcagtccagggacaggaaaatcagttgcaaccaatctaattgctagagcaatagccgagaaagagaacacctccacatactcactgccacctgatccgtctcactttgatggctacaagcaacagggtgtggttattatggatgacctaaaccaaaatccagacggagcagacatgaaacttttttgtcaaatggtgtccactgtggagtttattccaccgatggcctcgctagaagagaaaggcattttgttcacttctaattacgttttagcctccaccaactccagtcggatcacaccacccacggtggctcacagtgatgcgctggccaggagattcgcatttgacgtggacatacaagtcatgagcgagtactccagagacggaaagctcaacatggcaatggctactgaaatgtgc-aaaaactgtcatcaaccagcaaa--cttcaaaagatgttgtcctttagtgtgtggcaaggcaattcagttaatggataaatcttccagggttagatacagcattgatcagatcactacaatgattgttaatgagagaaacagaagatcaaacattggtaattgcatggaagctctattccagggaccactgcagtataaagatctaaaaatagatgttaagaccagtccccccccggagtgtatcaacgatttgctccaggcagttgattcccaggaagtgagagattactgtgaaaagaaaggctggattgttaacattacc-----------agtcaggttcaaacagagaggaacatcaaccgggcgatgactatcctacaagcagtaactactttcgctgcagtagccggtgtcgtgtacgttatgtacaagctgttcgctgggcaccagggtgcatacactggtttgccaagtaaacgacccaatgtacccactatcaggacagcaaaagtgcaaggccctgggtttgattacgcagtggccatggctaaaagaaacattgttacagcaaccaccagcaaaggagagtttacgatgttgggagtctatgataatgtggccatcttgccaacccacgcctcacctggtgaaagcattgcgatcgacggtaaagaggtggaaattcttgacgccaaagcccttgaagatcaagcaggaactaatcttg-aaattaccataattacactaaagaggaacgagaagttcagagatatcaggccacacattcccacccaaatcaccgaaacaaatgatggagttttgatcgtgaacactagtaagtaccccaacatgtatgttcccgttggtgctgtgaccgaacaggggtatcttaatctcggtggacgacaaaccgctcgtacgct-aatgtacaactttccaactagagcaggtcagtgtggtggtgtcatcacgtgcactggtaaagtcattgggatgcatgttggtgggaacggttcacatgggttcgcggcggccctaaagcggtcatacttcactcagattcaaggtgagattcaatggatgaaaccatcaaaagaagtgggatacccgatcataaatgctccgtccaaaaccaaacttgaacccagcgcttttcactatgtgtttgaaggggtgaaggaaccagcagtccttaccaaaaatgatcccaggctcaggacagactttgaagaagcaatattctctaagtatgtaggcaacaagatcactgatgtggatgagtacatgaaagaggcagtggatcattacgctggccaactcatgtctctagacatcaacacagaacaaatgtgcttggaggacgccatgtacggcaccgatggcctggaagcacttgacttgac-cactagtgctggataccc-ttatgtagcaatgggaaa-gaaaaagagagacatcttgaataagcagactagagacaccaaggaaatgcggagactcttagatacttatggaattaacttaccgcttgtaacatatgttaaagatgaactaaggtcaaaaactaaggtggagcagggaaaatccagattgattgaagcctccagtttgaatgattcagtggccatgagaatggcatttggaaatctctatgcagcatttcacaaaaacccaggagttgtcactggcagtgcagttggttgtgatccagatctattttggagcaagatcccagtgctaatggaagagaagctctttgcttttgactacacaggttatgatgcatcactcagcccggcctggtttgaggcactcaaaatggtgctagagaaaatcggatttggggacagggtggattatattgattacctcaaccattcccaccacctgtacaaaaacaaaacttattgcgtaaaaggcggcatgccatctggctgctcaggcacatcaatttttaactcaatgattaacaacttaatcattaggacactcctactgaaaacctacaagggcatagatttagatcacctaaagatgattgcctatggtgatgatgtaattgcttcctacccccatgaggttgatgctagtctcctagcccaatcaggaaaagactatggactaaccatgactccagcagacaagtcagctacctttgaaacagtcacatgggagaatgtaacattcttgaaaagattctttagagcggatgagaagtatcccttcctcatacatccagtaatgccaatgaaggagattcatgaatcaattagatggacaaaggatcccagaaacacacaggatcacgtgcgctcattgtgcctattggcctggcacaacggcgaagaagaatacaacaagttcttagctaaaatcaggagtgtgccaattgggagagctttattgctcccagagtactctacattgtaccgccgttggctcgactctttttag--taaccctacctcagtcgaatt-ggatt-gg-------------------------------------------------------------------------------------------------------
>JX275380.1_Human_poliovirus_2_strain_NIE1116178_complete_genome
----ttaaaac-agctctggggttgtacccaccccagaggcccacgtggcggctagcactccggtattacggtacccttgtgcgcctg-ttttata-ct-cc-c-ct--c--ccgc---aac-ttagaagcacg--aaa-c------caagttcaatag-aa-g-ggggtacaaa-ccagtaccactacgaacaagcacttctgtttccccggtgacattgca-tagactg-ctcacgcggttgaaagtgatcgatccgttacccgcttgtgtacttcgaaaagcctagtatcaccttggaatcttcgacgcgttgcgctcagcacccgacc-ccggggtgtagcttaggctgatgagtctggacattcctcaccggtgacggtggtccaggctgcgttggcggc--ctacctatgg-ctaacgccataggacgttagatgtg-aacaaggtgtgaagagcctattgagctacataagagtcctccggcccctgaatgcggctaatcctaaccacggagcaggcgg-tcgcgaaccagtgactggcttgtcgtaacgcgcaagtctgtggcggaa-ccgactactttgggtgtccgtgtttcc-t-gtta-tttttat-c--atggctgcttatggtgacaa-tcagag------attgttatcataaagcgaattggattggccatccggtgagtgttgtgtcaggtatacaactgttt-gttggaa-ccactgtg-----------------ttagcttt-------------act-tctcatttaaccaattaatcaaaaacaatacgaggata--------------aaacaacaatact------aca---atgggcgcccaagtttcatcacagaaagttggagcccacgaaaattcaaacagagcctatggcgggtccaccatcaattacactacaatcaattactatagggactctgcaagcaatgcagcaagcaagcaagattttgcacaagatccgtccaagttcactgaacccattaaggacgttcttattaagaccgctcccatgctaaactccccaaacattgaggcgtgtggttatagtgacagggtaatgcagctaactctgggcaattcaacgatcaccacccaagaagcggccaattctgttgttgcctacggtagatggcctgaatacatcagagataccgaggcaaatcctgtagatcaaccaaccgagcccgatgtagccgcgtgcaggttctacacattagataccgtcacttggcgcaaggagtccagagggtggtggtggaaactaccagacgc---tttaaaagacatggggttatttggtcaaaacatgttttatcactatcttgggagggctggctacacagtgcacgtacagtgcaatgcttcaaagtttcatcaaggagctctaggggtgtttgcagttccagaaatgtgtttagctggtgatag---cacaactcacatgttcacaaagtacgagaatgcgaatccaggcgaaaaaggaggtgaattcaaagggagtttcacccttgataccaacgccactaaccctgcacggaacttctgcccagttgattacctcttcgggagtggagtgctggtagggaatgcatt-tgtttatccacatcaaataataaacctgcgtac--------taacaactgtgctacgctagtattgccctatgtaaactcactctcaatagatagcatgacaaagcacaacaactgggggatcgctatcctccccctggcgccactagactttgccactgaatcttccactgagatacccattacactgaccattgctcccatgtgctgcgaattcaatggtttacgcaacatcactgtgccaagaacccaaggattaccagtcctgaacactccagggagtaaccagtacctgaccgcagacaattaccagtctccgtgtgcgatacctgagtttgatgtcactccacccatagacataccaggggaggtgcgcaacatgatggaattggcggaaatagacaccatgatacccctcaacttgacaagtcaacgcaagaacacaatggacatgtatagagtcgagttgagcg---acacgg----ctcactctgacacgccgatcttgtgtctctcgttgtcccccgcttcagaccccagattggcacacactatgttgggtgagatattaaattactacacacactgggcagggtccttgaaatttacctttctcttttgcggctcaatgatggccaccggaaagttattggtttcttacgcaccacccggagcagaggcccccaagagtcgcaaagaagcaatgcttgggacacatgtgatatgggacattgggttgcagtcttcatgcactatggtggtgccttggatcagcaataccacatacagacaaaccatcaacgatagtttcacagaaggtggctacattagcatgttctatcaaactagggttgttgtcccgttgtccacacccagaaagatggacatcctgggttttgtgtcagcctgcaatgacttcagtgtgcgcttactgcgagatacaacacacattagtcaagaggctatg---------ccacaagga---attggtgacatgattgagggggccgttgaagggattactaaaa-------------------atgcattggttcccctgacttccaccaatagcctgcctgacacaaagccga-gcggtccagcccactccaaggagatacctgcattgacagccgtggagacaggggctaccaatccgttggtgccttcggacaccgtgcaaacgcgccatgtcattcagagacgaacgcgatcagagtccacggttgagtcattctttgcaagaggggcttgcgtggctattattgaggtgga------caatgatgcaccgacaaagcgcgccag---cagattgttctcggtttggaaaataacttacaaagatactgttcaactgagacgcaaactggaatttttcacatattcgagatttgacatggagttcacttttgtggtcacctcaaactacactgatgcgaataacggacatgcattgaatcaagtttatcagataatgtatataccacccggagcacctatccctggtgaatggaatgactatacgtggcagacgtcctctaacccgtcggtgttttacacctatggggcgcccccagcaagaatatcagtgccctacgtgggaattgctaatgcgtattcccacttttatgatgggtttgcaaaagtaccactagcgagtcaagcctcaactgaa---ggcgattcgttgtacggtgctgcctcactgaatgattttggatcactggctgtgcgcgtggtaaatgatcacaaccccacgcggctcacctccaagatcagagtatacatgaagccaaagcatgtcagagtctggtgcccacgacctccacgagcagtcccatacttcggaccaggtgttgattataaagatgg---gctcaccccacta---ccagaaaagggattaacgactt---atggatttggacaccaaaacaaagctgtgtacacagctggctacaaaatttgcaattaccaccttgctacacaagaagacttgcaaaatgccgtgagtgtcatgtggaacagagacctcttagtggctgaatcaagggcccttggcaccgactcgatcgcaaggtgcagctgtaacacgggtgtgtactactgtgaatccaggagaaaatattatccagtttctttcattgggcccaccttccaatacatggaagccaatgaatattacccggctagatatcaatcacacatgcttattggtcatgggtttgcatcaccgggtgattgtggtggcatacttagatgtcaacacggggtgataggaataatcactgctggtggggaaggcttggttgcattttcagacattagagacctgtatgcttatgaggaggaagctatggagcagggcatttccaactatattgagtcacttggtgctgcatttggtagtggattcactcaacaaattggtgataaagtttccgagctaaccagcatggtaactagcaccattacagagaagttgcttaaaaacttaatcaaaatcatctcatcacttgtgatcattaccaggaattatgaggacactaccacagtgcttgccaccctcgccctccttgggtgcgacatctcaccgtggcagtggctaaagaagaaggcatgtgacatcctggaaattccatacgccatcaaacaaggagatagttggttgaagaaattcactgaggcatgtaatgctgcaaagggactggagtgggtgtccaataagatatccaaattcattagttggttgcaggataaagtcatcccacaagcgagagacaaattagagtttgtcactaaactaaagcaattagaaatgcttgaaaatcagatttccaccatacaccaatcttgtccaagtcaagaacatcaggagatcttattcaacaatgtgcggtggctatctatccagtccaagaggtttgcaccactatatgcacatgaagctaaaaggattcaaaagctggagcataccataaataattacgtacagttcaagagcaaacaccgtattgagccagtatgtttgttagtacatggcagtccagggacaggaaaatcagttgcaaccaatctaattgctagagcaatagccgagaaagagaacacctccacatactcactgccacctgatccgtctcactttgatggctacaagcaacagggtgtggttattatggatgacctaaaccaaaatccagacggagcagacatgaaacttttttgtcaaatggtgtccactgtggagtttattccaccgatggcctcgctagaagagaaaggcattttgttcacttctaattacgttttagcctccaccaactccagtcggatcacaccacccacggtggctcacagtgatgcgctggccaggagattcgcatttgacgtggacatacaagtcatgagcgagtactccagagacggaaagctcaacatggcaatggctactgaaatgtgc-aaaaactgtcatcaaccagcaaa--cttcaaaagatgttgtcctttagtgtgtggcaaggcaattcagttaatggataaatcttccagggttagatacagcattgatcagatcactacaatgattgttaatgagagaaacagaagatcaaacattggtaattgcatggaagctctattccagggaccactgcagtataaagatctaaaaatagatgttaagaccagtccccccccggagtgtatcaacgatttgctccaggcagttgattcccaggaagtgagagattactgtgaaaagaaaggctggattgttaacattacc-----------agtcaggttcaaacagagaggaacatcaaccgggcgatgactatcctacaagcagtaactactttcgctgcagtagccggtgtcgtgtacgttatgtacaagctgttcgctgggcaccagggtgcatacactggtttgccaagtaaacgacccaatgtacccactatcaggacagcaaaagtgcaaggccctgggtttgattacgcagtggccatggctaaaagaaacattgttacagcaaccaccagcaaaggagagtttacgatgttgggagtctatgataatgtggccatcttgccaacccacgcctcacctggtgaaagcattgcgatcgacggtaaagaggtggaaattcttgacgccaaagcccttgaagatcaagcaggaactaatcttg-aaattaccataattacactaaagaggaacgagaagttcagagatatcaggccacacattcccacccaaatcaccgaaacaaatgatggagttttgatcgtgaacactagtaagtaccccaacatgtatgttcccgttggtgctgtgaccgaacaggggtatcttaatctcggtggacgacaaaccgctcgtacgct-aatgtacaactttccaactagagcaggtcagtgtggtggtgtcatcacgtgcactggtaaagtcattgggatgcatgttggtgggaacggttcacatgggttcgcggcggccctaaagcggtcatacttcactcagattcaaggtgagattcaatggatgaaaccatcaaaagaagtgggatacccgatcataaatgctccgtccaaaaccaaacttgaacccagcgcttttcactatgtgtttgaaggggtgaaggaaccagcagtccttaccaaaaatgatcccaggctcaggactgacttcgaagaagcaatattctctaagtatgtaggcaacaagatcactgatgtggatgagtacatgaaagaggcagtggatcattacgctggccaactcatgtctctagacatcaacacagaacaaatgtgcttggaggacgccatgtacggcaccgatggcctggaagcacttgacttgac-cactagtgctggataccc-ttatgtagcaatgggaaa-gaaaaagagagacatcttgaataagcagactagagacaccaaggaaatgcggagactcttagatacttatggaattaacttaccgcttgtaacatatgttaaagatgaactaaggtcaaaaactaaggtggagcagggaaaatccagattgattgaagcctccagtttgaatgattcagtggccatgagaatggcatttggaaatctctatgcagcatttcacaaaaacccaggagttgtcactggcagtgcagttggttgtgatccagatctattttggagcaagatcccagtgctaatggaagagaagctctttgcttttgactacacaggttatgatgcatcactcagcccggcctggtttgaggcactcaaaatggtgctagagaaaatcggatttggggacagggtggattatattgattacctcaaccattcccaccacctgtacaaaaacaaaacttattgcgtaaaaggcggcatgccatctggctgctcaggcacatcaatttttaactcaatgattaacaacttaatcattaggacactcctactgaaaacctacaagggcatagatttagatcacctaaagatgattgcctatggtgatgatgtaattgcttcctacccccatgaggttgatgctagtctcctagcccaatcaggaaaagactatggactaaccatgactccagcagacaagtcagctacctttgaaacagtcacatgggagaatgtaacattcttgaaaagattctttagagcggatgagaagtatcccttcctcatacatccagtaatgccaatgaaggagattcatgaatcaattagatggacaaaggatcccagaaacacacaggatcacgtgcgctcattgtgcctattggcctggcacaacggcgaagaagaatacaacaagttcttagctaaaatcaggagtgtgccaattgggagagctttattgctcccagagtactctacattgtaccgccgttggctcgactctttttag--taaccctacctcagtcgaatt-ggatt-gggtcatactgttgtaggggtaaatttttctttaattcgggga--------------------------------------------------------------
>KX162717.1_Enterovirus_C_strain_NIE1519342_complete_genome
----------------------------------------------tggtggctagcactccggtattacggtacccttgtgcgcctg-ttttata-ct-cc-c-ct--c--ccgc---aac-ttagaagcacg--aaa-c------caagttcaatag-aa-g-ggggtacaaa-ccagtaccactacgaacaagcacttctgtttccccggtgacattgca-tagactg-ctcacgcggttgaaagtgatcgatccgttacccgcttgtgtacttcgaaaagcctagtatcgccttggaatcttcgacgcgttgcgctcagcacccgacc-ccggggtgtagcttaggctgatgagtctggacattcctcaccggtgacggtggtccaggctgcgttggcggc--ctacctatgg-ctaacgccataggacgttagatgtg-aacaaggtgtgaagagcctattgagctacataagagtcctccggcccctgaatgcggctaatcctaaccacggagcaggcgg-tcgcgaaccagtgactggcttgtcgtaacgcgcaagtctgtggcggaa-ccgactactttgggtgtccgtgtttcc-t-gtta-tttttat-c--atggctgcttatggtgacaa-tcagag------attgttatcataaagcgaattggattggccatccggtgagtgttgtgtcaggtatacaactgttt-gttggaa-ccactgtg-----------------ttagcttt-------------act-tctcatttaaccaattaatcaaaaacaatacgaggata--------------aaacaacaatact------aca---atgggcgcccaagtttcatcacagaaagttggagcccacgaaaattcaaacagagcctatggcgggtccaccatcaattacactacaatcaattactatagggactctgcaagcaatgcagcaagcaagcaagattttgcacaagatccgtccaagttcaccgaacccattaaggacgtccttattaagaccgctcccatgctaaactccccaaacattgaggcgtgtggttatagtgacagggtaatgcagctaactctgggcaattcaacgatcaccacccaagaagcggccaattctgttgttgcctacggtagatggcctgaatacatcagagataccgaggcaaatcctgtagaccaaccaaccgagcccgatgtagccgcgtgcaggttctacacattagataccgtcacttggcgcaaggagtccagagggtggtggtggaaactaccagacgc---tttaaaagacatggggttatttggtcaaaacatgttttatcactatcttgggagggctggctacacagtgcacgtacagtgcaatgcttcaaagtttcatcaaggagctctaggggtgtttgcagttccagaaatgtgtttagctggtgatag---cacgactcacatgttcacaaagtacgagaatgcgaatccaggcgaaaaaggaggtgaattcaaagggagtttcacccttgataccaacgccactaaccctgcacggaacttctgcccagttgattacctcttcgggagtggagtgctggtagggaatgcatt-tgtttatccacatcaaataataaacctgcgcac--------taacaactgtgctacgctagtattgccctatgtaaactcactctcaatagatagcatgacaaagcacaacaactgggggatcgctatcctccccctggcgccacttgactttgccactgaatcttccactgagatacccattacactgaccattgctcccatgtgctgcgaattcaatggtttacgcaacatcactgtgccaagaacccaaggattaccagtcctgaacactccagggagtaaccagtacctgaccgcagacaattaccagtctccgtgtgcgatacctgagtttgatgtcactccacccataaacataccaggggaggtgcgcaacatgatggaattggcggaaatagacaccatgatacccctcaacttgacaagtcaacgcaagaacacaatggacatgtatagagtcgagttgagcg---acacgg----ctcactctgacacgccgatcttgtgtctctcgttgtcccccgcttcagaccccagattggcacacactatgttgggtgagatattaaattactacacacactgggcagggtccttgaaatttacctttctcttttgcggctcaatgatggccaccggaaagttattggtttcttacgcaccacccggagcagaggcccccaagagtcgcaaagaagcaatgcttgggacacatgtgatatgggacattgggttgcagtcttcatgcactatggtggtaccttggatcagtaataccacatacagacaaaccatcaacgatagtttcacagaaggtggctacattagcatgttctatcaaactagggttgttgtcccgttgtccacacccagaaagatggacatcctgggttttgtgtcagcttgcaatgacttcagtgtgcgcttactgcgagatacaacacacattagtcaagaggctatg---------ccacaagga---attggtgacatgattgagggggccgttgaagggattactaaaa-------------------atgcattggttcccccgacttccaccaatagcctgcctgacacaaagccga-gcggtccagcccactccaaggagatacctgcattgacagccgtggagacaggggctaccaatccgttggtgccttcggacaccgtgcaaacgcgccatgtcatccagagacgaacgcgatcagagtccacggttgagtcattctttgcaagaggggcttgcgtggctatcattgaggtgga------caatgatgcaccgacaaagcgcgccag---cagattgttttcggtttggaaaataacttacaaagatactgttcaactgagacgcaaactggaatttttcacatattcgagatttgacatggagttcacttttgtggtcacctcaaactacgttgacgcaaataacggacatgcattgaaccaagtttatcagataatgtatataccacccggagcacctatccctggtaaatggaatgactatacgtggcagacgtcctctaacccgtcggtgttttacacctatggggcgcccccagcaagaatatcagtgccctacgtgggaattgctaatgcgtattcccacttttatgatggatttgcaaaagtaccactagcgggtcaagcctcaactgaa---ggcgattcgttgtacggtgctgcctcactgaatgattttggatcactggctgttcgcgtggtaaatgatcacaaccccacgcggctcacctccaagatcagagtgtacatgaagccaaagcatgtcagagtctggtgcccacgacctccacgagcagtcccatacttcggaccaggtgttgattataaagatgg---gctcactccacta---ccagaaaaggggttaacgactt---atggatttggacaccaaaacaaagctgtgtacacagctggctacaaaatttgcaattaccacctagctacacaagaagacttgcaaaatgccgtgagtgtcatgtggaacagagacctcttagtggctgaatcaagggcccttggcaccgactcgatcgcaaggtgcagctgtaacacgggtgtgtactactgtgaatccaggagaaaatattatccagtttctttcattgggcccaccttccaatacatggaagccaatgaatattacccggctagatatcaatcacacatgcttattggtcatgggtttgcatcaccgggtgattgtggtggcatacttagatgtcaacacggggtgataggaataatcactgctggtggggaaggcttggttgcattttcagacattagagacctgtatgcttatgaggaggaagctatggagcagggcatttccaactatattgagtcacttggtgctgcatttggtagtggattcactcaacaaattggtgataaagtttccgagctaaccagcatggtaactagcaccattacagagaagttgcttaaaaacttaatcaaaattatctcatcacttgtgatcattaccaggaattatgaggacactaccacagtgcttgccaccctcgccctccttgggtgcgacatctcaccgtggcagtggctaaagaagaaggcatgtgacatcctggaaattccatacgccatcaaacaaggagatagttggttgaagaaattcactgaggcatgtaatgctgcaaagggactggagtgggtgtccaataagatatccaaattcattagttggttgcaggataaaatcatcccacaagcgagagacaaattagagtttgtcactaaactaaagcaattagaaatgcttgaaaatcaggtttccaccatacaccaatcttgtccaagtcaagaacatcaggagatcttattcaacaatgtgcggtggctatctatccagtccaagaggtttgcaccactatatgcacatgaagctaaaaggattcaaaagctggagcataccataaataattacgtacagttcaagagcaagcaccgtattgagccagtatgtttgttagtacatggcagtccagggacaggaaaatcagttgcaaccaatctaattgctagagcaatagccgagaaagagaacacctccacatactcactgccacctgatccgtctcactttgatggctacaagcaacagggtgtggttattatggacgacctaaaccaaaatccagacggagcagacatgaaacttttttgtcaaatggtgtccactgtggagtttattccaccgatggcctcgctagaagagaaaggcattttgttcacatctaattacgttttagcctccaccaactccagtcggatcacaccacccacggtggctcacagtgatgcgctggccaggagattcgcatttgacgtggacatacaagtcatgagcgagtactccagagacggaaagctcaacatggcaatggctactgaaatgtgc-aaaaactgtcatcaaccagcaaa--cttcaaaagatgttgtcctttagtgtgtggcaaggcaattcagttaatggataaatcttccagggttagatacagcattgatcagatcactacaatgattgttaatgagagaaacagaagatcaaacattggtaattgcatggaagctctattccagggaccactgcagtataaagatctaaaaatagatgttaagaccagtccccctccggagtgtatcaacgatttgctccaggcagttgattcccaggaagtgagagattactgtgaaaagaaaggctggattgttaacattacc-----------agtcaggttcaaacagagaggaacatcaaccgggcgatgactatcctacaagcagtaactactttcgctgcagtagccggtgtcgtgtacgttatgtacaagctgttcgctgggcaccagggtgcatacactggtttgccaaataaacgacccaatgtacccactatcaggacagcaaaagtgcaaggccctgggtttgattacgcagtggccatggctaaaagaaacattgttacagcaaccaccagcaaaggggagtttacgatgttgggagtctatgataatgtggccatcttgccaacccacgcctcacctggtgaaagcattgcgatcgacggtaaagaggtggaaattcttgacgccaaagcccttgaagatcaggcaggaactaatcttg-aaattaccataattacactaaagaggaacgagaagttcagagatatcaggccacacattcccacccaaatcaccgaaacaaatgatggagttttgatcgtgaacactagtaagtaccccaacatgtatgttcccgtcggtgctgtgaccgaacaggggtatcttaatctcggtggacgacaaaccgctcgtacgct-aatgtacaactttccaactagagcaggtcagtgtggtggtgtcatcacgtgcactggtaaagtcattgggatgcatgttggtgggaacggttcacatgggttcgcggcggccctaaagcggtcatacttcactcagattcaaggtgagattcaatggatgaaaccatcaaaagaagtgggatacccgatcataaatgctccgtccaaaaccaaacttgaacccagcgcttttcactatgtgtttgaaggggtgaaggaaccagcagtccttaccaaaaatgatcccaggctcaggacagactttgaagaagcaatattctctaagtatgtaggcaacaagatcactgatgtggatgagtacatgaaagaggcagtggatcattacgctggccaactcatgtctctagacatcaacacagaacaaatgtgcttggaggacgccatgtacggcaccgatggcctggaagcacttgacttgac-cactagtgctggataccc-ttatgtagcaatgggaaa-gaaaaagagagacatcttgaataagcagactagagacaccaaggaaatgcggagactcttagatacttatggaattaacttaccgcttgtaacatatgttaaagatgaactaaggtcaaaaactaaggtggagcagggaaaatccagattgattgaagcctccagtttgaatgattcagtggccatgagaatggcatttggaaatctctatgcagcatttcacaaaaacccaggagttgtcactggcagtgcagttggttgtgatccagatctattttggagcaagatcccagtgctaatggaagagaagctctttgcttttgactacacaggttatgatgcatcactcagcccggcctggtttgaggcactcaaaatggtgctagagaaaatcggatttggggacagggtggattatattgattacctcaaccattcccaccacctgtacaaaaacaaaacttattgcgtaaaaggcggcatgccatctggctgctcaggcacatcaatttttaactcaatgattaacaacttaatcattaggacactcctactgaaaacctacaagggcatagatttagatcacctaaagatgattgcctatggtgatgatgtaattgcttcctacccccatgaggttgatgctagtctcctagcccaatcaggaaaagactatggactaaccatgactccagcagacaagtcagctacctttgaaacagtcacatgggagaatgtaacattcttgaaaagattctttagagcggatgagaagtatcccttcctcatacatccagtaatgccaatgaaggagattcatgaatcaattagatggacaaaggatcccagaaacacacaggatcacgtgcgctcattgtgcctattggcctggcacaacggcgaagaagaatacaacaagttcttagctaaaatcaggagtgtgccaattgggagagctttattgctcccagagtactctacattgtaccgccgttggctcgactctttttag--taaccctacctcagtcgaatt-ggatt-gggtcatgctgttgtaggggtaaatttttctttaattcgggg---------------------------------------------------------------
>KJ170533.1_Human_poliovirus_2_strain_NIE1018420_complete_genome
----------------------------------cagagacccacgtggcggctagcactccggtattacggtacccttgtgcgcctg-ttttata-ct-cc-c-ct--c--ccgc---aac-ttagaagcacg--aaa-c------caagttcaatag-aa-g-ggggtacaaa-ccagtaccactacgaacaagcacttctgtttccccggtgacattgca-tagactg-ctcacgcggttgaaagtgatcgatccgttacccgcttgtgtacttcgaaaagcctagtatcgccttggaatcttcgacgcgttgcgctcagcacccgacc-ccggggtgtagcttaggctgatgagtctggacattcctcaccggtgacggtggtccaggctgcgttggcggc--ctacctatgg-ctaacgccataggacgttagatgtg-aacaaggtgtgaagagcctattgagctacataagagtcctccggcccctgaatgcggctaatcctaaccacggaacaggcgg-tcgcgaaccagtgactggcttgtcgtaacgcgcaagtctgtggcggaa-ccgactactttgggtgtccgtgtttcc-t-gtta-tttttat-c--atggctgcttatggtgacaa-tcagag------attgttatcataaagcgaattggattggccatccggtgagtgttgtgtcaggtatacaactgttt-gttggaa-ccactgtg-----------------ttagcttt-------------act-tctcatttaaccaattaatcaaaaacaatacgaggata--------------aaacaacaatact------aca---atgggcgcccaagtttcatcacagaaagttggagcccacgaaaattcaaacagagcctatggcgggtccaccatcaattacactacaatcaattactatagggactctgcaagcaatgcagcaagcaagcaagattttgcacaagatccgtccaagttcaccgaacccattaaggacgtccttattaagaccgctcccatgctaaactccccaaacattgaggcgtgtggttatagtgacagggtaatgcagctaactctgggcaattcaacgatcaccacccaagaagcggccaattctgttgttgcctacggtagatggcctgaatacatcagagataccgaggcaaatcctgtagaccaaccaaccgagcccgatgtagccgcgtgcaggttctacacattagataccgtcacttggcgcaaggagtccagagggtggtggtggaaactaccagacgc---tttaaaagacatggggttatttggtcaaaacatgttttatcactatcttgggagggctggctacacagtgcacgtacagtgcaatgcttcaaagtttcatcaaggagctctaggggtgtttgcagttccagaaatgtgtttagctggtgatag---cacaactcacatgttcacaaagtacgagaatgcgaatccaggcgaaaaaggaggtgaattcaaagggagtttcacccttgataccaacgccactaaccctgcacggaacttctgcccagttgattacctcttcgggagtggagtgctggtagggaatgcatt-tgtttatccacatcaaataataaacctgcgcac--------taacaactgtgctacgctagtattgccctatgtaaactcactctcaatagatagcatgacaaagcacaacaactgggggatcgctatcctccccctggcgccactagactttgccactgaatcttccactgagatacccattacactgaccattgctcccatgtgctgcgaattcaatggtttacgcaacatcactgtgccaagaacccaaggattaccagtcctgaacactccagggagtaaccagtacctgaccgcagacaattaccagtctccgtgtgcgatacctgagtttgatgtcactccacccatagacataccaggggaggtgcgcaacatgatggaattggcggaaatagacaccatgatacccctcaacttgacaagtcaacgcaagaacacaatggacatgtatagagtcgagttgagcg---acacgg----ctcactctgacacgccgatcttgtgtctctcgttgtcccccgcttcagaccccagattggcacacactatgttgggtgagatattaaattactacacacactgggcagggtccttgaaatttacctttctcttttgcggctcaatgatggccaccggaaagttattggtttcttacgcaccacccggagcagaggcccccaagagtcgcaaagaagcaatgcttgggacacatgtgatatgggacattgggttgcagtcttcatgcactatggtggtaccttggatcagtaataccacatacagacaaaccatcaacgatagtttcacagaaggtggctacattagcatgttctatcaaactagggttgttgtcccgttgtccacacccagaaagatggacatcctgggttttgtgtcagcttgcaatgacttcagtgtgcgcttactgcgagatacaacacacattagtcaagaggctatg---------ccacaagga---attggtgacatgattgagggggccgttgaagggattactaaaa-------------------atgcattggttcccccgacttccaccaatagcctgcctgacacaaagccga-gcggtccagcccactccaaggagatacctgcattgacagccgtggagacaggggctaccaatccgttggtgccttcggacaccgtgcaaacgcgccatgtcatccagagacgaacgcgatcagagtccacggttgagtcattctttgcaagaggggcttgcgtggctatcattgaggtgga------caatgatgcaccgacaaagcgcgccag---cagattgttttcggtttggaaaataacttacaaagatactgttcaactgagacgcaaactggaatttttcacatattcgagatttgacatggagttcacttttgtggtcacctcaaactacattgatgcaaataacggacatgcattgaaccaagtttatcagataatgtatataccacccggagcacctatccctggtaaatggaatgactatacgtggcagacgtcctctaacccgtcggtgttttacacctatggggcgcccccagcaagaatatcagtgccctacgtgggaattgctaatgcgtattcccacttttatgatgggtttgcaaaagtaccactagcgggtcaagcctcaactgaa---ggcgattcgttgtacggtgctgcctcactgaatgattttggatcactggctgttcgcgtggtaaatgatcacaaccccacgcggctcacctccaagatcagagtgtacatgaagccaaagcatgtcagagtctggtgcccacgacctccacgagcagtcccatacttcggaccaggtgttgattataaagatgg---gctcaccccacta---ccagaaaagggattaacgactt---atggatttggacaccaaaacaaagctgtgtacacagctggctacaaaatttgcaattaccacctagctacacaagaagacttgcaaaatgccgtgagtgtcatgtggaacagagacctcttagtggctgaatcaagggcccttggcaccgactcgatcgcaaggtgcagctgtaacacgggtgtgtactactgtgaatccaggagaaaatattatccagtttctttcattgggcccaccttccaatacatggaagccaatgaatattacccggctagatatcaatcacacatgcttattggtcatgggtttgcatcaccgggtgattgtggtggcatacttagatgtcaacacggggtgataggaataatcactgctggtggggaaggcttggttgcattttcagacattagagacctgtatgcttatgaggaggaagctatggagcagggcatttccaactatattgagtcacttggtgctgcatttggtagtggattcactcaacaaattggtgataaagtttccgagctaaccagcatggtaactagcaccattacagagaagttgcttaaaaacttaatcaaaattatctcatcacttgtgatcattaccaggaattatgaggacactaccacagtgcttgccaccctcgccctccttgggtgcgacatctcaccgtggcagtggctaaagaagaaggcatgtgacatcctggaaattccatacgccatcaaacaaggagatagttggttgaagaaattcactgaggcatgtaatgctgcaaagggactggagtgggtgtccaataagatatccaaattcattagttggttgcaggataaaatcatcccacaagcgagagacaaattagagtttgtcactaaactaaagcaattagaaatgcttgaaaatcagatttccaccatacaccaatcttgtccaagtcaagaacatcaggagatcttattcaacaatgtgcggtggctatctatccagtccaagaggtttgcaccactatatgcacatgaagctaaaaggattcaaaagctggagcataccataaataattacgtacagttcaagagcaagcaccgtattgagccagtatgtttgttagtacatggcagtccagggacaggaaaatcagttgcaaccaatctaattgctagagcaatagccgagaaagagaacacctccacatactcactgccacctgatccgtctcactttgatggctacaagcaacagggtgtggttattatggatgacctaaaccaaaatccagacggagcagacatgaaacttttttgtcaaatggtgtccactgtggagtttattccaccgatggcctcgctagaagagaaaggcattttgttcacatctaattacgttttagcctccaccaactccagtcggatcacaccacccacggtggctcacagtgatgcgctggccaggagattcgcatttgacgtggacatacaagtcatgagcgagtactccagagacggaaagctcaacatggcaatggctactgaaatgtgc-aaaaactgtcatcaaccagcaaa--cttcaaaagatgttgtcctttagtgtgtggcaaggcaattcagttaatggataaatcttccagggttagatacagcattgatcagatcactacaatgattgttaatgagagaaacagaagatcaaacattggtaattgcatggaagctctattccagggaccactgcagtataaagatctaaaaatagatgttaagaccagtccccctccggagtgtatcaacgatttgctccaggcagttgattcccaggaagtgagagattactgtgaaaagaaaggctggattgttaacattacc-----------agtcaggttcaaacagagaggaacatcaaccgggcgatgactatcctacaagcagtaactactttcgctgcagtagccggtgtcgtgtacgttatgtacaagctgttcgctgggcaccagggtgcatacactggtttgccaaataaacgacccaatgtacccactatcaggacagcaaaagtgcaaggccctgggtttgattacgcagtggccatggctaaaagaaacattgttacagcaaccaccagcaaaggggagtttacgatgttgggagtctatgataatgtggccatcttgccaacccacgcctcacctggtgaaagcattgcgatcgacggtaaagaggtggaaattcttgacgccaaagcccttgaagatcaggcaggaactaatcttg-aaattaccataattacactaaagaggaacgagaagttcagagatatcaggccacacattcccacccaaatcaccgaaacaaatgatggagttttgatcgtgaacactagtaagtaccccaacatgtatgttcccgttggtgctgtgaccgaacaggggtatcttaatctcggtggacgacaaaccgctcgtacgct-aatgtacaactttccaactagagcaggtcagtgtggtggtgtcatcacgtgcactggtaaagtcattgggatgcatgttggtgggaacggttcacatgggttcgcggcggccctaaagcggtcatacttcactcagattcaaggtgagattcaatggatgaaaccatcaaaagaagtgggatacccgatcataaatgctccgtccaaaaccaaacttgaacccagcgcttttcactatgtgtttgaaggggtgaaggaaccagcagtccttaccaaaaatgatcccaggctcaggacagactttgaagaagcaatattctctaagtatgtaggcaacaagatcactgatgtggatgagtacatgaaagaggcagtggatcattacgctggccaactcatgtctctagacatcaacacagaacaaatgtgcttggaggacgccatgtacggcaccgatggcctggaagcacttgacttgac-cactagtgctggataccc-ttatgtagcaatgggaaa-gaaaaagagagacatcttgaataagcagactagagacaccaaggaaatgcggagactcttagatacttatggaattaacttaccgcttgtaacatatgttaaagatgaactaaggtcaaaaactaaggtggagcagggaaaatccagattgattgaagcctccagtttgaatgattcagtggccatgagaatggcatttggaaatctctatgcagcatttcacaaaaacccaggagttgtcactggcagtgcagttggttgtgatccagatctattttggagcaagatcccagtgctaatggaagagaagctctttgcttttgactacacaggttatgatgcatcactcagcccggcctggtttgaggcactcaaaatggtgctagagaaaatcggatttggggacagggtggattatattgattacctcaaccattcccaccacctgtacaaaaacaaaacttattgcgtaaaaggcggcatgccatctggctgctcaggcacatcaatttttaactcaatgattaacaacttaatcattaggacactcctactgaaaacctacaagggcatagatttagatcacctaaagatgattgcctatggtgatgatgtaattgcttcctacccccatgaggttgatgctagtctcctagcccaatcaggaaaagactatggactaaccatgactccagcagacaagtcagctacctttgaaacagtcacatgggagaatgtaacattcttgaaaagattctttagagcggatgagaagtatcccttcctcatacatccagtaatgccaatgaaggagattcatgaatcaattagatggacaaaggatcccagaaacacacaggatcacgtgcgctcattgtgcctattggcctggcacaacggcgaagaagaatacaacaagttcttagctaaaatcaggagtgtgccaattgggagagctttattgctcccagagtactctacattgtaccgccgttggctcgactctttttag--taaccctacctcagtcgaatt-ggatt-gggtcatgctgttgtaggg--------------------------------------------------------------------------------------
>KJ170537.1_Human_poliovirus_2_strain_NIE1018412_complete_genome
----------------------------------cagaggcccacgtggcggctagcactccggtattacggtacccttgtgcgcctg-ttttata-ct-cc-c-ct--c--ccgc---aac-ttagaagcacg--aaa-c------caagttcaatag-aa-g-ggggtacaaa-ccagtaccactacgaacaagcacttctgtttccccggtgacattgca-tagactg-ctcacgcggttgaaagtgatcgatccgttacccgcttgtgtacttcgaaaagcctagtatcgccttggaatcttcgacgcgttgcgctcagcacccgacc-ccggggtgtagcttaggctgatgagtctggacattcctcaccggtgacggtggtccaggctgcgttggcggc--ctacctatgg-ctaacgccataggacgttagatgtg-aacaaggtgtgaagagcctattgagctacataagagtcctccggcccctgaatgcggctaatcctaaccacggaacaggcgg-tcgcgaaccagtgactggcttgtcgtaacgcgcaagtctgtggcggaa-ccgactactttgggtgtccgtgtttcc-t-gtta-tttttat-c--atggctgcttatggtgacaa-tcagag------attgttatcataaagcgaattggattggccatccggtgagtgttgtgtcaggtatacaactgttt-gttggaa-ccactgtg-----------------ttagcttt-------------act-tctcatttaaccaattaatcaaaaacaatacgaggata--------------aaacaacaatact------aca---atgggcgcccaagtttcatcacagaaagttggagcccacgaaaattcaaacagagcctatggcgggtccaccatcaattacactacaatcaattactatagggactctgcaagcaatgcagcaagcaagcaagattttgcacaagatccgtccaagttcaccgaacccattaaggacgtccttattaagaccgctcccatgctaaactccccaaacattgaggcgtgtggttatagtgacagggtaatgcagctaactctgggcaattcaacgatcaccacccaagaagcggccaattctgttgttgcctacggtagatggcctgaatacatcagagataccgaggcaaatcctgtagaccaaccaaccgagcccgatgtagccgcgtgcaggttctacacattagataccgtcacttggcgcaaggagtccagagggtggtggtggaaactaccagacgc---tttaaaagacatggggttatttggtcaaaacatgttttatcactatcttgggagggctggctacacagtgcacgtacagtgcaatgcttcaaagtttcatcaaggagctctaggggtgtttgcagttccagaaatgtgtttagctggtgatag---cacaactcacatgttcacaaagtacgagaatgcgaatccaggcgaaaaaggaggtgaattcaaagggagtttcacccttgataccaacgccactaaccctgcacggaacttctgcccagttgattacctcttcgggagtggagtgctggtagggaatgcatt-tgtttatccacatcaaataataaacctgcgcac--------taacaactgtgctacgctagtattgccctatgtaaactcactctcaatagatagcatgacaaagcacaacaactgggggatcgctatcctccccctggcgccactagactttgccactgaatcttccactgagatacccattacactgaccattgctcccatgtgctgcgaattcaatggtttacgcaacatcactgtgccaagaacccaaggattaccagtcctgaacactccagggagtaaccagtacctgaccgcagacaattaccagtctccgtgtgcgatacctgagtttgatgtcactccacccatagacataccaggggaggtgcgcaacatgatggaattggcggaaatagacaccatgatacccctcaacttgacaagtcaacgcaagaacacaatggacatgtatagagtcgagttgagcg---acacgg----ctcactctgacacgccgatcttgtgtctctcgttgtcccccgcttcagaccccagattggcacacactatgttgggtgagatattaaattactacacacactgggcagggtccttgaaatttacctttctcttttgcggctcaatgatggccaccggaaagttattggtttcttacgcaccacccggagcagaggcccccaagagtcgcaaagaagcaatgcttgggacacatgtgatatgggacattgggttgcagtcttcatgcactatggtggtaccttggatcagtaataccacatacagacaaaccatcaacgatagtttcacagaaggtggctacattagcatgttctatcaaactagggttgttgtcccgttgtccacacccagaaagatggacatcctgggttttgtgtcagcttgcaatgacttcagtgtgcgcttactgcgagatacaacacacattagtcaagaggctatg---------ccacaagga---attggtgacatgattgagggggccgttgaagggattactaaaa-------------------atgcattggttcccccgacttccaccaatagcctgcctgacacaaagccga-gcggtccagcccactccaaggagatacctgcattgacagccgtggagacaggggctaccaatccgttggtgccttcggacaccgtgcaaacgcgccatgtcatccagagacgaacgcgatcagagtccacggttgagtcattctttgcaagaggggcttgcgtggctatcattgaggtgga------caatgatgcaccgacaaagcgcgccag---cagattgttttcggtttggaaaataacttacaaagatactgttcaactgagacgcaaactggaatttttcacatattcgagatttgacatggagttcacttttgtggtcacctcaaactacattgatgcaaataacggacatgcattgaaccaagtttatcagataatgtatataccacccggagcacctatccctggtaaatggaatgactatacgtggcagacgtcctctaacccgtcggtgttttacacctatggggcgcccccagcaagaatatcagtgccctacgtgggaattgctaatgcgtattcccacttttatgatgggtttgcaaaagtaccactagcgggtcaagcctcaactgaa---ggcgattcgttgtacggtgctgcctcactgaatgattttggatcactggctgttcgcgtggtaaatgatcacaaccccacgcggctcacctccaagatcagagtgtacatgaagccaaagcatgtcagagtctggtgcccacgacctccacgagcagtcccatacttcggaccaggtgttgattataaagatgg---gctcaccccacta---ccagaaaagggattaacgactt---atggatttggacaccaaaacaaagctgtgtacacagctggctacaaaatttgcaattaccacctagctacacaagaagacttgcaaaatgccgtgagtgtcatgtggaacagagacctcttagtggctgaatcaagggcccttggcaccgactcgatcgcaaggtgcagctgtaacacgggtgtgtactactgtgaatccaggagaaaatattatccagtttctttcattgggcccaccttccaatacatggaagccaatgaatattacccggctagatatcaatcacacatgcttattggtcatgggtttgcatcaccgggtgattgtggtggcatacttagatgtcaacacggggtgataggaataatcactgctggtggggaaggcttggttgcattttcagacattagagacctgtatgcttatgaggaggaagctatggagcagggcatttccaactatattgagtcacttggtgctgcatttggtagtggattcactcaacaaattggtgataaagtttccgagctaaccagcatggtaactagcaccattacagagaagttgcttaaaaacttaatcaaaattatctcatcacttgtgatcattaccaggaattatgaggacactaccacagtgcttgccaccctcgccctccttgggtgcgacatctcaccgtggcagtggctaaagaagaaggcatgtgacatcctggaaattccatacgccatcaaacaaggagatagttggttgaagaaattcactgaggcatgtaatgctgcaaagggactggagtgggtgtccaataagatatccaaattcattagttggttgcaggataaaatcatcccacaagcgagagacaaattagagtttgtcactaaactaaagcaattagaaatgcttgaaaatcagatttccaccatacaccaatcttgtccaagtcaagaacatcaggagatcttattcaacaatgtgcggtggctatctatccagtccaagaggtttgcaccactatatgcacatgaagctaaaaggattcaaaagctggagcataccataaataattacgtacagttcaagagcaagcaccgtattgagccagtatgtttgttagtacatggcagtccagggacaggaaaatcagttgcaaccaatctaattgctagagcaatagccgagaaagagaacacctccacatactcactgccacctgatccgtctcactttgatggctacaagcaacagggtgtggttattatggatgacctaaaccaaaatccagacggagcagacatgaaacttttttgtcaaatggtgtccactgtggagtttattccaccgatggcctcgctagaagagaaaggcattttgttcacatctaattacgttttagcctccaccaactccagtcggatcacaccacccacggtggctcacagtgatgcgctggccaggagattcgcatttgacgtggacatacaagtcatgagcgagtactccagagacggaaagctcaacatggcaatggctactgaaatgtgc-aaaaactgtcatcaaccagcaaa--cttcaaaagatgttgtcctttagtgtgtggcaaggcaattcagttaatggataaatcttccagggttagatacagcattgatcagatcactacaatgattgttaatgagagaaacagaagatcaaacattggtaattgcatggaagctctattccagggaccactgcagtataaagatctaaaaatagatgttaagaccagtccccctccggagtgtatcaacgatttgctccaggcagttgattcccaggaagtgagagattactgtgaaaagaaaggctggattgttaacattacc-----------agtcaggttcaaacagagaggaacatcaaccgggcgatgactatcctacaagcagtaactactttcgctgcagtagccggtgtcgtgtacgttatgtacaagctgttcgctgggcaccagggtgcatacactggtttgccaaataaacgacccaatgtacccactatcaggacagcaaaagtgcaaggccctgggtttgattacgcagtggccatggctaaaagaaacattgttacagcaaccaccagcaaaggggagtttacgatgttgggagtctatgataatgtggccatcttgccaacccacgcctcacctggtgaaagcattgcgatcgacggtaaagaggtggaaattcttgacgccaaagcccttgaagatcaggcaggaactaatcttg-aaattaccataattacactaaagaggaacgagaagttcagagatatcaggccacacattcccacccaaatcaccgaaacaaatgatggagttttgatcgtgaacactagtaagtaccccaacatgtatgttcccgttggtgctgtgaccgaacaggggtatcttaatctcggtggacgacaaaccgctcgtacgct-aatgtacaactttccaactagagcaggtcagtgtggtggtgtcatcacgtgcactggtaaagtcattgggatgcatgttggtgggaacggttcacatgggttcgcggcggccctaaagcggtcatacttcactcagattcaaggtgagattcaatggatgaaaccatcaaaagaagtgggatacccgatcataaatgctccgtccaaaaccaaacttgaacccagcgcttttcactatgtgtttgaaggggtgaaggaaccagcagtccttaccaaaaatgatcccaggctcaggacagactttgaagaagcaatattctctaagtatgtaggcaacaagatcactgatgtggatgagtacatgaaagaggcagtggatcattacgctggccaactcatgtctctagacatcaacacagaacaaatgtgcttggaggacgccatgtacggcaccgatggcctggaagcacttgacttgac-cactagtgctggataccc-ttatgtagcaatgggaaa-gaaaaagagagacatcttgaataagcagactagagacaccaaggaaatgcggagactcttagatacttatggaattaacttaccgcttgtaacatatgttaaagatgaactaaggtcaaaaactaaggtggagcagggaaaatccagattgattgaagcctccagtttgaatgattcagtggccatgagaatggcatttggaaatctctatgcagcatttcacaaaaacccaggagttgtcactggcagtgcagttggttgtgatccagatctattttggagcaagatcccagtgctaatggaagagaagctctttgcttttgactacacaggttatgatgcatcactcagcccggcctggtttgaggcactcaaaatggtgctagagaaaatcggatttggggacagggtggattatattgattacctcaaccattcccaccacctgtacaaaaacaaaacttattgcgtaaaaggcggcatgccatctggctgctcaggcacatcaatttttaactcaatgattaacaacttaatcattaggacactcctactgaaaacctacaagggcatagatttagatcacctaaagatgattgcctatggtgatgatgtaattgcttcctacccccatgaggttgatgctagtctcctagcccaatcaggaaaagactatggactaaccatgactccagcagacaagtcagctacctttgaaacagtcacatgggagaatgtaacattcttgaaaagattctttagagcggatgagaagtatcccttcctcatacatccagtaatgccaatgaaggagattcatgaatcaattagatggacaaaggatcccagaaacacacaggatcacgtgcgctcattgtgcctattggcctggcacaacggcgaagaagaatacaacaagttcttagctaaaatcaggagtgtgccaattgggagagctttattgctcccagagtactctacattgtaccgccgttggctcgactctttttag--taaccctacctcagtcgaatt-ggatt-gggtcatgctgttgtaggg--------------------------------------------------------------------------------------
>KJ170538.1_Human_poliovirus_2_strain_NIE1018411_complete_genome
----------------------------------cagaggcccacgtggcggctagcactccggtattacggtacccttgtgcgcctg-ttttata-ct-cc-c-ct--c--ccgc---aac-ttagaagcacg--aaa-c------caagttcaatag-aa-g-ggggtacaaa-ccagtaccactacgaacaagcacttctgtttccccggtgacattgca-tagactg-ctcacgcggttgaaagtgatcgatccgttacccgcttgtgtacttcgaaaagcctagtatcgccttggaatcttcgacgcgttgcgctcagcacccgacc-ccggggtgtagcttaggctgatgagtctggacattcctcaccggtgacggtggtccaggctgcgttggcggc--ctacctatgg-ctaacgccataggacgttagatgtg-aacaaggtgtgaagagcctattgagctacataagagtcctccggcccctgaatgcggctaatcctaaccacggaacaggcgg-tcgcgaaccagtgactggcttgtcgtaacgcgcaagtctgtggcggaa-ccgactactttgggtgtccgtgtttcc-t-gtta-tttttat-c--atggctgcttatggtgacaa-tcagag------attgttatcataaagcgaattggattggccatccggtgagtgttgtgtcaggtatacaactgttt-gttggaa-ccactgtg-----------------ttagcttt-------------act-tctcatttaaccaattaatcaaaaacaatacgaggata--------------aaacaacaatact------aca---atgggcgcccaagtttcatcacagaaagttggagcccacgaaaattcaaacagagcctatggcgggtccaccatcaattacactacaatcaattactatagggactctgcaagcaatgcagcaagcaagcaagattttgcacaagatccgtccaagttcaccgaacccattaaggacgtccttattaagaccgctcccatgctaaactccccaaacattgaggcgtgtggttatagtgacagggtaatgcagctaactctgggcaattcaacgatcaccacccaagaagcggccaattctgttgttgcctacggtagatggcctgaatacatcagagataccgaggcaaatcctgtagaccaaccaaccgagcccgatgtagccgcgtgcaggttctacacattagataccgtcacttggcgcaaggagtccagagggtggtggtggaaactaccagacgc---tttaaaagacatggggttatttggtcaaaacatgttttatcactatcttgggagggctggctacacagtgcacgtacagtgcaatgcttcaaagtttcatcaaggagctctaggggtgtttgcagttccagaaatgtgtttagctggtgatag---cacaactcacatgttcacaaagtacgagaatgcgaatccaggcgaaaaaggaggtgaattcaaagggagtttcacccttgataccaacgccactaaccctgcacggaacttctgcccagttgattacctcttcgggagtggagtgctggtagggaatgcatt-tgtttatccacatcaaataataaacctgcgcac--------taacaactgtgctacgctagtattgccctatgtaaactcactctcaatagatagcatgacaaagcacaacaactgggggatcgctatcctccccctggcgccactagactttgccactgaatcttccactgagatacccattacactgaccattgctcccatgtgctgcgaattcaatggtttacgcaacatcactgtgccaagaacccaaggattaccagtcctgaacactccagggagtaaccagtacctgaccgcagacaattaccagtctccgtgtgcgatacctgagtttgatgtcactccacccatagacataccaggggaggtgcgcaacatgatggaattggcggaaatagacaccatgatacccctcaacttgacaagtcaacgcaagaacacaatggacatgtatagagtcgagttgagcg---acacgg----ctcactctgacacgccgatcttgtgtctctcgttgtcccccgcttcagaccccagattggcacacactatgttgggtgagatattaaattactacacacactgggcagggtccttgaaatttacctttctcttttgcggctcaatgatggccaccggaaagttattggtttcttacgcaccacccggagcagaggcccccaagagtcgcaaagaagcaatgcttgggacacatgtgatatgggacattgggttgcagtcttcatgcactatggtggtaccttggatcagtaataccacatacagacaaaccatcaacgatagtttcacagaaggtggctacattagcatgttctatcaaactagggttgttgtcccgttgtccacacccagaaagatggacatcctgggttttgtgtcagcttgcaatgacttcagtgtgcgcttactgcgagatacaacacacattagtcaagaggctatg---------ccacaagga---attggtgacatgattgagggggccgttgaagggattactaaaa-------------------atgcattggttcccccgacttccaccaatagcctgcctgacacaaagccga-gcggtccagcccactccaaggagatacctgcattgacagccgtggagacaggggctaccaatccgttggtgccttcggacaccgtgcaaacgcgccatgtcatccagagacgaacgcgatcagagtccacggttgagtcattctttgcaagaggggcttgcgtggctatcattgaggtgga------caatgatgcaccgacaaagcgcgccag---cagattgttttcggtttggaaaataacttacaaagatactgttcaactgagacgcaaactggaatttttcacatattcgagatttgacatggagttcacttttgtggtcacctcaaactacattgatgcaaataacggacatgcattgaaccaagtttatcagataatgtatataccacccggagcacctatccctggtaaatggaatgactatacgtggcagacgtcctctaacccgtcggtgttttacacctatggggcgcccccagcaagaatatcagtgccctacgtgggaattgctaatgcgtattcccacttttatgatgggtttgcaaaagtaccactagcgggtcaagcctcaactgaa---ggcgattcgttgtacggtgctgcctcactgaatgattttggatcactggctgttcgcgtggtaaatgatcacaaccccacgcggctcacctccaagatcagagtgtacatgaagccaaagcatgtcagagtctggtgcccacgacctccacgagcagtcccatacttcggaccaggtgttgattataaagatgg---gctcaccccacta---ccagaaaagggattaacgactt---atggatttggacaccaaaacaaagctgtgtacacagctggctacaaaatttgcaattaccacctagctacacaagaagacttgcaaaatgccgtgagtgtcatgtggaacagagacctcttagtggctgaatcaagggcccttggcaccgactcgatcgcaaggtgcagctgtaacacgggtgtgtactactgtgaatccaggagaaaatattatccagtttctttcattgggcccaccttccaatacatggaagccaatgaatattacccggctagatatcaatcacacatgcttattggtcatgggtttgcatcaccgggtgattgtggtggcatacttagatgtcaacacggggtgataggaataatcactgctggtggggaaggcttggttgcattttcagacattagagacctgtatgcttatgaggaggaagctatggagcagggcatttccaactatattgagtcacttggtgctgcatttggtagtggattcactcaacaaattggtgataaagtttccgagctaaccagcatggtaactagcaccattacagagaagttgcttaaaaacttaatcaaaattatctcatcacttgtgatcattaccaggaattatgaggacactaccacagtgcttgccaccctcgccctccttgggtgcgacatctcaccgtggcagtggctaaagaagaaggcatgtgacatcctggaaattccatacgccatcaaacaaggagatagttggttgaagaaattcactgaggcatgtaatgctgcaaagggactggagtgggtgtccaataagatatccaaattcattagttggttgcaggataaaatcatcccacaagcgagagacaaattagagtttgtcactaaactaaagcaattagaaatgcttgaaaatcagatttccaccatacaccaatcttgtccaagtcaagaacatcaggagatcttattcaacaatgtgcggtggctatctatccagtccaagaggtttgcaccactatatgcacatgaagctaaaaggattcaaaagctggagcataccataaataattacgtacagttcaagagcaagcaccgtattgagccagtatgtttgttagtacatggcagtccagggacaggaaaatcagttgcaaccaatctaattgctagagcaatagccgagaaagagaacacctccacatactcactgccacctgatccgtctcactttgatggctacaagcaacagggtgtggttattatggatgacctaaaccaaaatccagacggagcagacatgaaacttttttgtcaaatggtgtccactgtggagtttattccaccgatggcctcgctagaagagaaaggcattttgttcacatctaattacgttttagcctccaccaactccagtcggatcacaccacccacggtggctcacagtgatgcgctggccaggagattcgcatttgacgtggacatacaagtcatgagcgagtactccagagacggaaagctcaacatggcaatggctactgaaatgtgc-aaaaactgtcatcaaccagcaaa--cttcaaaagatgttgtcctttagtgtgtggcaaggcaattcagttaatggataaatcttccagggttagatacagcattgatcagatcactacaatgattgttaatgagagaaacagaagatcaaacattggtaattgcatggaagctctattccagggaccactgcagtataaagatctaaaaatagatgttaagaccagtccccctccggagtgtatcaacgatttgctccaggcagttgattcccaggaagtgagagattactgtgaaaagaaaggctggattgttaacattacc-----------agtcaggttcaaacagagaggaacatcaaccgggcgatgactatcctacaagcagtaactactttcgctgcagtagccggtgtcgtgtacgttatgtacaagctgttcgctgggcaccagggtgcatacactggtttgccaaataaacgacccaatgtacccactatcaggacagcaaaagtgcaaggccctgggtttgattacgcagtggccatggctaaaagaaacattgttacagcaaccaccagcaaaggggagtttacgatgttgggagtctatgataatgtggccatcttgccaacccacgcctcacctggtgaaagcattgcgatcgacggtaaagaggtggaaattcttgacgccaaagcccttgaagatcaggcaggaactaatcttg-aaattaccataattacactaaagaggaacgagaagttcagagatatcaggccacacattcccacccaaatcaccgaaacaaatgatggagttttgatcgtgaacactagtaagtaccccaacatgtatgttcccgttggtgctgtgaccgaacaggggtatcttaatctcggtggacgacaaaccgctcgtacgct-aatgtacaactttccaactagagcaggtcagtgtggtggtgtcatcacgtgcactggtaaagtcattgggatgcatgttggtgggaacggttcacatgggttcgcggcggccctaaagcggtcatacttcactcagattcaaggtgagattcaatggatgaaaccatcaaaagaagtgggatacccgatcataaatgctccgtccaaaaccaaacttgaacccagcgcttttcactatgtgtttgaaggggtgaaggaaccagcagtccttaccaaaaatgatcccaggctcaggacagactttgaagaagcaatattctctaagtatgtaggcaacaagatcactgatgtggatgagtacatgaaagaggcagtggatcattacgctggccaactcatgtctctagacatcaacacagaacaaatgtgcttggaggacgccatgtacggcaccgatggcctggaagcacttgacttgac-cactagtgctggataccc-ttatgtagcaatgggaaa-gaaaaagagagacatcttgaataagcagactagagacaccaaggaaatgcggagactcttagatacttatggaattaacttaccgcttgtaacatatgttaaagatgaactaaggtcaaaaactaaggtggagcagggaaaatccagattgattgaagcctccagtttgaatgattcagtggccatgagaatggcatttggaaatctctatgcagcatttcacaaaaacccaggagttgtcactggcagtgcagttggttgtgatccagatctattttggagcaagatcccagtgctaatggaagagaagctctttgcttttgactacacaggttatgatgcatcactcagcccggcctggtttgaggcactcaaaatggtgctagagaaaatcggatttggggacagggtggattatattgattacctcaaccattcccaccacctgtacaaaaacaaaacttattgcgtaaaaggcggcatgccatctggctgctcaggcacatcaatttttaactcaatgattaacaacttaatcattaggacactcctactgaaaacctacaagggcatagatttagatcacctaaagatgattgcctatggtgatgatgtaattgcttcctacccccatgaggttgatgctagtctcctagcccaatcaggaaaagactatggactaaccatgactccagcagacaagtcagctacctttgaaacagtcacatgggagaatgtaacattcttgaaaagattctttagagcggatgagaagtatcccttcctcatacatccagtaatgccaatgaaggagattcatgaatcaattagatggacaaaggatcccagaaacacacaggatcacgtgcgctcattgtgcctattggcctggcacaacggcgaagaagaatacaacaagttcttagctaaaatcaggagtgtgccaattgggagagctttattgctcccagagtactctacattgtaccgccgttggctcgactctttttag--taaccctacctcagtcgaatt-ggatt-gggtcatgctgttgtaggg--------------------------------------------------------------------------------------
>KJ170539.1_Human_poliovirus_2_strain_NIE1018443_complete_genome
----------------------------------cagaggcccacgtggcggctagcactccggtattacggtacccttgtgcgcctg-ttttata-ct-cc-c-ct--c--ccgc---aac-ttagaagcacg--aaa-c------caagttcaatag-aa-g-ggggtacaaa-ccagtaccactacgaacaagcacttctgtttccccggtgacattgca-tagactg-ctcacgcggttgaaagtgatcgatccgttacccgcttgtgtacttcgaaaagcctagtatcgccttggaatcttcgacgcgttgcgctcagcacccgacc-ccggggtgtagcttaggctgatgagtctggacattcctcaccggtgacggtggtccaggctgcgttggcggc--ctacctatgg-ctaacgccataggacgttagatgtg-aacaaggtgtgaagagcctattgagctacataagagtcctccggcccctgaatgcggctaatcctaaccacggaacaggcgg-tcgcgaaccagtgactggcttgtcgtaacgcgcaagtctgtggcggaa-ccgactactttgggtgtccgtgtttcc-t-gtta-tttttat-c--atggctgcttatggtgacaa-tcagag------attgttatcataaagcgaattggattggccatccggtgagtgttgtgtcaggtatacaactgttt-gttggaa-ccactgtg-----------------ttagcttt-------------act-tctcatttaaccaattaatcaaaaacaatacgaggata--------------aaacaacaatact------aca---atgggcgcccaagtttcatcacagaaagttggagcccacgaaaattcaaacagagcctatggcgggtccaccatcaattacactacaatcaattactatagggactctgcaagcaatgcagcaagcaagcaagattttgcacaagatccgtccaagttcaccgaacccattaaggacgtccttattaagaccgctcccatgctaaactccccaaacattgaggcgtgtggttatagtgacagggtaatgcagctaactctgggcaattcaacgatcaccacccaagaagcggccaattctgttgttgcctacggtagatggcctgaatacatcagagataccgaggcaaatcctgtagaccaaccaaccgagcccgatgtagccgcgtgcaggttctacacattagataccgtcacttggcgcaaggagtccagagggtggtggtggaaactaccagacgc---tttaaaagacatggggttatttggtcaaaacatgttttatcactatcttgggagggctggctacacagtgcacgtacagtgcaatgcttcaaagtttcatcaaggagctctaggggtgtttgcagttccagaaatgtgtttagctggtgatag---cacaactcacatgttcacaaagtacgagaatgcgaatccaggcgaaaaaggaggtgaattcaaagggagtttcacccttgataccaacgccactaaccctgcacggaacttctgcccagttgattacctcttcgggagtggagtgctggtagggaatgcatt-tgtttatccacatcaaataataaacctgcgcac--------taacaactgtgctacgctagtattgccctatgtaaactcactctcaatagatagcatgacaaagcacaacaactgggggatcgctatcctccccctggcgccactagactttgccactgaatcttccactgagatacccattacactgaccattgctcccatgtgctgcgaattcaatggtttacgcaacatcactgtgccaagaacccaaggattaccagtcctgaacactccagggagtaaccagtacctgaccgcagacaattaccagtctccgtgtgcgatacctgagtttgatgtcactccacccatagacataccaggggaggtgcgcaacatgatggaattggcggaaatagacaccatgatacccctcaacttgacaagtcaacgcaagaacacaatggacatgtatagagtcgagttgagcg---acacgg----ctcactctgacacgccgatcttgtgtctctcgttgtcccccgcttcagaccccagattggcacacactatgttgggtgagatattaaattactacacacactgggcagggtccttgaaatttacctttctcttttgcggctcaatgatggccaccggaaagttattggtttcttacgcaccacccggagcagaggcccccaagagtcgcaaagaagcaatgcttgggacacatgtgatatgggacattgggttgcagtcttcatgcactatggtggtaccttggatcagtaataccacatacagacaaaccatcaacgatagtttcacagaaggtggctacattagcatgttctatcaaactagggttgttgtcccgttgtccacacccagaaagatggacatcctgggttttgtgtcagcttgcaatgacttcagtgtgcgcttactgcgagatacaacacacattagtcaagaggctatg---------ccacaagga---attggtgacatgattgagggggccgttgaagggattactaaaa-------------------atgcattggttcccccgacttccaccaatagcctgcctgacacaaagccga-gcggtccagcccactccaaggagatacctgcattgacagccgtggagacaggggctaccaatccgttggtgccttcggacaccgtgcaaacgcgccatgtcatccagagacgaacgcgatcagagtccacggttgagtcattctttgcaagaggggcttgcgtggctatcattgaggtgga------caatgatgcaccgacaaagcgcgccag---cagattgttttcggtttggaaaataacttacaaagatactgttcaactgagacgcaaactggaatttttcacatattcgagatttgacatggagttcacttttgtggtcacctcaaactacattgatgcaaataacggacatgcattgaaccaagtttatcagataatgtatataccacccggagcacctatccctggtaaatggaatgactatacgtggcagacgtcctctaacccgtcggtgttttacacctatggggcgcccccagcaagaatatcagtgccctacgtgggaattgctaatgcgtattcccacttttatgatgggtttgcaaaagtaccactagcgggtcaagcctcaactgaa---ggcgattcgttgtacggtgctgcctcactgaatgattttggatcactggctgttcgcgtggtaaatgatcacaaccccacgcggctcacctccaagatcagagtgtacatgaagccaaagcatgtcagagtctggtgcccacgacctccacgagcagtcccatacttcggaccaggtgttgattataaagatgg---gctcaccccacta---ccagaaaagggattaacgactt---atggatttggacaccaaaacaaagctgtgtacacagctggctacaaaatttgcaattaccacctagctacacaagaagacttgcaaaatgccgtgagtgtcatgtggaacagagacctcttagtggctgaatcaagggcccttggcaccgactcgatcgcaaggtgcagctgtaacacgggtgtgtactactgtgaatccaggagaaaatattatccagtttctttcattgggcccaccttccaatacatggaagccaatgaatattacccggctagatatcaatcacacatgcttattggtcatgggtttgcatcaccgggtgattgtggtggcatacttagatgtcaacacggggtgataggaataatcactgctggtggggaaggcttggttgcattttcagacattagagacctgtatgcttatgaggaggaagctatggagcagggcatttccaactatattgagtcacttggtgctgcatttggtagtggattcactcaacaaattggtgataaagtttccgagctaaccagcatggtaactagcaccattacagagaagttgcttaaaaacttaatcaaaattatctcatcacttgtgatcattaccaggaattatgaggacactaccacagtgcttgccaccctcgccctccttgggtgcgacatctcaccgtggcagtggctaaagaagaaggcatgtgacatcctggaaattccatacgccatcaaacaaggagatagttggttgaagaaattcactgaggcatgtaatgctgcaaagggactggagtgggtgtccaataagatatccaaattcattagttggttgcaggataaaatcatcccacaagcgagagacaaattagagtttgtcactaaactaaagcaattagaaatgcttgaaaatcagatttccaccatacaccaatcttgtccaagtcaagaacatcaggagatcttattcaacaatgtgcggtggctatctatccagtccaagaggtttgcaccactatatgcacatgaagctaaaaggattcaaaagctggagcataccataaataattacgtacagttcaagagcaagcaccgtattgagccagtatgtttgttagtacatggcagtccagggacaggaaaatcagttgcaaccaatctaattgctagagcaatagccgagaaagagaacacctccacatactcactgccacctgatccgtctcactttgatggctacaagcaacagggtgtggttattatggatgacctaaaccaaaatccagacggagcagacatgaaacttttttgtcaaatggtgtccactgtggagtttattccaccgatggcctcgctagaagagaaaggcattttgttcacatctaattacgttttagcctccaccaactccagtcggatcacaccacccacggtggctcacagtgatgcgctggccaggagattcgcatttgacgtggacatacaagtcatgagcgagtactccagagacggaaagctcaacatggcaatggctactgaaatgtgc-aaaaactgtcatcaaccagcaaa--cttcaaaagatgttgtcctttagtgtgtggcaaggcaattcagttaatggataaatcttccagggttagatacagcattgatcagatcactacaatgattgttaatgagagaaacagaagatcaaacattggtaattgcatggaagctctattccagggaccactgcagtataaagatctaaaaatagatgttaagaccagtccccctccggagtgtatcaacgatttgctccaggcagttgattcccaggaagtgagagattactgtgaaaagaaaggctggattgttaacattacc-----------agtcaggttcaaacagagaggaacatcaaccgggcgatgactatcctacaagcagtaactactttcgctgcagtagccggtgtcgtgtacgttatgtacaagctgttcgctgggcaccagggtgcatacactggtttgccaaataaacgacccaatgtacccactatcaggacagcaaaagtgcaaggccctgggtttgattacgcagtggccatggctaaaagaaacattgttacagcaaccaccagcaaaggggagtttacgatgttgggagtctatgataatgtggccatcttgccaacccacgcctcacctggtgaaagcattgcgatcgacggtaaagaggtggaaattcttgacgccaaagcccttgaagatcaggcaggaactaatcttg-aaattaccataattacactaaagaggaacgagaagttcagagatatcaggccacacattcccacccaaatcaccgaaacaaatgatggagttttgatcgtgaacactagtaagtaccccaacatgtatgttcccgttggtgctgtgaccgaacaggggtatcttaatctcggtggacgacaaaccgctcgtacgct-aatgtacaactttccaactagagcaggtcagtgtggtggtgtcatcacgtgcactggtaaagtcattgggatgcatgttggtgggaacggttcacatgggttcgcggcggccctaaagcggtcatacttcactcagattcaaggtgagattcaatggatgaaaccatcaaaagaagtgggatacccgatcataaatgctccgtccaaaaccaaacttgaacccagcgcttttcactatgtgtttgaaggggtgaaggaaccagcagtccttaccaaaaatgatcccaggctcaggacagactttgaagaagcaatattctctaagtatgtaggcaacaagatcactgatgtggatgagtacatgaaagaggcagtggatcattacgctggccaactcatgtctctagacatcaacacagaacaaatgtgcttggaggacgccatgtacggcaccgatggcctggaagcacttgacttgac-cactagtgctggataccc-ttatgtagcaatgggaaa-gaaaaagagagacatcttgaataagcagactagagacaccaaggaaatgcggagactcttagatacttatggaattaacttaccgcttgtaacatatgttaaagatgaactaaggtcaaaaactaaggtggagcagggaaaatccagattgattgaagcctccagtttgaatgattcagtggccatgagaatggcatttggaaatctctatgcagcatttcacaaaaacccaggagttgtcactggcagtgcagttggttgtgatccagatctattttggagcaagatcccagtgctaatggaagagaagctctttgcttttgactacacaggttatgatgcatcactcagcccggcctggtttgaggcactcaaaatggtgctagagaaaatcggatttggggacagggtggattatattgattacctcaaccattcccaccacctgtacaaaaacaaaacttattgcgtaaaaggcggcatgccatctggctgctcaggcacatcaatttttaactcaatgattaacaacttaatcattaggacactcctactgaaaacctacaagggcatagatttagatcacctaaagatgattgcctatggtgatgatgtaattgcttcctacccccatgaggttgatgctagtctcctagcccaatcaggaaaagactatggactaaccatgactccagcagacaagtcagctacctttgaaacagtcacatgggagaatgtaacattcttgaaaagattctttagagcggatgagaagtatcccttcctcatacatccagtaatgccaatgaaggagattcatgaatcaattagatggacaaaggatcccagaaacacacaggatcacgtgcgctcattgtgcctattggcctggcacaacggcgaagaagaatacaacaagttcttagctaaaatcaggagtgtgccaattgggagagctttattgctcccagagtactctacattgtaccgccgttggctcgactctttttag--taaccctacctcagtcgaatt-ggatt-gggtcatgctgttgtaggg--------------------------------------------------------------------------------------
>KJ170540.1_Human_poliovirus_2_strain_NIE1018422_complete_genome
----------------------------------cagaggcccacgtggcggctagcactccggtattacggtacccttgtgcgcctg-ttttata-ct-cc-c-ct--c--ccgc---aac-ttagaagcacg--aaa-c------caagttcaatag-aa-g-ggggtacaaa-ccagtaccactacgaacaagcacttctgtttccccggtgacattgca-tagactg-ctcacgcggttgaaagtgatcgatccgttacccgcttgtgtacttcgaaaagcctagtatcgccttggaatcttcgacgcgttgcgctcagcacccgacc-ccggggtgtagcttaggctgatgagtctggacattcctcaccggtgacggtggtccaggctgcgttggcggc--ctacctatgg-ctaacgccataggacgttagatgtg-aacaaggtgtgaagagcctattgagctacataagagtcctccggcccctgaatgcggctaatcctaaccacggaacaggcgg-tcgcgaaccagtgactggcttgtcgtaacgcgcaagtctgtggcggaa-ccgactactttgggtgtccgtgtttcc-t-gtta-tttttat-c--atggctgcttatggtgacaa-tcagag------attgttatcataaagcgaattggattggccatccggtgagtgttgtgtcaggtatacaactgttt-gttggaa-ccactgtg-----------------ttagcttt-------------act-tctcatttaaccaattaatcaaaaacaatacgaggata--------------aaacaacaatact------aca---atgggcgcccaagtttcatcacagaaagttggagcccacgaaaattcaaacagagcctatggcgggtccaccatcaattacactacaatcaattactatagggactctgcaagcaatgcagcaagcaagcaagattttgcacaagatccgtccaagttcaccgaacccattaaggacgtccttattaagaccgctcccatgctaaactccccaaacattgaggcgtgtggttatagtgacagggtaatgcagctaactctgggcaattcaacgatcaccacccaagaagcggccaattctgttgttgcctacggtagatggcctgaatacatcagagataccgaggcaaatcctgtagaccaaccaaccgagcccgatgtagccgcgtgcaggttctacacattagataccgtcacttggcgcaaggagtccagagggtggtggtggaaactaccagacgc---tttaaaagacatggggttatttggtcaaaacatgttttatcactatcttgggagggctggctacacagtgcacgtacagtgcaatgcttcaaagtttcatcaaggagctctaggggtgtttgcagttccagaaatgtgtttagctggtgatag---cacaactcacatgttcacaaagtacgagaatgcgaatccaggcgaaaaaggaggtgaattcaaagggagtttcacccttgataccaacgccactaaccctgcacggaacttctgcccagttgattacctcttcgggagtggagtgctggtagggaatgcatt-tgtttatccacatcaaataataaacctgcgcac--------taacaactgtgctacgctagtattgccctatgtaaactcactctcaatagatagcatgacaaagcacaacaactgggggatcgctatcctccccctggcgccactagactttgccactgaatcttccactgagatacccattacactgaccattgctcccatgtgctgcgaattcaatggtttacgcaacatcactgtgccaagaacccaaggattaccagtcctgaacactccagggagtaaccagtacctgaccgcagacaattaccagtctccgtgtgcgatacctgagtttgatgtcactccacccatagacataccaggggaggtgcgcaacatgatggaattggcggaaatagacaccatgatacccctcaacttgacaagtcaacgcaagaacacaatggacatgtatagagtcgagttgagcg---acacgg----ctcactctgacacgccgatcttgtgtctctcgttgtcccccgcttcagaccccagattggcacacactatgttgggtgagatattaaattactacacacactgggcagggtccttgaaatttacctttctcttttgcggctcaatgatggccaccggaaagttattggtttcttacgcaccacccggagcagaggcccccaagagtcgcaaagaagcaatgcttgggacacatgtgatatgggacattgggttgcagtcttcatgcactatggtggtaccttggatcagtaataccacatacagacaaaccatcaacgatagtttcacagaaggtggctacattagcatgttctatcaaactagggttgttgtcccgttgtccacacccagaaagatggacatcctgggttttgtgtcagcttgcaatgacttcagtgtgcgcttactgcgagatacaacacacattagtcaagaggctatg---------ccacaagga---attggtgacatgattgagggggccgttgaagggattactaaaa-------------------atgcattggttcccccgacttccaccaatagcctgcctgacacaaagccga-gcggtccagcccactccaaggagatacctgcattgacagccgtggagacaggggctaccaatccgttggtgccttcggacaccgtgcaaacgcgccatgtcatccagagacgaacgcgatcagagtccacggttgagtcattctttgcaagaggggcttgcgtggctatcattgaggtgga------caatgatgcaccgacaaagcgcgccag---cagattgttttcggtttggaaaataacttacaaagatactgttcaactgagacgcaaactggaatttttcacatattcgagatttgacatggagttcacttttgtggtcacctcaaactacattgatgcaaataacggacatgcattgaaccaagtttatcagataatgtatataccacccggagcacctatccctggtaaatggaatgactatacgtggcagacgtcctctaacccgtcggtgttttacacctatggggcgcccccagcaagaatatcagtgccctacgtgggaattgctaatgcgtattcccacttttatgatgggtttgcaaaagtaccactagcgggtcaagcctcaactgaa---ggcgattcgttgtacggtgctgcctcactgaatgattttggatcactggctgttcgcgtggtaaatgatcacaaccccacgcggctcacctccaagatcagagtgtacatgaagccaaagcatgtcagagtctggtgcccacgacctccacgagcagtcccatacttcggaccaggtgttgattataaagatgg---gctcaccccacta---ccagaaaagggattaacgactt---atggatttggacaccaaaacaaagctgtgtacacagctggctacaaaatttgcaattaccacctagctacacaagaagacttgcaaaatgccgtgagtgtcatgtggaacagagacctcttagtggctgaatcaagggcccttggcaccgactcgatcgcaaggtgcagctgtaacacgggtgtgtactactgtgaatccaggagaaaatattatccagtttctttcattgggcccaccttccaatacatggaagccaatgaatattacccggctagatatcaatcacacatgcttattggtcatgggtttgcatcaccgggtgattgtggtggcatacttagatgtcaacacggggtgataggaataatcactgctggtggggaaggcttggttgcattttcagacattagagacctgtatgcttatgaggaggaagctatggagcagggcatttccaactatattgagtcacttggtgctgcatttggtagtggattcactcaacaaattggtgataaagtttccgagctaaccagcatggtaactagcaccattacagagaagttgcttaaaaacttaatcaaaattatctcatcacttgtgatcattaccaggaattatgaggacactaccacagtgcttgccaccctcgccctccttgggtgcgacatctcaccgtggcagtggctaaagaagaaggcatgtgacatcctggaaattccatacgccatcaaacaaggagatagttggttgaagaaattcactgaggcatgtaatgctgcaaagggactggagtgggtgtccaataagatatccaaattcattagttggttgcaggataaaatcatcccacaagcgagagacaaattagagtttgtcactaaactaaagcaattagaaatgcttgaaaatcagatttccaccatacaccaatcttgtccaagtcaagaacatcaggagatcttattcaacaatgtgcggtggctatctatccagtccaagaggtttgcaccactatatgcacatgaagctaaaaggattcaaaagctggagcataccataaataattacgtacagttcaagagcaagcaccgtattgagccagtatgtttgttagtacatggcagtccagggacaggaaaatcagttgcaaccaatctaattgctagagcaatagccgagaaagagaacacctccacatactcactgccacctgatccgtctcactttgatggctacaagcaacagggtgtggttattatggatgacctaaaccaaaatccagacggagcagacatgaaacttttttgtcaaatggtgtccactgtggagtttattccaccgatggcctcgctagaagagaaaggcattttgttcacatctaattacgttttagcctccaccaactccagtcggatcacaccacccacggtggctcacagtgatgcgctggccaggagattcgcatttgacgtggacatacaagtcatgagcgagtactccagagacggaaagctcaacatggcaatggctactgaaatgtgc-aaaaactgtcatcaaccagcaaa--cttcaaaagatgttgtcctttagtgtgtggcaaggcaattcagttaatggataaatcttccagggttagatacagcattgatcagatcactacaatgattgttaatgagagaaacagaagatcaaacattggtaattgcatggaagctctattccagggaccactgcagtataaagatctaaaaatagatgttaagaccagtccccctccggagtgtatcaacgatttgctccaggcagttgattcccaggaagtgagagattactgtgaaaagaaaggctggattgttaacattacc-----------agtcaggttcaaacagagaggaacatcaaccgggcgatgactatcctacaagcagtaactactttcgctgcagtagccggtgtcgtgtacgttatgtacaagctgttcgctgggcaccagggtgcatacactggtttgccaaataaacgacccaatgtacccactatcaggacagcaaaagtgcaaggccctgggtttgattacgcagtggccatggctaaaagaaacattgttacagcaaccaccagcaaaggggagtttacgatgttgggagtctatgataatgtggccatcttgccaacccacgcctcacctggtgaaagcattgcgatcgacggtaaagaggtggaaattcttgacgccaaagcccttgaagatcaggcaggaactaatcttg-aaattaccataattacactaaagaggaacgagaagttcagagatatcaggccacacattcccacccaaatcaccgaaacaaatgatggagttttgatcgtgaacactagtaagtaccccaacatgtatgttcccgttggtgctgtgaccgaacaggggtatcttaatctcggtggacgacaaaccgctcgtacgct-aatgtacaactttccaactagagcaggtcagtgtggtggtgtcatcacgtgcactggtaaagtcattgggatgcatgttggtgggaacggttcacatgggttcgcggcggccctaaagcggtcatacttcactcagattcaaggtgagattcaatggatgaaaccatcaaaagaagtgggatacccgatcataaatgctccgtccaaaaccaaacttgaacccagcgcttttcactatgtgtttgaaggggtgaaggaaccagcagtccttaccaaaaatgatcccaggctcaggacagactttgaagaagcaatattctctaagtatgtaggcaacaagatcactgatgtggatgagtacatgaaagaggcagtggatcattacgctggccaactcatgtctctagacatcaacacagaacaaatgtgcttggaggacgccatgtacggcaccgatggcctggaagcacttgacttgac-cactagtgctggataccc-ttatgtagcaatgggaaa-gaaaaagagagacatcttgaataagcagactagagacaccaaggaaatgcggagactcttagatacttatggaattaacttaccgcttgtaacatatgttaaagatgaactaaggtcaaaaactaaggtggagcagggaaaatccagattgattgaagcctccagtttgaatgattcagtggccatgagaatggcatttggaaatctctatgcagcatttcacaaaaacccaggagttgtcactggcagtgcagttggttgtgatccagatctattttggagcaagatcccagtgctaatggaagagaagctctttgcttttgactacacaggttatgatgcatcactcagcccggcctggtttgaggcactcaaaatggtgctagagaaaatcggatttggggacagggtggattatattgattacctcaaccattcccaccacctgtacaaaaacaaaacttattgcgtaaaaggcggcatgccatctggctgctcaggcacatcaatttttaactcaatgattaacaacttaatcattaggacactcctactgaaaacctacaagggcatagatttagatcacctaaagatgattgcctatggtgatgatgtaattgcttcctacccccatgaggttgatgctagtctcctagcccaatcaggaaaagactatggactaaccatgactccagcagacaagtcagctacctttgaaacagtcacatgggagaatgtaacattcttgaaaagattctttagagcggatgagaagtatcccttcctcatacatccagtaatgccaatgaaggagattcatgaatcaattagatggacaaaggatcccagaaacacacaggatcacgtgcgctcattgtgcctattggcctggcacaacggcgaagaagaatacaacaagttcttagctaaaatcaggagtgtgccaattgggagagctttattgctcccagagtactctacattgtaccgccgttggctcgactctttttag--taaccctacctcagtcgaatt-ggatt-gggtcatgctgttgtaggg--------------------------------------------------------------------------------------
>KJ170541.1_Human_poliovirus_2_strain_NIE1118432_complete_genome
----------------------------------cagaggcccacgtggcggctagcactccggtattacggtacccttgtgcgcctg-ttttata-ct-cc-c-ct--c--ccgc---aac-ttagaagcacg--aaa-c------caagttcaatag-aa-g-ggggtacaaa-ccagtaccactacgaacaagcacttctgtttccccggtgacattgca-tagactg-ctcacgcggttgaaagtgatcgatccgttacccgcttgtgtacttcgaaaagcctagtatcgccttggaatcttcgacgcgttgcgctcagcacccgacc-ccggggtgtagcttaggctgatgagtctggacattcctcaccggtgacggtggtccaggctgcgttggcggc--ctacctatgg-ctaacgccataggacgttagatgtg-aacaaggtgtgaagagcctattgagctacataagagtcctccggcccctgaatgcggctaatcctaaccacggaacaggcgg-tcgcgaaccagtgactggcttgtcgtaacgcgcaagtctgtggcggaa-ccgactactttgggtgtccgtgtttcc-t-gtta-tttttat-c--atggctgcttatggtgacaa-tcagag------attgttatcataaagcgaattggattggccatccggtgagtgttgtgtcaggtatacaactgttt-gttggaa-ccactgtg-----------------ttagcttt-------------act-tctcatttaaccaattaatcaaaaacaatacgaggata--------------aaacaacaatact------aca---atgggcgcccaagtttcatcacagaaagttggagcccacgaaaattcaaacagagcctatggcgggtccaccatcaattacactacaatcaattactatagggactctgcaagcaatgcagcaagcaagcaagattttgcacaagatccgtccaagttcaccgaacccattaaggacgtccttattaagaccgctcccatgctaaactccccaaacattgaggcgtgtggttatagtgacagggtaatgcagctaactctgggcaattcaacgatcaccacccaagaagcggccaattctgttgttgcctacggtagatggcctgaatacatcagagataccgaggcaaatcctgtagaccaaccaaccgagcccgatgtagccgcgtgcaggttctacacattagataccgtcacttggcgcaaggagtccagagggtggtggtggaaactaccagacgc---tttaaaagacatggggttatttggtcaaaacatgttttatcactatcttgggagggctggctacacagtgcacgtacagtgcaatgcttcaaagtttcatcaaggagctctaggggtgtttgcagttccagaaatgtgtttagctggtgatag---cacaactcacatgttcacaaagtacgagaatgcgaatccaggcgaaaaaggaggtgaattcaaagggagtttcacccttgataccaacgccactaaccctgcacggaacttctgcccagttgattacctcttcgggagtggagtgctggtagggaatgcatt-tgtttatccacatcaaataataaacctgcgcac--------taacaactgtgctacgctagtattgccctatgtaaactcactctcaatagatagcatgacaaagcacaacaactgggggatcgctatcctccccctggcgccactagactttgccactgaatcttccactgagatacccattacactgaccattgctcccatgtgctgcgaattcaatggtttacgcaacatcactgtgccaagaacccaaggattaccagtcctgaacactccagggagtaaccagtacctgaccgcagacaattaccagtctccgtgtgcgatacctgagtttgatgtcactccacccatagacataccaggggaggtgcgcaacatgatggaattggcggaaatagacaccatgatacccctcaacttgacaagtcaacgcaagaacacaatggacatgtatagagtcgagttgagcg---acacgg----ctcactctgacacgccgatcttgtgtctctcgttgtcccccgcttcagaccccagattggcacacactatgttgggtgagatattaaattactacacacactgggcagggtccttgaaatttacctttctcttttgcggctcaatgatggccaccggaaagttattggtttcttacgcaccacccggagcagaggcccccaagagtcgcaaagaagcaatgcttgggacacatgtgatatgggacattgggttgcagtcttcatgcactatggtggtaccttggatcagtaataccacatacagacaaaccatcaacgatagtttcacagaaggtggctacattagcatgttctatcaaactagggttgttgtcccgttgtccacacccagaaagatggacatcctgggttttgtgtcagcttgcaatgacttcagtgtgcgcttactgcgagatacaacacacattagtcaagaggctatg---------ccacaagga---attggtgacatgattgagggggccgttgaagggattactaaaa-------------------atgcattggttcccccgacttccaccaatagcctgcctgacacaaagccga-gcggtccagcccactccaaggagatacctgcattgacagccgtggagacaggggctaccaatccgttggtgccttcggacaccgtgcaaacgcgccatgtcatccagagacgaacgcgatcagagtccacggttgagtcattctttgcaagaggggcttgcgtggctatcattgaggtgga------caatgatgcaccgacaaagcgcgccag---cagattgttttcggtttggaaaataacttacaaagatactgttcaactgagacgcaaactggaatttttcacatattcgagatttgacatggagttcacttttgtggtcacctcaaactacattgatgcaaataacggacatgcattgaaccaagtttatcagataatgtatataccacccggagcacctatccctggtaaatggaatgactatacgtggcagacgtcctctaacccgtcggtgttttacacctatggggcgcccccagcaagaatatcagtgccctacgtgggaattgctaatgcgtattcccacttttatgatgggtttgcaaaagtaccactagcgggtcaagcctcaactgaa---ggcgattcgttgtacggtgctgcctcactgaatgattttggatcactggctgttcgcgtggtaaatgatcacaaccccacgcggctcacctccaagatcagagtgtacatgaagccaaagcatgtcagagtctggtgcccacgacctccacgagcagtcccatacttcggaccaggtgttgattataaagatgg---gctcaccccacta---ccagaaaagggattaacgactt---atggatttggacaccaaaacaaagctgtgtacacagctggctacaaaatttgcaattaccacctagctacacaagaagacttgcaaaatgccgtgagtgtcatgtggaacagagacctcttagtggctgaatcaagggcccttggcaccgactcgatcgcaaggtgcagctgtaacacgggtgtgtactactgtgaatccaggagaaaatattatccagtttctttcattgggcccaccttccaatacatggaagccaatgaatattacccggctagatatcaatcacacatgcttattggtcatgggtttgcatcaccgggtgattgtggtggcatacttagatgtcaacacggggtgataggaataatcactgctggtggggaaggcttggttgcattttcagacattagagacctgtatgcttatgaggaggaagctatggagcagggcatttccaactatattgagtcacttggtgctgcatttggtagtggattcactcaacaaattggtgataaagtttccgagctaaccagcatggtaactagcaccattacagagaagttgcttaaaaacttaatcaaaattatctcatcacttgtgatcattaccaggaattatgaggacactaccacagtgcttgccaccctcgccctccttgggtgcgacatctcaccgtggcagtggctaaagaagaaggcatgtgacatcctggaaattccatacgccatcaaacaaggagatagttggttgaagaaattcactgaggcatgtaatgctgcaaagggactggagtgggtgtccaataagatatccaaattcattagttggttgcaggataaaatcatcccacaagcgagagacaaattagagtttgtcactaaactaaagcaattagaaatgcttgaaaatcagatttccaccatacaccaatcttgtccaagtcaagaacatcaggagatcttattcaacaatgtgcggtggctatctatccagtccaagaggtttgcaccactatatgcacatgaagctaaaaggattcaaaagctggagcataccataaataattacgtacagttcaagagcaagcaccgtattgagccagtatgtttgttagtacatggcagtccagggacaggaaaatcagttgcaaccaatctaattgctagagcaatagccgagaaagagaacacctccacatactcactgccacctgatccgtctcactttgatggctacaagcaacagggtgtggttattatggatgacctaaaccaaaatccagacggagcagacatgaaacttttttgtcaaatggtgtccactgtggagtttattccaccgatggcctcgctagaagagaaaggcattttgttcacatctaattacgttttagcctccaccaactccagtcggatcacaccacccacggtggctcacagtgatgcgctggccaggagattcgcatttgacgtggacatacaagtcatgagcgagtactccagagacggaaagctcaacatggcaatggctactgaaatgtgc-aaaaactgtcatcaaccagcaaa--cttcaaaagatgttgtcctttagtgtgtggcaaggcaattcagttaatggataaatcttccagggttagatacagcattgatcagatcactacaatgattgttaatgagagaaacagaagatcaaacattggtaattgcatggaagctctattccagggaccactgcagtataaagatctaaaaatagatgttaagaccagtccccctccggagtgtatcaacgatttgctccaggcagttgattcccaggaagtgagagattactgtgaaaagaaaggctggattgttaacattacc-----------agtcaggttcaaacagagaggaacatcaaccgggcgatgactatcctacaagcagtaactactttcgctgcagtagccggtgtcgtgtacgttatgtacaagctgttcgctgggcaccagggtgcatacactggtttgccaaataaacgacccaatgtacccactatcaggacagcaaaagtgcaaggccctgggtttgattacgcagtggccatggctaaaagaaacattgttacagcaaccaccagcaaaggggagtttacgatgttgggagtctatgataatgtggccatcttgccaacccacgcctcacctggtgaaagcattgcgatcgacggtaaagaggtggaaattcttgacgccaaagcccttgaagatcaggcaggaactaatcttg-aaattaccataattacactaaagaggaacgagaagttcagagatatcaggccacacattcccacccaaatcaccgaaacaaatgatggagttttgatcgtgaacactagtaagtaccccaacatgtatgttcccgttggtgctgtgaccgaacaggggtatcttaatctcggtggacgacaaaccgctcgtacgct-aatgtacaactttccaactagagcaggtcagtgtggtggtgtcatcacgtgcactggtaaagtcattgggatgcatgttggtgggaacggttcacatgggttcgcggcggccctaaagcggtcatacttcactcagattcaaggtgagattcaatggatgaaaccatcaaaagaagtgggatacccgatcataaatgctccgtccaaaaccaaacttgaacccagcgcttttcactatgtgtttgaaggggtgaaggaaccagcagtccttaccaaaaatgatcccaggctcaggacagactttgaagaagcaatattctctaagtatgtaggcaacaagatcactgatgtggatgagtacatgaaagaggcagtggatcattacgctggccaactcatgtctctagacatcaacacagaacaaatgtgcttggaggacgccatgtacggcaccgatggcctggaagcacttgacttgac-cactagtgctggataccc-ttatgtagcaatgggaaa-gaaaaagagagacatcttgaataagcagactagagacaccaaggaaatgcggagactcttagatacttatggaattaacttaccgcttgtaacatatgttaaagatgaactaaggtcaaaaactaaggtggagcagggaaaatccagattgattgaagcctccagtttgaatgattcagtggccatgagaatggcatttggaaatctctatgcagcatttcacaaaaacccaggagttgtcactggcagtgcagttggttgtgatccagatctattttggagcaagatcccagtgctaatggaagagaagctctttgcttttgactacacaggttatgatgcatcactcagcccggcctggtttgaggcactcaaaatggtgctagagaaaatcggatttggggacagggtggattatattgattacctcaaccattcccaccacctgtacaaaaacaaaacttattgcgtaaaaggcggcatgccatctggctgctcaggcacatcaatttttaactcaatgattaacaacttaatcattaggacactcctactgaaaacctacaagggcatagatttagatcacctaaagatgattgcctatggtgatgatgtaattgcttcctacccccatgaggttgatgctagtctcctagcccaatcaggaaaagactatggactaaccatgactccagcagacaagtcagctacctttgaaacagtcacatgggagaatgtaacattcttgaaaagattctttagagcggatgagaagtatcccttcctcatacatccagtaatgccaatgaaggagattcatgaatcaattagatggacaaaggatcccagaaacacacaggatcacgtgcgctcattgtgcctattggcctggcacaacggcgaagaagaatacaacaagttcttagctaaaatcaggagtgtgccaattgggagagctttattgctcccagagtactctacattgtaccgccgttggctcgactctttttag--taaccctacctcagtcgaatt-ggatt-gggtcatgctgttgtaggg--------------------------------------------------------------------------------------
>KJ170542.1_Human_poliovirus_2_strain_NIE1118436_complete_genome
----------------------------------cagaggcccacgtggcggctagcactccggtattacggtacccttgtgcgcctg-ttttata-ct-cc-c-ct--c--ccgc---aac-ttagaagcacg--aaa-c------caagttcaatag-aa-g-ggggtacaaa-ccagtaccactacgaacaagcacttctgtttccccggtgacattgca-tagactg-ctcacgcggttgaaagtgatcgatccgttacccgcttgtgtacttcgaaaagcctagtatcgccttggaatcttcgacgcgttgcgctcagcacccgacc-ccggggtgtagcttaggctgatgagtctggacattcctcaccggtgacggtggtccaggctgcgttggcggc--ctacctatgg-ctaacgccataggacgttagatgtg-aacaaggtgtgaagagcctattgagctacataagagtcctccggcccctgaatgcggctaatcctaaccacggaacaggcgg-tcgcgaaccagtgactggcttgtcgtaacgcgcaagtctgtggcggaa-ccgactactttgggtgtccgtgtttcc-t-gtta-tttttat-c--atggctgcttatggtgacaa-tcagag------attgttatcataaagcgaattggattggccatccggtgagtgttgtgtcaggtatacaactgttt-gttggaa-ccactgtg-----------------ttagcttt-------------act-tctcatttaaccaattaatcaaaaacaatacgaggata--------------aaacaacaatact------aca---atgggcgcccaagtttcatcacagaaagttggagcccacgaaaattcaaacagagcctatggcgggtccaccatcaattacactacaatcaattactatagggactctgcaagcaatgcagcaagcaagcaagattttgcacaagatccgtccaagttcaccgaacccattaaggacgtccttattaagaccgctcccatgctaaactccccaaacattgaggcgtgtggttatagtgacagggtaatgcagctaactctgggcaattcaacgatcaccacccaagaagcggccaattctgttgttgcctacggtagatggcctgaatacatcagagataccgaggcaaatcctgtagaccaaccaaccgagcccgatgtagccgcgtgcaggttctacacattagataccgtcacttggcgcaaggagtccagagggtggtggtggaaactaccagacgc---tttaaaagacatggggttatttggtcaaaacatgttttatcactatcttgggagggctggctacacagtgcacgtacagtgcaatgcttcaaagtttcatcaaggagctctaggggtgtttgcagttccagaaatgtgtttagctggtgatag---cacaactcacatgttcacaaagtacgagaatgcgaatccaggcgaaaaaggaggtgaattcaaagggagtttcacccttgataccaacgccactaaccctgcacggaacttctgcccagttgattacctcttcgggagtggagtgctggtagggaatgcatt-tgtttatccacatcaaataataaacctgcgcac--------taacaactgtgctacgctagtattgccctatgtaaactcactctcaatagatagcatgacaaagcacaacaactgggggatcgctatcctccccctggcgccactagactttgccactgaatcttccactgagatacccattacactgaccattgctcccatgtgctgcgaattcaatggtttacgcaacatcactgtgccaagaacccaaggattaccagtcctgaacactccagggagtaaccagtacctgaccgcagacaattaccagtctccgtgtgcgatacctgagtttgatgtcactccacccatagacataccaggggaggtgcgcaacatgatggaattggcggaaatagacaccatgatacccctcaacttgacaagtcaacgcaagaacacaatggacatgtatagagtcgagttgagcg---acacgg----ctcactctgacacgccgatcttgtgtctctcgttgtcccccgcttcagaccccagattggcacacactatgttgggtgagatattaaattactacacacactgggcagggtccttgaaatttacctttctcttttgcggctcaatgatggccaccggaaagttattggtttcttacgcaccacccggagcagaggcccccaagagtcgcaaagaagcaatgcttgggacacatgtgatatgggacattgggttgcagtcttcatgcactatggtggtaccttggatcagtaataccacatacagacaaaccatcaacgatagtttcacagaaggtggctacattagcatgttctatcaaactagggttgttgtcccgttgtccacacccagaaagatggacatcctgggttttgtgtcagcttgcaatgacttcagtgtgcgcttactgcgagatacaacacacattagtcaagaggctatg---------ccacaagga---attggtgacatgattgagggggccgttgaagggattactaaaa-------------------atgcattggttcccccgacttccaccaatagcctgcctgacacaaagccga-gcggtccagcccactccaaggagatacctgcattgacagccgtggagacaggggctaccaatccgttggtgccttcggacaccgtgcaaacgcgccatgtcatccagagacgaacgcgatcagagtccacggttgagtcattctttgcaagaggggcttgcgtggctatcattgaggtgga------caatgatgcaccgacaaagcgcgccag---cagattgttttcggtttggaaaataacttacaaagatactgttcaactgagacgcaaactggaatttttcacatattcgagatttgacatggagttcacttttgtggtcacctcaaactacattgatgcaaataacggacatgcattgaaccaagtttatcagataatgtatataccacccggagcacctatccctggtaaatggaatgactatacgtggcagacgtcctctaacccgtcggtgttttacacctatggggcgcccccagcaagaatatcagtgccctacgtgggaattgctaatgcgtattcccacttttatgatgggtttgcaaaagtaccactagcgggtcaagcctcaactgaa---ggcgattcgttgtacggtgctgcctcactgaatgattttggatcactggctgttcgcgtggtaaatgatcacaaccccacgcggctcacctccaagatcagagtgtacatgaagccaaagcatgtcagagtctggtgcccacgacctccacgagcagtcccatacttcggaccaggtgttgattataaagatgg---gctcaccccacta---ccagaaaagggattaacgactt---atggatttggacaccaaaacaaagctgtgtacacagctggctacaaaatttgcaattaccacctagctacacaagaagacttgcaaaatgccgtgagtgtcatgtggaacagagacctcttagtggctgaatcaagggcccttggcaccgactcgatcgcaaggtgcagctgtaacacgggtgtgtactactgtgaatccaggagaaaatattatccagtttctttcattgggcccaccttccaatacatggaagccaatgaatattacccggctagatatcaatcacacatgcttattggtcatgggtttgcatcaccgggtgattgtggtggcatacttagatgtcaacacggggtgataggaataatcactgctggtggggaaggcttggttgcattttcagacattagagacctgtatgcttatgaggaggaagctatggagcagggcatttccaactatattgagtcacttggtgctgcatttggtagtggattcactcaacaaattggtgataaagtttccgagctaaccagcatggtaactagcaccattacagagaagttgcttaaaaacttaatcaaaattatctcatcacttgtgatcattaccaggaattatgaggacactaccacagtgcttgccaccctcgccctccttgggtgcgacatctcaccgtggcagtggctaaagaagaaggcatgtgacatcctggaaattccatacgccatcaaacaaggagatagttggttgaagaaattcactgaggcatgtaatgctgcaaagggactggagtgggtgtccaataagatatccaaattcattagttggttgcaggataaaatcatcccacaagcgagagacaaattagagtttgtcactaaactaaagcaattagaaatgcttgaaaatcagatttccaccatacaccaatcttgtccaagtcaagaacatcaggagatcttattcaacaatgtgcggtggctatctatccagtccaagaggtttgcaccactatatgcacatgaagctaaaaggattcaaaagctggagcataccataaataattacgtacagttcaagagcaagcaccgtattgagccagtatgtttgttagtacatggcagtccagggacaggaaaatcagttgcaaccaatctaattgctagagcaatagccgagaaagagaacacctccacatactcactgccacctgatccgtctcactttgatggctacaagcaacagggtgtggttattatggatgacctaaaccaaaatccagacggagcagacatgaaacttttttgtcaaatggtgtccactgtggagtttattccaccgatggcctcgctagaagagaaaggcattttgttcacatctaattacgttttagcctccaccaactccagtcggatcacaccacccacggtggctcacagtgatgcgctggccaggagattcgcatttgacgtggacatacaagtcatgagcgagtactccagagacggaaagctcaacatggcaatggctactgaaatgtgc-aaaaactgtcatcaaccagcaaa--cttcaaaagatgttgtcctttagtgtgtggcaaggcaattcagttaatggataaatcttccagggttagatacagcattgatcagatcactacaatgattgttaatgagagaaacagaagatcaaacattggtaattgcatggaagctctattccagggaccactgcagtataaagatctaaaaatagatgttaagaccagtccccctccggagtgtatcaacgatttgctccaggcagttgattcccaggaagtgagagattactgtgaaaagaaaggctggattgttaacattacc-----------agtcaggttcaaacagagaggaacatcaaccgggcgatgactatcctacaagcagtaactactttcgctgcagtagccggtgtcgtgtacgttatgtacaagctgttcgctgggcaccagggtgcatacactggtttgccaaataaacgacccaatgtacccactatcaggacagcaaaagtgcaaggccctgggtttgattacgcagtggccatggctaaaagaaacattgttacagcaaccaccagcaaaggggagtttacgatgttgggagtctatgataatgtggccatcttgccaacccacgcctcacctggtgaaagcattgcgatcgacggtaaagaggtggaaattcttgacgccaaagcccttgaagatcaggcaggaactaatcttg-aaattaccataattacactaaagaggaacgagaagttcagagatatcaggccacacattcccacccaaatcaccgaaacaaatgatggagttttgatcgtgaacactagtaagtaccccaacatgtatgttcccgttggtgctgtgaccgaacaggggtatcttaatctcggtggacgacaaaccgctcgtacgct-aatgtacaactttccaactagagcaggtcagtgtggtggtgtcatcacgtgcactggtaaagtcattgggatgcatgttggtgggaacggttcacatgggttcgcggcggccctaaagcggtcatacttcactcagattcaaggtgagattcaatggatgaaaccatcaaaagaagtgggatacccgatcataaatgctccgtccaaaaccaaacttgaacccagcgcttttcactatgtgtttgaaggggtgaaggaaccagcagtccttaccaaaaatgatcccaggctcaggacagactttgaagaagcaatattctctaagtatgtaggcaacaagatcactgatgtggatgagtacatgaaagaggcagtggatcattacgctggccaactcatgtctctagacatcaacacagaacaaatgtgcttggaggacgccatgtacggcaccgatggcctggaagcacttgacttgac-cactagtgctggataccc-ttatgtagcaatgggaaa-gaaaaagagagacatcttgaataagcagactagagacaccaaggaaatgcggagactcttagatacttatggaattaacttaccgcttgtaacatatgttaaagatgaactaaggtcaaaaactaaggtggagcagggaaaatccagattgattgaagcctccagtttgaatgattcagtggccatgagaatggcatttggaaatctctatgcagcatttcacaaaaacccaggagttgtcactggcagtgcagttggttgtgatccagatctattttggagcaagatcccagtgctaatggaagagaagctctttgcttttgactacacaggttatgatgcatcactcagcccggcctggtttgaggcactcaaaatggtgctagagaaaatcggatttggggacagggtggattatattgattacctcaaccattcccaccacctgtacaaaaacaaaacttattgcgtaaaaggcggcatgccatctggctgctcaggcacatcaatttttaactcaatgattaacaacttaatcattaggacactcctactgaaaacctacaagggcatagatttagatcacctaaagatgattgcctatggtgatgatgtaattgcttcctacccccatgaggttgatgctagtctcctagcccaatcaggaaaagactatggactaaccatgactccagcagacaagtcagctacctttgaaacagtcacatgggagaatgtaacattcttgaaaagattctttagagcggatgagaagtatcccttcctcatacatccagtaatgccaatgaaggagattcatgaatcaattagatggacaaaggatcccagaaacacacaggatcacgtgcgctcattgtgcctattggcctggcacaacggcgaagaagaatacaacaagttcttagctaaaatcaggagtgtgccaattgggagagctttattgctcccagagtactctacattgtaccgccgttggctcgactctttttag--taaccctacctcagtcgaatt-ggatt-gggtcatgctgttgtaggg--------------------------------------------------------------------------------------
>KJ170543.1_Human_poliovirus_2_strain_NIE1018423_complete_genome
----------------------------------cagaggcccacgtggcggctagcactccggtattacggtacccttgtgcgcctg-ttttata-ct-cc-c-ct--c--ccgc---aac-ttagaagcacg--aaa-c------caagttcaatag-aa-g-ggggtacaaa-ccagtaccactacgaacaagcacttctgtttccccggtgacattgca-tagactg-ctcacgcggttgaaagtgatcgatccgttacccgcttgtgtacttcgaaaagcctagtatcgccttggaatcttcgacgcgttgcgctcagcacccgacc-ccggggtgtagcttaggctgatgagtctggacattcctcaccggtgacggtggtccaggctgcgttggcggc--ctacctatgg-ctaacgccataggacgttagatgtg-aacaaggtgtgaagagcctattgagctacataagagtcctccggcccctgaatgcggctaatcctaaccacggaacaggcgg-tcgcgaaccagtgactggcttgtcgtaacgcgcaagtctgtggcggaa-ccgactactttgggtgtccgtgtttcc-t-gtta-tttttat-c--atggctgcttatggtgacaa-tcagag------attgttatcataaagcgaattggattggccatccggtgagtgttgtgtcaggtatacaactgttt-gttggaa-ccactgtg-----------------ttagcttt-------------act-tctcatttaaccaattaatcaaaaacaatacgaggata--------------aaacaacaatact------aca---atgggcgcccaagtttcatcacagaaagttggagcccacgaaaattcaaacagagcctatggcgggtccaccatcaattacactacaatcaattactatagggactctgcaagcaatgcagcaagcaagcaagattttgcacaagatccgtccaagttcaccgaacccattaaggacgtccttattaagaccgctcccatgctaaactccccaaacattgaggcgtgtggttatagtgacagggtaatgcagctaactctgggcaattcaacgatcaccacccaagaagcggccaattctgttgttgcctacggtagatggcctgaatacatcagagataccgaggcaaatcctgtagaccaaccaaccgagcccgatgtagccgcgtgcaggttctacacattagataccgtcacttggcgcaaggagtccagagggtggtggtggaaactaccagacgc---tttaaaagacatggggttatttggtcaaaacatgttttatcactatcttgggagggctggctacacagtgcacgtacagtgcaatgcttcaaagtttcatcaaggagctctaggggtgtttgcagttccagaaatgtgtttagctggtgatag---cacaactcacatgttcacaaagtacgagaatgcgaatccaggcgaaaaaggaggtgaattcaaagggagtttcacccttgataccaacgccactaaccctgcacggaacttctgcccagttgattacctcttcgggagtggagtgctggtagggaatgcatt-tgtttatccacatcaaataataaacctgcgcac--------taacaactgtgctacgctagtattgccctatgtaaactcactctcaatagatagcatgacaaagcacaacaactgggggatcgctatcctccccctggcgccactagactttgccactgaatcttccactgagatacccattacactgaccattgctcccatgtgctgcgaattcaatggtttacgcaacatcactgtgccaagaacccaaggattaccagtcctgaacactccagggagtaaccagtacctgaccgcagacaattaccagtctccgtgtgcgatacctgagtttgatgtcactccacccatagacataccaggggaggtgcgcaacatgatggaattggcggaaatagacaccatgatacccctcaacttgacaagtcaacgcaagaacacaatggacatgtatagagtcgagttgagcg---acacgg----ctcactctgacacgccgatcttgtgtctctcgttgtcccccgcttcagaccccagattggcacacactatgttgggtgagatattaaattactacacacactgggcagggtccttgaaatttacctttctcttttgcggctcaatgatggccaccggaaagttattggtttcttacgcaccacccggagcagaggcccccaagagtcgcaaagaagcaatgcttgggacacatgtgatatgggacattgggttgcagtcttcatgcactatggtggtaccttggatcagtaataccacatacagacaaaccatcaacgatagtttcacagaaggtggctacattagcatgttctatcaaactagggttgttgtcccgttgtccacacccagaaagatggacatcctgggttttgtgtcagcttgcaatgacttcagtgtgcgcttactgcgagatacaacacacattagtcaagaggctatg---------ccacaagga---attggtgacatgattgagggggccgttgaagggattactaaaa-------------------atgcattggttcccccgacttccaccaatagcctgcctgacacaaagccga-gcggtccagcccactccaaggagatacctgcattgacagccgtggagacaggggctaccaatccgttggtgccttcggacaccgtgcaaacgcgccatgtcatccagagacgaacgcgatcagagtccacggttgagtcattctttgcaagaggggcttgcgtggctatcattgaggtgga------caatgatgcaccgacaaagcgcgccag---cagattgttttcggtttggaaaataacttacaaagatactgttcaactgagacgcaaactggaatttttcacatattcgagatttgacatggagttcacttttgtggtcacctcaaactacattgatgcaaataacggacatgcattgaaccaagtttatcagataatgtatataccacccggagcacctatccctggtaaatggaatgactatacgtggcagacgtcctctaacccgtcggtgttttacacctatggggcgcccccagcaagaatatcagtgccctacgtgggaattgctaatgcgtattcccacttttatgatgggtttgcaaaagtaccactagcgggtcaagcctcaactgaa---ggcgattcgttgtacggtgctgcctcactgaatgattttggatcactggctgttcgcgtggtaaatgatcacaaccccacgcggctcacctccaagatcagagtgtacatgaagccaaagcatgtcagagtctggtgcccacgacctccacgagcagtcccatacttcggaccaggtgttgattataaagatgg---gctcaccccacta---ccagaaaagggattaacgactt---atggatttggacaccaaaacaaagctgtgtacacagctggctacaaaatttgcaattaccacctagctacacaagaagacttgcaaaatgccgtgagtgtcatgtggaacagagacctcttagtggctgaatcaagggcccttggcaccgactcgatcgcaaggtgcagctgtaacacgggtgtgtactactgtgaatccaggagaaaatattatccagtttctttcattgggcccaccttccaatacatggaagccaatgaatattacccggctagatatcaatcacacatgcttattggtcatgggtttgcatcaccgggtgattgtggtggcatacttagatgtcaacacggggtgataggaataatcactgctggtggggaaggcttggttgcattttcagacattagagacctgtatgcttatgaggaggaagctatggagcagggcatttccaactatattgagtcacttggtgctgcatttggtagtggattcactcaacaaattggtgataaagtttccgagctaaccagcatggtaactagcaccattacagagaagttgcttaaaaacttaatcaaaattatctcatcacttgtgatcattaccaggaattatgaggacactaccacagtgcttgccaccctcgccctccttgggtgcgacatctcaccgtggcagtggctaaagaagaaggcatgtgacatcctggaaattccatacgccatcaaacaaggagatagttggttgaagaaattcactgaggcatgtaatgctgcaaagggactggagtgggtgtccaataagatatccaaattcattagttggttgcaggataaaatcatcccacaagcgagagacaaattagagtttgtcactaaactaaagcaattagaaatgcttgaaaatcagatttccaccatacaccaatcttgtccaagtcaagaacatcaggagatcttattcaacaatgtgcggtggctatctatccagtccaagaggtttgcaccactatatgcacatgaagctaaaaggattcaaaagctggagcataccataaataattacgtacagttcaagagcaagcaccgtattgagccagtatgtttgttagtacatggcagtccagggacaggaaaatcagttgcaaccaatctaattgctagagcaatagccgagaaagagaacacctccacatactcactgccacctgatccgtctcactttgatggctacaagcaacagggtgtggttattatggatgacctaaaccaaaatccagacggagcagacatgaaacttttttgtcaaatggtgtccactgtggagtttattccaccgatggcctcgctagaagagaaaggcattttgttcacatctaattacgttttagcctccaccaactccagtcggatcacaccacccacggtggctcacagtgatgcgctggccaggagattcgcatttgacgtggacatacaagtcatgagcgagtactccagagacggaaagctcaacatggcaatggctactgaaatgtgc-aaaaactgtcatcaaccagcaaa--cttcaaaagatgttgtcctttagtgtgtggcaaggcaattcagttaatggataaatcttccagggttagatacagcattgatcagatcactacaatgattgttaatgagagaaacagaagatcaaacattggtaattgcatggaagctctattccagggaccactgcagtataaagatctaaaaatagatgttaagaccagtccccctccggagtgtatcaacgatttgctccaggcagttgattcccaggaagtgagagattactgtgaaaagaaaggctggattgttaacattacc-----------agtcaggttcaaacagagaggaacatcaaccgggcgatgactatcctacaagcagtaactactttcgctgcagtagccggtgtcgtgtacgttatgtacaagctgttcgctgggcaccagggtgcatacactggtttgccaaataaacgacccaatgtacccactatcaggacagcaaaagtgcaaggccctgggtttgattacgcagtggccatggctaaaagaaacattgttacagcaaccaccagcaaaggggagtttacgatgttgggagtctatgataatgtggccatcttgccaacccacgcctcacctggtgaaagcattgcgatcgacggtaaagaggtggaaattcttgacgccaaagcccttgaagatcaggcaggaactaatcttg-aaattaccataattacactaaagaggaacgagaagttcagagatatcaggccacacattcccacccaaatcaccgaaacaaatgatggagttttgatcgtgaacactagtaagtaccccaacatgtatgttcccgttggtgctgtgaccgaacaggggtatcttaatctcggtggacgacaaaccgctcgtacgct-aatgtacaactttccaactagagcaggtcagtgtggtggtgtcatcacgtgcactggtaaagtcattgggatgcatgttggtgggaacggttcacatgggttcgcggcggccctaaagcggtcatacttcactcagattcaaggtgagattcaatggatgaaaccatcaaaagaagtgggatacccgatcataaatgctccgtccaaaaccaaacttgaacccagcgcttttcactatgtgtttgaaggggtgaaggaaccagcagtccttaccaaaaatgatcccaggctcaggacagactttgaagaagcaatattctctaagtatgtaggcaacaagatcactgatgtggatgagtacatgaaagaggcagtggatcattacgctggccaactcatgtctctagacatcaacacagaacaaatgtgcttggaggacgccatgtacggcaccgatggcctggaagcacttgacttgac-cactagtgctggataccc-ttatgtagcaatgggaaa-gaaaaagagagacatcttgaataagcagactagagacaccaaggaaatgcggagactcttagatacttatggaattaacttaccgcttgtaacatatgttaaagatgaactaaggtcaaaaactaaggtggagcagggaaaatccagattgattgaagcctccagtttgaatgattcagtggccatgagaatggcatttggaaatctctatgcagcatttcacaaaaacccaggagttgtcactggcagtgcagttggttgtgatccagatctattttggagcaagatcccagtgctaatggaagagaagctctttgcttttgactacacaggttatgatgcatcactcagcccggcctggtttgaggcactcaaaatggtgctagagaaaatcggatttggggacagggtggattatattgattacctcaaccattcccaccacctgtacaaaaacaaaacttattgcgtaaaaggcggcatgccatctggctgctcaggcacatcaatttttaactcaatgattaacaacttaatcattaggacactcctactgaaaacctacaagggcatagatttagatcacctaaagatgattgcctatggtgatgatgtaattgcttcctacccccatgaggttgatgctagtctcctagcccaatcaggaaaagactatggactaaccatgactccagcagacaagtcagctacctttgaaacagtcacatgggagaatgtaacattcttgaaaagattctttagagcggatgagaagtatcccttcctcatacatccagtaatgccaatgaaggagattcatgaatcaattagatggacaaaggatcccagaaacacacaggatcacgtgcgctcattgtgcctattggcctggcacaacggcgaagaagaatacaacaagttcttagctaaaatcaggagtgtgccaattgggagagctttattgctcccagagtactctacattgtaccgccgttggctcgactctttttag--taaccctacctcagtcgaatt-ggatt-gggtcatgctgttgtaggg--------------------------------------------------------------------------------------
>KJ170544.1_Human_poliovirus_2_strain_NIE1118416_complete_genome
----------------------------------cagaggcccacgtggcggctagcactccggtattacggtacccttgtgcgcctg-ttttata-ct-cc-c-ct--c--ccgc---aac-ttagaagcacg--aaa-c------caagttcaatag-aa-g-ggggtacaaa-ccagtaccactacgaacaagcacttctgtttccccggtgacattgca-tagactg-ctcacgcggttgaaagtgatcgatccgttacccgcttgtgtacttcgaaaagcctagtatcgccttggaatcttcgacgcgttgcgctcagcacccgacc-ccggggtgtagcttaggctgatgagtctggacattcctcaccggtgacggtggtccaggctgcgttggcggc--ctacctatgg-ctaacgccataggacgttagatgtg-aacaaggtgtgaagagcctattgagctacataagagtcctccggcccctgaatgcggctaatcctaaccacggaacaggcgg-tcgcgaaccagtgactggcttgtcgtaacgcgcaagtctgtggcggaa-ccgactactttgggtgtccgtgtttcc-t-gtta-tttttat-c--atggctgcttatggtgacaa-tcagag------attgttatcataaagcgaattggattggccatccggtgagtgttgtgtcaggtatacaactgttt-gttggaa-ccactgtg-----------------ttagcttt-------------act-tctcatttaaccaattaatcaaaaacaatacgaggata--------------aaacaacaatact------aca---atgggcgcccaagtttcatcacagaaagttggagcccacgaaaattcaaacagagcctatggcgggtccaccatcaattacactacaatcaattactatagggactctgcaagcaatgcagcaagcaagcaagattttgcacaagatccgtccaagttcaccgaacccattaaggacgtccttattaagaccgctcccatgctaaactccccaaacattgaggcgtgtggttatagtgacagggtaatgcagctaactctgggcaattcaacgatcaccacccaagaagcggccaattctgttgttgcctacggtagatggcctgaatacatcagagataccgaggcaaatcctgtagaccaaccaaccgagcccgatgtagccgcgtgcaggttctacacattagataccgtcacttggcgcaaggagtccagagggtggtggtggaaactaccagacgc---tttaaaagacatggggttatttggtcaaaacatgttttatcactatcttgggagggctggctacacagtgcacgtacagtgcaatgcttcaaagtttcatcaaggagctctaggggtgtttgcagttccagaaatgtgtttagctggtgatag---cacaactcacatgttcacaaagtacgagaatgcgaatccaggcgaaaaaggaggtgaattcaaagggagtttcacccttgataccaacgccactaaccctgcacggaacttctgcccagttgattacctcttcgggagtggagtgctggtagggaatgcatt-tgtttatccacatcaaataataaacctgcgcac--------taacaactgtgctacgctagtattgccctatgtaaactcactctcaatagatagcatgacaaagcacaacaactgggggatcgctatcctccccctggcgccactagactttgccactgaatcttccactgagatacccattacactgaccattgctcccatgtgctgcgaattcaatggtttacgcaacatcactgtgccaagaacccaaggattaccagtcctgaacactccagggagtaaccagtacctgaccgcagacaattaccagtctccgtgtgcgatacctgagtttgatgtcactccacccatagacataccaggggaggtgcgcaacatgatggaattggcggaaatagacaccatgatacccctcaacttgacaagtcaacgcaagaacacaatggacatgtatagagtcgagttgagcg---acacgg----ctcactctgacacgccgatcttgtgtctctcgttgtcccccgcttcagaccccagattggcacacactatgttgggtgagatattaaattactacacacactgggcagggtccttgaaatttacctttctcttttgcggctcaatgatggccaccggaaagttattggtttcttacgcaccacccggagcagaggcccccaagagtcgcaaagaagcaatgcttgggacacatgtgatatgggacattgggttgcagtcttcatgcactatggtggtaccttggatcagtaataccacatacagacaaaccatcaacgatagtttcacagaaggtggctacattagcatgttctatcaaactagggttgttgtcccgttgtccacacccagaaagatggacatcctgggttttgtgtcagcttgcaatgacttcagtgtgcgcttactgcgagatacaacacacattagtcaagaggctatg---------ccacaagga---attggtgacatgattgagggggccgttgaagggattactaaaa-------------------atgcattggttcccccgacttccaccaatagcctgcctgacacaaagccga-gcggtccagcccactccaaggagatacctgcattgacagccgtggagacaggggctaccaatccgttggtgccttcggacaccgtgcaaacgcgccatgtcatccagagacgaacgcgatcagagtccacggttgagtcattctttgcaagaggggcttgcgtggctatcattgaggtgga------caatgatgcaccgacaaagcgcgccag---cagattgttttcggtttggaaaataacttacaaagatactgttcaactgagacgcaaactggaatttttcacatattcgagatttgacatggagttcacttttgtggtcacctcaaactacattgatgcaaataacggacatgcattgaaccaagtttatcagataatgtatataccacccggagcacctatccctggtaaatggaatgactatacgtggcagacgtcctctaacccgtcggtgttttacacctatggggcgcccccagcaagaatatcagtgccctacgtgggaattgctaatgcgtattcccacttttatgatgggtttgcaaaagtaccactagcgggtcaagcctcaactgaa---ggcgattcgttgtacggtgctgcctcactgaatgattttggatcactggctgttcgcgtggtaaatgatcacaaccccacgcggctcacctccaagatcagagtgtacatgaagccaaagcatgtcagagtctggtgcccacgacctccacgagcagtcccatacttcggaccaggtgttgattataaagatgg---gctcaccccacta---ccagaaaagggattaacgactt---atggatttggacaccaaaacaaagctgtgtacacagctggctacaaaatttgcaattaccacctagctacacaagaagacttgcaaaatgccgtgagtgtcatgtggaacagagacctcttagtggctgaatcaagggcccttggcaccgactcgatcgcaaggtgcagctgtaacacgggtgtgtactactgtgaatccaggagaaaatattatccagtttctttcattgggcccaccttccaatacatggaagccaatgaatattacccggctagatatcaatcacacatgcttattggtcatgggtttgcatcaccgggtgattgtggtggcatacttagatgtcaacacggggtgataggaataatcactgctggtggggaaggcttggttgcattttcagacattagagacctgtatgcttatgaggaggaagctatggagcagggcatttccaactatattgagtcacttggtgctgcatttggtagtggattcactcaacaaattggtgataaagtttccgagctaaccagcatggtaactagcaccattacagagaagttgcttaaaaacttaatcaaaattatctcatcacttgtgatcattaccaggaattatgaggacactaccacagtgcttgccaccctcgccctccttgggtgcgacatctcaccgtggcagtggctaaagaagaaggcatgtgacatcctggaaattccatacgccatcaaacaaggagatagttggttgaagaaattcactgaggcatgtaatgctgcaaagggactggagtgggtgtccaataagatatccaaattcattagttggttgcaggataaaatcatcccacaagcgagagacaaattagagtttgtcactaaactaaagcaattagaaatgcttgaaaatcagatttccaccatacaccaatcttgtccaagtcaagaacatcaggagatcttattcaacaatgtgcggtggctatctatccagtccaagaggtttgcaccactatatgcacatgaagctaaaaggattcaaaagctggagcataccataaataattacgtacagttcaagagcaagcaccgtattgagccagtatgtttgttagtacatggcagtccagggacaggaaaatcagttgcaaccaatctaattgctagagcaatagccgagaaagagaacacctccacatactcactgccacctgatccgtctcactttgatggctacaagcaacagggtgtggttattatggatgacctaaaccaaaatccagacggagcagacatgaaacttttttgtcaaatggtgtccactgtggagtttattccaccgatggcctcgctagaagagaaaggcattttgttcacatctaattacgttttagcctccaccaactccagtcggatcacaccacccacggtggctcacagtgatgcgctggccaggagattcgcatttgacgtggacatacaagtcatgagcgagtactccagagacggaaagctcaacatggcaatggctactgaaatgtgc-aaaaactgtcatcaaccagcaaa--cttcaaaagatgttgtcctttagtgtgtggcaaggcaattcagttaatggataaatcttccagggttagatacagcattgatcagatcactacaatgattgttaatgagagaaacagaagatcaaacattggtaattgcatggaagctctattccagggaccactgcagtataaagatctaaaaatagatgttaagaccagtccccctccggagtgtatcaacgatttgctccaggcagttgattcccaggaagtgagagattactgtgaaaagaaaggctggattgttaacattacc-----------agtcaggttcaaacagagaggaacatcaaccgggcgatgactatcctacaagcagtaactactttcgctgcagtagccggtgtcgtgtacgttatgtacaagctgttcgctgggcaccagggtgcatacactggtttgccaaataaacgacccaatgtacccactatcaggacagcaaaagtgcaaggccctgggtttgattacgcagtggccatggctaaaagaaacattgttacagcaaccaccagcaaaggggagtttacgatgttgggagtctatgataatgtggccatcttgccaacccacgcctcacctggtgaaagcattgcgatcgacggtaaagaggtggaaattcttgacgccaaagcccttgaagatcaggcaggaactaatcttg-aaattaccataattacactaaagaggaacgagaagttcagagatatcaggccacacattcccacccaaatcaccgaaacaaatgatggagttttgatcgtgaacactagtaagtaccccaacatgtatgttcccgttggtgctgtgaccgaacaggggtatcttaatctcggtggacgacaaaccgctcgtacgct-aatgtacaactttccaactagagcaggtcagtgtggtggtgtcatcacgtgcactggtaaagtcattgggatgcatgttggtgggaacggttcacatgggttcgcggcggccctaaagcggtcatacttcactcagattcaaggtgagattcaatggatgaaaccatcaaaagaagtgggatacccgatcataaatgctccgtccaaaaccaaacttgaacccagcgcttttcactatgtgtttgaaggggtgaaggaaccagcagtccttaccaaaaatgatcccaggctcaggacagactttgaagaagcaatattctctaagtatgtaggcaacaagatcactgatgtggatgagtacatgaaagaggcagtggatcattacgctggccaactcatgtctctagacatcaacacagaacaaatgtgcttggaggacgccatgtacggcaccgatggcctggaagcacttgacttgac-cactagtgctggataccc-ttatgtagcaatgggaaa-gaaaaagagagacatcttgaataagcagactagagacaccaaggaaatgcggagactcttagatacttatggaattaacttaccgcttgtaacatatgttaaagatgaactaaggtcaaaaactaaggtggagcagggaaaatccagattgattgaagcctccagtttgaatgattcagtggccatgagaatggcatttggaaatctctatgcagcatttcacaaaaacccaggagttgtcactggcagtgcagttggttgtgatccagatctattttggagcaagatcccagtgctaatggaagagaagctctttgcttttgactacacaggttatgatgcatcactcagcccggcctggtttgaggcactcaaaatggtgctagagaaaatcggatttggggacagggtggattatattgattacctcaaccattcccaccacctgtacaaaaacaaaacttattgcgtaaaaggcggcatgccatctggctgctcaggcacatcaatttttaactcaatgattaacaacttaatcattaggacactcctactgaaaacctacaagggcatagatttagatcacctaaagatgattgcctatggtgatgatgtaattgcttcctacccccatgaggttgatgctagtctcctagcccaatcaggaaaagactatggactaaccatgactccagcagacaagtcagctacctttgaaacagtcacatgggagaatgtaacattcttgaaaagattctttagagcggatgagaagtatcccttcctcatacatccagtaatgccaatgaaggagattcatgaatcaattagatggacaaaggatcccagaaacacacaggatcacgtgcgctcattgtgcctattggcctggcacaacggcgaagaagaatacaacaagttcttagctaaaatcaggagtgtgccaattgggagagctttattgctcccagagtactctacattgtaccgccgttggctcgactctttttag--taaccctacctcagtcgaatt-ggatt-gggtcatgctgttgtaggg--------------------------------------------------------------------------------------
>KJ170546.1_Human_poliovirus_2_strain_NIE1018444_complete_genome
----------------------------------cagaggcccacgtggcggctagcactccggtattacggtacccttgtgcgcctg-ttttata-ct-cc-c-ct--c--ccgc---aac-ttagaagcacg--aaa-c------caagttcaatag-aa-g-ggggtacaaa-ccagtaccactacgaacaagcacttctgtttccccggtgacattgca-tagactg-ctcacgcggttgaaagtgatcgatccgttacccgcttgtgtacttcgaaaagcctagtatcgccttggaatcttcgacgcgttgcgctcagcacccgacc-ccggggtgtagcttaggctgatgagtctggacattcctcaccggtgacggtggtccaggctgcgttggcggc--ctacctatgg-ctaacgccataggacgttagatgtg-aacaaggtgtgaagagcctattgagctacataagagtcctccggcccctgaatgcggctaatcctaaccacggaacaggcgg-tcgcgaaccagtgactggcttgtcgtaacgcgcaagtctgtggcggaa-ccgactactttgggtgtccgtgtttcc-t-gtta-tttttat-c--atggctgcttatggtgacaa-tcagag------attgttatcataaagcgaattggattggccatccggtgagtgttgtgtcaggtatacaactgttt-gttggaa-ccactgtg-----------------ttagcttt-------------act-tctcatttaaccaattaatcaaaaacaatacgaggata--------------aaacaacaatact------aca---atgggcgcccaagtttcatcacagaaagttggagcccacgaaaattcaaacagagcctatggcgggtccaccatcaattacactacaatcaattactatagggactctgcaagcaatgcagcaagcaagcaagattttgcacaagatccgtccaagttcaccgaacccattaaggacgtccttattaagaccgctcccatgctaaactccccaaacattgaggcgtgtggttatagtgacagggtaatgcagctaactctgggcaattcaacgatcaccacccaagaagcggccaattctgttgttgcctacggtagatggcctgaatacatcagagataccgaggcaaatcctgtagaccaaccaaccgagcccgatgtagccgcgtgcaggttctacacattagataccgtcacttggcgcaaggagtccagagggtggtggtggaaactaccagacgc---tttaaaagacatggggttatttggtcaaaacatgttttatcactatcttgggagggctggctacacagtgcacgtacagtgcaatgcttcaaagtttcatcaaggagctctaggggtgtttgcagttccagaaatgtgtttagctggtgatag---cacaactcacatgttcacaaagtacgagaatgcgaatccaggcgaaaaaggaggtgaattcaaagggagtttcacccttgataccaacgccactaaccctgcacggaacttctgcccagttgattacctcttcgggagtggagtgctggtagggaatgcatt-tgtttatccacatcaaataataaacctgcgcac--------taacaactgtgctacgctagtattgccctatgtaaactcactctcaatagatagcatgacaaagcacaacaactgggggatcgctatcctccccctggcgccactagactttgccactgaatcttccactgagatacccattacactgaccattgctcccatgtgctgcgaattcaatggtttacgcaacatcactgtgccaagaacccaaggattaccagtcctgaacactccagggagtaaccagtacctgaccgcagacaattaccagtctccgtgtgcgatacctgagtttgatgtcactccacccatagacataccaggggaggtgcgcaacatgatggaattggcggaaatagacaccatgatacccctcaacttgacaagtcaacgcaagaacacaatggacatgtatagagtcgagttgagcg---acacgg----ctcactctgacacgccgatcttgtgtctctcgttgtcccccgcttcagaccccagattggcacacactatgttgggtgagatattaaattactacacacactgggcagggtccttgaaatttacctttctcttttgcggctcaatgatggccaccggaaagttattggtttcttacgcaccacccggagcagaggcccccaagagtcgcaaagaagcaatgcttgggacacatgtgatatgggacattgggttgcagtcttcatgcactatggtggtaccttggatcagtaataccacatacagacaaaccatcaacgatagtttcacagaaggtggctacattagcatgttctatcaaactagggttgttgtcccgttgtccacacccagaaagatggacatcctgggttttgtgtcagcttgcaatgacttcagtgtgcgcttactgcgagatacaacacacattagtcaagaggctatg---------ccacaagga---attggtgacatgattgagggggccgttgaagggattactaaaa-------------------atgcattggttcccccgacttccaccaatagcctgcctgacacaaagccga-gcggtccagcccactccaaggagatacctgcattgacagccgtggagacaggggctaccaatccgttggtgccttcggacaccgtgcaaacgcgccatgtcatccagagacgaacacgatcagagtccacggttgagtcattctttgcaagaggggcttgcgtggctatcattgaggtgga------caatgatgcaccgacaaagcgcgccag---cagattgttttcggtttggaaaataacttacaaagatactgttcaactgagacgcaaactggaatttttcacatattcgagatttgacatggagttcacttttgtggtcacctcaaactacattgatgcaaataacggacatgcattgaaccaagtttatcagataatgtatataccacccggagcacctatccctggtaaatggaatgactatacgtggcagacgtcctctaacccgtcggtgttttacacctatggggcgcccccagcaagaatatcagtgccctacgtgggaattgctaatgcgtattcccacttttatgatgggtttgcaaaagtaccactagcgggtcaagcctcaactgaa---ggcgattcgttgtacggtgctgcctcactgaatgattttggatcactggctgttcgcgtggtaaatgatcacaaccccacgcggctcacctccaagatcagagtgtacatgaagccaaagcatgtcagagtctggtgcccacgacctccacgagcagtcccatacttcggaccaggtgttgattataaagatgg---gctcaccccacta---ccagaaaagggattaacgactt---atggatttggacaccaaaacaaagctgtgtacacagctggctacaaaatttgcaattaccacctagctacacaagaagacttgcaaaatgccgtgagtgtcatgtggaacagagacctcttagtggctgaatcaagggcccttggcaccgactcgatcgcaaggtgcagctgtaacacgggtgtgtactactgtgaatccaggagaaaatattatccagtttctttcattgggcccaccttccaatacatggaagccaatgaatattacccggctagatatcaatcacacatgcttattggtcatgggtttgcatcaccgggtgattgtggtggcatacttagatgtcaacacggggtgataggaataatcactgctggtggggaaggcttggttgcattttcagacattagagacctgtatgcttatgaggaggaagctatggagcagggcatttccaactatattgagtcacttggtgctgcatttggtagtggattcactcaacaaattggtgataaagtttccgagctaaccagcatggtaactagcaccattacagagaagttgcttaaaaacttaatcaaaattatctcatcacttgtgatcattaccaggaattatgaggacactaccacagtgcttgccaccctcgccctccttgggtgcgacatctcaccgtggcagtggctaaagaagaaggcatgtgacatcctggaaattccatacgccatcaaacaaggagatagttggttgaagaaattcactgaggcatgtaatgctgcaaagggactggagtgggtgtccaataagatatccaaattcattagttggttgcaggataaaatcatcccacaagcgagagacaaattagagtttgtcactaaactaaagcaattagaaatgcttgaaaatcagatttccaccatacaccaatcttgtccaagtcaagaacatcaggagatcttattcaacaatgtgcggtggctatctatccagtccaagaggtttgcaccactatatgcacatgaagctaaaaggattcaaaagctggagcataccataaataattacgtacagttcaagagcaagcaccgtattgagccagtatgtttgttagtacatggcagtccagggacaggaaaatcagttgcaaccaatctaattgctagagcaatagccgagaaagagaacacctccacatactcactgccacctgatccgtctcactttgatggctacaagcaacagggtgtggttattatggatgacctaaaccaaaatccagacggagcagacatgaaacttttttgtcaaatggtgtccactgtggagtttattccaccgatggcctcgctagaagagaaaggcattttgttcacatctaattacgttttagcctccaccaactccagtcggatcacaccacccacggtggctcacagtgatgcgctggccaggagattcgcatttgacgtggacatacaagtcatgagcgagtactccagagacggaaagctcaacatggcaatggctactgaaatgtgc-aaaaactgtcatcaaccagcaaa--cttcaaaagatgttgtcctttagtgtgtggcaaggcaattcagttaatggataaatcttccagggttagatacagcattgatcagatcactacaatgattgttaatgagagaaacagaagatcaaacattggtaattgcatggaagctctattccagggaccactgcagtataaagatctaaaaatagatgttaagaccagtccccctccggagtgtatcaacgatttgctccaggcagttgattcccaggaagtgagagattactgtgaaaagaaaggctggattgttaacattacc-----------agtcaggttcaaacagagaggaacatcaaccgggcgatgactatcctacaagcagtaactactttcgctgcagtagccggtgtcgtgtacgttatgtacaagctgttcgctgggcaccagggtgcatacactggtttgccaaataaacgacccaatgtacccactatcaggacagcaaaagtgcaaggccctgggtttgattacgcagtggccatggctaaaagaaacattgttacagcaaccaccagcaaaggggagtttacgatgttgggagtctatgataatgtggccatcttgccaacccacgcctcacctggtgaaagcattgcgatcgacggtaaagaggtggaaattcttgacgccaaagcccttgaagatcaggcaggaactaatcttg-aaattaccataattacactaaagaggaacgagaagttcagagatatcaggccacacattcccacccaaatcaccgaaacaaatgatggagttttgatcgtgaacactagtaagtaccccaacatgtatgttcccgttggtgctgtgaccgaacaggggtatcttaatctcggtggacgacaaaccgctcgtacgct-aatgtacaactttccaactagagcaggtcagtgtggtggtgtcatcacgtgcactggtaaagtcattgggatgcatgttggtgggaacggttcacatgggttcgcggcggccctaaagcggtcatacttcactcagattcaaggtgagattcaatggatgaaaccatcaaaagaagtgggatacccgatcataaatgctccgtccaaaaccaaacttgaacccagcgcttttcactatgtgtttgaaggggtgaaggaaccagcagtccttaccaaaaatgatcccaggctcaggacagactttgaagaagcaatattctctaagtatgtaggcaacaagatcactgatgtggatgagtacatgaaagaggcagtggatcattacgctggccaactcatgtctctagacatcaacacagaacaaatgtgcttggaggacgccatgtacggcaccgatggcctggaagcacttgacttgac-cactagtgctggataccc-ttatgtagcaatgggaaa-gaaaaagagagacatcttgaataagcagactagagacaccaaggaaatgcggagactcttagatacttatggaattaacttaccgcttgtaacatatgttaaagatgaactaaggtcaaaaactaaggtggagcagggaaaatccagattgattgaagcctccagtttgaatgattcagtggccatgagaatggcatttggaaatctctatgcagcatttcacaaaaacccaggagttgtcactggcagtgcagttggttgtgatccagatctattttggagcaagatcccagtgctaatggaagagaagctctttgcttttgactacacaggttatgatgcatcactcagcccggcctggtttgaggcactcaaaatggtgctagagaaaatcggatttggggacagggtggattatattgattacctcaaccattcccaccacctgtacaaaaacaaaacttattgcgtaaaaggcggcatgccatctggctgctcaggcacatcaatttttaactcaatgattaacaacttaatcattaggacactcctactgaaaacctacaagggcatagatttagatcacctaaagatgattgcctatggtgatgatgtaattgcttcctacccccatgaggttgatgctagtctcctagcccaatcaggaaaagactatggactaaccatgactccagcagacaagtcagctacctttgaaacagtcacatgggagaatgtaacattcttgaaaagattctttagagcggatgagaagtatcccttcctcatacatccagtaatgccaatgaaggagattcatgaatcaattagatggacaaaggatcccagaaacacacaggatcacgtgcgctcattgtgcctattggcctggcacaacggcgaagaagaatacaacaagttcttagctaaaatcaggagtgtgccaattgggagagctttattgctcccagagtactctacattgtaccgccgttggctcgactctttttag--taaccctacctcagtcgaatt-ggatt-gggtcatgctgttgtaggg--------------------------------------------------------------------------------------
>KJ170547.1_Human_poliovirus_2_strain_NIE1018445_complete_genome
----------------------------------cagaggcccacgtggcggctagcactccggtattacggtacccttgtgcgcctg-ttttata-ct-cc-c-ct--c--ccgc---aac-ttagaagcacg--aaa-c------caagttcaatag-aa-g-ggggtacaaa-ccagtaccactacgaacaagcacttctgtttccccggtgacattgca-tagactg-ctcacgcggttgaaagtgatcgatccgttacccgcttgtgtacttcgaaaagcctagtatcgccttggaatcttcgacgcgttgcgctcagcacccgacc-ccggggtgtagcttaggctgatgagtctggacattcctcaccggtgacggtggtccaggctgcgttggcggc--ctacctatgg-ctaacgccataggacgttagatgtg-aacaaggtgtgaagagcctattgagctacataagagtcctccggcccctgaatgcggctaatcctaaccacggaacaggcgg-tcgcgaaccagtgactggcttgtcgtaacgcgcaagtctgtggcggaa-ccgactactttgggtgtccgtgtttcc-t-gtta-tttttat-c--atggctgcttatggtgacaa-tcagag------attgttatcataaagcgaattggattggccatccggtgagtgttgtgtcaggtatacaactgttt-gttggaa-ccactgtg-----------------ttagcttt-------------act-tctcatttaaccaattaatcaaaaacaatacgaggata--------------aaacaacaatact------aca---atgggcgcccaagtttcatcacagaaagttggagcccacgaaaattcaaacagagcctatggcgggtccaccatcaattacactacaatcaattactatagggactctgcaagcaatgcagcaagcaagcaagactttgcacaagatccgtccaagttcaccgaacccattaaggacgtccttattaagaccgctcccatgctaaactccccaaacattgaggcgtgtggttatagtgacagggtaatgcagctaactctgggcaattcaacgatcaccacccaagaagcggccaattctgttgttgcctacggtagatggcctgaatacatcagagataccgaggcaaatcctgtagaccaaccaaccgagcccgatgtagccgcgtgcaggttctacacattagataccgtcacttggcgcaaggagtccagagggtggtggtggaaactaccagacgc---tttaaaagacatggggttatttggtcaaaacatgttttatcactatcttgggagggctggctacacagtgcacgtacagtgcaatgcttcaaagtttcatcaaggagctctaggggtgtttgcagttccagaaatgtgtttagctggtgatag---cacaactcacatgttcacaaagtacgagaatgcgaatccaggcgaaaaaggaggtgaattcaaagggagtttcacccttgataccaacgccactaaccctgcacggaacttctgcccagttgattacctcttcgggagtggagtgctggtagggaatgcatt-tgtttatccacatcaaataataaacctgcgcac--------taacaactgtgctacgctagtattgccctatgtaaactcactctcaatagatagcatgacaaagcacaacaactgggggatcgctatcctccccctggcgccactagactttgccactgaatcttccactgagatacccattacactgaccattgctcccatgtgctgcgaattcaatggtttacgcaacatcactgtgccaagaacccaaggattaccagtcctgaacactccagggagtaaccagtacctgaccgcagacaattaccagtctccgtgtgcgatacctgagtttgatgtcactccacccatagacataccaggggaggtgcgcaacatgatggaattggcggaaatagacaccatgatacccctcaacttgacaagtcaacgcaagaacacaatggacatgtatagagtcgagttgagcg---acacgg----ctcactctgacacgccgatcttgtgtctctcgttgtcccccgcttcagaccccagattggcacacactatgttgggtgagatattaaattactacacacactgggcagggtccttgaaatttacctttctcttttgcggctcaatgatggccaccggaaagttattggtttcttacgcaccacccggagcagaggcccccaagagtcgcaaagaagcaatgcttgggacacatgtgatatgggacattgggttgcagtcttcatgcactatggtggtaccttggatcagtaataccacatacagacaaaccatcaacgatagtttcacagaaggtggctacattagcatgttctatcaaactagggttgttgtcccgttgtccacacccagaaagatggacatcctgggttttgtgtcagcttgcaatgacttcagtgtgcgcttactgcgagatacaacacacattagtcaagaggctatg---------ccacaagga---attggtgacatgattgagggggccgttgaagggattactaaaa-------------------atgcattggttcccccgacttccaccaatagcctgcctgacacaaagccga-gcggtccagcccactccaaggagatacctgcattgacagccgtggagacaggggctaccaatccgttggtgccttcggacaccgtgcaaacgcgccatgtcatccagagacgaacgcgatcagagtccacggttgagtcattctttgcaagaggggcttgcgtggctatcattgaggtgga------caatgatgcaccgacaaagcgcgccag---cagattgttttcggtttggaaaataacttacaaagatactgttcaactgagacgcaaactggaatttttcacatattcgagatttgacatggagttcacttttgtggtcacctcaaactacattgatgcaaataacggacatgcattgaaccaagtttatcagataatgtatataccacccggagcacctatccctggtaaatggaatgactatacgtggcagacgtcctctaacccgtcggtgttttacacctatggggcgcccccagcaagaatatcagtgccctacgtgggaattgctaatgcgtattcccacttttatgatgggtttgcaaaagtaccactagcgggtcaagcctcaactgaa---ggcgattcgttgtacggtgctgcctcactgaatgattttggatcactggctgttcgcgtggtaaatgatcacaaccccacgcggctcacctccaagatcagagtgtacatgaagccaaagcatgtcagagtctggtgcccacgacctccacgagcagtcccatacttcggaccaggtgttgattataaagatgg---gctcaccccacta---ccagaaaagggattaacgactt---atggatttggacaccaaaacaaagctgtgtacacagctggctacaaaatttgcaattaccacctagctacacaagaagacttgcaaaatgccgtgagtgtcatgtggaacagagacctcttagtggctgaatcaagggcccttggcaccgactcgatcgcaaggtgcagctgtaacacgggtgtgtactactgtgaatccaggagaaaatattatccagtttctttcattgggcccaccttccaatacatggaagccaatgaatattacccggctagatatcaatcacacatgcttattggtcatgggtttgcatcaccgggtgattgtggtggcatacttagatgtcaacacggggtgataggaataatcactgctggtggggaaggcttggttgcattttcagacattagagacctgtatgcttatgaggaggaagctatggagcagggcatttccaactatattgagtcacttggtgctgcatttggtagtggattcactcaacaaattggtgataaagtttccgagctaaccagcatggtaactagcaccattacagagaagttgcttaaaaacttaatcaaaattatctcatcacttgtgatcattaccaggaattatgaggacactaccacagtgcttgccaccctcgccctccttgggtgcgacatctcaccgtggcagtggctaaagaagaaggcatgtgacatcctggaaattccatacgccatcaaacaaggagatagttggttgaagaaattcactgaggcatgtaatgctgcaaagggactggagtgggtgtccaataagatatccaaattcattagttggttgcaggataaaatcatcccacaagcgagagacaaattagagtttgtcactaaactaaagcaattagaaatgcttgaaaatcagatttccaccatacaccaatcttgtccaagtcaagaacatcaggagatcttattcaacaatgtgcggtggctatctatccagtccaagaggtttgcaccactatatgcacatgaagctaaaaggattcaaaagctggagcataccataaataattacgtacagttcaagagcaagcaccgtattgagccagtatgtttgttagtacatggcagtccagggacaggaaaatcagttgcaaccaatctaattgctagagcaatagccgagaaagagaacacctccacatactcactgccacctgatccgtctcactttgatggctacaagcaacagggtgtggttattatggatgacctaaaccaaaatccagacggagcagacatgaaacttttttgtcaaatggtgtccactgtggagtttattccaccgatggcctcgctagaagagaaaggcattttgttcacatctaattacgttttagcctccaccaactccagtcggatcacaccacccacggtggctcacagtgatgcgctggccaggagattcgcatttgacgtggacatacaagtcatgagcgagtactccagagacggaaagctcaacatggcaatggctactgaaatgtgc-aaaaactgtcatcaaccagcaaa--cttcaaaagatgttgtcctttagtgtgtggcaaggcaattcagttaatggataaatcttccagggttagatacagcattgatcagatcactacaatgattgttaatgagagaaacagaagatcaaacattggtaattgcatggaagctctattccagggaccactgcagtataaagatctaaaaatagatgttaagaccagtccccctccggagtgtatcaacgatttgctccaggcagttgattcccaggaagtgagagattactgtgaaaagaaaggctggattgttaacattacc-----------agtcaggttcaaacagagaggaacatcaaccgggcgatgactatcctacaagcagtaactactttcgctgcagtagccggtgtcgtgtacgttatgtacaagctgttcgctgggcaccagggtgcatacactggtttgccaaataaacgacccaatgtacccactatcaggacagcaaaagtgcaaggccctgggtttgattacgcagtggccatggctaaaagaaacattgttacagcaaccaccagcaaaggggagtttacgatgttgggagtctatgataatgtggccatcttgccaacccacgcctcacctggtgaaagcattgcgatcgacggtaaagaggtggaaattcttgacgccaaagcccttgaagatcaggcaggaactaatcttg-aaattaccataattacactaaagaggaacgagaagttcagagatatcaggccacacattcccacccaaatcaccgaaacaaatgatggagttttgatcgtgaacactagtaagtaccccaacatgtatgttcccgttggtgctgtgaccgaacaggggtatcttaatctcggtggacgacaaaccgctcgtacgct-aatgtacaactttccaactagagcaggtcagtgtggtggtgtcatcacgtgcactggtaaagtcattgggatgcatgttggtgggaacggttcacatgggttcgcggcggccctaaagcggtcatacttcactcagattcaaggtgagattcaatggatgaaaccatcaaaagaagtgggatacccgatcataaatgctccgtccaaaaccaaacttgaacccagcgcttttcactatgtgtttgaaggggtgaaggaaccagcagtccttaccaaaaatgatcccaggctcaggacagactttgaagaagcaatattctctaagtatgtaggcaacaagatcactgatgtggatgagtacatgaaagaggcagtggatcattacgctggccaactcatgtctctagacatcaacacagaacaaatgtgcttggaggacgccatgtacggcaccgatggcctggaagcacttgacttgac-cactagtgctggataccc-ttatgtagcaatgggaaa-gaaaaagagagacatcttgaataagcagactagagacaccaaggaaatgcggagactcttagatacttatggaattaacttaccgcttgtaacatatgttaaagatgaactaaggtcaaaaactaaggtggagcagggaaaatccagattgattgaagcctccagtttgaatgattcagtggccatgagaatggcatttggaaatctctatgcagcatttcacaaaaacccaggagttgtcactggcagtgcagttggttgtgatccagatctattttggagcaagatcccagtgctaatggaagagaagctctttgcttttgactacacaggttatgatgcatcactcagcccggcctggtttgaggcactcaaaatggtgctagagaaaatcggatttggggacagggtggattatattgattacctcaaccattcccaccacctgtacaaaaacaaaacttattgcgtaaaaggcggcatgccatctggctgctcaggcacatcaatttttaactcaatgattaacaacttaatcattaggacactcctactgaaaacctacaagggcatagatttagatcacctaaagatgattgcctatggtgatgatgtaattgcttcctacccccatgaggttgatgctagtctcctagcccaatcaggaaaagactatggactaaccatgactccagcagacaagtcagctacctttgaaacagtcacatgggagaatgtaacattcttgaaaagattctttagagcggatgagaagtatcccttcctcatacatccagtaatgccaatgaaggagattcatgaatcaattagatggacaaaggatcccagaaacacacaggatcacgtgcgctcattgtgcctattggcctggcacaacggcgaagaagaatacaacaagttcttagctaaaatcaggagtgtgccaattgggagagctttattgctcccagagtactctacattgtaccgccgttggctcgactctttttag--taaccctacctcagtcgaatt-ggatt-gggtcatgctgttgtaggg--------------------------------------------------------------------------------------
>KJ170548.1_Human_poliovirus_2_strain_NIE1018413_complete_genome
----------------------------------cagaggcccacgtggcggctagcactccggtattacggtacccttgtgcgcctg-ttttata-ct-cc-c-ct--c--ccgc---aac-ttagaagcacg--aaa-c------caagttcaatag-aa-g-ggggtacaaa-ccagtaccactacgaacaagcacttctgtttccccggtgacattgca-tagactg-ctcacgcggttgaaagtgatcgatccgttacccgcttgtgtacttcgaaaagcctagtatcgccttggaatcttcgacgcgttgcgctcagcacccgacc-ccggggtgtagcttaggctgatgagtctggacattcctcaccggtgacggtggtccaggctgcgttggcggc--ctacctatgg-ctaacgccataggacgttagatgtg-aacaaggtgtgaagagcctattgagctacataagagtcctccggcccctgaatgcggctaatcctaaccacggaacaggcgg-tcgcgaaccagtgactggcttgtcgtaacgcgcaagtctgtggcggaa-ccgactactttgggtgtccgtgtttcc-t-gtta-tttttat-c--atggctgcttatggtgacaa-tcagag------attgttatcataaagcgaattggattggccatccggtgagtgttgtgtcaggtatacaactgttt-gttggaa-ccactgtg-----------------ttagcttt-------------act-tctcatttaaccaattaatcaaaaacaatacgaggata--------------aaacaacaatact------aca---atgggcgcccaagtttcatcacagaaagttggagcccacgaaaattcaaacagagcctatggcgggtccaccatcaattacactacaatcaattactatagggactctgcaagcaatgcagcaagcaagcaagattttgcacaagatccgtccaagttcaccgaacccattaaggacgtccttattaagaccgctcccatgctaaactccccaaacattgaggcgtgtggttatagtgacagggtaatgcagctaactctgggcaattcaacgatcaccacccaagaagcggccaattctgttgttgcctacggtagatggcctgaatacatcagagataccgaggcaaatcctgtagaccaaccaaccgagcccgatgtagccgcgtgcaggttctacacattagataccgtcacttggcgcaaggagtccagagggtggtggtggaaactaccagacgc---tttaaaagacatggggttatttggtcaaaacatgttttatcactatcttgggagggctggctacacagtgcacgtacagtgcaatgcttcaaagtttcatcaaggagctctaggggtgtttgcagttccagaaatgtgtttagctggtgatag---cacaactcacatgttcacaaagtacgagaatgcgaatccaggcgaaaaaggaggtgaattcaaagggagtttcacccttgataccaacgccactaaccctgcacggaacttctgcccagttgattacctcttcgggagtggagtgctggtagggaatgcatt-tgtttatccacatcaaataataaacctgcgcac--------taacaactgtgctacgctagtattgccctatgtaaactcactctcaatagatagcatgacaaagcacaacaactgggggatcgctatcctccccctggcgccactagactttgccactgaatcttccactgagatacccattacactgaccattgctcccatgtgctgcgaattcaatggtttacgcaacatcactgtgccaagaacccaaggattaccagtcctgaacactccagggagtaaccagtacctgaccgcagacaattaccagtctccgtgtgcgatacctgagtttgatgtcactccacccatagacataccaggggaggtgcgcaacatgatggaattggcggaaatagacaccatgatacccctcaacttgacaagtcaacgcaagaacacaatggacatgtatagagtcgagttgagcg---acacgg----ctcactctgacacgccgatcttgtgtctctcgttgtcccccgcttcagaccccagattggcacacactatgttgggtgagatattaaattactacacacactgggcagggtccttgaaatttacctttctcttttgcggctcaatgatggccaccggaaagttattggtttcttacgcaccacccggagcagaggcccccaagagtcgcaaagaagcaatgcttgggacacatgtgatatgggacattgggttgcagtcttcatgcactatggtggtaccttggatcagtaataccacatacagacaaaccatcaacgatagtttcacagaaggtggctacattagcatgttctatcaaactagggttgttgtcccgttgtccacacccagaaagatggacatcctgggttttgtgtcagcttgcaatgacttcagtgtgcgcttactgcgagatacaacacacattagtcaagaggctatg---------ccacaagga---attggtgacatgattgagggggccgttgaagggattactaaaa-------------------atgcattggttcccccgacttccaccaatagcctgcctgacacaaagccga-gcggtccagcccactccaaggagatacctgcattgacagccgtggagacaggggctaccaatccgttggtgccttcggacaccgtgcaaacgcgccatgtcatccagagacgaacgcgatcagagtccacggttgagtcattctttgcaagaggggcttgcgtggctatcattgaggtgga------caatgatgcaccgacaaagcgcgccag---cagattgttttcggtttggaaaataacttacaaagatactgttcaactgagacgcaaactggaatttttcacatattcgagatttgacatggagttcacttttgtggtcacctcaaactacattgatgcaaataacggacatgcattgaaccaagtttatcagataatgtatataccacccggagcacctatccctggtaaatggaatgactatacgtggcagacgtcctctaacccgtcggtgttttacacctatggggcgcccccagcaagaatatcagtgccctacgtgggaattgctaatgcgtattcccacttttatgatgggtttgcaaaagtaccactagcgggtcaagcctcaactgaa---ggcgattcgttgtacggtgctgcctcactgaatgattttggatcactggctgttcgcgtggtaaatgatcacaaccccacgcggctcacctccaagatcagagtgtacatgaagccaaagcatgtcagagtctggtgcccacgacctccacgagcagtcccatacttcggaccaggtgttgattataaagatgg---gctcaccccacta---ccagaaaagggattaacgactt---atggatttggacaccaaaacaaagctgtgtacacagctggctacaaaatttgcaattaccacctagctacacaagaagacttgcaaaatgccgtgagtgtcatgtggaacagagacctcttagtggctgaatcaagggcccttggcaccgactcgatcgcaaggtgcagctgtaacacgggtgtgtactactgtgaatccaggagaaaatattatccagtttctttcattgggcccaccttccaatacatggaagccaatgaatattacccggctagatatcaatcacacatgcttattggtcatgggtttgcatcaccgggtgattgtggtggcatacttagatgtcaacacggggtgataggaataatcactgctggtggggaaggcttggttgcattttcagacattagagacctgtatgcttatgaggaggaagctatggagcagggcatttccaactatattgagtcacttggtgctgcatttggtagtggattcactcaacaaattggtgataaagtttccgagctaaccagcatggtaactagcaccattacagagaagttgcttaaaaacttaatcaaaattatctcatcacttgtgatcattaccaggaattatgaggacactaccacagtgcttgccaccctcgccctccttgggtgcgacatctcaccgtggcagtggctaaagaagaaggcatgtgacatcctggaaattccatacgccatcaaacaaggagatagttggttgaagaaattcactgaggcatgtaatgctgcaaagggactggagtgggtgtccaataagatatccaaattcattagttggttgcaggataaaatcatcccacaagcgagagacaaattagagtttgtcactaaactaaagcaattagaaatgcttgaaaatcagatttccaccatacaccaatcttgtccaagtcaagaacatcaggagatcttatttaacaatgtgcggtggctatctatccagtccaagaggtttgcaccactatatgcacatgaagctaaaaggattcaaaagctggagcataccataaataattacgtacagttcaagagcaagcaccgtattgagccagtatgtttgttagtacatggcagtccagggacaggaaaatcagttgcaaccaatctaattgctagagcaatagccgagaaagagaacacctccacatactcactgccacctgatccgtctcactttgatggctacaagcaacagggtgtggttattatggatgacctaaaccaaaatccagacggagcagacatgaaacttttttgtcaaatggtgtccactgtggagtttattccaccgatggcctcgctagaagagaaaggcattttgttcacatctaattacgttttagcctccaccaactccagtcggatcacaccacccacggtggctcacagtgatgcgctggccaggagattcgcatttgacgtggacatacaagtcatgagcgagtactccagagacggaaagctcaacatggcaatggctactgaaatgtgc-aaaaactgtcatcaaccagcaaa--cttcaaaagatgttgtcctttagtgtgtggcaaggcaattcagttaatggataaatcttccagggttagatacagcattgatcagatcactacaatgattgttaatgagagaaacagaagatcaaacattggtaattgcatggaagctctattccagggaccactgcagtataaagatctaaaaatagatgttaagaccagtccccctccggagtgtatcaacgatttgctccaggcagttgattcccaggaagtgagagattactgtgaaaagaaaggctggattgttaacattacc-----------agtcaggttcaaacagagaggaacatcaaccgggcgatgactatcctacaagcagtaactactttcgctgcagtagccggtgtcgtgtacgttatgtacaagctgttcgctgggcaccagggtgcatacactggtttgccaaataaacgacccaatgtacccactatcaggacagcaaaagtgcaaggccctgggtttgattacgcagtggccatggctaaaagaaacattgttacagcaaccaccagcaaaggggagtttacgatgttgggagtctatgataatgtggccatcttgccaacccacgcctcacctggtgaaagcattgcgatcgacggtaaagaggtggaaattcttgacgccaaagcccttgaagatcaggcaggaactaatcttg-aaattaccataattacactaaagaggaacgagaagttcagagatatcaggccacacattcccacccaaatcaccgaaacaaatgatggagttttgatcgtgaacactagtaagtaccccaacatgtatgttcccgttggtgctgtgaccgaacaggggtatcttaatctcggtggacgacaaaccgctcgtacgct-aatgtacaactttccaactagagcaggtcagtgtggtggtgtcatcacgtgcactggtaaagtcattgggatgcatgttggtgggaacggttcacatgggttcgcggcggccctaaagcggtcatacttcactcagattcaaggtgagattcaatggatgaaaccatcaaaagaagtgggatacccgatcataaatgctccgtccaaaaccaaacttgaacccagcgcttttcactatgtgtttgaaggggtgaaggaaccagcagtccttaccaaaaatgatcccaggctcaggacagactttgaagaagcaatattctctaagtatgtaggcaacaagatcactgatgtggatgagtacatgaaagaggcagtggatcattacgctggccaactcatgtctctagacatcaacacagaacaaatgtgcttggaggacgccatgtacggcaccgatggcctggaagcacttgacttgac-cactagtgctggataccc-ttatgtagcaatgggaaa-gaaaaagagagacatcttgaataagcagactagagacaccaaggaaatgcggagactcttagatacttatggaattaacttaccgcttgtaacatatgttaaagatgaactaaggtcaaaaactaaggtggagcagggaaaatccagattgattgaagcctccagtttgaatgattcagtggccatgagaatggcatttggaaatctctatgcagcatttcacaaaaacccaggagttgtcactggcagtgcagttggttgtgatccagatctattttggagcaagatcccagtgctaatggaagagaagctctttgcttttgactacacaggttatgatgcatcactcagcccggcctggtttgaggcactcaaaatggtgctagagaaaatcggatttggggacagggtggattatattgattacctcaaccattcccaccacctgtacaaaaacaaaacttattgcgtaaaaggcggcatgccatctggctgctcaggcacatcaatttttaactcaatgattaacaacttaatcattaggacactcctactgaaaacctacaagggcatagatttagatcacctaaagatgattgcctatggtgatgatgtaattgcttcctacccccatgaggttgatgctagtctcctagcccaatcaggaaaagactatggactaaccatgactccagcagacaagtcagctacctttgaaacagtcacatgggagaatgtaacattcttgaaaagattctttagagcggatgagaagtatcccttcctcatacatccagtaatgccaatgaaggagattcatgaatcaattagatggacaaaggatcccagaaacacacaggatcacgtgcgctcattgtgcctattggcctggcacaacggcgaagaagaatacaacaagttcttagctaaaatcaggagtgtgccaattgggagagctttattgctcccagagtactctacattgtaccgccgttggctcgactctttttag--taaccctacctcagtcgaatt-ggatt-gggtcatgctgttgtaggg--------------------------------------------------------------------------------------
>KJ170553.1_Human_poliovirus_2_strain_NIE1118435_complete_genome
----------------------------------cagaggcccacgtggcggctagcactccggtattacggtacccttgtgcgcctg-ttttata-ct-cc-c-ct--c--ccgc---aac-ttagaagcacg--aaa-c------caagttcaatag-aa-g-ggggtacaaa-ccagtaccactacgaacaagcacttctgtttccccggtgacattgca-tagactg-ctcacgcggttgaaagtgatcgatccgttacccgcttgtgtacttcgaaaagcctagtatcgccttggaatcttcgacgcgttgcgctcagcacccgacc-ccggggtgtagcttaggctgatgagtctggacattcctcaccggtgacggtggtccaggctgcgttggcggc--ctacctatgg-ctaacgccataggacgttagatgtg-aacaaggtgtgaagagcctattgagctacataagagtcctccggcccctgaatgcggctaatcctaaccacggaacaggcgg-tcgcgaaccagtgactggcttgtcgtaacgcgcaagtctgtggcggaa-ccgactactttgggtgtccgtgtttcc-t-gtta-tttttat-c--atggctgcttatggtgacaa-tcagag------attgttatcataaagcgaattggattggccatccggtgagtgttgtgtcaggtatacaactgttt-gttggaa-ccactgtg-----------------ttagcttt-------------act-tctcatttaaccaattaatcaaaaacaatacgaggata--------------aaacaacaatact------aca---atgggcgcccaagtttcatcacagaaagttggagcccacgaaaattcaaacagagcctatggcgggtccaccatcaattacactacaatcaattactatagggactctgcaagcaatgcagcaagcaagcaagattttgcacaagatccgtccaagttcaccgaacccattaaggacgtccttattaagaccgctcccatgctaaactccccaaacattgaggcgtgtggttatagtgacagggtaatgcagctaactctgggcaattcaacgatcaccacccaagaagcggccaattctgttgttgcctacggtagatggcctgaatacatcagagataccgaggcaaatcctgtagaccaaccaaccgagcccgatgtagccgcgtgcaggttctacacattagataccgtcacttggcgcaaggagtccagagggtggtggtggaaactaccagacgc---tttaaaagacatggggttatttggtcaaaacatgttttatcactatcttgggagggctggctacacagtgcacgtacagtgcaatgcttcaaagtttcatcaaggagctctaggggtgtttgcagttccagaaatgtgtttagctggtgatag---cacaactcacatgttcacaaagtacgagaatgcgaatccaggcgaaaaaggaggtgaattcaaagggagtttcacccttgataccaacgccactaaccctgcacggaacttctgcccagttgattacctcttcgggagtggagtgctggtagggaatgcatt-tgtttatccacatcaaataataaacctgcgcac--------taacaactgtgctacgctagtattgccctatgtaaactcactctcaatagatagcatgacaaagcacaacaactgggggatcgctatcctccccctggcgccactagactttgccactgaatcttccactgagatacccattacactgaccattgctcccatgtgctgcgaattcaatggtttacgcaacatcactgtgccaagaacccaaggattaccagtcctgaacactccagggagtaaccagtacctgaccgcagacaattaccagtctccgtgtgcgatacctgagtttgatgtcactccacccatagacataccaggggaggtgcgcaacatgatggaattggcggaaatagacaccatgatacccctcaacttgacaagtcaacgcaagaacacaatggacatgtatagagtcgagttgagcg---acacgg----ctcactctgacacgccgatcttgtgtctctcgttgtcccccgcttcagaccccagattggcacacactatgttgggtgagatattaaattactacacacactgggcagggtccttgaaatttacctttctcttttgcggctcaatgatggccaccggaaagttattggtttcttacgcaccacccggagcagaggcccccaagagtcgcaaagaagcaatgcttgggacacatgtgatatgggacattgggttgcagtcttcatgcactatggtggtaccttggatcagtaataccacatacagacaaaccatcaacgatagtttcacagaaggtggctacattagcatgttctatcaaactagggttgttgtcccgttgtccacacccagaaagatggacatcctgggttttgtgtcagcttgcaatgacttcagtgtgcgcttactgcgagatacaacacacattagtcaagaggctatg---------ccacaagga---attggtgacatgattgagggggccgttgaagggattactaaaa-------------------atgcattggttcccccgacttccaccaatagcctgcctgacacaaagccga-gcggtccagcccactccaaggagatacctgcattgacagccgtggagacaggggctaccaatccgttggtgccttcggacaccgtgcaaacgcgccatgtcatccagagacgaacgcgatcagagtccacggttgagtcattctttgcaagaggggcttgcgtggctatcattgaggtgga------caatgatgcaccgacaaagcgcgccag---cagattgttttcggtttggaaaataacttacaaagatactgttcaactgagacgcaaactggaatttttcacatattcgagatttgacatggagttcacttttgtggtcacctcaaactacattgatgcaaataacggacatgcattgaaccaagtttatcagataatgtatataccacccggagcacctatccctggtaaatggaatgactatacgtggcagacgtcctctaacccgtcggtgttttacacctatggggcgcccccagcaagaatatcagtgccctacgtgggaattgctaatgcgtattcccacttttatgatgggtttgcaaaagtaccactagcgggtcaagcctcaactgaa---ggcgattcgttgtacggtgctgcctcactgaatgattttggatcactggctgttcgcgtggtaaatgatcacaaccccacgcggctcacctccaagatcagagtgtacatgaagccaaagcatgtcagagtctggtgcccacgacctccacgagcagtcccatacttcggaccaggtgttgattataaagatgg---gctcaccccacta---ccagaaaagggattaacgactt---atggatttggacaccaaaacaaagctgtgtacacagctggctacaaaatttgcaattaccacctagctacacaagaagacttgcaaaatgccgtgagtgtcatgtggaacagagacctcttagtggctgaatcaagggcccttggcaccgactcgatcgcaaggtgcagctgtaacacgggtgtgtactactgtgaatccaggagaaaatattatccagtttctttcattgggcccaccttccaatacatggaagccaatgaatattacccggctagatatcaatcacacatgcttattggtcatgggtttgcatcaccgggtgattgtggtggcatacttagatgtcaacacggggtgataggaataatcactgctggtggggaaggcttggttgcattttcagacattagagacctgtatgcttatgaggaggaagctatggagcagggcatttccaactatattgagtcacttggtgctgcatttggtagtggattcactcaacaaattggtgataaagtttccgagctaaccagcatggtaactagcaccattacagagaagttgcttaaaaacttaatcaaaattatctcatcacttgtgatcattaccaggaattatgaggacactaccacagtgcttgccaccctcgccctccttgggtgcgacatctcaccgtggcagtggctaaagaagaaggcatgtgacatcctggaaattccatacgccatcaaacaaggagatagttggttgaagaaattcactgaggcatgtaatgctgcaaagggactggagtgggtgtccaataagatatccaaattcattagttggttgcaggataaaatcatcccacaagcgagagacaaattagagtttgtcactaaactaaagcaattagaaatgcttgaaaatcagatttccaccatacaccaatcttgtccaagtcaagaacatcaggagatcttattcaacaatgtgcggtggctatctatccagtccaagaggtttgcaccactatatgcacatgaagctaaaaggattcaaaagctggagcataccataaataattacgtacagttcaagagcaagcaccgtattgagccagtatgtttgttagtacatggcagtccagggacaggaaaatcagttgcaaccaatctaattgctagagcaatagccgagaaagagaacacctccacatactcactgccacctgatccgtctcactttgatggctacaagcaacagggtgtggttattatggatgacctaaaccaaaatccagacggagcagacatgaaacttttttgtcaaatggtgtccactgtggagtttattccaccgatggcctcgctagaagagaaaggcattttgttcacatctaattacgttttagcctccaccaactccagtcggatcacaccacccacggtggctcacagtgatgcgctggccaggagattcgcatttgacgtggacatacaagtcatgagcgagtactccagagacggaaagctcaacatggcaatggctactgaaatgtgc-aaaaactgtcatcaaccagcaaa--cttcaaaagatgttgtcctttagtgtgtggcaaggcaattcagttaatggataaatcttccagggttagatacagcattgatcagatcactacaatgattgttaatgagagaaacagaagattaaacattggtaattgcatggaagctctattccagggaccactgcagtataaagatctaaaaatagatgttaagaccagtccccctccggagtgtatcaacgatttgctccaggcagttgattcccaggaagtgagagattactgtgaaaagaaaggctggattgttaacattacc-----------agtcaggttcaaacagagaggaacatcaaccgggcgatgactatcctacaagcagtaactactttcgctgcagtagccggtgtcgtgtacgttatgtacaagctgttcgctgggcaccagggtgcatacactggtttgccaaataaacgacccaatgtacccactatcaggacagcaaaagtgcaaggccctgggtttgattacgcagtggccatggctaaaagaaacattgttacagcaaccaccagcaaaggggagtttacgatgttgggagtctatgataatgtggccatcttgccaacccacgcctcacctggtgaaagcattgcgatcgacggtaaagaggtggaaattcttgacgccaaagcccttgaagatcaggcaggaactaatcttg-aaattaccataattacactaaagaggaacgagaagttcagagatatcaggccacacattcccacccaaatcaccgaaacaaatgatggagttttgatcgtgaacactagtaagtaccccaacatgtatgttcccgttggtgctgtgaccgaacaggggtatcttaatctcggtggacgacaaaccgctcgtacgct-aatgtacaactttccaactagagcaggtcagtgtggtggtgtcatcacgtgcactggtaaagtcattgggatgcatgttggtgggaacggttcacatgggttcgcggcggccctaaagcggtcatacttcactcagattcaaggtgagattcaatggatgaaaccatcaaaagaagtgggatacccgatcataaatgctccgtccaaaaccaaacttgaacccagcgcttttcactatgtgtttgaaggggtgaaggaaccagcagtccttaccaaaaatgatcccaggctcaggacagactttgaagaagcaatattctctaagtatgtaggcaacaagatcactgatgtggatgagtacatgaaagaggcagtggatcattacgctggccaactcatgtctctagacatcaacacagaacaaatgtgcttggaggacgccatgtacggcaccgatggcctggaagcacttgacttgac-cactagtgctggataccc-ttatgtagcaatgggaaa-gaaaaagagagacatcttgaataagcagactagagacaccaaggaaatgcggagactcttagatacttatggaattaacttaccgcttgtaacatatgttaaagatgaactaaggtcaaaaactaaggtggagcagggaaaatccagattgattgaagcctccagtttgaatgattcagtggccatgagaatggcatttggaaatctctatgcagcatttcacaaaaacccaggagttgtcactggcagtgcagttggttgtgatccagatctattttggagcaagatcccagtgctaatggaagagaagctctttgcttttgactacacaggttatgatgcatcactcagcccggcctggtttgaggcactcaaaatggtgctagagaaaatcggatttggggacagggtggattatattgattacctcaaccattcccaccacctgtacaaaaacaaaacttattgcgtaaaaggcggcatgccatctggctgctcaggcacatcaatttttaactcaatgattaacaacttaatcattaggacactcctactgaaaacctacaagggcatagatttagatcacctaaagatgattgcctatggtgatgatgtaattgcttcctacccccatgaggttgatgctagtctcctagcccaatcaggaaaagactatggactaaccatgactccagcagacaagtcagctacctttgaaacagtcacatgggagaatgtaacattcttgaaaagattctttagagcggatgagaagtatcccttcctcatacatccagtaatgccaatgaaggagattcatgaatcaattagatggacaaaggatcccagaaacacacaggatcacgtgcgctcattgtgcctattggcctggcacaacggcgaagaagaatacaacaagttcttagctaaaatcaggagtgtgccaattgggagagctttattgctcccagagtactctacattgtaccgccgttggctcgactctttttag--taaccctacctcagtcgaatt-ggatt-gggtcatgctgttgtaggg--------------------------------------------------------------------------------------
>KJ170549.1_Human_poliovirus_2_strain_NIE1018408_complete_genome
----------------------------------cagaggcccacgtggcggctagcactccggtattacggtacccttgtgcgcctg-ttttata-ct-cc-c-ct--c--ccgc---aac-ttagaagcacg--aaa-c------caagttcaatag-aa-g-ggggtacaaa-ccagtaccactacgaacaagcacttctgtttccccggtgacattgca-tagactg-ctcacgcggttgaaagtgatcgatccgttacccgcttgtgtacttcgaaaagcctagtatcgccttggaatcttcgacgcgttgcgctcagcacccgacc-ccggggtgtagcttaggctgatgagtctggacattcctcaccggtgacggtggtccaggctgcgttggcggc--ctacctatgg-ctaacgccataggacgttagatgtg-aacaaggtgtgaagagcctattgagctacataagagtcctccggcccctgaatgcggctaatcctaaccacggagcaggcgg-tcgcgaaccagtgactggcttgtcgtaacgcgcaagtctgtggcggaa-ccgactactttgggtgtccgtgtttcc-t-gtta-tttttat-c--atggctgcttatggtgacaa-tcagag------attgttatcataaagcgaattggattggccatccggtgagtgttgtgtcaggtatacaactgttt-gttggaa-ccactgtg-----------------ttagcttt-------------act-tctcatttaaccaattaatcaaaaacaatacgaggata--------------aaacaacaatact------aca---atgggcgcccaagtttcatcacagaaagttggagcccacgaaaattcaaacagagcctatggcgggtccaccatcaattacactacaatcaattactatagggactctgcaagcaatgcagcaagcaagcaagattttgcacaagatccgtccaagttcaccgaacccattaaggacgtccttattaagaccgctcccatgctaaactccccaaacattgaggcgtgtggttatagtgacagggtaatgcagctaactctgggcaattcaacgatcaccacccaagaagcggccaattctgttgttgcctacggtagatggcctgaatacatcagagataccgaggcaaatcctgtagaccaaccaaccgagcccgatgtagccgcgtgcaggttctacacattagataccgtcacttggcgcaaggagtccagagggtggtggtggaaactaccagacgc---tttaaaagacatggggttatttggtcaaaacatgttttatcactatcttgggagggctggctacacagtgcacgtacagtgcaatgcttcaaagtttcatcaaggagctctaggggtgtttgcagttccagaaatgtgtttagctggtgatag---cacaactcacatgttcacaaagtacgagaatgcgaatccaggcgaaaaaggaggtgaattcaaagggagtttcacccttgataccaacgccactaaccctgcacggaacttctgcccagttgattacctcttcgggagtggagtgctggtagggaatgcatt-tgtttatccacatcaaataataaacctgcgcac--------taacaactgtgctacgctagtattgccctatgtaaactcactctcaatagatagcatgacaaagcacaacaactgggggatcgctatcctccccctggcgccactagactttgccactgaatcttccactgagatacccattacactgaccattgctcccatgtgctgcgaattcaatggtttacgcaacatcactgtgccaagaacccaaggattaccagtcctgaacactccagggagtaaccagtacctgaccgcagacaattaccagtctccgtgtgcgatacctgagtttgatgtcactccacccatagacataccaggggaggtgcgcaacatgatggaattggcggaaatagacaccatgatacccctcaacttgacaagtcaacgcaagaacacaatggacatgtatagagtcgagttgagcg---acacgg----ctcactctgacacgccgatcttgtgtctctcgttgtcccccgcttcagaccccagattggcacacactatgttgggtgagatattaaattactacacacactgggcagggtccttgaaatttacctttctcttttgcggctcaatgatggccaccggaaagttattggtttcttacgcaccacccggagcagaggcccccaagagtcgcaaagaagcaatgcttgggacacatgtgatatgggacattgggttgcagtcttcatgcactatggtggtaccttggatcagtaataccacatacagacaaaccatcaacgatagtttcacagaaggtggctacattagcatgttctatcaaactagggttgttgtcccgttgtccacacccagaaagatggacatcctgggttttgtgtcagcttgcaatgacttcagtgtgcgcttactgcgagatacaacacacattagtcaagaggctatg---------ccacaagga---attggtgacatgattgagggggccgttgaagggattactaaaa-------------------atgcattggttcccccgacttccaccaatagcctgcctgacacaaagccga-gcggtccagcccactccaaggagatacctgcattgacagccgtggagacaggggctaccaatccgttggtgccttcggacaccgtgcaaacgcgccatgtcatccagagacgaacgcgatcagagtccacggttgagtcattctttgcaagaggggcttgcgtggctatcattgaggtgga------caatgatgcaccgacaaagcgcgccag---cagattgttttcggtttggaaaataacttacaaagatactgttcaactgagacgcaaactggaatttttcacatattcgagatttgacatggagttcacttttgtggtcacctcaaactacattgatgcaaataacggacatgcattgaaccaagtttatcagataatgtatataccacccggagcacctatccctggtaaatggaatgactatacgtggcagacgtcctctaacccgtcggtgttttacacctatggggcgcccccagcaagaatatcagtgccctacgtgggaattgctaatgcgtattcccacttttatgatgggtttgcaaaagtaccactagcgggtcaagcctcaactgaa---ggcgattcgttgtacggtgctgcctcactgaatgattttggatcactggctgttcgcgtggtaaatgatcacaaccccacgcggctcacctccaagatcagagtgtacatgaagccaaagcatgtcagagtctggtgcccacgacctccacgagcagtcccatacttcggaccaggtgttgattataaagatgg---gctcaccccacta---ccagaaaagggattaacgactt---atggatttggacaccaaaacaaagctgtgtacacagctggctacaaaatttgcaattaccacctagctacacaagaagacttgcaaaatgccgtgagtgtcatgtggaacagagacctcttagtggctgaatcaagggcccttggcaccgactcgatcgcaaggtgcagctgtaacacgggtgtgtactactgtgaatccaggagaaaatattatccagtttctttcattgggcccaccttccaatacatggaagccaatgaatattacccggctagatatcaatcacacatgcttattggtcatgggtttgcatcaccgggtgattgtggtggcatacttagatgtcaacacggggtgataggaataatcactgctggtggggaaggcttggttgcattttcagacattagagacctgtatgcttatgaggaggaagctatggagcagggcatttccaactatattgagtcacttggtgctgcatttggtagtggattcactcaacaaattggtgataaagtttccgagctaaccagcatggtaactagcaccattacagagaagttgcttaaaaacttaatcaaaattatctcatcacttgtgatcattaccaggaattatgaggacactaccacagtgcttgccaccctcgccctccttgggtgcgacatctcaccgtggcagtggctaaagaagaaggcatgtgacatcctggaaattccatacgccatcaaacaaggagatagttggttgaagaaattcactgaggcatgtaatgctgcaaagggactggagtgggtgtccaataagatatccaaattcattagttggttgcaggataaaatcatcccacaagcgagagacaaattagagtttgtcactaaactaaagcaattagaaatgcttgaaaatcagatttccaccatacaccaatcttgtccaagtcaagaacatcaggagatcttattcaacaatgtgcggtggctatctatccagtccaagaggtttgcaccactatatgcacatgaagctaaaaggattcaaaagctggagcataccataaataattacgtacagttcaagagcaagcaccgtattgagccagtatgtttgttagtacatggcagtccagggacaggaaaatcagttgcaaccaatctaattgctagagcaatagccgagaaagagaacacctccacatactcactgccacctgatccgtctcactttgatggctacaagcaacagggtgtggttattatggatgacctaaaccaaaatccagacggagcagacatgaaacttttttgtcaaatggtgtccactgtggagtttattccaccgatggcctcgctagaagagaaaggcattttgttcacatctaattacgttttagcctccaccaactccagtcggatcacaccacccacggtggctcacagtgatgcgctggccaggagattcgcatttgacgtggacatacaagtcatgagcgagtactccagagacggaaagctcaacatggcaatggctactgaaatgtgc-aaaaactgtcatcaaccagcaaa--cttcaaaagatgttgtcctttagtgtgtggcaaggcaattcagttaatggataaatcttccagggttagatacagcattgatcagatcactacaatgattgttaatgagagaaacagaagatcaaacattggtaattgcatggaagctctattccagggaccactgcagtataaagatctaaaaatagatgttaagaccagtccccctccggagtgtatcaacgatttgctccaggcagttgattcccaggaagtgagagattactgtgaaaagaaaggctggattgttaacattacc-----------agtcaggttcaaacagagaggaacatcaaccgggcgatgactatcctacaagcagtaactactttcgctgcagtagccggtgtcgtgtacgttatgtacaagctgttcgctgggcaccagggtgcatacactggtttgccaaataaacgacccaatgtacccactatcaggacagcaaaagtgcaaggccctgggtttgattacgcagtggccatggctaaaagaaacattgttacagcaaccaccagcaaaggggagtttacgatgttgggagtctatgataatgtggccatcttgccaacccacgcctcacctggtgaaagcattgcgatcgacggtaaagaggtggaaattcttgacgccaaagcccttgaagatcaggcaggaactaatcttg-aaattaccataattacactaaagaggaacgagaagttcagagatatcaggccacacattcccacccaaatcaccgaaacaaatgatggagttttgatcgtgaacactagtaagtaccccaacatgtatgttcccgttggtgctgtgaccgaacaggggtatcttaatctcggtggacgacaaaccgctcgtacgct-aatgtacaactttccaactagagcaggtcagtgtggtggtgtcatcacgtgcactggtaaagtcattgggatgcatgttggtgggaacggttcacatgggttcgcggcggccctaaagcggtcatacttcactcagattcaaggtgagattcaatggatgaaaccatcaaaagaagtgggatacccgatcataaatgctccgtccaaaaccaaacttgaacccagcgcttttcactatgtgtttgaaggggtgaaggaaccagcagtccttaccaaaaatgatcccaggctcaggacagactttgaagaagcaatattctctaagtatgtaggcaacaagatcactgatgtggatgagtacatgaaagaggcagtggatcattacgctggccaactcatgtctctagacatcaacacagaacaaatgtgcttggaggacgccatgtacggcaccgatggcctggaagcacttgacttgac-cactagtgctggataccc-ttatgtagcaatgggaaa-gaaaaagagagacatcttgaataagcagactagagacaccaaggaaatgcggagactcttagatacttatggaattaacttaccgcttgtaacatatgttaaagatgaactaaggtcaaaaactaaggtggagcagggaaaatccagattgattgaagcctccagtttgaatgattcagtggccatgagaatggcatttggaaatctctatgcagcatttcacaaaaacccaggagttgtcactggcagtgcagttggttgtgatccagatctattttggagcaagatcccagtgctaatggaagagaagctctttgcttttgactacacaggttatgatgcatcactcagcccggcctggtttgaggcactcaaaatggtgctagagaaaatcggatttggggacagggtggattatattgattacctcaaccattcccaccacctgtacaaaaacaaaacttattgcgtaaaaggcggcatgccatctggctgctcaggcacatcaatttttaactcaatgattaacaacttaatcattaggacactcctactgaaaacctacaagggcatagatttagatcacctaaagatgattgcctatggtgatgatgtaattgcttcctacccccatgaggttgatgctagtctcctagcccaatcaggaaaagactatggactaaccatgactccagcagacaagtcagctacctttgaaacagtcacatgggagaatgtaacattcttgaaaagattctttagagcggatgagaagtatcccttcctcatacatccagtaatgccaatgaaggagattcatgaatcaattagatggacaaaggatcccagaaacacacaggatcacgtgcgctcattgtgcctattggcctggcacaacggcgaagaagaatacaacaagttcttagctaaaatcaggagtgtgccaattgggagagctttattgctcccagagtactctacattgtaccgccgttggctcgactctttttag--taaccctacctcagtcgaatt-ggatt-gggtcatgctgttgtaggg--------------------------------------------------------------------------------------
>KJ170550.1_Human_poliovirus_2_strain_NIE1118439_complete_genome
----------------------------------cagaggcccacgtggcggctagcactccggtattacggtacccttgtgcgcctg-ttttata-ct-cc-c-ct--c--ccgc---aac-ttagaagcacg--aaa-c------caagttcaatag-aa-g-ggggtacaaa-ccagtaccactacgaacaagcacttctgtttccccggtgacattgca-tagactg-ctcacgcggttgaaagtgatcgatccgttacccgcttgtgtacttcgaaaagcctagtatcgccttggaatcttcgacgcgttgcgctcagcacccgacc-ccggggtgtagcttaggctgatgagtctggacattcctcaccggtgacggtggtccaggctgcgttggcggc--ctacctatgg-ctaacgccataggacgttagatgtg-aacaaggtgtgaagagcctattgagctacataagagtcctccggcccctgaatgcggctaatcctaaccacggagcaggcgg-tcgcgaaccagtgactggcttgtcgtaacgcgcaagtctgtggcggaa-ccgactactttgggtgtccgtgtttcc-t-gtta-tttttat-c--atggctgcttatggtgacaa-tcagag------attgttatcataaagcgaattggattggccatccggtgagtgttgtgtcaggtatacaactgttt-gttggaa-ccactgtg-----------------ttagcttt-------------act-tctcatttaaccaattaatcaaaaacaatacgaggata--------------aaacaacaatact------aca---atgggcgcccaagtttcatcacagaaagttggagcccacgaaaattcaaacagagcctatggcgggtccaccatcaattacactacaatcaattactatagggactctgcaagcaatgcagcaagcaagcaagattttgcacaagatccgtccaagttcaccgaacccattaaggacgtccttattaagaccgctcccatgctaaactccccaaacattgaggcgtgtggttatagtgacagggtaatgcagctaactctgggcaattcaacgatcaccacccaagaagcggccaattctgttgttgcctacggtagatggcctgaatacatcagagataccgaggcaaatcctgtagaccaaccaaccgagcccgatgtagccgcgtgcaggttctacacattagataccgtcacttggcgcaaggagtccagagggtggtggtggaaactaccagacgc---tttaaaagacatggggttatttggtcaaaacatgttttatcactatcttgggagggctggctacacagtgcacgtacagtgcaatgcttcaaagtttcatcaaggagctctaggggtgtttgcagttccagaaatgtgtttagctggtgatag---cacaactcacatgttcacaaagtacgagaatgcgaatccaggcgaaaaaggaggtgaattcaaagggagtttcacccttgataccaacgccactaaccctgcacggaacttctgcccagttgattacctcttcgggagtggagtgctggtagggaatgcatt-tgtttatccacatcaaataataaacctgcgcac--------taacaactgtgctacgctagtattgccctatgtaaactcactctcaatagatagcatgacaaagcacaacaactgggggatcgctatcctccccctggcgccactagactttgccactgaatcttccactgagatacccattacactgaccattgctcccatgtgctgcgaattcaatggtttacgcaacatcactgtgccaagaacccaaggattaccagtcctgaacactccagggagtaaccagtacctgaccgcagacaattaccagtctccgtgtgcgatacctgagtttgatgtcactccacccatagacataccaggggaggtgcgcaacatgatggaattggcggaaatagacaccatgatacccctcaacttgacaagtcaacgcaagaacacaatggacatgtatagagtcgagttgagcg---acacgg----ctcactctgacacgccgatcttgtgtctctcgttgtcccccgcttcagaccccagattggcacacactatgttgggtgagatattaaattactacacacactgggcagggtccttgaaatttacctttctcttttgcggctcaatgatggccaccggaaagttattggtttcttacgcaccacccggagcagaggcccccaagagtcgcaaagaagcaatgcttgggacacatgtgatatgggacattgggttgcagtcttcatgcactatggtggtaccttggatcagtaataccacatacagacaaaccatcaacgatagtttcacagaaggtggctacattagcatgttctatcaaactagggttgttgtcccgttgtccacacccagaaagatggacatcctgggttttgtgtcagcttgcaatgacttcagtgtgcgcttactgcgagatacaacacacattagtcaagaggctatg---------ccacaagga---attggtgacatgattgagggggccgttgaagggattactaaaa-------------------atgcattggttcccccgacttccaccaatagcctgcctgacacaaagccga-gcggtccagcccactccaaggagatacctgcattgacagccgtggagacaggggctaccaatccgttggtgccttcggacaccgtgcaaacgcgccatgtcatccagagacgaacgcgatcagagtccacggttgagtcattctttgcaagaggggcttgcgtggctatcattgaggtgga------caatgatgcaccgacaaagcgcgccag---cagattgttttcggtttggaaaataacttacaaagatactgttcaactgagacgcaaactggaatttttcacatattcgagatttgacatggagttcacttttgtggtcacctcaaactacattgatgcaaataacggacatgcattgaaccaagtttatcagataatgtatataccacccggagcacctatccctggtaaatggaatgactatacgtggcagacgtcctctaacccgtcggtgttttacacctatggggcgcccccagcaagaatatcagtgccctacgtgggaattgctaatgcgtattcccacttttatgatgggtttgcaaaagtaccactagcgggtcaagcctcaactgaa---ggcgattcgttgtacggtgctgcctcactgaatgattttggatcactggctgttcgcgtggtaaatgatcacaaccccacgcggctcacctccaagatcagagtgtacatgaagccaaagcatgtcagagtctggtgcccacgacctccacgagcagtcccatacttcggaccaggtgttgattataaagatgg---gctcaccccacta---ccagaaaagggattaacgactt---atggatttggacaccaaaacaaagctgtgtacacagctggctacaaaatttgcaattaccacctagctacacaagaagacttgcaaaatgccgtgagtgtcatgtggaacagagacctcttagtggctgaatcaagggcccttggcaccgactcgatcgcaaggtgcagctgtaacacgggtgtgtactactgtgaatccaggagaaaatattatccagtttctttcattgggcccaccttccaatacatggaagccaatgaatattacccggctagatatcaatcacacatgcttattggtcatgggtttgcatcaccgggtgattgtggtggcatacttagatgtcaacacggggtgataggaataatcactgctggtggggaaggcttggttgcattttcagacattagagacctgtatgcttatgaggaggaagctatggagcagggcatttccaactatattgagtcacttggtgctgcatttggtagtggattcactcaacaaattggtgataaagtttccgagctaaccagcatggtaactagcaccattacagagaagttgcttaaaaacttaatcaaaattatctcatcacttgtgatcattaccaggaattatgaggacactaccacagtgcttgccaccctcgccctccttgggtgcgacatctcaccgtggcagtggctaaagaagaaggcatgtgacatcctggaaattccatacgccatcaaacaaggagatagttggttgaagaaattcactgaggcatgtaatgctgcaaagggactggagtgggtgtccaataagatatccaaattcattagttggttgcaggataaaatcatcccacaagcgagagacaaattagagtttgtcactaaactaaagcaattagaaatgcttgaaaatcagatttccaccatacaccaatcttgtccaagtcaagaacatcaggagatcttattcaacaatgtgcggtggctatctatccagtccaagaggtttgcaccactatatgcacatgaagctaaaaggattcaaaagctggagcataccataaataattacgtacagttcaagagcaagcaccgtattgagccagtatgtttgttagtacatggcagtccagggacaggaaaatcagttgcaaccaatctaattgctagagcaatagccgagaaagagaacacctccacatactcactgccacctgatccgtctcactttgatggctacaagcaacagggtgtggttattatggatgacctaaaccaaaatccagacggagcagacatgaaacttttttgtcaaatggtgtccactgtggagtttattccaccgatggcctcgctagaagagaaaggcattttgttcacatctaattacgttttagcctccaccaactccagtcggatcacaccacccacggtggctcacagtgatgcgctggccaggagattcgcatttgacgtggacatacaagtcatgagcgagtactccagagacggaaagctcaacatggcaatggctactgaaatgtgc-aaaaactgtcatcaaccagcaaa--cttcaaaagatgttgtcctttagtgtgtggcaaggcaattcagttaatggataaatcttccagggttagatacagcattgatcagatcactacaatgattgttaatgagagaaacagaagatcaaacattggtaattgcatggaagctctattccagggaccactgcagtataaagatctaaaaatagatgttaagaccagtccccctccggagtgtatcaacgatttgctccaggcagttgattcccaggaagtgagagattactgtgaaaagaaaggctggattgttaacattacc-----------agtcaggttcaaacagagaggaacatcaaccgggcgatgactatcctacaagcagtaactactttcgctgcagtagccggtgtcgtgtacgttatgtacaagctgttcgctgggcaccagggtgcatacactggtttgccaaataaacgacccaatgtacccactatcaggacagcaaaagtgcaaggccctgggtttgattacgcagtggccatggctaaaagaaacattgttacagcaaccaccagcaaaggggagtttacgatgttgggagtctatgataatgtggccatcttgccaacccacgcctcacctggtgaaagcattgcgatcgacggtaaagaggtggaaattcttgacgccaaagcccttgaagatcaggcaggaactaatcttg-aaattaccataattacactaaagaggaacgagaagttcagagatatcaggccacacattcccacccaaatcaccgaaacaaatgatggagttttgatcgtgaacactagtaagtaccccaacatgtatgttcccgttggtgctgtgaccgaacaggggtatcttaatctcggtggacgacaaaccgctcgtacgct-aatgtacaactttccaactagagcaggtcagtgtggtggtgtcatcacgtgcactggtaaagtcattgggatgcatgttggtgggaacggttcacatgggttcgcggcggccctaaagcggtcatacttcactcagattcaaggtgagattcaatggatgaaaccatcaaaagaagtgggatacccgatcataaatgctccgtccaaaaccaaacttgaacccagcgcttttcactatgtgtttgaaggggtgaaggaaccagcagtccttaccaaaaatgatcccaggctcaggacagactttgaagaagcaatattctctaagtatgtaggcaacaagatcactgatgtggatgagtacatgaaagaggcagtggatcattacgctggccaactcatgtctctagacatcaacacagaacaaatgtgcttggaggacgccatgtacggcaccgatggcctggaagcacttgacttgac-cactagtgctggataccc-ttatgtagcaatgggaaa-gaaaaagagagacatcttgaataagcagactagagacaccaaggaaatgcggagactcttagatacttatggaattaacttaccgcttgtaacatatgttaaagatgaactaaggtcaaaaactaaggtggagcagggaaaatccagattgattgaagcctccagtttgaatgattcagtggccatgagaatggcatttggaaatctctatgcagcatttcacaaaaacccaggagttgtcactggcagtgcagttggttgtgatccagatctattttggagcaagatcccagtgctaatggaagagaagctctttgcttttgactacacaggttatgatgcatcactcagcccggcctggtttgaggcactcaaaatggtgctagagaaaatcggatttggggacagggtggattatattgattacctcaaccattcccaccacctgtacaaaaacaaaacttattgcgtaaaaggcggcatgccatctggctgctcaggcacatcaatttttaactcaatgattaacaacttaatcattaggacactcctactgaaaacctacaagggcatagatttagatcacctaaagatgattgcctatggtgatgatgtaattgcttcctacccccatgaggttgatgctagtctcctagcccaatcaggaaaagactatggactaaccatgactccagcagacaagtcagctacctttgaaacagtcacatgggagaatgtaacattcttgaaaagattctttagagcggatgagaagtatcccttcctcatacatccagtaatgccaatgaaggagattcatgaatcaattagatggacaaaggatcccagaaacacacaggatcacgtgcgctcattgtgcctattggcctggcacaacggcgaagaagaatacaacaagttcttagctaaaatcaggagtgtgccaattgggagagctttattgctcccagagtactctacattgtaccgccgttggctcgactctttttag--taaccctacctcagtcgaatt-ggatt-gggtcatgctgttgtaggg--------------------------------------------------------------------------------------
>KJ170554.1_Human_poliovirus_2_strain_NIE1018446_complete_genome
----------------------------------cagaggcccacgtggcggctagcactccggtattacggtacccttgtgcgcctg-ttttata-ct-cc-c-ct--c--ccgc---aac-ttagaagcacg--aaa-c------caagttcaatag-aa-g-ggggtacaaa-ccagtaccactacgaacaagcacttctgtttccccggtgacattgca-tagactg-ctcacgcggttgaaagtgatcgatccgttacccgcttgtgtacttcgaaaagcctagtatcgccttggaatcttcgacgcgttgcgctcagcacccgacc-ccggggtgtagcttaggctgatgagtctggacattcctcaccggtgacggtggtccaggctgcgttggcggc--ctacctatgg-ctaacgccataggacgttagatgtg-aacaaggtgtgaagagcctattgagctacataagagtcctccggcccctgaatgcggctaatcctaaccacggagcaggcgg-tcgcgaaccagtgactggcttgtcgtaacgcgcaagtctgtggcggaa-ccgactactttgggtgtccgtgtttcc-t-gtta-tttttat-c--atggctgcttatggtgacaa-tcagag------attgttatcataaagcgaattggattggccatccggtgagtgttgtgtcaggtatacaactgttt-gttggaa-ccactgtg-----------------ttagcttt-------------act-tctcatttaaccaattaatcaaaaacaatacgaggata--------------aaacaacaatact------aca---atgggcgcccaagtttcatcacagaaagttggagcccacgaaaattcaaacagagcctatggcgggtccaccatcaattacactacaatcaattactatagggactctgcaagcaatgcagcaagcaagcaagattttgcacaagatccgtccaagttcaccgaacccattaaggacgtccttattaagaccgctcccatgctaaactccccaaacattgaggcgtgtggttatagtgacagggtaatgcagctaactctgggcaattcaacgatcaccacccaagaagcggccaattctgttgttgcctacggtagatggcctgaatacatcagagataccgaggcaaatcctgtagaccaaccaaccgagcccgatgtagccgcgtgcaggttctacacattagataccgtcacttggcgcaaggagtccagagggtggtggtggaaactaccagacgc---tttaaaagacatggggttatttggtcaaaacatgttttatcactatcttgggagggctggctacacagtgcacgtacagtgcaatgcttcaaagtttcatcaaggagctctaggggtgtttgcagttccagaaatgtgtttagctggtgatag---cacaactcacatgttcacaaagtacgagaatgcgaatccaggcgaaaaaggaggtgaattcaaagggagtttcacccttgataccaacgccactaaccctgcacggaacttctgcccagttgattacctcttcgggagtggagtgctggtagggaatgcatt-tgtttatccacatcaaataataaacctgcgcac--------taacaactgtgctacgctagtattgccctatgtaaactcactctcaatagatagcatgacaaagcacaacaactgggggatcgctatcctccccctggcgccactagactttgccactgaatcttccactgagatacccattacactgaccattgctcccatgtgctgcgaattcaatggtttacgcaacatcactgtgccaagaacccaaggattaccagtcctgaacactccagggagtaaccagtacctgaccgcagacaattaccagtctccgtgtgcgatacctgagtttgatgtcactccacccatagacataccaggggaggtgcgcaacatgatggaattggcggaaatagacaccatgatacccctcaacttgacaagtcaacgcaagaacacaatggacatgtatagagtcgagttgagcg---acacgg----ctcactctgacacgccgatcttgtgtctctcgttgtcccccgcttcagaccccagattggcacacactatgttgggtgagatattaaattactacacacactgggcagggtccttgaaatttacctttctcttttgcggctcaatgatggccaccggaaagttattggtttcttacgcaccacccggagcagaggcccccaagagtcgcaaagaagcaatgcttgggacacatgtgatatgggacattgggttgcagtcttcatgcactatggtggtaccttggatcagtaataccacatacagacaaaccatcaacgatagtttcacagaaggtggctacattagcatgttctatcaaactagggttgttgtcccgttgtccacacccagaaagatggacatcctgggttttgtgtcagcttgcaatgacttcagtgtgcgcttactgcgagatacaacacacattagtcaagaggctatg---------ccacaagga---attggtgacatgattgagggggccgttgaagggattactaaaa-------------------atgcattggttcccccgacttccaccaatagcctgcctgacacaaagccga-gcggtccagcccactccaaggagatacctgcattgacagccgtggagacaggggctaccaatccgttggtgccttcggacaccgtgcaaacgcgccatgtcatccagagacgaacgcgatcagagtccacggttgagtcattctttgcaagaggggcttgcgtggctatcattgaggtgga------caatgatgcaccgacaaagcgcgccag---cagattgttttcggtttggaaaataacttacaaagatactgttcaactgagacgcaaactggaatttttcacatattcgagatttgacatggagttcacttttgtggtcacctcaaactacattgatgcaaataacggacatgcattgaaccaagtttatcagataatgtatataccacccggagcacctatccctggtaaatggaatgactatacgtggcagacgtcctctaacccgtcggtgttttacacctatggggcgcccccagcaagaatatcagtgccctacgtgggaattgctaatgcgtattcccacttttatgatgggtttgcaaaagtaccactagcgggtcaagcctcaactgaa---ggcgattcgttgtacggtgctgcctcactgaatgattttggatcactggctgttcgcgtggtaaatgatcacaaccccacgcggctcacctccaagatcagagtgtacatgaagccaaagcatgtcagagtctggtgcccacgacctccacgagcagtcccatacttcggaccaggtgttgattataaagatgg---gctcaccccacta---ccagaaaagggattaacgactt---atggatttggacaccaaaacaaagctgtgtacacagctggctacaaaatttgcaattaccacctagctacacaagaagacttgcaaaatgccgtgagtgtcatgtggaacagagacctcttagtggctgaatcaagggcccttggcaccgactcgatcgcaaggtgcagctgtaacacgggtgtgtactactgtgaatccaggagaaaatattatccagtttctttcattgggcccaccttccaatacatggaagccaatgaatattacccggctagatatcaatcacacatgcttattggtcatgggtttgcatcaccgggtgattgtggtggcatacttagatgtcaacacggggtgataggaataatcactgctggtggggaaggcttggttgcattttcagacattagagacctgtatgcttatgaggaggaagctatggagcagggcatttccaactatattgagtcacttggtgctgcatttggtagtggattcactcaacaaattggtgataaagtttccgagctaaccagcatggtaactagcaccattacagagaagttgcttaaaaacttaatcaaaattatctcatcacttgtgatcattaccaggaattatgaggacactaccacagtgcttgccaccctcgccctccttgggtgcgacatctcaccgtggcagtggctaaagaagaaggcatgtgacatcctggaaattccatacgccatcaaacaaggagatagttggttgaagaaattcactgaggcatgtaatgctgcaaagggactggagtgggtgtccaataagatatccaaattcattagttggttgcaggataaaatcatcccacaagcgagagacaaattagagtttgtcactaaactaaagcaattagaaatgcttgaaaatcagatttccaccatacaccaatcttgtccaagtcaagaacatcaggagatcttattcaacaatgtgcggtggctatctatccagtccaagaggtttgcaccactatatgcacacgaagctaaaaggattcaaaagctggagcataccataaataattacgtacagttcaagagcaagcaccgtattgagccagtatgtttgttagtacatggcagtccagggacaggaaaatcagttgcaaccaatctaattgctagagcaatagccgagaaagagaacacctccacatactcactgccacctgatccgtctcactttgatggctacaagcaacagggtgtggttattatggatgacctaaaccaaaatccagacggagcagacatgaaacttttttgtcaaatggtgtccactgtggagtttattccaccgatggcctcgctagaagagaaaggcattttgttcacatctaattacgttttagcctccaccaactccagtcggatcacaccacccacggtggctcacagtgatgcgctggccaggagattcgcatttgacgtggacatacaagtcatgagcgagtactccagagacggaaagctcaacatggcaatggctactgaaatgtgc-aaaaactgtcatcaaccagcaaa--cttcaaaagatgttgtcctttagtgtgtggcaaggcaattcagttaatggataaatcttccagggttagatacagcattgatcagatcactacaatgattgttaatgagagaaacagaagatcaaacattggtaattgcatggaagctctattccagggaccactgcagtataaagatctaaaaatagatgttaagaccagtccccctccggagtgtatcaacgatttgctccaggcagttgattcccaggaagtgagagattactgtgaaaagaaaggctggattgttaacattacc-----------agtcaggttcaaacagagaggaacatcaaccgggcgatgactatcctacaagcagtaactactttcgctgcagtagccggtgtcgtgtacgttatgtacaagctgttcgctgggcaccagggtgcatacactggtttgccaaataaacgacccaatgtacccactatcaggacagcaaaagtgcaaggccctgggtttgattacgcagtggccatggctaaaagaaacattgttacagcaaccaccagcaaaggggagtttacgatgttgggagtctatgataatgtggccatcttgccaacccacgcctcacctggtgaaagcattgcgatcgacggtaaagaggtggaaattcttgacgccaaagcccttgaagatcaggcaggaactaatcttg-aaattaccataattacactaaagaggaacgagaagttcagagatatcaggccacacattcccacccaaatcaccgaaacaaatgatggagttttgatcgtgaacactagtaagtaccccaacatgtatgttcccgttggtgctgtgaccgaacaggggtatcttaatctcggtggacgacaaaccgctcgtacgct-aatgtacaactttccaactagagcaggtcagtgtggtggtgtcatcacgtgcactggtaaagtcattgggatgcatgttggtgggaacggttcacatgggttcgcggcggccctaaagcggtcatacttcactcagattcaaggtgagattcaatggatgaaaccatcaaaagaagtgggatacccgatcataaatgctccgtccaaaaccaaacttgaacccagcgcttttcactatgtgtttgaaggggtgaaggaaccagcagtccttaccaaaaatgatcccaggctcaggacagactttgaagaagcaatattctctaagtatgtaggcaacaagatcactgatgtggatgagtacatgaaagaggcagtggatcattacgctggccaactcatgtctctagacatcaacacagaacaaatgtgcttggaggacgccatgtacggcaccgatggcctggaagcacttgacttgac-cactagtgctggataccc-ttatgtagcaatgggaaa-gaaaaagagagacatcttgaataagcagactagagacaccaaggaaatgcggagactcttagatacttatggaattaacttaccgcttgtaacatatgttaaagatgaactaaggtcaaaaactaaggtggagcagggaaaatccagattgattgaagcctccagtttgaatgattcagtggccatgagaatggcatttggaaatctctatgcagcatttcacaaaaacccaggagttgtcactggcagtgcagttggttgtgatccagatctattttggagcaagatcccagtgctaatggaagagaagctctttgcttttgactacacaggttatgatgcatcactcagcccggcctggtttgaggcactcaaaatggtgctagagaaaatcggatttggggacagggtggattatattgattacctcaaccattcccaccacctgtacaaaaacaaaacttattgcgtaaaaggcggcatgccatctggctgctcaggcacatcaatttttaactcaatgattaacaacttaatcattaggacactcctactgaaaacctacaagggcatagatttagatcacctaaagatgattgcctatggtgatgatgtaattgcttcctacccccatgaggttgatgctagtctcctagcccaatcaggaaaagactatggactaaccatgactccagcagacaagtcagctacctttgaaacagtcacatgggagaatgtaacattcttgaaaagattctttagagcggatgagaagtatcccttcctcatacatccagtaatgccaatgaaggagattcatgaatcaattagatggacaaaggatcccagaaacacacaggatcacgtgcgctcattgtgcctattggcctggcacaacggcgaagaagaatacaacaagttcttagctaaaatcaggagtgtgccaattgggagagctttattgctcccagagtactctacattgtaccgccgttggctcgactctttttag--taaccctacctcagtcgaatt-ggatt-gggtcatgctgttgtaggg--------------------------------------------------------------------------------------
>KJ170556.1_Human_poliovirus_2_strain_NIE1018430_complete_genome
----------------------------------cagaggcccacgtggcggctagcactccggtattacggtacccttgtgcgcctg-ttttata-ct-cc-c-ct--c--ccgc---aac-ttagaagcacg--aaa-c------caagttcaatag-aa-g-ggggtacaaa-ccagtaccactacgaacaagcacttctgtttccccggtgacattgca-tagactg-ctcacgcggttgaaagtgatcgatccgttacccgcttgtgtacttcgaaaagcctagtatcgccttggaatcttcgacgcgttgcgctcagcacccgacc-ccggggtgtagcttaggctgatgagtctggacattcctcaccggtgacggtggtccaggctgcgttggcggc--ctacctatgg-ctaacgccataggacgttagatgtg-aacaaggtgtgaagagcctattgagctacataagagtcctccggcccctgaatgcggctaatcctaaccacggagcaggcgg-tcgcgaaccagtgactggcttgtcgtaacgcgcaagtctgtggcggaa-ccgactactttgggtgtccgtgtttcc-t-gtta-tttttat-c--atggctgcttatggtgacaa-tcagag------attgttatcataaagcgaattggattggccatccggtgagtgttgtgtcaggtatacaactgttt-gttggaa-ccactgtg-----------------ttagcttt-------------act-tctcatttaaccaattaatcaaaaacaatacgaggata--------------aaacaacaatact------aca---atgggcgcccaagtttcatcacagaaagttggagcccacgaaaattcaaacagagcctatggtgggtccaccatcaattacactacaatcaattactatagggactctgcaagcaatgcagcaagcaagcaagattttgcacaagatccgtccaagttcaccgaacccattaaggacgtccttattaagaccgctcccatgctaaactccccaaacattgaggcgtgtggttatagtgacagggtaatgcagctaactctgggcaattcaacgatcaccacccaagaagcggccaattctgttgttgcctacggtagatggcctgaatacatcagagataccgaggcaaatcctgtagaccaaccaaccgagcccgatgtagccgcgtgcaggttctacacattagataccgtcacttggcgcaaggagtccagagggtggtggtggaaactaccagacgc---tttaaaagacatggggttatttggtcaaaacatgttttatcactatcttgggagggctggctacacagtgcacgtacagtgcaatgcttcaaagtttcatcaaggagctctaggggtgtttgcagttccagaaatgtgtttagctggtgatag---cacaactcacatgttcacaaagtacgagaatgcgaatccaggcgaaaaaggaggtgaattcaaagggagtttcacccttgataccaacgccactaaccctgcacggaacttctgcccagttgattacctcttcgggagtggagtgctggtagggaatgcatt-tgtttatccacatcaaataataaacctgcgcac--------taacaactgtgctacgctagtattgccctatgtaaactcactctcaatagatagcatgacaaagcacaacaactgggggatcgctatcctccccctggcgccactagactttgccactgaatcttccactgagatacccattacactgaccattgctcccatgtgctgcgaattcaatggtttacgcaacatcactgtgccaagaacccaaggattaccagtcctgaacactccagggagtaaccagtacctgaccgcagacaattaccagtctccgtgtgcgatacctgagtttgatgtcactccacccatagacataccaggggaggtgcgcaacatgatggaattggcggaaatagacaccatgatacccctcaacttgacaagtcaacgcaagaacacaatggacatgtatagagtcgagttgagcg---acacgg----ctcactctgacacgccgatcttgtgtctctcgttgtcccccgcttcagaccccagattggcacacactatgttgggtgagatattaaattactacacacactgggcagggtccttgaaatttacctttctcttttgcggctcaatgatggccaccggaaagttattggtttcttacgcaccacccggagcagaggcccccaagagtcgcaaagaagcaatgcttgggacacatgtgatatgggacattgggttgcagtcttcatgcactatggtggtaccttggatcagtaataccacatacagacaaaccatcaacgatagtttcacagaaggtggctacattagcatgttctatcaaactagggttgttgtcccgttgtccacacccagaaagatggacatcctgggttttgtgtcagcttgcaatgacttcagtgtgcgcttactgcgagatacaacacacattagtcaagaggctatg---------ccacaagga---attggtgacatgattgagggggccgttgaagggattactaaaa-------------------atgcattggttcccccgacttccaccaatagcctgcctgacacaaagccga-gcggtccagcccactccaaggagatacctgcattgacagccgtggagacaggggctaccaatccgttggtgccttcggacaccgtgcaaacgcgccatgtcatccagagacgaacgcgatcagagtccacggttgagtcattctttgcaagaggggcttgcgtggctatcattgaggtgga------caatgatgcaccgacaaagcgcgccag---cagattgttttcggtttggaaaataacttacaaagatactgttcaactgagacgcaaactggaatttttcacatattcgagatttgacatggagttcacttttgtggtcacctcaaactacattgatgcaaataacggacatgcattgaaccaagtttatcagataatgtatataccacccggagcacctatccctggtaaatggaatgactatacgtggcagacgtcctctaacccgtcggtgttttacacctatggggcgcccccagcaagaatatcagtgccctacgtgggaattgctaatgcgtattcccacttttatgatgggtttgcaaaagtaccactagcgggtcaagcctcaactgaa---ggcgattcgttgtacggtgctgcctcactgaatgattttggatcactggctgttcgcgtggtaaatgatcacaaccccacgcggctcacctccaagatcagagtgtacatgaagccaaagcatgtcagagtctggtgcccacgacctccacgagcagtcccatacttcggaccaggtgttgattataaagatgg---gctcaccccacta---ccagaaaagggattaacgactt---atggatttggacaccaaaacaaagctgtgtacacagctggctacaaaatttgcaattaccacctagctacacaagaagacttgcaaaatgccgtgagtgtcatgtggaacagagacctcttagtggctgaatcaagggcccttggcaccgactcgatcgcaaggtgcagctgtaacacgggtgtgtactactgtgaatccaggagaaaatattatccagtttctttcattgggcccaccttccaatacatggaagccaatgaatattacccggctagatatcaatcacacatgcttattggtcatgggtttgcatcaccgggtgattgtggtggcatacttagatgtcaacacggggtgataggaataatcactgctggtggggaaggcttggttgcattttcagacattagagacctgtatgcttatgaggaggaagctatggagcagggcatttccaactatattgagtcacttggtgctgcatttggtagtggattcactcaacaaattggtgataaagtttccgagctaaccagcatggtaactagcaccattacagagaagttgcttaaaaacttaatcaaaattatctcatcacttgtgatcattaccaggaattatgaggacactaccacagtgcttgccaccctcgccctccttgggtgcgacatctcaccgtggcagtggctaaagaagaaggcatgtgacatcctggaaattccatacgccatcaaacaaggagatagttggttgaagaaattcactgaggcatgtaatgctgcaaagggactggagtgggtgtccaataagatatccaaattcattagttggttgcaggataaaatcatcccacaagcgagagacaaattagagtttgtcactaaactaaagcaattagaaatgcttgaaaatcagatttccaccatacaccaatcttgtccaagtcaagaacatcaggagatcttattcaacaatgtgcggtggctatctatccagtccaagaggtttgcaccactatatgcacatgaagctaaaaggattcaaaagctggagcataccataaataattacgtacagttcaagagcaagcaccgtattgagccagtatgtttgttagtacatggcagtccagggacaggaaaatcagttgcaaccaatctaattgctagagcaatagccgagaaagagaacacctccacatactcactgccacctgatccgtctcactttgatggctacaagcaacagggtgtggttattatggatgacctaaaccaaaatccagacggagcagacatgaaacttttttgtcaaatggtgtccactgtggagtttattccaccgatggcctcgctagaagagaaaggcattttgttcacatctaattacgttttagcctccaccaactccagtcggatcacaccacccacggtggctcacagtgatgcgctggccaggagattcgcatttgacgtggacatacaagtcatgagcgagtactccagagacggaaagctcaacatggcaatggctactgaaatgtgc-aaaaactgtcatcaaccagcaaa--cttcaaaagatgttgtcctttagtgtgtggcaaggcaattcagttaatggataaatcttccagggttagatacagcattgatcagatcactacaatgattgttaatgagagaaacagaagatcaaacattggtaattgcatggaagctctattccagggaccactgcagtataaagatctaaaaatagatgttaagaccagtccccctccggagtgtatcaacgatttgctccaggcagttgattcccaagaagtgagagattactgtgaaaagaaaggctggattgttaacattacc-----------agtcaggttcaaacagagaggaacatcaaccgggcgatgactatcctacaagcagtaactactttcgctgcagtagccggtgtcgtgtacgttatgtacaagctgttcgctgggcaccagggtgcatacactggtttgccaaataaacgacccaatgtacccactatcaggacagcaaaagtgcaaggccctgggtttgattacgcagtggccatggctaaaagaaacattgttacagcaaccaccagcaaaggggagtttacgatgttgggagtctatgataatgtggccatcttgccaacccacgcctcacctggtgaaagcattgcgatcgacggtaaagaggtggaaattcttgacgccaaagcccttgaagatcaggcaggaactaatcttg-aaattaccataattacactaaagaggaacgagaagttcagagatatcaggccacacattcccacccaaatcaccgaaacaaatgatggagttttgatcgtgaacactagtaagtaccccaacatgtatgttcccgttggtgctgtgaccgaacaggggtatcttaatctcggtggacgacaaaccgctcgtacgct-aatgtacaactttccaactagagcaggtcagtgtggtggtgtcatcacgtgcactggtaaagtcattgggatgcatgttggtgggaacggttcacatgggttcgcggcggccctaaagcggtcatacttcactcagattcaaggtgagattcaatggatgaaaccatcaaaagaagtgggatacccgatcataaatgctccgtccaaaaccaaacttgaacccagcgcttttcactatgtgtttgaaggggtgaaggaaccagcagtccttaccaaaaatgatcccaggctcaggacagactttgaagaagcaatattctctaagtatgtaggcaacaagatcactgatgtggatgagtacatgaaagaggcagtggatcattacgctggccaactcatgtctctagacatcaacacagaacaaatgtgcttggaggacgccatgtacggcaccgatggcctggaagcacttgacttgac-cactagtgctggataccc-ttatgtagcaatgggaaa-gaaaaagagagacatcttgaataagcagactagagacaccaaggaaatgcggagactcttagatacttatggaattaacttaccgcttgtaacatatgttaaagatgaactaaggtcaaaaactaaggtggagcagggaaaatccagattgattgaagcctccagtttgaatgattcagtggccatgagaatggcatttggaaatctctatgcagcatttcacaaaaacccaggagttgtcactggcagtgcagttggttgtgatccagatctattttggagcaagatcccagtgctaatggaagagaagctctttgcttttgactacacaggttatgatgcatcactcagcccggcctggtttgaggcactcaaaatggtgctagagaaaatcggatttggggacagggtggattatattgattacctcaaccattcccaccacctgtacaaaaacaaaacttattgcgtaaaaggcggcatgccatctggctgctcaggcacatcaatttttaactcaatgattaacaacttaatcattaggacactcctactgaaaacctacaagggcatagatttagatcacctaaagatgattgcctatggtgatgatgtaattgcttcctacccccatgaggttgatgctagtctcctagcccaatcaggaaaagactatggactaaccatgactccagcagacaagtcagctacctttgaaacagtcacatgggagaatgtaacattcttgaaaagattctttagagcggatgagaagtatcccttcctcatacatccagtaatgccaatgaaggagattcatgaatcaattagatggacaaaggatcccagaaacacacaggatcacgtgcgctcattgtgcctattggcctggcacaacggcgaagaagaatacaacaagttcttagctaaaatcaggagtgtgccaattgggagagctttattgctcccagagtactctacattgtaccgccgttggctcgactctttttag--taaccctacctcagtcgaatt-ggatt-gggtcatgctgttgtaggg--------------------------------------------------------------------------------------
>KJ170558.1_Human_poliovirus_2_strain_NIE1018414_complete_genome
----------------------------------cagaggcccacgtggcggctagcactccggtattacggtacccttgtgcgcctg-ttttata-ct-cc-c-ct--c--ccgc---aac-ttagaagcacg--aaa-c------caagttcaatag-aa-g-ggggtacaaa-ccagtaccactacgaacaagcacttctgtttccccggtgacattgca-tagactg-ctcacgcggttgaaagtgatcgatccgttacccgcttgtgtacttcgaaaagcctagtatcgccttggaatcttcgacgcgttgcgctcagcacccgacc-ccggggtgtagcttaggctgatgagtctggacattcctcaccggtgacggtggtccaggctgcgttggcggc--ctacctatgg-ctaacgccataggacgttagatgtg-aacaaggtgtgaagagcctattgagctacataagagtcctccggcccctgaatgcggctaatcctaaccacggagcaggcgg-tcgcgaaccagtgactggcttgtcgtaacgcgcaagtctgtggcggaa-ccgactactttgggtgtccgtgtttcc-t-gtta-tttttat-c--atggctgcttatggtgacaa-tcagag------attgttatcataaagcgaattggattggccatccggtgagtgttgtgtcaggtatacaactgttt-gttggaa-ccactgtg-----------------ttagcttt-------------act-tctcatttaaccaattaatcaaaaacaatacgaggata--------------aaacaacaatact------aca---atgggcgcccaagtttcatcacagaaagttggagcccacgaaaattcaaacagagcctatggcgggtccaccatcaattacactacaatcaattactatagggactctgcaagcaatgcagcaagcaagcaagattttgcacaagatccgtccaagttcaccgaacccattaaggacgtccttattaagaccgctcccatgctaaactccccaaacattgaggcgtgtggttatagtgacagggtaatgcagctaactctgggcaattcaacgatcaccacccaagaagcggccaattctgttgttgcctacggtagatggcctgaatacatcagagataccgaggcaaatcctgtagaccaaccaaccgagcccgatgtagccgcgtgcaggttctacacattagataccgtcacttggcgcaaggagtccagagggtggtggtggaaactaccagacgc---tttaaaagacatggggttatttggtcaaaacatgttttatcactatcttgggagggctggctacacagtgcacgtacagtgcaatgcttcaaagtttcatcaaggagctctaggggtgtttgcagttccagaaatgtgtttagctggtgatag---cacaactcacatgttcacaaagtacgagaatgcgaatccaggcgaaaaaggaggtgaattcaaagggagtttcacccttgataccaacgccactaaccctgcacggaacttctgcccagttgattacctcttcgggagtggagtgctggtagggaatgcatt-tgtttatccacatcaaataataaacctgcgcac--------taacaactgtgctacgctagtattgccctatgtaaactcactctcaatagatagcatgacaaagcacaacaactgggggatcgctatcctccccctggcgccactagactttgccactgaatcttccactgagatacccattacactgaccattgctcccatgtgctgcgaattcaatggtttacgcaacatcactgtgccaagaacccaaggattaccagtcctgaacactccagggagtaaccagtacctgaccgcagacaattaccagtctccgtgtgcgatacctgagtttgatgtcactccacccatagacataccaggggaggtgcgcaacatgatggaattggcggaaatagacaccatgatacccctcaacttgacaagtcaacgcaagaacacaatggacatgtatagagtcgagttgagcg---acacgg----ctcactctgacacgccgatcttgtgtctctcgttgtcccccgcttcagaccccagattggcacacactatgttgggtgagatattaaattactacacacactgggcagggtccttgaaatttacctttctcttttgcggctcaatgatggccaccggaaagttattggtttcttacgcaccacccggagcagaggcccccaagagtcgcaaagaagcaatgcttgggacacatgtgatatgggacattgggttgcagtcttcatgcactatggtggtaccttggatcagtaataccacatacagacaaaccatcaacgatagtttcacagaaggtggctacattagcatgttctatcaaactagggttgttgtcccgttgtccacacccagaaagatggacatcctgggttttgtgtcagcttgcaatgacttcagtgtgcgcttactgcgagatacaacacacattagtcaagaggctatg---------ccacaagga---attggtgacatgattgagggggccgttgaagggattactaaaa-------------------atgcattggttcccccgacttccaccaatagcctgcctgacacaaagccga-gcggtccagcccactccaaggagatacctgcattgacagccgtggagacaggggctaccaatccgttggtgccttcggacaccgtgcaaacgcgccatgtcatccagagacgaacgcgatcagagtccacggttgagtcattctttgcaagaggggcttgcgtggctatcattgaggtgga------caatgatgcaccgacaaagcgcgccag---cagattgttttcggtttggaaaataacttacaaagatactgttcaactgagacgcaaactggaatttttcacatattcgagatttgacatggagttcacttttgtggtcacctcaaactacaatgatgcaaataacggacatgcattgaaccaagtttatcagataatgtatataccacccggagcacctatccctggtaaatggaatgactatacgtggcagacgtcctctaacccgtcggtgttttacacctatggggcgcccccagcaagaatatcagtgccctacgtgggaattgctaatgcgtattcccacttttatgatgggtttgcaaaagtaccactagcgggtcaagcctcaactgaa---ggcgattcgttgtacggtgctgcctcactgaatgattttggatcactggctgttcgcgtggtaaatgatcacaaccccacgcggctcacctccaagatcagagtgtacatgaagccaaagcatgtcagagtctggtgcccacgacctccacgagcagtcccatacttcggaccaggtgttgattataaagatgg---gctcaccccacta---ccagaaaagggattaacgactt---atggatttggacaccaaaacaaagctgtgtacacagctggctacaaaatttgcaattaccacctagctacacaagaagacttgcaaaatgccgtgagtgtcatgtggaacagagacctcttagtggctgaatcaagggcccttggcaccgactcgatcgcaaggtgcagctgtaacacgggtgtgtactactgtgaatccaggagaaaatattatccagtttctttcattgggcccaccttccaatacatggaagccaatgaatattacccggctagatatcaatcacacatgcttattggtcatgggtttgcatcaccgggtgattgtggtggcatacttagatgtcaacacggggtgataggaataatcactgctggtggggaaggcttggttgcattttcagacattagagacctgtatgcttatgaggaggaagctatggagcagggcatttccaactatattgagtcacttggtgctgcatttggtagtggattcactcaacaaattggtgataaagtttccgagctaaccagcatggtaactagcaccattacagagaagttgcttaaaaacttaatcaaaattatctcatcacttgtgatcattaccaggaattatgaggacactaccacagtgcttgccaccctcgccctccttgggtgcgacatctcaccgtggcagtggctaaagaagaaggcatgtgacatcctggaaattccatacgccatcaaacaaggagatagttggttgaagaaattcactgaggcatgtaatgctgcaaagggactggagtgggtgtccaataagatatccaaattcattagttggttgcaggataaaatcatcccacaagcgagagacaaattagagtttgtcactaaactaaagcaattagaaatgcttgaaaatcagatttccaccatacaccaatcttgtccaagtcaagaacatcaggagatcttattcaacaatgtgcggtggctatctatccagtccaagaggtttgcaccactatatgcacatgaagctaaaaggattcaaaagctggagcataccataaataattacgtacagttcaagagcaagcaccgtattgagccagtatgtttgttagtacatggcagtccagggacaggaaaatcagttgcaaccaatctaattgctagagcaatagccgagaaagagaacacctccacatactcactgccacctgatccgtctcactttgatggctacaagcaacagggtgtggttattatggatgacctaaaccaaaatccagacggagcagacatgaaacttttttgtcaaatggtgtccactgtggagtttattccaccgatggcctcgctagaagagaaaggcattttgttcacatctaattacgttttagcctccaccaactccagtcggatcacaccacccacggtggctcacagtgatgcgctggccaggagattcgcatttgacgtggacatacaagtcatgagcgagtactccagagacggaaagctcaacatggcaatggctactgaaatgtgc-aaaaactgtcatcaaccagcaaa--cttcaaaagatgttgtcctttagtgtgtggcaaggcaattcagttaatggataaatcttccagggttagatacagcattgatcagatcactacaatgattgttaatgagagaaacagaagatcaaacattggtaattgcatggaagctctattccagggaccactgcagtataaagatctaaaaatagatgttaagaccagtccccctccggagtgtatcaacgatttgctccaggcagttgattcccaggaagtgagagattactgtgaaaagaaaggctggattgttaacattacc-----------agtcaggttcaaacagagaggaacatcaaccgggcgatgactatcctacaagcagtaactactttcgctgcagtagccggtgtcgtgtacgttatgtacaagctgttcgctgggcaccagggtgcatacactggtttgccaaataaacgacccaatgtacccactatcaggacagcaaaagtgcaaggccctgggtttgattacgcagtggccatggctaaaagaaacattgttacagcaaccaccagcaaaggggagtttacgatgttgggagtctatgataatgtggccatcttgccaacccacgcctcacctggtgaaagcattgcgatcgacggtaaagaggtggaaattcttgacgccaaagcccttgaagatcaggcaggaactaatcttg-aaattaccataattacactaaagaggaacgagaagttcagagatatcaggccacacattcccacccaaatcaccgaaacaaatgatggagttttgatcgtgaacactagtaagtaccccaacatgtatgttcccgttggtgctgtgaccgaacaggggtatcttaatctcggtggacgacaaaccgctcgtacgct-aatgtacaactttccaactagagcaggtcagtgtggtggtgtcatcacgtgcactggtaaagtcattgggatgcatgttggtgggaacggttcacatgggttcgcggcggccctaaagcggtcatacttcactcagattcaaggtgagattcaatggatgaaaccatcaaaagaagtgggatacccgatcataaatgctccgtccaaaaccaaacttgaacccagcgcttttcactatgtgtttgaaggggtgaaggaaccagcagtccttaccaaaaatgatcccaggctcaggacagactttgaagaagcaatattctctaagtatgtaggcaacaagatcactgatgtggatgagtacatgaaagaggcagtggatcattacgctggccaactcatgtctctagacatcaacacagaacaaatgtgcttggaggacgccatgtacggcaccgatggcctggaagcacttgacttgac-cactagtgctggataccc-ttatgtagcaatgggaaa-gaaaaagagagacatcttgaataagcagactagagacaccaaggaaatgcggagactcttagatacttatggaattaacttaccgcttgtaacatatgttaaagatgaactaaggtcaaaaactaaggtggagcagggaaaatccagattgattgaagcctccagtttgaatgattcagtggccatgagaatggcatttggaaatctctatgcagcatttcacaaaaacccaggagttgtcactggcagtgcagttggttgtgatccagatctattttggagcaagatcccagtgctaatggaagagaagctctttgcttttgactacacaggttatgatgcatcactcagcccggcctggtttgaggcactcaaaatggtgctagagaaaatcggatttggggacagggtggattatattgattacctcaaccattcccaccacctgtacaaaaacaaaacttattgcgtaaaaggcggcatgccatctggctgctcaggcacatcaatttttaactcaatgattaacaacttaatcattaggacactcctactgaaaacctacaagggcatagatttagatcacctaaagatgattgcctatggtgatgatgtaattgcttcctacccccatgaggttgatgctagtctcctagcccaatcaggaaaagactatggactaaccatgactccagcagacaagtcagctacctttgaaacagtcacatgggagaatgtaacattcttgaaaagattctttagagcggatgagaagtatcccttcctcatacatccagtaatgccaatgaaggagattcatgaatcaattagatggacaaaggatcccagaaacacacaggatcacgtgcgctcattgtgcctattggcctggcacaacggcgaagaagaatacaacaagttcttagctaaaatcaggagtgtgccaattgggagagctttattgctcccagagtactctacattgtaccgccgttggctcgactctttttag--taaccctacctcagtcgaatt-ggatt-gggtcatgctgttgtaggg--------------------------------------------------------------------------------------
>KJ170560.1_Human_poliovirus_2_strain_NIE1118440_complete_genome
----------------------------------cagaggcccacgtggcggctagcactccggtattacggtacccttgtgcgcctg-ttttata-ct-cc-c-ct--c--ccgc---aac-ttagaagcacg--aaa-c------caagttcaatag-aa-g-ggggtacaaa-ccagtaccactacgaacaagcacttctgtttccccggtgacattgca-tagactg-ctcacgcggttgaaagtgatcgatccgttacccgcttgtgtacttcgaaaagcctagtatcgccttggaatcttcgacgcgttgcgctcagcacccgacc-ccggggtgtagcttaggctgatgagtctggacattcctcaccggtgacggtggtccaggctgcgttggcggc--ctacctatgg-ctaacgccataggacgttagatgtg-aacaaggtgtgaagagcctattgagctacataagagtcctccggcccctgaatgcggctaatcctaaccacggaacaggcgg-tcgcgaaccagtgactggcttgtcgtaacgcgcaagtctgtggcggaa-ccgactactttgggtgtccgtgtttcc-t-gtta-tttttat-c--atggctgcttatggtgacaa-tcagag------attgttatcataaagcgaattggattggccatccggtgagtgttgtgtcaggtatacaactgttt-gttggaa-ccactgtg-----------------ttagcttt-------------act-tctcatttaaccaattaatcaaaaacaatacgaggata--------------aaacaacaatact------aca---atgggcgcccaagtttcatcacagaaagttggagcccacgaaaattcaaacagagcctatggcgggtccaccatcaattacactacaatcaattactatagggactctgcaagcaatgcagcaagcaagcaagattttgcacaagatccgtccaagttcaccgaacccattaaggacgtccttattaagaccgctcccatgctaaactccccaaacgttgaggcgtgtggttatagtgacagggtaatgcagctaactctgggcaattcaacgatcaccacccaagaagcggccaattctgttgttgcctacggtagatggcctgaatacatcagagataccgaggcaaatcctgtagaccaaccaaccgagcccgatgtagccgcgtgcaggttctacacattagataccgtcacttggcgcaaggagtccagagggtggtggtggaaactaccagacgc---tttaaaagacatggggttatttggtcaaaacatgttttatcactatcttgggagggctggctacacagtgcacgtacagtgcaatgcttcaaagtttcatcaaggagctctaggggtgtttgcagttccagaaatgtgtttagctggtgatag---cacaactcacatgttcacaaagtacgagaatgcgaatccaggcgaaaaaggaggtgaattcaaagggagtttcacccttgataccaacgccactaaccctgcacggaacttctgcccagttgattacctcttcgggagtggagtgctggtagggaatgcatt-tgtttatccacatcaaataataaacctgcgcac--------taacaactgtgctacgctagtattgccctatgtaaactcactctcaatagatagcatgacaaagcacaacaactgggggatcgctatcctccccctggcgccactagactttgccactgaatcttccactgagatacccattacactgaccattgctcccatgtgctgcgaattcaatggtttacgcaacatcactgtgccaagaacccaaggattaccagtcctgaacactccagggagtaaccagtacctgaccgcagacaattaccagtctccgtgtgcgatacctgagtttgatgtcactccacccatagacataccaggggaggtgcgcaacatgatggaattggcggaaatagacaccatgatacccctcaacttgacaagtcaacgcaagaacacaatggacatgtatagagtcgagttgagcg---acacgg----ctcactctgacacgccgatcttgtgtctctcgttgtcccccgcttcagaccccagattggcacacactatgttgggtgagatattaaattactacacacactgggcagggtccttgaaatttacctttctcttttgcggctcaatgatggccaccggaaagttattggtttcttacgcaccacccggagcagaggcccccaagagtcgcaaagaagcaatgcttgggacacatgtgatatgggacattgggttgcagtcttcatgcactatggtggtaccttggatcagtaataccacatacagacaaaccatcaacgatagtttcacagaaggtggctacattagcatgttctatcaaactagggttgttgtcccgttgtccacacccagaaagatggacatcctgggttttgtgtcagcttgcaatgacttcagtgtgcgcttactgcgagatacaacacacattagtcaagaggctatg---------ccacaagga---attggtgacatgattgagggggccgttgaagggattactaaaa-------------------atgcattggttcccccgacttccaccaatagcctgcctgacacaaagccga-gcggtccagcccactccaaggagatacctgcattgacagccgtggagacaggggctaccaatccgttggtgccttcggacaccgtgcaaacgcgccatgtcatccagagacgaacgcgatcagagtccacggttgagtcattctttgcaagaggggcttgcgtggctatcattgaggtgga------caatgatgcaccgacaaagcgcgccag---cagattgttttcggtttggaaaataacttacaaagatactgttcaactgagacgcaaactggaatttttcacatattcgagatttgacatggagttcacttttgtggtcacctcaaactacattgatgcaaataacggacatgcattgaaccaagtttatcagataatgtatataccacccggagcacctatccctggtaaatggaatgactatacgtggcagacgtcctctaacccgtcggtgttttacacctatggggcgcccccagcaagaatatcagtgccctacgtgggaattgctaatgcgtattcccacttttatgatgggtttgcaaaagtaccactagcgggtcaagcctcaactgaa---ggcgattcgttgtacggtgctgcctcactgaatgattttggatcactggctgttcgcgtggtaaatgatcacaaccccacgcggctcacctccaagatcagagtgtacatgaagccaaagcatgtcagagtctggtgcccacgacctccacgagcagtcccatacttcggaccaggtgttgattataaagatgg---gctcaccccacta---ccagaaaagggattaacgactt---atggatttggacaccaaaacaaagctgtgtacacagctggctacaaaatttgcaattaccacctagctacacaagaagacttgcaaaatgccgtgagtgtcatgtggaacagagacctcttagtggctgaatcaagggcccttggcaccgactcgatcgcaaggtgcagctgtaacacgggtgtgtactactgtgaatccaggagaaaatattatccagtttctttcattgggcccaccttccaatacatggaagccaatgaatattacccggctagatatcaatcacacatgcttattggtcatgggtttgcatcaccgggtgattgtggtggcatacttagatgtcaacacggggtgataggaataatcactgctggtggggaaggcttggttgcattttcagacattagagacctgtatgcttatgaggaggaagctatggagcagggcatttccaactatattgagtcacttggtgctgcatttggtagtggattcactcaacaaattggtgataaagtttccgagctaaccagcatggtaactagcaccattacagagaagttgcttaaaaacttaatcaaaattatctcatcacttgtgatcattaccaggaattatgaggacactaccacagtgcttgccaccctcgccctccttgggtgcgacatctcaccgtggcagtggctaaagaagaaggcatgtgacatcctggaaattccatacgccatcaaacaaggagatagttggttgaagaaattcactgaggcatgtaatgctgcaaagggactggagtgggtgtccaataagatatccaaattcattagttggttgcaggataaaatcatcccacaagcgagagacaaattagagtttgtcactaaactaaagcaattagaaatgcttgaaaatcagatttccaccatacaccaatcttgtccaagtcaagaacatcaggagatcttattcaacaatgtgcggtggctatctatccagtccaagaggtttgcaccactatatgcacatgaagctaaaaggattcaaaagctggagcataccataaataattacgtacagttcaagagcaagcaccgtattgagccagtatgtttgttagtacatggcagtccagggacaggaaaatcagttgcaaccaatctaattgctagagcaatagccgagaaagagaacacctccacatactcactgccacctgatccgtctcactttgatggctacaagcaacagggtgtggttattatggatgacctaaaccaaaatccagacggagcagacatgaaacttttttgtcaaatggtgtccactgtggagtttattccaccgatggcctcgctagaagagaaaggcattttgttcacatctaattacgttttagcctccaccaactccagtcggatcacaccacccacggtggctcacagtgatgcgctggccaggagattcgcatttgacgtggacatacaagtcatgagcgagtactccagagacggaaagctcaacatggcaatggctactgaaatgtgc-aaaaactgtcatcaaccagcaaa--cttcaaaagatgttgtcctttagtgtgtggcaaggcaattcagttaatggataaatcttccagggttagatacagcattgatcagatcactacaatgattgttaatgagagaaacagaagatcaaacattggtaattgcatggaagctctattccagggaccactgcagtataaagatctaaaaatagatgttaagaccagtccccctccggagtgtatcaacgatttgctccaggcagttgattcccaggaagtgagagattactgtgaaaagaaaggctggattgttaacattacc-----------agtcaggttcaaacagagaggaacatcaaccgggcgatgactatcctacaagcagtaactactttcgctgcagtagccggtgtcgtgtacgttatgtacaagctgttcgctgggcaccagggtgcatacactggtttgccaaataaacgacccaatgtacccactatcaggacagcaaaagtgcaaggccctgggtttgattacgcagtggccatggctaaaagaaacattgttacagcaaccaccagcaaaggggagtttacaatgttgggagtctatgataatgtggccatcttgccaacccacgcctcacctggtgaaagcattgcgatcgacggtaaagaggtggaaattcttgacgccaaagcccttgaagatcaggcaggaactaatcttg-aaattaccataattacactaaagaggaacgagaagttcagagatatcaggccacacattcccacccaaatcaccgaaacaaatgatggagttttgatcgtgaacactagtaagtaccccaacatgtatgttcccgttggtgctgtgaccgaacaggggtatcttaatctcggtggacgacaaaccgctcgtacgct-aatgtacaactttccaactagagcaggtcagtgtggtggtgtcatcacgtgcactggtaaagtcattgggatgcatgttggtgggaacggttcacatgggttcgcggcggccctaaagcggtcatacttcactcagattcaaggtgagattcaatggatgaaaccatcaaaagaagtgggatacccgatcataaatgctccgtccaaaaccaaacttgaacccagcgcttttcactatgtgtttgaaggggtgaaggaaccagcagtccttaccaaaaatgatcccaggctcaggacagactttgaagaagcaatattctctaagtatgtaggcaacaagatcactgatgtggatgagtacatgaaagaggcagtggatcattacgctggccaactcatgtctctagacatcaacacagaacaaatgtgcttggaggacgccatgtacggcaccgatggcctggaagcacttgacttgac-cactagtgctggataccc-ttatgtagcaatgggaaa-gaaaaagagagacatcttgaataagcagactagagacaccaaggaaatgcggagactcttagatacttatggaattaacttaccgcttgtaacatatgttaaagatgaactaaggtcaaaaactaaggtggagcagggaaaatccagattgattgaagcctccagtttgaatgattcagtggccatgagaatggcatttggaaatctctatgcagcatttcacaaaaacccaggagttgtcactggcagtgcagttggttgtgatccagatctattttggagcaagatcccagtgctaatggaagagaagctctttgcttttgactacacaggttatgatgcatcactcagcccggcctggtttgaggcactcaaaatggtgctagagaaaatcggatttggggacagggtggattatattgattacctcaaccattcccaccacctgtacaaaaacaaaacttattgcgtaaaaggcggcatgccatctggctgctcaggcacatcaatttttaactcaatgattaacaacttaatcattaggacactcctactgaaaacctacaagggcatagatttagatcacctaaagatgattgcctatggtgatgatgtaattgcttcctacccccatgaggttgatgctagtctcctagcccaatcaggaaaagactatggactaaccatgactccagcagacaagtcagctacctttgaaacagtcacatgggagaatgtaacattcttgaaaagattctttagagcggatgagaagtatcccttcctcatacatccagtaatgccaatgaaggagattcatgaatcaattagatggacaaaggatcccagaaacacacaggatcacgtgcgctcattgtgcctattggcctggcacaacggcgaagaagaatacaacaagttcttagctaaaatcaggagtgtgccaattgggagagctttattgctcccagagtactctacattgtaccgccgttggctcgactctttttag--taaccctacctcagtcgaatt-ggatt-gggtcatgctgttgtaggg--------------------------------------------------------------------------------------
>KJ170535.1_Human_poliovirus_2_strain_NIE1118427_complete_genome
----------------------------------cagaggcccacgtggcggctagcactccggtattacggtacccttgtgcgcctg-ttttata-ct-cc-c-ct--c--ccgc---aac-ttagaagcacg--aaa-c------caagttcaatag-aa-g-ggggtacaaa-ccagtaccactacgaacaagcacttctgtttccccggtgacattgca-tagactg-ctcacgcggttgaaagtgatcgatccgttacccgcttgtgtacttcgaaaagcctagtatcgccttggaatcttcgacgcgttgcgctcagcacccgacc-ccggggtgtagcttaggctgatgagtctggacattcctcaccggtgacggtggtccaggctgcgttggcggc--ctacctatgg-ctaacgccataggacgttagatgtg-aacaaggtgtgaagagcctattgagctacataagagtcctccggcccctgaatgcggctaatcctaaccacggaacaggcgg-tcgcgaaccagtgactggcttgtcgtaacgcgcaagtctgtggcggaa-ccgactactttgggtgtccgtgtttcc-t-gtta-tttttat-c--atggctgcttatggtgacaa-tcagag------attgttatcataaagcgaattggattggccatccggtgagtgttgtgtcaggtatacaactgttt-gttggaa-ccactgtg-----------------ttagcttt-------------act-tctcatttaaccaattaatcaaaaacaatacgaggata--------------aaacaacaatact------aca---atgggcgcccaagtttcatcacagaaagttggagcccacgaaaattcaaacagagcctatggcgggtccaccatcaattacactacaatcaattactatagggactctgcaagcaatgcagcaagcaagcaagattttgcacaagatccgtccaagttcaccgaacccattaaggacgtccttattaagaccgctcccatgctaaactccccaaacattgaggcgtgtggttatagtgacagggtaatgcagctaactctgggcaattcaacgatcaccacccaagaagcggccaattctgttgttgcctacggtagatggcctgaatacatcagagataccgaggcaaatcctgtagaccaaccaaccgagcccgatgtagccgcgtgcaggttctacacattagataccgtcacttggcgcaaggagtccagagggtggtggtggaaactaccagacgc---tttaaaagacatggggttatttggtcaaaacatgttttatcactatcttgggagggctggctacacagtgcacgtacagtgcaatgcttcaaagtttcatcaaggagctctaggggtgtttgcagttccagaaatgtgtttagctggtgatag---cacaactcacatgttcacaaagtacgagaatgcgaatccaggcgaaaaaggaggtgaattcaaagggagtttcacccttgataccaacgccactaaccctgcacggaacttctgcccagttgattacctcttcgggagtggagtgctggtagggaatgcatt-tgtttatccacatcaaataataaacctgcgcac--------taacaactgtgctacgctagtattgccctatgtaaactcactctcaatagatagcatgacaaagcacaacaactgggggatcgctatcctccccctggcgccactagactttgccactgaatcttccactgagatacccattacactgaccattgctcccatgtgctgcgaattcaatggtttacgcaacatcactgtgccaagaacccaaggattaccagtcctgaacactccagggagtaaccagtacctgaccgcagacaattaccagtctccgtgtgcgatacctgagtttgatgtcactccacccatagacataccaggggaggtgcgcaacatgatggaattggcggaaatagacaccatgatacccctcaacttgacaagtcaacgcaagaacacaatggacatgtatagagtcgagttgagcg---acacgg----ctcactctgacacgccgatcttgtgtctctcgttgtcccccgcttcagaccccagattggcacacactatgttgggtgagatattaaattactacacacactgggcagggtccttgaaatttacctttctcttttgcggctcaatgatggccaccggaaagttattggtttcttacgcaccacccggagcagaggcccccaagagtcgcaaagaagcaatgcttgggacacatgtgatatgggacattgggttgcagtcttcatgcactatggtggtaccttggatcagtaataccacatacagacaaaccatcaacgatagtttcacagaaggtggctacattagcatgttctatcaaactagggttgttgtcccgttgtccacacccagaaagatggacatcctgggttttgtgtcagcctgtaatgacttcagtgtgcgcttactgcgagatacaacacacattagtcaagaggctatg---------ccacaagga---attggtgacatgattgagggggccgttgaagggattactaaaa-------------------atgcattggttcccccgacttccaccaatagcctgcctgacacaaagccga-gcggtccagcccactccaaggagatacctgcattgacagccgtggagacaggggctaccaatccgttggtgccttcggacaccgtgcaaacgcgccatgtcatccagagacgaacgcgatcagagtccacggttgagtcattctttgcaagaggggcttgcgtggctatcattgaggtgga------caatgatgcaccgacaaagcgcgccag---cagattgttttcggtttggaaaataacttacaaagatactgttcaactgagacgcaaactggaatttttcacatattcgagatttgacatggagttcacttttgtggtcacctcaaactacattgatgcaaataacggacatgcattgaaccaagtttatcagataatgtatataccacccggagcacctatccctggtaaatggaatgactatacgtggcagacgtcctctaacccgtcggtgttttacacctatggggcgcccccagcaagaatatcagtgccctacgtgggaattgctaatgcgtattcccacttttatgatgggtttgcaaaagtaccactagcgggtcaagcctcaactgaa---ggcgattcgttgtacggtgctgcctcactgaatgattttggatcactggctgttcgcgtggtaaatgatcacaaccccacgcggctcacctccaagatcagagtgtacatgaagccaaagcatgtcagagtctggtgcccacgacctccacgagcagtcccatacttcggaccaggtgttgattataaagatgg---gctcaccccacta---ccagaaaagggattaacgactt---atggatttggacaccaaaacaaagctgtgtacacagctggctacaaaatttgcaattaccacctagctacacaagaagacttgcaaaatgccgtgagtgtcatgtggaacagagacctcttagtggctgaatcaagggcccttggcaccgactcgatcgcaaggtgcagctgtaacacgggtgtgtactactgtgaatccaggagaaaatattatccagtttctttcattgggcccaccttccaatacatggaagccaatgaatattacccggctagatatcaatcacacatgcttattggtcatgggtttgcatcaccgggtgattgtggtggcatacttagatgtcaacacggggtgataggaataatcactgctggtggggaaggcttggttgcattttcagacattagagacctgtatgcttatgaggaggaagctatggagcagggcatttccaactatattgagtcacttggtgctgcatttggtagtggattcactcaacaaattggtgataaagtttccgagctaaccagcatggtaactagcaccattacagagaagttgcttaaaaacttaatcaaaattatctcatcacttgtgatcattaccaggaattatgaggacactaccacagtgcttgccaccctcgccctccttgggtgcgacatctcaccgtggcagtggctaaagaagaaggcatgtgacatcctggaaattccatacgccatcaaacaaggagatagttggttgaagaaattcactgaggcatgtaatgctgcaaagggactggagtgggtgtccaataagatatccaaattcattagttggttgcaggataaaatcatcccacaagcgagagacaaattagagtttgtcactaaactaaagcaattagaaatgcttgaaaatcagatttccaccatacaccaatcttgtccaagtcaagaacatcaggagatcttattcaacaatgtgcggtggctatctatccagtccaagaggtttgcaccactatatgcacatgaagctaaaaggattcaaaagctggagcataccataaataattacgtacagttcaagagcaagcaccgtattgagccagtatgtttgttagtacatggcagtccagggacaggaaaatcagttgcaaccaatctaattgctagagcaatagccgagaaagagaacacctccacatactcactgccacctgatccgtctcactttgatggctacaagcaacagggtgtggttattatggatgacctaaaccaaaatccagacggagcagacatgaaacttttttgtcaaatggtgtccactgtggagtttattccaccgatggcctcgctagaagagaaaggcattttgttcacatctaattacgttttagcctccaccaactccagtcggatcacaccacccacggtggctcacagtgatgcgctggccaggagattcgcatttgacgtggacatacaagtcatgagcgagtactccagagacggaaagctcaacatggcaatggctactgaaatgtgc-aaaaactgtcatcaaccagcaaa--cttcaaaagatgttgtcctttagtgtgtggcaaggcaattcagttaatggataaatcttccagggttagatacagcattgatcagatcactacaatgattgttaatgagagaaacagaagatcaaacattggtaattgcatggaagctctattccagggaccactgcagtataaagatctaaaaatagatgttaagaccagtccccctccggagtgtatcaacgatttgctccaggcagttgattcccaggaagtgagagattactgtgaaaagaaaggctggattgttaacattacc-----------agtcaggttcaaacagagaggaacatcaaccgggcgatgactatcctacaagcagtaactactttcgctgcagtagccggtgtcgtgtacgttatgtacaagctgttcgctgggcaccagggtgcatacactggtttgccaaataaacgacccaatgtacccactatcaggacagcaaaagtgcaaggccctgggtttgattacgcagtggccatggctaaaagaaacattgttacagcaaccaccagcaaaggggagtttacgatgttgggagtctatgataatgtggccatcttgccaacccacgcctcacctggtgaaagcattgcgatcgacggtaaagaggtggaaattcttgacgccaaagcccttgaagatcaggcaggaactaatcttg-aaattaccataattacactaaagaggaacgagaagttcagagatatcaggccacacattcccacccaaatcaccgaaacaaatgatggagttttgatcgtgaacactagtaagtaccccaacatgtatgttcccgttggtgctgtgaccgaacaggggtatcttaatctcggtggacgacaaaccgctcgtacgct-aatgtacaactttccaactagagcaggtcagtgtggtggtgtcatcacgtgcactggtaaagtcattgggatgcatgttggtgggaacggttcacatgggttcgcggcggccctaaagcggtcatacttcactcagattcaaggtgagattcaatggatgaaaccatcaaaagaagtgggatacccgatcataaatgctccgtccaaaaccaaacttgaacccagcgcttttcactatgtgtttgaaggggtgaaggaaccagcagtccttaccaaaaatgatcccaggctcaggacagactttgaagaagcaatattctctaagtatgtaggcaacaagatcactgatgtggatgagtacatgaaagaggcagtggatcattacgctggccaactcatgtctctagacatcaacacagaacaaatgtgcttggaggacgccatgtacggcaccgatggcctggaagcacttgacttgac-cactagtgctggataccc-ttatgtagcaatgggaaa-gaaaaagagagacatcttgaataagcagactagagacaccaaggaaatgcggagactcttagatacttatggaattaacttaccgcttgtaacatatgttaaagatgaactaaggtcaaaaactaaggtggagcagggaaaatccagattgattgaagcctccagtttgaatgattcagtggccatgagaatggcatttggaaatctctatgcagcatttcacaaaaacccaggagttgtcactggcagtgcagttggttgtgatccagatctattttggagcaagatcccagtgctaatggaagagaagctctttgcttttgactacacaggttatgatgcatcactcagcccggcctggtttgaggcactcaaaatggtgctagagaaaatcggatttggggacagggtggattatattgattacctcaaccattcccaccacctgtacaaaaacaaaacttattgcgtaaaaggcggcatgccatctggctgctcaggcacatcaatttttaactcaatgattaacaacttaatcattaggacactcctactgaaaacctacaagggcatagatttagatcacctaaagatgattgcctatggtgatgatgtaattgcttcctacccccatgaggttgatgctagtctcctagcccaatcaggaaaagactatggactaaccatgactccagcagacaagtcagctacctttgaaacagtcacatgggagaatgtaacattcttgaaaagattctttagagcggatgagaagtatcccttcctcatacatccagtaatgccaatgaaggagattcatgaatcaattagatggacaaaggatcccagaaacacacaggatcacgtgcgctcattgtgcctattggcctggcacaacggcgaagaagaatacaacaagttcttagctaaaatcaggagtgtgccaattgggagagctttattgctcccagagtactctacattgtaccgccgttggctcgactctttttag--taaccctacctcagtcgaatt-ggatt-gggtcatgctgttgtaggg--------------------------------------------------------------------------------------
>KJ170536.1_Human_poliovirus_2_strain_NIE1118428_complete_genome
----------------------------------cagaggcccacgtggcggctagcactccggtattacggtacccttgtgcgcctg-ttttata-ct-cc-c-ct--c--ccgc---aac-ttagaagcacg--aaa-c------caagttcaatag-aa-g-ggggtacaaa-ccagtaccactacgaacaagcacttctgtttccccggtgacattgca-tagactg-ctcacgcggttgaaagtgatcgatccgttacccgcttgtgtacttcgaaaagcctagtatcgccttggaatcttcgacgcgttgcgctcagcacccgacc-ccggggtgtagcttaggctgatgagtctggacattcctcaccggtgacggtggtccaggctgcgttggcggc--ctacctatgg-ctaacgccataggacgttagatgtg-aacaaggtgtgaagagcctattgagctacataagagtcctccggcccctgaatgcggctaatcctaaccacggaacaggcgg-tcgcgaaccagtgactggcttgtcgtaacgcgcaagtctgtggcggaa-ccgactactttgggtgtccgtgtttcc-t-gtta-tttttat-c--atggctgcttatggtgacaa-tcagag------attgttatcataaagcgaattggattggccatccggtgagtgttgtgtcaggtatacaactgttt-gttggaa-ccactgtg-----------------ttagcttt-------------act-tctcatttaaccaattaatcaaaaacaatacgaggata--------------aaacaacaatact------aca---atgggcgcccaagtttcatcacagaaagttggagcccacgaaaattcaaacagagcctatggcgggtccaccatcaattacactacaatcaattactatagggactctgcaagcaatgcagcaagcaagcaagattttgcacaagatccgtccaagttcaccgaacccattaaggacgtccttattaagaccgctcccatgctaaactccccaaacattgaggcgtgtggttatagtgacagggtaatgcagctaactctgggcaattcaacgatcaccacccaagaagcggccaattctgttgttgcctacggtagatggcctgaatacatcagagataccgaggcaaatcctgtagaccaaccaaccgagcccgatgtagccgcgtgcaggttctacacattagataccgtcacttggcgcaaggagtccagagggtggtggtggaaactaccagacgc---tttaaaagacatggggttatttggtcaaaacatgttttatcactatcttgggagggctggctacacagtgcacgtacagtgcaatgcttcaaagtttcatcaaggagctctaggggtgtttgcagttccagaaatgtgtttagctggtgatag---cacaactcacatgttcacaaagtacgagaatgcgaatccaggcgaaaaaggaggtgaattcaaagggagtttcacccttgataccaacgccactaaccctgcacggaacttctgcccagttgattacctcttcgggagtggagtgctggtagggaatgcatt-tgtttatccacatcaaataataaacctgcgcac--------taacaactgtgctacgctagtattgccctatgtaaactcactctcaatagatagcatgacaaagcacaacaactgggggatcgctatcctccccctggcgccactagactttgccactgaatcttccactgagatacccattacactgaccattgctcccatgtgctgcgaattcaatggtttacgcaacatcactgtgccaagaacccaaggattaccagtcctgaacactccagggagtaaccagtacctgaccgcagacaattaccagtctccgtgtgcgatacctgagtttgatgtcactccacccatagacataccaggggaggtgcgcaacatgatggaattggcggaaatagacaccatgatacccctcaacttgacaagtcaacgcaagaacacaatggacatgtatagagtcgagttgagcg---acacgg----ctcactctgacacgccgatcttgtgtctctcgttgtcccccgcttcagaccccagattggcacacactatgttgggtgagatattaaattactacacacactgggcagggtccttgaaatttacctttctcttttgcggctcaatgatggccaccggaaagttattggtttcttacgcaccacccggagcagaggcccccaagagtcgcaaagaagcaatgcttgggacacatgtgatatgggacattgggttgcagtcttcatgcactatggtggtaccttggatcagtaataccacatacagacaaaccatcaacgatagtttcacagaaggtggctacattagcatgttctatcaaactagggttgttgtcccgttgtccacacccagaaagatggacatcctgggttttgtgtcagcctgtaatgacttcagtgtgcgcttactgcgagatacaacacacattagtcaagaggctatg---------ccacaagga---attggtgacatgattgagggggccgttgaagggattactaaaa-------------------atgcattggttcccccgacttccaccaatagcctgcctgacacaaagccga-gcggtccagcccactccaaggagatacctgcattgacagccgtggagacaggggctaccaatccgttggtgccttcggacaccgtgcaaacgcgccatgtcatccagagacgaacgcgatcagagtccacggttgagtcattctttgcaagaggggcttgcgtggctatcattgaggtgga------caatgatgcaccgacaaagcgcgccag---cagattgttttcggtttggaaaataacttacaaagatactgttcaactgagacgcaaactggaatttttcacatattcgagatttgacatggagttcacttttgtggtcacctcaaactacattgatgcaaataacggacatgcattgaaccaagtttatcagataatgtatataccacccggagcacctatccctggtaaatggaatgactatacgtggcagacgtcctctaacccgtcggtgttttacacctatggggcgcccccagcaagaatatcagtgccctacgtgggaattgctaatgcgtattcccacttttatgatgggtttgcaaaagtaccactagcgggtcaagcctcaactgaa---ggcgattcgttgtacggtgctgcctcactgaatgattttggatcactggctgttcgcgtggtaaatgatcacaaccccacgcggctcacctccaagatcagagtgtacatgaagccaaagcatgtcagagtctggtgcccacgacctccacgagcagtcccatacttcggaccaggtgttgattataaagatgg---gctcaccccacta---ccagaaaagggattaacgactt---atggatttggacaccaaaacaaagctgtgtacacagctggctacaaaatttgcaattaccacctagctacacaagaagacttgcaaaatgccgtgagtgtcatgtggaacagagacctcttagtggctgaatcaagggcccttggcaccgactcgatcgcaaggtgcagctgtaacacgggtgtgtactactgtgaatccaggagaaaatattatccagtttctttcattgggcccaccttccaatacatggaagccaatgaatattacccggctagatatcaatcacacatgcttattggtcatgggtttgcatcaccgggtgattgtggtggcatacttagatgtcaacacggggtgataggaataatcactgctggtggggaaggcttggttgcattttcagacattagagacctgtatgcttatgaggaggaagctatggagcagggcatttccaactatattgagtcacttggtgctgcatttggtagtggattcactcaacaaattggtgataaagtttccgagctaaccagcatggtaactagcaccattacagagaagttgcttaaaaacttaatcaaaattatctcatcacttgtgatcattaccaggaattatgaggacactaccacagtgcttgccaccctcgccctccttgggtgcgacatctcaccgtggcagtggctaaagaagaaggcatgtgacatcctggaaattccatacgccatcaaacaaggagatagttggttgaagaaattcactgaggcatgtaatgctgcaaagggactggagtgggtgtccaataagatatccaaattcattagttggttgcaggataaaatcatcccacaagcgagagacaaattagagtttgtcactaaactaaagcaattagaaatgcttgaaaatcagatttccaccatacaccaatcttgtccaagtcaagaacatcaggagatcttattcaacaatgtgcggtggctatctatccagtccaagaggtttgcaccactatatgcacatgaagctaaaaggattcaaaagctggagcataccataaataattacgtacagttcaagagcaagcaccgtattgagccagtatgtttgttagtacatggcagtccagggacaggaaaatcagttgcaaccaatctaattgctagagcaatagccgagaaagagaacacctccacatactcactgccacctgatccgtctcactttgatggctacaagcaacagggtgtggttattatggatgacctaaaccaaaatccagacggagcagacatgaaacttttttgtcaaatggtgtccactgtggagtttattccaccgatggcctcgctagaagagaaaggcattttgttcacatctaattacgttttagcctccaccaactccagtcggatcacaccacccacggtggctcacagtgatgcgctggccaggagattcgcatttgacgtggacatacaagtcatgagcgagtactccagagacggaaagctcaacatggcaatggctactgaaatgtgc-aaaaactgtcatcaaccagcaaa--cttcaaaagatgttgtcctttagtgtgtggcaaggcaattcagttaatggataaatcttccagggttagatacagcattgatcagatcactacaatgattgttaatgagagaaacagaagatcaaacattggtaattgcatggaagctctattccagggaccactgcagtataaagatctaaaaatagatgttaagaccagtccccctccggagtgtatcaacgatttgctccaggcagttgattcccaggaagtgagagattactgtgaaaagaaaggctggattgttaacattacc-----------agtcaggttcaaacagagaggaacatcaaccgggcgatgactatcctacaagcagtaactactttcgctgcagtagccggtgtcgtgtacgttatgtacaagctgttcgctgggcaccagggtgcatacactggtttgccaaataaacgacccaatgtacccactatcaggacagcaaaagtgcaaggccctgggtttgattacgcagtggccatggctaaaagaaacattgttacagcaaccaccagcaaaggggagtttacgatgttgggagtctatgataatgtggccatcttgccaacccacgcctcacctggtgaaagcattgcgatcgacggtaaagaggtggaaattcttgacgccaaagcccttgaagatcaggcaggaactaatcttg-aaattaccataattacactaaagaggaacgagaagttcagagatatcaggccacacattcccacccaaatcaccgaaacaaatgatggagttttgatcgtgaacactagtaagtaccccaacatgtatgttcccgttggtgctgtgaccgaacaggggtatcttaatctcggtggacgacaaaccgctcgtacgct-aatgtacaactttccaactagagcaggtcagtgtggtggtgtcatcacgtgcactggtaaagtcattgggatgcatgttggtgggaacggttcacatgggttcgcggcggccctaaagcggtcatacttcactcagattcaaggtgagattcaatggatgaaaccatcaaaagaagtgggatacccgatcataaatgctccgtccaaaaccaaacttgaacccagcgcttttcactatgtgtttgaaggggtgaaggaaccagcagtccttaccaaaaatgatcccaggctcaggacagactttgaagaagcaatattctctaagtatgtaggcaacaagatcactgatgtggatgagtacatgaaagaggcagtggatcattacgctggccaactcatgtctctagacatcaacacagaacaaatgtgcttggaggacgccatgtacggcaccgatggcctggaagcacttgacttgac-cactagtgctggataccc-ttatgtagcaatgggaaa-gaaaaagagagacatcttgaataagcagactagagacaccaaggaaatgcggagactcttagatacttatggaattaacttaccgcttgtaacatatgttaaagatgaactaaggtcaaaaactaaggtggagcagggaaaatccagattgattgaagcctccagtttgaatgattcagtggccatgagaatggcatttggaaatctctatgcagcatttcacaaaaacccaggagttgtcactggcagtgcagttggttgtgatccagatctattttggagcaagatcccagtgctaatggaagagaagctctttgcttttgactacacaggttatgatgcatcactcagcccggcctggtttgaggcactcaaaatggtgctagagaaaatcggatttggggacagggtggattatattgattacctcaaccattcccaccacctgtacaaaaacaaaacttattgcgtaaaaggcggcatgccatctggctgctcaggcacatcaatttttaactcaatgattaacaacttaatcattaggacactcctactgaaaacctacaagggcatagatttagatcacctaaagatgattgcctatggtgatgatgtaattgcttcctacccccatgaggttgatgctagtctcctagcccaatcaggaaaagactatggactaaccatgactccagcagacaagtcagctacctttgaaacagtcacatgggagaatgtaacattcttgaaaagattctttagagcggatgagaagtatcccttcctcatacatccagtaatgccaatgaaggagattcatgaatcaattagatggacaaaggatcccagaaacacacaggatcacgtgcgctcattgtgcctattggcctggcacaacggcgaagaagaatacaacaagttcttagctaaaatcaggagtgtgccaattgggagagctttattgctcccagagtactctacattgtaccgccgttggctcgactctttttag--taaccctacctcagtcgaatt-ggatt-gggtcatgctgttgtaggg--------------------------------------------------------------------------------------
>KJ170552.1_Human_poliovirus_2_strain_NIE1118429_complete_genome
----------------------------------cagaggcccacgtggcggctagcactccggtattacggtacccttgtgcgcctg-ttttata-ct-cc-c-ct--c--ccgc---aac-ttagaagcacg--aaa-c------caagttcaatag-aa-g-ggggtacaaa-ccagtaccactacgaacaagcacttctgtttccccggtgacattgca-tagactg-ctcacgcggttgaaagtgatcgatccgttacccgcttgtgtacttcgaaaagcctagtatcgccttggaatcttcgacgcgttgcgctcagcacccgacc-ccggggtgtagcttaggctgatgagtctggacattcctcaccggtgacggtggtccaggctgcgttggcggc--ctacctatgg-ctaacgccataggacgttagatgtg-aacaaggtgtgaagagcctattgagctacataagagtcctccggcccctgaatgcggctaatcctaaccacggaacaggcgg-tcgcgaaccagtgactggcttgtcgtaacgcgcaagtctgtggcggaa-ccgactactttgggtgtccgtgtttcc-t-gtta-tttttat-c--atggctgcttatggtgacaa-tcagag------attgttatcataaagcgaattggattggccatccggtgagtgttgtgtcaggtatacaactgttt-gttggaa-ccactgtg-----------------ttagcttt-------------act-tctcatttaaccaattaatcaaaaacaatacgaggata--------------aaacaacaatact------aca---atgggcgcccaagtttcatcacagaaagttggagcccacgaaaattcaaacagagcctatggcgggtccaccatcaattacactacaatcaattactatagggactctgcaagcaatgcagcaagcaagcaagattttgcacaagatccgtccaagttcaccgaacccattaaggacgtccttattaagaccgctcccatgctaaactccccaaacattgaggcgtgtggttatagtgacagggtaatgcagctaactctgggcaattcaacgatcaccacccaagaagcggccaattctgttgttgcctacggtagatggcctgaatacatcagagataccgaggcaaatcctgtagaccaaccaaccgagcccgatgtagccgcgtgcaggttctacacattagataccgtcacttggcgcaaggagtccagagggtggtggtggaaactaccagacgc---tttaaaagacatggggttatttggtcaaaacatgttttatcactatcttgggagggctggctacacagtgcacgtacagtgcaatgcttcaaagtttcatcaaggagctctaggggtgtttgcagttccagaaatgtgtttagctggtgatag---cacaactcacatgttcacaaagtacgagaatgcgaatccaggcgaaaaaggaggtgaattcaaagggagtttcacccttgataccaacgccactaaccctgcacggaacttctgcccagttgattacctcttcgggagtggagtgctggtagggaatgcatt-tgtttatccacatcaaataataaacctgcgcac--------taacaactgtgctacgctagtattgccctatgtaaactcactctcaatagatagcatgacaaagcacaacaactgggggatcgctatcctccccctggcgccactagactttgccactgaatcttccactgagatacccattacactgaccattgctcccatgtgctgcgaattcaatggtttacgcaacatcactgtgccaagaacccaaggattaccagtcctgaacactccagggagtaaccagtacctgaccgcagacaattaccagtctccgtgtgcgatacctgagtttgatgtcactccacccatagacataccaggggaggtgcgcaacatgatggaattggcggaaatagacaccatgatacccctcaacttgacaagtcaacgcaagaacacaatggacatgtatagagtcgagttgagcg---acacgg----ctcactctgacacgccgatcttgtgtctctcgttgtcccccgcttcagaccccagattggcacacactatgttgggtgagatattaaattactacacacactgggcagggtccttgaaatttacctttctcttttgcggctcaatgatggccaccggaaagttattggtttcttacgcaccacccggagcagaggcccccaagagtcgcaaagaagcaatgcttgggacacatgtgatatgggacattgggttgcagtcttcatgcactatggtggtaccttggatcagtaataccacatacagacaaaccatcaacgatagtttcacagaaggtggctacattagcatgttctatcaaactagggttgttgtcccgttgtccacacccagaaagatggacatcctgggttttgtgtcagcctgtaatgacttcagtgtgcgcttactgcgagatacaacacacattagtcaagaggctatg---------ccacaagga---attggtgacatgattgagggggccgttgaagggattactaaaa-------------------atgcattggttcccccgacttccaccaatagcctgcctgacacaaagccga-gcggtccagcccactccaaggagatacctgcattgacagccgtggagacaggggctaccaatccgttggtgccttcggacaccgtgcaaacgcgccatgtcatccagagacgaacgcgatcagagtccacggttgagtcattctttgcaagaggggcttgcgtggctatcattgaggtgga------caatgatgcaccgacaaagcgcgccag---cagattgttttcggtttggaaaataacttacaaagatactgttcaactgagacgcaaactggaatttttcacatattcgagatttgacatggagttcacttttgtggtcacctcaaactacattgatgcaaataacggacatgcattgaaccaagtttatcagataatgtatataccacccggagcacctatccctggtaaatggaatgactatacgtggcagacgtcctctaacccgtcggtgttttacacctatggggcgcccccagcaagaatatcagtgccctacgtgggaattgctaatgcgtattcccacttttatgatgggtttgcaaaagtaccactagcgggtcaagcctcaactgaa---ggcgattcgttgtacggtgctgcctcactgaatgattttggatcactggctgttcgcgtggtaaatgatcacaaccccacgcggctcacctccaagatcagagtgtacatgaagccaaagcatgtcagagtctggtgcccacgacctccacgagcagtcccatacttcggaccaggtgttgattataaagatgg---gctcaccccacta---ccagaaaagggattaacgactt---atggatttggacaccaaaacaaagctgtgtacacagctggctacaaaatttgcaattaccacctagctacacaagaagacttgcaaaatgccgtgagtgtcatgtggaacagagacctcttagtggctgaatcaagggcccttggcaccgactcgatcgcaaggtgcagctgtaacacgggtgtgtactactgtgaatccaggagaaaatattatccagtttctttcattgggcccaccttccaatacatggaagccaatgaatattacccggctagatatcaatcacacatgcttattggtcatgggtttgcatcaccgggtgattgtggtggcatacttagatgtcaacacggggtgataggaataatcactgctggtggggaaggcttggttgcattttcagacattagagacctgtatgcttatgaggaggaagctatggagcagggcatttccaactatattgagtcacttggtgctgcatttggtagtggattcactcaacaaattggtgataaagtttccgagctaaccagcatggtaactagcaccattacagagaagttgcttaaaaacttaatcaaaattatctcatcacttgtgatcattaccaggaattatgaggacactaccacagtgcttgccaccctcgccctccttgggtgcgacatctcaccgtggcagtggctaaagaagaaggcatgtgacatcctggaaattccatacgccatcaaacaaggagatagttggttgaagaaattcactgaggcatgtaatgctgcaaagggactggagtgggtgtccaataagatatccaaattcattagttggttgcaggataaaatcatcccacaagcgagagacaaattagagtttgtcactaaactaaagcaattagaaatgcttgaaaatcagatttccaccatacaccaatcttgtccaagtcaagaacatcaggagatcttattcaacaatgtgcggtggctatctatccagtccaagaggtttgcaccactatatgcacatgaagctaaaaggattcaaaagctggagcataccataaataattacgtacagttcaagagcaagcaccgtattgagccagtatgtttgttagtacatggcagtccagggacaggaaaatcagttgcaaccaatctaattgctagagcaatagccgagaaagagaacacctccacatactcactgccacctgatccgtctcactttgatggctacaagcaacagggtgtggttattatggatgacctaaaccaaaatccagacggagcagacatgaaacttttttgtcaaatggtgtccactgtggagtttattccaccgatggcctcgctagaagagaaaggcattttgttcacatctaattacgttttagcctccaccaactccagtcggatcacaccacccacggtggctcacagtgatgcgctggccaggagattcgcatttgacgtggacatacaagtcatgagcgagtactccagagacggaaagctcaacatggcaatggctactgaaatgtgc-aaaaactgtcatcaaccagcaaa--cttcaaaagatgttgtcctttagtgtgtggcaaggcaattcagttaatggataaatcttccagggttagatacagcattgatcagatcactacaatgattgttaatgagagaaacagaagatcaaacattggtaattgcatggaagctctattccagggaccactgcagtataaagatctaaaaatagatgttaagaccagtccccctccggagtgtatcaacgatttgctccaggcagttgattcccaggaagtgagagattactgtgaaaagaaaggctggattgttaacattacc-----------agtcaggttcaaacagagaggaacatcaaccgggcgatgactatcctacaagcagtaactactttcgctgcagtagccggtgtcgtgtacgttatgtacaagctgttcgctgggcaccagggtgcatacactggtttgccaaataaacgacccaatgtacccactatcaggacagcaaaagtgcaaggccctgggtttgattacgcagtggccatggctaaaagaaacattgttacagcaaccaccagcaaaggggagtttacgatgttgggagtctatgataatgtggccatcttgccaacccacgcctcacctggtgaaagcattgcgatcgacggtaaagaggtggaaattcttgacgccaaagcccttgaagatcaggcaggaactaatcttg-aaattaccataattacactaaagaggaacgagaagttcagagatatcaggccacacattcccacccaaatcaccgaaacaaatgatggagttttgatcgtgaacactagtaagtaccccaacatgtatgttcccgttggtgctgtgaccgaacaggggtatcttaatctcggtggacgacaaaccgctcgtacgct-aatgtacaactttccaactagagcaggtcagtgtggtggtgtcatcacgtgcactggtaaagtcattgggatgcatgttggtgggaacggttcacatgggttcgcggcggccctaaagcggtcatacttcactcagattcaaggtgagattcaatggatgaaaccatcaaaagaagtgggatacccgatcataaatgctccgtccaaaaccaaacttgaacccagcgcttttcactatgtgtttgaaggggtgaaggaaccagcagtccttaccaaaaatgatcccaggctcaggacagactttgaagaagcaatattctctaagtatgtaggcaacaagatcactgatgtggatgagtacatgaaagaggcagtggatcattacgctggccaactcatgtctctagacatcaacacagaacaaatgtgcttggaggacgccatgtacggcaccgatggcctggaagcacttgacttgac-cactagtgctggataccc-ttatgtagcaatgggaaa-gaaaaagagagacatcttgaataagcagactagagacaccaaggaaatgcggagactcttagatacttatggaattaacttaccgcttgtaacatatgttaaagatgaactaaggtcaaaaactaaggtggagcagggaaaatccagattgattgaagcctccagtttgaatgattcagtggccatgagaatggcatttggaaatctctatgcagcatttcacaaaaacccaggagttgtcactggcagtgcagttggttgtgatccagatctattttggagcaagatcccagtgctaatggaagagaagctctttgcttttgactacacaggttatgatgcatcactcagcccggcctggtttgaggcactcaaaatggtgctagagaaaatcggatttggggacagggtggattatattgattacctcaaccattcccaccacctgtacaaaaacaaaacttattgcgtaaaaggcggcatgccatctggctgctcaggcacatcaatttttaactcaatgattaacaacttaatcattaggacactcctactgaaaacctacaagggcatagatttagatcacctaaagatgattgcctatggtgatgatgtaattgcttcctacccccatgaggttgatgctagtctcctagcccaatcaggaaaagactatggactaaccatgactccagcagacaagtcagctacctttgaaacagtcacatgggagaatgtaacattcttgaaaagattctttagagcggatgagaagtatcccttcctcatacatccagtaatgccaatgaaggagattcatgaatcaattagatggacaaaggatcccagaaacacacaggatcacgtgcgctcattgtgcctattggcctggcacaacggcgaagaagaatataacaagttcttagctaaaatcaggagtgtgccaattgggagagctttattgctcccagagtactctacattgtaccgccgttggctcgactctttttag--taaccctacctcagtcgaatt-ggatt-gggtcatgctgttgtaggg--------------------------------------------------------------------------------------
>KJ170534.1_Human_poliovirus_2_strain_NIE1118424_complete_genome
----------------------------------cagagacccacgtggcggctagcactccggtattacggtacccttgtgcgcctg-ttttata-ct-cc-c-ct--c--ccgc---aac-ttagaagcacg--aaa-c------caagttcaatag-aa-g-ggggtacaaa-ccagtaccactacgaacaagcacttctgtttccccggtgacattgca-tagactg-ctcacgcggttgaaagtgatcgatccgttacccgcttgtgtacttcgaaaagcctagtatcgccttggaatcttcgacgcgttgcgctcagcacccgacc-ccggggtgtagcttaggctgatgagtctggacattcctcaccggtgacggtggtccaggctgcgttggcggc--ctacctatgg-ctaacgccataggacgttagatgtg-aacaaggtgtgaagagcctattgagctacataagagtcctccggcccctgaatgcggctaatcctaaccacggagcaggcgg-tcgcgaaccagtgactggcttgtcgtaacgcgcaagtctgtggcggaa-ccgactactttgggtgtccgtgtttcc-t-gtta-tttttat-c--atggctgcttatggtgacaa-tcagag------attgttatcataaagcgaattggattggccatccggtgagtgttgtgtcaggtatacaactgttt-gttggaa-ccactgtg-----------------ttagcttt-------------act-tctcatttaaccaattaatcaaaaacaatacgaggata--------------aaacaacaatact------aca---atgggcgcccaagtttcatcacagaaagttggagcccacgaaaattcaaacagagcctatggcgggtccaccatcaattacactacaatcaattactatagggactctgcaagcaatgcagcaagcaagcaagattttgcacaagatccgtccaagttcaccgaacccattaaggacgtccttattaagaccgctcccatgctaaactccccaaacattgaggcgtgtggttatagtgacagggtaatgcagctaactctgggcaattcaacgatcaccacccaagaagcggccaattctgttgttgcctacggtagatggcctgaatacatcagagataccgaggcaaatcctgtagaccaaccaaccgagcccgatgtagccgcgtgcaggttctacacattagataccgtcacttggcgcaaggagtccagagggtggtggtggaaactaccagacgc---tttaaaagacatggggttatttggtcaaaacatgttttatcactatcttgggagggctggctacacagtgcacgtacagtgcaatgcttcaaagtttcatcaaggagctctaggggtgtttgcagttccagaaatgtgtttagctggtgatag---cacaactcacatgttcacaaagtacgagaatgcgaatccaggcgaaaaaggaggtgaattcaaagggagtttcacccttgataccaacgccactaaccctgcacggaacttctgcccagttgattacctcttcgggagtggagtgctggtagggaatgcatt-tgtttatccacatcaaataataaacctgcgcac--------taacaactgtgctacgctagtattgccctatgtaaactcactctcaatagatagcatgacaaagcacaacaactgggggatcgctatcctccccctggcgccactagactttgccactgaatcttccactgagatacccattacactgaccattgctcccatgtgctgcgaattcaatggtttacgcaacatcactgtgccaagaacccaaggattaccagtcctgaacactccagggagtaaccagtacctgaccgcagacaattaccagtctccgtgtgcgatacctgagtttgatgtcactccacccatagacataccaggggaggtgcgcaacatgatggaattggcggaaatagacaccatgatacccctcaacttgacaagtcaacgcaagaacacaatggacatgtatagagtcgagttgagcg---acacgg----ctcactctgacacgccgatcttgtgtctctcgttgtcccccgcttcagaccccagattggcacacactatgttgggtgagatattaaattactacacacactgggcagggtccttgaaatttacctttctcttttgcggctcaatgatggccaccggaaagttattggtttcttacgcaccacccggagcagaggcccccaagagtcgcaaagaagcaatgcttgggacacatgtgatatgggacattgggttgcagtcttcatgcactatggtggtaccttggatcagtaataccacatacagacaaaccatcaacgatagtttcacagaaggtggctacattagcatgttctatcaaactagggttgttgtcccgttgtccacacccagaaagatggacatcctgggttttgtgtcagcctgtaatgacttcagtgtgcgcttactgcgagatacaacacacattagtcaagaggctatg---------ccacaagga---attggtgacatgattgagggggccgttgaagggattactaaaa-------------------atgcattggttcccccgacttccaccaatagcctgcctgacacaaagccga-gcggtccagcccactccaaggagatacctgcattgacagccgtggagacaggggctaccaatccgttggtgccttcggacaccgtgcaaacgcgccatgtcatccagagacgaacgcgatcagagtccacggttgagtcattctttgcaagaggggcttgcgtggctatcattgaggtgga------caatgatgcaccgacaaagcgcgccag---cagattgttttcggtttggaaaataacttacaaagatactgttcaactgagacgcaaactggaatttttcacatattcgagatttgacatggagttcacttttgtggtcacctcaaactacactgatgcaaataacggacatgcattgaaccaagtttatcagataatgtatataccacccggagcacctatccctggtaaatggaatgactatacgtggcagacgtcctctaacccgtcggtgttttacacctatggggcgcccccagcaagaatatcagtgccctacgtgggaattgctaatgcgtattcccacttttatgatgggtttgcaaaagtaccactagcgggtcaagcctcaactgaa---ggcgattcgttgtacggtgctgcctcactgaatgattttggatcactggctgttcgcgtggtaaatgatcacaaccccacgcggctcacctccaagatcagagtgtacatgaagccaaagcatgtcagagtctggtgcccacgacctccacgagcagtcccatacttcggaccaggtgttgattataaagatgg---gctcaccccacta---ccagaaaagggattaacgactt---atggatttggacaccaaaacaaagctgtgtacacagctggctacaaaatttgcaattaccacctagctacacaagaagacttgcaaaatgccgtgagtgtcatgtggaacagagacctcttagtggctgaatcaagggcccttggcaccgactcgatcgcaaggtgcagctgtaacacgggtgtgtactactgtgaatccaggagaaaatattatccagtttctttcattgggcccaccttccaatacatggaagccaatgaatattacccggctagatatcaatcacacatgcttattggtcatgggtttgcatcaccgggtgattgtggtggcatacttagatgtcaacacggggtgataggaataatcactgctggtggggaaggcttggttgcattttcagacattagagacctgtatgcttatgaggaggaagctatggagcagggcatttccaactatattgagtcacttggtgctgcatttggtagtggattcactcaacaaattggtgataaagtttccgagctaaccagcatggtaactagcaccattacagagaagttgcttaaaaacttaatcaaaattatctcatcacttgtgatcattaccaggaattatgaggacactaccacagtgcttgccaccctcgccctccttgggtgcgacatctcaccgtggcagtggctaaagaagaaggcatgtgacatcctggaaattccatacgccatcaaacaaggagatagttggttgaagaaattcactgaggcatgtaatgctgcaaagggactggagtgggtgtccaataagatatccaaattcattagttggttgcaggataaaatcatcccacaagcgagagacaaattagagtttgtcactaaactaaagcaattagaaatgcttgaaaatcagatttccaccatacaccaatcttgtccaagtcaagaacatcaggagatcttattcaacaatgtgcggtggctatctatccagtccaagaggtttgcaccactatatgcacatgaagctaaaaggattcaaaagctggagcataccataaataattacgtacagttcaagagcaagcaccgtattgagccagtatgtttgttagtacatggcagtccagggacaggaaaatcagttgcaaccaatctaattgctagagcaatagccgagaaagagaacacctccacatactcactgccacctgatccgtctcactttgatggctacaagcaacagggtgtggttattatggatgacctaaaccaaaatccagacggagcagacatgaaacttttttgtcaaatggtgtccactgtggagtttattccaccgatggcctcgctagaagagaaaggcattttgttcacatctaattacgttttagcctccaccaactccagtcggatcacaccacccacggtggctcacagtgatgcgctggccaggagattcgcatttgacgtggacatacaagtcatgagcgagtactccagagacggaaagctcaacatggcaatggctactgaaatgtgc-aaaaactgtcatcaaccagcaaa--cttcaaaagatgttgtcctttagtgtgtggcaaggcaattcagttaatggataaatcttccagggttagatacagcattgatcagatcactacaatgattgttaatgagagaaacagaagatcaaacattggtaattgcatggaagctctattccagggaccactgcagtataaagatctaaaaatagatgttaagaccagtccccctccggagtgtatcaacgatttgctccaggcagttgattcccaggaagtgagagattactgtgaaaagaaaggctggattgttaacattacc-----------agtcaggttcaaacagagaggaacatcaaccgggcgatgactatcctacaagcagtaactactttcgctgcagtagccggtgtcgtgtacgttatgtacaagctgttcgctgggcaccagggtgcatacactggtttgccaaataaacgacccaatgtacccactatcaggacagcaaaagtgcaaggccctgggtttgattacgcagtggccatggctaaaagaaacattgttacagcaaccaccagcaaaggggagtttacgatgttgggagtctatgataatgtggccatcttgccaacccacgcctcacctggtgaaagcattgcgatcgacggtaaagaggtggaaattcttgacgccaaagcccttgaagatcaggcaggaactaatcttg-aaattaccataattacactaaagaggaacgagaagttcagagatatcaggccacacattcccacccaaatcaccgaaacaaatgatggagttttgatcgtgaacactagtaagtaccccaacatgtatgttcccgttggtgctgtgaccgaacaggggtatcttaatctcggtggacgacaaaccgctcgtacgct-aatgtacaactttccaactagagcaggtcagtgtggtggtgtcatcacgtgcactggtaaagtcattgggatgcatgttggtgggaacggttcacatgggttcgcggcggccctaaagcggtcatacttcactcagattcaaggtgagattcaatggatgaaaccatcaaaagaagtgggatacccgatcataaatgctccgtccaaaaccaaacttgaacccagcgcttttcactatgtgtttgaaggggtgaaggaaccagcagtccttaccaaaaatgatcccaggctcaggacagactttgaagaagcaatattctctaagtatgtaggcaacaagatcactgatgtggatgagtacatgaaagaggcagtggatcattacgctggccaactcatgtctctagacatcaacacagaacaaatgtgcttggaggacgccatgtacggcaccgatggcctggaagcacttgacttgac-cactagtgctggataccc-ttatgtagcaatgggaaa-gaaaaagagagacatcttgaataagcagactagagacaccaaggaaatgcggagactcttagatacttatggaattaacttaccgcttgtaacatatgttaaagatgaactaaggtcaaaaactaaggtggagcagggaaaatccagattgattgaagcctccagtttgaatgattcagtggccatgagaatggcatttggaaatctctatgcagcatttcacaaaaacccaggagttgtcactggcagtgcagttggttgtgatccagatctattttggagcaagatcccagtgctaatggaagagaagctctttgcttttgactacacaggttatgatgcatcactcagcccggcctggtttgaggcactcaaaatggtgctagagaaaatcggatttggggacagggtggattatattgattacctcaaccattcccaccacctgtacaaaaacaaaacttattgcgtaaaaggcggcatgccatctggctgctcaggcacatcaatttttaactcaatgattaacaacttaatcattaggacactcctactgaaaacctacaagggcatagatttagatcacctaaagatgattgcctatggtgatgatgtaattgcttcctacccccatgaggttgatgctagtctcctagcccaatcaggaaaagactatggactaaccatgactccagcagacaagtcagctacctttgaaacagtcacatgggagaatgtaacattcttgaaaagattctttagagcggatgagaagtatcccttcctcatacatccagtaatgccaatgaaggagattcatgaatcaattagatggacaaaggatcccagaaacacacaggatcacgtgcgctcattgtgcctattggcctggcacaacggcgaagaagaatacaacaagttcttagctaaaatcaggagtgtgccaattgggagagctttattgctcccagagtactctacattgtaccgccgttggctcgactctttttag--taaccctacctcagtcgaatt-ggatt-gggtcatgctgttgtaggg--------------------------------------------------------------------------------------
>KJ170545.1_Human_poliovirus_2_strain_NIE1118448_complete_genome
----------------------------------cagagacccacgtggcggctagcactccggtattacggtacccttgtgcgcctg-ttttata-ct-cc-c-ct--c--ccgc---aac-ttagaagcacg--aaa-c------caagttcaatag-aa-g-ggggtacaaa-ccagtaccactacgaacaagcacttctgtttccccggtgacattgca-tagactg-ctcacgcggttgaaagtgatcgatccgttacccgcttgtgtacttcgaaaagcctagtatcgccttggaatcttcgacgcgttgcgctcagcacccgacc-ccggggtgtagcttaggctgatgagtctggacattcctcaccggtgacggtggtccaggctgcgttggcggc--ctacctatgg-ctaacgccataggacgttagatgtg-aacaaggtgtgaagagcctattgagctacataagagtcctccggcccctgaatgcggctaatcctaaccacggaacaggcgg-tcgcgaaccagtgactggcttgtcgtaacgcgcaagtctgtggcggaa-ccgactactttgggtgtccgtgtttcc-t-gtta-tttttat-c--atggctgcttatggtgacaa-tcagag------attgttatcataaagcgaattggattggccatccggtgagtgttgtgtcaggtatacaactgttt-gttggaa-ccactgtg-----------------ttagcttt-------------act-tctcatttaaccaattaatcaaaaacaatacgaggata--------------aaacaacaatact------aca---atgggcgcccaagtttcatcacagaaagttggagcccacgaaaattcaaacagagcctatggcgggtccaccatcaattacactacaatcaattactatagggactctgcaagcaatgcagcaagcaagcaagattttgcacaagatccgtccaagttcaccgaacccattaaggacgtccttattaagaccgctcccatgctaaactccccaaacattgaggcgtgtggttatagtgacagggtaatgcagctaactctgggcaattcaacgatcaccacccaagaagcggccaattctgttgttgcctacggtagatggcctgaatacatcagagataccgaggcaaatcctgtagaccaaccaaccgagcccgatgtagccgcgtgcaggttctacacattagataccgtcacttggcgcaaggagtccagagggtggtggtggaaactaccagacgc---tttaaaagacatggggttatttggtcaaaacatgttttatcactatcttgggagggctggctacacagtgcacgtacagtgcaatgcttcaaagtttcatcaaggagctctaggggtgtttgcagttccagaaatgtgtttagctggtgatag---cacaactcacatgttcacaaagtacgagaatgcgaatccaggcgaaaaaggaggtgaattcaaagggagtttcacccttgataccaacgccactaaccctgcacggaacttctgcccagttgattacctcttcgggagtggagtgctggtagggaatgcatt-tgtttatccacatcaaataataaacctgcgcac--------taacaactgtgctacgctagtattgccctatgtaaactcactctcaatagatagcatgacaaagcacaacaactgggggatcgctatcctccccctggcgccactagactttgccactgaatcttccactgagatacccattacactgaccattgctcccatgtgctgcgaattcaatggtttacgcaacatcactgtgccaagaacccaaggattaccagtcctgaacactccagggagtaaccagtacctgaccgcagacaattaccagtctccgtgtgcgatacctgagtttgatgtcactccacccatagacataccaggggaggtgcgcaacatgatggaattggcggaaatagacaccatgatacccctcaacttgacaagtcaacgcaagaacacaatggacatgtatagagtcgagttgagcg---acacgg----ctcactctgacacgccgatcttgtgtctctcgttgtcccccgcttcagaccccagattggcacacactatgttgggtgagatattaaattactacacacactgggcagggtccttgaaatttacctttctcttttgcggctcaatgatggccaccggaaagttattggtttcttacgcaccacccggagcagaggcccccaagagtcgcaaagaagcaatgcttgggacacatgtgatatgggacattgggttgcagtcttcatgcactatggtggtaccttggatcagtaataccacatacagacaaaccatcaacgatagtttcacagaaggtggctacattagcatgttctatcaaactagggttgttgtcccgttgtccacacccagaaagatggacatcctgggttttgtgtcagcctgtaatgacttcagtgtgcgcttactgcgagatacaacacacattagtcaagaggctatg---------ccacaagga---attggtgacatgattgagggggccgttgaagggattactaaaa-------------------atgcattggttcccccgacttccaccaatagcctgcctgacacaaagccga-gcggtccagcccactccaaggagatacctgcattgacagccgtggagacaggggctaccaatccgttggtgccttcggacaccgtgcaaacgcgccatgtcatccagagacgaacgcgatcagagtccacggttgagtcattctttgcaagaggggcttgcgtggctatcattgaggtgga------caatgatgcaccgacaaagcgcgccag---cagattgttttcggtttggaaaataacttacaaagatactgttcaactgagacgcaaactggaatttttcacatattcgagatttgacatggagttcacttttgtggtcacctcaaactacactgatgcaaataacggacatgcattgaaccaagtttatcagataatgtatataccacccggagcacctatccctggtaaatggaatgactatacgtggcagacgtcctctaacccgtcggtgttttacacctatggggcgcccccagcaagaatatcagtgccctacgtgggaattgctaatgcgtattcccacttttatgatgggtttgcaaaagtaccactagcgggtcaagcctcaactgaa---ggcgattcgttgtacggtgctgcctcactgaatgattttggatcactggctgttcgcgtggtaaatgatcacaaccccacgcggctcacctccaagatcagagtgtacatgaagccaaagcatgtcagagtctggtgcccacgacctccacgagcagtcccatacttcggaccaggtgttgattataaagatgg---gctcaccccacta---ccagaaaagggattaacgactt---atggatttggacaccaaaacaaagctgtgtacacagctggctacaaaatttgcaattaccacctagctacacaagaagacttgcaaaatgccgtgagcgtcatgtggaacagagacctcttagtggctgaatcaagggcccttggcaccgactcgatcgcaaggtgcagctgtaacacgggtgtgtactactgtgaatccaggagaaaatattatccagtttctttcattgggcccaccttccaatacatggaagccaatgaatattacccggctagatatcaatcacacatgcttattggtcatgggtttgcatcaccgggtgattgtggtggcatacttagatgtcaacacggggtgataggaataatcactgctggtggggaaggcttggttgcattttcagacattagagacctgtatgcttatgaggaggaagctatggagcagggcatttccaactatattgagtcacttggtgctgcatttggtagtggattcactcaacaaattggtgataaagtttccgagctaaccagcatggtaactagcaccattacagagaagttgcttaaaaacttaatcaaaattatctcatcacttgtgatcattaccaggaattatgaggacactaccacagtgcttgccaccctcgccctccttgggtgcgacatctcaccgtggcagtggctaaagaagaaggcatgtgacatcctggaaattccatacgccatcaaacaaggagatagttggttgaagaaattcactgaggcatgtaatgctgcaaagggactggagtgggtgtccaataagatatccaaattcattagttggttgcaggataaaatcatcccacaagcgagagacaaattagagtttgtcactaaactaaagcaattagaaatgcttgaaaatcagatttccaccatacaccaatcttgtccaagtcaagaacatcaggagatcttattcaacaatgtgcggtggctatctatccagtccaagaggtttgcaccactatatgcacatgaagctaaaaggattcaaaagctggagcataccataaataattacgtacagttcaagagcaagcaccgtattgagccagtatgtttgttagtacatggcagtccagggacaggaaaatcagttgcaaccaatctaattgctagagcaatagccgagaaagagaacacctccacatactcactgccacctgatccgtctcactttgatggctacaagcaacagggtgtggttattatggatgacctaaaccaaaatccagacggagcagacatgaaacttttttgtcaaatggtgtccactgtggagtttattccaccgatggcctcgctagaagagaaaggcattttgttcacatctaattacgttttagcctccaccaactccagtcggatcacaccacccacggtggctcacagtgatgcgctggccaggagattcgcatttgacgtggacatacaagtcatgagcgagtactccagagacggaaagctcaacatggcaatggctactgaaatgtgc-aaaaactgtcatcaaccagcaaa--cttcaaaagatgttgtcctttagtgtgtggcaaggcaattcagttaatggataaatcttccagggttagatacagcattgatcagatcactacaatgattgttaatgagagaaacagaagatcaaacattggtaattgcatggaagctctattccagggaccactgcagtataaagatctaaaaatagatgttaagaccagtccccctccggagtgtatcaacgatttgctccaggcagttgattcccaggaagtgagagattactgtgaaaagaaaggctggattgttaacattacc-----------agtcaggttcaaacagagaggaacatcaaccgggcgatgactatcctacaagcagtaactactttcgctgcagtagccggtgtcgtgtacgttatgtacaagctgttcgctgggcaccagggtgcatacactggtttgccaaataaacgacccaatgtacccactatcaggacagcaaaagtgcaaggccctgggtttgattacgcagtggccatggctaaaagaaacattgttacagcaaccaccagcaaaggggagtttacgatgttgggagtctatgataatgtggccatcttgccaacccacgcctcacctggtgaaagcattgcgatcgacggtaaagaggtggaaattcttgacgccaaagcccttgaagatcaggcaggaactaatcttg-aaattaccataattacactaaagaggaacgagaagttcagagatatcaggccacacattcccacccaaatcaccgaaacaaatgatggagttttgatcgtgaacactagtaagtaccccaacatgtatgttcccgttggtgctgtgaccgaacaggggtatcttaatctcggtggacgacaaaccgctcgtacgct-aatgtacaactttccaactagagcaggtcagtgtggtggtgtcatcacgtgcactggtaaagtcattgggatgcatgttggtgggaacggttcacatgggttcgcggcggccctaaagcggtcatacttcactcagattcaaggtgagattcaatggatgaaaccatcaaaagaagtgggatacccgatcataaatgctccgtccaaaaccaaacttgaacccagcgcttttcactatgtgtttgaaggggtgaaggaaccagcagtccttaccaaaaatgatcccaggctcaggacagactttgaagaagcaatattctctaagtatgtaggcaacaagatcactgatgtggatgagtacatgaaagaggcagtggatcattacgctggccaactcatgtctctagacatcaacacagaacaaatgtgcttggaggacgccatgtacggcaccgatggcctggaagcacttgacttgac-cactagtgctggataccc-ttatgtagcaatgggaaa-gaaaaagagagacatcttgaataagcagactagagacaccaaggaaatgcggagactcttagatacttatggaattaacttaccgcttgtaacatatgttaaagatgaactaaggtcaaaaactaaggtggagcagggaaaatccagattgattgaagcctccagtttgaatgattcagtggccatgagaatggcatttggaaatctctatgcagcatttcacaaaaacccaggagttgtcactggcagtgcagttggttgtgatccagatctattttggagcaagatcccagtgctaatggaagagaagctctttgcttttgactacacaggttatgatgcatcactcagcccggcctggtttgaggcactcaaaatggtgctagagaaaatcggatttggggacagggtggattatattgattacctcaaccattcccaccacctgtacaaaaacaaaacttattgcgtaaaaggcggcatgccatctggctgctcaggcacatcaatttttaactcaatgattaacaacttaatcattaggacactcctactgaaaacctacaagggcatagatttagatcacctaaagatgattgcctatggtgatgatgtaattgcttcctacccccatgaggttgatgctagtctcctagcccaatcaggaaaagactatggactaaccatgactccagcagacaagtcagctacctttgaaacagtcacatgggagaatgtaacattcttgaaaagattctttagagcggatgagaagtatcccttcctcatacatccagtaatgccaatgaaggagattcatgaatcaattagatggacaaaggatcccagaaacacacaggatcacgtgcgctcattgtgcctattggcctggcacaacggcgaagaagaatacaacaagttcttagctaaaatcaggagtgtgccaattgggagagctttattgctcccagagtactctacattgtaccgccgttggctcgactctttttag--taaccctacctcagtcgaatt-ggatt-gggtcatgctgttgtaggg--------------------------------------------------------------------------------------
>KJ170566.1_Human_poliovirus_2_strain_NIE1118447_complete_genome
----------------------------------cagagacccacgtggcggctagcactccggtattacggtacccttgtgcgcctg-ttttata-ct-cc-c-ct--c--ccgc---aac-ttagaagcacg--aaa-c------caagttcaatag-aa-g-ggggtacaaa-ccagtaccactacgaacaagcacttctgtttccccggtgacattgca-tagactg-ctcacgcggttgaaagtgatcgatccgttacccgcttgtgtacttcgaaaagcctagtatcgccttggaatcttcgacgcgttgcgctcagcacccgacc-ccggggtgtagcttaggctgatgagtctggacattcctcaccggtgacggtggtccaggctgcgttggcggc--ctacctatgg-ctaacgccataggacgttagatgtg-aacaaggtgtgaagagcctattgagctacataagagtcctccggcccctgaatgcggctaatcctaaccacggagcaggcgg-tcgcgaaccagtgactggcttgtcgtaacgcgcaagtctgtggcggaa-ccgactactttgggtgtccgtgtttcc-t-gtta-tttttat-c--atggctgcttatggtgacaa-tcagag------attgttatcataaagcgaattggattggccatccggtgagtgttgtgtcaggtatacaactgttt-gttggaa-ccactgtg-----------------ttagcttt-------------act-tctcatttaaccaattaatcaaaaacaatacgaggata--------------aaacaacaatact------aca---atgggcgcccaagtttcatcacagaaagttggagcccacgaaaattcaaacagagcctatggcgggtccaccatcaattacactacaatcaattactatagggactctgcaagcaatgcagcaagcaagcaagattttgcacaagatccgtccaagttcaccgaacccattaaggacgtccttattaagaccgctcccatgctaaactccccaaacattgaggcgtgtggttatagtgacagggtaatgcagctaactctgggcaattcaacgatcaccacccaagaagcggccaattctgttgttgcctacggtagatggcctgaatacatcagagataccgaggcaaatcctgtagaccaaccaaccgagcccgatgtagccgcgtgcaggttctacacattagataccgtcacttggcgcaaggagtccagagggtggtggtggaaactaccagacgc---tttaaaagacatggggttatttggtcaaaacatgttttatcactatcttgggagggctggctacacagtgcacgtacagtgcaatgcttcaaagtttcatcaaggagctctaggggtgtttgcagttccagaaatgtgtttagctggtgatag---cacaactcacatgttcacaaagtacgagaatgcgaatccaggcgaaaaaggaggtgaattcaaagggagtttcacccttgataccaacgccactaaccctgcacggaacttctgcccagttgattacctcttcgggagtggagtgctggtagggaatgcatt-tgtttatccacatcaaataataaacctgcgcac--------taacaactgtgctacgctagtattgccctatgtaaactcactctcaatagatagcatgacaaagcacaacaactgggggatcgctatcctccccctggcgccactagactttgccactgaatcttccactgagatacccattacactgaccattgctcccatgtgctgcgaattcaatggtttacgcaacatcactgtgccaagaacccaaggattaccagtcctgaacactccagggagtaaccagtacctgaccgcagacaattaccagtctccgtgtgcgatacctgagtttgatgtcactccacccatagacataccaggggaggtgcgcaacatgatggaattggcggaaatagacaccatgatacccctcaacttgacaagtcaacgcaagaacacaatggacatgtatagagtcgagttgagcg---acacgg----ctcactctgacacgccgatcttgtgtctctcgttgtcccccgcttcagaccccagattggcacacactatgttgggtgagatattaaattactacacacactgggcagggtccttgaaatttacctttctcttttgcggctcaatgatggccaccggaaagttattggtttcttacgcaccacccggagcagaggcccccaagagtcgcaaagaagcaatgcttgggacacatgtgatatgggacattgggttgcagtcttcatgcactatggtggtaccttggatcagtaataccacatacagacaaaccatcaacgatagtttcacagaaggtggctacattagcatgttctatcaaactagggttgttgtcccgttgtccacacccagaaagatggacatcctgggttttgtgtcagcctgtaatgacttcagtgtgcgcttactgcgagatacaacacacattagtcaagaggctatg---------ccacaagga---attggtgacatgattgagggggccgttgaagggattactaaaa-------------------atgcattggttcccccgacttccaccaatagcctgcctgacacaaagccga-gcggtccagcccactccaaggagatacctgcattgacagccgtggagacaggggctaccaatccgttggtgccttcggacaccgtgcaaacgcgccatgtcatccagagacgaacgcgatcagagtccacggttgagtcattctttgcaagaggggcttgcgtggctatcattgaggtgga------caatgatgcaccgacaaagcgcgccag---cagattgttttcggtttggaaaataacttacaaagatactgttcaactgagacgcaaactggaatttttcacatattcgagatttgacatggagttcacttttgtggtcacctcaaactacaatgatgcaaataacggacatgcattgaaccaagtttatcagataatgtatataccacccggagcacctatccctggtaaatggaatgactatacgtggcagacgtcctctaacccgtcggtgttttacacctatggggcgcccccagcaagaatatcagtgccctacgtgggaattgctaatgcgtattcccacttttatgatgggtttgcaaaagtaccactagcgggtcaagcctcaactgaa---ggcgattcgttgtacggtgctgcctcactgaatgattttggatcactggctgttcgcgtggtaaatgatcacaaccccacgcggctcacctccaagatcagagtgtacatgaagccaaagcatgtcagagtctggtgcccacgacctccacgagcagtcccatacttcggaccaggtgttgattataaagatgg---gctcaccccacta---ccagaaaagggattaacgactt---atggatttggacaccaaaacaaagctgtgtacacagctggctacaaaatttgcaattaccacctagctacacaagaagacttgcaaaatgccgtgagtgtcatgtggaacagagacctcttagtggctgaatcaagggcccttggcaccgactcgatcgcaaggtgcagctgtaacacgggtgtgtactactgtgaatccaggagaaaatattatccagtttctttcattgggcccaccttccaatacatggaagccaatgaatattacccggctagatatcaatcacacatgcttattggtcatgggtttgcatcaccgggtgattgtggtggcatacttagatgtcaacacggggtgataggaataatcactgctggtggggaaggcttggttgcattttcagacattagagacctgtatgcttatgaggaggaagctatggagcagggcatttccaactatattgagtcacttggtgctgcatttggtagtggattcactcaacaaattggtgataaagtttccgagctaaccagcatggtaactagcaccattacagagaagttgcttaaaaacttaatcaaaattatctcatcacttgtgatcattaccaggaattatgaggacactaccacagtgcttgccaccctcgccctccttgggtgcgacatctcaccgtggcagtggctaaagaagaaggcatgtgacatcctggaaattccatacgccatcaaacaaggagatagttggttgaagaaattcactgaggcatgtaatgctgcaaagggactggagtgggtgtccaataagatatccaaattcattagttggttgcaggataaaatcatcccacaagcgagagacaaattagagtttgtcactaaactaaagcaattagaaatgcttgaaaatcagatttccaccatacaccaatcttgtccaagtcaagaacatcaggagatcttattcaacaatgtgcggtggctatctatccagtccaagaggtttgcaccactatatgcacatgaagctaaaaggattcaaaagctggagcataccataaataattacgtacagttcaagagcaagcaccgtattgagccagtatgtttgttagtacatggcagtccagggacaggaaaatcagttgcaaccaatctaattgctagagcaatagccgagaaagagaacacctccacatactcactgccacctgatccgtctcactttgatggctacaagcaacagggtgtggttattatggatgacctaaaccaaaatccagacggagcagacatgaaacttttttgtcaaatggtgtccactgtggagtttattccaccgatggcctcgctagaagagaaaggcattttgttcacatctaattacgttttagcctccaccaactccagtcggatcacaccacccacggtggctcacagtgatgcgctggccaggagattcgcatttgacgtggacatacaagtcatgagcgagtactccagagacggaaagctcaacatggcaatggctactgaaatgtgc-aaaaactgtcatcaaccagcaaa--cttcaaaagatgttgtcctttagtgtgtggcaaggcaattcagttaatggataaatcttccagggttagatacagcattgatcagatcactacaatgattgttaatgagagaaacagaagatcaaacattggtaattgcatggaagctctattccagggaccactgcagtataaagatctaaaaatagatgttaagaccagtccccctccggagtgtatcaacgatttgctccaggcagttgattcccaggaagtgagagattactgtgaaaagaaaggctggattgttaacattacc-----------agtcaggttcaaacagagaggaacatcaaccgggcgatgactatcctacaagcagtaactactttcgctgcagtagccggtgtcgtgtacgttatgtacaagctgttcgctgggcaccagggtgcatacactggtttgccaaataaacgacccaatgtacccactatcaggacagcaaaagtgcaaggccctgggtttgattacgcagtggccatggctaaaagaaacattgttacagcaaccaccagcaaaggggagtttacgatgttgggagtctatgataatgtggccatcttgccaacccacgcctcacctggtgaaagcattgcgatcgacggtaaagaggtggaaattcttgacgccaaagcccttgaagatcaggcaggaactaatcttg-aaattaccataattacactaaagaggaacgagaagttcagagatatcaggccacacattcccacccaaatcaccgaaacaaatgatggagttttgatcgtgaacactagtaagtaccccaacatgtatgttcccgttggtgctgtgaccgaacaggggtatcttaatctcggtggacgacaaaccgctcgtacgct-aatgtacaactttccaactagagcaggtcagtgtggtggtgtcatcacgtgcactggtaaagtcattgggatgcatgttggtgggaacggttcacatgggttcgcggcggccctaaagcggtcatacttcactcagattcaaggtgagattcaatggatgaaaccatcaaaagaagtgggatacccgatcataaatgctccgtccaaaaccaaacttgaacccagcgcttttcactatgtgtttgaaggggtgaaggaaccagcagtccttaccaaaaatgatcccaggctcaggacagactttgaagaagcaatattctctaagtatgtaggcaacaagatcactgatgtggatgagtacatgaaagaggcagtggatcattacgctggccaactcatgtctctagacatcaacacagaacaaatgtgcttggaggacgccatgtacggcaccgatggcctggaagcacttgacttgac-cactagtgctggataccc-ttatgtagcaatgggaaa-gaaaaagagagacatcttgaataagcagactagagacaccaaggaaatgcggagactcttagatacttatggaattaacttaccgcttgtaacatatgttaaagatgaactaaggtcaaaaactaaggtggagcagggaaaatccagattgattgaagcctccagtttgaatgattcagtggccatgagaatggcatttggaaatctctatgcagcatttcacaaaaacccaggagttgtcactggcagtgcagttggttgtgatccagatctattttggagcaagatcccagtgctaatggaagagaagctctttgcttttgactacacaggttatgatgcatcactcagcccggcctggtttgaggcactcaaaatggtgctagagaaaatcggatttggggacagggtggattatattgattacctcaaccattcccaccacctgtacaaaaacaaaacttattgcgtaaaaggcggcatgccatctggctgctcaggcacatcaatttttaactcaatgattaacaacttaatcattaggacactcctactgaaaacctacaagggcatagatttagatcacctaaagatgattgcctatggtgatgatgtaattgcttcctacccccatgaggttgatgctagtctcctagcccaatcaggaaaagactatggactaaccatgactccagcagacaagtcagctacctttgaaacagtcacatgggagaatgtaacattcttgaaaagattctttagagcggatgagaagtatcccttcctcatacatccagtaatgccaatgaaggagattcatgaatcaattagatggacaaaggatcccagaaacacacaggatcacgtgcgctcattgtgcctattggcctggcacaacggcgaagaagaatacaacaagttcttagctaaaatcaggagtgtgccaattgggagagctttattgctcccagagtactctacattgtaccgccgttggctcgactctttttag--taaccctacctcagtcgaatt-ggatt-gggtcatgctgttgtaggg--------------------------------------------------------------------------------------
>KJ170567.1_Human_poliovirus_2_strain_NIE1018421_complete_genome
----------------------------------cagagacccacgtggcggctagcactccggtattacggtacccttgtgcgcctg-ttttata-ct-cc-c-ct--c--ccgc---aac-ttagaagcacg--aaa-c------caagttcaatag-aa-g-ggggtacaaa-ccagtaccactacgaacaagcacttctgtttccccggtgacattgca-tagactg-ctcacgcggttgaaagtgatcgatccgttacccgcttgtgtacttcgaaaagcctagtatcgccttggaatcttcgacgcgttgcgctcagcacccgacc-ccggggtgtagcttaggctgatgagtctggacattcctcaccggtgacggtggtccaggctgcgttggcggc--ctacctatgg-ctaacgccataggacgttagatgtg-aacaaggtgtgaagagcctattgagctacataagagtcctccggcccctgaatgcggctaatcctaaccacggagcaggcgg-tcgcgaaccagtgactggcttgtcgtaacgcgcaagtctgtggcggaa-ccgactactttgggtgtccgtgtttcc-t-gtta-tttttat-c--atggctgcttatggtgacaa-tcagag------attgttatcataaagcgaattggattggccatccggtgagtgttgtgtcaggtatacaactgttt-gttggaa-ccactgtg-----------------ttagcttt-------------act-tctcatttaaccaattaatcaaaaacaatacgaggata--------------aaacaacaatact------aca---atgggcgcccaagtttcatcacagaaagttggagcccacgaaaattcaaacagagcctatggcgggtccaccatcaattacactacaatcaattactatagggactctgcaagcaatgcagcaagcaagcaagattttgcacaagatccgtccaagttcaccgaacccattaaggacgtccttattaagaccgctcccatgctaaactccccaaacattgaggcgtgtggttatagtgacagggtaatgcagctaactctgggcaattcaacgatcaccacccaagaagcggccaattctgttgttgcctacggtagatggcctgaatacatcagagataccgaggcaaatcctgtagaccaaccaaccgagcccgatgtagccgcgtgcaggttctacacattagataccgtcacttggcgcaaggagtccagagggtggtggtggaaactaccagacgc---tttaaaagacatggggttatttggtcaaaacatgttttatcactatcttgggagggctggctacacagtgcacgtacagtgcaatgcttcaaagtttcatcaaggagctctaggggtgtttgcagttccagaaatgtgtttagctggtgatag---cacaactcacatgttcacaaagtacgagaatgcgaatccaggcgaaaaaggaggtgaattcaaagggagtttcacccttgataccaacgccactaaccctgcacggaacttctgcccagttgattacctcttcgggagtggagtgctggtagggaatgcatt-tgtttatccacatcaaataataaacctgcgcac--------taacaactgtgctacgctagtattgccctatgtaaactcactctcaatagatagcatgacaaagcacaacaactgggggatcgctatcctccccctggcgccactagactttgccactgaatcttccactgagatacccattacactgaccattgctcccatgtgctgcgaattcaatggtttacgcaacatcactgtgccaagaacccaaggattaccagtcctgaacactccagggagtaaccagtacctgaccgcagacaattaccagtctccgtgtgcgatacctgagtttgatgtcactccacccatagacataccaggggaggtgcgcaacatgatggaattggcggaaatagacaccatgatacccctcaacttgacaagtcaacgcaagaacacaatggacatgtatagagtcgagttgagcg---acacgg----ctcactctgacacgccgatcttgtgtctctcgttgtcccccgcttcagaccccagattggcacacactatgttgggtgagatattaaattactacacacactgggcagggtccttgaaatttacctttctcttttgcggctcaatgatggccaccggaaagttattggtttcttacgcaccacccggagcagaggcccccaagagtcgcaaagaagcaatgcttgggacacatgtgatatgggacattgggttgcagtcttcatgcactatggtggtaccttggatcagtaataccacatacagacaaaccatcaacgatagtttcacagaaggtggctacattagcatgttctatcaaactagggttgttgtcccgttgtccacacccagaaagatggacatcctgggttttgtgtcagcctgtaatgacttcagtgtgcgcttactgcgagatacaacacacattagtcaagaggctatg---------ccgcaagga---attggtgacatgattgagggggccgttgaagggattactaaaa-------------------atgcattggttcccccgacttccaccaatagcctgcctgacacaaagccga-gcggtccagcccactccaaggagatacctgcattgacagccgtggagacaggggctaccaatccgttggtgccttcggacaccgtgcaaacgcgccatgtcatccagagacgaacgcgatcagagtccacggttgagtcattctttgcaagaggggcttgcgtggctatcattgaggtgga------caatgatgcaccgacaaagcgcgccag---cagattgttttcggtttggaaaataacttacaaagatactgttcaactgagacgcaaactggaatttttcacatattcgagatttgacatggagttcacttttgtggtcacctcaaactacgttgatgcaaataacggacatgcattgaaccaagtttatcagataatgtatataccacccggagcacctatccctggtaaatggaatgactatacgtggcagacgtcctctaacccgtcggtgttttacacctatggggcgcccccagcaagaatatcagtgccctacgtgggaattgctaatgcgtattcccacttttatgatgggtttgcaaaagtaccactagcgggtcaagcctcaactgaa---ggcgattcgttgtacggtgctgcctcactgaatgattttggatcactggctgttcgcgtggtaaatgatcacaaccccacgcggctcacctccaagatcagagtgtacatgaagccaaagcatgtcagagtctggtgcccacgacctccacgagcagtcccatacttcggaccaggtgttgattataaagatgg---gctcaccccacta---ccagaaaagggattaacgactt---atggatttggacaccaaaacaaagctgtgtacacagctggctacaaaatttgcaattaccacctagctacacaagaagacttgcaaaatgccgtgagtgtcatgtggaacagagacctcttagtggctgaatcaagggcccttggcaccgactcgatcgcaaggtgcagctgtaacacgggtgtgtactactgtgaatccaggagaaaatattatccagtttctttcattgggcccaccttccaatacatggaagccaatgaatattacccggctagatatcaatcacacatgcttattggtcatgggtttgcatcaccgggtgattgtggtggcatacttagatgtcaacacggggtgataggaataatcactgctggtggggaaggcttggttgcattttcagacattagagacctgtatgcttatgaggaggaagctatggagcagggcatttccaactatattgagtcacttggtgctgcatttggtagtggattcactcaacaaattggtgataaagtttccgagctaaccagcatggtaactagcaccattacagagaagttgcttaaaaacttaatcaaaattatctcatcacttgtgatcattaccaggaattatgaggacactaccacagtgcttgccaccctcgccctccttgggtgcgacatctcaccgtggcagtggctaaagaagaaggcatgtgacatcctggaaattccatacgccatcaaacaaggagatagttggttgaagaaattcactgaggcatgtaatgctgcaaagggactggagtgggtgtccaataagatatccaaattcattagttggttgcaggataaaatcatcccacaagcgagagacaaattagagtttgtcactaaactaaagcaattagaaatgcttgaaaatcagatttccaccatacaccaatcttgtccaagtcaagaacatcaggagatcttattcaacaatgtgcggtggctatctatccagtccaagaggtttgcaccactatatgcacatgaagctaaaaggattcaaaagctggagcataccataaataattacgtacagttcaagagcaagcaccgtattgagccagtatgtttgttagtacatggcagtccagggacaggaaaatcagttgcaaccaatctaattgctagagcaatagccgagaaagagaacacctccacatactcactgccacctgatccgtctcactttgatggctacaagcaacagggtgtggttattatggatgacctaaaccaaaatccagacggagcagacatgaaacttttttgtcaaatggtgtccactgtggagtttattccaccgatggcctcgctagaagagaaaggcattttgttcacatctaattacgttttagcctccaccaactccagtcggatcacaccacccacggtggctcacagtgatgcgctggccaggagattcgcatttgacgtggacatacaagtcatgagcgagtactccagagacggaaagctcaacatggcaatggctactgaaatgtgc-aaaaactgtcatcaaccagcaaa--cttcaaaagatgttgtcctttagtgtgtggcaaggcaattcagttaatggataaatcttccagggttagatacagcattgatcagatcactacaatgattgttaatgagagaaacagaagatcaaacattggtaattgcatggaagctctattccagggaccactgcagtataaagatctaaaaatagatgttaagaccagtccccctccggagtgtatcaacgatttgctccaggcagttgattcccaggaagtgagagattactgtgaaaagaaaggctggattgttaacattacc-----------agtcaggttcaaacagagaggaacatcaaccgggcgatgactatcctacaagcagtaactactttcgctgcagtagccggtgtcgtgtacgttatgtacaagctgttcgctgggcaccagggtgcatacactggtttgccaaataaacgacccaatgtacccactatcaggacagcaaaagtgcaaggccctgggtttgattacgcagtggccatggctaaaagaaacattgttacagcaaccaccagcaaaggggagtttacgatgttgggagtctatgataatgtggccatcttgccaacccacgcctcacctggtgaaagcattgcgatcgacggtaaagaggtggaaattcttgacgccaaagcccttgaagatcaggcaggaactaatcttg-aaattaccataattacactaaagaggaacgagaagttcagagatatcaggccacacattcccacccaaatcaccgaaacaaatgatggagttttgatcgtgaacactagtaagtaccccaacatgtatgttcccgttggtgctgtgaccgaacaggggtatcttaatctcggtggacgacaaaccgctcgtacgct-aatgtacaactttccaactagagcaggtcagtgtggtggtgtcatcacgtgcactggtaaagtcattgggatgcatgttggtgggaacggttcacatgggttcgcggcggccctaaagcggtcatacttcactcagattcaaggtgagattcaatggatgaaaccatcaaaagaagtgggatacccgatcataaatgctccgtccaaaaccaaacttgaacccagcgcttttcactatgtgtttgaaggggtgaaggaaccagcagtccttaccaaaaatgatcccaggctcaggacagactttgaagaagcaatattctctaagtatgtaggcaacaagatcactgatgtggatgagtacatgaaagaggcagtggatcattacgctggccaactcatgtctctagacatcaacacagaacaaatgtgcttggaggacgccatgtacggcaccgatggcctggaagcacttgacttgac-cactagtgctggataccc-ttatgtagcaatgggaaa-gaaaaagagagacatcttgaataagcagactagagacaccaaggaaatgcggagactcttagatacttatggaattaacttaccgcttgtaacatatgttaaagatgaactaaggtcaaaaactaaggtggagcagggaaaatccagattgattgaagcctccagtttgaatgattcagtggccatgagaatggcatttggaaatctctatgcagcatttcacaaaaacccaggagttgtcactggcagtgcagttggttgtgatccagatctattttggagcaagatcccagtgctaatggaagagaagctctttgcttttgactacacaggttatgatgcatcactcagcccggcctggtttgaggcactcaaaatggtgctagagaaaatcggatttggggacagggtggattatattgattacctcaaccattcccaccacctgtacaaaaacaaaacttattgcgtaaaaggcggcatgccatctggctgctcaggcacatcaatttttaactcaatgattaacaacttaatcattaggacactcctactgaaaacctacaagggcatagatttagatcacctaaagatgattgcctatggtgatgatgtaattgcttcctacccccatgaggttgatgctagtctcctagcccaatcaggaaaagactatggactaaccatgactccagcagacaagtcagctacctttgaaacagtcacatgggagaatgtaacattcttgaaaagattctttagagcggatgagaagtatcccttcctcatacatccagtaatgccaatgaaggagattcatgaatcaattagatggacaaaggatcccagaaacacacaggatcacgtgcgctcattgtgcctattggcctggcacaacggcgaagaagaatacaacaagttcttagctaaaatcaggagtgtgccaattgggagagctttattgctcccagagtactctacattgtaccgccgttggctcgactctttttag--taaccctacctcagtcgaatt-ggatt-gggtcatgctgttgtaggg--------------------------------------------------------------------------------------
>KJ170551.1_Human_poliovirus_2_strain_NIE1118425_complete_genome
----------------------------------cagagacccacgtggcggctagcactccggtattacggtacccttgtgcgcctg-ttttata-ct-cc-c-ct--c--ccgc---aac-ttagaagcacg--aaa-c------caagttcaatag-aa-g-ggggtacaaa-ccagtaccactacgaacaagcacttctgtttccccggtgacattgca-tagactg-ctcacgcggttgaaagtgatcgatccgttacccgcttgtgtacttcgaaaagcctagtatcgccttggaatcttcgacgcgttgcgctcagcacccgacc-ccggggtgtagcttaggctgatgagtctggacattcctcaccggtgacggtggtccaggctgcgttggcggc--ctacctatgg-ctaacgccataggacgttagatgtg-aacaaggtgtgaagagcctattgagctacataagagtcctccggcccctgaatgcggctaatcctaaccacggaacaggcgg-tcgcgaaccagtgactggcttgtcgtaacgcgcaagtctgtggcggaa-ccgactactttgggtgtccgtgtttcc-t-gtta-tttttat-c--atggctgcttatggtgacaa-tcagag------attgttatcataaagcgaattggattggccatccggtgagtgttgtgtcaggtatacaactgttt-gttggaa-ccactgtg-----------------ttagcttt-------------act-tctcatttaaccaattaatcaaaaacaatacgaggata--------------aaacaacaatact------aca---atgggcgcccaagtttcatcacagaaagttggagcccacgaaaattcaaacagagcctatggcgggtccaccatcaattacactacaatcaattactatagggactctgcaagcaatgcagcaagcaagcaagattttgcacaagatccgtccaagttcaccgaacccattaaggacgtccttattaagaccgctcccatgctaaactccccaaacattgaggcgtgtggttatagtgacagggtaatgcagctaactctgggcaattcaacgatcaccacccaagaagcggccaattctgttgttgcctacggtagatggcctgaatacatcagagataccgaggcaaatcctgtagaccaaccaaccgagcccgatgtagccgcgtgcaggttctacacattagataccgtcacttggcgcaaggagtccagagggtggtggtggaaactaccagacgc---tttaaaagacatggggttatttggtcaaaacatgttttatcactatcttgggagggctggctacacagtgcacgtacagtgcaatgcttcaaagtttcatcaaggagctctaggggtgtttgcagttccagaaatgtgtttagctggtgatag---cacaactcacatgttcacaaagtacgagaatgcgaatccaggcgaaaaaggaggtgaattcaaagggagtttcacccttgataccaacgccactaaccctgcacggaacttctgcccagttgattacctcttcgggagtggagtgctggtagggaatgcatt-tgtttatccacatcaaataataaacctgcgcac--------taacaactgtgctacgctagtattgccctatgtaaactcactctcaatagatagcatgacaaagcacaacaactgggggttcgctatcctccccctggcgccactagactttgccactgaatcttccactgagatacccattacactgaccattgctcccatgtgctgcgaattcaatggtttacgcaacatcactgtgccaagaacccaaggattaccagtcctgaacactccagggagtaaccagtacctgaccgcagacaattaccagtctccgtgtgcgatacctgagtttgatgtcactccacccatagacataccaggggaggtgcgcaacatgatggaattggcggaaatagacaccatgatacccctcaacttgacaagtcaacgcaagaacacaatggacatgtatagagtcgagttgagcg---acacgg----ctcactctgacacgccgatcttgtgtctctcgttgtcccccgcttcagaccccagattggcacacactatgttgggtgagatattaaattactacacacactgggcagggtccttgaaatttacctttctcttttgcggctcaatgatggccaccggaaagttattggtttcttacgcaccacccggagcagaggcccccaagagtcgcaaagaagcaatgcttgggacacatgtgatatgggacattgggttgcagtcttcatgcactatggtggtaccttggatcagtaataccacatacagacaaaccatcaacgatagtttcacagaaggtggctacattagcatgttctatcaaactagggttgttgtcccgttgtccacacccagaaagatggacatcctgggttttgtgtcagcctgtaatgacttcagtgtgcgcttactgcgagatacaacacacattagtcaagaggctatg---------ccacaagga---attggtgacatgattgagggggccgttgaagggattactaaaa-------------------atgcattggttcccccgacttccaccaatagcctgcctgacacaaagccga-gcggtccagcccactccaaggagatacctgcattgacagccgtggagacaggggctaccaatccgttggtgccttcggacaccgtgcaaacgcgccatgtcatccagagacgaacgcgatcagagtccacggttgagtcattctttgcaagaggggcttgcgtggctatcattgaggtgga------caatgatgcaccgacaaagcgcgccag---cagattgttttcggtttggaaaataacttacaaagatactgttcaactgagacgcaaactggaatttttcacatattcgagatttgacatggagttcacttttgtggtcacctcaaactacattgatgcaaataacggacatgcattgaaccaagtttatcagataatgtatataccacccggagcacctatccctggtaaatggaatgactatacgtggcagacgtcctctaacccgtcggtgttttacacctatggggcgcccccagcaagaatatcagtgccctacgtgggaattgctaatgcgtattcccacttttatgatgggtttgcaaaagtaccactagcgggtcaagcctcaactgaa---ggcgattcgttgtacggtgctgcctcactgaatgattttggatcactggctgttcgcgtggtaaatgatcacaaccccacgcggctcacctccaagatcagagtgtacatgaagccaaagcatgtcagagtctggtgcccacgacctccacgagcagtcccatacttcggaccaggtgttgattataaagatgg---gctcaccccacta---ccagaaaagggattaacgactt---atggatttggacaccaaaacaaagctgtgtacacagctggctacaaaatttgcaattaccacctagctacacaagaagacttgcaaaatgccgtgagtgtcatgtggaacagagacctcttagtggctgaatcaagggcccttggcaccgactcgatcgcaaggtgcagctgtaacacgggtgtgtactactgtgaatccaggagaaaatattatccagtttctttcattgggcccaccttccaatacatggaagccaatgaatattacccggctagatatcaatcacacatgcttattggtcatgggtttgcatcaccgggtgattgtggtggcatacttagatgtcaacacggggtgataggaataatcactgctggtggggaaggcttggttgcattttcagacattagagacctgtatgcttatgaggaggaagctatggagcagggcatttccaactatattgagtcacttggtgctgcatttggtagtggattcactcaacaaattggtgataaagtttccgagctaaccagcatggtaactagcaccattacagagaagttgcttaaaaacttaatcaaaattatctcatcacttgtgatcattaccaggaattatgaggacactaccacagtgcttgccaccctcgccctccttgggtgcgacatctcaccgtggcagtggctaaagaagaaggcatgtgacatcctggaaattccatacgccatcaaacaaggagatagttggttgaagaaattcactgaggcatgtaatgctgcaaagggactggagtgggtgtccaataagatatccaaattcattagttggttgcaggataaaatcatcccacaagcgagagacaaattagagtttgtcactaaactaaagcaattagaaatgcttgaaaatcagatttccaccatacaccaatcttgtccaagtcaagaacatcaggagatcttattcaacaatgtgcggtggctatctatccagtccaagaggtttgcaccactatatgcacatgaagctaaaaggattcaaaagctggagcataccataaataattacgtacagttcaagagcaagcaccgtattgagccagtatgtttgttagtacatggcagtccagggacaggaaaatcagttgcaaccaatctaattgctagagcaatagccgagaaagagaacacctccacatactcactgccacctgatccgtctcactttgatggctacaagcaacagggtgtggttattatggatgacctaaaccaaaatccagacggagcagacatgaaacttttttgtcaaatggtgtccactgtggagtttattccaccgatggcctcgctagaagagaaaggcattttgttcacatctaattacgttttagcctccaccaactccagtcggatcacaccacccacggtggctcacagtgatgcgctggccaggagattcgcatttgacgtggacatacaagtcatgagcgagtactccagagacggaaagctcaacatggcaatggctactgaaatgtgc-aaaaactgtcatcaaccagcaaa--cttcaaaagatgttgtcctttagtgtgtggcaaggcaattcagttaatggataaatcttccagggttagatacagcattgatcagatcactacaatgattgttaatgagagaaacagaagatcaaacattggtaattgcatggaagctctattccagggaccactgcagtataaagatctaaaaatagatgttaagaccagtccccctccggagtgtatcaacgatttgctccaggcagttgattcccaggaagtgagagattactgtgaaaagaaaggctggattgttaacattacc-----------agtcaggttcaaacagagaggaacatcaaccgggcgatgactatcctacaagcagtaactactttcgctgcagtagccggtgtcgtgtacgttatgtacaagctgttcgctgggcaccagggtgcatacactggtttgccaaataaacgacccaatgtacccactatcaggacagcaaaagtgcaaggccctgggtttgattacgcagtggccatggctaaaagaaacattgttacagcaaccaccagcaaaggggagtttacgatgttgggagtctatgataatgtggccatcttgccaacccacgcctcacctggtgaaagcattgcgatcgacggtaaagaggtggaaattcttgacgccaaagcccttgaagatcaggcaggaactaatcttg-aaattaccataattacactaaagaggaacgagaagttcagagatatcaggccacacattcccacccaaatcaccgaaacaaatgatggagttttgatcgtgaacactagtaagtaccccaacatgtatgttcccgttggtgctgtgaccgaacaggggtatcttaatctcggtggacgacaaaccgctcgtacgct-aatgtacaactttccaactagagcaggtcagtgtggtggtgtcatcacgtgcactggtaaagtcattgggatgcatgttggtgggaacggttcacatgggttcgcggcggccctaaagcggtcatacttcactcagattcaaggtgagattcaatggatgaaaccatcaaaagaagtgggatacccgatcataaatgctccgtccaaaaccaaacttgaacccagcgcttttcactatgtgtttgaaggggtgaaggaaccagcagtccttaccaaaaatgatcccaggctcaggacagactttgaagaagcaatattctctaagtatgtaggcaacaagatcactgatgtggatgagtacatgaaagaggcagtggatcattacgctggccaactcatgtctctagacatcaacacagaacaaatgtgcttggaggacgccatgtacggcaccgatggcctggaagcacttgacttgac-cactagtgctggataccc-ttatgtagcaatgggaaa-gaaaaagagagacatcttgaataagcagactagagacaccaaggaaatgcggagactcttagatacttatggaattaacttaccgcttgtaacatatgttaaagatgaactaaggtcaaaaactaaggtggagcagggaaaatccagattgattgaagcctccagtttgaatgattcagtggccatgagaatggcatttggaaatctctatgcagcatttcacaaaaacccaggagttgtcactggcagtgcagttggttgtgatccagatctattttggagcaagatcccagtgctaatggaagagaagctctttgcttttgactacacaggttatgatgcatcactcagcccggcctggtttgaggcactcaaaatggtgctagagaaaatcggatttggggacagggtggattatattgattacctcaaccattcccaccacctgtacaaaaacaaaacttattgcgtaaaaggcggcatgccatctggctgctcaggcacatcaatttttaactcaatgattaacaacttaatcattaggacactcctactgaaaacctacaagggcatagatttagatcacctaaagatgattgcctatggtgatgatgtaattgcttcctacccccatgaggttgatgctagtctcctagcccaatcaggaaaagactatggactaaccatgactccagcagacaagtcagctacctttgaaacagtcacatgggagaatgtaacattcttgaaaagattctttagagcggatgagaagtatcccttcctcatacatccagtaatgccaatgaaggagattcatgaatcaattagatggacaaaggatcccagaaacacacaggatcacgtgcgctcattgtgcctattggcctggcacaacggcgaagaagaatacaacaagttcttagctaaaatcaggagtgtgccaattgggagagctttattgctcccagagtactctacattgtaccgccgttggctcgactctttttag--taaccctacctcagtcgaatt-ggatt-gggtcatgctgttgtaggg--------------------------------------------------------------------------------------
>KJ170561.1_Human_poliovirus_2_strain_NIE1218418_complete_genome
----------------------------------cagaggcccacgtggcggctagcactccggtattacggtacccttgtgcgcctg-ttttata-ct-cc-c-ct--c--ccgc---aac-ttagaagcacg--aaa-c------caagttcaatag-aa-g-ggggtacaaa-ccagtaccactacgaacaagcacttctgtttccccggtgacattgca-tagactg-ctcacgcggttgaaagtgatcgatccgttacccgcttgtgtacttcgaaaagcctagtatcgccttggaatcttcgacgcgttgcgctcagcacccgacc-ccggggtgtagcttaggctgatgagtctggacattcctcaccggtgacggtggtccaggctgcgttggcggc--ctacctatgg-ctaacgccataggacgttagatgtg-aacaaggtgtgaagagcctattgagctacataagagtcctccggcccctgaatgcggctaatcctaaccacggagcaggcgg-tcgcgaaccagtgactggcttgtcgtaacgcgcaagtctgtggcggaa-ccgactactttgggtgtccgtgtttcc-t-gtta-tttttat-c--atggctgcttatggtgacaa-tcagag------attgttatcataaagcgaattggattggccatccggtgagtgttgtgtcaggtatacaactgttt-gttggaa-ccactgtg-----------------ttagcttt-------------act-tctcatttaaccaattaatcaaaaacaatacgaggata--------------aaacaacaatact------aca---atgggcgcccaagtttcatcacagaaagttggagcccacgaaaattcaaacagagcctatggcgggtccaccatcaattacactacaatcaattactatagggactctgcaagcaatgcagcaagcaagcaagattttgcacaagatccgtccaagttcaccgaacccattaaggacgtccttattaagaccgctcccatgctaaactccccaaacattgaggcgtgtggttatagtgacagggtaatgcagctaactctgggcaattcaacgatcaccacccaagaagcggccaattctgttgttgcctacggtagatggcctgaatacatcagagataccgaggcaaatcctgtagaccaaccaaccgagcccgatgtagccgcgtgcaggttctacacattagataccgtcacttggcgcaaggagtccagagggtggtggtggaaactaccagacgc---tttaaaagacatggggttatttggtcaaaacatgttttatcactatcttgggagggctggctacacagtgcacgtacagtgcaatgcttcaaagtttcatcaaggagctctaggggtgtttgcagttccagaaatgtgtttagctggtgatag---cacaactcacatgttcacaaagtacgagaatgcgaatccaggcgaaaaaggaggtgaattcaaagggagtttcacccttgataccaacgccactaaccctgcacggaacttctgcccagttgattacctcttcgggagtggagtgctggtagggaatgcatt-tgtttatccacatcaaataataaacctgcgcac--------taacaactgtgctacgctagtattgccctatgtaaactcactctcaatagatagcatgacaaagcacaacaactgggggatcgctatcctccccctggcgccactagactttgccactgaatcttccactgagatacccattacactgaccattgctcccatgtgctgcgaattcaatggtttacgcaacatcactgtgccaagaacccaaggattaccagtcctgaacactccagggagtaaccagtacctgaccgcagacaattaccagtctccgtgtgcgatacctgagtttgatgtcactccacccatagacataccaggggaggtgcgcaacatgatggaattggcggaaatagacaccatgatacccctcaacttgacaagtcaacgcaagaacacaatggacatgtatagagtcgagttgagcg---acacgg----ctcactctgacacgccgatcttgtgtctctcgttgtcccccgcttcagaccccagattggcacacactatgttgggtgagatattaaattactacacacactgggcagggtccttgaaatttacctttctcttttgcggctcaatgatggccaccggaaagttattggtttcttacgcaccacccggagcagaggcccccaagagtcgcaaagaagcaatgcttgggacacatgtgatatgggacattgggttgcagtcttcatgcactatggtggtaccttggatcagtaataccacatacagacaaaccatcaacgatagtttcacagaaggtggctacattagcatgttctatcaaactagggttgttgtcccgttgtccacacccagaaagatggacatcctgggttttgtgtcagcttgcaatgacttcagtgtgcgcttactgcgagatacaacacacattagtcaagaggctatg---------ccacaagga---attggtgacatgattgagggggccgttgaagggattactaaaa-------------------atgcattggttcccccgacttccaccaatagcctgcctgacacaaagccga-gcggtccagcccactccaaggagatacctgcattgacagccgtggagacaggggctaccaatccgttggtgccttcggacaccgtgcaaacgcgccatgtcatccagagacgaacgcgatcagagtccacggttgagtcattctttgcaagaggggcttgcgtggctatcattgaggtgga------caatgatgcaccgacaaagcgcgccag---cagattgttttcggtttggaaaataacttacaaagatactgttcaactgagacgcaaactggaatttttcacatattcgagatttgacatggagttcacttttgtggtcacctcaaactacattgatgcaaataacggacatgcattgaaccaagtttatcagataatgtatataccacccggagcacctatccctggtaaatggaatgactacacgtggcagacgtcctctaacccgtcggtgttttacacctatggggcgcccccagcaagaatatcagtgccctacgtgggaattgctaatgcgtattcccacttttatgatgggtttgcaaaagtaccactagcgggtcaagcctcaactgaa---ggcgattcgttgtacggtgctgcctcactgaatgattttggatcactggctgttcgcgtggtaaatgatcacaaccccacgcggctcacctccaagatcagagtgtacatgaagccaaagcatgtcagagtctggtgcccacgacctccacgagcagtcccatacttcggaccaggtgttgattataaagatgg---gctcaccccacta---ccagaaaagggattaacgactt---atggatttggacaccaaaacaaagctgtgtacacagctggctacaaaatttgcaattaccacctagctacacaagaagacttgcaaaatgccgtgagtgtcatgtggaacagagacctcttagtggctgaatcaagggcccttggcaccgactcgatcgcaaggtgcagctgtaacacgggtgtgtactactgtgaatccaggagaaaatattatccagtttctttcattgggcccaccttccaatacatggaagccaatgaatattacccggctagatatcaatcacacatgcttattggtcatgggtttgcatcaccgggtgattgtggtggcatacttagatgtcaacacggggtgataggaataatcactgctggtggggaaggcttggttgcattttcagacattagagacctgtatgcttatgaggaggaagctatggagcagggcatttccaactatattgagtcacttggtgctgcatttggtagtggattcactcaacaaattggtgataaagtttccgagctaaccagcatggtaactagcaccattacagagaagttgcttaaaaacttaatcaaaattatctcatcacttgtgatcattaccaggaattatgaggacactaccacagtgcttgccaccctcgccctccttgggtgcgacatctcaccgtggcagtggctaaagaagaaggcatgtgacatcctggaaattccatacgccatcaaacaaggagatagttggttgaagaaattcactgaggcatgtaatgctgcaaagggactggagtgggtgtccaataagatatccaaattcattagttggttgcaggataaaatcatcccacaagcgagagacaaattagagtttgtcactaaactaaagcaattagaaatgcttgaaaatcagatttccaccatacaccaatcttgtccaagtcaagaacatcaggagatcttattcaacaatgtgcggtggctatctatccagtccaagaggtttgcaccactatatgcacatgaagctaaaaggattcaaaagctggagcataccataaataattacgtacagttcaagagcaagcaccgtattgagccagtatgtttgttagtacatggcagtccagggacaggaaaatcagttgcaaccaatctaattgctagagcaatagccgagaaagagaacacctccacatactcactgccacctgatccgtctcactttgatggctacaagcaacagggtgtggttattatggatgacctaaaccaaaatccagacggagcagacatgaaacttttttgtcaaatggtgtccactgtggagtttattccaccgatggcctcgctagaagagaaaggcattttgttcacatctaattacgttttagcctccaccaactccagtcggatcacaccacccacggtggctcacagtgacgcgctggccaggagattcgcatttgacgtggacatacaagtcatgagcgagtactccagagacggaaagctcaacatggcaatggctactgaaatgtgc-aaaaactgtcatcaaccagcaaa--cttcaaaagatgttgtcctttagtgtgtggcaaggcaattcagttaatggataaatcttccagggttagatacagcattgatcagatcactacaatgattgttaatgagagaaacagaagatcaaacattggtaattgcatggaagctctattccagggaccactgcagtataaagatctaaaaatagatgttaagaccagtccccctccggagtgtatcaacgatttgctccaggcagttgattcccaggaagtgagagattactgtgaaaagaaaggctggattgttaacattacc-----------agtcaggttcaaacagagaggaacatcaaccgggcgatgactatcctacaagcagtaactactttcgctgcagtagccggtgtcgtgtacgttatgtacaagctgttcgctgggcaccagggtgcatacactggtttgccaaataaacgacccaatgtacccactatcaggacagcaaaagtgcaaggccctgggtttgattacgcagtggccatggctaaaagaaacattgttacagcaaccaccagcaaaggggagtttacgatgttgggagtctatgataatgtggccatcttgccaacccacgcctcacctggtgaaagcattgcgatcgacggtaaagaggtggaaattcttgacgccaaagcccttgaagatcaggcaggaactaatcttg-aaattaccataattacactaaagaggaacgagaagttcagagatatcaggccacacattcccacccaaatcaccgaaacaaatgatggagttttgatcgtgaacactagtaagtaccccaacatgtatgttcccgttggtgctgtgaccgaacaggggtatcttaatctcggtggacgacaaaccgctcgtacgct-aatgtacaactttccaactagagcaggtcagtgtggtggtgtcatcacgtgcactggtaaagtcattgggatgcatgttggtgggaacggttcacatgggttcgcggcggccctaaagcggtcatacttcactcagattcaaggtgagattcaatggatgaaaccatcaaaagaagtgggatacccgatcataaatgctccgtccaaaaccaaacttgaacccagcgcttttcactatgtgtttgaaggggtgaaggaaccagcagtccttaccaaaaatgatcccaggctcaggacagactttgaagaagcaatattctctaagtatgtaggcaacaagatcactgatgtggatgagtacatgaaagaggcagtggatcattacgctggccaactcatgtctctagacatcaacacagaacaaatgtgcttggaggacgccatgtacggcaccgatggcctggaagcacttgacttgac-cactagtgctggataccc-ttatgtagcaatgggaaa-gaaaaagagagacatcttgaataagcagactagagacaccaaggaaatgcggagactcttagatacttatggaattaacttaccgcttgtaacatatgttaaagatgaactaaggtcaaaaactaaggtggagcagggaaaatccagattgattgaagcctccagtttgaatgattcagtggccatgagaatggcatttggaaatctctatgcagcatttcacaaaaacccaggagttgtcactggcagtgcagttggttgtgatccagatctattttggagcaagatcccagtgctaatggaagagaagctctttgcttttgactacacaggttatgatgcatcactcagcccggcctggtttgaggcactcaaaatggtgctagagaaaatcggatttggggacagggtggattatattgattacctcaaccattcccaccacctgtacaaaaacaaaacttattgcgtaaaaggtggcatgccatctggctgctcaggcacatcaatttttaactcaatgattaacaacttaatcattaggacactcctactgaaaacctacaagggcatagatttagatcacctaaagatgattgcctatggtgatgatgtaattgcttcctacccccatgaggttgatgctagtctcctagcccaatcaggaaaagactatggactaaccatgactccagcagacaagtcagctacctttgaaacagtcacatgggagaatgtaacattcttgaaaagattctttagagcggatgagaagtatcccttcctcatacatccagtaatgccaatgaaggagattcatgaatcaattagatggacaaaggatcccagaaacacacaggatcacgtgcgctcattgtgcctattggcctggcacaacggcgaagaagaatacaacaagttcttagctaaaatcaggagtgtgccaattgggagagctttattgctcccagagtactctacattgtaccgccgttggctcgactctttttag--taaccctacctcagtcgaatt-ggatt-gggtcatgctgttgtaggg--------------------------------------------------------------------------------------
>KJ170555.1_Human_poliovirus_2_strain_NIE1118431_complete_genome
[truncated: 5,617,106 more chars]
