# Supplementary material for: Independent evolution of tetraloop in enterovirus oriL replicative element and its putative binding partners in virus protein 3C
Source: PeerJ. 2017 Oct 6;5:e3896. doi: 10.7717/peerj.3896 (PMC5633025; doi:10.7717/peerj.3896)
Supplement: Supplemental Information 6 — Sequences that differed from any other sequence in the dataset by less than 1% of the nucleotide sequence were omitted. [file peerj-05-3896-s006.fas]

>KX162678.1_Enterovirus_C_strain_CAE1219347_complete_genome
--------------ctctggggttgttcccaccccagaggcccacgtggcggccagtactccggtattacggtacccttgtacgcctg-ttttata-ct-cc-c-ttccc--ctgt---aac-ttagaagcata-caaa-c------caagttcaatag-aa-g-ggggtacaaa-ccagtaccaccacgaacaagcactcctgtttccccggtgacattgca-tagactg-tacccacggttgaaagcgatcgatccgttacccgctcctgtacttcgagaagcctagtatcatcttggaatcttcgatgcgttgcgctcagcactcaacc-ccagagtgtagcttaggctgatgagtctggacgtcccccaccggcgacggtggtccaggctgcgttggcggc--ctacctgtggcccaaaaccacaggacgctagttgtg-aacaaggtgtgaagagcctattgagctacaagagagtcctccggcccctgaatgcggctaatcctaaccacggagcaggcag-ttgcaaaccagcaaccggcctgtcgtaacgcgcaagtctgtggcggaa-ccgactactttgggtgtccgtgtttcc-t-ttta-tttttac-a--atggctgcttatggtgacaa-tcatag------attgttatcataaagcgacttggattggccatccggtgaaagtgaaacacattgtttacttgttt-gttggat-tcactccaa----------------tcaactcttttacttacaaactca-tcacaacaactctattaattagag--------------------------------ataagcatc------aca---atgggtgcacaagtttcaagccagaaagttggagcccacgaaaattcaaacagagcctatggcgggtccaccatcaattacactacaatcaattactatagggactctgcaagcaatgcagcaagcaagcaagattttgcacaagatccgtccaagttcaccgaacccattaaggacgtccttattaagaccgctcccatgctaaactccccaaacattgaggcgtgtggttatagtgacagggtaatgcagctaactctgggcaattcaacgatcaccacccaagaagcggccaattctgttgttgcctacggtagatggcctgaatacatcagagataccgaggcaaatccagtagaccaaccgaccgagcccgatgtagccgcgtgcaggttctacacattagataccgtcacttggcgcaaggagtccagagggtggtggtggaaactaccagacgc---tttaaaagacatggggttatttggtcaaaacatgttttatcactatcttgggagggctggctacacagtgcacgtacagtgcaatgcttcaaagtttcatcaaggagctctaggggtgtttgcagttccagaaatgtgtttagctggtgatag---cacaacttacatgttcacaaagtacgagaatgcgaatccaggcgaaaaaggaggtgaattcaaagggagtttcacccttgataccaacgccactaaccctgcacggaacttctgcccagttgattacctcttcgggagtggagtgctggtagggaatgcatt-tgtttatccacatcaaataataaacctgcgcac--------taacaactgtgctacgctagtattgccctatgtaaactcactctcaatagatagcatgacaaagcacaacaactgggggatcgctatcctccccctggcgccactagactttgccactgaatcttccactgagatacccattacactgaccattgctcccatgtgctgcgaattcaatggcttacgcaacatcactgtgccaagaacccaaggattaccagtcctgaacactccagggagtaaccaatatctgaccgcagacaattaccagtctccgtgtgcgatacctgagtttgatgtcactccacccatagacataccaggggaggtgcgcaacatgatggaattggcggaaatagacaccatgatacccctcaacttgacaagtcaacgcaagaacacaatggacatgtatagagtcgagttgagcg---acacgg----ctcactctgacacgccgatcttgtgtctctcgttgtcccccgcttcagaccccagattggcacacactatgttgggtgagatattaaattactacacacactgggcagggtccttgaaatttacctttctcttttgcggctcaatgatggccaccggaaagttattggtttcttacgcaccacccggagcagaggcccccaagagtcgcaaagaagcaatgcttgggacacatgtgatatgggacattgggttgcagtcttcatgcactatggtggtaccttggatcagtaataccacatacagacaaaccatcaacgatagtttcacagaaggtggctacattagcatgttctatcaaactaaggttgttgtcccgttgtccacacccagaaagatggacatcctgggttttgtgtcagcttgcaatgacttcagtgtgcgcttactgcgagatacaacacacattagtcaagaggctatg---------ccacaagga---attggtgacatgattgagggggccattgaagggattactaaaa-------------------atgcattggttcccccgacttccaccaacagcctgcccgacacaaagccga-gcggtccagcccactccaaggagatacctgcattgacagccgtggagacaggggctaccaatccgttggtgccttcggacaccgtgcaaacgcgccatgtcatccagagacgaacgcgatcagagtctacggttgagtcattctttgcaagaggggcttgcgtggctatcattgaggtgga------taatgatgcaccgacaaagcgcgccag---cagattgttttcggtttggaaaataacttacaaagatactgttcaactgagacgcaaactggaatttttcacatattcgagatttgacatggagttcacttttgtggtcacctcaaactacactgatgcaaataacggacatgcattaaaccaagtttatcagataatgtatataccacccggagcacctatccctggtaaatggaatgactacacgtggcagacgtcctctaacccgtcggtgttttacacctatggggctcccccagcaagaatatcagtgccctacgtgggaattgctaatgcgtattcccacttttatgatgggtttgcaaaagtaccactagcgggtcaagcctcgactgaa---ggcgattcgttgtacggtgctgcctcactgaatgattttggatcattggctgttcgcgtggtaaatgatcacaaccccacgcggctcacctccaagatcagagtgtacatgaagccaaagcatgtcagagtctggtgcccacgacctccacgagcagtcccatacttcggaccaggtgttgattataaagatgg---gctcaccccacta---ccagaaaagggattaacgactt---atggatttggacaccaaaacaaagctgtgtacacggctggctacaaaatttgcaattaccacctagctacacaagaagacttgcaaaatgccgtgagtgtcatgtggaacagagatctcttagtggccgagtctaaggcccaaggcacagattccattgccaggtgtgcttgtaacaccggagtgtattattgtgagtccagaagaaagtattacccagtgtcctttgtggggcccactttccaatacatggaggccaatgagtactacccagctagataccaatcccacatgctcattggtcatggttttgcgtcaccaggagactgtggtggtattctcagatgccaacacggagtcatagggatcatcactgctggtggagagggactagtagcattctccgacatcagagacttgtatgcatatgaggaggaggcaatggaacaaggtatttccaattacattgaatctcttggagctgcatttggaagtggattcactcaacaaattggagataagatatcagagctaactagcatggtcaccagcactattactgaaaaactgctaaagaacctgataaaaatcatatcctccctagtcatcattaccagaaactatgaagacaccaccacagtgctggccaccctagcactcttaggttgtgatgtatctccctggcaatggcttaaaaagaaggcatgtgatattcttgagattccatatgttatgaggcaaggcgatagctggttgaagaagttcacagaggcctgcaacgctgctaagggcttagaatgggtttcaaacaaaatctctaaatttattgattggctaaaagagaagatcatcccacaagccagagacaagctggagtttgtcacaaagctgaaacagttggagatgttagagaatcagattgcaaccatccatcagtcatgtccaagtcaggaacatcaggaaatactgtttaacaatgtgaggtggctgtccatacaatccaaaagatttgcaccactctacgcagtagaagcaaagaggatccagaaactagaacacactatcaataactacatacagttcaagagcaaacaccgtattgaaccagtatgtttactagtgcatggtagtcccggcacaggaaaatcagtagccaccaacctgattgccagggctattgcagagaaggagaatacttccacttactcattaccaccagacccctcccattttgacgggtacaaacaacaaggagtagtgattatggatgatctaaaccagaacccagatggtgctgacatgaaactcttttgtcagatggtctccaccgtggaattcatcccaccaatggcttctttggaggagaaaggcatcttgttcacatcaaactatgtcctagcttccaccaactccagtcgaatcacaccacccacggttgcacacagtgacgctctagctaggcgctttgcgtttgacatggacattcaagttatgggagagtactccagagacgggaaattgaacatggcaatggcaaccgaaatgtgc-aaaaactgccatcaaccggcaaa--cttcaagaggtgctgtccgctggtgtgtggaaaagcaatccagttaatggacaaatcttctagagttaggtacagtatcgatcagattacaacaatgatcatcaatgaaaggaacaggaggtccaatatcggcaattgtatggaagcgctttttcaaggcccccttcaatacaaagacctgaaaatagacattaagacttcacccccacccgagtgtatcagtgacctattgcaagcagtggactcccaggaagtgagggattactgtgaaaagaaaggatggattgttaacatcacc-----------agccaggtccagaccgagaggaacatcaacagagcgatgacaattctgcaagcagttaccacttttgcggcagttgctggagtagtgtacgtcatgtacaaactctttgcaggacaccagggggtatatactggattgcccaccaagagacccaatgttcccactatcagaaccgccaaggtgcaaggaccaggctttgactatgctgtggccatggccaaaagaaatattctcacagccactactagtaagggagaattcacaatgcttggggtacatgataatgtggctatcttacccacccacgcctcaccaggggagacgattgtcattgatgggaaggaagttgaggttctggatgccaaagctttggaggaccaagctggaaccaatttgg-aaattacaatagtcaccctcaagagaaacgagaggttcagagacatcagaccacacatccctactcaaatcaccgagacaaatgatggagttttgatcgtgaacactagtaagtatcccagcatgtatgttcctgtcggtgctgtgacagaacagggatatctcaatctcggtggacgccaaaccgctcgtacatt-gatgtacaattttccaaccagagcgggccagtgtgggggagtcatcacctgtactggcaaagtaatcgggatgcatgttggcgggaacggttcacatgggtttgcagcggccctgaagcgatcatacttcactcagagtcaaggtgaaatccagtggatgaggccgtctaaggaagtgggttaccctattatcaatgctccatccaagactaaattagaacccagtgcattccactatgtatttgaaggggtgaaagaacctgcagtattaacaaagaatgaccctaggttgaaatcagattttgaggaagccattttctcaaagtacgtaggcaacaagatcacggaggtggatgaatacatgaaagaagccgtcgatcattacgctggacaactaatgtccctagatatcaatacagaacagatgtgtcttgaggacgccatgtacggcaccgacggtcttgaagctttagatcttag-tactagtgcaggataccc-ctatgttgcaatgggcaa-gaagaagagggacatcttaaacaaacaaaccagagacaccaaagaaatgcagaggctcttggatacttatggtatcaacctacctttagttacatatgtcaaggatgagctcagatcaaagaccaaagtcgagcaaggtaaatccagattgattgaagcttcgagtttgaacgactccgtagcaatgaggatggcatttggaaacctgtatgcagctttccataagaacccaggtgtagtaacaggatctgctgttgggtgtgacccagatttgttttggagcaagataccagtgttaatggaggagaagctttttgcatttgattacacaggctatgatgcttcccttagccctgcttggtttgaggccctcaaaatggttcttgaaaagattggtttcggagacagagtggactacattgactatctaaaccattcacaccacctttacaagaacaaaacatactgtgtcaagggcggcatgccatctggttgctctggcacctcaattttcaattcaatgataaataacttaattatcaggacacttttactgaaaacctacaagggcatagacttagaccacctaaagatgattgcctatggtgatgatgtaattgcttcctacccccatgaggttgacgctagtctcctagcccaatcaggaaaagactatggactaaccatgacaccagctgataaatcagccacctttgaaactgtcacatgggaaaatgtaacattcctgaaaagattcttcagagcagatgagaagtacccatttttgatacatccagtaatgccaatgaaggaaattcatgaatcaattagatggaccaaagatcctaggaacacccaggatcatgttcgctcattgtgcctattggcctggcacaatggtgaagaagaatacaacaaattcttaactaaaattaggagtgtgccaattggaagagctttactgctcccagagtactcaacgctgtaccgccgttggctcgactcattttag--taaccctacctcagtcgaatt-ggatt-gggtcat--------------------------------------------------------------------------------------------------
>JX274995.1_Human_poliovirus_2_strain_NIE0611197_complete_genome
----ttaaaac-agctctggggttgttcccaccccagaggcccacgtggcggccagtactctggtattacggtacctttgtacgcctg-ttttata-ct-cc-c--tccc--tcgt---aac-ttagaag-aaa-caaa-t------caagttcaacag-ga-g-ggggtacaaa-ccagtaccaccacgaacaagcacttctgtctccccggtgacgttgca-tagactg-tacccacggtcgaaagcgattgatccgttatccgctcttgtacttcgagaagcctagtatcatcttggaatcttcgatgcgttgcgctcagcactcaacc-ccagagtgtagcttaggtcgatgagtctggacgttccccaccggcgacggtggtccaggctgcgttggcggc--ctacctgtggcccaaagccacaggacgctagttgtg-aacaaggtgtgaagagcctattgagctacaggagagtcctccggcccctgaatgcggctaatcccaaccacggagcaggggt-gcataaaccaatgcataccttgtcgtaacgcgcaagtctgtggcggaa-ccgactactttgggtgtccgtgtttcc-t-ttta-ttttttc-a--ttggctgcttatggtgacaa-tcatag------attgttatcataaagcgacttggattggccatccggtgagagtgaaatacattgtttacttgttc-attggat-ttactccac----------------tcaactctttcgcttacaaactca-ttacaacaactctgttgattgaaa-------------------------------caacaatact------aca---atgggcgcccaagtttcatcacagaaagttggagcccacgaaaattcaaacagagcctatggcgggtccaccatcaattacactactatcaattactatagggactctgcaagcaatgcagcaagcaagcaagattttgcacaagatccgtccaagttcaccgaacccattaaggacgtccttattaagaccgctcccatgctaaactccccaaacattgaggcgtgtggttatagtgacagggtgatgcagctaactctgggcaattcaacgatcaccacccaagaagcggccaattctgttgttgcatacggtagatggcctgaatacatcagagataccgaggcaaatcctgtagaccaaccaaccgagcccgatgtagccgcgtgcaggttctacacattagataccgtcacttggcgcaaggagtccagagggtggtggtggaaactaccagacgc---tttaaaagacatggggttatttggtcaaaacatgttttatcactatcttgggagggctggctacacagtgcacgtacagtgcaatgcttcaaagtttcatcaaggagctctaggggtgtttgcagttccagaaatgtgtttagctggtgatag---cacaactcacatgttcacaaagtacgagaatgcgaatccaggtgaaaaaggaggtgaattcaaagggagtttcacccttgataccaacgccactaaccctgcacggaacttctgcccagttgattacctcttcgggagtggagtgctggtagggaatgcatt-tgtttatccacatcaaataataaacctgcgcac--------taacaactgtgctacgctagtattgccctatgtaaactcactctcaatagatagcatgacaaagcacaacaactgggggatcgctatcctccccctggcgccactagactttgccactgaatcttccactgagatacccattacactgaccattgctcccatgtgctgcgaattcaatggtctacgcaacatcactgtgccaagaacccaaggattaccagtcctgaacactccagggagtaaccagtacctgaccgcagacaattaccagtctccgtgtgcgatacctgagtttgatgtcactccacccatagacataccaggggaggtgcgcaacatgatggaattggcagaaatagacaccatgatacccctcaacttgacaagtcagcgtaagaacacaatggacatgtatagagtcgagttgagcg---acacgg----ctcactctgacacgccgatcttgtgtctctcgttgtcccccgcttcagaccccagattggcacacactatgttgggtgagatattaaattactacacacactgggcagggtccttgaaatttacctttctcttttgcggctcaatgatggccaccggaaagttattggtttcttacgcaccacccggagcagaggcccccaagagtcgcaaagaagcaatgcttgggacacatgtgatatgggacattgggttgcagtcttcatgcactatggtggtaccttggatcagtaataccacatacagacaaaccatcaacgatagtttcacagaaggtggctacattagcatgttctatcaaactagggttgttgtcccgttgtccacacccagaaagatggacatcctgggttttgtgtcagcttgtaatgacttcagtgtgcgcttactgcgagacacaacacacattagtcaagaggctatg---------ccacaagga---attggtgacatgattgagggggccgttgaagggattactaaaa-------------------atgcattggtttccccgacttccaccaatagcctgcctgacacaaagccga-gcggtccagcccactccaaggagatacctgcattgacagccgtggagacaggggctaccaacccgttggtgccttcggacaccgtgcaaacgcgccatgtcatccagagacgaacgcgatcagagtccacggttgagtcattctttgcaagaggggcttgcgtggctatcattgaggtgga------caatgatgcaccgacaaagcgcgccag---cagattgttttcggtttggaaaataacttacaaagatactgttcaattgagacgcaaactggaatttttcacatattcgagatttgacatggagttcacttttgtggtcacctcaaactacactgatgcaaataacggacacgcattgaaccaagtttatcagataatgtatataccacccggagcacctatccctggtaaatggaatgactatacgtggcagacgtcttctaacccgtcggtgttttacacctatggggcgcccccagcaagaatatcagtgccctacgtgggaattgctaatgcgtattcccacttttatgatgggtttgcaaaagtaccactagcgggtcaagcctcagctgaa---ggcgattcgttgtacggtgctgcctcactgaatgattttggatcactggctgttcgcgtggtaaatgatcacaaccccacgcggctcacctccaagattagagtgtacatgaagccaaagcatgtcagagtctggtgcccacgacctccacgagcagtcccgtacttcggaccaggtgttgattataaagatgg---gctcaccccacta---ccagaaaagggattaacgactt---atggatttggacaccaaaacaaagctgtgtacacagctggctacaaaatttgcaattaccacctagctacacaagaagacttgcaaaatgccgtgagtgtcatgtggaacagagacctcttagtggctgaatcaagggcccttggcaccgactcgatcgcaaggtgcagctgtaacacgggtgtgtactactgtgaatccaggagaaaatattatccagtttctttcattgggcccaccttccaatacatggaagccaatgaatattacccggctagatatcaatcacacatgcttattggtcatgggtttgcatcaccgggtgattgtggtggcatacttagatgtcaacacggggtgataggaataatcactgctggtggggaaggcttggttgcattttcagacattagagacctgtatgcttatgaggaggaagctatggagcagggcatttccaactatattgagtcacttggtgctgcatttggtagtggattcactcaacaaattggtgataaagtttccgagctaaccagcatggtaactagcaccattacagagaagttgcttaaaaacttaatcaaaattatctcatcacttgtgatcattaccaggaattatgaggacactaccacagtgcttgccaccctcgccctccttgggtgcgacatctcaccgtggcagtggctaaagaagaaggcatgtgacatcctggaaataccatacgccatcaaacaaggagatagttggttgaagaaattcactgaggcatgtaatgctgccaagggtttagagtgggtgtcaaacaagatatccaagttcatcgattggttaaaggaaaagattattccacaggccagggacaaactagagtttgttacaaaattaaaacaattagagatgttggagaaccaaattgcaaccattcatcaatcttgccctagtcaggaacatcaggaaatactgtttaacaacgtaaggtggttatccatacagtcaaagagattcgcaccactttatgcagttgaggcaaggagaattcaaaagctggaacacacaatcaacaactacatacagttcaagagcaaacaccgtattgaaccagtatgcttgttggtgcacggcagtcccggtacaggtaagtccgttgccaccaacctgattgctagggcgatagctgagaaagaaaacacctccacttactcattgccaccagacccatctcactttgacgggtacaaacaacagggagtggtaatcatggatgacctcaatcagaatccagacggtgctgacatgaaacttttctgccaaatggtctccacagtggagttcattccaccaatggcttcgctggaggagaagggcatcttgttcacatccaactatgtgttagcttcaaccaactccagccgcatcacaccacccacagttgcacacagtgacgcactagccaggcgctttgcgtttgacatggacattcaagttatgagcgaatattccagggatgggaaattgaacatggcaatggcaactgagatgtgt-aaaaactgccaccaaccagcaaa--ctttaaaaggtgctgtccactggtgtgtggaaaggcgattcagctgatggacaaatgctccagagttagatatagtgttgaccaaatcacaacaatgatcatcaacgagagaaacaggagatctaacattgggaattgcatggaggcacttttccaaggcccactccagtacaaggatttgaaaatagatatcaagaccacccctcctcctgaatgtatcaatgacttacttcaagctgtagattcccaggaggtgagagactactgtgagaagaagggatggattgtgaacattact-----------agcgcagtccaaactgagaggaacattagcagagcaatgaccattctgcaagcagtcacaacgtttgctgcagtcgccggagttgtgtatgtgatgtataaattgtttgctggacaccaaggcgcttacacagggctacccaacaagaaacccaacgttccttccattagaacagccaaagttcagggaccaggatttgattatgcagtggccatggccaaaagaaatatccttacagcgaccactagcaagggagaatttacaatgctcggagtccatgacaatgtagccatcttaccaacccacgcctcgccaggcgagacaatagtcatcgatggcagagaggttgaagtattggatgccaaagctctagaggatcaagctgggaccaatctgg-aaatcactatagttacactcaggagaaatgagaagttcagagacattagaccacacatcccgacccagatcaccgagacaaatgatggagtcttgatcgtgaacactagtaagtaccctaacatgtatgttcctgttggtgctgtaacagagcagggatatctcaatctcggtggacgacaaaccgctcgcacatt-gatgtacaatttcccaaccagagcgggacagtgtgggggagtcatcacctgcactggcaaagtcatcgggatgcatgttggtgggaacggttcacatgggtttgcagcggccctgaagcggtcatacttcactcagaatcaaggtgaaatacagtggatgagaccatcaaaagaagtaggctaccccattatcaacgccccttccaaaaccaagcttgagcctagtgcattccattacgtgttcgaaggtgtcaaggaaccagcagtgctcaccaagaatgaccctagattgaaggcagattttgaagaggccatcttctctaagtatgtaggaaacaagatcactgaagtggatgagtacatgaaggaagcagtggatcactacgcagggcaacttatgtcactagacatcaatacagagcaaatgtgtttggaagatgcgatgtatggcacggatgggcttgaagccctggatctcag-taccagcgcagggtatcc-ttatgttgccatgggaaa-gaaaaagagggacatcctgaacaaacaaaccagagatacaaaagagatgcagaggcttttggatacttatggtatcaacctacctttggttacatatgtcaaggatgagctcaggtcaaagaccaaggtggagcaaggtaaatccagactgattgaagcatcgagtttgaatgactccgtggcaatgaggatggcatttggaaatttgtatgcagctttccacaagaacccaggtgtagtaacgggatccgctgttgggtgtgacccagattcgttttggagcaaaataccagtgctaatggaggagaagctctttgcatttgattacacaggctatgatgcttcccttagccccgcctggtttgaggctctcaaaatggttcttgaaaaaattggctttggagacagagtagattacattgactatctaaaccactcacaccacctttacagaaacaaaacatactgtgtcaagggcggcatgccatctggctgttctggcacctcaattttcaattcaatgataaacaacttaatcatcaggacacttttactgaaaacctacaagggcatagatttagaccacctaaagatgattgcctatggtgatgatgtaattgcttcttacccccatgaggttgacgctagtctcctagcccaatcaggaaaagactatggactaaccatgacaccagctgacaaatcagccacttttgaaactgtcacatgggagaatgtaacattcttaaaaagatttttcagggcagatgagaagtatccattcttaatacatccagtgatgccaatgaaagaaattcatgaatcaattagatggaccaaagatcccagaaacacacaggatcacgttcgctcactgtgcttattggcttggcacaatggtgaagaagaatataataaatttttagctaaagttagaagtgtgccaattggaagagctttactgctccctgagtactctacgttgtaccgccgttggctcgactcattttag--taaccctacctcagtcgaatt-ggatt-gggtcatactgttgtaggggtaaatttttctttaattcggag---------------------------------------------------------------
>JX275238.1_Human_poliovirus_2_strain_NIE0911458_complete_genome
----ttaaaac-agctctggggttgtacccaccccagaggcccacgtggcggctagcactccggtattgcggtacccttgtgcgcctg-ttttata-cc-cc-c---ctc--ccgc---aac-ttagaagcacg--aaa-c------caagttcaatag-aa-a-ggggtacaaa-ccagtaccactacgaacaagcacttctgtttccccggtgacattgca-tagactg-ctcacgcggttgaaagtgatcgatccgttacccgcttgtgtacttcgaaaagcctagtatcgccttggaatcttcgacgcgttgcgctcagcacccgacc-ccggggtgtagcttaggctgatgagtctggacattcctcaccggtgacggtggtccaggctgcgttggcggc--ctacctatgg-ctgacaccataggacgctagatgtg-aacaaggtgtgaagagcctattgagctacacaagagtcctccggcccctgaatgcggctaatcctaaccacggagcaggcgg-tcgcgaaccagtgactggcttgtcgtaacgcgcaagtctgtggcggaa-ccgactactttgggtgtccgtgtttcc-t-gtta-tttttat-c--atggctgcttatggtgacaa-tcagag------attgttatcataaagcaaattggattggccatccggtgagtgttgtgtcaggtgtgcaactgttt-gttggaa-ccactgtg-----------------ttaacttt-------------aca-tctcatttaacctattaatcaaaaacaatacgaggata--------------aaacaacaatact------aca---atgggcgcccaagtttcatcacagaaagttggagcccacgaaaattcaaacagagcctatggcgggtccaccatcaattacactacgatcaattactatagggactctgcaagcaatgcagcaagcaagcaagattttgcacaagatccatccaagtttaccgaacccattaaggatgtccttattaagaccgctcccatgctaaactccccaaacattgaggcgtgtggttatagtgacagggtaatgcagctaactctgggcaattcgacgattaccacccaagaagcggccaattctgttgttgcctacggtagatggcctgaatacatcagggacaccgaggcaaatcctgtagaccaaccaactgagcccgatgtagccgcgtgcaggttttacacattagataccgtcacttggcgcaaggagtccagagggtggtggtggaaactaccagacgc---tttaaaagacatggggttatttggtcaaaacatgttttatcactatcttgggagggctggctacacagtgcacgtgcaatgcaacgcttcaaagtttcatcaaggagctctaggggtgtttgcagttccagaaatgtgtttagctggtgatag---cacaactcacatgttcacaaagtacgagaatgcgaatccaggcgaaaaaggaggtgaatttaaagggagtttcacccttgataccaacgccactaaccctgcacggaacttctgcccagttgattaccttttcgggagtggagtgctggtagggaatgcatt-tgtttatccacatcaaataataaacctgcgcac--------taacaactgtgcaacgctagtattgccctatgtaaactcactctcaatagatagcatgacaaagcacaacaactgggggattgctatcctccccctggcgccactagactttgccactgaatcctccacggagatacccattacactgaccattgctcccatgtgctgcgaatttaatggtttacgcaacatcactgtgccaagaacccaagggttaccagtcctgaacactccaggaagtaaccagtacctgaccgcagacaattaccagtctccgtgtgcgatacctgagtttgatgtcaccccacctatagacataccaggggaggtgcgcaacatgatggaattggcggaaatagacaccatgatacccctcaacttgacaagtcaacgcaagaacacaatggacatgtatagagtcgagttgagcg---acacgg----ctcactctgacacgccgatcttgtgtctctcgttgtcccccgcttcagaccccagattggcacacactatgttgggtgagatattaaattactacacacactgggcaggatccttgaaatttacctttctcttttgcggctcaatgatggccaccggaaagttattggtttcttacgcaccacccggagcagaggcccccaagagtcgcaaagaagcaatgcttgggacacatgtgatatgggacattgggttgcagtcttcatgcaccatggtggtaccttggatcagtaataccacatacagacaaaccatcaacgatagtttcacagaaggtggctacattagcatgttctatcaaactagggttgttgttccgttgtccacacccagaaagatggacatcctgggttttgtgtcagcttgcaatgacttcagtgtgcgcttactgcgagatacaacacacattagtcaagaggctatg---------ccacaagga---attggtgacatgattgagggggccgttgaagggattactaaaa-------------------atgcattggttcccctgacttccaccaatagcctgcctgacacaaagccga-gcggtccagcccactccaaggagatacccgcattgacagccgtggagacaggggctaccaatccgttggtgccttcggacaccgtgcaaacgcgccatgtcatccagagacgaacgcgatcagaatccacggttgagtcattctttgcaagaggggcttgcgtggccatcattgaggtgga------caatgatgcaccgacaaagcgcgccag---caggttgttttcagtttggaaaataacttacaaagatactgttcagctgagacgcaaactggaatttttcacatattcgagatttgacatggagttcacttttgtggtcacctcaaactacaccgatgcaaataatggacacgcattgaaccaagtttatcagataatgtatataccacccggagcacctatccctggtaaatggaatgactatacgtggcagacgtcctctaacccgtctgtgttttacacctatggggcgcccccagcaaggatatcagtgccctacgtgggaattgctaatgcatattcccatttttatgatgggtttgcaaaagtaccactagcgggtcaagcctcaactgaa---ggcgattcgttgtacggtgctgcctcactgaatgattttggatcactggctgttcgcgtggtaaatgatcacaaccccacgcggctcacctccaagatcagagtgtacatgaagccaaagcatgtcagagtttggtgcccacgacctccacgagcagtcccatacttcggaccaggtgttgattataaagatgg---gctcaccccacta---ccagaaaagggattaacgacct---atgggtttgggcatcaaaataaggcagtatacactgcaggctataaaatatgcaactatcacttggccacacaggaagatttgcagaatgcagtgaatgtcatgtggaacagggatctattggtgtcggagtcaaaagctcagggcactgattcaattgctaggtgtaattgcaatgcaggggtgtactattgtgagtccagaagaaaatattacccagtttcattcattggtccaacctttcaatatatggaagcaaatgattattacccagcgcgatatcaatcccatatgctgattggccatggttttgcatcaccaggagactgcggtggtattcttagatgtcaacatggagtgatcggaattgtcacagctggaggggagggcctggtagctttctcagatatcagagacctttatgcctatgaggaggaagcgatggagcaaggtatttccaactatattgagtcccttggagctgcgtttggaagcggattcactcaacagattggagacaagataacagagttgactaacatggtcactagcaccatcactgaaaaattgttgaagaacttgataaagatcatctcctccctagtcatcatcaccagaaactacgaggacaccactacagtgctggcaaccctggcactacttgggtgtgacgtgtctccatggcagtggctcaaaaagaaagcttgtgatatattggagattccgtatgtcatgcgtcaaggcgatagctggttgaagaaattcacagaagcatgcaatgctgctaaaggcttagagtgggtgtcaaacaaaatctctaaattcattgattggttgaagggaaaaatcatccctcaggccagagacaaattggagtttgtcaccaagttaaaacaattagaaatgttggagaatcagatttcgacaattcatcaatcttgccctagtcaagaacaccaggagattttgttcaacaacgtgaggtggttgtctatacagtccaagagatttgcaccactctatgcagttgaggcaaagaggatccagaaactggagcataccattaacaactacatacagttcaagagcaaacaccgtattgaaccagtatgtttgttagtgcacggtagccctggtacaggaaagtcagtagccactaacttgattgccagggccatagcagaaaaggagaacacatccacttactcactaccaccagacccatcccactttgacgggtacaaacaacaaggggtggtgatcatggatgatctaaaccagaacccggacggtgcagacatgaagctcttttgccaaatggtctccactgtggaattcattccaccaatggcttcattggaagagaaaggcatcctatttacatcaaattatgttttagcttcaaccaactccagccgaattacgccacccacagttgctcacagcgacgctctagccagacgcttcgcattcgacatggacatccaggtcatgagtgagtactctagagatgggaaattgaacatggcaatggcgaccgagatgtgc-aaaaactgccaccaaccggcaaa--ctttaaaaaatgctgcccactagtgtgtggaaaagccatacaactaatggacaaatcctccagagttaggtacagtgttgatcaaatcacaacgatgatcattaatgaaagaaacagaaggtcaaacatcggaaattgcatggaagcactctttcaaggccccctccaatacaaagacctgaaaatagatatcaaaacttcacccccacccgagtgcatcaatgacctgttacaagcggtggactctcaggaggtgagagactactgtgagaagaaaggatggattgtcaacattact-----------agccaagtccagaccgagaggaatatcaacagagcaatgacaatactgcaggcagtcacaacctttgcggcagttgctggagtggtgtatgttatgtacaagctcttcgcaggacatcaaggggcatacactggattacccactaaaaggcccaatgttcccactattagaactgctaaggtgcaaggcccgggttttgactatgcagtagctatggccaaaagaaacatccttacagcgtccactagcaagggagaattcacaatgctcggagttcatgacaatgtagctatcttgccaacccatgcctcaccaggcgagacaatagtcatcgatggcagagaggttgaagtgcttgacgccaaagccctagaggaccaagctggaaccaatctgg-aaatcaccataattacacttaagaggaatgagaaattcagagacattaggccacacataccgactcagatcaccgagacaaatgatggagtcttgatcgtgaacactagtaagtaccccaacatgtatgttcctgtcggtgctgtaactgagcagggatatctcaatcttggtggacgccaaaccgctcgtacatt-gatgtacaatttcccaaccagagcggggcagtgtgggggagtcatcacctgcactggcaaagtcatcgggatgcatgttggtgggaacggttcacacgggtttgcagcagccctgaagcggtcatactttactcagagtcaaggtgaaatacagtggatgagaccatcgaaagaagtgggctaccccatcatcaatgcccccaccaaaactaaactcgagcctagtgcattccaccatgtattcgagggtgttaaggaaccagcggtactcaccaaaaacgaccctagattgaaaacagatttcgaagaggccatcttctccaagtacgtggggaacaagatcactgaagtagatgaatacatgaaggaggcagtagatcactatgcagggcaactcatgtcactagacatcaatacagaacaaatgtgtttggaagatgcaatgtatggcacagacgggcttgaagccttggacctcag-taccagtgcagggtaccc-ttatgttgccatgggaaa-gaaaaagagggatatcctaaacaaacaaaccagagacacaaaggagatgcagagacttctggacgtttatggaattaacctacctctagtcacatatgttaaggatgaactcagatccaaaaccaaagtggagcaaggcaaatccagattgattgaagcctcaagtttgaatgactccgtagcaatgaggatggcatttggtaacttgtatgcggccttccacaagaatccaggtgtagtgacaggatctgctgttgggtgtgacccagatttgttttggagcaaaatacctgtgctaatggaggagaagctctttgcatttgattacacaggctatgacgcttcccttagccccgcttggtttgaggctcttaaaatggttcttgaaaggattggttttggggacagagtagactacattgattatttaaaccattcacaccacctttataagaacaaaacatactgtgtcaagggcggcatgccatctggctgctccggcacctcaatttttaactcaatgataaacaacttaatcatcaggacgcttttgctgaaaacctacaagggcatagatttagaccatttaaagatgattgcctatggtgatgatgtgattgcttcctacccccatgaggttgacgctagtctcctagcccaatcaggaaaagactatggactaaccatgacaccagctgataaatcggccacatttgaaactgtcacatgggagaatgcaacattcttgaaaagatttttcagggcagatgagaagtatccatttttaatacatccagtgatgccaatgaaagaaattcatgaatcaattagatggaccaaagatcctagaaatacacaggaccatgttcgctccttatgcctattggcctggcataatggagaagaagagtataacaaatttttaactaaaattagaagcgtgccaattggaagagctttgttgctcccagagtactctacattgtaccgccgttggctcgactcattttag--tgaccctacttcagtcgaatt-ggatt-gggttatactgctgtaggggtaaatttttctttaattcgggga--------------------------------------------------------------
>KX162689.1_Enterovirus_C_strain_CHA1219346_complete_genome
-----------------------------------------------------tagtactccggtatcacggtacccttgtacgcctg-ttttaaa-ct-cc-c-ttccc--tcgt---aac-ttagaagcaaa-caaa-c------caagttcaatag-aa-a-ggggtacaaa-ccagtaccaccacgaacaagcacttctgttgccccggtgatgtcgta-tagattg-tacccacggtcgaaaacgattgatccgttatccgcttttgtacttcgagaagcctagtaccaccttggaatcttcgatgcgttgcgctcggcactcaatc-ccagagtgtagcttaggtcgatgagtctggacataccccaccggtgacggtggtccaggctgcgttggcggc--ctacctgtggcccaaagccacaggacgctagttgtg-aacaaggtgtgaagagcatattgagctacaaaagagtcctccggcccctgaatgcggctaatcctaaccacggagcaagggt-gcacaaaccagtgtataccttgtcgtaacgcgtaagtctgtggcggaa-ccgactactttgggtgtccgtgtttcc-t-gttattttttat-c--atggctgcttatggtgacaa-tcagag------attgttatcataaagcaaattggattggccatccggtgagtgttgtgtcaagtatacaactgttt-gttggaa-ccactgtg-----------------ttagcttc-------------act-tctcatttaaccaattaatcaaaaacaatacgaggata--------------aaacaataatact------aca---atgggcgcccaagtttcatcgcagaaggttggagcccacgaaaattcaaacagagcctatggcgggtccaccatcaattacactacaatcaattactatagggactctgcaagcaatgcagcaaacaagcaagattttgcacaagatccgtccaagttcaccgaacccattaaggacgtccttattaagaccgctcccatgctaaactccccaaacattgaggcgtgtggttatagtgacagggtaatgcagctaactctgggcaattcaacgatcaccactcaagaagcggccaattctgttgttgcctacggtagatggcctgaatacatcagagataccgaggcaaatcccgtagaccaaccaaccgagcccgatgtagccgcgtgcaggttctacacattagataccgtcacttggcgcaaggagtccagagggtggtggtggaaactaccagacgc---tttaaaagacatggggttatttggtcaaaacatgttttatcactatcttgggagggctggctacacagtgcacgtacagtgcaatgcttcaaagtttcatcaaggagctctaggggtgtttgcagttccagaaatgtgtttagctggcgatag---cacaactcacatgttcacaaagtacgagaatgcgaatccaggcgaaaaaggaggtgaattcaaagggagtttcacccttgataccaacgccactaaccctgcacggaacttctgcccagttgattacctcttcgggagtggagtgctggtagggaatgcatt-tgtttatccacatcaaataataaacctgcgcac--------taacaactgtgctacgctagtattgccctatgtaaactcactctcaatagatagcatgacaaagcacaacaactgggggatcgctatcctccccctggcgccactagactttgccactgagtcttccactgagatacccattacactgaccattgctcccatgtgctgtgaattcaatggtttacgcaacatcactgtgccaagaacccaaggattaccggtcctgaacactccagggagtaaccagtacctgaccgcagacaattaccagtctccgtgtgcgatacctgagtttgatgtcactccacccatagacataccaggggaggtgcgcaacatgatggaattggcggaaatagacaccatgatacccctcaacttgacaagtcaacgcaagaacacaatggacatgtacagagtcgagttgagcg---acatgg----ctcactctgacacgccgatcttgtgtctctcgttgtcccccgcttcagaccccagattggcacacactatgttgggtgagatattaaattactacacacactgggcagggtccttgaaatttacctttctcttttgcggctcaatgatggccaccggaaagttattggtttcttacgcgccacccggagcagaggcccccaagagtcgcaaagaagcaatgcttgggacacatgtgatatgggacattggtttgcagtcttcatgcactatggtggtaccttggatcagtaataccacttacagacaaaccatcaacgatagtttcacagaaggtggctacattagcatgttctatcaaactagggttgttgttccgttgtctacacccagaaagatggacatcctgggttttgtgtcagcttgcaatgacttcagtgtgcgcttgctgcgagatacaacacacattagtcaagaggctatg---------ccacaagga---attggtgacatgattgagggggccgttgaagggattactagaa-------------------atgtattggttcccccgacttccaccaatagcctgcctgacacaaagccga-gcggtccagcccactccaaggagatacctgcattgacagccgtggagacaggggctaccaatccgttggtgccttcagacactgtgcaaacgcgccatgtcatccagagacggacgcgatcagagtccacggttgagtcattctttgcaagaggggcttgcgtggctatcattgaggtgga------caatgatgcaccgacaaagcgcgccag---cagattgttttcggtttggaaaataacttacaaagatactgttcaactgaggcgcaaactggaatttttcacgtattcgagatttgacatggagttcacttttgtggtcacctcgaactacactgatgcaaataacggacatgcattaaaccaagtttatcagataatgtatataccacccggagcacctatccctggtaaatggaatgactatacgtggcaaacgtcctctaacccgtcggtgttttacacctatggggcgcccccagcaagaatatcagtgccctacgtgggaattgctaatgcgtattcccacttttatgatgggtttgcaaaagtgccactagcgggtcaagcctcaactgaa---ggcgattcgttgtacggtgctgcctcactgaatgattttggatcactggctgttcgcgtggtaaatgatcacaaccccacgcggctcacctccaagatcagagtgtacatgaagccaaagcatgtcagagtctggtgcccacgacctccacgagcagtcccatacttcggaccaggcgttgattacaaggatgg---gctcaccccacta---ccagaaaagggattgacgactt---atggatttggacaccaaaacaaagctgtatacacagctggctataaaatttgcaattaccacctagctacacaagaagacttgcaaaatgccgtgagtgtcatgtggaacagagacctcttagtggctgaatcaagggcccttggcaccgactcgattgcaaggtgcagctgtaacacgggtgtgtactactgtgaatccaggagaaaatattatccagtttctttcattgggcccaccttccaatacatggaagccaatgaattttacccggctagatatcaatcacacatgcttattggtcatgggtttgcatcaccgggtgattgtggtggcatacttagatgtcaacacggggtgataggaataatcactgctggtggggaaggcttggttgcattttcagacattagagacctttatgcatatgaagaagaggccatggaacagggtatctccaattacattgagtcccttggagcggcgtttgggagcggattcactcaacaaattggggataaaatctcagaattaaccagcatggtaaccagcacaatcactgagaaactgctgaaaaacctagtaaaaatcatctcttcgttagtcattatcactagaaactacgaggatacgaccacagtcctagccaccctggcactccttgggtgtgatgtatctccttggcagtggctcaagaaaaaggcttgtgacatcttggaaatcccgtatgtaatgcgacaaggagacagctggttgaagaaattcacagaagcatgtaatgctgctaaagggctggagtgggtttctaataagatatccaaatttattgattggttaaaagagaaaatcatcccccaagctagagacaagttagaatttgtcactaaattaaagcaattagagatgttggaaaatcaaattgcaactattcatcagtcatgtccaagccaggaacatcaggaaattttattcaacaatgtaaggtggttgtccatacagtcaaagaggtttgcaccactctacgcagttgaggcaaagagaatacaaaagctggaacacacaatcaataactacatacaattcaagagcaaacaccgtattgaaccagtatgcttattagtgcatggcagtcccggtacaggcaaatcagtagccaccaacttgatcgccagggcaattgcagaaaaagaaaacacttccacttactctctaccaccagatccatcccattttgatggatacaaacaacaaggggtggtgatcatggacgacttgaaccagaacccagatggtgctgacatgaagcttttctgccaaatggtttccacagtggagttcattccaccaatggcctccctggaagaaaaaggtatcttatttacttcaaattatgtcttggcttcaactaactccagccgtattacaccacccacagttgcacacagcgatgcgttggctagacgctttgcgtttgacatggacattcaagtgatgggtgagtactctagggatggcaaactgaacatggcaatggctaccgagatgtgc-aaaaactgccatcaaccaacgaa--tttcaagagatgttgtcctctggtgtgtgggaaggcaatccagctgatggacaaatcttccagagttaggtatagcattgatcaaatcacaacaatgatcattaacgagagaaatagaaggtccaacattggaaattgcatggaagcgcttttccagggccctctccaatacaaagacctgaagattgacatcaagacaacaccccctcctgagtgcataaatgacctgctccaggctgttgactcccaggaggtgagagattactgcgagaagaagggatggattgttgacatcact-----------agccaagtccagactgagaggaatatcaacagggcaatgacaatactgcaggcagttaccacttttgcagcggtcgctggagtggtgtacgttatgtacaagctttttgcagggcaccaaggagcatacaccgggttacccaacaaaagacccaatgttcccactatcagaactgccaaggtgcaaggtccaggttttgactacgcagtagctatggccaagagaaacattcttacagctaccactagtaaaggagagttcacaatgcttggggtgcatgataatgtggctatcttgcccacgcacgcttcaccaggagagacaattgttattgatgggaaggaagttgaggttctcgatgctaaggccctggaggatcaggctggaaccaatttgg-aaatcacaatagttactctcaaaagaaatgaaaagttcagagacatcaggccacacataccaacccaaatcactgagacaaacgatggagttctgatcgtgaacactagtaagtaccccaatatgtatgtccctgttggagctgtgaccgaacagggatatctgaatctcggtgggcgccaaactgcccgtacatt-aatgtataattttccaacaagggcgggccagtgtggtggagtcatcacctgcaccggcaaggtgatcgggatgcatgttggagggaacggttcacacgggtttgcagcggccctaaagcgatcatacttcactcagagtcaaggtgaaattcaatggatgagaccatcaaaggaggttggttatcccatcataaacgctcccagtaaaactaaattagaaccaagcgcattccattatgtatttgagggtgtgaaggagccagcagtacttacaaagagtgatcccagactaaagactgactttgaggaagctatcttctccaagtatgtggggaataaaattacagaagttgatgagtacatgaaggaggcagtagatcattatgcagggcaactcatgtctttggacatcaatacagagcaaatgtgccttgaggatgcaatgtatggaactgatggtcttgaggccctcgatctcag-cactagtgcaggataccc-ctatgttgctatggggaa-gaaaaagagggacatcttgaacaaacaaaccagagacactaaggaaatgcagaggcttttagatacctatggaatcaatctacccttagttacttatgtgaaagatgagctcagatccaaaaccaaagtggaacaaggcaagtccagattgattgaagcctcaagcttaaacgactctgtggcaatgagaatggcatttggaaatttgtatgcagcattccacaaaaaccctggagttgtgacaggctctgcagttggttgtgacccagacttgttttggagcaaaataccagtgctaatggaggagaaactcttcgcatttgactacacaggatatgatgcttcactcagccctgcttggtttgaagcactcaaaatggtgttagagaaaatcggttttggagatagagtagactacatagactacttgaaccactcacaccacctatacaaaaacaagacttactgtgtcaagggcggcatgccatctggctgctcgggcacttcaatatttaattcaatgattaacaatttgatcatcaggacgcttttgctgaaaacctacaagggcatagatttggaccacctaaagatgattgcctatggtgatgatgtaattgcttcttacccccatgaggttgacgctagtctcctagcccaatcaggaaaagactatggactaaccatgacaccagctgacaaatcggccacttttgaaactgtcacatgggagaatgcaacattcttgaaaagattcttcagagcggatgagaaatatccattcttgatacatccagtaatgccaatgaaggaaattcatgaatcaataagatggacaaaagaccctagaaacacccaggatcatgttcgttcactatgcctattggcttggcataatggcgaggaagaatacaacaaatttttagctaaaattaggagtgtgccaattggaagagctttactgctcccggagtactcgacactgtaccgccgttggcttgactcattttag--taaccc-------------------------------------------------------------------------------------------------------------------------------
>KX162697.1_Enterovirus_C_strain_NIE0611432_complete_genome
----------------------ttgtacccaccccagaggcccacgtggcggctagcactccggtattacggtacccttgtgcgcctg-ttttata-ct-cc-c-ct--c--ccgc---aac-ttagaagcacg--aaa-c------caagttcaatag-aa-g-ggggtacaaa-ccagtaccactacgaacaagcacttctgtttccccggtgacattgca-tagactg-ctcacgcggttgaaagtgatcgatccgttacccgcttgtgtacttcgagaagcctagtatcgccttggaatcttcgacgcgttgcgctcagcacccgacc-ccggggtgtagcttaggctgatgagtctggacattcctcaccggtgacggtggtccaggctgcgttggcggc--ctacctatgg-ctaacgccataggacgctagatgtg-aacaaggtgtgaagagcctattgagctacataagagtcctccggcccctgaatgcggctaatcctaaccacggagcaggcgg-tcgcgaaccagtgactggcttgtcgtaacgcgcaagtctgtggcggaa-ccgactactttgggtgtccgtgtttcc-t-gtta-tttttat-t--atggctgcttatggtgacaa-tcagag------attgttatcataaagcgaattggattggccatccggtgagtgttgtgtcaggtatacaactgttt-gttggaa-ccactgtg-----------------ttagtttt-------------act-tctcatttaaccaattaaccaaaaacaatacgaggata--------------aaacaacattact------ata---atgggcgcccaagtttcatcacagaaagttggagcccacgaaaattcaaacagagcctatggcgggtccaccatcaattacactacaatcaattactatagggactctgcaagcaatgcagcaagcaagcaagattttgcacaagatccgtccaagttcaccgaacccattaaggacgtccttattaagaccgctcccatgctaaactccccaaacattgaggcgtgtggttatagtgacagggtaatgcagctaactctgggcaattcaacgattaccacccaggaagcggccaattctgttgttgcctacggtagatggcctgaatacatcagagataccgaggcaaatcctgtagaccaaccaaccgagcccgatgtggccgcgtgcaggttctacacgttagacaccgtcacttggcgcaaggagtccagagggtggtggtggaaactaccagacgc---tttaaaggacatggggttatttggtcaaaacatgttttatcactatcttgggagggctggctacacagtgcacgtacagtgcaatgcttcaaagtttcatcaaggagctctaggggtgtttgcagttccagaaatgtgtttagctggtgatag---cacaactcacatgttcacaaagtacgagaatgcgaatccaggtgaaaaaggaggtgaattcaaagggagtttcacccttgataccaacgccactaaccctgcacggaatttctgtccagttgattacctcttcgggagtggggtgctggtagggaatgcatt-tgtttatccacatcaaataataaacctgcgcac--------taacaattgtgctacgctagtattaccctatgtaaactcactctcaatagatagcatgacaaagcacaacaactgggggattgctatcctccccctggtgccactggactttgccaccgaatcttccactgagatacccatcacactgactattgctcccatgtgctgcgaattcaatggtttacgcaacatcactgtgccaagaacccaaggattaccagtcctgaacactccagggagtaaccagtacctgaccgcagacaattaccagtctccatgtgcgatacctgagtttgatgttactccacccatagacataccaggggaggtgcgcaacatgatggaattggcggaaatagacaccatgatacccctcaacttgacaagtcaacgcaagaacacaatggacatgtatagagtcgaattgagcg---acacgg----ctcactctgactcgccgatcttgtgtctctcgttgtcccccgcttcagaccccagattggcacacactatgttgggtgagatattaaattactacacacactgggcagggtccttgaaatttacctttctcttttgcggctcaatgatggccaccggaaagttattggtttcttacgcaccacccggagcagaggcccccaagagtcgcaaagaagcaatgcttgggacgcatgtgatatgggacattgggttgcagtcttcatgcactatggtggtgccttggatcagtaataccacatacagacaaaccatcaacgatagtttcacagaaggtggctacattagcatgttctatcaaaccagggttgttgtcccattgtccacacccagaaagatggacatcctgggttttgtgtcagcttgcaatgacttcagtgtgcgcttactgcgagatacaacacacattagtcaagaggctatg---------ccacaagga---attggtgacataattgagggggccgttgaagggattactaaaa-------------------atgcattggttcccctgacttccaccaatagcctgcctgacacaaagccga-gcggttcagcccactccaaggagatacctgcattaacagccgtggagacaggggctaccaatccgttggtgccttcggacaccgtgcaaacgcgccatgtcatccagagacgaacgcgatcagagtccacggttgagtcattctttgcaagaggggcttgcgtggctatcattgaggtgga------taatgatgcaccgacaaagcgcgccag---cagattgttttcggtttggaaaataacttacaaagacactgttcaactgagacgcaaactggaatttttcacatattcgagatttgacatggagttcacttttgtggttacctcaaactacactgatgcaaataatggacatgcattgaaccaagtttatcagataatgtatataccacccggagcacctatccctggtaaatggaatgactacacgtggcagacgtcatctaacccgtcggtgttttacacttatggggcgcccccagcgagaatatcagtgccctacgtgggaattgctaatgcgtattcccacttttatgatgggtttgcaaaagtaccactagcgggtcaagcctcaactgag---ggcgattcgttgtacggtgccgcttcactgaatgattttggatcattggctgttcgcgtggtaaatgatcacaaccccacgcggctcacctccaagattagagtgtacatgaagccaaagcatgtcagagtctggtgcccacgacctccacgagcagtcccatactttggaccaggtgttgattataaagatgg---gctcaccccacta---ccagaaaagggattaacgacct---atgggtttgggcaccaaaataaagctgtgtacacagctggctacaaaatttgcaattaccacctagctacacaagaagacttgcaaaatgccgtgagtgtcatgtggaacagagacctcttagtggctgagtcaagggcccttggtaccgactcgatcgcaaggtgcagctgtagcacgggtgtgtactactgtgaatccaggagaaaatattatccagtttctttcattgggcccaccttccaatacatggaagccaatgaatattacccggctagatatcaatcacacatgcttattggtcatgggtttgcatcaccgggtgattgtggtggcatacttagatgtcaacacggggtgataggaataatcactgctggtggggaaggcttggttgcattttcagacattagagacctgtatgcatatgaggaagaagccatggaacaaggtatctccaactacatcgagtcacttggggctgcgtttgggagtgggtttacacaacaaataggagataaaattacagaactcactaacatggttacaagtaccataacagaaaagctcctcaaaaatttggtaaaaataatctcctccctcgtcataattactaggaactatgaggacaccacaacagttttggcaacactggcactgcttgggtgtgatatgtccccctggcaatggttaaagaagaaagcttgtgacatcctggaaatcccatatgtgatcaggcagggtgatagttggttgaagaaattcacggaagcatgcaatgcagccaagggattggaatgggtgtccaataaaatttctaagtttatagattggctcaaagagaaaatcataccccaggctagagacaaactggaatttgtaaccaaattaaagcaattagaaatgttggagaaccagattgcaactatccaccagtcatgtccaagtcaagaacatcaagagatccttttcaataatgtaaggtggttgtccatacaatcaaaaaggttcgccccactttacgccgtggaggccaaaaggatccagaagctggagcacaccatcaacaattacatacaattcaagagcaaacaccgtattgaaccagtgtgtttgttggtgcatggcagccctgggacaggtaaatcagtggcaaccaatttaattgctagagccatagcagagaaagagaacacatctacctactcactaccgccagatccatctcactttgatggttacaagcaacaaggagttgtgataatggatgatttaaaccaaaaccctgatggagctgatatgaaattgttctgccaaatggtttccaccgttgagttcataccaccaatggcgtcactagaggagaagggcattctgttcacatccaattacgtcttggcatccaccaactctagtcgaatcaccccacccactgttgcccacagtgatgcccttgccagacgctttgcgtttgacatggacattcaggtaatgagtgagtactctagagacggcaagctaaacatggcaatggcaactgaaatgtgt-aagaattgtcaccaaccagcaaa--tttcaaaagatgctgcccgctggtgtgtggaaaggccatccaattgatggataagtcgtccagagttaggtacagtatagaccaaattaccacgatgattattaatgaaagaaacagaagatccaacattggtaattgcatggaagccctgttccaaggtcccctacagtataaagacctaaaaattgacatcaagacaacaccaccacctgagtgcatcaacgatctactacaagcagtggactcccaggaggtcagagactattgcgtgagtaagggatggatagtcaacatcacc-----------agtcaagtgcaaactgaaagaaacatcaacagagcaatgactattttgcaagcagttaccacattcgcagcagttgctggtgtggtgtatgtgatgtacaagctctttgcagggcaacagggggcttatacaggactccccaataggagacccaatgtgcccacaatcaggacagccaaagtccaaggcccagggtttgactacgcggtggctatggccaaaagaaacatccttacggccactacttgcaaaggagaatttaccatgcttggagtacatgacaatgtagccatactgccaacccatgcctcaccgggagaaacaatagtcattgatggtaaggaagtggaagtgttggatgcaaaggcattggaagaccaagccggaaccaacctgg-agatcaccatagtaacactcaagagaaatgagaaattcagggacatcagacctcacatacccacccagatcactgagaccaatgatggagttttgatcgtgaacactagtaagtaccccaacatgtatgttcctgtcggggctgtaactgaacagggatatctcaatcttggtggacgccagactgctcgtacatt-aatgtacaatttcccaacaagagcaggccagtgtggaggagttatcacttgcactggaaaggtcatcgggatgcatgttggcgggaacggttcacatgggtttgcagcagccctaaaacggtcgtacttcactcaaagtcaaggtgagatacagtggatgagaccgtctaaggaggtcgggtaccccattatcaatgcccccagcaaaacaaagttggaaccaagtgcatttcattatgtgtttgaaggagtgaaagaaccagcggtcctaaccaagaatgatcctaggcttaaagtggactttgaggaagcaatattctccaagtatgttggtaataagatcactgaagtggatgaatacatgaaagaagcagtggatcattatgccggtcagctaatgtcgttagacatcaatactgatcaaatgtgtttggaagatgccatgtacggcactgatggtttagaagccctggacctcac-aactagcgcagggtatcc-ttatgtggcacttgggaa-gaagaaaagggacatcctaaacaaacaaaccagagacaccaaggagatgcagagactgctcgatacctacggcatcaatcttcctttagttacatatgtaaaggatgagctcaggtcaaggaacaaggttgagcatggaaaatcaagacttattgaagcatccagtcttaatgattcagtggcaatgaggatggcctttggaaatctctacgcagcctttcataaaaacccaggggtggtaactggtagtgcagtaggttgtgatcctgacctgttttggagtaagatcccggtcctcatggaagagaagttgtttgcctttgactacacagggtacgatgcctctctgagtccggcttggtttgaggctctcaagatggtcttggagaaaatcggctttggtgacagggtggactacatagattatctcaaccattcacaccatctatacaaaaataagacatactgtgtcaagggcggcatgccatctggttgctcaggaacatcaatttttaactcaatgattaataacatcattatcaggacacttttactgaaaacctacaagggcatagatttagaccacctaaagatgatagcctatggtgatgatgtaattgcctcctacccccatgaagtggacgctagtctcctagcccaatcaggaaaagactatggactcactatgacaccagctgacaaatctgcaacttttgagcaagtcacatgggaaaatgtaacattcttgaagagattctttagagcagatgagaagtatccattccttgtgcatccagtaatgccaatgaaagaaattcatgaatcaatcagatggaccaaagatcccagaaacacccaggatcacgtccgctccttgtgtctattggcttggcacaatggggaggaagagtacaataaatttttagctaaaatcaggagtgtgccaatcggacgagcattactgctcccagagtactcaactttgtatcgccgctggcttgactcattttag--caaccctacctcagtcgaatt-ggatt-gggttatactgttgtaggggtaaatttttctttaattcggag---------------------------------------------------------------
>JX274980.1_Human_poliovirus_2_strain_NIE0511436_complete_genome
----ttaaaac-agctctggggttgtacccaccccagaggcccacgtggcggctagcactccggtattacggtacccttgtgcgcctg-ttttata-ct-cc-c-ct--c--ccgc---aac-ttagaagcacg--aaa-c------caagttcaatag-aa-g-ggggtacaaa-ccagtaccactacgaacaagcacttctgtttccccggtgacattgca-tagactg-ctcacgcggttgaaagtgatcgatccgttacccgcttgtgtacttcgagaagcctagtatcgccttggaatcttcgatgcgttgcgctcagcacccgacc-ccggggtgtagcttaggctgatgagtctggacattcctcaccggtgacggtggtccaggctgcgttggcggc--ctacctatgg-ctaacgccataggacgctagatgtg-aacaaggtgtgaagagcctattgagctacataagagtcctccggcccctgaatgcggctaatcctaaccacggagcaggcgg-tcgcgaaccagtgactggcttgtcgtaacgcgcaagtctgtggcggaa-ccgactactttgggtgtccgtgtttcc-t-gtta-tttttat-c--atggctgcttatggtgacaa-tcagag------attgttatcataaagcgaattggattggccatccggtgagtgttgtgtcaggtatacaactgttt-gttggaa-ccactgtg-----------------ttagtttt-------------act-tctcatttaaccaattaatcaaaaacaatacgaggata--------------aaacaacaatact------ata---atgggcgcccaagtttcatcacagaaagttggagcccacgaaaattcaaacagagcctatggcgggtccaccatcaattacactacaatcaattactatagagactctgcaagcaatgcagcaagcaagcaagattttgcacaagatccgtccaagttcaccgaacccattaaggacgtccttatcaagaccgctcccatgctaaactccccaaacattgaggcgtgtggttatagtgacagggtaatgcagctaactctgggcaattcaacgatcaccacccaagaagcggccaattctgttgttgcctacggtagatggcctgaatacatcagagataccgaggcaaatcctgtagaccaaccaaccgagcccgatgtagccgcatgcaggttctacacattagacaccgtcacttggcgcaaggagtccagagggtggtggtggaaactaccagacgc---tttaaaagacatggggttatttggtcaaaacatgttttatcactatcttgggagggctggctacacagtgcacgtacagtgcaatgcttcaaagtttcatcaaggagctctaggggtgtttgcagttccagaaatgtgtttagccggtgatag---cacaacccacatgttcacaaagtacgagaatgcgaatccaggcgaaaaaggaggtgaattcaaagggagtttcacccttgataccaacgccactaaccctgcacggaacttctgcccagttgattacctcttcgggagtggagtgctggtagggaatgcatt-tgtttatccacatcaaataataaacctgcgcac--------taacaattgtgctacgctagtattgccctatgtaaactcactctcaatagatagcatgacaaagcacaacaactgggggatcgctatcctccccctggcgccactagactttgccactgaatcttccactgagatacccattacactgaccattgctcccatgtgctgcgaattcaatggtttacgcaacatcactgtgccaagaacccaaggattaccagtcctgaacactccagggagtaaccagtacctgaccgcagacaattaccagtctccatgtgcgatacctgagtttgatgttactccacccatagacataccaggggaggtgcgcaacatgatggaattggcggaaatagacaccatgatacccctcaacttgacaagtcaacgcaagaacacaatggacatgtatagagtcgagttgagcg---acacgg----ctcactctgacacgccgatcttgtgtctctcgttgtcccccgcttcagaccccagattggcacatactatgttgggtgagatattaaattactacacacactgggcagggtccttgaaatttacctttctcttttgcggctcaatgatggccaccggaaagttattggtttcttacgcaccacccggagcagaggcccccaagagtcgcaaagaagcaatgcttgggacgcatgtgatatgggacattgggttgcagtcttcatgcactatggtggtaccttggatcagtaataccacatacagacaaaccatcaacgatagtttcacagaaggtggctacattagcatgttctatcaaactagggttgttgtcccgttgtccacacccagaaagatggacatcctgggttttgtgtcagcttgcaatgacttcagtgtgcgcttactgcgagatacaacacacattagtcaagaggctatg---------ccacaagga---attggtgacatgattgagggggccgttgaaggggttactaaaa-------------------atgcattggttcccctgacttccaccaatagcctgcctgacacaaagccga-gcggtccagcccactccaaggagatacctgcattgacagccgtggagacaggggctaccaatccgttggtgccttcggacaccgtgcaaacgcgccatgtcatccagagacgaacgcgatcagagtccacggttgagtcattctttgcaagaggggcttgcgtggccatcattgaggtgga------caatgatgcaccgacaaagcgcgccag---cagattgttttcagtttggaaaataacttacaaagatactgttcaactgagacgcaaactggaatttttcacatattcgagatttgacatggagttcacttttgtggtcacctcaaactacactgatgcaaataacggacatgcattgaaccaagtttatcagataatgtatataccacccggagcacctatccctggtaaatggaatgactatacgtggcagacgtcatctaacccgtcggtgttttacacctatggggcgcccccagcaagaatatcagtgccctacgtgggaattgctaatgcgtattcccacttttatgatgggtttgcaaaagtaccactagcgggtcaagcctcaactgaa---ggcgattcgttgtacggtgccgcctcactgaatgattttggatcattggctgttcgcgtggtaaatgatcacaaccccacgcggctcacctccaagattagagtgtacatgaagccaaagcatgtcagagtctggtgcccacgacctccacgagcagtcccatacttcggaccaggtgttgattataaagatgg---gctcaccccacta---ccagaaaagggattaacgacct---atggatttggacaccaaaataaagctgtgtacacagctggctacaaaatttgcaattaccacctagctacacaagaagacttgcaaaatgccgtgagtgtcatgtggaacagagacctcttagtggctgaatcaagggcccttggcaccgactcgatcgcgaggtgcagctgtaacacgggtgtgtactactgtgaatccaggagaaaatattatccagtttctttcattgggcccaccttccaatacatggaagccaatgaatattacccggctagatatcaatcacacatgcttattggtcatgggtttgcatcaccgggtgattgtggtggcatacttagatgtcaacacggggtgataggaataatcactgctggtggggaaggcttggttgcattttcagacattagagacctgtatgcatatgaggaagaagccatggagcaaggtatctccaactacatcgagtcacttggggctgcgtttgggagtgggttcacacaacaaataggagataagattacagagctcactaacatggttacaagtaccataacagaaaagctcctcaaaaatttggtaaaaataatctcctccctcgtcataattactaggaactatgaggacaccacaacagttttggcaacactggcactgcttgggtgtgatatgtccccctggcagtggttaaagaagaaagcttgtgacatcttggaaatcccatatgtggtcaggcagggtgatagttggttgaagaaattcacggaagcatgcaatgcagccaagggattggagtgggtgtccaataaaatttctaagtttatagattggctcaaagagaaaatcataccccaggctagagacaaactggaatttgtaaccaaattaaagcaattagaaatgctggagaaccagattgcaactatccaccagtcatgtccaagtcaagaacatcaagagatccttttcaataatgtaaggtggttgtccatacaatcaaagaggttcgccccactttacgccgtggaggccaagaggatccagaagctggagcacaccatcaacaattacatacaattcaagagcaaacaccgtattgaaccagtgtgtttgttggtgcatggcagccctgggacaggtaaatcagtggcaaccaatttaattgctagagccatagcagagaaagagaacacatctacctactcactaccgccagatccatctcactttgatggttacaagcaacaaggagttgtgataatggatgatttaaaccaaaaccctgatggagctgatatgaaattgttctgccaaatggtttccaccgttgagttcataccaccaatggcgtcactagaggagaagggcattctgttcacatccaattacgtcttggcatccaccaactctagtcgaatcaccccacccactgttgcccacagtgatgcccttgccagacgcttcgcgtttgacatggacattcaggtaatgagtgagtactctagagacggcaagctaaacatggcaatggcaactgaaatgtgt-aagaattgtcaccaaccagcaaa--tttcaaaagatgctgcccgctggtgtgtggaaaggccatccaattaatggataagtcatccagagttaggtacagtatagaccaaattaccacgatgataattaatgaaagaaacagaagatccaacattggcaattgcatggaagctctgttccaaggtcccctacagtataaagacctaaaaattgacatcaagacaacacctccacctgagtgcatcaacgatctactacaagcagtggactcccaggaggtcagagattactgcgtgagtaagggatggatagtcaacatcacc-----------agtcaagtgcaaactgaaagaaacatcaacagagcaatgactattttgcaagcagtcaccacattcgcagcagttgctggtgtggtgtatgtgatgtacaagctctttgcagggcaacagggggcttatacaggactccccaataagagacccaatgtgcccacaattaggacagccaaagtccaaggcccagggtttgactacgcggtggctatggccaaaagaaacatccttacggccactacttgcaaaggagaatttaccatgcttggagtacatgacaatgtagccatactgccaacccatgcctcaccaggagaaacaatagtcattgatggtaaggaagtggaagtgttggatgcaaaggcattggaagaccaagccggaaccaacctgg-agatcaccatagtaacactcaagagaaatgagaaattcagggacatcagacctcacatacccacccagatcactgagaccaatgatggagttttgatcgtgaacactagtaagtaccccaatatgtatgttcctgtcggggctgtaactgaacagggatatctcaatcttggtggacgccagactgctcgtacatt-aatgtacaattttccaacaagagcaggccagtgtggaggagttatcacttgcactggaaaggtcatcgggatgcatgttggcggaaacggttcacatgggtttgcagcagccctaaaacggtcgtacttcactcaaagtcaaggtgagatacagtggatgagaccgtctaaggaggtcggataccccattatcaatgctcccagcaaaacaaagttggaaccaagtgcatttcattatgtgtttgaaggagtgaaagaaccagcggtcctaaccaagaatgatcctaggcttaaagtggactttgaggaagcaatattctccaagtatgttggtaataagatcactgaagtggatgaatacatgaaagaagcagtggatcattatgccggtcagctaatgtcgctagacatcaatactgatcaaatgtgcttggaagatgccatgtacggcactgatggcttagaagccctggacctcac-aactagcgcagggtatcc-ttatgtggcacttgggaa-gaagaaaagggacatcctaaacaaacaaaccagagacaccaaggagatgcagagactgcttgatacctacggcatcaatcttcctttagttacatatgtaaaggatgagctcaggtcaaggaacaaggttgagcagggaaaatcaagacttattgaagcatccagtcttaatgattcagtggcaatgaggatggcctttggaaatctctacgcagcctttcacaaaaacccaggggtggtaactggtagtgcagtaggttgtgatcctgacctgttttggagtaagatcccggttctcatggaagagaagttgtttgcctttgactacacagggtacgatgcctctctgagtccggcttggtttgaggctctcaaaatggtcttggagaaaatcggctttggtgacagggtggactacatagattatctcaaccattcacaccatctatacaaaaacaagacttattgtgtcaagggcggcatgccatctggttgctcaggcacatcaatttttaactcaatgattaataacatcattatcaggacacttttactgaaaacctacaagggcatagatttagaccacctaaagatgatagcctatggtgatgatgtaattgcctcctacccccatgaagtggacgctagtctcctagcccaatcaggaaaagactatggactcactatgacaccagctgacaaatctgcaacttttgagcaagtcacatgggaaaatgtaacattcttgaagagattctttagagcagatgagaagtatccattccttgtgcatccagtgatgccaatgaaagaaattcatgaatcaatcagatggaccaaagatcccagaaacacccaggatcatgtccgctccttgtgtctattggcttggcacaatggggaggaagagtacaataaatttttagctaagatcaggagtgtgccaatcggacgagctttattgctcccagagtactcaactttgtatcgccgctggctcgactcattttag--caaccctacctcagtcgaatt-ggatt-gggttatactgttgtaggggtaaatttttctttaattcggag---------------------------------------------------------------
>KX162698.1_Enterovirus_C_strain_NIE0611449_complete_genome
-------------------------ttcccaccccagaggcccacgtggcggccagtactctggtattacggtacctttgtacgcctg-ttttata-ct-cc-ctcc--c--ccgt---aac-ttagaagaaac--aaa-t------caagttcaacag-ga-g-ggggtacgaa-ccagtaccaccacgaacaagcacttctgtctccccggtgacgttgca-tagactg-tacccacggtcgaaagcgattgatccgttatccgctcttgtacttcgagaagcctagtatcatcttggaatcttcgatgcgttgcgctcagcactcaacc-ccagagtgtagcttaggtcgatgagtctggacgttcctcaccggcgacggtggtccaggctgcgttggcggc--ctacctgtggcccaaaaccacaggacgctagttgtg-aacaaggtgtgaagagcctattgagctacaggagagtcctccggcccctgaatgcggctaatcccaaccacggagcaggggt-gcataaaccaatgcacaccttgtcgtaacgcgcaagtctgtggcggaa-ccgactactttgggtgtccgtgtttcc-t-ttta-tttttac-a--ttggctgcttatggtgacaa-tcatag------attgttatcataaagcgacttggattggccatccggtgagagtgaaatacattgtttacttgttc-attggat-ttactcca-----------------ctcaactc-------------ttt-cgcttacaaactcatta--caataacactgttaa-tta--------------aaacaacaatatt------aca---atgggcgcccaagtttcatcacagaaagttggagcccacgaaaattcaaacagagcctatggcgggtccaccatcaattacactacaatcaattactatagggactctgcaagcaatgcagcaagcaagcaagattttgcacaagatccgtccaagttcaccgaacccattaaggacgtccttattaagaccgctcccatgctaaactccccaaacattgaggcgtgtggttatagtgacagggtgatgcagctaactctgggcaattcaacgatcaccacccaagaagcggccaattctgttgttgcctacggtagatggcctgaatacatcagagataccgaggcaaatcctgtagaccaaccaaccgagcccgatgtagccgcgtgcaggttctacacattagataccgtcacttggcgcaaggagtccagagggtggtggtggaaactgccagacgc---tttaaaagacatggggttatttggtcaaaacatgttttatcactatcttgggagggctggctacacagtgcacgtacagtgcaatgcttcaaagtttcatcaaggagctctaggggtgtttgcagttccagaaatgtgtttagctggtgatag---cacaactcacatgttcacaaagtacgagaatgcgaatccaggcgaaaaaggaggtgaattcaaagggagtttcacccttgataccaacgccactaaccctgcacggaacttctgcccagttgattacctcttcgggagtggagtgctggtagggaatgcatt-tgtttatccacatcaaataataaacctgcgcac--------taacaactgtgctacgctagtgttgccctatgtaaactcactctcaatagatagcatgacaaagcacaacaactgggggatcgctatcctccccctggcgccactagactttgccactgaatcttccactgagatacccattacactgaccattgctcccatgtgctgcgaattcaatggtctacgcaacatcactgtgccaagaacccaaggattaccagtcctgaacactccagggagtaaccagtacctgaccgcagacaattaccagtccccgtgtgcgatacctgagtttgatgtcactccacccatagacataccaggggaggtgcgcaacatgatggagctggcggaaatagacaccatgatacccctcaacttgacgagtcaacgtaagaacacaatggacatgtatagagtcgagttgagcg---acgcgg----ctcactctgacgcgccgatcttgtgtctctcattgtcccccgcttcagaccccagattggcacacactatgttgggtgagatattaaattactacacacactgggcagggtccttgaaatttacctttctcttttgcggctcaatgatggccaccggaaagttattggtttcttacgcaccacccggagcagaggcccccaagagtcgcaaagaagcaatgcttgggacacatgtgatatgggacattgggttgcagtcttcatgcactatggtggtaccttggatcagtaataccacatacagacaaaccatcaacgatagtttcacagaaggtggctacattagcatgttctatcaaactaggattgttgtcccgttgtccacacccagaaggatggacatcctgggttttgtgtcagcttgtaatgacttcagtgtgcgcttactgcgagatacaacacacattagtcaagaggctatg---------ccacaagga---attggtgacatgattgaggggaccgttgaagggattactaaaa-------------------atgcattggttcccccgacttccaccaatagcctgcctgacacaaagccga-gcggtccagcccactccaaggagatacctgcattgacagccgtggagacaggggctaccaacccgttggtgccttcggacaccgtgcaaacgcgccatgtcatccagagacgaacgcgatcagagtccacggttgagtcattctttgcaagaggggcttgcgtggctatcattgaggtgga------caatgatgcaccgacaaagcgcgccag---cagattgttttcggtttggaaaataacttacaaagatactgttcaattgagacgcaaactggaatttttcacatattcgagatttgacatggagttcacttttgtggtcacctcaaactacactgatgcaaataacggacatgcactgaaccaagtttatcagataatgtatataccacccggagcacctatccctggtaaatggaatgactatacgtggcagacgtcttctaacccgtcggtgttttacacctatggggcgcccccagcaagaatatcagtgccctacgtgggaattgctaatgcgtattcccacttttatgatgggtttgcaaaagtgccactagcgggtcaagcctcaactgaa---ggcgattcgttgtatggtgctgcctcactgaatgattttggatcactggctgttcgcgtggtaaatgatcacaaccccacgcggctcacctccaagatcagagtgtacatgaagccaaagcatgtcagagtctggtgcccacggcctccacgagcagtcccatacttcggaccaggtgttgattataaagatgg---gctcaccccacta---ccagaaaagggattaacgactt---atggatttggacatcaaaacaaagctgtgtacacagctggctacaaaatttgcaattaccacctagctacacaagaagacttgcaaaacgccgtgagtgtcatgtggagcagagacctcttagtggctgaatcaagggcccttggcaccgactcgatcgcaaggtgcagctgtaacacgggtgtgtactactgtgaatccaggagaaaatattatccagtttctttcattgggcccacctttcagtatatggaagctaatgattattatccagctagataccaatcccacatgctcattggtcatggctttgcatcaccaggggactgcggtggcatccttagatgccaacatggggttatagggattattacagctggtggagagggcttggtcgctttctcagatattagggatctctacgcatatgaagaggaagcaatggaacagggcatatccaactacatcgaatcccttggagctgcgtttggaagcgggtttacccaacaaattggagataagatttcagagctcactaacatggtcaccagcaccataactgagaaattattaaagaacctcattaaaatagtctcatcgctagtcattatcaccagaaattatgaagatactaccacagtgcttgccaccctagctcttcttggatgtgatgtatccccctggcagtggctcaagaagaaggcttgcgatataatggaaatcccatatgtcatgcgtcaaggcgacagctggttgaagaagttcacagaagcatgcaatgctgctaaagggttggagtgggtttcaaacaaaatatccaagtttattgattggctaaaggaaaagatcatcccgcaagctagggacaagctggaatttgtcacaaaactaaaacaattagaaatgctggaaaaccaaattgccactatccaccaatcgtgtccaagtcaagagcaccaggaaattttattcaacaatgtaagatggctgtcaatacaatcaaagagatttgcaccactctacgcagtagaggcaaagcgaatccagaagctggaacacacgatcaataactacatacagttcaagagcaaacaccgaattgaaccagtatgcttattggtacacggcagccccggcacaggaaaatcagtggccaccaacctaattgctagggccattgcagaaaaagaaagcacctccacctactcgctaccaccagacccatcccattttgatggatataagcagcaaggggttgtgattatggatgatttgaatcagaacccggatggtgccgacatgaaactcttctgtcaaatggtttccactgtggagttcatcccaccgatggcttccctagaagaaaaaggcatcctgttcacctcaaactatgtcttggcttcaaccaactccagtcgcatcactccacccacagtcgcgcacagtgatgcgttagccagacgcttcgcattcgatatggacattcaagttatgggtgagtactctagagatggtaagttgaatatggcgatggcaacagaaatgtgt-aagaactgccaccagccagccaa--ctttaagaggtgttgccctctggtgtgtggaaaagccattcagttgatggataaatcgtccagggtcaggtatagcgtagatcaaattactacaatgataatcaatgaaaggaatagaaggtccaacataggcaactgcatggaggctttatttcaaggcccactgcaatacaaagatttaaaaatagatattaagactacacctccaccagagtgtatcaatgacttgctgcaggcagtggactcccaggaggtcagggattattgtgagaaaaagggatggatagttaacatcact-----------agtcaggtccaaacagaaagaaacattaatagggcgatgactatattgcaagcagtaaccacttttgcagcagttgctggggttgtgtatgtgatgtacaaactctttgcgggacaacaaggcgcatacacaggcctacctaacaaaagacccaatgtccccacaatcagaaccgctaaagtacaaggtccaggtttcgattatgccgttgccatggccaaaagaaacatcctcacagcaaccacttgtaagggagaattcacaatgcttggggttcatgacaatgtagctattttaccaacccatgcctcaccaggtgagacgataatcattgatggcaaggaagttgaggtgttggatgctaaggcattagaggatcaggctggtaccaatttgg-aaattactattgttactctaaaaagaaacgaaaagttcagagacatcagaccccacattccaacccaaatcactgagacaaatgatggagtcttgattgtgaacactagtaagtaccccaacatgtatgtccctgttggtgctgtgactgagcagggatatctcaatctcggtggccgtcaaactgctcgcactct-aatgtacaacttcccaacgagagcaggccagtgtggtggagtaatcacttgcactggaaaggtcattgggatgcatgttggagggaacggttcacatgggttcgcagcggccctaaagcggtcatacttcactcagagtcaaggtgaaattcaatggatgaggccatcaaaggaagtcggatatcctattatcaatgctcccagcaaaaccaaattggaaccaagtgcattccaccatgtgtttgagggtgtgaaagaaccagctgttttaaccaagagtgatcccaggcttaaagtagattttgaggaagcaatattctccaaatatataggcaacaaaatcactgaagtggatgagtacatgaaggaagctgttgatcactatgctggacaactgatgtccttggacatcaacacagatcagatgtgtctggaggatgcaatgtatggcacagatggtttagaggccctggacctaac-gaccagtgcaggataccc-ctatgtagcactagggaa-aaagaaaagggacatcctgaataaacaaaccagagacaccaaggagatgcagagattactggatacctatggcatcaaccttcctctagtcacctatgtgaaggatgaacttagatccaaaagcaaagttgaacagggaaaatctagacttattgaagcatctagtctcaatgattcagtggctatgaggatggctttcggaaacctctatgcagccttccataagaacccaggggtggtgactggtagtgcagtgggttgtgacccagatctattttggagcaagatcccagcccttatggaggaaaagttgtttgcctttgattataccggctatgacgcctccctgagcccagcttggtttgaggctcttaagatggttctggagaaaattggcttcggtgacagagtggattacatagactacctcaatcactcacaccacctgtacaaaaataagacatattgtgtcaaaggcggcatgccatctggctgctcaggcacatcaattttcaattcaatgattaacaacatcataatcaggacattactactcaaaacctacaagggcatagatttagaccacctaaagatgatagcctatggtgatgatgtaattgcttcctacccccatgaagtggacgctagtctcctagcccaatcaggaaaagactatggactcactatgacaccagctgacaaatctgcaacttttgagcaagtcacatgggaaaatgtaacattcttgaaaaggttcttcagagcggatgagaagtacccattccttgtgcatccggtgatgccaatgaaggagattcatgaatcaattagatggaccaaagatcctagaaacacacaggaccacgttcgctccttatgcttattggcttggcataacggagaggaagaatacaacaaattcttagctaaaatcagaagcgtgccaatcggaagagctttactgctcccagagtactcaacattgtaccgccgctggctcgattctttttag--taaccctacctcagtcgaatt-ggatt-gggttatactgttgtaggggtaaatttttctttaattcggag---------------------------------------------------------------
>JX275147.1_Human_poliovirus_2_strain_NIE0811460_complete_genome
----ttaaaac-agctctggggttgtacccaccccagaggcccacgtggcggctagcactccggtatcacggtacccttgtgcgcctg-ttttata-tt-cc-c-cc--c--ccgc---aac-ttagaagcacg--aaa-c------caagttcaatag-aa-g-ggggtacaaa-ccagtaccaccacgaacaagcacttctgtttccccggtgacattgca-tagactg-ctcacgcggttgaaagtgatcgatccgttacccgcttgtgtacttcgaaaagcctagtattgccttggaatcttcgacgcgttgcgctcagcacccgacc-ccggggtgtagcttaggctgatgagtctggacattcctcaccggtgacggtggtccaggctgcgttggcggc--ctacctatgg-ctaatgccataggacgctagatgtg-aacaaggtgtgaagagcctattgagctacataagagtcctccggcccctgaatgcggctaatcctaaccacggagcaggcgg-tcgcaaaccagtgactagcttgtcgtaacgcgcaagtctgtggcggaa-ccgactactttgggtgtccgtgtttcc-t-gtta-tttttat-t--atggctgcttatggtgacaa-tcagag------attgttatcataaagcgaattggattggccatccggtgagtgttgtgtcaggtatacaactgttt-gttggaa-ccactgtg-----------------ttagttta-------------acc-tctctttcaaccaattagtcaaaaacaatacgaagata--------------gaacaacaatact------aca---atgggcgcccaagtatcatcgcagaaagttggagcccacgaaaattcaaacagagcctatggcgggtccaccatcaattacactacaatcaattactatagggactctgcaagtaatgcagcaagcaagcaagattttgcacaagatccgtccaagttcactgaacccattaaggacgtccttgttaagaccgctcccatgctaaactccccaaacattgaggcgtgtggttatagtgacagggtaatgcagctaactctgggcaattcaacgatcaccacccaagaagcggccaattctgttgttgcctacggtagatggcctgaatacatcagagataccgaggcaaatcctgtagaccaaccaaccgagcccgatgtagccgcgtgcaggttctacacattagataccgtcacctggcgcaaggaatccagagggtggtggtggaaactaccagacgc---tttaaaagacatggggttatttggtcaaaacatgttttatcactaccttgggagggctggctacacagtgcatgtgcagtgcaatgcttcaaagtttcatcaaggagctctaggggtgtttgcagttccagaaatgtgtttagctggtgatag---cacaactcacatgttcacaaagtacgagaacgcgaatccaggcgaaaaaggaggtgaattcaaagggagtttcacccttgataccaacgccactaaccctgcacggaacttctgcccggttgattaccttttcgggagtggagtgctggtagggaatgcatt-tgtttatccacatcaaataataaacctgcgcac--------taacaactgtgctacgctagtattgccctatgtaaactcactctcaatagatagcatgacaaagcacaacaactgggggatcgctatcctccccctggcgccactagactttgccactgaatcttccactgagatacccattacactgaccattgctcccatgtgctgcgagttcaatggtttacgcaacatcactgtgccaagaacccaaggattaccagtcctgaacaccccagggagtaaccagtacctgaccgcagacaattaccagtctccgtgtgcgatacctgagtttgatgtcaccccacccatagacataccaggggaggtgcgcaacatgatggaattggcggaaatagataccatgatacccctcaacttgacaagtcaacgcaagaacacaatggacatgtacagagttgagttgagcg---acatgg----cccactctgacacaccgatcttgtgtctctcgttgtcccccgcttcagaccctagattggcacacactatgttgggtgagatattgaattactacacacactgggcagggtccttgaaatttacctttctcttttgcggctcaatgatggccaccggaaagttattggtttcttacgcaccacccggggcggaggcccccaagagtcgcaaagaagcaatgcttgggacacatgtgatatgggacattgggttgcaatcttcatgcactatggtggtaccttggatcagcaataccacatacagacaaaccatcaacgatagtttcacagaaggtggctacattagcatgttctatcaaactagggttgttgtcccgttgtccacacccagaaagatggacatcctgggttttgtgtcagcttgtaatgacttcagtgtgcgcttactgcgagatacaacacacattagtcaagaggctata---------ccacaagga---attggtgacatgattgagggggttgttgaagggattactaaaa-------------------atgcattggtccccccgacttccaccaatagcctgcctgacacaaaaccga-gcggtccagcccactccaaggagatacccgcactgacagccgtggagacaggggctaccaatccgttggtgccttcggacaccgtgcaaacacgacatgtcatccagagacgaacgcgatcagagtccacggttgagtcattctttgcaagaggggcttgcgtggctatcattgaggtgga------caatgatgcaccgacaaagcgcgccag---cagattgttttcggtttggaaaataacttacaaagatactgttcaactgagacgcaaactggaatttttcacttattcgaggtttgacatggagttcacttttgtggtcacctcaaactacactgatgcaaataatggacatgcattgaaccaagtttatcagataatgtacataccacccggggcgcctatccctggtaaatggaatgactatacgtggcagacgtcttccaacccgtcagtgttttacacctatggggcgcccccagcaagaatatcagtgccctacgtgggaattgctaatgcgtattcccacttttatgatgggtttgcaaaagtaccactagcgggtcaagcctcaactgag---ggcgattcgttgtacggtgctgcctcactgaatgattttggatcactggctgttcgcgtggtaaatgatcacaaccccacgcggctcacctccaagatcagagtgtacatgaagccaaagcatgtcagagtctggtgcccacgacctccacgagcagtcccatacttcggaccaggtgttgattataaagatgg---gctcactccacta---ccagaaaagggattaacgactt---atggatttggacaccaaaacaaagctgtgtacacagctggctacaaaatttgcaattaccacctagctacacaagaagacttgcaaaatgccgtgagtgtcatgtggaacagagacctcttagtgaccgaatcaagggcccttggcaccgactcgattgcaaggtgcagctgtaacacgggtgtgtactactgtgaatccaggagaaagtattatccagtttctttcattgggcccaccttccaatacatggaagccaatgaatattacccggctagatatcaatcacacatgcttattggtcatgggtttgcatcaccgggtgattgtggtggcatacttagatgtcaacacggggtgataggaataatcactgctggtggggaaggcttggttgcattctcagatatcagagatctctacgcatatgaagaggaggctatggagcagggcatttccaactacatcgaatcccttggagctgcgtttggaagtggattcactcaacaaattggggataaaatctcagaactcaccaatatggtcactagcactataactgagaaattattgaaaaatctcattaagataatctcatcactagtcatcatcaccagaaattatgaagataccaccacagtgctcgccactttggccctccttggatgtgatgtatccccctggcagtggcttaagaagaaggcttgtgacatactggaaattccatacgtgatgcgtcaaggtgacagttggttgaagaagttcacagaagcatgtaatgctgctaaagggttggagtgggtgtcaaacaaaatatctaagttcattgattggctaaaggaaaagatcatcccgcaagccagagacaagttggaatttgttacaaaactgaagcaattagaaatgctggagaaccaaattgctactatccaccaatcgtgtccaagtcaagaacaccaggaaattttattcaacaatgtgagatggctatcaatacaatcaaagaggtttgcaccactttacgcagtggaagcgaaacgaatccaaaagctggaacatacaatcaataattacatacagttcaagagcaaacatcgaattgaaccagtatgcttattggtacatggtagcccgggcacaggaaaatcagtagccaccaacttgattgctagagccattgcggaaaaagaaaacacttccacctactcactgccaccagatccatctcattttgacgggtacaaacagcagggagttgtgattatggatgatttgaaccagaatccggatggtgctgacatgaaactcttctgtcaaatggtctccactgtggaatttattccacctatggcatctctggaagagaagggcattcttttcacatcagactatgtcttagcctccaccaactcgagtcgcatcacaccacccacagtcgcacacagtgacgcactagctaggcgctttgcatttgacatggacattcaggtcatgggtgagtattccagggatggaaaactaaacatggcgatggcaacagaaatgtgc-aaaaactgtcatcaaccagcaaa--cttcaaaagatgttgccccctagtgtgtggaaaagcaatacagttaatggacaaatcctccagagtcagatacagtgttgatcagattaccactatgatcattaatgagagaaacaggaggtctaacattggaaactgcatggaagcactatttcagggtccactacagtacaaagatctgaagatcgacatcaagacaacgcctccacctgagtgcattaatgacttgttacaatctgtggattctcaggaagttagagactactgtgagaagaaaggctggattgtcaacatcact-----------agccaagtgcaaacagaaaggaatattaacagggcaatgaccatactacaagcagtgaccacctttgcagcagttgctggggttgtgtatgtgatgtacaaactctttgcaggacagcaaggcgcatatacaggcttacctaacaaaagacccaatgttcctacaattagaactgctaaagtacaaggcccaggctttgattatgccgtcgccatggccaaaagaaacattctcacggcaactacttgcaagggagaattcacaatgctcggggttcatgacaatgtggctattctaccaacccatgcctcaccaggtgagacgatagtcattgatggcaaggaaattgaggtgttagatgctaaggcactagaggatcaagctggtaccaatttgg-agatcacaattgttacactaaagagaaacgaaaagtttagagacatcagacctcacattccaacccaaatcactgagacaagtgatggagtcctgatcgtgaacactagtaagtaccccaacatgtacgttcctgttggtgctgtgactgagcagggatatctcaatctcggaggccgtcaaactgctcgtacttt-aatgtacaacttcccaacgagagcaggccagtgtggtggagtcatcacttgcactggaaaggtcatagggatgcatgttggagggaacggttcacacgggtttgcagcggccctaaagcgatcttacttcactcagagtcaaggtgaaattcaatggatgagaccatcaaaggaagttggatatcctattattaatgcccccagtaaaactaaactagaaccaagtgccttccactatgtgtttgagggtgtgaaggaaccagctgttttaaccaagaatgatcccagacttaaggtagattttgaggaggcaatattctccaaatatgtaggtaacaaaatcactgaagtggatgagtatatgaaggaagctgttgatcactacgctggacaattgatgtctctggatattaacacagaccagatgtgcttggaggatgcaatgtacggcacagatggtttagaagccctggacttaac-aactagtgcgggttaccc-ctatgtagcattagggaa-gaagaaaagggacatcctaaataaacagactagagacaccaaggaaatgcagagactactagacacatatggtatcaacctcccattagttacttatgttaaagatgaactaagatccaagagtaaggttgagcaaggaaagtcaagacttattgaagcgtccagccttaatgattcagtagcaatgagaatggcctttggcaacctctatgcagccttccataaaaacccaggggtggttactgggagtgcagtgggctgtgacccagacttattttggagtaaaattccagttctcatggaagagaagttgtttgcctttgactacacagggtacgacgcttccttgagtccagcatggtttgaggctcttaagatggtcttggagaaaattggctttggcgatagagtagactacatagattatctcaaccactcacatcacctttataggaacaaaacatattgtgtcataggcggcatgccatctggttgctcaggcacatcaattttcaattcaatgattaacaacatcataattaggacactcttactgaaaacctacaagggcatagatttagaccacctaaagatgatagcctatggtgatgatgtaattgcttcctacccccatgaagtggacgctagtctcctagcccaatcaggaaaagactatggactcacaatgacaccagctgataaatctgcaacctttgagcaagtcacatgggaaaatgtaacattcttgaagagattctttagagcagatgaaaagtatccattccttgtgcatccagtgatgccaatgaaagaaattcatgaatcaattagatggacaaaagatcctagaaacacccaggatcatgttcgctccctgtgcctattggcttggcacaatggggaagaagaatataataaatttttagctaaaattagaagcgtgccaatcgggcgagctttgctgctcccagagtactcaacactgtaccgccgctggctcgactcattttag--taaccctacttcagtcgaatt-ggatt-gggttatactgctgtaggggtaaatttttctttaattcgggg---------------------------------------------------------------
>JX274993.1_Human_poliovirus_2_strain_NIE0611447_complete_genome
----ttaaaac-agctctggggttgtacccaccccagaggcccacgtggcggccagcactccggtattacggtacccttgtgcgcctg-ttttata-ct-cc-c-ct--c--ccgc---aac-ttagaagcacg--aaa-c------caagttcaatag-aa-g-ggggtacaaa-ccagtaccactacgaacaagcacttctgtttccccggtgacattgca-tagactg-ctcacgcggtcaaaagtgatcgatccgttacccgcttgtgtacttcgaaaagcctagtatcgccttggaatcttcgacgcgttgcgctcagcacccgacc-ccggggtgtagcttaggctgatgagtctggacattcctcaccggtgacggtggtccaggctgcgttggcggc--ctacctatgg-ctaacgccataggacgctagatgtg-aacaaggtgtgaagagcctattgagctacataagagtcctccggcccctgaatgcggctaatcctaaccacggagcaggcgg-tcgcgaaccagcgactggcttgtcgtaacgcgcaagtctgtggcggaa-ccgactactttgggtgtccgtgtttcc-t-gtta-ttcttat-c--atggctgcttatggtgacaa-tcagag------attgttatcataaagcgaattggattggccatccggtgagtgtagtgtcaagtatacaactgttt-gttggaa-ccactgtg-----------------ttagtatt-------------act-tctcatttaaccaattaaacaaaaacaatacgaggata--------------aaacaacaacact------aca---atgggcgcccaagtttcatcacagaaagttggagcccacgaaaattcaaacagagcctatggcgggtccaccatcaattacactacaatcaattactatagggactctgcaagcaatgcagcaagcaagcaagattttgcacaagatccgtccaagttcaccgaacccattaaggacgtcctcattaagaccgctcccatgctaaactccccaaacattgaggcgtgtggttatagtgacagggtaatgcagctaactctgggcaattcaacgatcaccacccaagaagcggccaattctgttgttgcctacggtagatggcctgaatacatcagagataccgaggcaaatcctgtagaccaaccaaccgagcccgatgtagccgcgtgcaggttctacacattagataccgtcacttggcgcaaggagtccagagggtggtggtggaaactaccagacgc---tttaaaagacatggggttatttggtcaaaacatgttttatcactatcttgggagggctggctacacagtgcacgtacagtgcaatgcttcaaagtttcatcaaggagctctaggggtgtttgcagttccagaaatgtgtttagctggtgatag---cacaactcacatgttcacaaagtacgagaatgcgaatccaggtgaaaaaggaggtgaattcaaagggagtttcacccttgataccaacgccactaaccctgcacggaacttctgcccagttgattacctcttcgggagtggagtgctggtagggaatgcatt-tgtctatccacatcaaataataaacctgcgcac--------taacaactgtgctacgctagtattgccctatgtaaactcactctcaatagacagcatgacaaagcacaacaactgggggatcgctatcctccccctggcgccactagactttgccactgaatcttccactgagatacccattacactgaccattgctcccatgtgctgcgaattcaatggtttacgcaacatcactgtgccaagaacccaaggattaccagtcctgaacactccagggagtaatcagtacctgaccgcagacaattaccagtctccgtgtgcgatacctgagtttgatgtcactccacccatagacataccaggggaggtgcgcaacatgatggaattggcggagatagacaccatgatacccctcaacttgacaagtcaacgcaagaacacaatggacatgtatagagtcgagttgagcg---acacgg----ctcactccgacgcgccgatcttgtgtctctcgttgtcccccgcttcagaccccagattggcacacactatgttgggtgagatattaaattactacacacactgggcagggtccttgaaatttacctttctcttttgcggctcaatgatggccaccggaaagttattggtttcttacgcaccacccggagcagaggcccccaagagtcgcaaagaagcaatgcttgggacacatgtgatatgggacattgggttgcagtcttcatgcactatggtggtaccttggatcagtaataccacatacagacaaaccatcaacgatagtttcacagaaggtggctacattagcatgttctatcaaactagggttgttgtcccgttgtccacacccagaaagatggacatcctgggttttgtgtcagcttgcaatgatttcagtgtgcgcttactgcgagatacaacacacattagtcaagaggctatg---------ccacaagga---attggtgacatgattgagggggccgttgaagggattactaaaa-------------------atgcattggttcccccgacttccaccaatagcctgcctgacacaaagccga-gcggtccagcccactccaaagagatacctgcattgacagccgtggagacaggggctaccaatccgttggtgccttcggacaccgtgcaaacgcgccatgtcatccagagacgaacgcgatcagagtccacggttgagtcattctttgcaagaggggcttgcgtggctatcattgaggtgga------caatgatgcaccgacaaagcgcgccag---cagattgttttcggtttggaaaataacttacaaagatactgttcaactgagacgcaaactggaatttttcacatattcgagatttgacatggagttcacttttgtggtcacctcaaactacactgatgcaaataacggacatgcattgaaccaagtgtatcaaataatgtatataccacccggagcacctatccctggtaaatggaatgactatacgtggcagacgtcctctaacccgtcggtgttttacacatatggggcgcccccagcaagaatatcagtgccctacgtgggaattgctaatgcgtattcccacttctatgatgggtttgcaaaagtaccactagcgggtcaagcctcaactgaa---ggcgattcgttgtacggagctgcctcactgaatgattttggatcactagctgttcgcgtggtaaatgatcacaaccccacgcggctcacctccaagatcagagtgtacatgaagccaaagcacgtcagagtctggtgcccacgacctccacgagcagtcccatacttcggaccaggtgttgattataaagatgg---gctcaccccacta---ccagaaaagggattaacgactt---atggatttggacaccaaaacaaagctgtgtacacagctggctacaaaatttgcaattaccacctagctacacaagaagacttgcaaaatgccgtgagtgtcatgtggaacagagacctcttagtggctgaatcaagggcccttggcaccgactcgatcgcaaggtgcagctgcaacacgggtgtgtactactgtgaatccaggagaaaatattatccagtttctttcattgggcccaccttccaatacatggaagccaatgactattatccagctagataccagtcccacatgttaatcggccacggatttgcatcaccaggggattgtggtggcattcttagatgccaacacggggtgatcgggattattacagctgggggagagggcttggtagctttctcagatatcagagacctatacgcctacgaggaggaagcaatggagcaaggtatttccaactacatcgaatcccttggagctgcatttgggagtgggttcacacaacaaattggagacaaaatctcggagcttacccaaatggtcactagtaccataactgaaaagttattgaaaaacctcattaaaataatttcatcacttgtcatcatcactagaaattatgaagacaccaccacagtactagctactttggcacttctaggatgtgatgtatctccctggcaatggctcaagaagaaggcatgcgacattctggaaatcccatacgtcatgcgccaaggcgacagctggttgaagaaattcactgaggcatgtaatgctgccaagggcttggaatgggtgtcaaataagatttccaaattcatcgattggttaaaggaaaagatcattccacaagccagagacaaactagagtttgtcacaaagttgaaacagttggagatgttggagaaccagattgcaacaatccaccaatcctgcccgagtcaagaacaccaggaaatcctgttcaacaacgtgagatggctttccattcagtcaaagagattcgccccactctatgcagcggaggcaaagagaatccagaagttggaacacacaattaacaattacatacagttcaagagcaaacaccgtattgaaccagtatgtttgttggtgcacggtagtcccggtacaggtaagtcagtagccaccaatttaattgccagggcaattgcagagaaggagaacacttccacttactcactaccaccagacccgtcccatttcgatggatacaagcagcaaggagtggtaattatggatgatctaaaccagaatccagacggtgctgacatgaagcttttctgtcaaatggtctctactgtggagtttatcccaccaatggcttcactggaagagaaaggcatccttttcacatcgaactacgtcctggcttcaaccaactccagtcgtatcacaccacctacagttgcacatagtgatgccttagccagacgctttgcatttgacatggacattcaagtcatgggtgagtactccagagatgggaaattaaacatggcaatggcaactgagatgtgc-aaggactgtcatcgaccggcaaa--tttcaaaaggtgctgtccactagtgtgtggaaaagcaattcagctaatggacaaatcctctagagttaggtacagtattgaccaaattacaacaatgattatcaatgaaagaaacaggagatccaatatcggcaactgtatggaagcacttttccaaggtcctcttcaatataaggacttgaaaatagacatcaagacctcacccccacctgagtgcataaacgatctgttacaagcagtggattcacaggaggtgagagattactgtgagaagaagggttggatagttaacattacc-----------agtcaagtccaaaccgagagaaacattaacagagcaatgacaattttgcaggctgtcaccacttttgcagcggttgctggggttgtgtacgtaatgtacaaactctttgcaggtcaacaaggtgcatacacaggactccctaataaaagacctaacattcccactatcagaactgccaaagtgcaaggcccaggctttgattatgccgttgctatggctaaaagaaacattctcacagcaaccacttgtaagggagaattcactatgctaggggttcacgacaatgtggccattctaccaactcatgcttcaccaggtgagacaatagtcattgatggaaaggaggttgaagtattggatgctaaagcgctggaagatcaggctggaaccaacctgg-aaattacaattgtcaccctgaagagaaatgaaaagttcagagacattaggcctcacatcccaacacagatcactgagacgaatgatggagttttgatcgtgaacactagtaagtaccccaatatgtatgttcctgttggtgctgtgaccgaacagggatatctcaatcttggtggccgtcaaactgcccgcacatt-aatgtataactttccaacaagggcaggccagtgtggaggcgtcatcacctgcactggaaaggtcatcgggatgcatgttggagggaacggttcacatgggtttgcagcggccctgaagcggtcatacttcactcagaaccaaggtgagatccagtggatgagaccatcaaaggaggttggatatccaattatcaacgctcccagtaaaaccaaactagaaccaagcgcattccattatgtgtttgagggcgtgaaagagccagcagtcctgactaaaaatgaccccagactcaaggtggactttgaagaagcaatcttttccaagtacgtgggtaacaaactcactgaagtggatgaatacatgaaagaagcagttgaccattatgccggacaattaatgtcattggacatcaacactgatcagatgtgcctggaagatgccatgtatggtactgatggattggaggctctagatctcac-caccagcgcaggttaccc-ttacgtcgctttagggaa-gaaaaagagggacattttaaacaaacaaactagagacaccaaggaaatgcaaagactgttggacacgtatggaatcaatctcccattagtcacttatgtaaaagatgaattgaggtcgaggagcaaagttgaacaagggaaatctagactgattgaagcatccagcctcaatgactcagtggctatgagaatggcctttggcaatctttacgcagccttccacaaaaatccaggggtggtaactggtagtgcagtgggttgtgacccggacttgttttggagtaagatcccagttctcatggaggagaaattatttgcttttgactacactggctatgatgcctccttaagcccagcttggttcgaagccctcaaaatggtcttagaaaaaattgggtttggtgatagagtagactatatagattacctcaaccactctcaccacctgtacaaaaataaagtatattgtgtcaagggcggcatgccatctggctgctcaggcacgtcaatcttcaattctatgattaataacattataatcaggacgcttttgctgaaaacctacaagggcatcgacctggaccacctcaaaatgatagcctatggtgatgatgtgatagcttcctacccccatgaagtggacgctagtctcctagcccaatcaggaaaagactatggactcactatgactccagctgacaaatctgcaacttttgagcaagtcacatgggaaaacgtaacattcttgaaaagattcttcagagcagatgagaagtacccatttctagtgcacccagtaatgcctatgaaggaaattcatgaatcaattagatggaccaaagatcccagaaacacacaggatcatgtacgatccctatgcctattagcctggcacaatggggaagaagagtacaataaatttctagctaaaatcagaagtgtgccaatcggacgagctttattgctcccagagtactccacactgtaccgccgatggcttgactctttttag--taaccctacctcagtcgaatt-ggatt-gggtcatgctgttgtaggggtaaatttttctttaattcggag---------------------------------------------------------------
>JX275015.1_Human_poliovirus_2_strain_NIE0611450_complete_genome
----ttaaaac-agctctggggttgtacccaccccagaggcccacgtggcggctagcactccggtattacggtacccttgtgcgcctg-ttttata-ct-cc-c-ct--c--ccgc---aac-ttagaagcacg--aac-c------caagttcaatag-aa-g-gtggtacaaa-ccagtaccactacgaacaagcacttctgtttccccggtgacattgca-tagactg-ctcacgcggttgaaagtgatcgatccgttacccgcttgtgtacttcgaaaagcctagtatcgccttggaatcttcggcgcgttgcgctcagcacccgacc-ccggggtgtagcttaggctgatgagtctggacattcctcaccggagacggtggtccaggctgcgttggcggc--ctacctatgg-ctaacgccataggacgctagatgtg-aacaaggtgtgaagagcctattgagctacacaagagtcctccggcccctgaatgcggctaatcctaaccacggagcaggcgg-tcgcgaaccagtgactggcttgtcgtaacgcgcaagtctgtggcggaa-ccgactactttgggtgtccgtgtttcc-t-gtta-tttttat-c--atggctgcttatggtgacaa-tcagag------attgttatcataaagcgaattggattggccatccggtgagtgttgtgtcaggtatacaactgttt-gttggaa-ccactgtg-----------------ttagcttt-------------act-tctcatttaaccaattaatcaaaaacaatacgaggata--------------aaacaacaatatt------aca---atgggcgcccaagtttcatcacagaaagttggagcccacgaaaattcaaacagagcttatggcgggtccaccatcaattacactacaatcaattactatagggattctgcaagcaatgcagcaagcaagcaagattttgcacaagatccgtccaagttcaccgaacccattaaggacgtccttattaagaccgctcccatgctaaactccccaaacattgaggcgtgtggttatagtgacagggtaatgcagctaactctgggcaattcaacgatcaccacccaagaagcggccaattctgttgttgcctacggtagatggcctgaatacatcagagacaccgaggcaaatcctgtagaccaaccaaccgagcccgatgtagccgcgtgcaggttctacacattagataccgtcacttggcgcaaggagtccagagggtggtggtggaaactaccagacgc---tttaaaagacatggggttatttggtcaaaacatgttttatcactatcttgggagggctggctacacagtgcatgtacagtgcaatgcttcaaagtttcatcaaggagctctaggggtgtttgcagttccagaaatgtgtttagctggtgatag---cacaactcacatgttcacaaagtacgagaatgcgaatccaggcgaaaaaggaggtgaattcaaagggagtttcacccttgataccaacgccactaaccctgcacggagtttctgcccagttgattacctcttcgggagtggagtgctggtagggaatgcatt-tgtttatccacatcaaataataaacctgcgcac--------taacaactgtgctacgctagtattgccctatgtaaattcactctcaatagatagcatgacaaagcacaacaactgggggatcgctatcctccccctggcgccactagactttgccactgaatcytccactgagatacccattacactgaccattgctcccatgtgctgcgaattcaatggtttacgcaacatcactgtgccaagaacccaaggattaccagtcctgaacactccagggagtaaccagtacctgaccgcagacaattaccagtctccgtgtgcaatacctgagtttgatgtcactccacccatagacataccaggggaggtgcgcaacatgatggaattggcggaaatagacactatgatacccctcaacttgacaagtcaacgcaagaacacaatggatatgtatagagtcgagttgagcg---acgcgg----ctcactctgacacgccgatcttgtgtctctcgctgtcccccgcttcagaccccagattggcacacactatgttgggtgagatattaaattattacacacactgggcagggtccttgagatttacctttctcttttgcggctcaatgatggccaccggaaagttattggtttcttacgcaccacccggagcagaggcccccaagagtcgcaaagaagcaatgcttgggacacatgtgatatgggacattgggttgcagtcttcatgcactatggtggtaccttggatcagtaataccacatacagacaaaccatcaacgatagtttcacagaaggtggctacattagcatgttctatcaaactagggttgttgtcccgttgtccacacccagaaagatggacatcctgggttttgtgtcagcttgcaatgacttcagtgtgcgcttactgcgagatacaacacacattagtcaagaggctatg---------ccacaagga---attggtgacatgattgagggggccgttgaagggattactaaaa-------------------atgcattgattcccccgacttccaccaatagcctgcccgacacaaagccga-gcggtccagcccactccaaggagatacctgcattgacagccgtggagacaggggctaccaatccgttggtgccttcggacaccgtgcaaacgcgccatgtcatccagagacgaacgcgatcagagtccacggttgagtcattctttgcaagaggggcttgcgtggctatcattgaggtgga------caatgatgcaccgacaaagcgcgccag---cagattgttttcggtttggaaaataacttacaaagacactgttcaactgaggcgcaaactggaatttttcacatattcgagatttgacatggagttcacttttgtggtcacctcaaactacactgatgcaaataacggacatgcattgaaccaagtttatcagataatgtatataccacccggagcacctatccctggtaaatggaatgactatacatggcagacgtcctctaacccatcggtgttttacacctatggggcgcccccagcaagaatatcagtgccctacgtgggaattgctaatgcgtattcccacttttatgatgggtttgcaaaagtaccactagcgggtcaagcctcaactgaa---ggcgattcgttgtacggtgttgcctcgctgaatgattttggatcactggctgttcgcgtggtaaatgatcacaaccccacgcggctcacctccaagatcagagtgtacatgaagcctaagcatgtcagagtctggtgcccacgacctccacgagcagtcccatacttcggaccaggtgttgattataaagatgg---gctcaccccacta---ccagaaaagggattaacaactt---atggatttggacaccaaaacaaagctgtgtacacagctggctacaaaatttgcaattaccacctagctacacaagaagacttgcaaaatgccgtgagtgtcatgtggaacagagacctcttagtggctgaatcaagggcccttggcaccgactcgatcgcaaggtgcagctgtaacacgggagtgtattactgtgagtccaaaaggaagtattacccagtgacctttataggacccacgtttcagtacatggaggctaatgattactacccagctaggtaccaatcccacatgctcattggccatggttttgcatcaccaggtgactgtggcggtattcttagatgccaacacggagtaatcggaatcatcaccgctggtggagagggtctagttgctttttcagacattagggatctatatgcatatgaagaagaagctatggagcaaggcatttccaactacattgagtctcttggagtcgcctttggaagtgggttcacccaacaaattggagacaaaatctcagagctaactagcatggtcaccagcaccattaccgagaagttgttgaaaaacctaatcaaaataatctcatcacttgtgatcattactagaaattatgaggacactaccacagtactagccaccttggcactccttggatgtgatgtgtctccctggcaatggcttaagaagaaggcctgtgacatactggagattccatatgtcatgcgccagggtgatagctggttaaagaagtttacagaagcttgcaacgctgccaagggtctggagtgggtctctaacaaaatatctaagtttattgattggttgaaagagaagatcataccccaggctagagacaaattggagttcgtcaccaagctgaaacaattagaaatgttagaaaatcaaattgccaccatccaccaatcatgtcccagtcaggaacaccaagaaattttgttcaacaatgtcagatggttgtcaatacaatcaaaaagatttgccccgctctacgccgtagaggcaaaaaggattcagaagctagaacacaccattaacaactacatacagtttaagagcaaacaccgtattgaaccagtatgtctgttagtccacggcagcccaggaacaggtaaatcagtggccaccaatttgattgctagggcgattgcagaaaaggagaacacttccacatattcactaccaccagacccgtcccatttcgatggctataaacaacaaggagtagtaattatggatgatttgaaccagaatccagatggggccgacatgaaattattctgtcagatggtttctacagtggagtttataccaccaatggcttcattagaagagaagggcattttgttcacatcaaactatgtcctggcttccaccaattccagccgcattacaccacctacagttgcacacagtgacgccctagccaggcgctttgcatttgacatggacattcaggttatgggtgagtattccagggatggtaagttgaatatggcaatggcaacagaaatgtgt-aaaaactgccatcaaccagcaaa--tttcaagaggtgttgtccattagtgtgcgggaaggcaatccagctgatggataagtcttctagagttaggtacagtatagatcaaatcactacaatgattattaatgagaagaacaggagatcaaacataggtaattgcatggaagcactatttcagggtcccctggaatacaaagatctgaaaatagatattaagaccactccaccacccgaatgcatcaatgacctgttacaatcagtggactcccaagaagtgagagattactgtgagaggaaaggctggattgtgaacattacc-----------agccaggtccagactgaaagaaacatcaatagagcaatgactattctacaagcagtaaccacgttcgcggcagttgccggagtggtgtatgtgatgtacaaactctttgcaggacaccagggtgcctatacaggtctccccaataagagacccaatgtgcctacgattaggaccgctaaggttcaaggcccaggctttgactacgcagttgctatggctaagagaaacattcttacagcgactacttgcaaaggggagttcactatgttaggagtgcatgataatgtagccattttaccaacacatgcctcaccaggggagacaatagttattgatggtaaagaagtggaggtactagatgccaaagcactagaagaccaggctggaaccaatttgg-agatcacaatcgtcacactcaaaagaaatgagaaattcagagacatcagaccccatatcccaacccaaatcactgagacgaacgatggagtcctgatcgtgaacactagtaagtaccccaacatgtatgtcccagtcggtgctgtgactgaacagggatatctcaatctcggtggccgtcaaactgctcgtacact-aatgtacaactttccaacgagggcaggtcagtgcggcggtgtcatcacttgcactggtaaggtcatcgggatgcacgttggagggaacggttcacatgggttcgcagcggccctgaaacggtcttacttcactcagagtcaaggtgagatccaatggatgaggccatcgaaagaggttggatatccaattattaatgcccccagcaaaaccaaattagaaccaagtgcatttcactacatatttgagggagtgaaggaaccagcagtcctgaccaaaaacgaccctaggctcaaagtggattttgaagaggcgatcttctccaagtacgtaggcaacaaaatcacagaagtggatgagtacatgagggaagctgtcgatcactatgctggtcaattgatgtcactagacataaacaccgaccagatgtgtctggaggatgccatgtatggcaccgatggcttggaagccttggacctcac-aaccagcgcaggataccc-ttacgtggccttagggaa-aaagaagagggacattctgaacaagcaaactagggacactaaagagatgcaaagactgttagatacctatggtattaacctacccttagtcacttatgtgaaggatgaattaagatccaaaaccaaagtcgaacaaggcaaatcaagacttattgaagcatctagtctcaatgattcagtggctatgaggatggcatttggtaatctctacgcagcctttcataagaacccaggagtagtaactggtagtgcagtgggttgtgatccagatctgttttggagcaaaattccagttctcatggaggaaaagctgtttgcctttgattacaccgggtatgacgcctccctgagtccagcttggtttgaagctcttaagatggttcttgagaaaattggctttggtgatagagtggactacattgactacctcaaccactctcaccatttatataaaaacaagacatactgtgtcaaaggcggcatgccatctggctgttcaggcacatcaatttttaattcaatgattaataatatcataatcaggactctcttactgaaaacctacaagggcatagatttagaccacctaaagatgatagcctatggtgatgatgtaattgcttcctacccccatgaagtagacgctagtctcctagcccaatcaggaaaagactatggacttactatgactccagccgacaaatctgtaacttttgaacaagtcacatgggaaaatgtaacattcttgaagagattcttcagagcagatgagaagtatccattccttgtgcatccagtgatgcccatgaaggaaattcatgaatcaatcagatggacaaaagatcccagaaatacacaggatcacgttcgctccttgtgcttattggcttggcataatggagaagaagaatacaacaaatttctagctaaaattagaagtgtgccaatcggacgagctttattgctcccggagtattcaacattgtaccgccgttggctcgattctttttag--taaccctacctcagtcgaatt-ggatt-gggtcacactgttgtaggggtaaatttttctttaattcggag---------------------------------------------------------------
>JX274983.1_Human_poliovirus_2_strain_NIE0511445_complete_genome
----ttaaaac-agctctggggttgtacccaccccagaggcccacgtggcggctagcactccggtattacggtacccttgtgcgcctg-ttttata-ct-cc-c-ct--c--ccgc---aac-ttagaagcacg--aaa-c------caagttcaatag-aa-g-ggggtacaaa-ccagtaccactacgaacaagcacttctgtttccccggtgacattgca-tagactg-ctcacgcggttgaaagtgatcgatccgttacccgcttgtgtacttcgaaaagcctagtatcgccttggaatcttcgacgcgttgcgctcagcacccgacc-ccggggtgtagcttaggctgatgagtctggacattcctcaccggtgacggtggtccaggctgcgttggcggc--ctacctatgg-ctaacgccataggacgctagatgtg-aacaaggtgtgaagagcctattgagctacacaagagtcctccggcccctgaatgcggctaatcctaaccacggagcaggcgg-tcgcgaaccagtgactggcttgtcgtaacgcgcaagtctgtggcggaa-ccgactactttgggtgtccgtgtttcc-t-gtta-tttttat-c--atggctgcttatggtgacaa-tcagag------attgttatcataaagcgaattggattggccatccggtgagtgttgtgtcaggtatacaactgttt-gttggaa-ccactgtg-----------------ttagcttt-------------act-tctcatttaaccaattaatcaaaaacaatacgaggata--------------aaacaacaatact------aca---atgggcgcccaagtttcatcacagaaagttggagcccacgaaaattcaaacagagcctatggcgggtccaccattaattacactacaatcaattactatagggactctgcaagcaatgcagcaagcaagcaagattttgcacaagatccgtccaagttcaccgaacccattaaggacgtccttattaagaccgctcccatgctaaactccccaaacattgaggcgtgtggttatagtgacagggtaatgcagctaactctgggcaattcaacgatcaccacccaagaagcggccaattctgttgttgcctacggcagatggcctgagtacatcagagacaccgaggcaaatcctgtagaccaaccaaccgagcccgatgtagccgcgtgcaggttctacacattggataccgtcacttggcgtaaggagtccagagggtggtggtggaaactaccagacgc---tttaaaagacatggggttatttggtcaaaacatgttttatcactatcttgggagggctggctacacagtgcacgtacagtgcaatgcttcaaagtttcatcaaggagctctaggggtgtttgcagttccagaaatgtgtttagctggtgatag---cacaactcacatgttcacaaagtacgagaatgcgaatccaggcgaaaaaggaggtgaattcaaagggagtttcacccttgataccaacgccactaaccctgcacggaacttctgcccagttgattacctcttcgggagtggagtgctggtagggaatgcatt-tgtttatccacatcaaataataaacctgcgcac--------taacaactgtgctacgctagtattgccctatgtaaactcactctcaatagatagcatgacaaagcacaacaactgggggatcgctatcctccccctggcgccactagattttgccactgaatcttccactgagatacccattacactgaccattgctcccatgtgctgcgaattcaatggtttacgcaacatcactgtgccaagaacccaaggattaccagtcctgaacactccagggagtaaccagtacctgaccgcagacaattaccagtctccgtgtgcgatacctgagtttgatgtcactccacccatagacataccaggggaggtgtacaacatgatggaattggcggaaatagacaccatgatacccctcaacttgacaagtcaacgcaagaacacaatggacatgtatagagtcgagttgagcg---acacgg----ctcactctgacacgccgatcttgtgtctctcgttgtcccccgcttcagaccccagattggcacacactatgttgggtgagatattaaattactacacacactgggcagggtccttgaaatttacctttctcttttgcggctcaatgatggccaccggaaagttattggtttcttacgcaccacccggagcagaggcccccaagagtcgcaaagaagcaatgcttgggacacatgtgatatgggacattgggttgcagtcttcatgcactatggtggtaccttggatcagtaataccacatacagacaaaccatcaacgatagtttcacagaaggtggctacattagcatgttctatcaaactagggttgttgtcccgttgtccacacccagaaagatggacatcctgggttttgtgtcagcttgcaatgacttcagtgtgcgcttactgcgagatacaacacacattagtcaagaggctatg---------ccacaagga---attggtgacatgattgagggggccgttgaagggattactaaaa-------------------atgcattggttcccccgacttccaccaatagcctgcctgacacaaagccga-gcggtccagcccactccaaggagatacctgcattgacagccgtagagacaggggctaccaatccgttggtgccttcggacaccgtgcaaacgcgccatgtcatccagagacgaacgcgatcagagtccacggttgagtcattctttgcaagaggggcttgtgtggctatcattgaggtgga------caatgatgcaccgacaaagcgcaccag---cagattgttttcggtttggaaaataacttacaaagatactgttcaactgagacgcaaactggaatttttcacatattcgagatttgacatggagttcacttttgtggtcacctcaaactacaatgatgcaaataacggacatgcattgaaccaagtttatcagataatgtatataccacccggagcacctatccctggtaaatggaatgactatacgtggcagacgtcctctaacccgtcggtgttttacacctatggggcgcccccggcaagaatatcagtgccctacgtgggaattgctaatgcgtattcccacttttatgatgggtttgcaaaagtaccactagcgggtcaatcctcaactgaa---ggcgattcgttgtacggtgctgcctcactgaatgattttggatcactggctgttcgcgtggtaaatgatcacaaccccacgcggctcacctccaagatcagagtgtacatgaagccaaagcatgtcagagtctggtgcccacgacctccacgagcagtcccatacttcggaccaggtgttgattataaagatgg---gctcaccccacta---ccagaaaagggattaacgactt---acggatttgggcaccaaaacaaggcggtgtataccgcaggctacaagatatgcaactaccacttggccacacaggaggacttacaaaatgcagtggccgttatgtggaacagagatttgttagtcacagaatcaaaagcccagggcactgatttaattgccaggtgcaactgcaatacaggggtgtactattgtgagtctagaagaaagtactatccagtctctttcattggtccaacatttcagtacatggaggcaaacgactactatccagctcgttatcaatctcacatgttaattggccacggttttgcatcaccaggagactgcggtggcatcctcagatgccagcacggagtcataggaatcatcactgctggtggagagggcttggttgccttttctgacattagagatttgtacgcctatgaagaggaggctatggagcaaggcatctctaattacattgaatcccttggagctgcgtttgggagtggattcacccagcaaattggtgacaaaatctcggagctcaccagcatggttactagcacaatcacggagaaacttttgaaaaatttaataaaaataatttcctcacttgtcatcatcaccagaaactacgaggacaccaccacggtgttggccactctggcacttcttgggtgtgatgtatccccctggcaatggttaaagaaaaaggcttgtgatatactggaaatcccatacgtcatgcgccaaggtgatagctggctgaagaaattcacagaggcgtgcaatgctgccaagggtttagaatgggtgtcaaacaaaatatctaaattcattgattggttgaaagagaaaatcattccacaaaccagagacaaactagaatttgtcacaaaattaaagcaattagagatgctggaaaatcaaatcgcaaccatccatcagtcatgcccaagccaggaacatcaggaaatactgttcaacaatgtgagatggctatccatacaatcaaagagatttgcaccactctacgcggtagaagcaaagaggattcagaaactagagcacactattaataattacatacagttcaagagcaaacatcgtattgagccagtatgtctacttgtgcacggtagtccaggaacaggcaagtcagtggctaccaatctgattgctagagcaatagcagagaaagagaacacctctacttactcactaccaccagatccatcccatttcgatggttacaagcaacagggcgtggtgattatggatgatttgaatcaaaacccagacggggcggacatgaagttgttctgccaaatggtctccacagtagagttcataccaccaatggcttcattagaagagaagggcattttgttcacgtcaaactatgtcctggcctccaccaattccagccgaatcaccccacctaccgttgctcacagcgatgccctagccagacgctttgcgtttgacatggacattcaggttatgggtgagtactctagagacggtaaactgaacatggcaatggcaacagaaatgtgt-aaaaactgtcaccaaccagcaaa--ctttaagagatgttgtccgctagtgtgtgggaaggccattcagttgatggacaaatcatctagggttagatacagcattgaccagatcactactatgattattaatgagaggaacagaaggtcaaacataggaaattgtatggaagcattgtttcaaggcccattacaatacaaagacctaaaaattgacatcaagaccacacccccacctgaatgcatcaatgacttgctgcaggctgttgactcacaagaagtaagagaatattgtgaaaagaaaggttggatagtgaacatcact-----------agtcaagttcaaactgaaagaaacatcaacagagcaatgaccatcttgcaggccgttactacatttgcagcggttgccggggtggtgtatgtgatgtataaactctttgcaggacaacaaggcgcttacacggggcttcccaataaaagacccaacgttcccacaattaggacagccaaagtacaaggcccgggctttgattacgctgtagccatggccaaaagaaacattctcacagccaccacctgcaagggagaattcacaatgcttggtgtgcacgacaatgtggccatcctaccaacacacgcctcaccaggtgagacaatagtcattgatggtaaggaagtggaggtgttagacgctaaagcactagaagaccaggctggaactaatctag-aaatcacaattgttactttgaagaggaatgaaaagttcagagacatcagacctcacatcccaacacaaatcaccgagacgaatgatggagtgttgatcgtgaacactagtaagtaccccaatatgtatgtccctgtcggtgctgtgactgaacagggatacctcaatctcggtggtcggcaaaccgctcgtacact-aatgtacaattttccaaccagagcgggccagtgcggtggggtgatcacatgcaccggaaaggtcatcgggatgcatgttggagggaacggttcacacgggtttgcagcggccctgaagcgatcttacttcacccagactcaaggtgagattcagtggatgagaccatcaaaggaagtcggatacccgattatcaacgcccccagcaaaacaaaattagaaccaagtgctttccattatgtgtttgagggtgcgaaggaaccagcagtcttaaccaaaaacgatcctaggctaaaggtagattttgaagaagcaattttctccaaatatgtgggtaacaagattactgaagtggatgattatatgaaggaagcagttgatcactacgctggtcagttgatgtcattagatattaatactgaacagatgtgcctagaagatgcaatgtacggcactgatggtctagaagcactagacctcac-aaccagcgcaggataccc-atatgtagccttagggaa-aaagaagagagatgttctaaacaagcaaactagagataccaaagagatgcagaggttgttagacacctatggaatcaacctgcccctggtcacctatgtgaaagatgaactaagatctaaatctaaggttgaacaagggaaatcaagacttattgaagcatccagccttaatgactcagtggcaatgagaatggcctttggcaatctctatgcagccttccacaaaaatccaggggtggtaaccggtagtgcagtaggttgtgacccagacctattttggagcaagattcccgttctaatggaggagaagttgtttgcctttgattatacaggctatgacgcctccttgagcccagcttggtttgaggctcttaaaatggtcttggagaagattggttttggtgatagggtagattatatagattatcttaaccactcacatcacctatacaaaaacaagacatactgtgtcaagggtggcatgccatctggctgctcgggtacttccatattcaactcaatgataaacaatatcataatcaggacacttttactgaaaacctacaagggcatagacttagaccacctaaagatgatagcctatggtgatgatgtgattgcttcctacccccatgaagtggacgctagtctcctagcccaatcaggaaaagactacggactcacaatgacaccagctgacaaatctgcaacttttaagcaagtcacatgggaaaatgtaacattcttgaaaagattcttcagagcagatgagaagtacccatttctggtacatccagtgatgcctatggaagaaattcatgaatcaatcagatggactaaagatcccaggaacacccaggatcatgtccgctccttgtgcttattggcatggcacaatggagaggaagaatacaataaatttttagctaaaattaggagcgttccaatcggacgagctttactgctcccagagtactcaacactgtaccgccgttggctcgactctttttag--taaccctacctcagtcgaatt-ggatt-gggttatactgttgtaggggtgaatttttctttaattcggag---------------------------------------------------------------
>JX275184.1_Human_poliovirus_2_strain_NIE0911455_complete_genome
----ttaaaac-agctctggggttgtacccaccccagaggcccacgtggcggctagcactccggtattacggtacccttgtgcgcctg-ttttata-ct-cc-c-ct--c--ccgc---aac-ttagaagcacg--aaa-c------caagttcaatag-aa-g-ggggtacaaa-ccagtaccactacgaacaagcacttctgtttccccggtgacattgca-tagactg-ctcacgcggttgaaagtgatcgatccgttacccgcttgtgtacttcgaaaagcctagtatcaccttggaatcttcgacgcgttgcgctcaacacccgacc-ccggggtgtagcttaggctgatgagtctggacattcctcaccggtgacggtggtccaggctgcgttggcggc--ctacctatgg-ctaacgccataggacgctagatgtg-aacaaggtgtgaagagcctattgagctacataagagtcctccggcccctgaatgcggctaatcctaaccatggagcaggcgg-tcacgaaccagtgactggcttgtcgtaacgcgcaagtctgtggcggaa-ccgactactttgggtgtccgtgtttcc-t-gtta-tttttat-c--atggctgcttatggtgacaa-tcagag------attgttatcataaagcgtattggattggccatccggtgagtgttgtgtcaggtatacaactgttt-gttggaa-ccactgtg-----------------ttagcttt-------------act-tctcatttaaccaattaatcaaaaacaatacgaggata--------------aaacaacaatact------aca---atgggcgcccaagtctcatcacagaaagttggagcccacgaaaattcaaacagagcctatggcgggtccaccatcaattacactacaatcaattactatagggactctgcaagcaatgcagcaagcaagcaagattttgcacaagatccgtccaagttcaccgaacccattaaggacgtccttattaagaccgctcccatgctaaactccccaaacattgaggcgtgtggttatagtgacagggtaatgcagctgactctgggcaattcaacgatcaccacccaagaagcggccaattctgttgttgcctacggtagatggcctgaatacatcagagataccgaggcaaatcctgtagaccaaccaaccgagcccgatgtagccgcgtgcaggttctacacattagataccgtcacttggcgcaaggagtccagagggtggtggtggaaactaccagacgc---tttaaaagacatggggttatttggtcaaaacatgttttatcactatctagggagggctggctacacagtgcacgtgcagtgcaatgcttcaaagtttcatcaaggagctctaggggtgtttgcagttccagaaatgtgtttagctggtgatag---cacaactcacatgttcacaaagtacgagaatgcgaatccaggcgaaaaaggaggtgaattcaaagggagtttcacccttgataccaacgccactaaccctgcacgaaaattctgcccagttgattacctcttcgggagtggagtgctggtagggaatgcatt-tgtttatccacatcaaataataaacttgcgcac--------taacaactgtgctacgctagtattgccctacgtaaactcactctcaatagatagcatgacaaagcacaacaactgggggatcgctatcctccccctggcgccactagactttgccactgagtcttccactgagatacccattacactgaccattgctcccatgtgctgcgagttcaatggcttacgcaacatcactgtgccaagaacccaaggattaccagtcctgaacactccagggagtaaccagtacctgaccgcagacaattaccaatcgccgtgcgcgatacctgagtttgatgtcactccacccatagacataccaggggaggtgcgcaacatgatggaattagcggaaatagacaccatgatacccctcaacttgacaagtcaacgcaagaacacaatggacatgtatagagtcgagttgagcg---acacgg----ctcactctgacacgccgatcttgtgtctctcgttgtcccccgcttcagaccccagattggcacacaccatgttgggtgagatattgaattactacacacactgggcagggtccttgaaattcacctttctcttttgcggttcaatgatggccaccggaaagttattggtttcttacgcaccacccggagcagaggcccccaagagtcgcaaagaagcaatgcttgggacacatgtgatatgggacattgggttgcagtcttcatgcactatggtggtaccttggatcagtaataccacatacagacaaaccatcaacgatagtttcacagaaggaggctacattagcatgttctatcaaactagggttgttgtcccgttgtccacacccagaaagatggacatcctgggttttgtgtcagcttgcaatgacttcagtgtgcgcttactgcgagatacaacgcacattagtcaagaggctatg---------ccacaagga---attggtgacatgattgagggggccgttgaagggattactaaaa-------------------atgcattgattcccctgacttcctccaatagtctgcctgacacgaggccga-gcggaccagcccactccaaggagatacctgcgttgacagccgtggagacaggggctaccaatccgttggtgccttcggacaccgtgcaaacgcgccatgtcatccagagacgaacgcgatcagagtccacggttgagtcattctttgcaagaggggcttgcgtggctatcattgaggtgga------caatgatgcaccgacaaagcgcgccag---cagattgttttcggtttggaaaataacttacaaagacactgttcaactgagacgcaaactggaatttttcacatactcgagatttgacatggagttcacttttgtggtcacctcaaactacactgatgcaaataacgggcatgcattgaaccaagtttatcagataatgtatataccacccggagcacctatccctggtaaatggaatgactatacgtggcagacgtcctctaacccgtcggtgttttacacctatggggcgcccccagcaagaatatcagtgccctacgtaggaattgctaatgcgtattcccacttttatgatgggtttgcaaaagtaccactagcgggtcaagcctcaactgaa---ggcgattcgttgtacggtgctgcctcactgaatgattttggatcactggctgttcgcgtggtaaatgatcacaaccccacgcggctcacctccaagatcagagtgtacatgaagccaaagcatgtcagagtctggtgcccacgacctccacgggcagttccgtacttcggaccaggtgttgattataaagatgg---gctcaccccacta---ccagaaaagggattaacgactt---atggatttggacaccaaaacaaagctgtgtatacagctggctacaaaatttgcaattaccacctagctacacaagaggacttgcaaaatgcagtgagcataatgtggaatagagatctattagttacagagtcaaaagcccaaggcactgactcaattgccaggtgcacctgtaatgcaggggtgtactattgtgagtctagaaggaaatactacccagtctcattcatcggtccaactttccagtacatggaagcaaatgattactaccctgctagataccaatcccacatgctaattggacacgggtttgcctcaccaggagattgtggcgggattctcaggtgccaacatggagtgataggtatcatcacagctggcggtgaaggcttggttgcattttcagacattagagacctgtacgcttatgaagaagaagctatggagcaaggcatttccaattacattgaatctcttggcgccgcttttggaagtgggttcacacaacagattggcgacaaaatctcagagctcaccagcatggtaaccagtaccatcactgaaaagttgttgaagaaccttataaagataatatcatccctagtcattatcactagaaattatgaggacacaaccacagtactagctacccttgcacttcttggttgtgacgtgtctccctggcagtggcttaagaagaaagcttgcgacattttggagatcccgtatgtgatgcgtcagggtgacagctggttgaagaagtttacagaggcatgtaatgctgctaaagggttggagtgggtttcaaataaaatttccaaatttattgattggttgaaagagaaaatcattcctcaggccagagacaagttggagtttgtcaccaaattaaagcaactggagatgttggagaatcagatctcaacaatccaccagtcttgtccaagtcaagagcatcaggagatcctgtttaacaatgtgaggtggttgtccattcagtcgaaaagattcgcccctctctacgcagtagaagcaaagagaatccaaaagttagagcacactatcaacaattacatacagttcaagagcaaacaccgtattgagccagtatgtttattggtgcatggtagcccaggaacaggcaagtcagtggccaccaatctgatagccagagcaatagcagagaaagagaacacctccacttactcactgccaccagatccatcccactttgatggttacaagcagcaaggagttgtgataatggatgatttaaaccagaacccggacggtgctgacatgaagttgttttgccagatggtttccaccgtggaattcataccaccgatggcatccttagaggagaagggaattttattcacttcaaattacgtcctggcatccaccaactcaagccgcatcactccacccactgttgctcatagcgacgccctcgctaggcgctttgcatttgacatggacatccaagtcatgggtgagtactctagggatggcaaattgaatatggcaatggcaactgaaatgtgt-aagaattgtcatcaaccagcgaa--ttttaaaagatgctgccccttggtatgtggaaaggccatccagctgatggacaagtcatctagagttagatacagcattgatcagatcacaaccatgatcatcaacgagagaaacagaagatcaaacatcggcaattgcatggaggcattgtttcagggccctttacagtacaaagatctgaaaatagatattaagaccacacccccacccgagtgcatcaatgatctattacaagcagtggactctcaggaggttagagactactgtgagaaaaagggttggatagttaacataact-----------agtcaggtccaaactgagagaaatattagcagagcaatgacaatactccaggccgtcaccacctttgcggcagttgctggggttgtgtacgtgatgtacaagctctttgcaggacaccagggtgcatatacgggacttcccaccaaaagacccaccgttcccaccatcagaacagccaaagttcaaggcccaggcttcgattacgcagtagctatggccaagagaaacattcttacagcaaccactagtaagggagagttcacaatgctcggggtccatgacaacgtagccattttacccactcacgcttcgccaggtgaaacaattgttatcgatggcagggaagtggaggtgttagatgccaaagcactggaggaccaggccggcactaaccttg-aaatcacaatagtaacactcaagagaaatgaaaagttcagagatatcagacctcacatcccaacccaaatcactgagactaatgatggagttttgattgtgaacactagcaagtaccccaacatgtatatccctgttggtgctgtgatcgaacaagggtatctcaatcttggtggccgacaaactgctcggactct-gatgtacaactttccaaccagagcgggacagtgcggtggagtaatcacgtgcactgggaaggtcattgggatgcatgtcggtgggaacggttcacacgggtttgcagcggccctgaagcgatcatacttcactcaaagtcaaggtgaaatccagtggatgagaccatcaaaagaagtgggataccccatcatcaacgcccccagtaagaccaaattggaacctagtgcatttcatcatgtatttgagggtgtgaaggagccagcggttttaaccaaaaatgatcccagactcaaagtcgattttgaggaggcaatcttttccaagtatgtgggtaataaaattactgaagtggatgaatacatgaaagaagcagttgatcactatgcaggccagttaatgtctttggacatcaacactgaccagatgtgcctagaggatgccatgtacggcactgatggcctagaagctttagatctcac-aactagtgctggataccc-ctacgttgcccttgggaa-gaagaagagggatatcttgaataaacagaccagagacaccaaggagatgcaaaggctgctagacacttatggtatcaatcttcccttggtcacctacgtaaaagatgagttgagatcaaagaacaaagttgaacaaggaaaatctagacttattgaggcatccagtctcaatgactcggtagcaatgagaatggcttttggtaatctctatgcagccttccacaagaatccaggggtggtgactggtagtgcagtgggttgtgacccggatctattctggagcaaaatcccagtgctcatggaagaaaagttatttgcctttgactacacggggtatgatgcttctttgagtccagcttggtttgaggccctcaaaatggtattggagaaaattggttttggtgatagagtagattatatagattatctcaaccactcacaccacttgtacaaaaacaaaacttactgtgtcaagggcggcatgccatctggctgctcgggcacatcgattttcaattccatgattaacaacatcataattaggacacttttactgagaacctacaagggcatagatctagaccacctaaagatgatagcctatggtgatgatgtaattgcttcctacccccatgaagtggacgctagtctcctagcccaatcaggaaaagactatggactcaccatgacaccagctgataaatctgcaacttttgagcaagtcacatgggagaatgtaacatttttgaagaggttctttagagcagatgaaaagtacccattccttatacatccagtgatgccaatgaaggaaattcatgaatcaatcagatggaccaaagatcctagaaacactcaggatcacgttcgctccttgtgcctattggcctggcacaatggagaggaggaatacaataaatttctagctaaaattagaagcgtgccaattggacgagctttattgctcccagagtactcaacattgtaccgccgttggctcgattccttttag--taaccctacctcagtcgaatt-ggatt-gggttatactgttgtaggggtaaatttttctttaattcggaga--------------------------------------------------------------
>KX162699.1_Enterovirus_C_strain_NIE0611452_complete_genome
----------------------ttgttcccaccccagaggcccacgtggcggctagtactccggtatcacggtacccttgtacgcctg-ttttata-ct-cc-c-ttccc--ccgt---aac-ttagaagaaac--aaa-c------aaagttcaatag-aa-g-ggggtacaaa-ccagtaccaccacgaacaagcacttctgtctccccggtgacgttgta-tagactg-tacccacggtcgaaaacgattgatccgttatccgcttttgtacttcgagaagcctagtatcatcttggaatcttcgatgcgttgcgctcagcactcaatc-ccagagtgtagcttaggtcgatgagtctggacgttcctcaccggcgacggtggtccaggctgcgttggcggc--ctacctgtggcccaaagccacaggacgctagtcgtg-aacaaggtgtgaagagcctattgagctacaaaagagtcctccggcccctgaatgcggctaatcctaaccacggagcaagggt-gcgtgagccaacacataccttgtcgtaacgcgtaagttcgtggcggaa-ccgactactttgggtgtccgtgtttcc-t-ttta-ttcttgt-a--ttggctgcttatggtgacaa-tcatag------attgttatcataaagcgacttggattggccatccagtggaagtgaaatactttgtctacctgtct-gttggtt-ttact-----------------------------------------------ccatttgactaattcacttacaagcttattgctataatttttattgact-aaacaacaatacc------aca---atgggcgcccaagtttcatcacagaaagttggagcccacgaaaattcaaacagagcctacggcgggtccaccatcaattacactacaatcaattactatagggactctgcaagcaatgcagcaagcaagcaagattttgcacaagacccgtccaagttcaccgaacccattaaggacgtccttattaagaccgctcccatgctaaactccccaaacattgaggcgtgtggttatagtgacagggtaatgcagctaactctgggcaattcaacgatcaccacccaagaagcggccaattctgttgttgcctacggtagatggcctgaatacatcagagataccgaggcaaatcctgtagaccaaccaaccgagcccgatgtagccgcgtgcaggttctacacattagataccgtcacttggcgcagggagtccagagggtggtggtggaaactaccagacgc---tttaaaagacatggggttatttggccaaaacatgttttatcactatcttgggagggctggctacacagtgcacgtacagtgcaatgcttcaaagtttcatcaaggagctctaggggtgtttgcagttccagaaatgtgtttagctggtgatag---cacaactcacatgttcacaaagtacgagaatgcgaatccaggcgaaaaaggaggtgaattcaaagggagttttactcttgataccaacgccactaaccctgcacggaacttctgcccagtagattacctcttcgggagtggagtgctggtagggaatgcatt-tgtttatccacatcaaataataaacctgcgcac--------taacaactgtgccacgctagtattgccctatgtaaactcactctcaatagatagcatgacaaagcacaacaactgggggatcgctatcctccccctggcgccactagactttgccactgaatcttccactgagatacccattacactgaccattgctcccatgtgctgcgaattcaatggtttacgcaacatcactgtgccaagaacccaaggattaccagtcctgaacactccagggagtaaccagtacctgaccgcagacaattaccagtctccgtgtgcgatacctgagtttgatgtcactccacccatagacataccaggggaggtgcgcaacatgatggaattggcggaaatagacaccatgatacccctcaacttgacaagtcaacgtaagaacacaatggacatgtatagagtcgagttgagtg---acacgg----ctcactctgacacgccgatcttgtgtctctcgttgtcccctgcttcagaccccagattggcacacactatgttgggtgagatattaaattactacacacactgggcagggtccttgaaatttacctttctcttttgcggctcaatgatggccaccggaaagttattggtttcttacgcaccacccggagcggaggcccccaagagtcgcaaagaagcaatgcttgggacacatgtgatatgggacattggattgcagtcttcatgcactatggtggtaccttggatcagtaataccacatacagacaaaccattaacgatagtttcacagaaggtggctacattagcatgttctatcaaactagggttgttgtcccgttgtccacacccagaaagatggacattctgggttttgtgtcagcctgcaatgacttcagtgtgcgtttactgcgagatacaacacacattagtcaagaggttatg---------ccacaagga---attggtgacatgattgagggggccattgaagggattactaaaa-------------------atgcattggttcccccgacttccaccaatagcctgcctgacacaaagccga-gcggtccagcccactccaaggagatacctgcattgacagccgtggagacaggggctaccaatccgttggtgccttcggacaccgtgcaaacgcgccatgtcatccagagacgaacgcgatcagagtccacggttgagtcattctttgcaagaggggcctgcgtggctatcattgaggtgga------caatgatgcaccgacaaagcgcgccaa---cagattgttttcggtttggaaaataacttacaaagatactgttcaactgagacgcaaactggaatttttcacatattcgagatttgacatggagtttactttcgtggtcacctcaaactacactgatgcaaataacggacatgcattgaaccaagtttatcagataatgtacataccacccggagcacccatccctggtaaatggaatgactatacgtggcagacgtcctctaacccgtcggtgttttacacctatggggcgcccccagcaagaatatcagtgccctacgtgggaattgctaacgcgtattcccacttttatgatgggtttgcaaaagtaccactagcgggccaagcctcaactgaa---ggcgattcgttgtacggtgctgcctcactgaatgattttggatcactggctgttcgcgtggtaaatgatcacaaccccacgcggctcacttccaagatcagagtgtacatgaagccaaagcatgtcagagtctggtgcccacgacctccacgagcagtcccatacttcggaccaggtgttgattataaagatgg---gctcaccccacta---ccagaaaagggattaacgactt---atggatttggacaccaaaacaaagctgtgtacacagctggctacaaaatttgtaattaccacctagctacacaagaagatttgcaaaatgccgtgagtgtcatgtggaacagagacctcttagtggctgaatcaagggcccttggcaccgactcgatcgcaaggtgcagctgtaacacgggtgtatactactgtgaatccaggagaaaatattatccagtttctttcattgggcccaccttccaatacatggaagccaatgaatattacccggctagatatcaatcacacatgcttattggtcatgggtttgcatcaccgggtgattgtggtggcatacttagatgtcaacacggggtgataggaataatcactgctggtggggaaggcttggttgcgttttcagacattagagacctgtatgcttatgaggaggaagctatggagcagggcatttccaactatattgagtcacttggtgctgcatttggtagtggattcactcaacaaattggtgataaagtttccgagctaaccagcatggtaactagcactattacagagaagttgcttaaaaacttaatcaaaattatctcatcacttgtgatcattaccaggaattacgaggacactaccacagtgcttgccaccctcgccctccttgggtgcgacgtctcaccgtggcagtggctaaagaagaaggcatgtgacatcctggaaattccatacgccaccaaacaaggagatagttggttgaagaaattcactgaggcatgtaatgctgcaaagggactggagtgggtgtccaataagatatccaaattcattagttggttgcaggataaaatcatcccacaagcgagagacaaattagagtttgtcactaaactaaagcaattagaaatgcttgaaaatcagatttccaccatacaccaatcttgtccaagtcaagaacatcaggagatcttattcaacaacgtgcggtggctatctatccagtccaagaggtttgcaccactatatgcacatgaagccaaaaggattcaaaagctggagcataccataaataattacgtacagttcaagagcaagcaccgtattgagccagtatgtttgttagtacatggcagtccagggacaggaaaatcagttgcaaccaatctaattgctagagcaatagccgagaaagagaacacctccacatactcactgccacctgatccgtctcactttgatggctacaagcaacagggtgtggttattatggatgacctaaaccaaaatccagacggagcagacatgaaactcttttgtcaaatggtgtccactgtggagtttattccaccgatggcctcgctagaagagaaaggcatcttgtttacatctaattacgttttagcctccaccaactccagtcggatcacaccacccacggtggctcacagtgatgcgctggccaggagattcgcatttgacgtggacatacaagtcatgagcgagtactctagagacggaaagctcaacatggcaatggctactgaaatgtgc-aaaaactgtcatcaaccagcaaa--cttcaagagatgctgccctctggtgtgtgggaaagcaattcagttgatggacaagtcctctagagtcaggtatagcattgaccaaatcaccacaatgatcatcaatgaaagaagcaggaggtcaaacattggcaactgcatggaggcactcttccaaggcccacttcagtacaaagatctgaaaattgacatcaaaaccacacctccacctgaatgtataaatgacctcctccaggctgtcgattcccaggaagtgagagattactgtgagaggaaagggtggattgttaatatcacc-----------agtcaagttcaaactgaaagaaacatcaatagagctatgacaattctgcaagcagtaaccacgtttgcagcagttgctggagtggtgtatgttatgtacaaactatttgctgggcatcaaggagcttacactggattacccaacaaaaggcccaatgtccctaccatcagaactgcaaaagtacaaggcccaggttttgactacgcagtagcaatggccaagagaaacattctcacagcaaccacttgtaagggtgagtttacaatgctcggtgtccatgacaatgtagccattctacccactcatgcatcaccgggtgagacgatagtcattgatggaaaggagattgaagttctagacgccaaggccctagaggaccaagctggcaccaaccttg-aaatcaccatagtaacactcaaaagaaatgagaagttcagagacatcaggccccacatcccaactcagatcactgagacgaacgacggagtcttgatcgtgaacactagtaagtaccccaacatgtatgtccctgttggtgctgtgactgaacaggggtacctcaatctcggtggccgccaaaccgcccgtactct-aatgtacaatttcccaacgagggcaggccaatgcggtggtgttatcacttgcactggaaaagtcatcgggatgcatgttggagggaacggttcacacgggttcgcagcggccctaaaacggtcctacttcactcagagtcaaggtgagattcagtggatgagaccatcaaaagaggtcggttaccctatcattaatgcccccagcaaaactaaactggaaccaagtgctttccattatgtgtttgagggtgtgaaagaaccagcagttttaactaagaatgatcctaggctcaaagtggattttgaagaggcaatcttctccaagtacgtaggtaacaaaatcacagaagtggatgagtacatgagagaagcagttgatcattatgctggtcaattgatgtcgctagacatcaccactgatcaaatgtgtctggaagacgccatgtatggcacagatggtttggaggccttagatctctc-aactagtgcgggatatcc-ttacgtagccttgggaaa-gaaaaagagagacatcttgaacaaacaaacgagagatacaaaggaaatgcaaagactgctagatacctatggcatcaatcttcctttggtcacctacgttaaggatgagctgagatcaaaaagcaaagtggagcaaggaaaatccagactgattgaagcatctagccttaatgactcagtggcaatgagaatggcctttggtaatttgtatgcagccttccacaaaaacccaggagtgataactggtagtgcagtgggttgtgatccagatttgttttggagcaaaatcccagttcttatggaggagaagttgtttgcatttgactacaccggctacgacgcctccttgagcccagcttggtttgaggctctcaaaatggttttggaaaagattgggtttggcgacagagtagattacatagattaccttaaccattcacaccacttgtacaaaaacaaaacatactgtgtcaagggcggcatgccatctggctgctcaggcacttcaatcttcaactcaatgatcaataatatcataatcaggactctattactgaaaacctacaagggcatagatttagaccacctaaagatgatagcctatggtgatgatgtaattgcatcctacccccatgaagtggacgctagcctcctagcccaatcaggaaaagactacggactcacaatgacaccagctgacaaatctgcaacctttgagcaagtcacatgggaaaatgtaacattcttgaaacgattctttagagcagatgaaaagtacccattccttgtgcatccagtgatgccaatgaaagagattcatgaatcaattagatggactaaggatcccagaaacacacaggatcacgtacgctccttgtgcctattggcttggcacaacggtgaagaggaatacaacaaatttttagctaaaatcagaagcgtgcctatcggacgggctttactgctccctgagtactcaacattgtaccgccgttggctcgattctttttag--tgaccctacctcagtcgaatt-ggatt-gggttatactgttgtaggggtaaatttttctttaattcggag---------------------------------------------------------------
>JX274999.1_Human_poliovirus_2_strain_NIE0611451_complete_genome
----ttaaaac-agctctggggttgttcccaccccagaggcccacgtggcggctagtactccggtatcacggtacccttgtacgcctg-ttttaca-ct-cc-c-ttccc--ccgt---aac-ttagaagaaac--aaa-c------aaagttcaatag-aa-g-ggggtacaaa-ccagtaccaccacgaacaagcacttctgtttccccggtgacgttgta-tagactg-tacccacggtcgaaaacgattgatccgttatccgcttttgtacttcgagaagcctagtatcatcttggaatcttcgatgcgttgcgctcagcactcaatc-ccagagtgtagcttaggtcgatgagtctggacgttcctcaccggcgacggtggtccaggctgcgttggcggc--ctacctgtggcccaaagccacaggacgctagttgtg-aacaaggtgtgaagagcctattgagctacaagagagtcctccggcccctgaatgcggctaatcctaaccacggagcaagggt-gtgtgagccaacacataccttgtcgtaatgcgtaagttcgtggcggaa-ccgactactttgggtgtccgtgtttcc-t-ttta-ttcttgt-a--ttggctgcttatggtgacaa-tcatag------attgttatcataaagcgacttggattggccatccagtggaagtgaaataccttgtctacctgtct-gttggtt-ttact-----------------------------------------------ccatttgactaattcacttacaagcttattgctataatttttattgact-aaacaacaatact------aca---atgggcgcccaagtttcatcacagaaagttggagcccacgaaaattcaaacagagcctatggcgggtccaccatcaattacactacaatcaattactatagggactctgcaagcaatgcagcaagcaagcaagattttgcacaagatccgtccaagttcaccgaacccattaaggacgtccttattaagaccgctcccatgctaaactccccaaacattgaggcgtgtggttatagtgacagggtaatgcagctaactctgggcaattcaacgattaccacccaagaagcggccaattctgttgttgcctacggtagatggcctgaatacatcagagataccgaggcaaatcctgtagaccaaccaaccgagcccgatgtagccgcgtgcaggttctacacattagataccgtcacttggcgcaaggagtccagagggtggtggtggaaactaccagatgc---tttaaaagacatggggttatttggccaaaacatgttttatcactatcttgggagggctggctacacagtgcacgtacagtgcaatgcttcaaagtttcatcaaggagctctaggggtgtttgcagttccagaaatgtgtttagctggtgatag---cacaactcacatgttcacaaagtacgagaatgcgaatccaggcgaaaaaggaggtgaattcaaagggagtttcacccttgatacaaacgccactaaccctgcacgaaacttctgcccagtagattacctcttcgggagtggagtactggtagggaatgcatt-tgtttatccacatcaaataataaacctgcgcac--------taacaactgtgctacgctagtattgccctacgtaaactcactctcaatagatagcatgacaaagcacaacaactgggggatcgctatcctccccctggcgccactagactttgccactgaatcttccactgagatacccattacactgaccattgctcccatgtgctgcgaattcaatggtttacgcaacattactgtgccaagaacccaaggattaccagtcctgaacactccagggagtaaccagtacctgaccgcagacaattaccagtctccgtgcgcgatacctgagtttgatgtcactccacccatagacataccaggggaggtgcgtaacatgatggaattggcggaaatagacaccatgatacccctcaacttgacaagtcaacgcaagaacacaatggacatgtatagagtcgagttgagcg---acacgg----ctcactctgacacgccgatcttgtgtctctcgttgtcccccgcttcagaccccagattggcacacactatgttgggtgagatattaaattactacacacactgggcagggtccttgaaatttacctttctcttttgcggctcaatgatggccaccggaaagttattggtttcttacgcaccacccggagcagaggcccccaagagtcgcaaagaagcaatgcttgggacacatgtgatatgggacattgggttgcagtcttcatgcactatggtggtaccttggatcagtaatactacatacagacaaaccatcaacgatagcttcacagaaggtggctacattagcatgttctatcaaactagggttgttgtcccgttgtccacacccagaaagatggacatcctgggttttgtgtcagcttgcaatgacttcagtgtgcgcttactgcgagatacaacacacattagtcaagaggctatg---------ccacaagga---attggtgacatgattgagggggccgttgaagggattactaaaa-------------------atgcattggctcccccgatttccaccaatagcctgcctgacacaaaaccga-gcggtccagcccactccaaggagatacctgcattgacagccgtggagacaggggctaccaatccgttggtgccttcggataccgtgcaaacgcgccatgtcatccagagacgaacgcgatcagagtccacggttgagtcattctttgcaagaggggcttgcgtggctatcattgaggtaga------caatgacgcaccgacaaagcgcgccag---cagattgttttcagtttggaaaataacttacaaagatactgttcaactgagacgcaaactggaatttttcacatattcgagatttgacatggagttcacttttgtggtcacctcaaactacactgatgcaaataacggacatgcattgaaccaagtttatcagataatgtatataccacccggagcacccatccctggtaaatggaatgactatacgtggcagacgtcctctaacccgtcggtgttttacacctatggggcgcccccagcaagaatatcagtgccctacgtgggaattgctaatgcgtattcccacttttatgatgggtttgcaaaagtaccactagcgggtcaagcctcgactgaa---ggcgattcgttgtacggtactgcctcactgaatgattttggatcactggccgtccgcgtggtaaatgatcacaaccccacgcggctcacctccaagatcagagtgtacatgaagccaaagcatgtcagagtctggtgcccacgacctccacgagcagtcccatactttggaccaggtgttgattataaagatgg---gctcacccctcta---ccagaaaagggattaacgactt---atggatttggacaccaaaacaaagctgtgtacacagctggctacaaaatttgcaattaccacctagctacacaagaagacttgcaaaatgccgtgagtgtcatgtggaacagagacctcttggtggctgaatcaaggacccttggcaccgactcgatcgcaaggtgcagctgtaacacgggtgtgtactactgtgaatccaggagaaaatattatccagtttctttcattgggcccaccttccaatacatggaagccaatgaatattacccggctagatatcaatcacacatgcttattggtcatgggtttgcatcaccgggtgattgtggtggcatacttagatgtcaacacggggtgataggaataatcactgctggtggggaaggcttggttgcattttcagacattagagacctgtatgcttatgaggaggaagctatggagcagggcatttccaactatattgagtcacttggtgctgcatttggtagtggattcactcaacaaattggtgacaaagtttccgagctaaccagcatggtaactagcaccattacagagaagttgcttaaaaacttaatcaagatcatctcatcacttgtgatcattaccaggaattatgaggacactaccacagtgcttgccacccttgccctccttgggtgcgacatctcaccgtggcagtggctaaagaagaaggcatgtgacatcctggaaattccatacgccatcaaacaaggagatagttggttgaagaaattcactgaggcatgtaatgctgcaaagggactggagtgggtatccaataagatatccaaattcattagttggttgcaggataaaatcatcccacaagcgagagacaaattagagtttgtcactaaactaaagcaattagaaatgcttgaaaatcagatttccaccatacaccaatcttgtcccagtcaagaacatcaggagatcttattcaacaatgtgcggtggctatccatccagtccaagaggtttgcaccactatatgcacatgaagctaaaaggattcaaaagctggagcataccataaataattacgtacagttcaagagcaagcaccgtattgagccagtatgtttgttagtacatggcagtccagggacaggaaaatcagttgcaaccaatctaattgctagagcaatagccgagaaagagaacacctccacatactcactgccacctgatccatctcactttgatggctacaagcaacagggtgtggttattatggatgacctaaaccaaaatccagacggagcagacatgaaactcttttgtcaaatggtgtccactgtggagtttattccaccgatggcctcgctagaagaaaaaggtattttgttcacatctaattacgttttagcctctaccaactccagtcggatcacaccacccacggtggctcacagtgatgcgctggccaggagattcgcatttgacgtggacatacaagtcatgagcgagtactccagagacggaaagctcaacatggcaatggctactgaaatgtgc-aaaaactgtcatcaaccagcaaa--cttcaagagatgctgccctctggtgtgtgggaaagcaattcagttgatggacaagtcctctagagtcaggtatagcattgaccaaatcaccacaatgatcatcaatgaaagaagcaggaggtcaaacattggcaactgcatggaggcactcttccaaggcccacttcagtacaaagatctgaaaattgacatcaaaaccacacctccacctgaatgtataaatgacctccttcaggctgtcgattcccaggaagtgagagattactgtgagaggaaagggtggattgtaaatattacc-----------agtcaagttcaaactgaaagaaacatcaatagagctatgacaattctgcaagcagtaactacgtttgcagcagttgctggagtggtgtatgttatgtacaaactatttgctgggcatcaaggtgcttacactggattacccaacaaaaggcccaacgtccccaccatcagaactgcaaaagtacaaggcccaggttttgactacgcagtagcaatggccaagagaaacattctcacagcaactacttgtaagggtgagtttacaatgctcggtgtccatgacaatgtagccatcctacctactcatgcttcaccgggtgagacaatggtcattgatggaaaggagattgaagttctagacgccaaggccctagaggaccaagctggcaccaaccttg-aaatcaccatagtaacactcaaaagaaatgagaagttcagagacatcaggccccacatcccaactcagatcactgagacgaatgacggagtcttgatcgtgaacactagtaagtaccccaacatgtatgtccctgttggtgctgtgactgaacaggggtacctcaatctcggtggccgccaaaccgcccgtactct-aatgtacaatttcccaacgagggcaggccaatgcggtggtgttatcacttgtactggaaaagtcatcgggatgcatgttggagggaacggttcacacgggtttgcagcggccctaaaacgatcctacttcacacagagtcaaggtgagattcagtggatgagaccatcaaaagagatcggttaccctatcattaatgcccccagcaaaactaaactggaaccaagtgctttccattatgtgtttgagggtgtgaaagagccagcagttttaactaagaatgatcctaggctcaaagtggattttgaagaggcaatcttctccaagtacgtaggtaacaagatcacagaagtggatgagtacatgagagaagcagttgatcattatgctggtcaattgatgtcgctagacatcaatactgaccaaatgtgtctggaagacgccatgtatggcacagatggtttggaggccttagatctctc-aactagtgcgggatatcc-ttacgtggccttgggaaa-gaaaaagagagacatcttgaacaaacaaacgagagacacaaaggaaatgcaaagactgctagatacctatggcatcaatcttcctttggtcacctacgttaaggatgagctgagatcaaaaagcaaagtggagcaaggaaaatccagactgattgaagcatctagccttaatgactcagtggcaatgagaatggcctttggtaatttgtatgcagccttccacaaaaatccaggagtgataactggtagtgcagtgggttgtgatccagatttgttttggagcaaaatcccagttcttatggaggagaagttgtttgcatttgactacaccggctacgacgcctccttgagcccagcttggtttgaggctctcaaaatggttttggaaaagattgggttcggcgacagagtagattatatagattaccttaaccattcacaccacttgtacaaaaacaaaacatactgtgtcaagggcggcatgccatctggctgctcaggcacttcaatcttcaactcaatgattaataatatcataatcaggactctattactgaaaacctacaagggcatagacttagaccacctaaagatgatagcctatggtgatgatgtaattgcatcctacccccatgaagtggacgctagcctcctagcccaatcaggaaaagactacggactcgcaatgacaccagctgacaaatctgcaacctttgagcaagtcacatgggaaaatgtaacattcttgaaacgattctttagagcagatgaaaagtatccatttcttgtgcatccagtaatgccaatgaaagaaattcatgaatcaattagatggactaaggatcccagaaacacacaggatcacgtacgctccttgtgcctattggcttggcacaatggggaagaggaatacaataaatttttagctaaaatcagaagcgtgcctatcggacgagctttactgctccctgagtactcaacattgtaccgccgttggctcgattctttttag--tgaccctacctcagtcgaatt-ggatt-gggttatactgttgtaggggtaaatttttctttaattcggag---------------------------------------------------------------
>KX162707.1_Enterovirus_C_strain_NIE1116178_complete_genome
----ttaaaac-agctctggggttgtacccaccccagaggcccacgtggcggctagcactccggtattacggtacccttgtgcgcctg-ttttata-ct-cc-c-ct--c--ccgc---aac-ttagaagcacg--aaa-c------caagttcaatag-aa-g-ggggtacaaa-ccagtaccactacgaacaagcacttctgtttccccggtgacattgca-tagactg-ctcacgcggttgaaagtgatcgatccgttacccgcttgtgtacttcgaaaagcctagtatcaccttggaatcttcgacgcgttgcgctcagcacccgacc-ccggggtgtagcttaggctgatgagtctggacattcctcaccggtgacggtggtccaggctgcgttggcggc--ctacctatgg-ctaacgccataggacgttagatgtg-aacaaggtgtgaagagcctattgagctacataagagtcctccggcccctgaatgcggctaatcctaaccacggagcaggcgg-tcgcgaaccagtgactggcttgtcgtaacgcgcaagtctgtggcggaa-ccgactactttgggtgtccgtgtttcc-t-gtta-tttttat-c--atggctgcttatggtgacaa-tcagag------attgttatcataaagcgaattggattggccatccggtgagtgttgtgtcaggtatacaactgttt-gttggaa-ccactgtg-----------------ttagcttt-------------act-tctcatttaaccaattaatcaaaaacaatacgaggata--------------aaacaacaatact------aca---atgggcgcccaagtttcatcacagaaagttggagcccacgaaaattcaaacagagcctatggcgggtccaccatcaattacactacaatcaattactatagggactctgcaagcaatgcagcaagcaagcaagattttgcacaagatccgtccaagttcaccgaacccattaaggacgttcttattaagaccgctcccatgctaaactccccaaacattgaggcgtgtggttatagtgacagggtaatgcagctaactctgggcaattcaacgatcaccacccaagaagcggccaattctgttgttgcctacggtagatggcctgaatacatcagagataccgaggcaaatcctgtagatcaaccaaccgagcccgatgtagccgcgtgcaggttctacacattagataccgtcacttggcgcaaggagtccagagggtggtggtggaaactaccagacgc---tttaaaagacatggggttatttggtcaaaacatgttttatcactatcttgggagggctggctacacagtgcacgtacagtgcaatgcttcaaagtttcatcaaggagctctaggggtgtttgcagttccagaaatgtgtttagctggtgatag---cacaactcacatgttcacaaagtacgagaatgcgaatccaggcgaaaaaggaggtgaattcaaagggagtttcacccttgataccaacgccactaaccctgcacggaacttctgcccagttgattacctcttcgggagtggagtgctggtagggaatgcatt-tgtttatccacatcaaataataaacctgcgtac--------taacaactgtgctacgctagtattgccctatgtaaactcactctcaatagatagcatgacaaagcacaacaactgggggatcgctatcctccccctggcgccactagactttgccactgaatcttccactgagatacccattacactgaccattgctcccatgtgctgcgaattcaatggtttacgcaacatcactgtgccaagaacccaaggattaccagtcctgaacactccagggagtaaccagtacctgaccgcagacaattaccagtctccgtgtgcgatacctgagtttgatgtcactccacccatagacataccaggggaggtgcgcaacatgatggaattggcggaaatagacaccatgatacccctcaacttgacaagtcaacgcaagaacacaatggacatgtatagagtcgagttgagcg---acacgg----ctcactctgacacgccgatcttgtgtctctcgttgtcccccgcttcagaccccagattggcacacactatgttgggtgagatattaaattactacacacactgggcagggtccttgaaatttacctttctcttttgcggctcaatgatggccaccggaaagttattggtttcttacgcaccacccggagcagaggcccccaagagtcgcaaagaagcaatgcttgggacacatgtgatatgggacattgggttgcagtcttcatgcactatggtggtgccttggatcagcaataccacatacagacaaaccatcaacgatagtttcacagaaggtggctacattagcatgttctatcaaactagggttgttgtcccgttgtccacacccagaaagatggacatcctgggttttgtgtcagcttgcaatgacttcagtgtgcgcttactgcgagatacaacacacattagtcaagaggctatg---------ccacaagga---attggtgacatgattgagggggccgttgaagggattactaaaa-------------------atgcattggttcccctgacttccaccaatagcctgcctgacacaaagccga-gcggtccagcccactccaaggagatacctgcattgacagccgtggagacaggggctaccaatccgttggtgccttcggacaccgtgcaaacgcgccatgtcattcagagacgaacgcgatcagagtccacggttgagtcattctttgcaagaggggcttgcgtggctattattgaggtgga------caatgatgcaccgacaaagcgcgccag---cagattgttctcggtttggaaaataacttacaaagatactgttcaactgagacgcaaactggaatttttcacatattcgagatttgacatggagttcacttttgtggtcacctcaaactacactgatgcgaataacggacatgcattgaatcaagtttatcagataatgtatataccacccggagcacctatccctggtgaatggaatgactatacgtggcagacgtcctctaacccgtcggtgttttacacctatggggcgcccccagcaagaatatcagtgccctacgtgggaattgctaatgcgtattcccacttttatgatgggtttgcaaaagtaccactagcgggtcaagcctcaactgaa---ggcgattcgttgtacggtgctgcctcactgaatgattttggatcactggctgtgcgcgtggtaaatgatcacaaccccacgcggctcacctccaagatcagagtatacatgaagccaaagcatgtcagagtctggtgcccacgacctccacgagcagtcccatacttcggaccaggtgttgattataaagatgg---gctcaccccacta---ccagaaaagggattaacgactt---atggatttggacaccaaaacaaagctgtgtacacagctggctacaaaatttgcaattaccaccttgctacacaagaagacttgcaaaatgccgtgagtgtcatgtggaacagagacctcttagtggctgaatcaagggcccttggcaccgactcgatcgcaaggtgcagctgtaacacgggtgtgtactactgtgaatccaggagaaaatattatccagtttctttcattgggcccaccttccaatacatggaagccaatgaatattacccggctagatatcaatcacacatgcttattggtcatgggtttgcatcaccgggtgattgtggtggcatacttagatgtcaacacggggtgataggaataatcactgctggtggggaaggcttggttgcattttcagacattagagacctgtatgcttatgaggaggaagctatggagcagggcatttccaactatattgagtcacttggtgctgcatttggtagtggattcactcaacaaattggtgataaagtttccgagctaaccagcatggtaactagcaccattacagagaagttgcttaaaaacttaatcaaaatcatctcatcacttgtgatcattaccaggaattatgaggacactaccacagtgcttgccaccctcgccctccttgggtgcgacatctcaccgtggcagtggctaaagaagaaggcatgtgacatcctggaaattccatacgccatcaaacaaggagatagttggttgaagaaattcactgaggcatgtaatgctgcaaagggactggagtgggtgtccaataagatatccaaattcattagttggttgcaggataaaatcatcccacaagcgagagacaaattagagtttgtcactaaactaaagcaattagaaatgcttgaaaatcagatttccaccatacaccaatcttgtccaagtcaagaacatcaggagatcttattcaacaatgtgcggtggctatctatccagtccaagaggtttgcaccactatatgcacatgaagctaaaaggattcaaaagctggagcataccataaataattacgtacagttcaagagcaaacaccgtattgagccagtatgtttgttagtacatggcagtccagggacaggaaaatcagttgcaaccaatctaattgctagagcaatagccgagaaagagaacacctccacatactcactgccacctgatccgtctcactttgatggctacaagcaacagggtgtggttattatggatgacctaaaccaaaatccagacggagcagacatgaaacttttttgtcaaatggtgtccactgtggagtttattccaccgatggcctcgctagaagagaaaggcattttgttcacttctaattacgttttagcctccaccaactccagtcggatcacaccacccacggtggctcacagtgatgcgctggccaggagattcgcatttgacgtggacatacaagtcatgagcgagtactccagagacggaaagctcaacatggcaatggctactgaaatgtgc-aaaaactgtcatcaaccagcaaa--cttcaaaagatgttgtcctttagtgtgtggcaaggcaattcagttaatggataaatcttccagggttagatacagcattgatcagatcactacaatgattgttaatgagagaaacagaagatcaaacattggtaattgcatggaagctctattccagggaccactgcagtataaagatctaaaaatagatgttaagaccagtccccccccggagtgtatcaacgatttgctccaggcagttgattcccaggaagtgagagattactgtgaaaagaaaggctggattgttaacattacc-----------agtcaggttcaaacagagaggaacatcaaccgggcgatgactatcctacaagcagtaactactttcgctgcagtagccggtgtcgtgtacgttatgtacaagctgttcgctgggcaccagggtgcatacactggtttgccaagtaaacgacccaatgtacccactatcaggacagcaaaagtgcaaggccctgggtttgattacgcagtggccatggctaaaagaaacattgttacagcaaccaccagcaaaggagagtttacgatgttgggagtctatgataatgtggccatcttgccaacccacgcctcacctggtgaaagcattgcgatcgacggtaaagaggtggaaattcttgacgccaaagcccttgaagatcaagcaggaactaatcttg-aaattaccataattacactaaagaggaacgagaagttcagagatatcaggccacacattcccacccaaatcaccgaaacaaatgatggagttttgatcgtgaacactagtaagtaccccaacatgtatgttcccgttggtgctgtgaccgaacaggggtatcttaatctcggtggacgacaaaccgctcgtacgct-aatgtacaactttccaactagagcaggtcagtgtggtggtgtcatcacgtgcactggtaaagtcattgggatgcatgttggtgggaacggttcacatgggttcgcggcggccctaaagcggtcatacttcactcagattcaaggtgagattcaatggatgaaaccatcaaaagaagtgggatacccgatcataaatgctccgtccaaaaccaaacttgaacccagcgcttttcactatgtgtttgaaggggtgaaggaaccagcagtccttaccaaaaatgatcccaggctcaggacagactttgaagaagcaatattctctaagtatgtaggcaacaagatcactgatgtggatgagtacatgaaagaggcagtggatcattacgctggccaactcatgtctctagacatcaacacagaacaaatgtgcttggaggacgccatgtacggcaccgatggcctggaagcacttgacttgac-cactagtgctggataccc-ttatgtagcaatgggaaa-gaaaaagagagacatcttgaataagcagactagagacaccaaggaaatgcggagactcttagatacttatggaattaacttaccgcttgtaacatatgttaaagatgaactaaggtcaaaaactaaggtggagcagggaaaatccagattgattgaagcctccagtttgaatgattcagtggccatgagaatggcatttggaaatctctatgcagcatttcacaaaaacccaggagttgtcactggcagtgcagttggttgtgatccagatctattttggagcaagatcccagtgctaatggaagagaagctctttgcttttgactacacaggttatgatgcatcactcagcccggcctggtttgaggcactcaaaatggtgctagagaaaatcggatttggggacagggtggattatattgattacctcaaccattcccaccacctgtacaaaaacaaaacttattgcgtaaaaggcggcatgccatctggctgctcaggcacatcaatttttaactcaatgattaacaacttaatcattaggacactcctactgaaaacctacaagggcatagatttagatcacctaaagatgattgcctatggtgatgatgtaattgcttcctacccccatgaggttgatgctagtctcctagcccaatcaggaaaagactatggactaaccatgactccagcagacaagtcagctacctttgaaacagtcacatgggagaatgtaacattcttgaaaagattctttagagcggatgagaagtatcccttcctcatacatccagtaatgccaatgaaggagattcatgaatcaattagatggacaaaggatcccagaaacacacaggatcacgtgcgctcattgtgcctattggcctggcacaacggcgaagaagaatacaacaagttcttagctaaaatcaggagtgtgccaattgggagagctttattgctcccagagtactctacattgtaccgccgttggctcgactctttttag--taaccctacctcagtcgaatt-ggatt-gg-------------------------------------------------------------------------------------------------------
>FJ517648.1_Human_poliovirus_2_isolate_PV2/Bel_complete_genome
-------------------------tacccaccccagaggcccacgtggcggctagcactccggtattacggtacccttgtgcgcctg-ttttata-ct-cc-c-tt--c--ccgc---aac-ttagaagcacg--aaa-c------caagttcaatag-aa-g-ggggtacaaa-ccagtaccactacgaacaagcacttctgtttccccggtgacatcgca-tagactg-ctcacgcggttgaaagtgatcgatccgttacccgcttgtgtacttcgaaaagcctagtatcgccttggaatcttcgatgcgttgcgctcagcacccgacc-ccggggtgtagcttaggctgatgagtctggacattcctcaccggtgacggtggtccaggctgcgttggcggc--ctacctatgg-ctaacgccataggacgctagatgtg-aacaaggtgtgaagagcctattgagctacataagagtcctccggcccctgaatgcggctaatcctaaccacggagcaggcgg-tcacgaaccagtgactggcttgtcgtaacgcgcaagtctgtggcggaa-ccgactactttgggtgtccgtgtttcc-t-gtta-tttttat-c--atggctgcttatggtgacaa-tcagag------attgttatcataaagcgaattggattggccatccggtgagtgttgtgtcaggtgtacaactgttt-gttggaa-ccactgtg-----------------ttagcttt-------------act-tctcatttaaccaattaatcaaaaacaacacgaggata--------------aaacaacaatact------aca---atgggcgcccaagtttcatcacagaaagtcggagcccacgaaaattcaaacagagcctatggcgggtccaccatcaattacactacaatcaattactatagggactctgcaagcaatgcagcaagcaagcaagattttgcacaagatccgtccaagttcaccgaacccattaaggacgtcctcattaagaccgctcccatgctaaactccccaaacattgaggcgtgtggttatagtgacagggtaatgcagttaactctgggcaattcaacgatcaccacccaagaagcggccaattctgttgttgcctacggtagatggcctgaatacatcagagataccgaggcaaatcctgtagaccagccaaccgaacccgatgtagccgcgtgcaggttctacacattagataccgtcacttggcgcaaggagtccagagggtggtggtggaaactaccagacgc---tttaaaagacatggggttatttggtcaaaacatgttttatcactatcttgggagggctggctacacagtgcacgtacagtgcaatgcttcaaagtttcatcaaggagctctgggggtgtttgcagttccagaaatgtgtttagctggtgatag---cacaactcacatgttcacaaagtacgagaatgcgaacccaggcgaaaaaggaggtgaattcaaagggagtttcacccttgataccaacgccaccaaccctgcacggaacttctgcccagttgattacctcttcgggagtggagtgctggtagggaatgcatt-tgtttatccacatcaaataataaacctgcgcac--------taacaactgtgctacgctagtattgccctatgtaaactcactctcaatagatagcatgacaaagcacaacaactgggggatcgctatcctccccctggcgccactagacttcgccactgaatcttccactgagatacccattacactgaccattgctcccatgtgctgcgaattcaatggtttacgcaacgtcactgtgccaagaacccaaggattaccagtcctgaacactccagggagtaaccagtacctgaccgcagacaattaccagtctccgtgtgcgatacctgagtttgatgtcactccacccatagacataccaggggaggtgcgcaacatgatggaattggcggaaatagacaccatgatacccctcaacttgacgagtcaacgtaagaacacaatggacatgtatagagtcgagttgagtg---acacgg----ctcactctgacacgccgatcttgtgtctctcgttgtcccccgcttcagaccccaggttggcacacactatgttaggtgagatattaaattactacacacactgggcagggtccttgaaatttacctttctcttttgcggctcaatgatggccaccggaaagttattggtttcttacgcaccacccggagcagaagcccctaagagtcgcaaagaagcaatgcttgggacacatgtgatatgggacattgggttgcagtcttcatgcactatggtggtaccttggatcagtaacaccacatacagacaaaccatcaatgatagtttcacagaaggtggctacattagcatgttctatcaaactagggttgttgtcccgttgtccacacccagaaagatggacatcctgggttttgtgtcagcttgcaatgacttcagtgtgcgcttactgcgagatacaacacacattagtcaagaggctatg---------ccacaagga---attggtgacatgattgagggggccgttgaagggattactaaaa-------------------atgcattggctcccccgacttccaccaatagcctgcctgacacaaagccga-gcggtccagcccactccaaggagatacctgcattgacagccgtggagacaggggctaccaatccgttggtgccttcggataccgtgcaaacgcgccatgtcatccagagacgaacgcgatcagagtccactattgagtcattcttcgcaagaggggcttgcgtggctatcattgaggtgga------caatgatgcaccgacaaagcgcgccag---cagattgttttcggtttggaaaataacttacaaagatactgttcaactgagacgcaaactggaatttttcacatattcgagatttgacatggagttcacttttgtggtcacctcaaattacaatgatgcaaataacggacatgcaatgaaccaagtttatcagataatgtatataccacccggagcacctatccctggcaaatggaatgactatacgtggcagacgtcctctaacccgtcggtgttttacacctatggagcgcccccagcaagaatatcagtgccctacgtgggaattgctaatgcgtattcccacttttatgatgggtttgcaaaagtaccactagcgggtcaagcctcaactgaa---ggcgattcgttgtacggtgttgcctcactgaatgattttggatcactggctgttcgcgtggtaaatgatcacaaccccacgcggcttacctccaagatcagagtgtacatgaagccaaagcatgtcagagtatggtgcccacgacctccacgagcagtcccatacttcggaccaggtgttgattataaagatgg---tctcaccccacta---ccagaaaaaggactaacaactt---atggatttggacaccaaaacaaagctgtgtacacagctggctacaaaatttgcaattaccacctagctacacaagaagacttgcaaaatgccgtgagtgtcatgtggaacagagacctcttagtggctgaatcaagggcccttggcaccgactcgatcgcaagatgcagctgtaacacgggtgtgtactactgtgaatccaggagaaaacattatccagtttctttcattgggcccaccttccaatacatggaagccaatgaatattacccggctagatatcaatcgcacatgcttattggtcatgggtttgcatcaccgggtgattgtggtggcatacttagatgtcaacacggggtgataggaataatcactgctggtggggaaggcttggttgcattttcagacattagagacctgtatgcttatgaggaggaagctatggagcagggcatttccaactatattgagtcacttggtgctgcatttggtagtggattcactcaacaaattggtgataaagtttccgagctaaccagcatggtaactagcaccattacagagaagttgcttaaaaacttaatcaaaattatctcatcacttgtgatcattaccaggaattatgaggacactaccacagtgcttgccaccctcgccctccttgggtgcgacatctcaccgtggcagtggctaaaaaagaaggcatgtgacatcctggaaattccatatgccatcaaacaaggagatggttggttgaagaaattcactgaggcatgtaatgctgcaaagggactggagtgggtgtccaataagatatccaaattcattagttggttgcaggataaaatcatcccacaagcgagagacaaattagagtttgtcactaaactaaagcaattagagatgcttgaaaatcagatttccaccatacaccaatcttgtccaagtcaagaacatcaggagatcttattcaacaatgtgcggtggctatctatccagtccaagaggtttgcaccactatatgcacatgaagctaaaaggattcaaaagctggagcatactataaataattacgtacagttcaagagcaagcaccgtattgagccagtatgtttgttagtacatggcagtccagggacaggaaaatcagttgcaaccaatctaattgctagagcaatagccgagaaagagaacacctccacatactcactgccacctgatccgtctcactttgatggctacaagcaacagggcgtggttattatggatgacctaaaccaaaatccagacggagcagacatgaaacttttttgtcaaatggtgtccactgtggagtttattccaccgatggcctcgctagaagagaaaggcattttgttcacatctaattacgttttagcctccaccaactccagtcggattacaccacccacggtggctcacagtgatgcgctggccaggagattcgcatttgacgtggacatacaagtcatgagcgagtactccagagacggaaagctcaatatggcaatggctactgaaatgtgc-aaaaactgtcatcaaccagcaaa--cttcaaaagatgttgtcctttagtgtgtggcaaggcaattcagttaatggataaatcttccagggttagatacagcattgatcagatcactacaatgattgttaatgagagaaacagaagatcgaacattggtaattgcatggaagctctattccagggaccactgcagtataaagatctaaaaatagatgttaagaccagtccccctccggagtgtatcaacgatttgctccaggcagttgattcccaggaagtgagagattactgtgaaaagaaaggctggattgttaacattacc-----------agtcaggttcaaacagagaggaacatcaaccgggcgatgactatcctacaagcagtaactactttcgctgcagtggccggtgtcgtgtacgttatgtacaagctgttcgctgggcaccagggtgcatacactggtttgccaaataaacgacccaatgtacccactatcaggacagcaaaagtgcaaggccctgggtttgattacgcagtggccatggctaaaagaaacatcgttacagcaaccaccagcaaaggggagtttacgatgttgggagtctatgataatgtggccatcttgccgacccacgcctcacctggtgaaagcattgcgatcaacggcaaagaggtggaaattcttgacgccagagcccttgaagaccaggcaggaactaatcttg-aaattaccataattacactaaagaggaacgagaagttcagagatatcaggccacacattcccgctcaaatcaccgaaacaaatgatggagttttgatcgtgaacactagtaagtaccccaacatgtatgttcccgttggtgctgtgaccgaacaggggtatcttaatctcggtggacgacaaaccgctcgtacgct-aatgtacaactttccaactagagcaggacagtgtggtggtgtcatcacgtgcaccggtaaagtcattgggatgcatgttggtgggaacggttcgcatgggttcgcggcggccctaaagcggtcatacttcactcagattcaaggtgagattcaatggatgaaaccatcaaaagaagtgggatacccgatcataaatgctccgtccaaaaccaaacttgaacccagcgcttttcactatgtgtttgaaggggtgaaggaaccagcagtccttaccaaaaatgatcccaggctcaggacagactttgaagaagcaatattctctaagtacgtgggcaacaagatcaatgatgtggatgagtacatgaaagaggcagtggatcattacgctggccaactcatgtctctagacatcaatacagaacaaatgtgcttggaggacgccatgtacggcaccgatggcctggaagcacttgacttgac-cactagtgctggataccc-ttatgtagcaatgggaaa-gaaaaagagagacatcttgaataagcagactagagacaccaaggaaatgcggagactcttagatacttatggaattaacttaccgcttataacatatgttaaagatgaactaaggtcaaaaactaaggtggagcagggaaaatccagattgattgaagcctccagtttgaatgattcagtagccatgagaatggcatttggaaatctctatgcagcatttcacaaaaaccccggagttgtcactggcagtgcagttggttgtgatccagatctattttggagcaagatcccagtgttaatggaagagaagctctttgcttttgactacacaggttatgatgcatcactcagcccggcctggtttgaggcactcaaaatggtgctagagaaaatcggatttggggacagggtggattatattgattacctcaaccattcccaccacctgtacaaaaacaaaacttattgcgtaaaaggcggcatgccatctggctgctcaggcacatcaatttttaactcaatgattaacaacttaatcattaggacactcctactgaaaacctacaagggcatagatctagatcacctaaagatgattgcctatggtgatgatgtaattgcttcctacccccatgaggttgatgctagtctcctagcccaatcaggaaaagactatggactaaccatgactccagcggacaagtcagctacctttgaaacagtcacatgggagaatgtaacattcttgaaaagattctttagagcggatgagaagtatcccttcctcatacatccagtaatgccaatgaaggagattcatgaatcaattagatggacaaaggatcccagaaacacacaggatcacgtgcgctcattgtgcctattggcctggcataacggcgaagaagaatacaacaagttcttagctaaaatcaggagtgtgccaattggaagagctttattgctcccagagtactctacattgtaccgccgttggctcgactctttttag--taaccctacctcagtcgaatt-ggatt-gggtcatgctgttgtaggggtaaatttttctttaattcggg----------------------------------------------------------------
>FJ898290.1_Human_poliovirus_2_strain_Sabine_2_isolate_CHN3024/HN/CHN/1999_complete_genome
----ttaaaac-agctctggggttgtacccaccccagaggcccacgtggcggctagcactccggtattacggtacccttgtgcgcctg-ttttata-ct-cc-c-ct--c--ccgc---aac-ttagaagcacg--aaa-c------caagttcaatag-aa-g-ggggtacaaa-ccagtaccactacgaacaagcacttctgtttccccggtgacattgca-tagactg-ctcacgcggttgaaagtgatcgatccgttacccgcttgtgtacttcgaaaagcctagtatcgccttggaatcttcgacgcgttgcgctcagcacccgacc-ccggggtgtagcttaggctgatgagtctggacattcctcaccggtgacggtggtccaggctgcgttggcggc--ctacctatgg-ctaacgccataggacgttagatgtg-aacaaggtgtgaagagcctattgagctacataagagtcctccggcccctgaatgcggctaatcctaaccacggagcaggcgg-tcgcgaaccagtgactggcttgtcgtaacgcgcaagtctgtggcggaa-ccgactactttgggtgtccgtgtttcc-t-gtta-tttttat-c--atggctgcttatggtgacaa-tcagag------attgttatcataaagcgaattggattggccatccggtgagtgttgtgtcaggtatacaactgttt-gttggaa-ccactgtg-----------------ttagcttt-------------act-tctcatttaaccaattaatcaaaaacaatacgaggata--------------aaacaacaatact------aca---atgggcgcccaagtttcatcacagaaagttggagcccacgaaaattcaaacagagcctatggcgggtccaccatcaattacactacaatcaattactatagggactctgcaagcaatgcagcaagcaagcaagattttgcacaagatccgtccaagttcaccgaacccattaaggacgtccttattaagaccgctcccatgctaaactccccaaacattgaggcgtgtggttatagtgacagggtaatgcagctaactctgggcaattcaacgatcaccacccaagaagcggccaattctgttgttgcctacggtagatggcctgaatacatcagagataccgaggcaaatcctgtagaccaaccaaccgagcccgatgtagccgcgtgcaggttctacacattagataccgtcacttggcgcaaggagtccagagggtggtggtggaaactaccagacgc---tttaaaagacatggggttatttggtcaaaacatgttttatcactatcttgggagggctggctacacagtgcacgtacagtgcaatgcttcaaagtttcatcaaggagctctaggggtgtttgcagttccagaaatgtgtttagctggtgatag---cacaactcacatgttcacaaagtacgagaatgcgaatccaggcgaaaaaggaggtgaattcaaagggagtttcacccttgataccaacgccactaaccctgcacggaacttctgcccagttgattacctcttcgggagtggagtgctggtagggaatgcatt-tgtttatccacatcaaataataaacctgcgcac--------taataactgtgctacgctagtattgccctatgtaaactcactctcaatagatagcatgacaaagcacaacaactgggggatcgctatcctccccctggcgccactagactttgccactgaatcttccactgagatacccattacactgaccattgctcccatgtgctgcgaattcaatggtttacgcaacatcactgtgccaagaacccaaggattaccagtcctgaacactccagggagtaaccagtacctgaccgcagacaattaccagtctccgtgtgcgatacctgagtttgatgtcactccacccatagacataccaggggaggtgcgcaacatgatggaattggcggaaatagacaccatgatacccctcaacttgacaagtcaacgcaagaacacaatggacatgtatagagtcgagttgagtg---acacgg----ctcactctgacacgccgatcttgtgtctctcgttgtcccccgcttcagaccccagattggcacacactatgttgggtgagatattaaattactacacacactgggcagggtccttgaaatttacctttctcttttgcggctcaatgatggccaccggaaagttattggtttcttacgcaccacccggagcagaggcccccaagagtcgcaaagaagcaatgcttgggacacatgtgatatgggacattgggttgcagtcttcatgcactatggtggtaccttggatcagtaataccacatacagacaaaccatcaacgatagtttcacagaaggtggctacattagcatgttctatcaaactagggttgttgtcccgttgtccacacccagaaagatggacatcctgggttttgtgtcagcttgcaatgacttcagtgtgcgcttactgcgagatacaacacacattagtcaagaggctatg---------ccacaagga---attggtgacatgattgagggggccgttgaagggattactaaaa-------------------atgcattggttcccccgacttccgccaatagcctgcctgacacaaagccga-gcggtccagcccactccaaggagatacctgcattgacagccgtggagacaggggctaccaatccgttggtgccttcggacaccgtgcaaacgcgccatgtcatccagagacgaacgcgatcagagtccacggttgagtcattctttgcaagaggggcttgcgtggctatcattgaggtaga------caatgatgcaccgacagagcgcgccag---cagattgttttcggtttggaaaataacttacaaagatactgttcaactgagacgcaaactggaatttttcacatattcgagatttgacatggagttcacttttgtggtcacctcaaactacactgatgcaaataacggacatgcattgaaccaagtttatcagataatgtatataccacccggagcacctatccctggtaaatggaatgactatacgtggcagacgtcctctaacccgtcggtgttttacacctatggggcgcccccagcaagaatatcagtgccctacgtgggaattgctaatgcgtattcccacttttatgatgggtttgcaaaagtaccactagcgggtcaagcctcaactgaa---ggcgattcgttgtacggtgctgcctcactgaatgattttggatcactggctgttcgcgtggtaaatgatcacaaccccacgcggctcacctccaagatcagagtgtacatgaagccaaagcatgtcagagtctggtgcccacgacctccacgagcagtcccatacttcggaccaggtgttgattataaagatgg---gctcaccccacta---ccagaaaagggattaacgactt---atggatttggacaccaaaacaaagctgtgtacacagctggctacaaaatttgcaattaccacctagctacacaagaagacttgcaaaatgccgtgagtgtcatgtggaacagagacctcttagtggctgaatcaagggcccttggcaccgactcgatcgcaaggtgcagctgtaacacgggtgtgtactactgtgaatccaggagaaaatattatccagtttctttcattgggcccaccttccaatacatggaagccaatgaatattacccggctagatatcaatcacacatgcttattggtcatgggtttgcatcaccgggtgactgtggtggcatacttagatgtcaacacggggtgataggaataatcactgctggtggggaaggcttggttgcattttcagacattagagacctgtatgcttatgaggaggaagctatggagcagggcatttccaactatattgagtcacttggtgctgcatttggtagtggattcactcaacaaattggtgataaagtttccgagctaaccagcatggtaactagcaccattacagagaagttgcttaaaaacttaatcaaaattatctcatcacttgtgatcattaccaggaattatgaggacactaccacagtgcttgccaccctcgccctccttgggtgcgacatctcaccgtggcagtggctaaagaagaaggcatgtgacatcctggaaattccatacgccatcaaacaaggagatagttggttgaagaaattcactgaggcatgtaatgctgcaaagggactggagtgggtgtccaataagatatccaaattcattagttggttgcaggataaaatcatcccacaagcgagagacaaattagagtttgtcactaaactaaagcaattagaaatgcttgaaaatcagatttccaccatacaccaatcttgtccaagtcaagaacatcaggagatcttattcaacaatgtgcggtggctatctatccagtccaagaggtttgcaccactatatgcacatgaagctaaaaggattcaaaagctggagcataccataaataattacgtacagttcaagagcaagcaccgtattgagccagtatgtttgttagtacatggcagtccagggacaggaaaatcagttgcaaccaatctaattgctagagcaatagccgagaaagagaacacctccacatactcactgccacctgatccgtctcactttgatggctacaagcaacagggtgtggttattatggatgacctaaaccaaaatccagacggagcagacatgaaacttttttgtcaaatggtgtccactgtggagtttattccaccgatggcctcgctagaagagaaaggcattttgttcacatctaattacgttttagcctccaccaactccagtcggatcacaccacccacggtagctcacagtgatgcgctggccaggagattcgcatttgacgtggacatacaagtcatgagcgagtactccagagacggaaagctcaacatggcaatggctactgaaatgtgc-aaaaactgtcatcaaccagcaaa--cttcaaaagatgttgtcctttagtgtgtggcaaggcaattcagttaatggataaatcttccagggttagatacagcattgatcagatcactacaatgattgttaatgagagaaacagaagatcaaacattggtaattgcatggaagctctattccagggaccactgcagtataaagatctaaaaatagatgttaagaccagtccccctccggagtgtatcaacgatttgctccaggcagttgattcccaggaagtgagagattactgtgaaaagaaaggctggattgttaacattacc-----------agtcaggttcaaacagagaggaacatcaaccgggcgatgactatcctacaagcagtaactactttcgctgcagtagccggtgtcgtgtacgttatgtacaagctgttcgctgggcaccagggtgcatacactggtttgccaaataaacgacccaatgtacccactatcaggacagcaaaagtgcaaggccctgggtttgattacgcagtggccatggctaaaagaaacattgttacagcaaccaccagcaaaggggagtttacgatgttgggagtctatgataatgtggccatcttgccaacccacgcctcacctggtgaaagcattgcgatcgacggtaaagaggtggaaattcttgacgccaaagcccttgaagatcaggcaggaactaatcttg-aaattaccataattacactaaagaggaacgagaagttcagagatatcaggccacacattcccacccaaatcaccgaaacaaatgatggagttttgatcgtgaacactagtaagtaccccaacatgtatgttcccgttggtgctgtgaccgaacaggggtatcttaatctcggtggacgacaaaccgctcgtacgct-aatgtacaactttccaactagagcaggtcagtgtggtggtgtcatcacgtgcactggtaaagtcattgggatgcatgttggtgggaacggttcacatgggttcgcggcggccctaaagcggtcatacttcactcagattcaaggtgagattcaatggatgaaaccatcaaaagaagtgggatacccgatcataaatgctccgtccaaaaccaaacttgaacccagcgcttttcactatgtgtttgaaggggtgaaggaaccagcagtccttaccaaaaatgatcccaggctcaggacagactttgaagaagcaatattctctaagtatgtaggcaacaagatcactgatgtggatgagtacatgaaagaggcagtggatcattacgctggccaactcatgtctctagacatcaacacagaacaaatgtgcttggaggacgccatgtacggcaccgatggcctggaagcacttgacttgac-cactagtgctggataccc-ttatgtagcaatgggaaa-gaaaaagagagacatcttgaataagcagactagagacaccaaggaaatgcggagactcttagatacttatggaattaacttaccgcttgtaacatatgttaaagatgaactaaggtcaaaaactaaggtggagcagggaaaatccagattgattgaagcctccagtttgaatgattcagtggccatgagaatggcatttggaaatctctatgcagcatttcacaaaaacccaggagttgtcactggcagtgcagttggttgtgatccagatctattttggagcaagatcccagtgctaatggaagagaagctctttgcttttgactacacaggttatgatgcatcactcagcccggcctggtttgaggcactcaagatggttctagagaaaataggttttggtgatagagtagattacatagattacttgaaccactcacaccacctttacaaaaataaaacatactgcgtcaagggcggcatgccatctggctgctcaggcacatcaatattcaattcaatgattaacaatctaatcattaggacacttttattgaaaacctacaagggcatagatttggaccacttaaaaatgattgcctatggtgatgatgtaattgcttcctacccccatgaggttgacgctagtctcctagcccaatcaggtaaagactatggactaaccatgacaccagctgacaagtcagccacatttgaaactgtcacgtgggagaatgtaacgtttttaaaaagattcttcagagcagatgagaagtatccattcttaatacatccagttatgccaatgaaggagattcatgaatcaattagatggacaaaagatcctagaaatacacaggatcatgttcgctcattatgcttattggcctggcataatggcgaggaagagtataacaaatttctagctaaaattaggagcgtgccaatcggaagagcattgttgctccctgagtactcaacattgtaccgccgttggcttgactcattttag--taaccctacctcagtcgaatt-ggatt-gggtcatactgttgtaggggtaaatttttctttaattcggag---------------------------------------------------------------
>AY278550.1_Human_poliovirus_2_isolate_P2S/Mog65-1_(20003)_complete_genome
----ttaaaac-agctctggggttgtacccaccccagaggcccacgtggcggctagcactccggtattacggtacccttgtgcgcctg-ttttata-ct-cc-c-ct--c--ccgc---aac-ttagaagcacg--aaa-c------caagttcaatag-aa-a-ggggtacaaa-ccagtaccactacgaacaagcacttctgtttccccggtgacattgca-tagactg-ctcacgcggttgaaagtgatcgatccgttacccgcttgtgtacttcgaaaagcctagtatcgccttggaatcttcgacgcgttgcgctcagcacccgacc-ccggggtgtagcttaggctgatgagtctggacattcctcaccggtgacggtggtccaggctgcgttggcggc--ctacctatgg-ctaacgccataggacgctagatgtg-aacaaggtgtgaagagcctattgagctacataagagtcctccggcccctgaatgcggctaatcctaaccacggagcaggcgg-tcgcgaaccagtgactggcttgtcgtaacgcgcaagtctgtggcggaa-ccgactactttgggtgtccgtgtttcc-t-gtta-tttttat-c--atggctgcttatggtgacaa-tcagag------attgttatcataaagcgaattggattggccatccggtgagtgttgtgtcaggtatacaactgttt-gttggaa-ccactgtg-----------------ttagcttt-------------act-tctcatttaaccaattaatcaaaaacaatacgaggata--------------aaacaacaatact------aca---atgggcgcccaagtttcatcacagaaagttggagcccacgaaaattcaaacagagcctatggcgggtccaccatcaattacactacaatcaattactatagggactctgcaagcaatgcagcaagcaagcaagattttgcacaagatccgtccaagttcaccgaacccattaaggacgtccttattaagaccgctcccatgctaaactccccaaacattgaggcgtgtggttatagtgacagggtaatgcagctaactctgggcaattcaacgatcaccacccaagaagcggccaattctgttgttgcctacggtagatggcctgaatacatcagagataccgaggcaaatcctgtagaccaaccaaccgagcccgatgtagccgcgtgcaggttctacacattagataccgtcacttggcgcaaggagtccagagggtggtggtggaaactaccagacgc---tttaaaagacatggggttatttggtcaaaacatgttttatcactatcttgggagggctggctacacagtgcacgtacagtgcaatgcttcaaagtttcatcaaggagctctaggggtgtttgcagttccagaaatgtgtttggctggtgatag---cacaactcacatgttcacaaagtacgagaatgcgaatccaggcgaaaaaggaggtgaattcaaagggagtttcacccttgataccaacgccactaaccctgcacggaacttctgcccagttgattacctcttcgggagtggagtgctggtagggaatgcatt-tgtttatccacatcaaataataaacctgcgcac--------taacaactgtgctacgctagtattgccctatgtaaactcactctcaatagatagcatgacaaagcacaacaactgggggatcgctatcctccccctggcgccactagactttgccactgaatcttccactgagatacccattacactgaccattgctcccatgtgctgcgaattcaatggtttacgcaacatcactgtgccaagaacccaaggattaccagtcctgaacactccagggagtaaccagtacctgaccgcagacaattaccagtctccgtgtgcgatacctgagtttgatgtcactccacccatagacataccaggggaggtgcgcaacatgatggaattggcggaaatagacaccatgatacccctcaacttgacaagtcaacgcaagaacacaatggacatgtatagagtcgagttgagcg---acgcgg----ctcactctgacatgccgatcctgtgtctctcgttgtcccccgcttcagaccccagattggcacacactatgttgggtgagatattaaattactacacgcactgggcagggtccttgaaatttacctttctcttttgcggctcaatgatggccaccggaaagttattggtttcttacgcaccacccggagcagaggcccccaagagtcgcaaagaagcaatgcttgggacacatgtgatatgggacattgggttacagtcttcatgcactatggtggtaccttggatcagtaataccacatacagacaaaccatcaacgatagtttcacggaaggtggctacattagcatgttctatcaaactagggttgttgtcccgttgtccacacccagaaagatggacatcctgggttttgtgtcagcttgcaatgacttcagtgtgcgcttactgcgagatacaacacacatttgtcaagaggctatg---------ccacaagga---attggtgacatgattgagggggccgttgaagggattaccaaaa-------------------atgcattggttcccccgacttccaccaatagcctgcctgacacaaagccga-gcggtccagcccactccaaggagatacctgcattgacagccgtggagacaggggctaccaatccgttggtgccttcggacaccgtgcaaacgcgccatgtcatccagagacgaacgcgatcagagtccacggttgagtcattctttgcaagaggggcttgcgtggctatcattgaggtgga------caatgatgcaccgacaaagcgcgccag---cagattgttttcggtttggaaaataacttacaaagatactgttcaactgagacgcaaactggaatttttcacatattcgagattcgacatggagttcacttttgtggtcacctcaaactacactgatgcaaataacggacatgcattgaaccaagtttatcagataatgtacataccacccggagcacctatccctggtaaatggaatgactatacgtggcagacgtcctctaacccgtcggtgttttacacctatggggcgcccccagcaagaatatcagtgccctacgtgggaattgctaatgcgtattcccacttttatgatgggtttgcaaaagtaccactagcgggtcaaacctcaactgaa---ggcgattcgttgtacggtgctgcctcactgaatgattttggatcactggctgttcgcgtggtaaatgatcacaaccccacgcggctcacctccaaaatcagagtgtacatgaagccaaagcatgtcagagtctggtgcccacgacctccacgagcagtcccatatttcggaccaggtgttgattataaagatgg---gctcaccccacta---ccagaaaagggattaacgactt---atggatttggacaccaaaacaaagctgtgtacacagctggctacaaaatttgcaattaccacctagctacacaagaagacttgcaaaatgccgtgagtgtcatgtggaacagagacctcttagtggctgaatcaagggcccttggcaccgactcgatcgcaaggtgcagctgtaacacgggtgtgtactactgtgaatccaggagaaaatattatccagtttctttcattgggcccaccttccaatacatggaagccaatgaatattacccggctagatatcaatcacacatgcttattggtcatgggtttgcatcaccgggtgattgtggtggcatacttagatgtcaacacggggtgataggaataatcactgctggtggggaaggcttggttgcattttcagacattagagacctgtatgcttatgaggaggaagctatggagcagggcatttccaactatattgagtcacttggtgctgcatttggtagtggattcactcaacaaattggtgacaaagtttccgagctaaccagcatggtaactagcaccattacagagaagttgcttaaaaacttaatcaaaattatctcatcacttgtgatcattaccaggaattatgaggacactaccacagtgcttgccacgctcgccctccttgggtgcgacatctcaccgtggcagtggctaaagaagaaggcatgtgacatcctggaaattccatacgccatcaaacaaggagatagttggttgaagaaattcactgaggcatgtaatgctgcaaagggactggagtgggtgtccaataagatatccaaattcattagttggttgcaggataaaatcatcccacaagcgagagacaaattagagtttgtcactaaactaaagcaattagaaatgcttgaaaatcagatttccaccatacaccaatcttgtccaagtcaagaacatcaggagatcttattcaacaatgtgcggtggctatctatccagtccaagaggtttgcaccactatatgcacatgaagctaaaaggattcaaaagctggagcataccataaataattacatacagttcaagagcaagcaccgtattgagccagtatgtttgttagtacatggcagtccagggacaggaaaatcagttgcaaccaatctaattgctagagcaatagccgagaaagagaacacctccacatactcactgccacctgatccgtctcactttgatggctacaagcaacagggtgtggttattatggatgacctaaaccaaaatccagatggagcagacatgaaacttttttgtcaaatggtgtccactgtggagtttattccaccgatggcctcgctagaagagaaaggcattttgttcacatctaattacgttttagcctccaccaactccaatcggatcacaccacccacggtggctcacagtgatgcgctggccaggagattcgcatttgacgtggacatacaagtcatgagcgagtactccagagacggaaagctcaacatggcaatggctactgaaatgtgc-aaaaactgtcatcaaccagcaaa--cttcaaaagatgttgtcctttagtgtgtggcaaggcaattcagttaatggataaatcttccagggttagatacagcattgatcagatcactacaatgattgttaatgagagaaacagaagatcaaacattggtaattgcatggaagctctattccagggaccactgcagtataaagatctaaaaatagatgttaagaccagtccccctccggagtgtatcaacgatttgctccaggcagttaattcccaggaagtgagagattactgtgaaaagaaaggctggattgttaacattacc-----------agtcaggttcaaacagagaggaacatcaaccgggcgatgactatcctacaagcagtaactactttcgctgcagtagccggtgtcgtgtacgttatgtacaagctgttcgctgggcaccagggtgcatacactggtttgccaagtaaacgacccaatgtacccactatcaggacagcgaaagtgcaaggccctgggtttgattacgcagtggccatggctaaaagaaacattgttacagcaaccaccagcaaaggggagtttacgatgttgggagtctatgataatgtggccatcttgccaacccacgcctcacctggtgaaagcattgcgatcgacggtaaagaggtggaaattcttgacgccaaagcccttgaagatcaggcaggaactaatcttg-aaattaccataattacactaaagaggaacgagaagttcagagatatcaggtcacacattcccacccaaatcaccgaaacaaatgatggagttttgatcgtgaatactagtaagtaccccaacatgtatgttcccgttggtgctgtgaccgaacaggggtatcttaacctcggtggacgacaaaccgctcgtacgct-aatgtacaactttccaactagagcaggtcagtgtggtggtgttatcacgtgcactggtaaagtcattgggatgcatgttggtgggaacggttcacatgggttcgcggcggccctaaagcggtcatacttcactcagattcaaggtgagattcaatggatgaaaccatcaaaagaagtggggtacccgatcataaatgctccgtccaaaaccaaacttgaacccagcgcttttcactatgtgtttgaaggggtgaaggaaccagcagtccttaccaaaaatgatcccaggctcaggacagactttgaagaagcaatattctctaagtatgtaggcaacaagatcactgatgtggatgagtacatgaaagaggcagtggatcattacgctggccaactcatgtctctagacatcaacacagaacaaatgtgcttggaggacgccatgtacggcaccgatggcctggaagcacttgacttgac-cactagtgctggataccc-ttatgtagcaatgggaaa-gaaaaagagagacatcttgaataagcagactagagacaccaaggaaatgcggagactcttagatacttatggaattaacttaccgcttgtaacatacgttaaagatgaactaaggtcaaaaactaaggtggagcagggaaaatccagattgattgaagcctccagtttgaatgattcagtggccatgagaatggcatttggaaatctctatgcagcgtttcacaaaaacccaggagttgtcactggcagtgcagttggttgtgatccagatctattttggagcaagatcccagtgctaatggaagagaagctgtttgcctttgactacacagggtatgatgcatctctcagccctgcttggttcgaggcactaaagatggtgcttgagaaaatcggattcggagacagagttgactacatcgactacctgaaccactcacaccacctgtacaagaataagacatactgtgtcaagggcggtatgccatctggttgctcaggcacttcaatttttaactcaatgattaacaacttgattatcaggacactcttactgaaaacctacaagggcatagatttagaccacctaaaaatgattgcctatggtgatgatgtaattgcttcctacccccatgaagtcgacgctagtctcctagcccaatcaggaaaagactatggactaactatgactccagctgacaaatcagctatatttgaaacagtcacatgggagaatgtaacattcttgaagagattcttcagggcagacgagaaatatccatttcttattcatccagtaatgccaatgaaggaaattcatgaatcaattagatggacaaaagatcctaggaacactcaggatcacgttcgctctctgtgcctattagcttggcacaatggcgaagaagaatataacaaattcctagctaaaatcaggagtgtgccaattggaagagctttattgctcccagagtactcaacattgtaccgccgttggcttgactcattttag--taaccctacctcagtcgaatt-ggatt-gggtcatactgctgtaggggtaaatttttctttaattcggag---------------------------------------------------------------
>KP196613.1_Human_poliovirus_2_isolate_CHN18046/Shanxi/CHN/2014_complete_genome
----ttaaaac-agctctggggttgtacccaccccagaggcccacgtggcggctagcactccggtattacggtacccttgtgcgcctg-ttttata-ct-cc-c-ct--c--ccgc---aac-ttagaagcacg--aaa-c------caagttcaatag-aa-g-ggggtacaaa-ccagtaccactacgaacaagcactcctgtttccccggtgacattgca-tagactg-ctcacgcggttgaaagtgatcgatccgttacccgcttgtgtacttcgaaaagcctagtatcgccttggaatcttcgacgcgttgcgctcagcacccgacc-ccggggtgtagcttaggctgatgagtctggacattcctcaccggtgacggtggtccaggctgcgttggcggc--ctacctatgg-ctaacgccataggacgttagatgtg-aacaaggtgtgaagagcctattgagctacataagagtcctccggcccctgaatgcggctaatcctaaccacggagcaggcgg-tcgcgaaccagtgactggcttgtcgtaacgcgcaagtctgtggcggaa-ccgactactttgggtgtccgtgtttcc-t-gtta-tttttat-c--atggctgcttatggtgacaa-tcagag------attgttatcataaagcgaattggattggccatccggtgagtgttgtgtcaggtatacaactgctt-gttggaa-ccactgtg-----------------ttagcttt-------------act-tctcatttaaccaattaatcaaaaacaatacgaggata--------------aaacaacaatact------aca---atgggcgcccaagtttcatcacagaaagttggagcccacgaaaattcaaacagagcctatggcgggtccaccatcaattacactacaatcaattactatagggactctgcaagcaatgcagcaagcaagcaagattttgcacaagatccgtccaagttcaccgaacccattaaggacgtccttattaagaccgctcccatgctaaactccccaaacattgaggcgtgtggttatagtgacagggtaatgcagctaactctgggcaattcaacgatcaccacccaagaagcggccaattctgttgttgcctacggtagatggcctgaatacatcagagataccgaggcaaatcctgtagaccaaccaaccgagcccgatgtagccgcgtgcaggttctacacattagataccgtcacttggcgcaaggagtccagagggtggtggtggaaactaccagacgc---tttaaaagacatggggttatttggtcaaaacatgttttatcactatcttgggagggctggctacacagtgcacgtacagtgcaatgcttcaaagtttcatcaaggagctctaggggtgtttgcagttccagaaatgtgtttagctggtgatag---cacaactcacatgttcacaaagtacgagaatgcgaatccaggcgaaaaaggaggtgaattcaaagggagtttcacccttgataccaacgccactaaccctgcacggaacttctgcccagttgattacctcttcgggagtggagtgctggcagggaatgcatt-tgtttatccacatcaaataataaacctgcgcac--------taacaactgtgctacgctagtattgccctatgtaaactcactctcaatagatagcatgacaaagcacaacaactgggggatcgctattctccccctggcgccactagactttgccactgaatcttccactgagatacccattacactgaccattgctcccatgtgctgcgaattcaatggtttacgcaacatcactgtgccaagaacccaaggattaccagtcctgaacactccagggagtaaccagtacctgaccgcagacaattaccagtctccatgtgcgatacctgagtttgatgtcactccacccatagacataccaggggaggtgcgcaacatgatggaattggcggaaatagacaccatgatacccctcaacttgacaagtcaacgcaagaacacaatggacatgtatagagtcgagttgagcg---acacgg----ctcactctgacacgccgatcttgtgtctctcgttgtcccccgcttcagaccccagattggcacacactatgttgggtgagatattaaattactacacacactgggcagggtccttgaaatttacctttctcttctgcggctcaatgatggccaccggaaagttattggtttcttacgcaccacccggagcagaggcccccaagagtcgcaaagaagcaatgcttgggacacatgtgatatgggacattgggttgcagtcttcatgcactatggtggtaccttggatcagtaataccacatacagacaaaccatcaacgatagtttcacagaaggtggctacattagcatgttctatcaaactagggttgttgtcccgttgtccacgcccagaaagatggacatcctgggttttgtgtcagcttgcaatgacttcagtgtgcgcttactgcgagatacaacacatattagtcaagaggctatg---------ccacaagga---attggtgacatgattgagggggccgttgaagggattactaaaa-------------------atgcattggttcccccgacttctaccaatagcctgcctgacacaaagccga-gcggtccagcccactccaaggagatacctgcattgacagccgtggagacaggggctaccaatccgttggtaccttcggataccgtgcaaacgcgccatgtcatccagagacgaacgcgatcagaatccacggttgagtcattctttgcaagaggggcttgcgtggctatcattgaggtgga------caatgatgcaccgacaaagcgcgccag---cagattgttttcggtttggaaaataacttacaaagatactgttcaactgagacgcaaactggaatttttcacatattcgagatttgacatggagttcacttttgtggtcacctcaaactacgttgatgcaaataacggacatgcattgaaccaagtttatcagataatgtatataccacccggagcacctatccctggtgaatggaatgactatacgtggcagacgtcctctaacccgtcggtgttttacacctatggggcgcccccagcaagaatatcagtgccctacgtggggattgctaatgcgtattcccacttttatgatgggtttgcaaaagtaccactagcgggtcaagccccaactgaa---ggcgattcgttgtacggtgctgcctcactgaatgattttggatcactggctgttcgcgtggtaaatgatcacaaccccacgcggctcacctccaagatcagagtgtacatgaagccaaagcatgtcagagtctggtgcccacgacctccacgagcagtcccatacttcggaccaggtgttgattataaagatgg---gctcaccccacta---ccagaaaagggattaacgactt---atggatttggacaccaaaacaaagctgtgtacacagctggctacaaaatttgcaattaccacctagctacacaagaagacttgcaaaatgccgtgagtgtcatgtggaacagagacctcttagtggctgaatcaagggcccttggcaccgactcgatcgcaaggtgcagctgtaacacgggtgtgtactactgtgaatccaggagaaaatattatccagtttctttcattgggcccaccttccaatacatggaagccaatgaatattacccggctagatatcaatcacacatgcttattggtcatgggtttgcatcaccgggtgattgtggtggcatacttagatgtcaacacggggtgataggaataatcactgctggtggggaaggcttggttgcattttcagacattagagacctgtatgcttatgaggaggaagctatggagcagggcatttccaactatattgagtcactcggtgctgcatttggtagtggattcactcaacaaattggtgataaagtttccgagctaaccagcatggtaactagcaccattacagagaagttgcttaaaaacttaatcaaaattatatcatcacttgtgatcattaccaggaattatgaggacactaccacagtgcttgccaccctcgccctccttgggtgcgacatctcaccgtggcagtggctaaagaagaaggcatgtgacatcctggaaattccatacgccatcaaacaaggagatagttggttgaagaaattcactgaggcatgtaatgctgcaaagggactggagtgggtgtccaataagatatccaaattcattagttggttgcaggataaaatcatcccacaagcgagagacaaattagagtttgtcactaaactaaagcaattagaaatgcttgaaaatcagatttccaccatacaccaatcttgtccaagtcaagaacatcaggagatcttattcaacaatgtgcggtggctatctatccagtccaagaggtttgcaccactatatgcacatgaagctaaaaggattcaaaagctggagcataccataaataattacgtacagttcaagagcaagcaccgtattgagccagtatgtttgttagtacatggcagtccagggacaggaaagtcagttgcaaccaatctaattgctagagcaatagccgagaaagagaacacctccacatactcactgccacctgatccgtctcactttgatggctacaagcaacagggtgtggttattatggatgacctaaaccaaaatccagacggagcagacatgaaacttttttgtcaaatggtgtccactgtggagtttattccaccgatggcctcgctagaagagaaaggcattttgttcacatctaattacgttttagcctccaccaactccagtcggatcacaccacccacggtggctcacagtgatgcgctggccaggagattcgcatttgacgtggacatacaagtcatgagcgagtactccagagacggaaagctcaacatggcaatggctactgaaatgtgt-aaaaactgtcatcaaccagcaaa--cttcaaaagatgttgtcctttagtgtgtggcaaggcaattcagttaatggataaatcttccagggttagatacagcattgatcagatcactacaatgattgttaatgagagaaacagaagatcaaacattggtaattgcatggaagctctattccagggaccactgcagtataaagatctaaaaatagatgttaagaccagtccccctccggagtgtatcaacgatttgctccaggcagttgattcccaggaagtgagagattactgcgaaaagaaaggctggattgttaacattacc-----------agtcaggttcaaacagagaggaacatcaaccgggcaatgactatcctacaagcagtaactactttcgctgcagtagccggtgtcgtgtacgttatgtacaagctgttcgctgggcaccagggtgcatacactggtttgccaaataaacgacccaatgtacccactatcaggacagcaaaagtgcaaggccctgggtttgattacgcagtggccatggctaaaagaaacattgttacagcaaccaccagcaaaggggagtttacgatgttgggagtctatgataatgtggccatcttgccaacccacgcctcacctggtgaaagcattgcgatcgacggtaaagaggtggaaattattgacgccaaagcccttgaagatcaggcaggaactaatcttg-aaattaccataattacactaaagaggaacgagaagttcagagatatcaggccacacattcccacccaaatcaccgaaacaaatgatggagttttgatcgtgaacactagtaagtaccccaacatgtatgttcccgttggtgctgtgaccgaacaggggtatcttaatctcggtggacgacaaaccgctcgtacgct-aatgtacaactttccaactagagcaggtcagtgtggtggtgtcatcacgtgcactggtaaagtcattgggatgcatgttggtgggaacggttcacatgggtttgcggcggccctaaagcggtcatacttcactcagattcaaggtgagattcaatggatgaaaccatcaaaagaagtgggatacccgatcataaatgctccgtccaaaaccaaacttgaacccagcgcttttcactatgtgtttgaaggggtgaaggaaccagcagtccttaccaaaaatgatcccaggctcaggacagactttgaagaagcaatattctctaagtatgtaggcaacaagatcactgatgtggatgagtacatgaaagaggcagtggatcattacgctggccaactcatgtctctagacatcaacacagaacaaatgtgcttggaggatgccatgtacggcactgatggcctggaagcacttgacttgtc-caccagtgctggctaccc-ttatgtagcaatgggaaa-gaagaagagagacatcttgaataaacaaaccagagacactaaggaaatgcaaaaactgctcgacacatatggaatcaacctcccactggtgacttatgtaaaggatgaacttagatccaaaacaaaggttgagcaggggaaatccagattaattgaagcttctagtttgaatgactcagtggcaatgagaatggcttttgggaacctatatgctgcttttcacaaaaacccaggagtgataacaggttcagcagtagggtgcgatccagatttgttttggagcaaaattccggtattgatggaagagaagctgtttgcctttgactacacagggtatgatgcatctctcagccctgcttggttcgaggcactaaagatggtgcttgagaaaatcggattcggagacagagttgactacatcgactacctaaaccactcacaccacctgtacaagaataaaacatactgtgtcaagggcggtatgccatctggttgctcaggcacttcaatttttaactcaatgattaacaacttgattatcaggacactcttactgaaaacctacaagggcatagatttagaccacctaaaaatgattgcctatggtgatgatgtaattgcttcctacccccatgaagttgacgctagtctcctagcccaatcaggaaaagactatggactaactatgactccagctgacaaatcagctatatttaaaacagtcacatgggagaatgtaacattcttgaagagattcttcagggcagacgagaaatacccatttcttattcatccagtaatgccaatgaaggaaattcatgaatcaattagatggacaaaagatcctaggaacactcaggatcacgttcgctctctgtgcctattagcttggcacaatggcgaagaagaatataacaaattcctagctaaaatcaggagtgtgccaattggaagagctttattgctcccagagtactcaacattgtaccgccgttggcttgactcattttag--taaccctacctcagtcgaatt-ggatt-gggtcatactgctgtaggggtaaatttttctttaattcggag---------------------------------------------------------------
>DQ890387.1_Human_poliovirus_2_strain_USA9810768_complete_genome
----ttaaaac-agctctggggttgtacccaccccagaggcccacgtggcggctagcactccggtattacggtacccttgtgcgcctg-ttttata-cc-cc-c-ct--c--ccgc---aac-ttagaagcacg--aaa-c------caagttcaatag-aa-g-ggggtacaaa-ccagtaccaccaggaacaagcacttctgtttccccggtgacattgca-tagactg-ctcacgcggttgaaagcgatcgatccgttacccgcttgtgtacttcgagaagcctagtatcgccttggaatcttcgacgcgttgcgctcagcacccgacc-ccggggtgtagcttaggctgatgagtctggacactcctcaccggcgacggtggtccaggctgcgttggcggc--ctacctatgg-ctaatgccataggacgctagatgtg-aacaaggtgtgaagagcctattgagctacataagagtcctccggcccctgaatgcggctaatcctaaccacggagcaggcgg-tcgcaaaccagtgactggcttgtcgtaccgcgcaagtctgtggcggaa-ccgactactttgggtgtccgtgtttcc-t-gtta-tttttat-c--atggctgcttatggtgacaa-tcagag------attgttatcataaagcgaattggattggccatccggtgagtgttgtgtcaggtatacaactgttt-gttgtaa-ccattgta-----------------ttagcttt-------------act-tctcatttaaccaattaatcaaaaacaatacgaggata--------------aaactacaatact------aca---atgggcgcccaagtttcatcacagaaagttggagcccacgaaaattcaaatagggcctatggcgggtccaccatcaattacactacaatcaattactatagggactctgcaagcaatgcagcaagcaagcaagattttgcacaagatccgtccaagttcaccgaacccattaaggacgtccttattaagaccgctcccatgctaaactccccaaacattgaggcatgtggttatagtgacagggtaatgcagctaactctgggtaattcgacgatcaccacccaagaagcggccaattctgttgttgcctacggtagatggcctgaatatatcagagatgctgaggcaaatcctgtagaccaaccaaccgagcccgacgtagccgcgtgcaggttctacacattagatactgtcacttggcgcaaggagtccagagggtggtggtggaaactaccagacgc---tttaaaagacatggggttatttggccaaaacatgttttatcactatcttgggagggctggctatacagtgcacgtgcagtgcaatgcttcaaaatttcatcaaggagctctgggggtgtttgcagttccagaaatgtgtttagctggtgatag---cacaactcacatgttcacaaagtacgagaatgcgaatccaggcgaaaaaggaggtgaattcaaagggagtttcacccttgataccaacgccactaaccctgcacggaacttctgcccagttgattacctcttcgggagtggagtgctggtagggaatgcatt-tgtttatccacatcaaataataaacctgcgcac--------taacaactgtgctacgctagtattgccctatgtaaactcactctcaatagatagcatgacaaagcacaacaattgggggatcgctatcctccccctggcaccattagactttgctactgagtcttccactgaaatacccattacactgaccattgctcccatgtgctgcgagtttaatggtttacgcaacatcactgtgccaagaacccaaggattaccagtcctgaacaccccagggagtaaccagtacctgaccgcagacaattaccagtctccgtgtgcgatacctgagtttgatgtcactccacccatagacataccaggggaggtgcgcaacatgatggaattggcggaaatagacaccatgatacccctcaacttgacaaatcaacgcaagaacacaatggacatgtatagagtcgagttgagcg---acgcag----ctcactctgacacgccaatcttgtgtctctcgttgtcccccgcttcagaccccagattggcacacacaatgttgggtgagatattaaattactacacacactgggcagggtccttgaaatttacctttctcttttgcggctcaatgatggccaccggaaagttattggtttcttacgcaccacccggagcagaggcccccaagagtcgcaaagaagcaatgcttgggactcatgtgatatgggacattgggttgcagtcttcatgcaccatggtggtaccttggatcagtaataccacatacagacaaaccatcaacgatagtttcacagaaggtggctacattagcatgttctatcagactagggttgttgtcccgttgtccacacccagaaagatggacatcctgggttttgtgtcagcttgcaatgacttcagtgtgcgcttactgcgagatacaacacacatcagtcaagaggctatg---------ccacaagga---attggtgacatgattgagggggccattgaagggattactaaaa-------------------atgcattagttcccccgacttccaccaatagcctgcccgacacaaagctga-gcggaccagcccactccaaggagatacccgcattgacagccgtggagacaggggctaccaatccgttggtgccttcggacacagtgcaaacgcgccatgtcatccagagacgaacgcgttcagagtccacggttgagtcattctttgcaagaggggcttgcgtggctatcattgaggtgga------caatgatgcaccgacaaggcgcgccag---cagattgttttcggtttggaaaataacttacaaagatactgttcaactgagacgcaaactggaatttttcacatactcgagatttgacatggagttcacttttgtggtcacctcaaactacactgatgctaataacggacatgcattgaaccaagtttatcagataatgtatataccacccggagcacctatccctggtaaatggaatgactacacgtggcagacgtcctctaacccgtcggtgttttacacctatggggcacccccagcaagaatatcagtgccctacgtgggaattgctaatgcgtattcccacttttatgatgggtttgcaaaagtaccactagcgggtcaagcctcaactgaa---ggagattcgttgtacggtgctgcctcactgaatgactttggatcactggctgttcgcgtagtaaatgatcacaaccccacgcggctcacctccaagatcagagtgtacatgaagccaaagcatgtcagagtctggtgcccacgacctccacgagcagtcccatacttcggaccaggtgttgattataaagatgg---gctcaccccacta---ccagaaaaggggttaacgacct---atggatttggacaccaaaacaaagctgtgtatacagccggctacaaaatttgcaattaccatctagctacacaagaagacttgcaaaatgccgtgagtgtcatgtggaacagagacctcttagtggttgaatcaagggcccaaggcaccgattcgatcgcaaggtgtagctgtaacacgggtgtgtactactgtgaatctaggagaaaatattatccagtttctttcattggacccaccttccaatacatggaagccaatgaatactacccagctagatatcaatcacacatgcttattggtcatgggtttgcatcaccgggtgattgtggtggcatacttagatgtcaacacggggtgataggaataatcactgctggtggggaaggcttggttgcattttcagacatcagagacctgtatgcttatgaggaggaagctatggagcagggcatttccaactatattgagtcacttggtgccgcatttggtagtggattcactcaacaaattggtgataaagtttccgagctaaccagcatggtaactagcaccatcacagagaagttgcttaaaaacttaatcaaaattatctcatcacttgtgattattaccaggaattatgaggacactaccacagtgctcgccaccctcgccctccttgggtgcgacatctcaccgtggcagtggctaaagaagaaggcatgtgacgtcctggaaattccatacgccatcaaacaaggagatagttggttgaagaaattcactgaggcatgtaatgctgcaaagggactggagtgggtgtccaacaagatatccaaattcattagttggttgcaggacaaaatcatcccacaagcgagagacaaattagagtttgtcactaaactaaagcaattagaaatgcttgaaaatcagatttccaccatacaccaatcttgtccaagtcaagaacatcaggagatcttattcaacaatgtacggtggctatctatccagtccaagaggtttgcaccactatatgcacatgaagctaaaaggattcaaaagctggagcacaccataaacaactacgtacagttcaagagcaaacaccgtattgagccagtatgtttgttagtacatggcagtccagggacaggaaaatcagttgcaaccaatctaattgctagagcaatagccgaaaaagagaacacctccacatactcactaccacctgatccgtctcactttgatggttacaagcaacaaggtgtggttattatggatgacctaaaccaaaatccagacggagcagacatgaaacttttttgtcaaatggtttccactgtggagtttattccaccgatggcctcactagaagagaaaggcattttgttcacatctaattacgttttagcctccaccaactccagtcggatcacgccacccacggtggcccacagtgatgcactggccaggagattcgcatttgacatggacatacaagtcatgagcgagtactccagagacggaaagctcaacatggcaatggctactgaaatgtgc-aaaaactgtcatcaaccagcaaa--cttcaaaagatgttgtcctttagtgtgtggcaaggcaattcagttaatggataaatcttccagggttagatacagcattgatcagatcactacaatgattgttaatgagagaaataggagatcaaacattggtaattgcatggaagctctattccagggaccactgcagtataaagatctaaaaatagatgttaagaccagtccccctccagagtgtatcaacgatttgctccaggcagttgattcccaggaagtgagagattactgtgaaaagaaaggctggattgttaacatcacc-----------agtcaggtccaaacagagaggaacatcaaccgggcgatgaccatcctgcaagcagtaaccactttcgctgcagtagccggtgttgtgtacgttatgtacaagctgttcgctgggcaccagggtgcatacactggtttgccaaataaacgacctaatgtacccactatcagaacagcgaaagtgcaaggccctgggtttgattatgcagtggccatggctaaaagaaacattgttacagcaaccaccagcaaaggggaatttacgatgttgggagtctatgataatgtggccatcttaccaacccacgcctcacctggtgaaagcattgtgatcgacggtaaagaggtggaaattcttgacgccaaagcccttgaagatcaggcaggaactaatctcg-aaattaccataatcacactaaagaggaacgagaagttcagagatatcaggccacacattcccacccaaatcaccgaaacaaatgatggagttttgatcgtgaacactagtaagtaccccaacatgtatgttcccgttggtgctgtgaccgaacaggggtatcttaatctcggtggacgacaaaccgctcgtacgct-aatgtacaactttccaactagagcggggcagtgtggtggtgtcatcacgtgcactggcaaagtcatcgggatgcatgttggtgggaacggttcacatgggttcgcagcggccctaaagcggtcatacttcactcagattcaaggtgagattcaatggatgaaaccatcaaaagaagtgggatacccgatcataaatgctccgaccaaaaccaaacttgaacctagcgcttttcaccatgtgtttgaaggggtgaaggaaccagcagtcctttcaaaaaatgaccccaggctcaggacagactttgaagaagcaatattctctaagtatgtaggcaacaagatcactgatgtggatgagtacatgaaagaggcagtggatcattacgctggccaactcatgtctctagacatcaacacagaacaaatgtgcttggaggacgccatgtacggcactgatggcctggaagcacttgacttgac-cactagtgctggataccc-ttatgtagcaatgggaaa-gaaaaagagagacatcttgaataagcagactagagacaccaaggaaatgcggagactcttagacacttatggaattaacttaccgcttgtaacatatgttaaagatgaactaaggtcaaaaactaaagtggagcagggaaaatctagattgattgaagcctccagcttgaatgattcagtggccatgagaatggcatttggaaatctctatgcggcatttcacaaaaacccaggagttgtcactggcagtgcagttggttgtgatccagatctattttggagcaagatcccagtgctgatggaagagaagctctttgcttttgactacacaggttatgatgcatctctcagccctgcttggttcgaggcactaaagatggtgcttgagaaaatcggattcggagatagagttgactacatcgactacctaaaccactcacaccacctgtacaagaataaaacatactgtgtcaagggcggcatgccatctggttgctcaggcacttcaatttttaactcaatgattaacaacttgattatcaggacactcttactgaaaacctacaagggcatagatttagaccacctaaaaatgattgcctatggtgatgatgtaattgcttcctacccccatgaagttgacgctagtctcctagcccaatcaggaaaagactatggactaactatgactccagctgacaaatcggctacatttgaaacagtcacatgggagaatgtaacatttttgaagagattcttcagggcagacgagaaatacccattccttattcatccagtaatgccaatgaaggaaattcatgaatcaattagatggacaaaagatcctaggaacactcaggatcacgttcgctctctgtgtctattagcttggcacaatggcgaagaagaatataacgaattcctagctaaaattaggagtgtgccaattggaagagcattattgctcccagagtactcaacattgtaccgccgttggcttgactcattttag--taaccctacctcagtcgaatt-ggatt-gggtcatactgctgtaggggtaaatttttctttaattcggag---------------------------------------------------------------
>JX274987.1_Human_poliovirus_2_strain_NIE0611446_complete_genome
----ttaaaac-agctctggggttgtacccaccccagaggcccacgtggcggctagcactccggtattacggtacccttgtgcgcctg-ttttata-ct-cc-c-tt--c--ccgc---aac-ttagaagcacg--aaa-c------caagttcaatag-aa-g-ggggtacaaa-ccagtaccactacgaacaagcacttctgtttccccggtgacattgca-tagactg-ctcacgcggttgaaagtgatcgatccgttacccgcttgtgtacttcgaaaagcctagtatcgccttggaatcttcgacgcgttgcgctcagcacccgacc-ccggggtgtagcttaggctgatgagtctggacattcctcaccggtgacggtggtccaggctgcgttggcggc--ctacctatgg-ctaacgccataggacgctagatgtg-aacaaggtgtgaagagcctattgagctacataagagtcctccggcccctgaatgcggctaatcctaaccacggagcaggcgg-tcgcaaaccagcgactggcttgtcgtaacgcgcaagtctgtggcggaa-ccgactactttgggtgtccgtgtttcc-t-gtta-tttttat-c--atggctgcttatggtgacaa-tcagag------attgttatcataaagcgaattggattggccatccggtgagtgttgtgtcaggtatacagctgttt-gttggaa-ccactgtg-----------------ttagcttt-------------act-tctcatttaaccaattaatcaaaaacaatacgaggata--------------aaacaacaatact------aca---atgggcgcccaagtttcatcacagaaagttggagcccacgaaaattcaaacagagcctatggcgggtccaccatcaattacactacaatcaattactatagggactctgcaagcaatgcagcaagcaagcaagattttgctcaagatccgtccaagttcaccgaacccattaaggacgtccttatcaagaccgctcccatgctaaactccccaaacattgaggcgtgtggttatagtgacagggtaatgcagctaactctgggcaattcaacgatcaccacccaagaagcggccaattctgttgttgcctacggtagatggcctgaatacatcagagataccgaggcaaatcctgtagaccaaccaaccgaacccgatgtagccgcgtgcaggttctacacattagataccgtcacttggcgcaaggagtccagagggtggtggtggaaactaccagacgc---tttaaaagacatggggttatttggtcaaaacatgttttatcactatcttgggagggctggctacacagtgcacgtacagtgcaatgcttcaaagtttcatcaaggagctctaggggtgtttgcagttccagaaatgtgtttagctggtgatag---cacaactcacatgttcacaaagtacgaaaatgcgaatccaggcgaaaaaggaggtgaattcaaagggagtttcacccttgataccaacgccactaaccctgcacggaacttctgcccagttgattacctcttcgggagtggagtgctggtagggaatgcatt-tgtttatccacatcaaataataaacctgcgcac--------caacaactgtgctacgctagtattgccctatgtaaactcactctcaatagatagcatgacaaagcacaacaactgggggatcgctatcctccccctggcgccactagactttgccactgaatcttccactgagatacccatcacactgaccattgctcccatgtgttgcgaattcaatggtttacgcaacatcactgtgccaagaacccaaggattaccagtcctgaacactccagggagtaaccagtacctgaccgcagacaattaccagtctccgtgtgcgatacctgagtttgatgtcactccacccatagacataccaggggaggtgcgcaacatgatggaattggcggaaatagacaccatgatacccctcaacttgacaagtcaacgcaagaacacaatggacatgtatagagtcgagttgagcg---acacgg----ctcactctgacacgccgatcttgtgtctctcgttgtcccccgcttcagaccccagattggcacacactatgttgggtgagatattaaattactacacacactgggcagggtccttgaaatttacctttctcttttgcggctcaatgatggccaccggaaagttattggtttcttacgcaccacccggagcagaggcccccaagagtcgtaaagaagcaatgcttgggacacatgtgatatgggacattgggttgcagtcttcatgcactatggtggtaccttggatcagtaataccacatacagacaaaccatcaacgatagtttcacagaaggtggctacattagcatgttctaccaaactagggttgttgtcccgttgtccacacccagaaagatggacatcctgggttttgtgtcagcttgcaatgacttcagtgtgcgcttactgcgagatacaacacacattagtcaagaggctatg---------ccacaagga---attggtgacatgattgagggggccgttgaagagattactaaaa-------------------atgcattggttcccccgacttccaccaatagcctgcctgacacaaagccga-gcggtccagcccactccaaggagatacctgcattgaccgccgtggagacaggggctaccaatccgttggtgccttcggacaccgtgcaaacacgccatgtcatccagagacgaacgcgatcagagtccacggttgagtcattctttgcaaggggggcttgcgtggctatcattgaggtgga------caatgatgcaccgacaaagcgcgccag---cagattgttttcggtttggaaaataacttacaaagatactgttcaactgagacgcaaactggaatttttcacatattcgagatttgacatggagttcacttttgtggtcacctcaaactacactgatgcaaataacggacatgcactgaaccaagtttatcagataatgtatataccacccggagcacctatccctggtaaatggaatgactatacgtggcagacgtcctctaacccgtcggtgttttacacctatggggcgcccccagcaagaatatcagtgccctacgtgggaattgctaatgcgtattcccacttttatgatgggtttgcaaaagtaccactagcgggtcaagcctcaactgaa---ggtgattcgttatacggtactgcctcactgaatgattttggatcactggctgttcgcgtggtaaatgatcacaaccccacgcggctcacctccaagatcagagtgtacatgaagccaaagcatgtcagagtctggtgcccacgacctccacgagcagtcccatacttcggaccaggtgttgattataaagatgg---gctcaccccacta---ccagaaaagggattaacgactt---atggatttggacaccaaaacaaagctgtgtacacggctggctacaaaatttgcaattaccacctagccacaccagaagacttgcaaaatgccgtgagtgtcatgtggaacagagacctcttagtggctgaatcaagggcccttggcaccgactcgatcgcaaggtgcagctgtaacacgggtgtgtactactgtgaatccaggagaaaatattatccagtttctttcattgggcccaccttccaatacatggaagccaatgaatattacccggctagatatcaatcacacatgcttattggtcatgggtttgcatcaccgggtgattgtggtggcatacttagatgtcaacacggggtgattggaataatcactgctggtggggaaggcttggttgcattttcagacattagagacctgtatgcttatgaggaggaagctatggagcagggcatttccaactatattgagtcacttggtgctgcatttggtagtggattcactcaacaaattggtgataaagtttccgagctaaccagcatggtaactagcaccattacagaaaagttgcttaaaaacttaatcaaaattatctcatcacttgtgatcattaccaggaattatgaggacataaccacagtgcttgccaccctcgccctccttgggtgcgacatctcaccgtggcagtggctaaagaagaaggcatgtgacatcctggaaattccatacgccatcaaacaaggagatagttggttgaagaaattcactgaggcatgtaatgctgcaaagggactggagtgggtgtccaataagatatccaaattcattagttggttgcaggataaaatcatcccacaagcgagagacaaattagagtttgtcactaaactaaagcaattagaaatgcttgaaaatcagatttctaccatacaccaatcttgtccaagtcaagaacatcaggagatcttattcaacaatgtgcggtggctatctatccagtccaagaggtttgcaccactatatgcacatgaagctaaaaggattcaaaagctggagcataccataaataattacgtacagttcaagagcaaacaccgtattgaaccagtatgtttgttagtacatggcagtccagggacaggaaaatcagttgcaaccaatttaattgctagagcaatagccgagaaagagaacacctccacatactcactgccacctgatccgtctcactttgatggctacaagcaacagggtgtggttattatggatgacctaaaccaaaatccagacggagcagacatgaaacttttttgtcaaatggtgtctactgtggagtttattccaccgatggcctcgctagaagagaaaggcattttgttcacatctaattacgttttagcctccaccaactctagtcggatcacaccacccacggtggctcacagtgatgcgctggccaggagattcgcatttgacgtggacatacaagtcatgagcgagtactccagagacggaaagctcaacatggcaatggctactgaaatgtgc-aaaaactgtcatcaaccagcaaa--cttcaagagatgctgtcctttagtgtgtggtaaggcaattcaattaatggacaaatcttccagagttagatacagtattgaccagatcactacaatgattatcaatgagagaaacagaagatccaacattggcaattgtatggaggctttgttccaaggaccactccagtataaagatttgaagattgacatcaagacgagtccccctcctgaatgtatcaatgacttgctccaagcagttgactcccaggaggtgagagattactgtgagaagaagggttggatagtcaacatcacc-----------ggccaggttcaaacagaaaggaacattaacagggctatgacaattctacaagcggtgacaaccttcgccgcagtggctggtgttgtctatgtcatgtataaactgtttgctggacaccagggagcatacactggtttaccaaacaaaaaacctaacgtgcccaccattaggacagcaaaggtacaagggccagggttcgattacgcagtggctatggctaaaagaaacattgttacagcaactactagcaagggagagttcactatgttaggagtccacgacaacgtggctattttaccaacccacgcttcacctggtgaaagcattgtgatcgatggcaaagaagtggagatcttggatgccaaagcgctcgaagatcaagcaggaaccaatcttg-aaatcactataatcactctaaagagaaatgaaaagttcagagacattagaccacatatacctactcaaatcaccgagacaaatgatggagtcttgatcgtaaacactagcaagtaccccaacatgtatgttcctgtcggtgctgtaactgaacagggatatctaaatctcggtgggcgccaaactgctcgcactct-aatgtacaactttccaaccagagcaggacagtgtggcggagtcatcacatgtactgggaaagtcatcgggatgcatgttggtgggaacggttcacacgggtttgcagcggccctgaagcgatcatacttcactcagagtcaaggtgaaatccagtggatgagaccttcgaaggaagtggggtatccaatcataaatgccccgtccaaaaccaagcttgaacccagtgctttccactatgtgtttgaaggggtgaaggaaccagcagtcctcactaaaaacgatcccaggcttaagacaaactttgaggaggcaattttctccaagtacgtgggtaacaaaattactgaagtggatgagtacatgaaagaggcagtagaccactatgctggccagctcatgacactagacatcaacacagaacaaatgtgcttggaggatgccatgtatggcactgatggtctagaagcacttgatttgtc-caccagtgctggctaccc-ttatgtagcaatgggaaa-gaagaagagagatattttgaacaaacaaaccagagacaccaaggaaatgcaaaaactgctcgacacatatggaatcaacctcccactggtgacttatgtaaaggatgaacttagatccaaaacaaaggttgagcaggggaaatccaggttaattgaagcttctagtttgaatgactcagtggcaatgagaatggcttttgggaacctatatgctgcttttcacaaaaacccaggagtgataacaggttcagcagtagggtgcgatccagatttgttttggagcaaaattccggtattgatggaagagaagctgtttgcctttgactacacagggtatgatgcatctctcagccctgcttggttcgaggcactaaagatggtgcttgagaaaatcgggttcggagacagagttgactacatcgactacctaaaccactcacaccacctgtacaagaataaaacatactgtgtcaagggcggtatgccatctggttgctcaggcacttcaatttttaactcaatgattaacaacttgattatcaggacactcttactgaaaacctacaagggcatagatttagaccacctaaaaatgattgcctatggtgatgatgtaattgcttcctacccccatgaagttgacgctagtctcctagcccaatcaggaaaagactatggactaactatgactccagctgacaaatcagctatatttgaaacagtcacatgggagaatgtaacattcttgaagagattcttcagggcagacgagaaatacccatttcttattcatccagtaatgccaatgaaggaaattcatgaatcaattagatggacaaaagatcctaggaacactcaggatcacgttcgctctctgtgcctattagcttggcacaatggcgaagaagaatataacaaattcctagctaaaatcaggagtgtgccaattggaagagctttattgctcccagagtactcaacattgtaccgccgttggcttgactcattttag--taaccctacttcagtcgaatt-ggatt-gggtcatactgctgtaggggtaaatttttctttaattcggagg--------------------------------------------------------------
>JX275352.1_Human_poliovirus_2_strain_NIE1116152_complete_genome
----ttaaaac-agctctggggttgtacccaccccagaggcccacgtggcggctagcactccggtattacggtacccttgtgcgcctg-ttttata-ct-cc-c-ct--c--ccgc---aac-ttagaagcacg--aaa-c------caagttcaatag-aa-g-ggggtacaaa-ccagtaccactacgaacaagcacttctgtttccccggtgacattgca-tagactg-ctcacgcggttgaaagtgatcgatccgttacccgcttgtgtacttcgaaaagcctagtatcgccttggaatcttcgacgcgttgcgctcagcacccgacc-ccggggtgtagcttaggctgatgagtctggacattcctcaccggtgacggtggtccaggctgcgttggcggc--ctacctatgg-ctaacgccataggacgctagatgtg-aacaaggtgtgaagagcctattgagctacataagagtcctccggcccctgaatgcggctaatcctaaccacggagcaggcgg-tcgcgaaccagtgactggcttgtcgtaacgcgcaagtctgtggcggaa-ccgactactttgggtgtccgtgtttcc-t-gtta-tttttat-c--atggctgcttatggtgacaa-tcagag------attgttatcataaagcgaattggattggccatccggtgagtgttgtgtcaggtatacaactgttt-gttggaa-ccactgtg-----------------ttagcttt-------------act-tctcatttaaccaattaatcaaaaacaatacgaggata--------------aaacaacaatact------aca---atgggcgcccaagtttcatcacagaaagttggagcccacgaaaattcaaacagagcctatggcgggtccaccatcaattacactacaatcaattactatagggactctgcaagcaatgcagcaagcaagcaagattttgcacaagatccgtccaagttcaccgaacccattaaggacgtccttattaagactgctcccatgctaaactccccaaacattgaggcgtgtggttatagtgacagggtaatgcagctaactctgggcaattcaacgatcaccacccaagaagcggccaattctgttgttgcctacggtagatggcctgaatacatcagagataccgaggcaaatccagtagaccaaccaaccgagcccgatgtagccgcgtgcaggttctacacattagataccgtcacttggcgcaaggagtccagagggtggtggtggaaactaccagacgc---tttaaaagacatggggttatttggtcaaaatatgttttatcactatcttgggagggctggctacacagtgcacgtacagtgcaatgcttcaaagtttcatcaaggagctctaggggtgtttgcagttccagaaatgtgtttagctggtgatag---cacaactcacatgttcacaaagtacgagaatgcgaatccaggcgaaaaaggaggtgaattcaaagggagtttcgcccttgataccaacgccactaaccctgcacggaacttctgcccagttgattacctcttcgggagtggagtgctggtagggaatgcatt-tgtttatccacatcaaataataaacctgcgcac--------taacaactgtgctacgctagtattgccctatgtaaactcactctcaatagatagcatgacaaagcacaacaactgggggatcgctatcctccccctggcgccactagactttgccactgaatcttccactgagatacccattacactgaccattgctcccatgtgctgcgaattcaatggtttacgcaacatcactgtgccaagaacccaagggttaccagtcctgaacactccagggagtaaccagtacctgaccgcagacaattaccagtctccgtgtgcgatacctgagtttgatgtcactccacccatagacataccaggggaggtgcgcaacatgatggaattggcggaaatagacaccatgatacccctcaacttgacaagtcaacgcaagaacacaatggacatgtatagagtcgagttgagcg---acacgg----ctcactctgacacgccgatcttgtgtctctcgttgtcccccgcttcagaccccagattggcacacactatgttgggtgagatattaaattactacacacactgggcagggtccttgaaatttacctttctcttttgcggctcaatgatggccaccggaaagttattggtttcttacgcaccacccggagcagaggcccccaagagtcgcaaagaagcaatgcttgggacacatgtgatatgggacattgggttgcagtcttcatgcactatggtggtaccttggatcagtaataccacatacagacaaaccatcaacgatagcttcacagaaggtggctacattagcatgttctatcaaactagggttgttgtcccgttgtccacacccagaaagatggacatcctgggttttgtgtcggcttgcaatgacttcagtgtgcgcttactgcgagatacaacacacattagtcaagaggctatg---------ccacaagga---attggtgacatgattgagggggccgttgaagggattactaaaa-------------------atgcattggctcccccgacttccaccaatagcctgcctgacacaaagccga-gcggtccagcccactccaaggagatacctgcattgacagccgtggagacaggggctaccaatccgttggtgccttcggacaccgtgcaaacgcgccatgtcatccagagacgaacgcgatcagaatccacggttgagtcattctttgcaagaggggcttgcgtggctatcattgaggtgga------caatgatgcaccgacaaagcgcgccag---cagattgttttcggtttggaaaataacttacaaagatactgttcaactgagacgcaaactggaatttttcacatattcgagatttgacatggagttcacttttgtggtcacctcaaactacgttgatgcaaataacggacatgcattgaaccaagtttatcagataatgtatataccacccggagcacctatccctggtaaatgggatgactatacgtggcagacgtcctctaacccgtcggtattttacacctatggggcgcccccagcaagaatatcagtgccctacgtgggaattgccaatgcgtattcccacttttatgatgggtttgcaaaagtaccactagcgggtcaagcctcaactgaa---ggcgattcgttgtacggtgctgcctcactgaatgattttggatcactggctgttcgcgtggtaaatgatcacaaccccacgcggctcacctccaagatcagagtgtacatgaagccaaagcatgtcagagtctggtgcccacgacctccacgagcagtcccatacttcggaccaggtgttgattataaagatgg---gctcaccccacta---ccagaaaagggattaacgactt---atggatttggacaccaaaacaaagctgtgtacacagctggctacaaaatttgcaattaccacctagctacacaagaagacctgcaaaatgccgtgagtgtcatgtggaacagagacctcttagtggctgaatcaagggcccttggcaccgactcgatcgcaaggtgcagctgtaacacgggtgtgtactactgtgaatccaggagaaaatattatccagtttctttcattgggcccaccttccaatacatggaagccaatgaatattacccagctagatatcaatcacacatgcttattggtcatgggtttgcatcaccgggtgattgtggtggcatacttagatgtcaacacggggtgataggaataatcactgctggtggggaaggcttggttgcattttcagacattagagacctgtatgcttatgaggaggaagctatggagcagggcatttccaactacattgagtcacttggtgctgcatttggtagtggattcactcaacaaattggtgataaagtttccgagctaaccagcatggtaactagcaccattacagagaagttgcttaaaaacttaatcaaaattatctcatcacttgtgatcattaccaggaattatgaggacaccaccacagtgcttgccaccctcgccctccttgggtgcgacatctcaccgtggcagtggctaaagaagaaggcatgtgacatcctggaaattccatacgccatcaaacaaggagatagttggttgaagaaattcactgaggcatgtaatgctgcaaagggactggagtgggtgtccaataagatatccaaattcattagttggttgcaggataaaatcatcccacaagcgagagacaaattagagtttgtcactaaactaaagcaattagaaatgcttgaaaatcagatttccaccatacaccaatcttgtccaagtcaagaacatcaggagatcttattcaacaatgtgcggtggctatccatccagtccaagaggtttgcaccactatatgcacatgaagctaaaaggattcaaaagctggagcataccataaataattacgtacagttcaagagcaagcaccgtattgagccagtatgtttgttagtacatggcagtccagggacaggaaaatcagttgcaaccaatctaattgctagagcaatagccgagaaagagaacacctccacatactcactgccacctgatccgtctcactttgatggctacaagcaacagggtgtggttattatggatgacctaaaccaaaatccagacggagcagacatgaaacttttttgtcaaatggtgtccactgtggagtttattccaccgatggcctcgctagaagagaaaggcattttgttcacatctaattacgttttagcctccaccaactccagtcggatcacaccacccacggtggctcacagtgatgcgctggccaggagattcgcatttgacgtggacatacaagtcatgagcgagtactccagagacggaaagctcaacatggcaatggctactgaaatgtgc-aaaaactgtcatcaaccagcaaa--cttcaaaagatgttgtcctttagtgtgtggcaaggcaattcagttaatggataaatcttccagagttagatacagtattgaccagatcactacaatgattatcaatgagagaaacagaagatccaacattggcaattgtatggaggctttgttccaaggaccactccagtataaagacttgaagattgacatcaagacgagtccccctcctgaatgtatcaatgatttgctccaagcagttgactcccaggaggtgagagattactgtgagaagaagggttggatagtcaacatcacc-----------agccaggttcaaacagaaaggaacatcaacagggcaatgacaattctacaagcggtgacaacattcgccgcagtggctggagttgtctatgtcatgtataaactgtttgctggacaccagggagcatacactggtttaccaaacaaaaaacccaacgtgcccaccattaggacagcaaaggtacaagggccagggttcgattacgcagtggctatggctaaaagaaacattgttacagcaactactagcaagggagagttcactatgttaggagtccacgacaacgtggctattttaccaacccacgcttcacctggtgaaagcattgtgatcgatggcaaagaagtagagatcttggatgccaaagcgctcgaagatcaagcgggaaccaatcttg-aaatcactataatcactctaaagagaaatgaaaagttcagagacattagaccacatatacctactcaaatcactgagacaaatgatggagtcttgatcgtgaacactagcaagtaccccaatatgtatgttcctgtcggtgctgtgactgaacagggatatctaaatctcggtgggcgccaaactgctcgtactct-aatgtacaactttccaaccagagcaggacagtgtggtggagtcatcacatgtactgggaaagtcatcgggatgcatgttggtgggaacggttcacacgggtttgcagcggccctgaagcgatcatacttcactcagagtcaaggtgaaatccagtggatgagaccttcaaaggaagtgggatatccaatcataaatgccccgtccaaaaccaagcttgaacccagtgctttccactatgtgtttgaaggggtgaaggaaccagcagtcctcactaaaaacgatcccaggcttaagacaaactttgaggaggcaattttctccaagtacgtgggtaacaaaattactgaagtggatgagtacatgaaagaggcagtagaccactatgctggccagctcatgtcactagacatcaacacagaacaaatgtgcttggaggatgccatgtatggcactgatggtctagaagcacttgatttgtc-caccagtgctggctaccc-ttatgtagcaatgggaaa-gaagaagagagatatcttgaacaaacaaaccagagacactaaggaaatgcaaaaactgctcgacacatatggaatcaacctcccactggtgacttatgtaaaggatgaacttagatccaaaacaaaggttgagcaggggaaatccagattaattgaagcttctagtttgaatgactcagtggcaatgagaatggcttttgggaacctatatgctgcttttcacaaaaacccaggagtgataacaggttcagcagtagggtgcgatccagatttgttttggagcaaaattccggtattgatggaagagaagctgtttgcctttgactacacagggtatgatgcatctctcagccctgcttggttcgaggcactaaagatggtgcttgagaaaatyggattcggagacagagttgactacatcgactacctaaaccactcacaccacctgtacaagaataaaacatactgtgtcaagggcggtatgccatctggttgctcaggcacttcaatttttaactcaatgattaacaacttgattatcaggacactcttactgaaaacctacaagggcatagatttagaccacctaaaaatgattgcctatggtgatgatgtaattgcttcctacccccatgaagttgacgctagtctcctagcccaatcaggaaaagactatggactaactatgactccagctgacaaatcagctatatttgaaacagtcacatgggagaatgtaacattcttgaagagattcttcagggcagacgagaaatacccatttcttattcatccagtaatgccaatgaaggaaattcatgaatcaattagatggacaaaagatcctaggaacactcaggatcacgttcgctctctgtgcctattagcttggcacaatggcgaagaagaatataacaaattcctagctaaaatcaggagtgtgccaattggaagagctttattgctcccagagtactcaacattgtaccgccgttggcttgactcattttag--taaccctacctcagtcgaatt-ggatt-gggtcatactgctgtaggggtaaatttttctttaattcggaga--------------------------------------------------------------
>FJ517649.1_Human_poliovirus_2_isolate_PV2/Rus_complete_genome
-------------------------tacccaccccagaggcccacgtggcggctagcactccggtattacggtacccttgtgcgcctg-ttttata-ct-cc-c-ct--c--ccgc---aac-ttagaagcacg--aaa-c------caagttcaatag-aa-g-ggggtacaaa-ccagtaccactacgaacaagcacttctgtctccccggtgacattgca-tagactg-ctcacgcggttgaaagtgatcgatccgttacccgcttgtgtacttcgaaaagcctagtatcgccttggaaacttcaacgcgttgcgctcagcacccgacc-ccggggtgtagcttaggctgatgagtctggacagtcctcaccggtgacggtggtccaggctgcgttggcggc--ctacctatgg-ctaacgccataggacgctagatgtg-aacaaggtgtgaagagcctattgagctacataagagtcctccggcccctgaatgcggctaatcctaaccacggagcaggcgg-tcgcgaaccagtgactggcttgtcgtaacgcgcaagtctgtggcggaa-ccgactactttgggtgtccgtgtttcc-t-gtta-tttttat-c--atggctgcttatggtgacaa-tcagag------attgttatcataaagcgaattggattggccatccggtgagtgttgtgtcaggtatacaactgttt-gttggaa-ccactgtg-----------------ttagcttt-------------act-tctcatttaaccaattactcaaaaacaatacgaggata--------------aaacaacaatact------aca---atgggcgcccaagtttcatcacagaaagttggagcccacgaaaattcaaacagagcctatggcgggtccaccatcaattacactacaatcaattactatagggactctgcaagcaatgcagcaagcaaacaagattttgcacaagatccgtccaagttcaccgaacccattaaggacgtccttattaagaccgctcccatgctaaactccccaaacattgaggcgtgtggttatagtgacagggtaatgcagctaactctgggcaattcaacgatcaccacccaagaagcggccaattctgttgttgcctacggtagatggcctgaatacatcagagatgccgaggcaaatcctgtagaccaaccaaccgagcccgatgtagccgcgtgcaggttctacacattagataccgtcacttggcgcaaggagtccagagggtggtggtggaaactaccagacgc---tttaaaagacatggggttatttggtcaaaacatgttttatcactatcttgggagggctggctacacagtgcacgtacagtgcaatgcttcaaagtttcatcaaggagctctaggggtgtttgcagttccagaaatgtgtttagctggtgatag---cacaactcacatgttcacaaagtacgagaatgcgaatccaggcgaaaaaggaggtgaattcaaagggagtttcacccttgataccaacgccactaaccctgcacggaacttctgcccagttgattacctcttcgggagtggagtgctggtggggaatgcatt-tgtttatccacatcaaataataaacctgcgcac--------taacaactgtgctacgctagtattgccctatgtaaactcactctcaatagatagcatgacaaagcacaacaactgggggatcgctatcctccccctggcgccactagactttgccactgaatcttccactgagatacccattacactgaccattgctcccatgtgctgcgaattcaatggtttacgcaacatcactgtgccaagaacccaaggattaccagtcctgaacactccagggagtaaccagtacctgaccgcagacaattaccagtctccgtgtgcgatacctgagtttgacgtcactccacccatagacataccaggggaggtgcgcaacatgatggaattggcggaaatagacaccatgataccactcaacttgacaagtcaacgcaagaacacaatggacatgtatagagtcgagttgagcg---acacgg----ctcactctgacacgccgatcttgtgtctctcgttatcccccgcttcagaccccagactggcacacaccatgttgggtgagatattaaattactacacacactgggcagggtccttgaaatttacctttctcttttgcggctcaatgatggccaccggaaagttattggtttcttacgcaccaccaggagcagaggcccccaagagtcgcaaagaagcaatgcttgggacacatgtgatatgggacattgggttgcagtcttcatgcactatggtggtaccttggatcagtaataccacatacagacaaaccatcaacgatagtttcacagaaggtggctacattagcatgttctatcaaactagggttgttgtcccgttgtccacacccagaaagatggacatcctgggttttgtgtcagcttgcaatgacttcagtgtgcgcttactgcgagatacaacacacattagtcaagaggctatg---------ccacaagga---attggtgacatgattgagggggccgttgaagggattactaaaa-------------------atgcattggctcccccgacttccaccaatagcctgcctgacacaaagccga-gcggtccagcccactccaaggagatacctgcattgacagccgtggagacaggggctaccaacccattggtgccttcggacaccgtgcaaacgcgccatgtcatccagagacgaacgcgatcagagtccacggttgagtcattctttgcaagaggggcttgcgtggctatcattgaggtgga------caatgatgcaccaacaaagcgcaccag---cagattgttttcggtttggaaaattacttacaaagatactgttcaactgagacgcaaactggaatttttcacatattcgagatttgacatggagttcacttttgtggtcacctcaaactacactgatgcaaataacggacatgcattaaaccaggtttatcagataatgtatataccacctggagcacctatccctggtaaatggaatgactatacgtggcagacgtcctctaacccgtcggtgttttacacctatggggcgcccccagcaagaatatcagtgccctacgtgggaattgctaatgcgtattcccacttttatgacggttttgcaaaagtaccactagcgggtcaagcctcaactgaa---ggcgattcgttgtacggtgctgcctcactgaatgattttggatcactggctgttcgcgtggtaaatgatcacaaccccacgcggctcacctccaagatcagagtatacatgaagccaaagcatgtcagagtctggtgcccacgacctccacgagcagtcccatacttcggaccaggtgttgattataaagatgg---gctcaccccacta---ccagaaaagggattaacgactt---atggatttggacaccaaaacaaagctgtgtacacagctggctacaaaatttgcaattaccacctagctacacaagaagacttgcaaaatgccgtgagtgtcatgtggaacagagacctcttagtggctgaatcaagggcccttggcaccgactcgatcgcaaggtgcagctgtaacacgggtgtgtactactgtgaatccaggagaaaatattatccagtttctttcattgggcccaccttccaatatatggaagccaatgaatattacccggctagatatcaatcacacatgcttattggtcatgggtttgcatcaccgggtgattgtggtggcatacttagatgtcaacacggggtgataggaataatcactgctggtggggaaggcttggttgcattttcagacattagagacctgtatgcttatgaggaggaagctatggagcagggcatttccaactatattgagtcacttggtgctgcatttggtagtggattcactcaacaaattggtgataaagtttccgagctaaccagtatggtaactagcaccattacagagaagttgcttaaaaacttgatcaaaattatctcatcacttgtgatcattaccaggaattatgaggacactaccacagtgcttgccaccctcgccctccttgggtgcgacatctcaccgtggcagtggctaaagaagaaggcatgtgacatcctggaaattccatacgccatcaaacaaggagatagttggttgaagaaattcactgaggcatgtaatgctgcaaagggactggagtgggtgtccaataagatatccaaattcattagttggttgcaggataaaatcatcccacaagcgagagacaaattagagtttgtcactaaactaaagcaattagaaatgcttgaaaatcagatttccacaatacaccaatcttgtccaagtcaggaacaccaggaaattttgttcaacaatgtacgctggttgtccattcaatccaagagattcgctccattgtacgcacttgaggccaagagaatacaaaagttggaacacaccattaataattacatacagttcaagagcaaacaccgtattgagccagtatgtttgttagtgcatgggagcccaggtacaggaaaatcagttgcaaccaatctaattgctagagcaatagccgaaaaagagaacacctccacatactcactgccacctgatccgtctcactttgatggctacaagcaacagggtgtggttattatggatgacctaaaccaaaacccagacggagcagacatgaaacttttttgtcaaatggtgtccactgtggagtttattccaccgatggcctcgctagaagagaaaggcattttgttcacatctaattacgttttagcctccaccaactccagtcggatcacaccacccacggtggctcacagtgatgcactggccaggagattcgcatttgacgtggacatacaagtcatgagcgagtactccagagacgggaagctcaacatggcaatggctactgaaatgtgc-aaaaactgtcatcaaccagcaaa--cttcaaaagatgttgtcctttagtgtgtggcaaggcaattcagttaatggataaatcttctagggttagatacagtattgaccagatcactacaatgattatcaatgagagaaacagaagatccaacattggcaattgtatggaggctttgttccaaggaccactccagtataaggacttgaagattgacatcaagacgagtccccctcctgaatgtatcaatgacttgctccaagcagttgactcccaggaggtgagagattactgtgagaagaagggttggatagtcaacatcacc-----------agtcaggttcaaacagaaaggaacatcaacagggcaatgacaattctacaagcggtgacaaccttcgccgcagtggctggagttgtctatgtcatgtataaactgtttgctggacaccagggagcatacactggtttaccaaacaaaaaacccaacgtgcctaccattaggacagcaaaggtacaagggccagggttcgattacgcagtggctatggctaaaagaaacattgttacagcaactactagcaagggagagttcactatgttaggagtccacgacaacgtggctattttaccaacccacgcttcacctggtgaaagcattgtgatcgatggcaaagaagtggagatcttggatgccaaagcgctcgaagatcaagcaggaaccaatcttg-aaatcactataatcactctaaagagaaatgaaaagttcagagacattagaccacatatacctactcaaatcactgagacaaatgatggagtcttgatcgtgaacactagcaagtaccccaatatgtatgttcctgtcggtgctgtgactgaacagggatatctaaatctcggtgggcgccaaactgctcgtactct-aatgtacaactttccaaccagagcaggacagtgtggtggagtcatcacatgtactgggaaagtcatcgggatgcatgttggtggaaacggttcacacgggtttgcagcggccctgaagcgatcatacttcactcagagtcaaggtgaaatccagtggatgagaccttcgaaggaagtgggatatccaatcataaatgccccgtccaaaaccaagcttgaacccagtgctttccactatgtgtttgaaggggtaaaggaaccagcagtcctcactaaaaacgatcccaggcttaagacaaactttgaggaggcaattttctccaagtacgtgggtaacaaaattactgaagtggatgagcacatgaaagaggcagtagaccactatgctggccagctcatgtcactagacattaacacagaacaaatgtgcttggaggatgccatgtatggcactgatggtctagaagcgcttgatttgtc-caccagtgctggctaccc-ttatgtagcaatggggaa-gaagaagagagatatcttgaacaaacaaaccagagacactaaggaaatgcaaaaactgctcgacacatatggaatcaacctcccactggtgacttatgtaaaggatgaacttagatccaaaacaaaggttgagcagggaaaatccagattaattgaagcttctagtttgaatgactcagtggcaatgagaatggcttttgggaacctatatgctgcttttcacaaaaacccaggagtgataacaggttcagcagtagggtgcgatccagatttgttttggagcaaaattccggtattgatggaagagaagctgtttgcctttgactacacagggtatgatgcatctctcagccctgcttggttcgaggcactaaagatggtgcttgagaaaatcggattcggagacagagttgactacatcgactacctaaaccactcacaccacctgtacaagaataaaacatactgtgtcaagggcggtatgccatctggttgctcaggcacttcaatttttaactcaatgattaacaacttgattatcaggacactcttactgaaaacctacaagggcatagatttagaccacctaaaaatgattgcctatggtgatgatgtaattgcttcctacccccatgaagttgacgctagtctcctagcccaatcaggaaaagactatggactaactatgactccagctgacaaatcagctatatttgaaactgtcacatgggagaatgtaacattcttgaagagattcttcagggcagacgagaaatacccatttcttattcatccagtaatgccaatgaaggaaattcatgaatcaattagatggacaaaagatcctaggaacactcaggatcacgttcgctctctgtgcctattagcttggcacaatggcgaagaagaatataacaaattcctagctaaaatcaggagtgtgccaattggaagagctttattgctcccagagtactcaacattgtaccgccgttggcttgactcattttag--taaccctacttcagtcgaatt-ggatt-gggtcatactgctgtaggggtaaatttttctttaattcggag---------------------------------------------------------------
>EU566934.1_Human_poliovirus_2_isolate_AC3-M1_polyprotein_gene_complete_cds
----ttaaaac-agctctggggttgtacccactccagaggcccacgtggcggctagcactccggtattacggtacccttgtgcgcctg-ttttata-cc-cc-c-ct--c--ccgc---aac-ttagaagcacg--aaa-c------caagttcaatag-aa-g-ggggtacaaa-ccagtacctctacgaacaagcacttctgtttccccggtgacattgca-tagactg-ctcacgcggttgaaagcgatcgatccgttacccgcttgtgtacttcgaaaagcctagtatcgccttggaatcttcgacgcgttgcgctcagcacccgacc-ccggggtgtagcttaggctgatgagtctggacattcctcaccggcgacggtggtccaggctgcgttggcggc--ctacctatgg-ctaacgccataggacgctagatgtg-aacaaggtgtgaagagcctattgagctacataagagtcctccggcccctgaatgcggctaatcctaaccacggagcaggcgg-tcgcgaaccagcgactggcttgtcgtaacgcgtaagtctgtggcggaa-ccgactactttgggtgtccgtgtttcc-t-gtta-tttttat-t--atggctgcttatggtgacaa-tcagag------attgttatcataaagcgaattggattggccatccggtgagtgttgtgtcaggtatacaactgttt-gttggaa-ccactgtg-----------------ttggcttt-------------act-tctcatttaaccaattaatc-aaaacaattcgaggata--------------aaacaacaattcc------aca---atgggcgcccaagtttcatcacagaaggttggagcccacgaaaattcaaacagagcctatggcgggtccaccatcaattacaccacaatcaattactatagggactctgcaagcaatgcagcaagcaagcaagatttttcacaagatccatccaagttcaccgaacccattaaggacgtccttattaagaccgctcccatgctaaactccccaaacattgaggcgtgtggttatagtgacagggtaatgcagctaactctgggcaattcaacgatcaccacccaagaagcggccaattctgttgttgcctacggtagatggcctgaatacatcagagataccgaggcaaatcctgtagaccaaccaaccgagcccgatgtagccgcgtgcaggttctacacattagataccgtcacttggcgcaaggagtccagagggtggtggtggaaactaccagacgc---tttaaaagacatggggttatttggtcaaaacatgttttatcactatcttgggagggctggctacacagtgcacgtacagtgcaatgcttcaaagtttcatcaaggagctctaggggtgtttgcagttccagaaatgtgtttagctggtgatag---cacaactcacatgttcacaaagtacgagaatgcgaatccaggcgaaaaaggaggtgaattcaaagggagtttcacccttgatgtcaacgccactaaccctgcacggaacttctgcccagttgattacctcttcgggagtggagtgctggtagggaatgcatt-tgtttatccacatcaaataataaacctgcgcac--------taacaactgtgctacgctagtattgccctatgtgaactcactctcaatagatagcatgacaaagcacaacaactgggggatcgctatcctccccctggcgccactagactttgccactgaatcttccactgagatacccattacactgaccattgctcccatgtgctgcgaattcaatggtttacgcaacatcactgtgccaagaacccaaggattaccagtcctgaacactccagggagcaaccagtacctgaccgcagacaattaccagtctccgtgtgcgatacctgagtttgatgtcactccacccatagacataccaggggaggtgcgcaacatgatggaattggcggaaatagacaccatgatacccctcaacttgactagtcaacgcaagaacacaatggacatgtatagagtcgagttgagcg---acatgg----ctcactctgacacaccgatcttgtgtctctcgttgtctcccgcttcagaccccagattggcacacactatgttgggtgagatattaaattactacacacactgggcagggtccttgaaatttacctttctcttttgcggctcaatgatggccaccggaaagttattggtttcttacgcaccacccggagcagaggcccccaagagtcgcaaagaagcaatgcttgggacacatgtgatatgggacattgggttgcagtcttcatgcactatggtggtaccttggatcagtaataccacatacagacaaaccatcaacgatagtttcacagaaggtggctacattagcatgttctatcaaactagggttgttgtcccgttgtccacacccagaaagatggacatcctgggttttgtgtcagcttgcaatgacttcagtgtgcgcttactgcgagatacaacacacattagtcaagaggctatg---------ccacaagga---attggtgacatgattgagggggccgttgaagggattactaaaa-------------------atgcattggttcccccgacttccaccaatagcctgcctgacacaaagccga-gcggtccagcccactccaaggagatacctgcattgacagccgtggagacaggggctaccaatccgttggtgccttcggacaccgtgcaaacgcaccatgtcatccagagacgaactcgatcagagtccacggttgagtcattctttgcaagaggggcttgcgtggctatcattgaggtgga------caatgatgcaccgacaaagcgcgccag---caaattgttttcggtttggaaaataacttacaaagatactgttcaactgagacgcaaactggaatttttcacatattcgagatttgacatggagttcacttttgtggtcacctcaaactacactgatgcaaataacggacatgcattgaaccaagtatatcagataatgtatataccacccggagcacctatccctggtaaatggaatgactatacgtggcagacgtcctccaacccgtcggtgttttacacctatggggcgcccccagcaagaatatcagtgccctacgtgggaattgctaatgcgtattcccacttttatgatgggtttgcaaaagtaccactagcgggtcaagcctcaactgaa---ggcgattcgttgtacggtgctgcctcactgaatgattttggatcactggctgttcgcgtggtaaatgatcacaaccccacgcggctcacctccaagatcagagtgtacatgaagccaaagcatatcagagtctggtgcccacgacctccacgagcagtcccatacttcggaccaggtgttgattataaagatgg---gctcaccccacta---ccagaaaagggattgacgactt---atggatttggacaccaaaacaaagctgtgtacacagctggctacaaaatttgcaattaccacctagctacacaagaagacttgcaaaatgccgtgagtgtcatgtggaacagagacctcttagtggctgaatcaagggcccttggcaccgactcgatcgcaaggtgcagctgtaacacgggtgtgtactactgtgaatccaggagaaaatattatccagtttctttcattgggcccaccttccaatacatggaagccaatgaatattacccggctagatatcagtcacacatgcttattggtcatgggtttgcatcaccgggtgattgtggtggcatactcagatgtcaacacggagtgataggaataatcactgctggtggggaaggcttggttgcattttcagacattagagacctgtatgcttatgaggaggaagctatggagcagggcatttccaactatattgagtcacttggtgctgcatttggtagtggattcactcaacaaattggtgacaaagtttccgagctaaccagcatggtaaccagcaccattacagagaagttgcttaaaaacttaatcaaaattatctcatcacttgtgatcattaccaggaattatgaggacactaccacagtgcttgccaccctcgccctccttgggtgcgacatctcaccgtggcagtggctaaagaagaaggcatgtgacatcctggaaattccatacgccatcaaacaaggagatagttggttgaagaaattcactgaggcatgtaatgctgcaaagggactggagtgggtgtccaataagatatccaaattcattagttggttgcaggataaaatcatcccacaagcgagagacaaattagagtttgtcactaagctaaagcaattagaaatgcttgaaaatcagatttccaccatacaccaatcttgtccaagtcaagaacatcaggagatcttattcaacaatgtgcggtggctatctatccagtccaagaggtttgcaccactatatgcacatgaagctaaaaggattcaaaagctggagcataccataaataattacatacagttcaagagcaaacaccgtattgagccagtatgtttgttagtacatggcagtccagggacaggaaaatcagttgcaaccaatctaattgctagagcaatagccgaaaaagagaacacctccacatactcactgccacctgatccgtctcactttgatggctacaagcaacagggtgtggttattatggatgacctaaaccaaaatccagacggagcagacatgaaacttttttgtcaaatggtgtccactgtggagtttattccaccgatggcctcgctagaagagaaaggcattttgttcacatctaattacgttttagcctccaccaactccagtcggatcacaccacccacggtggctcacagtgatgcgctggccaggagattcgcatttgacatggacatacaagtcatgagcgagtactccagagacggaaagctcaacatggcaatggctactgaaatgtgc-aaaaactgtcaccaaccagcaaa--cttcaaaagatgttgtcctttagtgtgtggcaaggcaattcagttaatggataaatcttccagggttagatacagcattgatcagatcactacaatgattgttaatgagagaaacagaagatcaaacattggtaattgcatggaagctctattccagggaccactgcagtataaagatctaaaaatagatgttaagaccagtccccctccggagtgtatcaacgatttgctccaggcagttgattcccaggaagtgagagactactgtgaaaagaaaggttggattgttaacattacc-----------agtcaggttcaaacagagaggaacatcaaccgggcgatgactatcctacaagcagtaactactttcgctgcagtagccggtgtcgtgtacgttatgtacaagctgttcgctgggcaccagggtgcatacactggtttaccaaacaaaaaacccaacgtgcccaccattaggacagcaaaggtacaagggccagggttcgattacgcagtggctatggctaaaagaaacattgttacagcaactactagcaagggagagttcactatgttaggagtccacgacaacgtggctattttaccaacccacgcttcacctggtgaaagcattgtgatcgatggcaaagaagtggagatcttggatgccaaagcgctcgaagatcaagcaggaaccaatcttg-aaatcactataatcactctaaagagaaatgaaaagttcagagacattagaccacatatacctactcaaatcactgagacaaatgatggagtcttgatcgtgaacactagcaagtaccccaatatgtatgttcctgtcggtgctgtgactgaacaggggtatctaaatctcggtgggcgccaaactgctcgtactct-aatgtacaactttccaaccagagcaggacagtgtggtggagtcatcacatgtactgggaaagtcatcgggatgcatgttggtgggaacggttcacacgggtttgcagcggccctgaagcgatcatacttcactcagagtcaaggtgaaatccagtggatgagaccttcgaaggaagtgggatatccaatcataaatgccccgtccaaaaccaagcttgaacccagcgcttttcaccatgtgtttgaaggggtgaaggaaccagcagtccttaccaaaaatgatcccaggctcaggacagactttgaagaagcaatattctctaagtatgtaggcaacaagatcactgatgtggatgagtacatgaaagaggcagtggatcattacgctggccaactcatgtctctagacatcaacacagaacaaatgtgcttggaggacgccatgtacggcaccgatggcctggaagcacttgacttgac-cactagtgctggataccc-ttatgtagcaatgggaaa-gaaaaagagagacatcttgaataagcagactagagacaccaaggaaatgcagagactcctagatacttatggaattaacttaccgcttgtaacatatgttaaagatgaactaaggtcaaaaactaaagtggagcagggaaagtccagattgattgaagcctccagtttgaatgattcagtggccatgagaatggcatttggaaatctctatgcagcattccacaaaaacccaggagttgtcactggcagtgcagttggttgtgatccagatctattttggagcaagatcccagtgctaatggaagagaagctctttgcttttgactacacaggttacgatgcatcactcagcccggcctggtttgaggcactcaagatggtgcttgagaaaatcggattcggagacagagttgactacatcgactacctaaaccactcacaccacctgtacaagaataaaacatactgtgtcaagggcggtatgccatctggttgctcaggcacttcaatttttaactcaatgattaacaacttgattatcaggacactcttactgaaaacctacaagggcatagatttagaccacctaaaaatgattgcctatggtgatgatgtaattgcttcctacccccatgaagttgacgctagtctcctagcccaatcaggaaaagactatggactaactatgactccagctgacaaatcagctacatttgaaacagtcacatgggagaatgtaacattcttgaagagattcttcagggcagacgagaaatacccatttcttattcatccagtaatgccaatgaaggaaattcatgaatcaattagatggacaaaagatcctaggaacactcaggatcacgttcgctctctgtgcctattagcttggcacaatggcgaagaagaatataacaaattcctagctaaaatcaggagtgtgccaattggaagagctttattgctcccagagtactcgacattgtaccgccgttggcttgactcattttag--taaccctacctcagtcgaatt-ggatt-gggtcatactgttgtaggggtaaatttttctttaattcgggg---------------------------------------------------------------
>EU566948.1_Human_poliovirus_2_isolate_PC-M8_polyprotein_gene_complete_cds
----ttaaaac-agctctggggttgtacccactccagaggcccacgtggcggctagcactccggtattacggtacccttgtgcgcctg-ttttata-ct-cc-c-ct--c--ccgc---aac-ttagaagcacg--aaa-c------caagttcaatag-aa-g-ggggtacaaa-ccagtacctccacgaacaagcacttctgtttccccggtgacattgca-tagactg-ctcacgcggttgaaagtgatcgatccgttacccgcttatgtacttcgaaaagcctagtatcgccttggaatcttcgacgcgttgcgctcagcacccgacc-ccggggtgtagcttaggctgatgagtctggacattcctcaccggcgacggtggtccaggctgcgttggcggc--ctacctatgg-ctaacgccataggacgctagatgtg-aacaaggtgtgaagagcctattgagctacataagagtcctccggcccctgaatgcggctaatcctaaccacggagcaggcgg-tcgcgaaccagcgactggcttgtcgtaacgcgtaagtctgtggcggaa-ccgactactttgggtgtccgtgtttcc-t-gtta-tttttat-c--atggctgcttatggtgacaa-tcagag------attgttatcataaagcgaattggattggccatccggtgagtgttgtgtcaggtatacaactgttt-gttggaa-ccactgtg-----------------ttggcttt-------------act-tcttatttaaccaattaatc-aaaacaatacgaggata--------------aaacaacaatacc------aca---atgggcgcccaagtttcatcacagaaggttggagcccacgaaaattcaaacagagcctatggcgggtccaccatcaattacactacaatcaattactatagggactctgcaagcaatgcagcaagcaagcaagatttttcacaagatccatccaagttcaccgaacccattaaggacgtccttattaagaccgctcccatgctaaactccccaaacattgaggcgtgtggttatagtgacagggtaatgcagctaactctaggcaattcaacgatcaccacccaagaagcgcccaattctgttgttgcctacggtagatggcctgaatacatcagagataccgaggcaaatcctgtagaccaaccaaccgagcccgatgtagccgcgtgcaggttctacacattagataccgtcacttggcgcaaggagtccagagggtggtggtggaaactaccagacgc---tttaaaagacatggggttatttggtcaaaacatgttttatcactatcttgggagggctggctacacagtgcacgtacagtgcaatgcttcaaagtttcatcaaggagctctaggggtgtttgcagttccagaaatgtgtttagctggtgatag---cacaactcacatgttcacaaagtacgagaatgcgaatccaggcgaaagaggaggtgaattcaaagggagttttacccttgataccaacgccaccaaccctgcacggaacttctgcccagttgattacctcttcgggagtggagtgctggtagggaatgcatt-tgtttatccacatcaaataataaacctgcgcac--------caacaactgtgctacgctagtattgccctatgtaaattcactctcaatagatagcatgacaaaacacaacaactgggggatcgctatcctccccctggcgccactagactttgccactgaatcttccactgagatacccattacactgaccattgctcccatgtgctgcgaattcaatggtttgcgcaacatcactgtgccaagaacccaaggattaccagtcctgaacactccagggagtaaccagtacctgaccgcagacaattaccagtctccgtgtgcgatacctgagtttgatgtcactccacccatagacataccaggggaggtgcgcaacatgatggaattggcggaaatagacaccatgatacccctcaacttgacaagtcaacgcaagaacacaatggacatgtatagagtcgagttgagcg---acgcgg----ctcactctgacacaccgatcttgtgtctctcgttgtcccccgcttcagaccccagattggcacacactatgttgggtgagatattaaattactacacacactgggcagggtccttgaaatttacctttctcttttgcggctcaatgatggccaccggaaagttattggtttcttacgcaccacccggagcagaggcccccaagagtcgcaaagaagcaatgcttgggacacatgtgatatgggacattgggttgcagtcttcatgcactatggtggtaccttggatcagtaataccacatacagacaaaccatcaacgatagtttcacagaaggtggctacattagcatgttctatcaaactagggttgttgtccccttgtccacacccagaaagatggacatcttgggttttgtatcagcttgcaatgacttcagtgtgcgcttactgcgagatacaacacacattagtcaagaagctatg---------ccacaagga---attggtgacatgattgagggggccgttgaagggattactaaaa-------------------atgcattggttcccccgacttccaccaatagcctgcctgacacaaagccga-gcggtccagcccactccaaggagatacctgcattgacagccgtggagacaggggctaccaatccgttggtgccttcagacaccgtgcaaacgcgccatgtcatccagagacgaactcgatcagagtccacggttgagtcattctttgcaagaggggcttgcgtggctatcattgaggtgga------caatgatgcaccgacaaagcgcgccag---caaattgttttcggtttggaaaataacttacaaagatactgttcaactgagacgcaaactggaatttttcacatattcgagatttgacatggagttcacttttgtggtcacctcaaactacactgatgcaaataacggacatgcattgaaccaagtttatcagataatgtatataccacccggagcacctatccctggtaaatggaatgactatacgtggcagacgtcctccaacccgtcggtgttttacacctatggggcgcccccagcaagaatatcagtgccctacgtgggaattgctaatgcgtattcccacttttatgatgggtttgcaaaagtaccactagcgggtcaagcctcaactgaa---ggcgattcgttgtacggtgctgcctcactgaatgattttggatcactggctgttcgcgtggtaaatgatcacaaccccacgcggctcacctccaagatcagagtgtacatgaagccaaagcatatcagagtctggtgcccacgacctccacgagcagtcccatacttcggaccaggtgttgattataaagatgg---gctcaccccacta---ccagaaaagggattgacgactt---atggatttggacaccaaaacaaagctgtgtacacagctggctacaaaatttgcaattaccatctagctacacaagaagacttgcaaaatgccgtgagtgtcatgtggaacagagacctcttagtggctgaatcaagggccctcggcaccgactcgatcgcaaggtgcaactgcaacacgggtgtgtactactgtgaatccaggagaaaatattacccagtttctttcattggacccacctttcaatacatggaagccaatgaatattacccggctagatatcaatcacacatgctcattggtcatgggtttgcatcaccgggtgattgtggtggcatactcagatgtcaacacggagtgataggaataatcactgctggtggggaaggcttggttgcattttcagacattagagacctgtatgcttatgaggaggaagctatggagcagggcatttccagctatgttgagtcacttggtgctgcatttggtagtggattcactcaacaaattggtgataaagtttccgagctaaccagcatggtaaccagcaccattacagagaagttgcttaaaaacttaatcaaaattatctcatcacttgtgatcattaccaggaattatgaggacactaccacagtacttgccaccctcgccctccttgggtgcgacatctcaccgtggcagtggctaaagaagaaggcatgtgacatcctggaaattccatacgccatcaaacaaggagatagctggttgaagaaattcactgaggcatgtaatgctgcaaagggactggagtgggtgtccaataagatatccaaattcattagttggttgcaggataaaatcatcccacaagcgagagacaaattagagtttgtcactaagctaaagcaattagaagtgcttgaaaatcagatttccaccatacaccaatcttgtccaagtcaagaacatcaggagatcttattcaacaacgtgcggtggctatctatccagtccaagaggtttgcaccactatatgcacatgaagctaaaaggattcaaaagctggagcataccataaataattacatacagttcaagagcaaacaccgtattgagccagtatgtttgttagtacatggcagtccagggacaggaaaatcagttgcaaccaatctaattgctagagcaatagccgagaaagagaacacctccacatactcactgccacctgatccgtctcactttgatggctacaagcaacagggtgtggttattatggatgacctaaaccaaaatccagacggagcagacatgaaacttttttgtcaaatggtgtccactgtggagtttattccaccgatggcctcgctagaagagaaaggcattttgttcacatctaattacgttttagcctccaccaactccagtcggatcacaccacccacggtggctcacagtgatgcgctggccaggagattcgcatttgacatggacattcaagtcatgagcgagtactccagagacggaaagctcaacatggcaatggctactgaaatgtgc-aaaaactgtcatcaaccagcaaa--cttcaaaagatgttgtcctttagtgtgtggcaaggcaattcagttaatggataaatcttccagagttagatacagcattgatcagatcactacaatgattgttaatgagagaaacagaagatcaaacattggtaattgcatggaagctctattccagggaccactgcagtataaagatctaaaaatagatgttaagactagtccccctccggagtgtatcaacgatttgctccaggcagttgattcccaggaagtgagagattactgtgagaagaaaggctggattgtcaacattacc-----------agtcaggttcaaacagagaggaacatcaaccgggcgatgactatcctacaagcagtaactactttcgctgcagtagccggtgtcgtgtacgttatgtacaagctgttcgctgggcaccagggtgcatacactggtttaccaaacaaaaaacccaacgtgcccaccatcaggacagcaaaggtacaagggccagggttcgattacgcagtggctatggctaaaagaaacattgttacagcaactactagcaagggagagttcactatgttaggagtccacgacaacgtggctattttaccaacccacgcctcacctggtgaaagcattgtgatcgatggcaaagaagtggagatcttggatgccaaagcgctcgaagatcaagcaggaaccaatcttg-aaatcactataatcactctaaagagaaatgaaaagttcagagacattaggccacatatacctactcaaatcactgagacaaatgatggagtcttgatcgtgaacactagcaagtaccccaatatgtatgttcctgtcggtgctgtgactgaacaggggtatctaaatctcggtgggcgccaaactgctcgtactct-aatgtacaactttccaaccagagcaggacagtgtggtggagtcatcacatgtactgggaaagtcatcgggatgcatgttggtgggaacggttcacacgggtttgcagcggccctgaagcgatcatacttcactcagagtcaaggtgaaatccagtggatgagaccttcaaaggaagtgggatatccaatcataaatgccccgtccaaaaccaagcttgaacccagcgcttttcaccatgtgttcgaaggggtgaaggaaccagcagtccttaccaaaaatgttcccatgctcaggacagactttgaagaagcaatattctctaagtatgtaggcaacaagatcaccgatgtggatgagtacatgaaagaggcagtggatcattacgctggccaactcatgtctctagacatcaacacagaacaaatgtgtttggaggacgccatgtacggcactgatggcctggaagcacttgacttgac-cactagtgctggataccc-ttatgtggcaatgggaaa-gaaaaagagagacatcttgaataagcagactagagacaccaaggaaatgcagagactcctagatacttatggaattaacttaccgcttgtaacatatgttaaagatgagctaaggtcaaaaactaaagtggagcagggaaagtccagattgattgaagcctccagtttgaatgattcagtggccatgagaatggcatttggaaatctctatgcagcattccacaaaaacccaggagttgtcactggcagtgcagttggttgtgatccagatctattttggagcaagatcccagtgctaatggaagagaagctctttgcttttgactacacaggttacgatgcatcactcagcccggcctggtttgaggcactcaagatggtgcttgagaaaatcggattcggagacagagttgactacatcgactacttaaaccactcacaccacctgtacaagaataaaacatactgtgtcaagggcggtatgccatctggttgctcaggcacttcaatttttaactcaatgattaacaacttgatcatcaggacactcttactgaaaccctacaagggcatagatttagaccacctaaaaatgattgcctatggtgatgatgtaattgcttcctacccccatgaagttgacgctagtctcctagcccaatcaggaaaagactatggactaactatgactccagctgacaaatcagctacatttgaaacagtcacatgggagaatgtaacattcttgaagagattcttcagggcagacgagaaatacccatttcttattcatccagtaatgccaatgaaggaaattcatgaatcaattagatggacaaaggatcctaggaacactcaggatcacgttcgctctctgtgcctattagcttggcacaatggcgaagaagaatacaacaaatttctagctaaaatcaggagtgtgccaattggaagagctttattgctcccagagtactcgacattgtaccgccgttggcttgactcattttag--taaccctacctcagtcgaatt-ggatt-gggtcatactgttgtaggggtaaatttttctttaattcgggg---------------------------------------------------------------
>AY278552.1_Human_poliovirus_2_isolate_P2S/Mog65-2_(20077)_complete_genome
----ttaaaac-agctctggggttgtacccaccccagaggcccacgtggcggctagcactccggtattacggtacccttgtgcgcctg-ttttata-ct-cc-c-ct--c--ccgc---aac-ttagaagcacg--aaa-c------caagttcaatag-aa-g-ggggtacaaa-ccagtaccactacgaacaagcacttctgtttccccggtgacattgca-tagactg-ctcacgcggttgaaagtgatcgatccgttacccgcttgtgtacttcgaaaagcctagtatcgccttggaatcttcgacgcgttgcgctcagcacccgacc-ccggggtgtagcttaggctgatgagtctggacattcctcaccggtgacggtggtccaggctgcgttggcggc--ctacctatgg-ctaacgccataggacgttagatgtg-aacaaggtgtgaagagcctattgagctacataagagtcctccggcccctgaatgcggctaatcctaaccacggagcaggcgg-tcgcgaaccagtgactggcttgtcgtaacgcgcaagtctgtggcggaa-ccgactactttgggtgtccgtgtttcc-t-gtta-tttttat-c--atggctgcttatggtgacaa-tcagag------attgttatcataaagcgaattggattggccatccggtgagtgttgtgtcaggtatacaactgttt-gttggaa-ccactgtg-----------------ttagcttt-------------act-tctcatttaaccaattaatcaaaaacaatacgaggata--------------aaacaacaatact------aca---atgggcgcccaagtttcatcacagaaagttggagcccacgaaaattcaaacagagcctatggcgggtccaccatcaattacactacaatcaattactatagggactctgcaagcaatgcagcaagcaagcaagattttgcacaagatccgtccaagttcaccgaacccattaaggacgtccttattaagacctctcccatgctaaactccccaaacattgaggcgtgtggttatagtgacagggtaatgcagctaactctgggcaattcaacgatcaccacccaagaagcggccaattctgttgttgcctacggtagatggcctgaatacatcagagataccgaggcaaatcctgtagaccaaccaaccgagcccgatgtagccgcgtgcaggttctacacattagataccgtcacttggcgcaaggagtccagagggtggtggtggaaactaccagacgc---tttaaaagacatggggttatttggtcaaaacatgttttatcactatcttgggagggctggctacacagtgcacgtacagtgcaatgcttcaaagtttcatcaaggagctctaggggtgtttgcagttccagaaatgtgtttagctggtgatag---cacaactcacatgttcacaaagtacgagaatgcgaatccaggcgaaaaaggaggtgaattcaaagggagtttcacccttgataccaacgccactaaccctgcacggaacttctgcccagttgattacctcttcgggagtggagtgctggtagggaatgcatt-tgtttatccacatcaaataataaacctgcgcac--------taacaactgtgctacgctagtattgccctatgtaaactcactctcaatagatagcatgacaaagcacaacaactgggggatcgctatcctccccctggcgccactagactttgccactgaatcttccactgagatacccattacactgaccattgctcccatgtgctgcgaattcaatggtttacgcaacatcactgtgccaagaacccaaggattaccagtcctgaacactccagggagtaaccagtacctgaccgcagacaattaccagtctccgtgtgcgatacctgagttcgatgtcactccacccatagacataccaggggaggtgcgcaacatgatggaattggcggaaatagacaccatgatacccctcaacttggcaagtcaacgcaagaacacaatggacatgtatagagtcgagttgagcg---acacgg----ctcactctgacacgccgatcttgtgtctctcgttgtcccccgcttcagaccccagattggcacacactatgttgggtgagatattaaattactacacacactgggcagggtccttgaaatttacctttctcttttgcggctcaatgatggccaccggaaagttattggtttcttacgcaccacccggagcagaggcccccaagagtcgcaaagaagcaatgcttgggacacatgtgatatgggacattgggttgcagtcttcatgcactatggtggtaccttggatcagtaataccacatacagacaaaccatcaacgatagtttcacagaaggtggctacattagcatgttctatcaaactagggttgttgtcccgttgtccacacccagaaagatggacatcctgggttttgtgtcagcttgcaatgacttcagtgtgcgcttactgcgagatacaacacacattagtcaagaggctatg---------ccacaagga---attggtgacatgattgagggggccgttgaagggattactaaaa-------------------atgcattggttcccccgacttccaccaatagcctgcctgacacaaagccga-gcggtccagcccactccaaggagatacctgcattgacagccgtggagacaggggctaccaatccgttggtgccttcggacaccgtgcaaacgcgccatgtcatccagagacgaacgcgatcagagtccacggttgagtcattctttgcaagaggggcttgcgtggctatcattgaggtgga------caatgatgcaccgacaaagcgcgccag---cagattgttttcggtttggaaaataacttacaaagatactgttcaactgagacgcaaactggaatttttcacatattcgagatttgacatggagttcacttttgtggtcacctcaaactacactgatgcaaataacggacatgcattgaaccaagtttatcagataatgtatataccacccggagcacctatccctggtaaatggaatgactatacgtggcagacgtcctctaacccgtcggtgttttacacctatggggcgcccccagcaagaatatcagtgccctacgtgggaattgctaatgcgtattcccacttttatgatgggtttgcaaaagtaccactagcgggtcaagcctcaactgaa---ggcgattcgttgtacggtgctgcctcactgaatgattttggatcactggctgttcgcgtggtaaatgatcacaaccccacgcggctcacctccaagatcagagtgtacatgaagccaaagcacgtcagagtctggtgcccacgacctccacgagcagtcccatacttcggaccaggtgttgattataaagatgg---gctcaccccacta---ccagaaaagggattaacgactt---atggatttggacaccaaaacaaagctgtgtacacagctggctacaaaatttgcaattaccacctagctacacaagaagacttgcaaaatgccgtgagtgtcatgtggaacagagacctcttagtggctgaatcaagggcccttggcaccgactcgatcgcaaggtgcagctgtaacacgggtgtgtactactgtgaatccaggagaaaatattatccagtttctttcattgggcccaccttccaatacatggaagccaatgaatattacccggctagatatcaatcacacatgcttattggtcatgggtttgcatcaccgggtgattgtggtggcatacttagatgtcaacacggggtgataggaataatcactgctggtggggaaggcttggttgcattttcagacattagagacctgtatgcttatgaggaggaagctatggagcagggcatttccaactatattgagtcacttggtgctgcatttggtagtggattcactcaacaaattggtgataaagtttccgagctaaccagcatggtaactagcaccattacagagaagttgcttaaaaacttaatcaaaattatctcatcacttgtgatcattaccaggaattatgaggacactaccacggtgcttgccaccctcgccctccttgggtgcgacatctcaccgtggcagtggctaaagaagaaggcatgtgacatcctggaaattccatacgccatcaaacaaggagatagttggctgaagaaattcactgaggcatgtaatgctgcaaagggactggagtgggtgtccaataagatatccaaattcattagttggttgcaggataaaatcatcccacaagcgagagacaaattagagtttgtcactaaactaaagcaattagaaatgcttgaaaatcagatttccaccatacaccaatcttgtccaagtcaagaacatcaggagatcttattcaacaatgtgcggtggctatctatccagtccaagaggtttgcaccactatatgcacatgaagctaaaaggattcaaaagctggagcataccataaataattacgtacagttcaagagcaagcaccgtattgagccagtatgtttgttagtacatggcagtccagggacaggaaaatcagttgcaaccaatctaattgctagagcaatagccgagaaagagaacacctccacatactcactgccacctgatccgtctcactttgatggctacaagcaacagggtgtggttattatggatgacctaaaccaaaatccagacggagcagacatgaaacttttttgtcaaatggtgtccactgtggagtttattccaccgatggcctcgctagaagagaaaggcattttgttcacatctaattacgttttagcctccaccaactccagtcggatcacaccacccacggtggctcacagtgatgcgctggccaggagattcgcatttgacgtggacatacaagtcatgagcgagtactccagagacggaaagctcaacatggcaatggctactgaaatgtgc-aaaaactgtcatcaaccagcaaa--cttcaaaagatgttgtcctttagtgtgtggcaaggcaattcagttaatggataaatcttccagggttagatacagcattgatcagatcactacaatgattgttaatgagagaaacagaagatcaaacattggcaattgtatggaggctttgttccaaggaccactccagtataaagacttgaagattgacatcaagacgagtccccctcctgaatgtatcaatgacttgctccaagcagttgactcccaggaggtgagagattactgtgagaagaagggttggatagtcaacatcacc-----------agccaggttcaaacagaaaggaacatcaacagggcaatgacaattctacaagcggtgacaaccttcgccgcagtggctggagttgtctatgtcatgtataaactgtttgctggacaccagggagcatacactggtttaccaaacaaaaaacccaacgtgcccaccattaggacagcaagggtacaagggccagggttcgattacgcagtggctatggctaaaagaaacattgttacagcaactactagcaagggagagttcactatgttaggagtccacgacaacgtggctattttaccaacccacgcttcacctggtgaaagcattgtgatcgatggcaaagaagtggagatcttggatgccaaagcgctcgaagatcaagcaggaaccaatcttg-aaatcactataatcactctaaagagaaatgaaaagttcagagacattagaccacatatacctactcaaatcactgagacaaatgatggagtcttgatcgtgaacactagcaagtaccccaatatgtatgttcctgtcggtgctgtgactgaacagggatatctaaatctcggtgggcgccaaactgctcgtactct-aatgtacaactttccaaccagagcaggacagtgtggtggagtcatcacatgtactgggaaagtcatcgggatgcatgttggtgggaacggttcacacgggtttgcagcggccctgaagcgatcatacttcactcagagtcaaggtgaaatccagtggatgagaccttcaaaagaagtgggatacccgatcataaatgctccgtccaaaaccaaacttgaacccagcgcttttcactatgtgtttgaaggggtgaaggaaccagcagtccttaccaaaaatgatcccaggctcaggacagactttgaagaggcaatattctctaagtatgtaggcaacaagatcactgatgtggatgagtacatgaaagaggcagtggatcattacgctggccaactcatgtctctggacatcaacacagaacaaatgtgcttggaggacgccatgtacggcaccgatggcctggaagcacttgacttgac-cactagtgctggataccc-ttatgtagcaatgggaaa-gaaaaagagagacatcttgaataagcagactagagacaccaaggaaatgcggagactcttagatacttatggaattaacttacctcttgtaacatatgttaaagatgaactaaggtcaaaaactaaggtggagcagggaaaatccagattgattgaagcctccagtttgaatgattcagtggccatgagaatggcatttggaaatctctatgcagcatttcacaaaaacccaggagttgtcactggcagtgcagttggttgtgatccagatctattttggagcaagatcccagtgctaatggaagagaagctctttgcttttgactacacagggtatgatgcatctctcagccctgcttggttcgaggcactaaagatggtgcttgagaaaatcggattcggagacagagttgactacatcgactacctaaaccactcacaccacctgtacaagaataaaacatactgtgtcaagggcggtatgccatctggttgctcaggcacttcaatttttaactcaatgattaacaacttgattatcaggacactcttactgaaaacctacaagggcatagatttagaccacctaaaaatgattgcctatggtgatgatgtaattgcttcctacccccatgaagttgacgctagtctcctagcccaatcaggaaaagactatggactaactatgactccagctgacaaatcagctatatttgaaacagtcacatgggagaatgtaacattcttgaagagattcttcagggcagacgagaaatacccatttcttatccatccagtaatgccaatgaaggaaattcatgaatcaattagatggacaaaagatcctagaaacactcaggatcacgttcgctctctgtgcctattagcttggcacaatggcgaagaagaatataacaaattcctagctaaaatcaggagtgtgccaattggaagagctttactgctcccagagtactcaacattgtaccgccgttggcttgactcattttag--taaccctacctcagtcgaatt-ggatt-gggtcatactgctgtaggggtaaatttttctttaattcggag---------------------------------------------------------------
>JX275266.1_Human_poliovirus_2_strain_NIE0911443_complete_genome
----ttaaaac-agctctggggttgtacccaccccagaggcccacgtggcggctagcactccggtattacggtacccttgtgcgcctg-ttttata-ct-cc-c-ct--c--ccgc---aac-ttagaagcacg--aaa-c------caagttcaatag-aa-g-ggggtacaaa-ccagtaccactacgaacaagcacttctgtttccccggtgacattgca-taaactg-ctcacgcggttgaaagtgatcgatccgttacccgcttgtgtacttcgaaaagcctagtatcgccttggaatcttcgacgcgttgcgctcagcacccgacc-ccggggtgtagcttaggctgatgagtctggacattcctcactggtgacggtggtccaggctgcgttggcggc--ctacctatgg-ctaacgccataggacgttagatgtg-aacaaggtgtgaagagcctattgagctacataagagtcctccggcccctgaatgcggctaatcctaaccacggagcaggcgg-tcgcgaaccagtgactggcttgtcgtaacgtgcaagtctgtggcggaa-ccgactactttgggtgtccgtgtttcc-t-gtta-tttttat-c--atggctgcttatggtgacaa-tcagag------attgttattataaagcgaattggattggccatccggtgagtgttgtgtcaggtatacaactgttt-gttggaa-ccactgtg-----------------ttagcttt-------------act-tctcatttaaccaattaatcaaaaacaatacgaggata--------------aaacaacaatact------aca---atgggcgcccaagtttcatcacagaaagttggagcccacgaaaattcaaacagagcctatggcgggtccaccatcaattacactacaatcaattactatagggactctgcaagcaatgcagcaagcaagcaagattttgcacaagatccgtccaagttcaccgaacccattaaggacgtccttattaagaccgctcccatgctaaactccccaaacattgaggcgtgtggttatagtgacagggtaatgcagctaactctgggcaattcaacgatcaccacccaagaagcggccaattctgttgttgcctacggtagatggcctgaatacatcagagataccgaggcaaatcctgtagaccaaccaaccgagcccgatgtggccgcgtgcaggttctacacattagataccgtcacttggcgcaaggagtccagagggtggtggtggaaactaccagacgc---tttaaaagacatggggttatttggtcaaaacatgttttatcactatcttgggagggctggctacacagtgcacgtacagtgcaacgcttcaaagtttcatcaaggagctctaggggtgtttgcagttccagaaatgtgtttagctggtgacag---cacaactcacatgttcacaaagtacgagaatgcgaatccaggcgaaaaaggaggtgaattcaaagggagtttcacccttgataccaacaccactaaccctgcacggaacttctgcccagttgattacctcttcgggagtggagtgctggtagggaatgcatt-tgtttatccacatcaaataataaacctgcgcac--------taacaactgtgctacgttagtattgccctatgtaaactcactctcaatagatagcatgacaaagcacaacaattgggggatcgctatcctccccctggcgccactagactttgccactgaatcttccactgagatacccattacactgaccattgctcccatgtgctgcgaattcaatggtttacgcaacattactgtgccaagaacccaaggattaccagtcctgaacactccagggagtaaccagtacctgaccgcagacaattaccagtctccgtgtgcgatacctgagtttgatgtcactccacccatagacataccaggggaggtgcgcaacatgatggaattggcggaaatagacaccatgatacccctcaacttgacaagtcaacgcaagaacacaatggacatgtatagagtcgagttgagcg---acacgg----ctcactctgacacgccgatcttgtgtctctcgttgtcccccgcttcagaccccaggttggcacacactatgttgggtgagatattaaattactacacacactgggcagggtccttgaaatttacctttctcttttgcggctcaatgatggccaccggaaagttattggtttcttacgcaccacccggagcagaggcccccaagagtcgcaaagaagcaatgcttgggacacatgtgatatgggacattgggttgcagtcttcatgcactatggtggtaccttggatcagtaataccacatacagacaaaccatcaacgatagtttcacagaaggtggctacattagcatgttctatcaaactagggttgttgtcccgttgtccacacccagaaggatggacatcctgggttttgtgtcagcttgcaatgacttcagtgtgcgcttactgcgagatacaacacacattagtcaagaggctatg---------ccacaagga---attggtgacatgattgagggggccattgaagggattactaaaa-------------------atgcattggttcccccgacttccaccaacagcctgcctgacacaaagccga-gcggtccagcccactccaaggagatacctgcattgacagccgtggagacaggggctaccaatccgttggtgccttcggacaccgtgcaaacgcgccatgtcatccagagacgaacgcgatcagagtccacggttgagtcattctttgcaagaggggcttgcgtagctatcattgaggtgga------caatgatgcaccgacgaagcgcgccag---cagattgttttcggtttggaaaataacttacaaagatactgttcaactgagacgcaaactggaatttttcacatattcgagatttgacatggagttcacttttgtggtcacctcaaactacactgatgcaaataacggacatgcattgaaccaagtttatcagataatgtatataccacccggagcacctatccctggtaaatggaatgactatacgtggcagacgtcctctaacccgtcggtgttttacacctatggggcgcccccagcaagaatatcagtgccctatgtgggaattgctaatgcgtattcccacttttatgatgggtttgcaaaagtaccactagcgggtcaagcctcaactgaa---ggcgattcgttgtacggtgctgcctcactgaatgattttggatcactggctgttcgcgtggtaaatgatcacaaccccacgcggctcacctccaagatcagagtgtacatgaagccaaagcatgtcagagtctggtgcccacgacctccacgagcagtcccatacttcggaccaggtgttgattataaagatgg---gctcaccccacta---ccagaaaagggattaacgactt---atggatttggacaccaaaacaaagctgtgtacacagctggctacaaaatttgcaattaccacctagctacacaagaagacttgcaaaacgccgtgagtgtcatgtggaacagagacctcttagtggctgaatcaagggcccttggcaccgacttgattgcaaggtgcagctgtaacacgggtgtgtactactgtgaatccaggagaaaatattatccagtttctttcattgggcccaccttccaatacatggaagccaatgaatattacccggctagatatcaatcacacatgcttattggtcatgggtttgcatcaccgggtgattgtggtggcatacttagatgtcaacacggggtgataggaataatcactgctggtggggaaggcttggttgcattttcagacattagagacctgtatgcttatgaggaggaagctatggagcagggcatttccaactatattgagtcacttggtgctgcatttggtagtggattcactcaacaaattggtgataaagtttccgagctaaccagcatggtaactagcaccattacagagaagttgcttaaaaacttaattaaaattatctcatcacttgtgatcattaccaggaattatgaggacactaccacagtgcttgccaccctcgccctccttgggtgcgacatctcaccgtggcagtggctaaagaagaaggcatgtgacatcctggaaattccatacgccatcaaacaaggagatagttggttgaagaaattcactgaggcatgtaatgctgcaaagggactggagtgggtgtccaataagatatccaaattcattagttggttgcaggataaaatcatcccacaagcgagagacaaattagagtttgtcactaaactaaagcaattagaaatgcttgaaaatcagatttccaccatacaccaatcttgtccaagtcaagaacatcaggagatcttattcaacaatgtgcggtggctatctattcagtccaagaggtttgcaccactatatgcacatgaagctaaaaggattcaaaagctggagcataccataaataactacatacagttcaagagcaaacaccgtattgaaccagtatgtttgctagtacatggcagccccggaacaggtaaatctgtagcaaccaacctgattgctagagccatagctgaaagagaaaacacgtccacgtactcgctacccccggatccatcacactttgacggatacaaacaacagggagtggtgattatggacgacctgaatcaaaacccagatggtgcggacatgaagctgttctgtcagatggtatcaacagtggagtttataccacccatggcgtccctggaggagaaaggaatcctgtttacttcaaattacgttctagcatccacgaactcaagcagaatttccccccccactgtggcacacagtgatgcactagccaggcgctttgcgttcgacatggacattcaggtcatgaatgagtattctagagatgggaaattgaacatggccatggctactgaaatgtgt-aagaactgtcaccaaccagcaaa--ctttaagagatgctgtcctttagtgtgtggtaaggcaattcaattaatggacaaatcttccagagttagatacagtattgaccagatcactacaatgatcatcaatgagagaaacagaagatccaacattggcaattgtatggaggctttgttccaaggaccaccccagtataaagacttgaagattgacatcaagacgagtccccctcctgaatgcatcaatgacttgctccaagcagttgactcccaggaggtgagggattactgtgagaagaagggttggatagtcaacatcacc-----------agccaggttcaaacagaaaggaacatcaacagggcaatgacaatcctacaagcggtgacaaccttcgccgcagtggctggagttgtctatgtcatgtataaactgtttgctggacaccagggagcatacactggtttaccaaacaaaaaacccaacgtgcccaccattaggacagcaaaggtacaagggccagggttcgattacgcagtggctatggctaaaagaaacattgttacagcaactactagcaagggagagttcactatgttaggagtccacgacaacgtggctattttaccaacccacgcttcacctggtgaaagcattgtgattgatggcaaagaagtggagatcttggatgccaaagcgctcgaagatcaagcaggaaccaatcttg-aaatcactataatcactctaaagagaaatgaaaagttcagagacattagaccacatatacctactcaaattactgagacaaatgatggagtcttgatcgtgaacactagcaagtaccccaatatgtatgttcctgtcggtgctgtgactgaacagggatatctaaatctcggtgggcgccaaactgctcgtactct-aatgtacaactttccaaccagagcaggacagtgtggtggagtcatcacatgtactgggaaagtcattgggatgcatgttggtgggaacggttcacacgggtttgcagcggccctgaagcgatcatacttcactcagagtcaaggtgaaatccagtggatgagaccttcgaaggaagtgggatatccaatcataaatgccccgtccaaaaccaagcttgaacccagtgctttccactatgtgtttgaaggggtgaaggaaccagcagtcctcactaaaaacgatcccaggcttaagacaaactttgaggaggcaattttctccaagtacgtgggtaacaaaattactgaagtggatgagcacatgaaagaggcagtagaccactatgctggccagctcatgtcactagacatcaacacagaacaaatgtgcttggaggatgccatgtatggcactgatggtctagaagcacttgatttgtc-caccagtgctggctaccc-ttatgtagcaatgggaaa-gaagaagagagatattttgaacaaacaaaccagagacactaaggaaatgcaaaaactgcttgacacatatggaatcaacctcccactggtaacttatgtaaaggatgaacttagatccaaaacaaaggttgagcaagggaaatccagattaattgaagcttctagtttgaatgactcagtggcaatgagaatggcttttgggaacctatatgctgcttttcacaaaaacccaggagtgataacaggttcagcagtagggtgcgatccagatttattttggagcaaaattccggtattgatggaagagaagctatttgcctttgactacacagggtatgatgcatctctcagccctgcttggttcgaggcactaaagatggtgcttgagaaaatcggattcggagacagagttgactacatcgactacctaaaccactcacaccacctgtacaagaataaaacatactgtgtcaagggcggtatgccatctggttgctcaggcacttcaatttttaactcaatgattaacaacttgattatcaggacactcttactgaaaacctacaagggcatagatttagaccacctaaaaatgattgcctatggtgatgatgtaattgcttcctacccccatgaagttgacgctagtctcctagcccaatcaggaaaagactatggactaactatgactccagctgacaaatcagctatatttgaaacagtcacatgggagaatgtaacattcttgaagagattcttcagggcagacgagaaatacccatttcttattcatccagtaatgccaatgaaggaaattcatgaatcaattagatggacaaaagatcctaggaacactcaggatcacgttcgctctctgtgcctattagcttggcacaatggcgaagaagaatataacaaattcctagctaaaatcaggagtgtgccaattggaagagctttattgctcccagagtactcaacattgtaccgccgttggcttgactcattttag--taaccctacctcagtcgaatt-ggatt-gggtcatactgctgtaggggtaaatttttctttaattcggaga--------------------------------------------------------------
>KJ419273.1_Human_poliovirus_2_isolate_CHN15261/Sichuan/CHN/2011_complete_genome
----tttaaac-agctctggggttgtacccaccccagaggcccacgtggcggctagcactccggtattacggtacccttgtgcgcctg-ttttata-ct-cc-c-ct--c--ccgt---aac-ttagaagcacg--aaa-c------caagttcaatag-aa-g-ggggtacaaa-ccagtaccactacgaacaagcacttctgtttccccggtgacatcgca-tagactg-ctcacgcggttgaaagtgatcgatccgttacccgcttgtgtacttcgaaaagcctagtatcgccttggaatcttcgacgcgttgcgctcagcacccgacc-ccggggtgtagcttaggctgatgagtctggacattcctcaccggtgacggtggtccaggctgcgttggcggc--ctacctatgg-ctaacgccataggacgctagatgtg-aacaaggtgtgaagagcctattgagctacataagagtcctccggcccctgaatgcggctaatcctaaccacggagcaggcgg-tcgcgaaccagtgactggcttgtcgtaacgcgcaagtctgtggcggaa-ccgactactttgggtgtccgtgtttcc-t-gtta-tttttat-c--atggctgcttatggtgacaa-tcagag------attgttatcataaagcgaattggattggccatccggtgagtgttgtgtcaggtatacaactgttt-gttggaa-ccactgtg-----------------ttagtttt-------------act-tctcatttaaccaattaatcaaaaacaatacgaggata--------------aaacaacaatact------aca---atgggtgcccaagtttcatcacagaaagttggagcccacgaaaattcaaacagagcctatggcgggtccaccatcaattacactacaatcaattactatagggactctgcaagcaatgcagcaagcaagcaagattttgcacaagatccgtccaagttcaccgaacccattaaggacgtcctcattaagaccgctcccatgctaaactccccaaacattgaggcgtgtggttatagcgacagggtaatgcagctaactctgggcaattcaacgatcaccacccaagaagcggccaattctgttgttgcctacggtagatggcctgaatacatcagagataccgaggcaaatcctgtagaccaaccaaccgagcccgatgtagccgcgtgcaggttctacacattagataccgtcacttggcgcaaggagtccagagggtggtggtggaaactaccagacgc---tttaaaagacatggggttatttggtcaaaacatgttttatcactatcttgggagggctggctacacagtgcacgtacagtgcaatgcttcaaagtttcatcaaggagctctaggggtgtttgcagttccagaaatgtgtttagctggtgatag---cacaactcacatgttcacaaagtacgagaatgcgaatccaggcgaaaaaggaggtgaattcaaagggagtttcacccttgataccaacgccactaaccctgcacggaacttctgcccagttgattacctcttcgggagtggagtgctggtagggaatgcatt-tgtttatccacatcaaataataaacctgcgcac--------caacaactgtgctacgctagtattgccctatgtaaactcactctcaatagatagcatgacaaagcacaacaactgggggatcgctatcctccccctggcgccactagactttgccactgaatcttccactgagatacccattacactgaccattgctcccatgtgctgcgaattcaatggtttacgcaacatcactgtgccaagaacccaaggattaccagtcctgaacactccagggagtaaccagtacctgactgcagacaattaccagtctccgtgtgcgatacctgagtttgatgtcactccacccatagacataccaggggaggtgcgcaacatgatggaattggcggaaatagacaccatgatacccctcaacttgacaagtcaacgcaagaacacaatggacatgtatagagtcgagttgagcg---acacgg----ctcactctgacacgccgatcttgtgtctctcgttgtcccccgcttcagaccccagattggcacacactatgttgggtgagatattaaattactacacacactgggcagggtccttgaaatttacctttctcttttgcggctcaatgatggccaccggaaagttattggtttcttacgcaccacccggagcagaggcccccaagagtcgcaaagacgcaatgcttgggacacatgtgatatgggacattgggttgcagtcttcatgcactatggtggtaccttggatcagtaataccacatacaggcaaaccatcaacgatagtttcacagaaggtggctacattagcatgttctatcaaactaaggttgttgtcccgttgtccacacccagaaagatggacatcctgggttttgtgtcagcttgcaatgacttcagtgtgcgcttactgcgagatacaacacacattagtcaagaggctatg---------ccacaagga---attggtgacatgattgagggggccgttgaagggattactaaaa-------------------atgcattggttcccctgacttccaccaatagcctgcctgacacaaagccga-gcggtccagcccactccaaggagatacctgcattgacagccgtggagacaggggctaccaatccgttggtgccttcggacaccgtgcaaacgcgccatgtcatccagagacgaacgcgatcagagtccacggttgagtcattctttgcaagaggggcttgcgtggctatcattgaggtgga------caatgatgcaccgacaaagcgcgccag---cagattgttttcggtttggaaaataacttacaaagatactgttcaactgagacgcaaactggaatttttcacatattcgagatttgacatggagttcacttttgtggtcacctcgaactacactgatgcaaataacggacatgcattgaaccaagtttatcagataatgtatataccacccggagcacccatccctggtaaatggaatgactatacgtggcagacgtcctctaacccgtcggtgttttacacctatggggcgcccccagcaagaatatcagtgccctacgtgggaattgctaatgcgtattcccacttttatgatgggtttgcaaaagtaccactagcgggtcaagcctcaactgaa---ggcgattcgttgtacggtgctgcctcattgaatgattttggatcactggctgttcgcgtggtaaatgatcacaaccccacgcggctcacctccaagatcagagtgtacatgaagccaaagcatgtcagagtctggtgcccacgacctccacgagcagtcccatacttcggaccaggtgttgattataaagatgg---gctcaccccacta---ccagaaaagggattaacgactt---atggatttggacaccaaaacaaagctgtgtacacagctggctacaaaatttgcaattaccacctagctacacaagaagacttgcaaaatgccgtgagtgtcatgtggaacagagacctcttagtggctgaatcaagggcccttggcaccgactcgatcgcaaggtgcagctgtaacacgggtgtgtactactgtgaatccaggaggaaatattatccagtttctttcattgggcccaccttccaatacatggaagccaatgaatattacccggctagatatcaatcacacatgcttattggtcatgggtttgcatcaccgggtgattgtggtggcatacttagatgtcaacacggggtgataggaataatcactgctggtggggaaggcttggttgcattttcagacattagagacctgtatgcttatgaggaggaagctatggagcagggcatttccaactatattgagtcacttggtgctgcatttggtagtggattcactcaacaaattggtgataaagtttccgagctaaccagcatggtaactagcaccattacagagaagttgcttaaaaacttaatcaaaattatctcatcacttgtgatcattaccaggaattatgaggacactaccacagtgcttgccaccctcgccctccttgggtgcgacatctcaccgtggcagtggctaaagaagaaggcatgtgacatcctggaaattccatacgccatcaaacaaggagatagttggttgaagaaattcactgaggcatgtaatgctgcaaagggactggagtgggtgtccaacaagatatccaaattcattagttggttgcaggataaaatcatcccacaagcgagagacaaattagagtttgtcactaaactaaagcaattagaaatgcttgaaaatcagatttccaccatacaccaatcttgtccaagtcaagaacatcaggagatcttattcaacaatgtgcggtggctatctatccagtccaagaggtttgcaccactatatgcacatgaagctaaaaggattcaaaagctggagcataccataaataattacgtacagttcaagagcaagcaccgtattgagccagtatgtttgttagtacatgggagcccaggtacaggaaaatcagttgcgaccaacctgattgctagagccatagctgagaaagagaacacctccacctactcgctaccaccggacccgtctcactttgatggatacaaacaacaaggtgtggttatcatggacgacctaaaccaaaacccggatggggcagatatgaagctcttttgtcaaatggtgtccactgtggagtttatcccacctatggcctcgctggaagagaaaggcattctgttcacatccaactacgttttagcctccaccaactccagtcggatcacaccacccacggtggctcacagtgatgcgctggccaggagattcgcatttgacgtggacatacaagtcatgagcgagtactccagagacggaaagctcaacatggcaatggctactgaaatgtgc-aaaaactgtcatcaaccagcaaa--cttcaaaagatgttgtcctttagtgtgtggcaaggcaattcagttaatggataaatcttccagggttagatacagcattgatcagatcactacaatgattgttaatgagagaaacagaagatcaaacattggtaattgcatggaagctctattccagggaccactgcagtataaagatctaaaaatagatgttaagaccagtccccctccggagtgtatcaacgatttgctccaggcagttgattcccaggaagtgagagattactgtgaaaagaaaggctggattgttaacattacc-----------agtcaggttcaaacagagagaaacattaaccgagcaatgaccattttgcaggcagtgacaactttcgccgcagtggctggtgtcgtgtacgtcatgtacaagttattcgctggacaccagggagcatacactggtctgccaaacaaaagacccaatgtgcccaccattaggacagcaaaagtgcaagggcctgggtttgactatgcagtggctatggctaaaagaaacattgttacagcaactactagcaaaggggagttcacaatgctaggagtccacgacaacgtggccattttaccaactcatgcctcacctggtgagagtattgtaattgatggcaaagaggttgaaatcctagacgctaaagccctcgaagatcaagcaggcactaatctgg-aaatcaccataataaccctcaaaagaaatgaaaagttcagagatatcagacaacacatacccactcaaatcaccgagacgaatgatggagttctgattgtgaacactagtaagtaccccaacatgtacgttcctgtcggtgctgtgactgagcagggatacctaaatctcggtgggcgccagactgctcgtactct-aatgtacaactttccaaccagagctggtcagtgtggtggagtcatcacatgcactgggaaagtcatcgggatgcacgttggtgggaatggttcacatgggtttgcagcggccctgaagcggtcatacttcactcagagccaaggtgaaatccagtggatgagaccatcaaaggaggcagggtatccaattataaacgccccaaccaagaccaagctcgagcccagtgctttccactatgtgtttgaaggagtaaaggaaccagcagtcctcacaaagaatgatcccagactcaaaacagactttgaagaagcaatcttctctaagtatgtagggaacaagatcactgaggtggatgagtacatgaaagaggcagtggaccattatgctggacaacttatgtcgctggatatcagcacagagcaaatgtgtctagaagacgccatgtatggtactgatggtctggaggcgctagatctgtc-taccagtgccgggtaccc-ctacgtggcaatggggaa-gaagaagagagatatcctaaacaagcaaaccagagacaccaaagaaatgcaaagacttttggacgcttatggaatcaacctaccattagtgacatatgtcaaagacgagctgaggtccaaaacaaaagtggaacagggaaaatccagactgatagaagcttccagtctaaatgactcagtggccatgagaatggcatttggaaacctttatgcagcattccacaggaatccaggggtcgtcactggtagtgcagttggatgcgatccagacctattctggagcaagatcccagtgttgatggaagaaaagctatttgcctttgattacacaggatacgacgcatcacttagcccagcttggtttgaggcactcaagatggtgttagagaaaattggttttggagatagagtggattacatagactaccttaaccattcacaccacttgtacaaaaacaagatatattgtgttaagggcggcatgccatctggctgctccggcacttcaatttttaattcaatgattaacaatttgatcattaggacgcttttactgaaaacctacaagggcatagatttggaccacttaaaaatgattgcctatggtgacgatgtaatagcttcctatccccatgaggttgacgctagtctcctagcccaatcaggaaaagactatggactaaccatgactccggcagataaatctgccacttttgagacagtcacatgggagaatgtaactttcttgaaaagattcttcagagcagatgagaaataccccttcctcatacatccagtaatgccaatgaaggaaattcatgaatcaatcagatggacaaaagatcctcggaatacgcaggaccatgtacgctccttgtgtctattggcttggcataacggggaaggagaatacaacaaatttttagctaaaattaggagtgtgccaatcggaagagctttgttgctcccagagtactcaacattgtaccgccgttggcttgactcattttag--taaccctacctcagtcgaatt-ggatt-gggtcatactgttgtaggggtaaatttttctttaattcggag---------------------------------------------------------------
>JX274981.1_Human_poliovirus_2_strain_NIE0511440_complete_genome
----ttaaaac-agctctggggttgtacccaccccagaggcccacgtggcggctagcactccggtattacggtacccttgtgcgcctg-ttttata-ct-cc-c-ct--c--ccgc---aac-ttagaagcacg--aaa-c------caagttcaatag-aa-g-ggggtacaaa-ccagtaccactacgaacaagcacttctgtttccccggtgacattgca-tagactg-ctcacgcggttgaaagtgatcgatccgttacccgcttgtgtacttcgaaaagcctagtatcgccttggaatcttcgacgcgttgcgctcagcacccgacc-ccggggtgtagcttaggctgatgagtctggacattcctcaccggtgacggtggtccaggctgcgttggcggc--ctacctatgg-ctaacgccataggacgctagatgtg-aacaaggtgtgaagagcctattgagctacataagagtcctccggcccctgaatgcggctaatcctaaccacggagcaggcgg-tcgcgaaccagtgactggcttgtcgtaacgcgcaagtctgtggcggaa-ccgactactttgggtgtccgtgtttcc-t-gtta-tttttat-c--atggctgcttatggtgacaa-tcagag------attgttatcataaagcgaattggattggccatccggtgagtgttgtgtcaggtgtacaactgtta-gttggaa-ccactgtg-----------------ttagcttt-------------act-tctcatttaaccaattaatcaaaaacaatacgaggata--------------aaacaacaatact------aca---atgggcgcccaagtttcatcacagaaagttggagcccacgaaaattcaaacagagcctatggcgggtccaccatcaattacactacaatcaattactatagggactctgcaagcaatgcagcaagcaagcaagattttgcacaagatccgtccaagttcaccgaacccattaaggacgtccttattaagaccgctcccatgctaaactccccaaacattgaggcgtgtggttatagtgacagggtaatgcagctaactctgggcaattcaacgatcaccacccaagaagcggccaattctgttgttgcctacggtagatggcctgaatacatcagagataccgaggcaaatcctgtagaccaaccaaccgagcccgatgtagccgcgtgcaggttctacacattagacaccgtcacttggcgcaaggagtccagagggtggtggtggaaactaccagacgc---tttaaaagacatggggttatttggtcaaaacatgttttatcactatcttgggagggctggctacacagtgcacgtacagtgcaatgcttcaaagtttcatcaaggagctctaggggtgtttgcagttccagaaatgtgtttagctggtgatag---cacaactcacatgtttacaaagtacgagaatgcgaatccaggcgaaaaaggaggtgaattcaaagggagtttcacccttgataccaacgccactaaccctgcacggaacttctgcccagttgattacctcttcgggagtggagtgctggtagggaatgcgtt-tgtttatccacatcaaataataaacctgcgcac--------taacaactgtgctacgctagtattgccctatgtaaactcactctcaatagatagcatgacaaagcacaacaactgggggatcgctatcctccccctggcgccactagactttgccactgaatcctccactgagatacccattacactgaccattgctcccatgtgctgcgaattcaatggtttacgcaacatcactgtgccaagaacccaaggattaccagtcctgaacactccagggagtaaccagtacctgaccgcggacaattaccagtctccgtgtgcgatacctgagtttgatgtcactccacccatagacataccaggggaggtgcgcaacatgatggaattggcggaaatagacaccatgatacccctcaacttgacaagtcaacgcaagaacacaatggacatgtatagagtcgagttgagcg---acacgg----ctcactctgacacgccgatcttgtgtctctcgttgtcccccgcttcagaccccagattggcacacactatgttgggtgagatattaaattactacacacactgggcagggtccttgaaatttacctttctcttttgcggctcaatgatggccaccggaaagttattggtttcttacgcaccacccggagcagaggcccccaagagtcgcaaagaagcaatgcttgggacacatgtgatatgggacattgggttgcagtcttcatgcactatggtggtaccttggatcagtaataccacatatagacaaaccatcaacgatagtttcacagaaggtggctacattagcatgttctatcaaactagggttgtcgtcccgttgtccacacccagaaagatggacatcctgggttttgtgtcagcttgcaatgacttcagtgtgcgcttactgcgagatacaacacacattagtcaagaggctatg---------ccacaagga---attggtgacatgattgagggggccgttgaagggattactaaaa-------------------atgcattggttcccccgacttccaccaatagcctgcctgacacaaagccga-gcggtccagcccactccaaggagatacctgcattgacagccgtggagacaggggctaccaatccgttggtgccttcagacaccgtgcaaacgcgccatgtcatccagagacgaacgcgatcagagtccacggttgagtcattctttgcaagaggggcctgcgtggctatcattgaggtgga------caatgatgcaccgacaaagcgcgccag---cagattgttttcggtttggaaaataacttacaaagatactgttcaactgagacgcaaactggaatttttcacatattcgagatttgacatggagttcacttttgtggtcacctcaaactacactgatgcaaataacggacatgcattgaaccaagtttatcagataatgtatataccacccggagcacctatccctggtaaatggaatgactacacgtggcagacgtcctctaacccgtcggtgttttacacctatggggcgcccccagcaagaatatcagtgccctacgtgggaattgctaatgcgtattcccacttttatgatgggtttgcaaaggtaccactagcgggtcaagccccaactgaa---ggcgattcgttgtacggtgctgcctcactgaatgattttggatcactggctgttcgcgtggtaaatgatcacaaccccacgcggctcacctccaagatcagagtgtacatgaagccaaagcatgtcagagtctggtgcccacgacctccacgagcagtcccatacttcggaccaggtgttgattataaagatgg---gctcaccccacta---ccagaaaagggattaacgactt---atggatttggacaccaaaacaaagctgtgtacacagctggctacaaaatttgcaattaccacctagctacacaagaagacttgcaaaatgccgtgagtgtcatgtggaacagagacctcttagtggctgaatcaagggcccttggcaccgattcgatcgcaaggtgcagctgtaacacgggtgtatactactgtgaatccaggagaaaatattatccagtttctttcattgggcccaccttccaatacatggaagccaatgaatattacccggctagatatcaatcacacatgcttattggtcatgggtttgcatcaccgggtgattgtggtggcatacttagatgtcaacacggggtgataggaataatcactgctggtggggaaggcttggttgcattttcagacattagagacctgtatgcttatgaggaggaagctatggagcagggcatttccaactatattgagtcacttggcgctgcatttggtagtggattcactcaacaaattggtgataaagtttccgagctaaccagcatggtaactagcaccattacagagaagttgcttaaaaacttaatcaaaattatctcatcacttgtgatcattaccaggaattatgaggacactaccacagtgcttgccaccctcgccctccttgggtgcgacatctcaccgtggcagtggctaaagaagaaggcatgtgacatcctggaaattccatacgccatcaaacaaggagatagttggttgaagaaattcactgaggcatgtaatgctgcaaagggactggagtgggtgtctaataagatatccaaattcattagttggttgcaggataaaatcatccctcaagcgagagacaaattagagtttgtcactaaactaaagcaattagaaatgcttgaaaatcagatttccaccatacaccaatcttgtccaagtcaagaacatcaggagatcttattcaacaatgtgcggtggctatctatccagtccaagaggtttgcaccactatatgcacatgaagctaaaaggattcaaaagctggagcataccataaataattacgtacagttcaagagcaagcaccgtattgagccagtatgtttgttagtacatggcagtccagggacaggaaaatcagttgcaaccaatctaattgctagagcaatagccgagaaagagaacacctccacatactcactgccacctgatccgtctcactttgatggctacaagcaacagggtgtggttattatggatgacctaaaccaaaatccagacggagcagacatgaaacttttttgtcaaatggtgtccactgtggagtttattccaccgatggcctcgctagaagagaaaggcattttgttcacatctaattacgttttagcctccaccaactccagtcggatcacaccacccacggtggctcacagtgatgcgctggcaaggagattcgcatttgacgtggacatacaagtcatgagcgagtactccagagacggaaagctcaacatggcaatggctactgaaatgtgc-aaaaactgtcatcaaccagcaaa--cttcaaaagatgttgtcctttagtgtgtggcaaggcaattcagttaatggataaatcttccagggttagatacagcattgatcagatcactacaatgattgttaatgagagaaacagaagatcaaacattggtaattgcatggaagctctattccagggaccactgcagtataaagatctaaaaatagatgttaagaccagtccccccccggagtgtatcaacgatttgctccaggcagttgattcccaggaagtgagagattactgtgaaaagaaaggctggattgttaacattacc-----------agtcaggttcaaacagagaggaacatcaaccgggcgatgactatcctacaagcagtaactactttcgctgcagtagccggtgtcgtgtacgtcatgtacaagttattcgctggacaccagggagcatacactggtctgccaaacaaaaggcccaatgtgcccaccattagagcagcaaaagtgcaagggcctgggtttgactatgcagtggctatggctaaaagaaacattgttacagcaactactagcaaaggggagttcacaatgctaggagtccacgacaacgtggccattttaccaactcatgcctcacctggtgagagtattgtaattgatggcaaagaggttgaaatcctagacgctaaagccctcgaagatcaggcaggcactaatctgg-aaatcaccataataaccctcaaaagaaatgaaaagttcagagatatcagacaacacatacccactcaaatcaccgagacgaatgatggagttctgattgtgaacactagtaagtaccccaacatgtatgttcctgtcggtgctgtgactgagcagggatacctaaatctcggtgggcgccagactgctcgtactct-aatgtacaactttccaaccagagctggtcagtgtggtggagtcatcacatgcactgggaaagtcatcgggatgcacgttggtgggaatggttcacatgggtttgcagcggccctgaagcggtcatacttcactcagagccaaggtgaaatccagtggatgagaccatcaaaggaggcagggtatccaattataaacgccccaaccaagaccaagctcgagcccagtgctttccactatgtgtttgaaggagtaaaggaaccagcagtcctcacaaagaatgatcccagactcaaaacagactttgaagaagcaatcttctctaagtatgtaggaaacaagatcactgaagtggatgagtacatgaaagaggcagtggaccattatgctggacaacttatgtcgctggatatcagcacagagcaaatgtgtctggaagacgccatgtatggtactgatggtctggaggcgctagatctgtc-taccagtgccgggtaccc-ctacgtggcaatggggag-gaagaagagagatatcctaaacaagcaaaccagagacaccaaagaaatgcaaagacttttggacgcttacggaatcaacctaccattagtgacatatgtcaaggacgagctgaggtccaaaacaaaagtggaacagggaaaatccagactgattgaagcttccagtctaaatgactcagtggccatgagaatggcatttggaaacctttatgcagcattccacaggaatccaggggtcgtcactggtagtgcagttggatgcgatccagacctattctggagcaagatcccagtgttgatggaagaaaagctatttgcctttgattacacaggatacgacgcatcacttagcccagcttggtttgaggcactcaagatggtgttagagaaaattggttttggagatagagtggattacatagactaccttaaccattcacaccacttgtacaaaaacaagatatattgtgttaagggcggcatgccatctggctgctccggcacttcaatttttaattcaatgattaacaatttgatcattaggacgcttttactgaaaacctacaagggcatagatttggaccacttaaaaatgattgcctatggtgacgatgtaatagcttcctatccccatgaggttgacgctagtctcctagcccaatcaggaaaagactatggactaaccatgactccggcagataaatctgccacttttgagacagtcacatgggagaatgtaactttcttgaaaagattcttcagagcagatgagaaataccccttcctcatacatccagtaatgccaatgaaggaaattcatgaatcaatcagatggacaaaagatcctcggaatacgcaggaccatgtacgctccttgtgtctattggcttggcacaacggggaagaagaatacaacaaatttttagctaaaattaggagtgtgccaatcggaagagctttgttgctcccagagtactcaacattgtaccgccgttggcttgactcattttag--taaccctacctcagtcgaatt-ggatt-gggtcatactgttgtaggggtaaatttttctttaattcggag---------------------------------------------------------------
>HM107833.1_Human_poliovirus_2_isolate_CHN1078_complete_genome
----ttaaaac-agctctggggttgtacccaccccagaggcccacgtggcggctagcactccggtattacggtacccttgtgcgcctg-ttttata-ct-cc-c-ct--c--ccgc---aac-ttagaagcacg--aaa-c------caagttcaatag-aa-g-ggggtacaaa-ccagtaccactacgaacaagcacttctgtttccccggtgacattgca-tagactg-ctcacgcggttgaaagtgatcgatccgttacccgcttgtgtacttcgaaaagcctagtatcgccttggaatcttcgacgcgttgcgctcagcacccgacc-ccggggtgtagcttaggctgatgagtctggacattcctcaccggtgacggtggtccaggctgcgttggcggc--ctacctatgg-ctaacgccataggacgctagatgtg-aacaaggtgtgaagagcctattgagctacataagagtcctccggcccctgaatgcggctaatcctaaccacggagcaggcgg-tcgcaaaccagtgactggcttgtcgtaacgcgcaagtctgtggcggaa-ccgactactttgggtgtccgtgtttcc-t-gtta-tttttat-c--atggctgcttatggtgacaa-tcagag------attgttatcataaagcgaattggattggccatccggtgagtgttgtgtcaggtatacaactgttt-gttggaa-ccactgtg-----------------ttagcttt-------------act-tctcatttaaccaattaatcaaaaacaatacgaggata--------------aaacaacaatact------aca---atgggcgcccaagtttcatcacagaaagttggagcccacgaaaattcaaacagagcctatggcgggtccaccatcaattacactacaatcaattactatagggactctgcaagcaatgcagcaagcaagcaagattttgcacaagatccgtccaagttcaccgaacccattaaggacgtccttattaagaccgctcccatgctaaactccccaaacattgaggcgtgtggttatagtgacagggtaatgcagctaactctgggcaactcaacgatcaccacccaagaagcggccaattctgttgttgcctacggtagatggcctgaatacatcagagataccgaagcaaatcctgtagaccaaccaaccgagcccgacgtagccgcgtgcaggttctacacattagataccgtcacttggcgcaaggagtccagagggtggtggtggaaactaccagacgc---tttaaaagacatggggttatttggtcaaaacatgttttatcactatcttgggagggctggctacacagtgcacgtacagtgcaatgcttcaaagtttcatcaaggagctctaggggtgtttgcagttccagaaatgtgtttagctggtgatag---cacaactcacatgttcacaaagtacgagaatgcgaatccaggcgaaaaaggaggtgaattcaaagggagtttcacccttgataccaacgccactaaccctgcacggaacttctgcccagttgattacctcttcgggagtggagtgctggtagggaatgcatt-tgtttatccacatcaaataataaacctgcgcac--------taacaactgtgctacgctagtattgccctatgtaaactcactctcaatagatagcatgacaaagcacaacaactgggggatcgctatcctccccctggcgccactagactttgccactgaatcttccactgagatacccattacgctgaccattgctcccatgtgctgtgaattcaatggtttacgcaacatcactgtgccaagaacccaaggattaccagtcctgaacactccagggagtaaccagtacctgaccgcagacaattaccagtctccgtgtgcgatacctgagtttgatgtcactccacccatagacataccaggggaggtgcgcaacatgatggaattggcggaaatagacaccatgatacccctcaacttgacaagtcaacgcaagaacacaatggacatgtatagagtcgagttgagcg---acacgg----ctcactctgacgcgccgatcttgtgtctctcgttgtcccccgcttcagaccccagattggcacacactatgttgggtgagatattaaattactacacacactgggcaggatccttgaaatttacctttctcttttgcggctcaatgatggccaccggaaagttattggtttcttacgcaccacccggagcagaggcccccaagagtcgcaaagaagcaatgcttgggacacatgtggtatgggacattgggttgcagtcttcatgcaccatggtggtaccttggatcagtaataccacatacagacaaaccatcaacgatagtttcacagaaggtggctacattagcatgttctatcaaactagggttgttgtcccgttgtccacacccagaaagatggacatcctgggttttgtgtcagcttgcaatgacttcagtgtgcgcttactgcgagatacaacacacattagtcaggaggctatg---------ccacaagga---attggtgacatgattgagggggccgttgaagggattactaaaa-------------------atgcattggttcccccaacttccaccaatagcctgcctgacacaaaaccga-gcggtccagcccactctaaggagatacctgcattgacagccgtggagacaggggctaccaatccgttggtgccttcggacaccgtgcaaacgcgccatgtcatccagagacgaacgcgatcagagtccacggttgagtcattctttgcaagaggggcttgcgtggctatcatagaggtaga------caatgatgcaccgacaaagcgcaccag---cagattgttttcggtttggaaaataacttacaaggatactgttcaactgagacgcaaactggaatttttcacatattcgagatttgacatggagttcacttttgtggtcacctcaaactacactgatgcaaataacggacatgcattgaaccaagtttatcagataatgtatataccacccggagcacctatccctggtaaatggaatgactatacgtggcagacgtcctctaacccgtcggtgttttatacctatggggcgcccccagcaagaatatcagtgccctacgtgggaattgctaatgcgtattcccacttttacgatgggtttgcaaaagtaccactagcgggtcaagtctcaactgaa---ggcgattcgttgtacggtgctgcctcactgaatgattttggatcactggctgttcgcgtggtaaatgatcacaaccccacgcggctcacctccaagatcagagtgtacatgaagccaaagcatgtcagagtctggtgcccacgacctccacgagcagtcccatacttcggaccaggtgttgattataaagatgg---gctcaccccacta---ccagaaaaggggttaacgactt---atggatttggacaccaaaacaaagctgtgtacacagctggctacaaaatttgcaattaccacctagctacacaagaagacttgcaaaatgccgtgagtgtcatgtggaacagagacctcttagtggctgaatcaagggcccttggcaccgactcgatcgcaaggtgcagctgtaacacgggtgtgtactactgtgaatccaggagaaaatattatccagtttctttcattgggcccaccttccaatacatggaagccaatgaatattacccggctagatatcaatcacacatgcttattggtcatgggtttgcatcaccgggtgattgtggtggcatacttagatgtcaacacggggtgataggaattatcactgctggtggggaaggcttggttgcattttcagacattagagacctgtatgcttatgaggaggaagctatggagcagggcatttccaactatattgagtcacttggtgctgcatttggtagtggattcactcaacaaattggtgataaagtttccgagctaaccagcatggtaactagcaccattacagagaagttgcttaaaaacttaatcaaaattatctcatcacttgtgatcattaccaggaattatgaggacactaccacagtgcttgccaccctcgctctccttgggtgcgacatctcaccgtggcagtggctaaagaagaaggcatgtgacatcctggaaattccatacgccatcaaacaaggagatagttggttgaagaaattcactgaagcatgtaatgctgcaaagggactggagtgggtgtccaataagatatccaaattcattagttggttgcaggataaaatcatcccacaagcgagagacaaattagagtttgtcactaaactaaagcaattagaaatgcttgaaaatcagatttccaccatacaccaatcttgtccaagtcaagaacatcaggagatcttattcaacaatgtgcggtggctatctatccagtccaagaggtttgcaccactatatgcacatgaagctaaaaggattcaaaagctggagcataccataaataattacgtacagttcaagagcaagcaccgtattgagccagtatgtttgttagtacatggtagtccagggacaggaaaatcagttgcaaccaatctaattgctagagcaatagccgagaaagagaacacctccacatactcactgccacctgatccgtctcactttgatggctacaagcaacagggtgtggtcattatggatgacctaaaccaaaatccagacggagcagacatgaaacttttttgtcaaatggtgtccactgtagagtttattccaccgatggcctcgctagaagagaaaggcattttgttcacatctaattacgttttagcctccaccaactccagtcggatcacaccacctacggtggctcacagtgatgcgctggccaggagattcgcatttgacgtggacatacaagtcatgagcgagtactccagagacggaaagctcaacatggcaatggctactgaaatgtgc-aaaaactgtcatcaaccagcaaa--cttcaaaagatgttgtcctttagtgtgtggcaaggcaattcagttaatggataaatcttccagggttagatacagcattgatcagatcactacaatgattgttaatgagagaaacagaagatcaaacattggtaattgcatggaagctctattccagggaccactgcagtacaaagatctaaaaatagatgttaagaccagtccccctccggagtgtatcaacgatttgctccaggcagttgattcccaggaagtgagagattactgtgaaaagaaaggctggattgttaacattacc-----------agtcaggttcaaacagagaggaacatcaaccgggcgatgactatcctacaagcagtaactactttcgctgcagtagccggtgtcgtgtacgttatgtacaagttattcgctggacaccagggagcatacactggtctgccaaataaaagacccaatgtgcccaccattagagcagcaaaagtgcaagggcctgggtttgactatgcagtggctatggctaaaagaaacattgttacagcaactactagcaaaggggagttcacaatgctaggagtccacgacaacgtggccattttaccaacccatgcctcacctggtgagagtattgtaattgatggcaaagaggttgaaatcctagacgctaaagccctcgaagaccaggcaggcactaacctgg-aaatcaccataataaccctcaaaagaaatgaaaagttcagagatatcagacaacacatacccactcaaatcaccgagacgaatgatggagttctgattgtgaacactagtaagtaccccaacatgtacgttcctgtcggtgctgtgactgagcagggatacctaaatctcggtgggcgccagactgctcgtactct-aatgtacaacttcccaaccagagctggtcagtgtggtggagtcatcacatgcactgggaaagtcatcgggatgcacgttggtgggaatggttcacatgggtttgcagcggccctgaagcggtcatacttcactcagagccaaggtgaaatccagtggatgagaccatcaaaggaggcagggtatccaattataaacgccccgaccaagaccaagctcgagcccagtgctttccactatgtgtttgaaggagtaaaggaaccagcagtcctcacaaagaatgatcccagactcaaaacagactttgaagaagcaatcttctctaagtatgtagggaacaagatcactgaggtggatgagtacatgaaagaggcagtggaccattatgctggacaacttatgtcgctggatatcagcacagagcaaatgtgtctagaagacgccatgtatggtactgatggtctggaggcgctagatctgtc-taccagtgccgggtaccc-ctacgtggcaatggggaa-gaagaagagagatatcctaaacaagcaaaccagagacaccaaagaaatgcaaagacttttggacgcttatggaatcaacctaccattagtgacatatgtcaaggacgagctgaggtccaaaacaaaagtggaacagggaaaatccagactgatagaagcttccagtgtaaatgactcagtggccatgagaatggcatttggaaacctttacgcagcattccacaggaatccaggggtcgtcactggtagtgcagttggatgcgatccagacctattctggagcaagatcccagtgttgatggaagaaaagctatttgcctttgattacactggatacgacgcatcacttagcccagcttggtttgaggcactcaagatggtgttagagaaaattggttttggagatagagtggattacatagactaccttaaccattcacaccacttatacaaaaacaagatatattgtgttaagggcggcatgccatctggctgctccggcacttcaatttttaattcaatgattaacaatttgatcattaggacgcttttactgaaaacctacaagggcatagatctggaccacttaaaaatgattgcctatggtgacgatgtaatagcttcctatccccatgaggttgacgctagtctcctagcccaatcaggaaaagactatggactaaccatgactccggcagataaatctgccacttttgaaacagtcacatgggagaatgtaactttcttgaaaagattcttcagagcagatgagaaataccccttcctcatacatccagtaatgccaatgaaggaaattcatgaatcaatcagatggacaaaagatcctcggaatacgcaggaccatgtacgctccttgtgtttattggcttggcacaatggggaagaagaatacaacaaatttttagctaaaattaggagtgtgccgatcggaagagctttgttgctcccagagtactcaacattgtaccgccgttggcttgactcattttag--taaccctacctcagtcgaatt-ggatt-gggtcatactgttgtaggggtaaatttttctttaattcggag---------------------------------------------------------------
>HM107834.1_Human_poliovirus_2_isolate_CHN3219_complete_genome
----ttaaaac-agctctggggttgtacccaccccagaggcccacgtggcggctagcactccggtattacggtacccttgtgcgcctg-ttttata-ct-cc-c-ct--c--ccgc---aac-ttagaagcacg--aaa-c------caagttcaatag-aa-g-ggggtacaaa-ccagtaccaccacgaacaagcacttctgtttccccggtgacattgca-tagactg-ctcacgcggttgaaagcgatcgatccgttacccgcttgtgtacttcgaaaagcctagtatcgccttggaatcttcgacgcgttgcgctcagcacccgacc-ccggggtgtagcttaggctgatgagtctggacattcctcaccggcgacggtggtccaggctgcgttggcggc--ctacctatgg-ctaacgccataggacgctagatgtg-aacaaggtgtgaagagcctattgagctacataagagtcctccggcccctgaatgcggctaatcctaaccacggagcaggcgg-tcacgaaccagtgactggcttgtcgtaacgcgcaagtctgtggcggaa-ccgactactttgggtgtccgtgtttcc-t-gtta-tttttat-c--atggctgcttatggtgacaa-tcagag------attgttatcataaagcgaattggattggccatccggtgagtgttgtgtcagatatacaactgttt-gttggaa-ccactgta-----------------ttagcttt-------------act-tctcatttaaccaattaatcaaaaacaatacgaggata--------------aaacaacaatact------aca---atgggcgcccaagtttcatcacagaaagttggagcccacgaaaattcaaacagagcctatggcgggtccaccatcaattacactacaatcaattactatagggactctgcaagcaatgcagcaagcaagcaagattttgcacaagatccgtccaagttcaccgaacccattaaggacgtccttattaagaccgctcccatgctaaactccccaaacattgaggcgtgtggttatagtgacagggtaatgcagctaactctgggcaattcaacgatcaccacccaagaagcggccaattctgttgttgcctacggtagatggcctgaatacatcagagataccgaggcaaatcctgtagaccaaccaaccgagcccgatgtagccgcgtgcaggttctacacattagataccgtcacttggcgcaaggagtccagagggtggtggtggaaactaccagatgc---tttaaaagacatggggttgtttggtcaaaacatgttttatcactatcttgggagggctggctacacagtgcacgtacagtgcaatgcttcaaagtttcatcaaggagctctaggggtgtttgcagttccagaaatgtgtttagctggtgatag---cataactcacatgttcacaaagtatgagaatgcgaatccaggcgaaagaggaggtgaattcaaagggagtttcacccttgatgccaacgccactaaccctgcacggaacttctgcccagttgattacctcttcgggagtggagtgctggtagggaatgcatt-tgtttatccacatcaaataataaacctgcgcac--------taacaactgtgctacgctagtattgccctatgtaaactcactctcaatagatagcatgacaaagcacaacaactgggggatcgctatcctccccctggcgccactagactttgccactgaatcttccactgagatacccattacactgaccattgctcccatgtgctgcgaattcaatggtttacgcaacatcactgtgccaagaacccaaggattaccagtcctgaacactccagggagtaaccagtacctgaccgcagacaattaccagtctccgtgtgcgatacctgagtttgatgtcactccacccatagacataccaggggaggtgcgcaacatgatggaattggcggaaatagacaccatgatacccctcaacttgacaagtcaacgcaagaacacaatggacatgtatagagtcgagttgaacg---acgcgg----ctcactctgacacaccgatcttgtgtctctcgttgtcccccgcttcagaccccagattggcacacactatgttgggtgagatattaaattactacacacactgggcagggtccttgaaatttacctttctcttttgcggctcaatgatggccaccggaaagttattggtttcttacgcaccacccggagcagaggcccccaagagtcgcaaggaagcaatgcttgggacacacgtgatatgggacattgggttgcagtcttcatgcactatggtggtaccttggatcagtaataccacatacagacaaaccaccaacgatagtttcacagaaggtggctacattagcatgttctatcaaactagggttgttgtcccgttgtccacacccagaaagatggacatcctgggttttgtgtcagcttgcaatgacttcagtgtgcgcttactgcgagatacaacacacattagtcaagaggctatg---------ccacaagga---attggtgacttgattgagggggccgttgaagggatcactaaaa-------------------atgcattggttccctcgacttccaccaatagcctgcctgacacaaagtcga-gcggtccagcccactccaaagagatacctgcattgacagccgtggagacaggggctaccaatccgttggtgccttcggacaccgtgcaaacgcgccatgtcatccagagacgaacgcgatcagagtccacggttgagtcattctttgcaagaggggcttgcgtggctatcattgaggtgga------caatgatgcaccgacaaagcgcgccag---caaattgttttcggtttggaagataacttacaaagatactgttcaactgagacgcaaactggaatttttcacatattcaagatttgacatggagttcacttttgtggtcacctcaaactacactgatgcaaataacggacatgcattgaaccaagtttatcagataatgtatataccacccggagcacctatccctggtaaatggaatgactatacgtggcagacgtcctctaacccgtcggtgttttacacctatggggcgcccccagcaagaatatcagtgccctacgtgggaattgctaatgcgtattcccacttttatgatgggtttgcaaaagtaccactagcgggtcaagcctcaactgaa---ggcgattcgttgtacggcgctgcctcactaaatgattttggatcactggctgttcgcgtggtaaatgatcacaaccccacgcggctcacctccaagatcagagtgtacatgaagccaaagcatgtcagagtctggtgcccacgacctccacgagcagtcccatacttcggaccaggtgttgattataaagatgg---gctcaccccacta---ccagaaaagggattaacgactt---atgggtttggacaccaaaacaaagctgtgtacacagctggctacaaaatttgcaattaccacctagccacacaagaagacttgcaaaatgccgtgagtgtcatgtggaacagagacctcttagtggctgaatcaagggcccttggcaccgactcgatcgcaaggtgcagctgtaacacgggtgtgtactactgtgaatccaggagaaaatattatccagtttctttcattgggcccaccttccaatacatggaagccaatgaatattacccggccagatatcaatcacacatgcttattggtcatgggtttgcatcaccgggtgattgtggtggcatacttagatgtcaacacggggtgataggaataatcactgctggtggggaaggcttggttgcattttcagacattagagacctgtatgcttatgaggaggaagctatggagcagggcatttccaactatattgagtcacttggtgctgcatttggtagtggattcactcaacaaattggtgataaagtttccgagctaaccagcatggtaactagcaccattacagagaagttgcttaaaaacttaatcaaaattatctcatcacttgtgatcattaccaggaattatgaggacaccaccacagtgcttgccaccctcgccctccttgggtgcgacatctcaccgtggcagtggctaaagaagaaggcatgtgacatcctggaaattccatacgccatcaaacaaggagatagttggttgaagaaattcactgaggcatgtaatgctgcaaagggactggagtgggtgtccaataagatatccaaattcattagttggttgcaggataaaatcatcccacaagcgagagacaaattagagtttgtcactaaactaaagcaattagaaatgcttgaaaatcagatttccaccatacaccaatcttgtccaagtcaagaacatcaggagatcttattcaacaatgtgcggtggctatctatccagtccaagaggtttgcaccactatatgcacatgaagctaaaaggattcaaaagctggagcataccataaataattacatacagttcaagagcaaccaccgtattgagccagtatgtttgttagtacatggcagtccagggacaggaaaatcagttgcaaccaatctaattgctagagcaatagccgagaaagagaacacctccacatactcactgccacctgatccgtctcactttgatggctacaagcaacagggtgtggttattatggatgacctaaaccaaaatccagacggagcagacatgaaacttttttgtcaaatggtgtccactgtggagtttattccaccgatggcctcgctagaagagaaaggcattttgttcacatctaattacgttttagcctccaccaactccagtcggatcacaccacccacggtggctcacagtgatgcgctggccaggagattcgcatttgacatggacatacaagtcatgagcgagtactccagagacggaaagctcaacatggcaatggctactgaaatgtgc-aaaaactgtcatcaaccagcaaa--cttcaaaagatgttgtcctttagtgtgtggcaaggcaattcagttaatggataaatcttccagggttagatacagcattgatcagatcactacaatgattgttaatgagagaaacagaagatcaaacattggtaattgcatggaagctctattccagggaccactgcagtataaagatctaaaaatagatgttaagaccagtccccctccggagtgtatcaacgatttgctccaggcagttgattcccaggaagtgagagattactgtgaaaagaaaggctggattgttaacattact-----------agtcaggttcaaacagagaggaacatcaaccgggcgatgactatcctacaagcagtaactaccttcgctgcagtagccggtgtcgtgtacgttatgtacaagctgttcgctgggcaccagggtgcatacactggtttgccaaataaacgacccaatgtacccactatcaggacagcaaaagtgcaaggccctgggtttgattacgcagtggccatggctaaaagaaacattgttacagcaactactagcaaaggggagttcacaatgctaggagtccacgacaacgtggccattttaccaactcatgcctcacctggtgagagtattgtaattgatggcaaagaggttgaaatcctagacgctaaagccctcgaagatcaggcaggcactaatctgg-agatcaccataataaccctcaaaagaaatgaaaagttcagagatatcagacaacacatacccactcaaatcaccgagacgaatgatggagttctgattgtgaacactagtaagtaccccaacatgtacgttcctgtcggtgctgtgactgagcagggatacctaaatctcggtgggcgccagactgctcgtactct-aatgtacaactttccaaccagagctggtcagtgtggtggagtcatcacatgcactgggaaagtcatcgggatgcacgttggtgggaatggttcacatgggtttgcagcggccctgaagcggtcatacttcactcagagccaaggtgaaatccagtggatgagaccatcaaaggaggcagggtatccaattataaacgccccaaccaagaccaagctcgagcccagtgctttccactatgtgtttgaaggagtaaaggaaccagcagtcctcacaaagaatgatcccagactcaaaacagacttcgaagaagcaatcttctctaagtatgtagggaacaagatcactgaggtggatgagtacatgaaagaggcagtggaccattatgctggacaacttatgtcgctggatatcagcacagagcaaatgtgtctagaagacgccatgtatggtactgatggtctggaggcgctagatctgtc-taccagtgccgggtaccc-ctacgtggcaatggggaa-gaagaagagagatatcctaaacaagcaaaccagagacaccaaagaaatgcaaagacttttggacgcttatggaatcaacttaccattagtgacatatgtcaaggacgagctgaggtccaaaacaaaagtggaacagggaaaatccagactgatagaagcttccagtctaaatgactcagtggccatgagaatggcatttggaaacctttatgcagcattccacaagaatccaggggtcgtcactggtagtgcagttggatgcgatccagacctattctggagcaagatcccagtgttgatggaagaaaagctatttgcctttgattacacaggatacgacgcatcacttagcccagcttggtttgaggcactcaagatggtgttagagaaaattggttttggagatagagtggattacatagactaccttaaccattcacaccacctgtacaaaaacaagatgtattgtgttaagggcggcatgccatctggctgctccggcacttcaatttttaattcgatgattaacaatttgatcattaggacgcttttactgaaaacctacaagggcatagatttggaccacttaaaaatgattgcctatggtgacgatgtaatagcttcctatccccatgaggttgacgctagtctcctagcccaatcaggaaaagactatggactaaccatgactccggcagataaatctgccacttttgagacagtcacatgggagaatgtaactttcttgaaaagattcttcagagcagatgagaaataccccttcctcatacatccagtaatgccaatgaaggaaattcatgaatcaatcagatggacaaaagatcctcggaatacgcaggaccatgtacgctccttgtgtctattggcttggcacaacggggaagaagaatacaacaaatttttagctaaaattaggagtgtgccaatcggaagagctttgttgctcccagagtactcaacattgtaccgccgttggcttgactcattttag--taaccctacctcagtcgaatt-ggatt-gggtcatactgttgtaggggtaaatttttctttaattcggag---------------------------------------------------------------
>HM107832.1_Human_poliovirus_2_isolate_CHN1054_complete_genome
----ttaaaac-agctctggggttgtatccaccccagaggcccacgtggcggctagcactccggtattacggtacccttgtgcgcctg-ttttata-ct-cc-c-ct--c--ccgc---aac-ttagaagcacg--aaa-c------caagttcaatag-aa-g-ggggtacaaa-ccagtaccactacgaacaagcacttctgtttccccggtgacattgca-tagactg-ctcacgcggttgaaagtgatcgatccgttacccgcttgtgtacttcgaaaagcctagtatcgccttggaatcttcgacgcgttgcgctcagcacccgacc-ccggggtgtagcttaggctgatgagtctggacattcctcaccggtgacggtggtccaggctgcgttggcggc--ctacctatgg-ctaacgccataggacgctagatgtg-aacaaggtgtgaagagcctattgagctacacaagagtcctccggcccctgaatgcggctaatcctaaccacggagcaggcgg-tcgcgaaccagtgactggcttgtcgtaacgcgcaagtctgtggcggaa-ccgactactttgggtgtccgtgtttcc-t-gtta-tttttat-c--atggctgcttatggtgacaa-tcagag------attgttatcataaagcgaattggattggccatccggtgagtgttgtgtcaggtatacaactgttt-gttggaa-ccactgtg-----------------ttagcttt-------------act-tctcatttaaccaattaatcaaaaacaatacgaggata--------------aaacaacaatact------aca---atgggcgcccaagtttcatcacagaaagttggagcccacgaaaattcaaacagagcctatggcgggtccaccatcaattacactacaatcaattactatagggactctgcaagcaatgcagcaagcaagcaagattttgcacaagatccgtccaagttcaccgaacccattaaggacgtccttattaagaccgctcccatgctaaactccccaaacattgaggcgtgtggttatagtgacagggtaatgcagctaactctgggcaattcaacgatcaccacccaagaagcggccaattctgttgttgcctacggtagatggcctgaatacatcagagataccgaggcaaatcctgtagaccaaccaactgagcccgatgtagccgcgtgcaggttctacacattagataccgtcacttggcgcaaggagtccagagggtggtggtggaaactaccagacgc---tttaaaagacatggggttatttggtcaaaacatgttttatcactatcttgggagggctggctacacagtgcacgtacagtgcaatgcttcaaagtttcatcaaggagctctaggggtgtttgcagttccagaaatgtgtttggctggtgatag---cacaactcacatgttcacaaagtacgagaatgcgaatccaggcgaaaaaggaggtgaattcaaagggagtttcacccttgataccaacgccactaaccctgcacggaacttctgcccagtcgattacctcttcgggagtggagtgctggtagggaatgcatt-tgtttatccacatcaaataataaacctgcgcac--------taacaactgtgctacgctagtattgccctatgtaaactcactctcaatagatagcatgacaaagcacaacaactgggggatcgctatcctccccctggcgccactagactttgccactgaatcttccactgagatacccattacactgaccattgctcccatgtgctgcgaattcaatggtttacgcaacatcactgtgccaagaacccaaggattaccagtcctgaacactccagggagtaaccagtacctgaccgcagacaattaccagtctccgtgtgcgatacctgagtttgatgtcactccacccatagacataccaggggaggtgcgcaacatgatggaattggcggaaatagacaccatgatacccctcaacttgacaagtcaacgcaagaacacaatggacatgtatagagtcgagttgagcg---acgcgg----ctcactctgacacgccgatcttgtgtctctcgttgtcccccgcttcagaccccagattggcacacactatgttgggtgagatattaaattactacacacactgggcagggtccttgaaatttacctttctcttttgcggctcaatgatggccaccggaaagttattggtttcttacgcaccacccggagcagaggcccccaagagtcgcaaagaagcaatgcttgggacacatgtgatatgggacattgggttgcagtcttcatgcactatggtggtaccttggatcagtaataccacatacagacaaaccatcaacgatagtttcacagaaggtggctacattagcatgttctatcaaactagggttgttgtcccgttgtccacacccagaaagatggacattctgggttttgtgtcagcttgcaatgacttcagtgtgcgcttactgcgagatacaacacacattagtcaagaggctatg---------ccacaagga---attggtgacatgattgagggggccgttgaaaggattactaaaa-------------------atgcattggttcccccgacttccaccaatagcctacctgacacaaagctga-gcggtccagcccactccaaggagatacctgcattgacagccgtggagacaggggctaccaatccgttggtgccttcagacaccgtgcaaacgcgccatgtcatccagagacgaacgcgatcagagtccacggttgagtcattctttgcaagaggggcttgcgtggctatcattgaggtgga------caatgatgcaccgacaaagcgcgccaa---cagattgttttcggtttggaaaataacttacaaagatactgttcaactgagacgcaaactggaatttttcacatattcgagatttgacatggagttcacttttgtggtcacctcaaactacactgatgcaaataacggacatgcattgaaccaagtttatcagataatgtatataccacccggagcacctatccctggtgaatggaatgactatacgtggcagacgtcctctaacccgtcggtgttttacacctatggggcgcccccagcaagaatatcagtgccctacgtgggaattgctaatgcgtattcccacttttatgatgggtttgcaaaagtaccactagcgggtcaagcctcaactgaa---ggcgattcgttgtacggtgctgcctcactgaatgattttggatcactggctgttcgcgtggtaaatgatcacaaccccacgcggctcacttccaagatcagagtgtacatgaagccaaagcatgtcagagtctggtgcccacgacctccacgagcagtcccatacttcggaccaggtgttgattataaagatgg---gctcaccccacta---ccggaaaagggattaacgactt---atggatttggacaccaaaacaaagctgtgtacacagctggctacaaaatttgcaattaccacctagctacacaagaagacttgcaaaatgccgtgagtgtcatgtggaacagagacctcttagtggctgaatcaagggcccttggcaccgactcgatcgcaaggtgcagctgtaacacgggtgtgtactactgtgaatccaggagaaaatattatccagtttctttcattgggcccaccttccaatacatggaagccaatgaatattacccggctagatatcaatcacacatgcttattggtcatgggtttgcatcaccgggtgattgtggtggcatacttagatgtcaacacggggtgataggaataatcactgctggtggggaaggcttggttgcattttcagacattagagacctgtatgcttatgaggaggaagctatggagcagggcatttccaactatattgagtcacttggtgctgcatttggtagtggattcactcaacaaattggtgataaagtttccgagctaaccagcatggtaactagcaccattacagagaagttgcttaaaaacttaatcaaaattatctcatcacttgtgatcattaccaggaattatgaggacactaccacagtgcttgccaccctcgccctccttgggtgcgacatctcaccgtggcagtggctaaagaagaaggcatgtgacatcctggaaattccatacgccatcaaacaaggagatagttggttgaagaaattcactgaggcatgtaatgctgcaaagggactggagtgggtgtccaataagatatccaaattcattagttggttgcaggataaaatcatcccacaagcgagagacaaattagagtttgtcactaaactaaagcaattagaaatgctagagaatcagatatccacaatacaccaatcttgtccaagtcaggaacaccaggaaattttgttcaacaatgtacgctggttgtccattcaatccaagagattcgctccattgtacgcacttgaggccaagagaatacaaaagttggaacacaccattaataattacatacagttcaagagcaaccaccgtattgagccagtatgtttgttagtgcatgggagcccaggtacaggaaaatcagttgcgactaacctaattgctagagccatagctgagaaagagaacacctccacctactcgctaccaccggacccgtctcactttgatggatacaaacaacaaggtgtggttatcatggacgacctaaaccaaaacccggatggggcagatatgaagctcttttgtcaaatggtgtccactgtggagtttatcccacccatggcctcgctggaagagaaaggcattctgttcacatccaactatgttttagcctccaccaactccagtcgcatcacaccacctacagtagcccacagtgacgctctggccaggaggttcgctttcgatatggatattcaagtcatgagcgagtactccagagacggaaagctcaacatggcaatggctactgaaatgtgc-aaaaactgtcatcaaccagcaaa--ctttaaaagatgttgtcccttagtgtgtggcaaggcaattcagttaatggataaatcttccagggttagatacagcattgatcagatcactacaatgattgttaatgagagaaacagaagatcaaacattggtaattgcatggaagctctattccagggaccactgcagtataaagatctaaaaatagatgttaagaccagtccccctccggagtgtatcaacgatttgctccaggcagttgattcccaggaagtgagagattactgtgaaaagaaaggctggattgttaacattacc-----------agtcaggttcaaacagagaggaacatcaaccgggcgatgactatcctacaagcagtaactactttcgctgcagtagccggtgtcgtgtacgttatgtacaagttattcgctggacaccagggagcatacactggtctgccaaacaaaagacccaatgtgcccaccattagagcagcaaaagtgcaagggcctgggtttgactatgcagtggctatggctaaaagaaacattgttacagcaactactagcaaaggggagttcacaatgctaggagtccacgacaacgtggccattttaccaactcatgcctcacctggtgagagtattgtaattgatggcaaagaggttgaaatcctagacgctaaagccctcgaagatcaggcaggcactaatctgg-aaatcaccataataaccctcaaaagaaatgaaaagttcagagatatcagacaacacatacccactcaaatcaccgagacgaatgatggagttctgattgtgaacactagtaagtaccccaacatgtacgttcctgtcggtgctgtgactgagcagggatacctaaatctcggtgggcgccagactgctcgtactct-aatgtacaactttccaaccagagctggtcagtgtggtggagtcatcacatgcactgggaaagtcatcgggatgcacgttggtgggaatggttcacatgggtttgcagcggccctgaagcggtcatacttcactcagagccaaggtgaaatccagtggatgagaccatcaaaggaggcagggtatccaattataaacgccccaaccaaaaccaagctcgagcccagtgctttccactatgtgtttgaaggagtaaaggaaccagcagtcctcacaaagaatgatcccagactcaaaacagactttgaagaagcaatcttctctaagtatgtagggaacaagatcactgaggtggatgagtacatgaaggaggcagtggaccattatgctggacaacttatgtcgctggatatcagcacagagcaaatgtgtctagaagacgccatgtatggtactgatggtctggaggcgctagatctgtc-taccagtgccgggtaccc-ctacgtggcaatggggaa-gaagaagagagatatcctaaacaagcaaaccagagacaccaaagaaatgcaaagacttttggatgcttatggaatcaacctaccattagtgacatatgtcaaggacgagctgaggtccaaaacaaaagtggaacagggaaaatccagactgatagaagcttccagtctaaatgactcagtggccatgagaatggcatttggaaacctttatgcagcattccacaggaatccaggggtcgtcactggtagtgcagttggatgcgatccagacctattctggagcaagatcccagtgttgatggaagaaaagctatttgcctttgattacacaggatacgacgcatcacttagcccagcttggtttgaggcactcaagatggtgttagagaaaattggttttggagatagagtggattacatagactaccttaaccattcacaccacttgtacaaaaacaagatatattgtgttaagggcggcatgccatctggctgctccggcacttcaatttttaattcaatgattaacaatttgatcattaggacgcttttactgaaaacctacaagggcatagatttggaccacttaaaaatgattgcctatggtgacgatgtaatagcttcctatccccatgaggttgacgctagtctcctagcccaatcaggaaaagactatggactaaccatgactccggcagataaatctgccacttttgagacagtcacatgggagaatgtaactttcttgaaaagattcttcagagcagatgagaaataccccttcctcatacatccagtaatgccaatgaaggaaattcatgaatcaatcagatggacaaaagatcctcggaatacgcaggaccatgtacgctccttgtgtctattggcttggcacaacggggaagaagaatacaacaaatttttagctaaaattaggagtgtgccaatcggaagagctttgttgctcccagagtactcaacattgtaccgccgttggcttgactcattttag--caaccctacctcagtcgaatt-ggatt-gggtcatactgttgtaggggtaaatttttctttaattcggag---------------------------------------------------------------
>AY948201.1_Human_poliovirus_2_isolate_CHN1025_polyprotein_gene_complete_cds
----ttaaaac-agctctggggttgtacccaccccagaggcccacgtggcggccagcactccggtattacggtacccttgtgcgcctg-ttttata-ct-cc-ctct--c--ccgc---aac-ttagaagcacg--aaa-c------caagttcaatag-aa-g-ggggtacaaa-ccagtaccaccacgaacaagcacctctgtttccccggtgacattgca-tagactg-ctcacgcggttgaaagtgatcgatccgttacccgcttgtgtacttcgaaaagcctagtatcgccttggaatcttcgacgcgttgcgctcagcacccgacc-ccggggtgtagcttaggctgatgagtctggacattcctcaccggtgacggtggtccaggctgcgttggcggc--ctacctatgg-ctaacgccataggacgctagttgtg-aacaaggtgtgaagagcctattgagctacataagagtcctccggcccctgaatgcggctaatcctaaccacggagcaggcgg-tcgcgaaccagtgactggcttgtcgtaacgcgcaagtctgtggcggaa-ccgactactttgggtgtccgtgtttcc-t-gtta-tttttat-c--atggctgcttatggtgacaa-tcagag------attgttatcataaagcgaattggattggccatccggtgagtgttgtgtcaggtatacaaccgttt-gttggaa-ccactgtg-----------------ttagcttt-------------act-tctcatttaaccagttaatcaaaaacaatacgaggaca--------------aaacaacaatact------aca---atgggcgcccaagtttcatcacagaaagttggagcccacgaaaattcaaacagagcctatgatgggtccaccatcaattacactacaatcaattactatagggactctgcaagcagtgcagcaagcaagcaagattttgcacaagatccgtccaagttcaccgaacccattaaggacgtccttattaagaccgctcccatgctaaactccccaaacattgaggcgtgtggttatagtgacagggtaatgcagctaactctgggcaactcaacgatcaccacccaagaagcagccaattctgttgttgcctacggtagatggcctgaatacatcagagataccgaggcaaatcctgtagaccaaccaaccgagcccgatgtagccgcgtgcaggttctacacattagataccgtcacttggcgcaaggagtccagagggtggtggtggaaactaccagacgc---tttaaaagacatggggttatttggtcaaaacatgttttatcactatcttgggagggctggctacacagtgcacgtacagtgcaatgcttcaaagtttcatcaaggagctctaggggtgtttgcagttccagaaatgtgtttagctggtgatag---cacaactcacatgttcacaaagtacgagaatgcgaatccaggcgaaaaaggaggtgaattcaaagggagtttcacccttgataccaacgccactaaccctgcacggaacttctgcccagttgattacctcttcgggagtggagtgctggtagggaatgcatt-tgtttacccacatcaaataataaacctgcgcac--------taacaactgtgctacgctagtattgccctatgtaaactcactctcaatagatagcatgacaaagcacaacaactgggggatcgctatcctccccctggcgccactagactttgccactgaatcttccactgagatacccattacactgaccattgctcccatgtgctgcgaattcaatggtttacgcaacatcactgtgccaagaacccaaggattaccagtcctgaacactccagggagtaaccagtacctgaccgcagacaattaccagtctccgtgtgcgatacctgagtttgatgtcactccacccatagacataccaggggaggtgcgcaacatgatggaattggcggaaatagacaccatgatacccctcaacttgacaagtcaacgcaagaacacaatggacatgtatagagtcgagttgagcg---acacgg----ctcactctgacacgccgatcttgtgtctctcgttgtcccccgcttcagaccccagattggcacacactatgttgggtgagatattaaattactacacacactgggcagggtccttgaaatttacatttctcttttgcggctcaatgatggccaccggaaagttattggtttcttacgcaccacccggagcagaggcccccaagagtcgcaaagaagcaatgcttgggacacatgtgatatgggacattgggttgcagtcttcatgcactatggtggtaccttggatcagtaataccacatacagacaaaccatcaacgatagtttcacagaaggtggctacattagcatgttctatcaaactagggttgttgtcccgttgtccacacccagaaagatggacatcctgggttttgtgtcagcttgcaatgacttcagtgtgcgcttactgcgagatacaacacacattagtcaagaggctatg---------ccacaagga---attggtgacatgattgagggggccgttgaagggatcactaaaa-------------------atgcattggtccccccgacttccaccaatagcctgcctgacacaaagccga-gcggcccagcccactccaaggagatacctgcattgacagccgtggagacaggggctaccaatccgttggtgccttcggacaccgtgcaaacgcgccatgtcattcagagacgaacgcgatcagagtccacggttgagtcattctttgcaagaggggcttgcgtggctatcattgaggtgga------caatgatgcaccgacaaagcgcgccag---cagattgttttcggtttggaaaataacttacaaagatactgttcaactgagacgcaaactggaatttttcacatattcgagatttgacatagagttcacttttgtggtcacctcaaactacactgatgcaaataacggacatgcattgaaccaagtttatcagataatgtatataccacccggagcacctatccctggtaaatggaatgactatacgtggcagacgtcctctaacccgtcggtgttttacacctacggggcgcccccagcaagaatatcagtgccctacgtgggaattgctaatgcgtattcccacttttatgatgggtttgcaaaagtaccactagcgggtcaagcctcaactgaa---ggcgattcgttgtacggtgctgcctcactgaatgattttggatcactggctgttcgcgtggtaaatgatcacaaccccacgcggctcacctccaagatcagagtgtacatgaagccaaagcatgtcagagtctggtgcccacgacctccaagagcagtcccatacttcggaccaggtgttgattataaagatgg---gctcaccccctta---cctgagaaaggtttgactacat---atggctttgggcatcagaataaagctgtgtacactgctggttacaagatctgcaactaccatctcgccactaaggaggatttacaaaatgctgtaagcatcatgtggaatagagacctcttggttgttgaatcaaaagctcaaggtaccgactcaatagcaaggtgcaattgcaatgcaggggtgtactattgtgagtccagaaggaaatactaccctgtgtcgtttgtgggacccaccttccaatacatggaggctaatgactactacccagctagataccaatcccacatgttaatcgggcacggctttgcctcaccaggtgattgtggtggtatccttaggtgtcaacatggcgtcatcggaatcgtgacagctggtggagagggattagtcgcattctctgacataagggacttgtatgcttacgaggaagaggccatggagcagggcatttcaaactatattgagtcactcggtgctgcgttcggtagtgggttcactcagcaaataggggataagatatcagaactaaccagcatggtgaccagcacgattacagagaagctacttaaaaacctaatcaaaattatttcatctctggtgattatcactagaaattacgaagataccaccacagtgctcgccactctagctcttcttgggtgtgatgtttcaccgtggcaatggctgaagaagaaagcatgtgacactttggagattccctatgttattagacagggtgatagttggttgaaaaaatttactgaggcgtgcaacgcagctaaggggttggaatgggtgtccaacaaaatctcaaaatttattgactggttgagagaaagaatcatcccacaagccagggacaagcttgagtttgtaaccaaattgaaacagttggaaatgctagagaatcagatatccacaatacaccaatcttgtccaagtcaggaacaccaggaaattttgttcaacaatgtacgctggttgtccattcaatccaagagattcgctccattgtacgcacttgaggccaagagaatacaaaagttggaacacaccattaataattacatacagttcaagagcaaccaccgtattgagccagtatgtttgttggtgcatgggagcccaggtacaggaaaatcagttgcgactaacctaattgccagagccatagctgagaaagagaacacctccacctactcgctaccaccggacccgtctcactttgatggatacaaacaacaaggtgtggttatcatggacgacctaaaccaaaacccggatggggcagatatgaagctcttttgtcaaatggtgtccactgtggagtttatcccacctatggcctcgctggaagagaaaggcattctgttcacatccaactatgttttagcctccaccaactccagtcgcatcacaccacctacagtagcccacagtgacgctctggccaggaggttcgctttcgatatggatattcaagtgatgggcgagtactccagagatgggaaattgaacatggccatggctactgaaatgtgt-aagaactgtcaccaaccagcaaa--ctttaagagatgctgtcctttagtgtgtggtaaggcaattcaattaatggacaaatcttccagagttagatacagtattgaccagatcactacaatgattatcaatgagagaaacagaagatccaacattggcaattgtatggaggctttgttccaaggaccactccagtataaagacttgaagattgacatcaagacgagtccccctcctgaatgtatcaatgacttgctccaagcagttgactcccaggaggtgagagattactgtgagaagaagggttggatagtcaacatcacc-----------agccaggttcaaacagaaaggaacatcaacagggcaatgacaattctacaagcggtgacaaccttcgccgcagtggctggagttgtctatgtcatgtataaactgtttgctggacaccagggagcatacactggtttaccaaacaaaaaacccaacgtgcccaccattaggacagcaaaggtacaagggccagggttcgattacgcagtggctatggctaaaagaaacattgttacagcaactactagcaaaggggagttcacaatgctaggagtccacgacaacgtggccattttaccaactcatgcctcacctggtgagagtattgtaattgatggcaaagaggttgaaatcctagacgctaaagccctcgaagatcaggcaggcactaatctgg-aaatcaccataataaccctcaaaagaaatgaaaagttcagagacattagaccacatatacctactcaaatcactgagacaaatgatggagtcttgatcgtgaacactagcaagtaccccaatatgtatgttcctgtcggtgctgtgactgagcagggatatctaaatctcggtgggcgccaaactgctcgtactct-aatgtacaactttccaaccagagcaggacagtgtggtggagtcatcacatgtactgggaaagtcatcgggatgcatgttggtgggaacggttcacacgggtttgcagcggccctgaagcgatcatacttcactcagagtcaaggtgaaatccagtggatgagaccttcgaaggaagtgggatatccaatcataaatgccccgtccaaaaccaagcttgaacccagtgctttccactatgtgtttgaaggagtaaaggaaccagcagtcctcacaaagaatgatcccagactcaaaacagactttgaagaagcaatcttctctaagtatgtagggaacaagatcactgaggtggatgagtacatgaaagaggcagtggaccattatgctggacaacttatgtcgctggatatcagcacagagcaaatgtgtctagaagacgccatgtatggtactgatggtctggaggcgctagatctgtc-taccagtgccgggtaccc-ctacgtggcaatggggaa-gaagaagagagatatcctaaacaagcaaaccagagacaccaaagaaatgcaaagacttttggacgcttatggaatcaacctaccattagtgacatatgtcaaggacgagctgaggtccaaaacaaaagtggaacagggaaaatccagactgatagaagcttccagtctaaatgactcagtggccatgagaatggcatttggaaacctttatgcagcattccacaggaatccaggggtcgtcactggtagtgcagttggatgcgatccagacctattctggagcaagatcccagtgttgatggaagaaaagctatttgcctttgattacacaggatacgacgcatcacttagcccagcttggtttgaggcactcaagatggtgttagagaaaattggttttggagatagagtggattacatagactaccttaaccattcacaccacttgtacaaaaacaagatatattgtgttaagggcggcatgccatctggctgctccggcacttcaatttttaattcaatgattaacaatttgatcattaggacgcttttactgaaaacctacaagggcatagatttggaccacttaaaaatgattgcctatggtgatgatgtaatagcttcctatccccatgaggttgatgctagtctcctagcccaatcaggaaaagactatggactaaccatgactccggcagataaatctgccacttttgagacagtcacatgggagaatgtaactttcttgaaaagattcttcagagcagatgagaaataccccttcctcatacatccagtaatgccaatgaaggaaattcatgaatcaatcagatggacaaaagatcctcggaatacgcaggaccatgtacgctccttgtgtctattggcttggcacaacggggaagaagaatacaacaaatttttagctaaaattaggagtgtgccaatcggaagagctttgttgctcccagagtactcaacattgtaccgccgatggcttgactcattttag--taaccctacctcagtcgaatt-ggatt-gggtcatactgttgtaggggtaaatttttctttaattcggag---------------------------------------------------------------
>KX162716.1_Enterovirus_C_strain_NIE1519325_complete_genome
----ttaaaac-agctctggggttgtacccaccccagaggcccacgtggcggctagcactccggtattacggtacccttgtgcgcctg-ttttata-ct-cc-c-ct--c--ccgc---aac-ttagaagcaca--aaa-c------caagttcaatag-aa-g-ggggtacaaa-ccagtaccactatgaacaagcacttctgtttccccggtgacattgca-tagactg-ctcacgcggttgaaagcgatcgatccgttacccgcttgtgtacttcgagaagcctagtatcgccttggaatcttcgacgcgttgcgctcagcacccgacc-ccggggtgtagcttaggctgatgagtctggacattcctcaccggtgacggtggtccaggctgcgttggcggc--ctacctatgg-ctaacgccatgggacgctagttgtg-aacaaggtgtgaagagcctattgagctacataagagtcctccggcccctgaatgcggctaatcctaaccacggagcaggcgg-tcgcgaaccagtgactggcttgtcgtaacgcgcaagtctgtggcggaa-ccgactactttgggtgtccgtgtttcc-t-gtta-tttttat-c--atggctgcttatggtgacaa-tcagag------attgttatcataaagcgaattggattggccatccggtgagtgttgtgacaggtatataattgttt-gttggaa-ccactgtg-----------------ttagcttt-------------act-tctcatttaaccaattaatcaaaaacaatacgaggata--------------aaacaacaatact------aca---atgggcgcccaagtttcatcacagaaagttggagcccacgagaattcaaacagagcctatggcgggtccaccatcaattacactacaatcaattactatagggactctgcaagcaatgcagcaagcaagcaagattttgcacaagatccgtccaagttcaccgaacccattaaggacgtccttattaagaccgctcccatgctaaattccccaaacattgaggcgtgtggttatagtgacagggtaatgcagctaactctgggcaattcaacgatcaccacccaagaagcggccaattctgttgttgcctacggtagatggcctgaatatatcagagataccgaagcaaatcctgtagaccaaccaaccgagcccgatgtagccgcgtgcaggttctacacattagataccgtcacttggcgcaaggagtccagagggtggtggtggaaactaccagacgc---tttaaaagacatggggttatttggtcaaaacatgttttatcactatcttgggagggctggctacacagtgcacgtacagtgcaatgcttcaaagtttcatcaaggagctctaggggtgtttgcagttccagaaatgtgtttagctggtgatag---cacaactcacatgttcacaaagtacgagaatgcgaatccaggcgaaaaaggaggtgaattcaaagggagtttcacccttgataccaacgccactaaccctgcacggaacttctgcccagttgattacctcttcgggagtggagtgctggtagggaatgcatt-tgtttatccacatcaaataataaacctgcgcac--------taacaactgtgctacgctagtattgccctatgtaaactcactctcaatagatagcatgacaaagcacaacaactgggggattgctatcctccccctagcgccactagactttgccactgaatcttccactgagatacccattacactgaccattgctcccatgtgctgcgaattcaatggtttacgcaacatcactgtgccaagaacccaaggattaccagtcctgaacactccagggagtaaccagtacctgaccgcagacaattaccagtctccgtgtgcgatacctgagtttgatgtcactccacccatagacataccaggggaggtgcgcaacatgatggaattggcggaaatagacaccatgatacccctcaacttgacaagtcaacgcaagaacacaatggacatgtatagagtcgagttgagcg---acacgg----ctcactctgacacgccgatcttgtgtctctcgttgtcccccgcttcagaccccagattggcacacactatgttgggtgagatattaaattactacacacactgggcagggtccttgaaatttacctttctcttttgcggctcaatgatggccaccggaaagttattggtttcttacgcaccacccggagcagaggcccccaagagtcgcaaagaagcaatgcttgggacacatgtgatatgggacattgggttgcagtcttcatgcactatggtggtaccttggatcagtaataccacatacagacaaaccatcaacgatagtttcacagaaggtggctacattagcatgttctatcaaactagggttgttgtcccgttgtccacacccagaaagatggacatcctgggttttgtgtcagcttgcaatgacttcagtgtgcgcttactgcgagatacaacacacattagtcaagaggctatg---------ccacaagga---attggtgacatgattgagggggccgttgaagggattactaaaa-------------------atgcattagttcccccgacttccaccaatagcctgcctgacacaaagccga-gcggtccagcccactccaaggagatacctgcattgacagccgtggagacaggggctaccaatccgttggtgccttcggacaccgtgcaaacgcgccatgtcatccagagacgaacgcgatcagagtccacggttgagtcattctttgcaagaggggcttgcgtggctatcattgaggtgga------caatgatgcaccgacaaagcgcgccag---cagattgttttcggtttggaaaataacttacaaagatactgttcaactgagacgcaaactggaatttttcacatattcgagatttgacatggagttcacttttgtggtcacctcaaattacactgatgcaaataacggacatgcattgaaccaagtttatcagataatgtatataccacccggagcacctatccctggtaaatggaatgactatacgtggcagacgtcctctaacccgtcggtgttttacacctatggggcgcctccagcaagaatatcagtgccctacgtgggaattgctaatgcgtattcccacttttatgatgggtttgcaaaagtaccactagcgggtcaagcctcaactgaa---ggcgattcgttgtacggtgctgcctcactgaatgattttggatcactggctgttcgcgtggtaaatgatcacaaccccacgcggctcacctccaagattagagtgtacatgaagccaaagcatgtcagagtctggtgcccacgacctccacgagcagtcccgtactacggaccaggtgttgattataaagatgg---gctcaccccacta---ccagaaaagggattaacgactt---atggatttggacaccaaaacaaagctgtgtacacagctggctacaaaatttgcaattaccacctagctacacaagaagacttgcaaaatgccgtgagtgtcatgtggaacagagacctcttagtggctgagtcaagggcccttggcaccgactcgatcgcaaggtgcagctgtaacacgggtgtgtactactgtgaatccaggagaaaatattatccagtttctttcattgggcccaccttccaatacatggaagccaatgaatattacccggctagatatcaatcacacatgcttattggtcatgggtttgcatcaccgggtgattgtggtggcatacttagatgtcaacacggggtgataggaataatcactgctggtggggaaggcttggttgcattttcagacattagagacctgtatgcttatgaggaggaagctatggagcagggcatttccaactatattgagtcacttggtgctgcatttggtagtggattcactcaacaaattggtgataaagtttccgagctaaccagcatggtaactagcaccattacagagaagttgcttaagaacttagtcaaaattatctcatcacttgtgatcattaccaggaattatgaggacactaccacagtgcttgccaccctcgccctccttgggtgcgacatctcaccgtggcagtggctaaagaagaaggcatgtgacatcctggaaattccatacgccatcaaacaaggagatagttggttgaagaaattcactgaggcatgtaatgctgcaaagggattggagtgggtgtccaataagatatccaaattcattagttggttgcaggataaaatcatcccacaagcgagagacaaattagagtttgtcactaaactaaagcaattagaaatgcttgaaaatcagatttccaccatacaccaatcttgtccaagtcaagaacatcaggagatcttattcaacaatgtgcggtggctatctatccagtccaagaagtttgcaccactatatgcacatgaagctaaaaggattcaaaagctggagcataccataaataattacgtacagttcaagagcaagcaccgtattgagccagtatgtttgttagtgcatggcagtccagggacaggaaaatcagttgcaaccaatctaattgctagagcaatagccgagaaagagaacacctccacatactcgctgccacctgatccgtctcactttgatggctacaagcaacagggtgtggttattatggatgacctaaaccaaaatccagacggagcagacatgaaacttttttgtcaaatggtgtccactgtggagtttattccaccgatggcctcgctagaagagaaaggcattttgttcacatctaattacgttttagcctccaccaactccagtcggatcacaccacccacggtggctcacagtgatgcgctggccaggagattcgcgtttgacgtggacatacaagtcatgagcgagtactccagagacggaaagctcaacatggcaatggctactgaaatgtgc-aaaaactgccatcaacctgcaaa--cttcaaaagatgctgccccctggtgtgtggaaaagcgatccaattgatggataagtcttctagggttaggtacagtatagaccaaattacaacaatgataatcaatgagaggaacagaaggtccaacatcggcaactgcatggaggctctcttccaaggtccccttcaatataaagacctgaaaatagacattaaaaccacaccaccacctgaatgcatcaatgacttgctacaagcagtggactctcaagaagttagagactattgtgagaaaaagggatggatagttaacatcact-----------agccaggttcagactgaaagaaacatcaacagagcaatgaccattttgcaagcagttacaacctttgcggcagttgctggagtggtgtatgtgatgtacaagctctttgcaggacatcagggcgcctatacaggacttccaaacaagagacctaacatccctactatcagaactgccaaagtacaaggcccgggatttgattacgctgtggctatggccaagagaaacattctcacggcaaccacctgcaaaggggagttcactatgcttggggtccatgacaatgtggccattctaccaacgcacgcatctccaggtgagacaatagtcattgatggcaaggaggttgaagtcttggacgccaaagctttagaagaccaggctggtaccaatttgg-aaattaccattgttaccctaaagagaaatgagaaatttagggacatcagacctcacattccaactcaaatcaccgagacgaatgatggagttttgattgtgaacactagtaagtaccccaacatgtatgttcctgttggtgctgtgactgaacagggatatctcaatcttggtggacgtcaaactgctcgtacttt-gatgtacaactttccaacaagagcaggtcagtgtggtggtgtcatcacttgcactggaaaggtcatcgggatgcatgtcggagggaacggttcacatgggttcgcagcggccctgaagcgatcatacttcactcagagtcaaggtgaaatccaatggatgagaccatcaaaagaggttgggtatcctatcattaatgctcccagcagaaccaaattggaaccaagtgctttccattatgtgtttgagggtgtcaaagaaccagcagttttgacaaagaatgaccccaggcttaaggtggatttcgaagaggccatattctccaagtatgtgggcaataaaatcactgaagtggatgaatacatgaaggaagctgttgaccattatgcaggccaactactgtcgctggacatcaacacagatcaaatgtgcctggaggatgccatgtatggcactgatggcttggaagccttagacctcac-aactagtgcggggtatcc-ctatgtagccttagggaa-aaagaaaagagacattttgaacaaacaaaccagagacaccaaagagatgcaaagactattggacacctatggcattaatctccccctagtcacctatgttaaggatgaattaaggtccaaaagcagagttgaacagggaaagtccagattaattgaggcatctagtttaaatgactcagtggcaatgaggatggcctttggaaatctctacgcagcttttcacaagaatccaggggtggtaactggtagcgcagtgggctgcgatccagatctgttttggagcaaagtcccagttctcatggaggagaagctatttgcctttgactacaccggctatgacgcctctctgagtccagcctggtttgaagctctcaaaatggttcttgagaaaattggattcggtgatagagtggattacatagattatctcaaccactcgcaccacttgtataaaaataagacatattgtgtcaagggcggtatgccatctggttgctcaggcacatcaattttcaactcaatgattaacaacattataatcaggacactcttgctgaaaacctacaagggtatagacttagaccacctaaagatgatagcctatggtgatgatgtaattgcttcctacccccatgaagtggacgctagtctcctagcccaatcaggaaaagactatggactcacaatgacaccggctgacaaatctgcaacctttgagcaggtcacatgggaaaacgtaacattcttgaaaagattcttcagagcagatgagaagtatccatttctggtgcatccagtgatgcccatgaaagaaattcatgaatcaatcaggtggactaaagaccccaggaacacccaggatcatgtccgctccttgtgcttattggcatggcacaatggagaggaagaatacaataaatttttagctaaaattaggagtgtgccaatcggacgagctttactgctcccagagtactcaacactgtaccgccgttggcttgactcattttag--taaccctacctcagtcgaatt-ggatt-gggtcatactgctgtaggggtaaatttttctttaattcggag---------------------------------------------------------------
>JX274982.1_Human_poliovirus_2_strain_NIE0511448_complete_genome
----ttaaaac-agctctggggttgtacccaccccagaggcccacgtggcggctagcactccggtattacggtacctttgtgcgcctg-ttttata-ct-cc-c-ct--c--ccgc---aac-ttagaagcacg--aaa-c------caagttcaatag-aa-g-ggggtacaaa-ccagtaccactacgaacaagcacttctgtttccccggtgacattgca-tagactg-ctcacgcggttgaaagtgatcgatccgttacccgcttgtgtacttcgaaaagcctagtatcgccttggaatcttcgacgcgttgcgctcagcacccgacc-ccggggtgtagcttaggctgatgagtctggacattcctcaccggtgacggtggtccaggctgcgttggcggc--ctacctatgg-ctaacgccataggacgctagatgtg-aacaaggtgtgaagagcctattgagctacataagagtcctccggcccctgaatgcggctaatcctacccacggagcaggcgg-tcgcgaaccagtgactggcttgtcgtaatgcgcaagtctgtggtggaa-ccgactactttgggtgtccgtgtttcc-t-gtta-tttttat-c--atggctgcttatggtgacaa-tcggag------attgttatcataaagcgagttggattggccatccggtgagtgttgtgtcaggtatacaactgttt-gttggaa-ccactgtg-----------------ttagcttt-------------acc-tctcatttaaccaattaatcaaaaacaatacgaagata--------------aaacaacaatact------aca---atgggcgcccaggtttcatcacagaaagttggagcccacgaaaattcaaacagagcctatggcgggtccaccatcaattacactacaatcaattactatagggactctgcaagcaatgcagcaagcaagcaagattttgcacaagatccgtccaagttcaccgaacccattaaggacgtccttattaagaccgctcccatgctaaactccccaaacattgaggcgtgtggttatagtgacagggtaatgcaactaactctgggcaattcaacgatcaccacccaagaagcggccaattctgttgttgcctacggtagatggcctgaatacatcagagataccgaggcaaatcctgtagaccaaccaaccgagcccgatgtagccgcgtgcaggttctacacattagataccgtcacttggcgcaaggagtccagagggtggtggtggaaactaccagacgc---tttaaaagacatggggttattcggtcaaaacatgttttatcactatcttgggagggctggctacacagtgcacgtacagtgcaatgcttcaaagtttcatcaaggagctctaggggtgtttgcagttccagaaatgtgtttagctggtgatag---cacaactcacatgttcacaaagtacgagaatgcgaatccaggcgaaaaaggaggtgaattcaaagggagtttcacccttgataccaacgccactaaccctgcacggaacttctgcccagttgattacctcttcgggagtggagtgctggtagggaatgcatt-tgtttatccacatcaaataataaacctacgcac--------taacaactgtgctacgctagtattgccctatgtgaactcactctcaatagatagcatgacaaagcacaacaactgggggatcgctatcctccccctggcgccactagactttgccactgaatcttccactgagatacccattacactgaccattgctcccatgtgctgcgaattcaatggtttacgcaacatcactgtgccaagaacccaaggattaccagtcctgaacactccagggagtaaccagtacctgaccgcagataattaccagtctccgtgtgcgatacctgagtttgatgtcactccacccatagacataccaggggaggtgcgcaacatgatggaattggcggagatagacaccatgatacccctcaacttgacaagtcaacgcaagaacacaatggacatgtatagagtcgagttgagcg---acacgg----ctcactctgacacgccgatcttgtgtctctcgttgtcccccgcttcagaccccagattggcacacactatgttgggtgagatactaaattactacacacactgggcagggtccttgaaatttacctttctcttctgcggctcaatgatggccaccggaaagttattggtttcttacgcaccacccggagcagaggcccccaagagtcgcaaagaagcaatgcttgggacacatgtgatatgggacattgggttgcagtcttcatgcactatggtggtaccttggatcagtaataccacatacagacaaaccatcaacgatagtttcacagaaggtggctacattagcatgttctatcaaactagggttgttgtcccgttgtccacacccagaaagatggacatcctgggttttgtgtcagcttgtaatgacttcagtgtgcgcttactgcgagatactacacacatcagtcaagaggctatg---------ccacaagga---attggtgacatgattgaggaggccgttgaagggattactaaaa-------------------atgcattggttcccccgacttccaccaatagcctgcctgacaccaagccga-gcggtccagcccactccaaggagatacctgcattgacagccgtggagacaggggctaccaatccgttggtgccttcggacaccgtgcaaacgcgccatgtcatccagagacgaacgcgatcagagtccacggttgagtcattctttgcaagaggggcttgcgtggctatcattgaggtgga------caatgatgcgccgacaaagcgcgccag---cagattgttttcggtttggaaaataacttacaaagatactgttcaactgagacgcaaactggaatttttcacatattcgagatttgacatggagttcacttttgtggtcacctcaaactacactgatgcaaataacggacatgcattgaaccaagtttatcagataatgtatataccacccggagcacctatccctggtaaatggaatgactatacgtggcagacgtcctctaacccgtcggtgttttacacctatggggcgcccccagcaagaatatcagtgccctacgtgggaattgctaatgcgtattcccatttttatgatgggtttgcaaaagtaccactagcgggtcaagcctcaactgaa---ggcgattcgttgtacggtgctgcctcactgaatgattttgggtcactggctgttcgcgtggtaaatgatcacaaccccacgcggctcacctccaagatcagagtgtacatgaagccaaagcatgtcagagtctggtgcccacgacctccacgagcagtcccatacttcggaccaggcgttgattataaagatgg---gctcaccccacta---ccagaaaagggattaacgactt---atggatttggacaccaaaacaaagctgtgtacacagctggctacaaaatttgcaattaccacctagctacacaagaagacttgcaaaatgccgtgagtgtcatgtggaacagagatctcttagtggctgaatcaagggcccttggcaccgactcgatcgcaaggtgcagctgtaacacgggtgtgtactactgtgaatccaggagaaaatattatccagtttctttcattgggcccaccttccagtacatggaagccaatgaatattacccggctagatatcaatcacacatgcttattggtcatgggtttgcatcaccgggtgattgtggtggcatacttagatgtcaacacggggtgataggaataatcactgctggtggggaaggcttggttgcattttcagacattagagacctgtatgcttatgaggaggaagctatggagcagggcatttccaactatattgagtcacttggtgctgcatttggtagtggattcactcaacaaattggtgataaagtttccgagctaaccagcatggtaactagcaccattacagagaagttgcttaaaaacttaatcaaaattatctcatcacttgtgatcattacaaggaattatgaggacaccaccacagtgcttgccaccctcgccctccttgggtgcgacgtctcaccgtggcagtggctaaagaagaaggcatgtgacatcctggaaattccatacgccatcaaacaaggagatagttggttgaagaaattcactgaggcatgtaatgctgcaaagggactggagtgggtgtccaacaagatatccaaattcattagttggttgcaggataaaatcatcccacaagcaagagacaaattagagtatgtcactaaactaaagcaattagaaatgcttgaaaatcagatttccaccatacaccaatcttgtccaagtcaagaacatcaggagatcttattcaacaatgtgcggtggctatctatccagtccaagaggtttgcaccactatatgcacatgaagctaaaaggattcaaaagctggaacataccataaataattacgtacagttcaagagcaagcaccgtattgagccagtatgtatgttagtacatggcagtccagggacaggaaaatcagttgcaaccaatctaattgctagagcaatagccgagaaagagaacacctccacatactcactgccacctgatccgtctcactttgatggctacaaacaacagggtgtggttattatggatgacctaaaccaaaatccagacggagcagacatgaaacttttttgtcaaatggtgtccactgtggagtttattccaccgatggcctcgctagaagagaaaggcattttgttcacatctaattacgttttagcctccaccaactccagtcggatcacaccacccacggtggctcacagtgatgcgctggccaggagattcgcatttgacgtggacatacaagtcatgagcgagtactccagagacggaaagcttaacatggcaatggctactgaaatgtgc-aaaaactgtcatcaaccagcaaa--cttcaaaagatgttgtcctttagtgtgtggcaaggcaattcaattaatggataaatcttccagggttagatacagcattgatcagatcactacaatgattgttaatgagagaaacagaagatcaaacattggtaattgtatggaagctctattccagggaccactgcagtataaagatctaaaaatagatgttaagaccagtccccctccggagtgtatcaacgatttgctccaggcagttgattcccaggaagtgagagaatactgtgaaaagaaaggctggattgttaacattacc-----------agtcaggttcaaacagagaggaacatcaaccgggcgatgactattctacaagcagtaactactttcgctgcagtagccggtgtcgtgtacgttatgtacaagctgttcgctgggcaccagggtgcatacactggtttgccaaataaacgacccaatgtacccactatcaggacagcaaaagtgcaaggccctgggtttgattacgcagtggccatggctaaaagaaacattgtcacagcaaccactggcaagggagagttcacaatgcttggagtacatgataatgtggccattttaccaacccatgcatcaccaggggaaacgattgtcattgatggcaaggaggtggaagtgttagacgccaaggcattggaggatcaagctggaaccaatttgg-agatcaccatagttactctcaaaagaaatgaaaaatttagagacattagaccacacatcccaacccaaatcaccgagacgaatgatggagttttgatcgtgaacactagcaagtaccccaacatgtatgttcctgttggtgctgtaaccgaacagggatatctgaatcttggtggccgtcaaactgctcgcacctt-aatgtacaactttccaacaagagcgggtcagtgcggtggagtcatcacctgcactgggaaagtcatcgggatacacgttggagggaacggttcacacgggttcgcagcggccctaaagcggtcctacttcactcaaagccaaggtgaaatccagtggatgagaccatctaaggaggttggttatcctattatcaacgcccctagtaagactaaattggaaccaagtgcatttcattatgtatttgagggagtgaaggagccagcagttttaaccaagaatgaccccagactaaaagtagactttgaggaggccattttctccaaatatgttgggaataagatcacagaagtggatgagtacatgaaggaggcagttgaccattacgctgggcaactaatgtccttagacattaacacagatcagatgtgcctggaggatgccatgtatggcactgatggtttggaggctctggacctcac-gaccagcgcaggataccc-ctatgtagctcttggtaa-gaaaaagagagacatcttgaacaagcaaaccagagacaccaaagaaatgcaaaggctacttgacacatacggcatcaacctccctctagttacttatgtgaaggatgagttaagatccaagagcaaagttgagcagggaaaatcaagactcattgaagcatccagtcttaatgattcagtcgcaatgaggatggcctttggcaatctctatgcagccttccacaaaaatccaggagtggtaactggtagtgcagtaggctgtgacccagacttattttggagcaaaatcccagtcctcatggaagagaagctgttcgcctttgactacactggatatgatgcatctctgagcccagcttggtttgaagcccttaaaatggtcctcgagaagatcggctttggtgatagagtagattacatagactatctcaaccactcacatcacctatacaaaaacaaaacatattgtgtcaagggtggcatgccatctggctgctcgggcacatccatattcaactcaatgattaacaatatcataatcaggacactcttactgaaaacctacaagggcatagatttagaccacctaaagatgatagcctatggtgatgatgtaattgcctcctacccccatgaagtggacgctagtctcctagcccaatcaggaaaagactacggactcacaatgacaccagctgacaaatctgcaacctttgaacaggtcacatgggaaaacgtaacattcttgaagagattctttagagcagatgaaaagtatccattccttgtgcatccagtgatgccaatgaaagaaattcatgaatcaatcagatggacgaaagatcctagaaacacgcaggatcacgtacgctccttatgcttattggcctggcataatggggaagaagaatacaacaaattcttagctaaaatcagaagtgtgccaatcggaagagctttattgctcccagagtactcaacattgtaccgccgctggctcgactctttttag--taaccctacctcagtcgaatt-ggatt-gggttatactgttgtaggggtaaatttttctttaattcggag---------------------------------------------------------------
>JX274984.1_Human_poliovirus_2_strain_NIE0611444_complete_genome
----ttaaaac-agctctggggttgtacccaccccagaggcccacgtggcggctagcactccggtattacggtacccttgtgcgcctg-ttttata-ct-cc-c-ct--c--ccgc---aac-ttagaagcacg--aaa-c------caagttcaatag-aa-g-ggggtacaaa-ccagtaccactacgaacaagcacttctgtttccccggtgacattgca-tagactg-ctcacgcggttgaaagtgatcgatccgttacccgcttgtgtacttcgaaaagcctagtatcgccttggaatcttcgacgcgttgcgctcagcacccgacc-ccggggtgtagcttaggctgatgagtctggacattcctcaccggtgacggtggtccaggctgcgttggcggc--ctacctatgg-ctaacgccataggacgctagatgtg-aacaaggtgtgaagagcctattgagctacataagagtcctccggcccctgaatgcggctaatcctaaccacggagcaggcgg-tcgcgaaccagtgactggcttgtcgtaacgcgcaagtctgtggcggaa-ccgactactttgggtgtccgtgtttcc-t-gtta-tttttat-c--atggctgcttatggtgacaa-tcagag------attgttatcataaagcgaattggattggccatccggtgagtgttgtgtcaggtatacaactgttt-gttggaa-ccactgtg-----------------ttagcttt-------------act-tctcatttaaccaattaatcaaaaacaatacgagggta--------------aaacaacaatact------aca---atgggcgcccaagtttcatcacagaaagttggagcccacgaaaattcaaacagagcctatggcgggtctaccatcaattacactacaatcaattactatagggactctgcaagcaatgcagcaagcaagcaagattttgcacaagatccgtccaagttcaccgaacccattaaggacgtccttattaagaccgctcccatgctaaactccccaaacattgaggcgtgtggttatagtgacagggtaatgcaactaactctgggcaactcaacgatcaccacccaagaagcggccaattctgttgttgcctacggtagatggcctgaatacatcagagataccgaggcgaatcctgtagaccaaccaaccgagcccgatgtagccgcgtgcaggttctacacattagataccgtcacttggcgcaaggagtccagagggtggtggtggaaactaccagacgc---tttaaaagacatggggttatttggtcaaaacatgttttatcactatcttgggagggctggctacacagtgcacgtacagtgcaatgcttcaaagtttcatcaaggagctctaggggtgtttgcagttccagaaatgtgtttagctggtgatag---cacaactcacatgttcacaaagtacgagaatgcgaatccaggcgaaaaaggaggtgaattcaaagggagtttcacccttgataccaacgccactaaccctgcacggaacttctgcccagttgattacctcttcgggagtggagtgctggtagggaatgcatt-tgtttatccacatcaaataataaacctgcgcac--------taacaactgtgctacgctagtattgccctatgtaaactcactctcaatagatagcatgacaaagcacaacaactgggggatcgctatcctccccctggcgccactagactttgccactgaatcttccactgagatacccattacactgaccattgctcccatgtgctgcgaattcaatggtttacgcaacatcactgtgccaagaacccaaggattaccagtcctgaacactccagggagtaaccagtacctgactgcagacaattaccagtctccgtgtgcgatacctgagtttgatgtcactccacccatagacataccaggggaggtgcgcaacatgatggaattggcggaaatagacaccatgatacccctcaacttgacaagtcaacgcaggaacacaatggacatgtatagagtcgagttgagcg---acacgg----ctcactctgacacgccgatcttgtgtctctcgttgtcccccgcttcagaccccagattggcacacactatgttgggtgagatattaaattactacacacactgggcagggtccttgaaatttacctttctcttttgcggctcaatgatggccaccggaaagttattggtttcttacgcaccacccggagcagaggcccccaagagtcgcaaagaagcaatgcttgggacacatgtgatatgggacattgggttgcagtcttcatgcactatggtggtaccttggatcagtaataccacatacagacaaaccatcaacgatagttttacagaaggtggctatattagcatgttctatcaaactrgggttgttgtcccgttgtccacacccagaaagatggacatcctgggttttgtgtcagcttgcaatgacttcagtgtgcgcttactgcgagatacaacacacattagtcaagaggctatg---------ccacaagga---attggtgacatgattgagggggccgttgaagggattactaaaa-------------------atgcattggttcccccgacttccaccaatagcctgcctgacacaaagccga-gcggtccagcccactccaaggagatacctgcattgacagccgtggagacaggggctaccaatccgttggtgccttcggacaccgtgcaaacgcgccatgtcatccagagacgaacgcgatcagagtccacggttgagtcgttctttgcaagaggggcttgcgtggctatcattgaggtgga------caatgatgcaccgacaaagcgcgccag---cagattgttttcgatttggaaaataacttacaaagatactgttcaactgagacgcaaactggaatttttcacatattcgagatttgacatggagttcacttttgtggtcacctcaaactacactgatgcaaacaacggacatgcattgaaccaagtttatcagataatgtatataccacccggagcacctatccctggtaaatggaatgactatacgtggcagacatcctctaacccgtcggtgttttacacctatggggcgcccccagcaagaatatcagtgccctatgtgggaattgctaatgcgtattcccacttttatgatgggtttgcaaaagtgccactagcgggtcaagcctcaactgaa---ggcgattcgttgtacggtgctgccacactgaatgattttggatcactggctgttcgcgtggtaaatgatcacaaccccacgcggctcacctccaagatcagagtgtacatgaagccaaagcatgtcagagtctggtgcccacgacctccacgagcagtcccatacttcggaccaggtgttgattataaagatgg---gctcaccccacta---ccagaaaagggattaacgactt---atggatttggacaccaaaacaaagctgtgtacacagctggctacaaaatttgcaactaccacctagctacacaagaagacttgcaaaatgccgtgagtgtcatgtggaacagagacctcttagtggctgaatcaagggcccttggcaccgactcgatcgcaaggtgcagctgtaacacgggtgtgtactactgtgaatccaggagaaaatattatccagtttctttcattgggcccaccttccaatacatggaagccaatgaatattacccggctagatatcaatcacacatgcttattggtcatggatttgcatcaccgggtgattgtggtggcatacttagatgtcaacacggggtgataggaataatcactgctggtggggaaggcttggttgcattttcagacattagagacctgtatgcttatgaggaggaagctatggagcagggcatttccaactatattgagtcacttggtgctgcatttggtagtggattcactcaacaaattggtgataaagtttccgagctaaccagcatggtaactagcaccattacagagaagttgcttaaaaacttaatcaaaattatctcatcacttgtgatcattaccaggaattatgaggacactaccacagtgcttgccaccctcgcccttcttgggtgcgacatctcaccgtggcagtggctaaagaagaaggcatgtgatatcctggaaattccatacgccatcaaacaaggagatagttggttgaagaaattcactgaggcatgtaatgctgcaaagggactggagtgggtgtccaataagatatccaaattcattagttggttgcaggataaaatcatcccacaagcgagagacaaattagagtttgtcactaaactaaagcaattagaaatgcttgaaaatcagatttccaccatacaccaatcttgtccaagtcaagaacatcaggagatcttattcaacaatgtgcggtggctatctatccagtccaagaggttcgcaccactatatgcacatgaagctaaaaggattcaaaagctggagcataccataaataattacgtacagttcaagagcaagcaccgtattgagccagtatgtttgttagtacatggcagtccagggacaggaaaatcagttgcaaccaatctaattgctagagcaatagccgagaaagagaacacctccacatactcactgccacctgatccgtctcactttgatggctacaagcaacagggtgtggttattatggatgacctaaaccaaaatccagacggagcagacatgaaacttttttgtcaaatggtgtccactgtggagtttattccaccgatggcctcgctagaagagaaaggcattttgttcacatctaactacgttttagcctccaccaactccagtcggatcacaccacccacggtggctcacagtgatgcgctggccaggagattcgcatttgacgtggacatacaagtcatgagcgagtactccagagacggaaagctcaacatggcaatggctactgaaatgtgc-aaaaactgtcatcaaccagcaaa--cttcaaaagatgttgtcctttagtgtgtggcaaggcaattcagttaatggataaatcttccagggttagatacagcattgatcagatcactacaatgattgttaatgagagaaacagaagatcaaacattggtaattgcatggaagctctattccagggaccactgcagtataaagatctaaaaatagatgttaagaccagtccccctccggagtgtatcaacgatttgctccaggcagttgattcccaggaagtgagagattactgtgaaaagaaaggctggattgttaacattacc-----------agtcaggttcaaacagagaggaacatcaaccgggcgatgactatcctacaagcagtaactactttcgctgcagtagccggtgtcgtgtacgttatgtacaagctgttcgctgggcaccagggtgcatacactggtttgccaaacaaacgacccaatgtacccactatcaggacagcaaaagttcaaggtccagggtttgattatgctgtggccatggccaagagaaacgtcctcacggcgactacttgcaaaggagaattcacaatgcttggcgttcatgacaatgtagctattttgccaacacacgcctcaccaggtgaaacaattgtcatcgatggcaaggaagtggaagtgctagatgctaaagcattagaagatcaggctggaaccaatttgg-aaattaccatagttacccttaagaggaacgagaagtttagggatattagacctcacattcccactcagattaccgagacaaatgatggagtgttgatcgtgaacactagtaagtaccccaacatgtatgtccctgttggtgctgtgactgagcagggatatctcaatctcggtggacgccaaaccgctcgtacact-gatgtacaactttccaaccagagcgggccagtgtggtggtgttatcacgtgcactggcaaggtgatcgggatgcacgttggagggaacggttcacacgggtttgcagcggccctgaagcgatcttacttcacccagagtcaaggtgagatccagtggatgagaccatccaaagatgttggttatcccatcattaatgctcccagtaaaactaaattggaaccgagtgcatttcactatatttttgagggtgtgaaagaaccagcagtcttaactaaaaacgaccccaggctcaaggtagattttgaagatgcaatcttctctaagtatgtgggcaacaagatcactgaagtggatgaatacatgaaagaggcagttgaccactatgctggtcagttaatgtctttggacatcaacactgatcaaatgtgtttagaggacgccatgtacggtactgatggtctggaagctcttgacctcac-aaccagtgcagggtatcc-ttatgtggccttagggaa-aaagaaaagagatatcttaaataaacaaaccagagacaccaaggaaatgcagaggctactcgacacctatggcatcaacctacctttagtcacttatgtcaaggacgagctcagatccaaaagtaaagttgagcaaggaaagtccaggctcatcgaagcatctagtctcaatgattcagtggcaatgaggatggcctttggtaacctctatgcagctttccacaaaaatccaggggtggtgactggtagtgcagtaggctgtgacccagacctgttttggagtaagatcccagttctcatggaagagaagttgtttgcctttgattacaccgggtacgacgcttccctgagcccagcctggttcgaagctctcaagatggtcctagagaaaataggttttggtgatagggtagattacattgactatcttaatcattcacaccacctgtacaaaaataaaacatactgtgtcaagggcggcatgccatctggctgttcaggcacatccatttttaattcaatgattaataacattataattaggacactattattgaaaacctacaagggcatagatttagaccacctaaagatgatagcctatggtgatgatgtaattgcttcctacccccatgaagtggacgctagtctcctagcccaatcaggaaaagactatggactcacaatgactcctgctgataaatctgcaacttttgagcaagtcacatgggagaatgtaacattcttgaagagattctttagagcagatgaaaagtatccattcctcatacatccagtgatgccaatgaaggaaattcatgaatcaatcagatggacaaaggatcctaggaatacccaggatcacgttcgctccctatgcctattggcttggcataatggagaagaagaatacaataactttctagctaaaattagaagcgtgccaatcggaagagctttgctgctccctgagtactcgacactgtaccgccgttggctcgattcattttag--taaccctacctcagtcgaatt-ggatt-gggttatactgttgtaggggtaaatttttctttaattcggag---------------------------------------------------------------
>DQ890385.1_Human_poliovirus_2_strain_NIE0210766_complete_genome
----ttaaaac-agctctggggttgtacccaccccagaggcccacgtggcggctagcactccggtattacggtacccttgtgcgcctg-ttttata-ct-cc-c-ct--c--ccgc---aac-ttagaagcacg--aaa-c------caagttcaatag-aa-g-ggggtacaaa-ccagtaccactacgaacaagcacttctgtttccccggtgacattgca-tagactg-ctcacgcggttgaaagtgatcgatccgttacccgcttgtgtacttcgaaaagcctagtatcgccttggaatcttcgacgcgttgcgctcagcacccgacc-ccggggtgtagcttaggctgatgagtctggacattcctcaccggtgacggtggtccaggctgcgttggcggc--ctacctatgg-ctaacgccataggacgttagatgtg-aacaaggtgtgaagagcctattgagctacataagagtcctccggcccctgaatgcggctaatcctaaccacggagcaggcgg-tcgcgaaccagtgactggcttgtcgtaacgcgcaagtctgtggcggaa-ccgactactttgggtgtccgtgtttcc-t-gtta-tttttat-c--atggctgcttatggtgacaa-tcagag------attgttatcataaagcgaattggattggccatccggtgagtgttgtgtcaggtatacaactgttt-gttggaa-ccactgtg-----------------ttagcttt-------------act-tctcatttaaccaattaatcaaaaacaatacgaggata--------------aaacaacaatact------aca---atgggcgcccaagtttcatcacagaaagttggagcccacgaaaattcaaacagagcctatggcgggtccaccatcaattacactacaatcaattactatagggactctgcaagcaatgcagcaagcaagcaagattttgcacaagatccgtccaagttcaccgaacccattaaggacgtccttattaagaccgctcccatgctaaactccccaaacattgaggcgtgtggttatagtgacagggtaatgcagctaactctgggcaattcaacgatcaccacccaagaagcggccaattctgttgttgcctacggtagatggcctgaatacatcagagataccgaggcaaatcctgtagaccaaccaaccgagcccgatgtagccgcgtgcaggttctacacattagataccgtcacttggcgcaaggagtccagagggtggtggtggaaactaccagacgc---tttaaaagacatggggttatttggtcaaaacatgttttatcactatcttgggagggctggctacacagtgcacgtacagtgcaatgcttcaaagtttcatcaaggagctctaggggtgtttgcagttccagaaatgtgtttagctggtgatag---cacaactcacatgttcacaaagtacgagaatgcgaatccaggcgaaaaaggaggtgaattcaaagggagtttcacccttgataccaacgccactaaccctgcacggaacttctgcccagttgattacctcttcgggagtggagtgctggtagggaatgcatt-tgtttatccacatcaaataataaacctgcgcac--------taacaactgtgctacgctagtattgccctatgtaaactcactctcaatagatagcatgacaaagcacaacaactgggggatcgctatcctccccctggcgccactagactttgccactgaatcttccactgagatacccattacactgaccattgctcccatgtgctgcgaattcaatggtttacgcaacatcactgtgccaagaacccaaggattaccagtcctgaacactccagggagtaaccagtacctgaccgcagacaattaccagtctccgtgtgcgatacctgagtttgatgtcactccacccatagacataccaggggaggtgcgcaacatgatggaattggcggaaatagacaccatgatacccctcaacttgacaagtcaacgcaagaacacaatggacatgtatagagtcgagttgagcg---acacgg----ctcactctgacacgccgatcttgtgtctctcgttgtcccccgcttcagaccccagattggcacacactatgttgggtgagatattaaattactacacacactgggcagggtccttgaaatttacctttctcttttgcggctcaatgatggccaccggaaagttattggtttcttacgcaccacccggagcagaggcccccaagagtcgcaaagaagcaatgcttgggacacatgtgatatgggacattgggttgcagtcttcatgcactatggtggtaccttggatcagtaataccacatacagacaaaccatcaacgatagtttcacagaaggtggctacattagcatgttctatcaaactagggttgttgtcccgttgtccacacccagaaagatggacatcctgggttttgtgtcagcttgcaatgacttcagtgtgcgcttactgcgagatacaacacacattagtcaagaggctatg---------ccacaagga---attggtgacatgattgagggggccgttgaagggattactaaaa-------------------atgcattggttcccccgacttccaccaatagcctgcctgacacaaagccga-gcggtccagcccactccaaggagatacctgcattgacagccgtggagacaggggctaccaatccgttggtgccttcggacaccgtgcaaacgcgccatgtcatccagagacgaacgcgatcagagtccacggttgagtcattctttgcaagaggggcttgcgtggctatcattgaggtgga------caatgatgcaccgacaaagcgcgccag---cagattgttttcggtttggaaaataacttacaaagatactgttcaactgagacgcaaactggaatttttcacatattcgagatttgacatggagttcacttttgtggtcacctcaaactacactgatgcaaataacggacatgcattgaaccaagtttatcagataatgtatataccacccggagcacctatccctggtaaatggaatgactatacgtggcagacgtcctctaacccgtcggtgttttacacctatggggcgcccccagcaagaatatcagtgccctacgtgggaattgctaatgcgtattcccacttttatgatgggtttgcaaaagtaccactagcgggtcaagcctcaactgaa---ggcgattcgttgtacggtgctgcctcactgaatgattttggatcactggctgttcgcgtggtaaatgatcacaaccccacgcggctcacctccaagatcagagtgtacatgaagccaaagcatgtcagagtctggtgcccacgacctccacgagcagtcccatacttcggaccaggtgttgattataaagatgg---gctcaccccacta---ccagaaaagggattaacgactt---atggatttggacaccaaaacaaagctgtgtacacagctggctacaaaatttgcaattaccacctagctacacaagaagacttgcaaaatgccgtgagtgtcatgtggaacagagacctcttagtggctgaatcaagggcccttggcaccgactcgatcgcaaggtgcagctgtaacacgggtgtgtactactgtgaatccaggagaaaatattatccagtttctttcattgggcccaccttccaatacatggaagccaatgaatattacccggctagatatcaatcacacatgcttattggtcatgggtttgcatcaccgggtgattgtggtggcatacttagatgtcaacacggggtgataggaataatcactgctggtggggaaggcttggttgcattttcagacattagagacctgtatgcttatgaggaggaagctatggagcagggcatttccaactatattgagtcacttggtgctgcatttggtagtggattcactcaacaaattggtgataaagtttccgagctaaccagcatggtaactagcaccattacagagaagttgcttaaaaacttaatcaaaattatctcatcacttgtgatcattaccaggaattatgaggacactaccacagtgcttgccaccctcgccctccttgggtgcgacatctcaccgtggcagtggctaaagaagaaggcatgtgacatcctggaaattccatacgccatcaaacaaggagatagttggttgaagaaattcactgaggcatgtaatgctgcaaagggactggagtgggtgtccaataagatatccaaattcattagttggttgcaggataaaatcatcccacaagcgagagacaaattagagtttgtcactaaactaaagcaattagaaatgcttgaaaatcagatttccaccatacaccaatcttgtccaagtcaagaacatcaggagatcttattcaacaatgtgcggtggctatctatccagtccaagaggtttgcaccactatatgcacatgaagctaaaaggattcaaaagctggagcataccataaataattacgtacagttcaagagcaagcaccgtattgagccagtatgtttgttagtacatggcagtccagggacaggaaaatcagttgcaaccaatctaattgctagagcaatagccgagaaagagaacacctccacatactcactgccacctgatccgtctcactttgatggctacaagcaacagggtgtggttattatggatgacctaaaccaaaatccagacggagcagacatgaaacttttttgtcaaatggtgtccactgtggagtttattccaccgatggcctcgctagaagagaaaggcattttgttcacatctaattacgttttagcctccaccaactccagtcggatcacaccacccacggtggctcacagtgatgcgctggccaggagattcgcatttgacgtggacatacaagtcatgagcgagtactccagagacggaaagctcaacatggcaatggctactgaaatgtgc-aaaaactgtcatcaaccagcaaa--cttcaaaagatgttgtcctttagtgtgtggcaaggcaattcagttaatggataaatcttccagggttagatacagcattgatcagatcactacaatgattgttaatgagagaaacagaagatcaaacattggtaattgcatggaagctctattccagggaccactgcagtataaagatctaaaaatagatgttaagaccagtccccctccggagtgtatcaacgatttgctccaggcagttgattcccaggaagttagagactattgtgagaaaaagggctggatagtcaacattact-----------agtcaagtccaaactgaaaggaacattaacagggcaatgacaattctgcaagccgtcacaactttcgcagcagttgctggggtagtgtatgtgatgtacaagctctttgcaggtcaccagggtgcttacacaggacttcccaacaaaaggcctaacgtccctacaattagaactgccaaggtacaaggcccaggtttcgattatgccgtggctatggcgaaaagaaatatccttacagcaaccacttgcaagggggagttcacaatgcttggagttcatgataatgtggctattttaccaacacatgcttcaccaggtgaaacaatcgtcattgatggaaaggaggttgaagtgctggacgccaaggccctggaagatcaggcaggaaccaacttgg-aaatcaccattgtgactctcaagaggaacgagaagttcagggacatcagaccacatattccaactcagatcactgagacgaatgatggggtgttgatcgtgaacactagtaagtaccccaacatgtatgtccctgtaggtgctgtgactgaacagggatatctcaacctcggtggtcgccaaactgcccgtacatt-aatgtacaattttcccaccagagcaggccagtgcggtggtgtcatcacatgcactgggaaggtcatcgggatgcatgttggagggaacggttcacacgggtttgcagcagccctaaagcgatcatacttcactcagagtcaaggtgaaattcagtggatgaaaccgtccaaagaggtcggttaccccatcatcaatgcgccgagcaaaaccaaactggaaccaagcgcatttcactatgtcttcgagggtgtgaaggaaccagcagtcttgaccaagaatgaccccaggcttaaagtggattttgaagaagccatcttctcaaagtatgtgggcaataagattactgaggtagatgagtacatgaaggaggctgttgaccactatgcaggtcaattaatgtcactagacatcaacacagatcagatgtgtttggaagatgcaatgtatggcactgatggcttagaagctctagacctcac-gaccagcgcagggtatcc-ttatgtggcccttgggaa-aaagaaaagagacatcctgaataaacaaaccagagacactaaagagatgcaaagattattggacacttatggcattaacctacctttagtcacttatgtaaaggatgagttgagatccaaaagcaaagttgaacaggggaaatccaggctcattgaagcttccagccttaatgactctgtggccatgagaatggcttttggcaatctctacgcagccttccacaaaaatccaggagtggtaactggtagtgcagtaggctgtgatccagacttattttggagtaagattccagttctcatggaggaaaagttgtttgccttcgactataccggctacgacgcctccctgagtccagcttggtttgaagcactcaagatggtcttggagaaaattggatttggtgatagagtggactacatagactacctcaaccattcacaccacttatacaagaacaaaacctattgtgtcaagggcggcatgccatctggctgctcaggcacatcaatattcaattcaatgatcaacaatatcattatcaggacacttttattgaaaacctacaagggtatagatttagaccacctaaagatgatagcctatggtgatgatgtaattgcttcctacccccatgaagtggacgctagtctcctagcccaatcaggaaaagactatggactcactatgacaccagctgacaaatctgcaaattttgagcaagtcacatgggaaaatgtaacattcttgaaaagattctttagagcagatgaaaagtatccattcctcatacatccagtgatgccaatgaaggagattcatgaatcaatcagatggaccaaagatcccagaaacacacaggaccatgttcgctccctatgcctattggcttggcataatggagaagaagaatacaataaatttttgactaaaatcagaagcgtgccaatcggaagagctctattgctcccagagtactcaacactgtaccgccgttggctcgactctttttag--taaccctacctcagtcgaatt-ggatt-gggttatactgttgtaggggtaaatttttctttaattcggag---------------------------------------------------------------
>JX275071.1_Human_poliovirus_2_strain_NIE0711441_complete_genome
----ttaaaac-agctctggggttgttcccaccccagaggcccacgtggcggctagtactctggtattacggtacccttgtacgcctg-ttttata-ct-cc-c-tt-cc--ccgt---aac-ttagaagaaat--aaa-c------caagttcaatag-aa-g-ggggcacaaa-ccagtgtcaccacgaacaagcacttctgtttccccggtgatattgta-tagactg-tacccacggttaaaagcgattgatccgttatccgctcttgtacttcgaaaagcctagtatcatcttggaatcttcgatgcgttgcgctcaacactcaacc-ccagagtgtagcttaggtcgatgagtctggacattccccaccggcgacggtggtccaggctgcgttggcggc--ctacctgtggcccaaagccacaggacgctagttgtg-aacaaggtgtgaagagcctattgagctgcaagagagtcctccggcccctgaatgcggctaatcccaaccacggagcaagtgc-tcacacaccagtgagtggcttgtcgtaacgcgcaagtctgtggcggaa-ccgactactttgggtgtccgtgtttcc-t-gtta-tttttat-c--atggctgcttatggtgacaa-tcagag------attgttatcataaagcgaattggattggccatccggtgagtgttgtgtcaggtatacaactgttt-gttggaa-ccactgtg-----------------ttaacttt-------------act-tctcatttaaccaattaatcaaaaacaatacgaggata--------------aaacaacaatact------aca---atgggcgcccaagtttcatcacagaaagttggagcccacgaaaattcaaacagagcctatggcgggtccaccatcaattacactacaatcaattactatagggactctgcaagcaatgcagcaagcaagcaagattttgcacaagatccgtccaagttcaccgaacccattaaggacgtccttattaagaccgctcccatgctaaactccccaaacattgaggcgtgtggttatagtgacagggtcatgcagctaactctgggcaattcaacgatcaccacccaagaagcggccaattctgttgttgcctacggtagatggcctgaatacatcagagataccgaggcaaatcctgtagaccaaccaaccgagcccgatgtagccgcgtgcaggttctacacattagataccgtcacttggcgcaaggagtccagagggtggtggtggaaactaccagacgc---tttaaaagacatggggttatttggtcaaaacatgttttatcactatcttgggagggctggctacacagtgcacgtacagtgcaatgcttcaaagtttcatcaaggagctctaggggtgtttgcagttccagaaatgtgtttagctggtgatag---cacaactcacatgttcacaaagtacgagaatgcgaatccaggcgaaaaaggaggtgaattcaaagggagtttcacccttgataccaacgccactaaccctgcacggaacttctgcccagttgattacctcttcgggagtggagtgctggtagggaatgcatt-tgtttatccacatcaaataataaacctgcgcac--------taacaactgtgctacgctagtattgccctatgtaaactcactctcaatagatagcatgacaaagcacaacaactgggggatcgctatcctccccctggcgccactagactttgccactgaatcttccactgagatacccattacactgaccattgctcccatgtgctgtgagttcaatggtttacgcaacatcactgtgccaagaacccaaggattaccagtcctgaacactccagggagtaaccagtacctgaccgcagacaattaccagtctccgtgtgcgatacctgagtttgatgtcactccacccatagacataccaggggaggtgcgcaacatgatggaattggcggaaatagacaccatgatacccctcaacttgacaagtcaacgcaagaacacaatggacatgtatagagtcgagttgagcg---acacgg----ctcactctgacacgccgatcttgtgtctctcgttgtcccccgcttcagaccccagattggcacacactatgttgggtgagatattaaattactacacacactgggcagggtccttgaaatttacctttctcttttgcggctcaatgatggccaccggaaagttattggtttcttacgcaccacccggagcagaggcccccaagagtcgcaaagaagcaatgcttgggacacatgtgatatgggacattgggttacagtcttcatgcactatggtggtaccttggatcagtaataccacatacagacaaaccatcaacgatagtttcacagaaggtggctacattagcatgttctatcaaactagggttgttgtcccgttgtccacacccagaaagatggacatcctgggttttgtgtcagcttgcaatgacttcagtgtgcgcttactgcgagatacaacacacattagtcaagaggctatg---------ccacaagga---attggggacatgattgagggggccattgaagggattactaaaa-------------------atgcattggttcccccgacttccaccaatagcctgcctgacacaaagccga-gcggtccagcccactccaaggagatacctgcattgacagccgtggagacaggggctaccaatccgttggtgccttcagacaccgtgcaaacgcgccatgtcatccagagacgaacgcgatcagagtccacggttgagtcattctttgcaagaggggcttgcgtggctatcattgaggtgga------caatgatgcaccgacaaagcgcgccag---cagattgttttcggtttggaaaataacttacaaagatactgttcagctgagacgcaaactggaatttttcacatattcgagatttgacatggagttcacttttgtggtcacctcaaactacactgatgcaaataacggacatgcattgaaccaagtttatcagataatgtatataccacccggagcacctatccctggtaaatggaatgactatacgtggcagacatcctctaacccgtcggtgttttacacatatggggcgcccccagcaagaatatcagtgccctacgtaggaattgctaatgcgtattcccacttttatgatgggtttgcaaaagtaccactagcgggtcaagcctcaactgaa---ggcgattcgttgtacggtgctgcctcactgaatgattttggatcactggctgttcgcgtggtaaatgatcacaaccccacgcggctcacctccaagatcagagtgtacatgaagccaaagcatgtcagagtctggtgcccacgacctccacgagcagtcccatactttggaccaggtgttgattataaagatgg---gctcaccccacta---ccagaaaagggattaacgactt---atggatttggacaccaaaacaaagctgtgtacacagctggctacaaaatttgcaattaccacctagctacacaagaagacttgcaaaatgccgtgagtgtcatgtggaacagagacctcttagtggctgaatcaagggcccttggtaccgactcgatcgcaaggtgcagctgtaacacgggtgtgtactactgtgaatccaggagaaaatattatccagtttctttcattgggcccaccttccaatacatggaagccaatgaatattacccggctagatatcaatcacacatgcttattggtcacgggtttgcatcaccgggtgattgtggtggcatacttagatgtcaacacggggtgataggaataatcactgctggtggggaaggcttggttgcattttcagacattagagacctgtatgcttacgaggaggaagctatggagcagggcatttccaactatattgagtcacttggtgctgcatttggtagtggattcactcaacaaattggtgataaagtttccgagctaaccagcatggtaactagcaccattacagagaagttgcttaaaaacttaatcaaaattatctcatcacttgtgatcatcaccaggaattatgaggacactaccacagtgcttgccaccctcgccctccttgggtgcgacatctcaccgtggcagtggctaaagaagaaggcatgtgacatcctggaaattccatacgccatcaaacaaggagatagttggttgaagaaattcactgaggcatgtaatgctgcaaagggactggagtgggtgtccaacaagatatccaaattcattagttggttgcaggataaaatcatcccacaagcgagagacaaattagagtttgtcactaaactaaagcaattagaaatgcttgaaaatcagatttccaccatacaccaatcttgtccaagtcaagaacatcaggagatcttattcaacaatgtgcggtggctatctatccagtccaagaggtttgcaccactatatgcacatgaagctaaaaggattcaaaagctggagcataccataaataattacgtacagttcaagagcaagcaccgtattgagccagtatgtttgttagtacatggcagtccagggacaggaaaatcagttgcaaccaatctaattgctagagcaatagccgagaaagagaacacctccacatactcactgccacctgatccgtctcactttgatggctacaagcaacagggtgtagttattatggatgacctaaaccaaaatccagacggagcagacatgaaacttttttgtcaaatggtgtccactgtggagtttattccaccgatggcctcgctagaagagaaaggcattttgttcacatctaattacgttttagcctccaccaactccagtcggatcacaccacccacggtggctcacagtgatgcgctggccaggagattcgcatttgacgtggacatacaagtcatgagcgagtactccagagacggaaagctcaacatggcaatggctactgaaatgtgc-aaaaactgtcatcaaccagcaaa--cttcaaaagatgttgtcctttagtgtgtggcaaggcaattcagttaatggataaatcttccagggttagatacagcattgatcagatcactacaatgattgttaatgagagaaacagaagatcaaacattggtaattgcatggaagctctattccagggaccactgcagtataaagatctaaaaatagatgttaagaccagtccccctccggagtgtatcaacgatttgctccaggcagttgattcccaggaagtgagagattactgtgaaaagaaaggctggattgttaacattacc-----------agtcaggttcaaacagagagaaacatcaaccgggcgatgactatcctacaagcagtaactactttcgctgcagtagccggtgtcgtgtacgtcatgtacaagctgttcgctgggcaccagggtgcatacactggtttgccaaataaacgacccaatgtacccactatcaggacagcgaaagtgcaaggccctggatttgattacgcagtggccatggctaaaagaaacatcctcacagcaaccacctgtaagggagagttcacaatgctcggtgtccatgacaacgtagccattctcccaacacatgcttcaccaggtgaaacaatagttattgatggcaaggaggtggaagtattggatgtcaaagcactagaggaccaggctggcactaatttag-aaatcacaattgttactctgaagagaaatgaaaagttcagagacatcagaccacacatccctacccagatcactgagacaaatgatggagttttgattgtgaacactagtaagtaccccaacatgtacgttcctgttggtgctgtgactgaacagggatacctcaatcttggtggcagacaaactgctcgtacttt-gatgtacaactttccaactagagcaggccagtgtggaggagttatcacttgcactgggaaagttattgggatgcatgttggagggaacggttcacatgggtttgcagcggccctaaagcgatcatacttcactcaaagtcaaggtgaaatccaatggatgaggccatcaaaggaagttggataccctattataaatgcccccagcaaaactaagctagagccaagtgcatttcattatgtgtttgaaggtgtaaaagagcctgctgtcctgaccaagaacgatcctaggcttaaagtggattttgaggaagccatcttctccaagtacgtaggtaacaagatcaccgaagtggatgagtacatgaaagaagcagtggatcactatgccgggcaattaatgtcgttagatatcaatacaaaccagatgtgtttggaagatgccatgtatggtacagatggtttggaagccttggatctaac-aaccagtgcagggtatcc-ttatgtagctcttggaaa-gaagaaaagggacatcctaaataaacaaaccagagataccaaagaaatgcagagattactagatacttacggcatcaacctccccttagtcacttatgtgaaggatgaattaagatccaaaagtaaggttgaacaaggaaagtccagactcatcgaagcatccagtctcaatgactcagtggcaatgagaatggcttttggaaatctctatgcagccttccacaagaacccaggggtggtaactggtagtgcagtaggctgtgatccagatctattttggagtaagatcccagttctcatggaagagaaattatttgcctttgattacactggctatgatgcctccctgagtccagcctggtttgaggctctcaaaatggttcttgaaaaaattggttttggagatagagtagactatatagattatctcaaccactcacaccacttatacaaaaacaaaacatattgtgtcaagggtggcatgccatctggctgctcaggcacttcaatctttaactcgatgattaacaatatcataattaggactcttttactgaaaacctacaagggcatcgacctggaccaccttaaaatgatagcctatggtgatgatgtgattgcatcctacccctatgaagtagacgctagtctcctagcccaatcaggaaaagactatggacttactatgacaccagctgacaaatctgcaacctttgagcaagtcacatgggaaaatgtaacattcttgaaaagattcttcagagcagatgagaagtatccgttcctagtgcatccggtgatgcctatgaaagaaattcatgaatcaatcagatggaccaaagatcccagaaacacacaggatcacgtgcgatccttgtgcctattggcctggcacaatggagaggaagaatacaacaaatttttagctaaaattagaagtgtgccaatcggacgagctttactgctcccagagtactcaacattgtaccgccgttggcttgattctttttag--taaccctacctcagtcgaatt-ggatt-gggttatgctgttgtaggggtaaatttttctttaattcggaga--------------------------------------------------------------
>DQ890386.1_Human_poliovirus_2_strain_NIE0110767_complete_genome
----ttaaaac-agctctggggttgttcccaccccagaggcccacgtggcggctagtactccggtattacggtacccttgtacgcctg-ttttata-ct-cc-c-tt-cc--ccgt---aac-ttagaagcaat--aaa-t------caagttcaccag-ga-g-ggggtacaaa-ccagtaccaccacgaacaagcacttctgtttccccggtgacgttgca-tagactg-tccccacggttgaaagcgactgatccgttatccgctcgtgtacttcgagaagcctagtatcatcttggaatcttcgatgcgttgcgctcagcactcgacc-ccggagtgtagcttaggctgatgagtctggacattcctcaccggcgacggtggtccaggctgcgttggcggc--ctacctgtggctcaaagccacaggacgctagttgtg-aacaaggtgtgaagagcctattgagctacacgagaatcctccggcccctgaatgcggctaatcccaaccacggagcaagtgc-tcacaaaccagtgagtggcttgtcgtaacgggtaactctgtggcggaa-ccgactactttgggtgtccgtgtttcc-t-tttt-atttttg-t--atggctgcttatggtgacaa-tcagag------attgttatcataaagcgtattggattggccatccggtgagtgttgtgtcaggtatacaactgttt-gttggaa-ccactgtg-----------------ttagcttt-------------act-tctcatttaaccaattaatcaaaaacaatacgaggata--------------aaacaacaatact------aca---atgggcgcccaagtttcatcacagaaagttggagcccacgaaaattcaaacagagcctatggcgggtccaccatcaattacactacaatcaattactatagggactctgcaagcaatgcagcaagcaaacaagattttgcacaagatccgtccaagttcaccgaacctattaaggacgtccttattaagaccgctcccatgctaaactccccaaacattgaggcgtgtggttatagtgacagggtaatgcagctaactctgggcaattcaacgatcaccacccaagaagcggccaattctgttgttgcctacggtagatggcctgagtacatcagagacaccgaggcaaatcctgtagaccaaccaaccgagcccgatgtagccgcgtgcaggttctacacattagataccgtcacttggcgcaaggagtccagagggtggtggtggaaactaccagacgc---tttaaaggacatggggttatttggtcaaaacatgttttatcactatcttgggagggctggctacacagtgcacgtacagtgcaatgcttcaaagtttcatcaaggagctctaggggtgtttgcagttccagaaatgtgtttagctggtgatag---cacaactcacatgtacacaaagtacgagaatgctaatccaggcgaaaaaggaggtgaatttaaagggagtttcacccttgataccaacgccactaaccctgcacggaacttctgcccagttgattacctcttcgggagtggagtgctggtagggaatgcatt-tgtttatccacatcaaataataaacctgcgcac--------caacaactgtgctacgctggtattgccctatgtaaactcactctcaatagatagcatgacaaagcacaacaactgggggatcgctatcctccccctggcgccactagactttgccactgaatcttccactgagatacccattacactgaccattgctcccatgtgctgcgaattcaatggtttacgcaacatcactgtgccaagaacccaaggattaccagtcctgaacactccagggagtaaccagtacctgaccgcagacaattaccagtctccgtgtgcgatacctgagtttgatgtcactccacccatagacataccaggggaggtgcgcaacatgatggaattggcagaaatagacaccatgatacccctcaacttgacaagtcagcgcaggaacacaatggacatgtatagagtagagttgagcg---acgcgg----ctcactctgacacgccgatcttgtgtctctcgctgtcccccgcttcagaccccagattggcacacactatgttgggtgagatattgaattactacacacactgggcagggtccttgaaattcacctttctcttttgcggctcaatgatggccaccggaaagttattggtttcttacgcaccacctggagcagaggcccccaagagtcgcaaagaagcaatgcttgggacacatgtgatatgggacattgggttgcagtcttcatgcactatggtggtaccttggatcagtaataccacatacagacaaaccatcaacgatagtttcacagagggtggttacattagcatgttctatcaaactagggttgttgtcccgttgtccacacccagaaagatggacatcctgggttttgtgtcagcttgcaacgacttcagtgtgcgcttactgcgagatacaacacacattagtcaagaggctatg---------ccacaagga---attggtgacatgattgagggggccgttgaaggaattactaaaa-------------------atgcattggttcccctgacttccaccaatagcctgcctgacacaaagccga-gcggcccagcccactccaaggagatacctgcattgacagccgtggagacaggggctaccaatccgttggtgccttcggacaccgtgcaaacgcgccatgtcatccagaaacgaacgcgatcagagtccacggttgagtcattctttgcaagaggggcttgtgtggctatcattgaggtgga------caatgatgcaccgacaaagcgcgccag---caaattgttttcagtttggaaaataacttacaaagacactgttcaactgagacgcaaactggagtttttcacatattcgagatttgacatggagttcacttttgtgatcacctcaaactacactgatgcaaacaacggacatgcattgaaccaagtttatcagataatgtatataccacccggagcacctatccctggtaaatgggacgactatacgtggcagacatcctctaacccgtcggtgttttacacctatggggcgcccccagcaagaatatcagtaccctacgtgggaattgctaacgcgtattcccacttttatgatgggttcgcaaaagtaccactagcgggtcaagcttcaactgaa---ggcgattcattgtacggtgctgcctcactgaatgattttggatcactggctgtccgcgtggtaaatgatcacaaccccacgcggctcacctccaagatcagagtgtacatgaagccaaagcatgtcagagtatggtgcccacgacctccacgagcagtcccatacttcggaccaggtgttgattataaagatgg---gctcaccccacta---ccagaaaagggattaacgactt---atggttttggacaccaaaacaaagctgtgtacacagctggctacaaaatatgcaattaccacctagctacacaagaagacttgcaaaatgccgtgagtgtcatgtggaacagagacctcttagtggctgaatcaagggcccttggcaccgactcgatcgcaaggtgcagctgtaacacgggtgtgtactactgtgaatccaggagaaaatattatccagtttctttcattgggcccaccttccaatacatggaagccaatgaatattacccggctagataccaatcacacatgcttattggtcatgggtttgcatcaccgggtgattgtggtggcatacttagatgtcaacacggggtgataggaataatcactgctggtggggaaggcttggttgcattttcagacattagagacctgtatgcttatgaggaggaagctatggagcagggcatttccaactatattgagtcacttggtgctgcatttggtagtggattcactcaacaaattggtgataaagtttccgagctaaccagcatggtaactagtaccattacagagaagttgcttaagaacttaatcaagattatctcatcacttgtgatcattaccaggaattatgaggacactaccacagtgcttgccaccctcgccctccttgggtgcgacgtctcaccgtggcagtggctaaagaagaaggcatgtgacatcctggaaattccatacgccatcaaacaaggagatagttggttgaagaaattcactgaggcatgtaatgctgcaaagggactggagtgggtgtccaacaagatatccaaattcattagttggttgcaggataaaatcatcccacaagcgagagacaagttagagtttgtcactaaactaaagcaattagaaatgcttgaaaatcagatttccaccatacaccaatcttgtccaagtcaagaacatcaggagatcttattcaacaatgtacggtggttatctatccagtccaagaggtttgcaccactatatgcacatgaagctaaaaggattcaaaagctggagcataccataaataattacatacagttcaagagcaagcaccgtattgagccagtatgtttgttagtacatggcagtccagggacaggaaagtcagttgcaaccaatctaattgctagagcaatagccgagaaagagaacacctccacatactcactgccacctgatccgtctcactttgatggctacaagcaacagggtgtggtcattatggatgacctaaaccaaaatccagacggagcagacatgaaacttttttgtcaaatggtgtccactgtggagtttattccaccgatggcctcgctagaagagaaaggcattttgttcacatctaattacgttttagcctccaccaactccagtcggatcacaccacccacggtggctcatagtgatgcgctggccaggagattcgcatttgacatggacatacaagtcatgagcgagtactccagagacggaaagctcaacatggcgatggctactgaaatgtgc-aaaaactgtcatcaaccagcaaa--cttcaaaagatgttgtcctttagtgtgtggcaaggcaattcagttaatggataaatcttccagggttagatacagcattgaccagatcactacaatgattattaatgagagaaacagaagatcaaacattggtaattgcatggaagctctattccaggggccactgcagtataaagatctaaaaatagatgttaagaccagtccccctccggagtgtatcaacgatttgctccaagcagttgattcccaggaagtgagagattactgtgaaaagaaaggttggattgttaacattacc-----------agtcaggttcaaacagagaggaacatcaaccgggcgatgactatcctacaagcagtaactactttcgctgcagtggccggtgtcgtgtacgtcatgtacaagctgttcgccgggcaccagggtgcatacaccggtttgccaaataaacgacccaatgtacccactatcaggacagcaaaagtgcaaggccctgggtttgattacgcagtggccatggctaaaagaaacattgttacagcaaccaccagcaaaggggagtttacaatgttgggagtctatgataatgtggccatcttgccaacccacgcctcacctggtgaaagcattgtgatcaacggtaaagaggtggaaattcttgacgccaaagcccttgaagatcaggcaggaactaatcttg-aaattaccataattacactaaagaggaacgagaagttcagagatatcaggccacacattcccacccaaatcaccgaaacaaatgatggagttctgatcgtgaacactagtaagtaccccaacatgtatgttcccgttggtgctgtgaccgaacaggggtatcttaatctcggtggacgacaaaccgctcgtactct-aatgtacaattttccaacaagggcaggccagtgcggtggagttatcacgtgcactgggaaggtcatcgggatacatgttggtgggaacggttcacacgggttcgcagcagccctaaaacgatcatacttcactcagagtcaaggtgaaatccagtggatgagatcatcaaaagaagtcggatatcccattatcaatgctcccagtaaaactaaattagaaccaagtgctttccaccatatctttgagggtgtgaaagagccagcagttttaactaagaatgatcccaggctcaaggtggattttgaggaggcgatattctccaagtatgtgggtaacaaaatcacagaggtggatcaatacatgaaagaggcagttgaccactacgctggccagttgatgtcgctagacattaatactgatcagatgtgcttggaggatgcaatgtatggcactgatggtttggaagcacttgatcttac-aactagtgcaggataccc-ttatgtagctttagggaa-gaagaaaagggacattctaaacaaacaaaccagagataccaaagagatgcagaggttgctggatacatacggcatcaacctccctttagtcacttatgttaaggatgagcttaggtccaaaagcaaagttgagcaagggaaatcaaggcttatcgaagcatctagcctcaatgattcagtggcaatgagaatggctttcggcaacctctatgcagcctttcacaaaaacccaggggtggtaactggtagtgcagtgggttgcgacccagacatattttggagcaagattccagtcctcatggaggaaaagttgttcgcctttgattacaccgggtacgacgcctctctgagtccagcatggttcgaggcccttaagatggtactggaaaagatagggtttggtgatagagtagactacatagattatcttaaccactctcaccacctatacaaaaacaaaacatattgtgtcaagggtggtatgccatctggctgttcaggcacatccatcttcaactcgatgattaacaacatcataatcaggacactattactgaaaacctacaagggcatagatttagaccacctaaaaatgatagcctatggtgatgatgtaattgcttcctacccccatgaagtggacgctagtctcctagcccaatcaggaaaagactacggactcacgatgacaccagccgacaaatctgcaacctttgagcaagtcacatgggaaaatgtaacattcttgaaaagattctttagagcagatgaaaagtatccattcctcatacatccagtgatgccaatgaaggaaattcatgaatcaatcagatggaccaaggatcccagaaacacccaggatcatgttcgctccttgtgcttattggcttggcacaacggagaagaagaatacaataaatttctagctaagattagaagcgtgccaattggacgagctttgctgctcccggagtactctacactgtaccgccgttggctcgattctttttag--taaccctacctcagtcgaatt-ggatt-gggttatactgttgtaggggtaaatttttctttaattcgggg---------------------------------------------------------------
>HQ738286.1_Human_enterovirus_C_isolate_V2-BEL_complete_genome
----ttnaaac-agctctggggttgttcccaccccagaggcccacgtggcggccagtacaccggtatcacggtacccttgtacgcctg-ttttata-ct-cc-ctttccc--ccgt---aac-ttagaagcaag-caaa-c------caagttcaatagaaa-g-ggggtacaaa-ccagtaccaccacgaacaagcacttctgtttccccggtgaggttgta-taaactg-tccccacggttgaaaacgactgatccgttacccgctcttgtacttcgagaagcctagtatcatcttggaatcttcgatgcgttgcgctcagcactcgacc-ccggagtgtagcttaggctgatgagtctggacgttccccaccggcgacggtggtccaggctgcgttggcggc--ctacctgtggcccaaagccacaggacgctagttgtg-aacagggtgtgaagagcctattgagctacaagagagtcctccggcccctgaatgcggctaatcccaaccacggagcaggtgg-ttgcaatccagcaactagcctgtcgtaacgcgcaagtctgtggcggaa-ccgactactttgggtgtccgtgtttcc-t-ttta-ttcttac-a--atggctgcttatggtgacaa-tcatag------attgttatcataaagcgaattggattggccatccggtgaaagtcagatcaactatttatttgttt-gttggaa-ccactgtg-----------------ttagcttt-------------act-tctcatctaacsaattaatcaaaaacaatacgaggata--------------aaataacaacact------aca---atgggcgcccaagtttcatcacaaaaagttggagcccacgaaaattcaaacagagcctatggcgggtccaccattaattacactacaatcaattactatagggactctgcaagcaatgcagcaagcaagcaagattttgcacaagatccgtccaaattcaccgaacccattaaggacgtccttatcaagaccgctcccatgctaaactccccaaacattgaagcgtgtggttatagtgacagggtaatgcagctaactctgggcaactcaacgatcaccacccaagaagcggccaattctgttgttgcctacggtagatggcctgaatacatcagagataccgaggcaaatcctgtagaccaaccaaccgagcccgatgtagccgcgtgcaggttctacacattagataccgtcacttggcgcaaggagtccagagggtggtggtggaaactaccagacgc---tttaaaagacatggggttgtttggtcaaaacatgttttatcactatcttgggagggctggctacacagtgcacgtacagtgcaatgcttcaaagtttcatcaaggagctctaggggtgtttgcagttccagaaatgtgtttagctggtgatag---cacaactcacatgttcacaaagtacgagaatgcgaacccaggcgaaaaaggaggtgaattcaaagggagtttcacccttgataccaacgccactaaccctgcacggaacttctgcccagttgattacctcttcgggagtggagtgctggtagggaatgcatt-tgtatatccacatcaaataataaacctgcgcac--------taacaactgtgctacgctagtattgccctatgtaaactcactctcaatagatagcatgacaaagcacaacaactgggggatcgcgatcctccccctggcgccactagactttgccactgaatcttccactgagatacccattacactgaccattgctcccatgtgctgcgaattcaatggtttacgcaacatcactgtgccaagaacccaaggattaccagtcctgaacactccagggagtaaccagtacctgaccgcagacaattaccagtctccgtgtgcgatacctgagtttgatgttactccacccatagacataccaggggaggtgcgcaacatgatggaattggcagaaatagacaccatgatacccctcaacttgacaagtcaacgcaagaacacaatggacatgtatagagtcgagttgagcg---acgcgg----ctcgctctgacacgccgatcttgtgtctctcgttgtcccccgcttcagaccccagattggcacacactatgttgggtgagatattaaactactacacacactgggcagggtccttgaaatttacctttctcttttgcggctcaatgatggccaccggaaagttattggtttcttacgcaccacccggagcggaggcccccaagagtcgcaaagaggcaatgcttgggacacatgtgatatgggacattgggttgcagtcttcatgcactatggtggtaccttggatcagtaataccacatacagacaaaccatcaacgatagtttcacagaaggtggctacattagcatgttttaccaaactagggttgttgtcccgttgtccacacccagaaagatggacatcctgggttttgtgtcagcttgcaatgacttcagtgtgcgcttactgcgagatacaacacacattggtcaagaggctatg---------ccacaagga---atcggtgacatgattgagggggccgttgaagggattactaaaa-------------------atgcattggttcccccgacttccaccaatagcctgcctgacacaaagccga-gcggtccagcccactccaaggagatacctgcactgacagccgtggagacaggggccaccaatccgttggtgccttcggacaccgtgcaaacgcgccatgtcatccagagacgaacgcgatcagaatccacggttgagtcattctttgcaagaggggcttgcgtggctatcattgaggtgga------caatgatgcaccgacaaagcgcgccag---cagattgttttcggtttggaaaataacttacaaagatactgttcaactgagacgcaaactggaatttttcacatattcgagatttgacatggagttcactttcgtggtcacctcaaactacactgatgcaaataacggacatgcattgaaccaagtttatcagataatgtatataccacccggagcacctatccctggtaaatgggatgactatacgtggcagacgtcctctaatccgtcggtgttttacacctatggggcgcccccagcaagaatatcagtgccctacgtgggaattgctaatgcgtattcccacttttatgatgggtttgcaaaagtgccactagcgggtcaagcctcaactgaa---ggcgattcgttgtacggtgctgcctcactgaatgattttggatcactggctgttcgcgtggtaaatgatcacaaccccacgcggctcacctccaaggtcagagtgtatatgaagccaaagcatgtcagagtctggtgcccacgacctccacgagcagtcccatacttcggaccaggtgttgattataaagatgg---gctcaccccacta---ccagaaaagggattaacgactt---atggatttggacaccaaaacaaagctgtgtacacagctggctacaaaatttgcaattaccacctagctacacaagaagacttgcaaaatgccgtgagtgtcatgtggaacagagacctcttagtggctgaatcaagggcccttggcaccgactcgatcgcaaggtgcagttgtaacacgggtgtgtactactgtgaatccaggagaaaatactatccagtttctttcattggacccaccttccaatacatggaagccaatgaatattacccggctagatatcaatcacacatgctcattggtcatgggtttgcatcaccgggtgattgtggtggcatacttagatgtcaacacggggtgataggaataatcactgctggtggggaaggcttggttgcattttcagacattagagacctgtatgcttatgaggaggaagctatggagcagggcatttccaactatattgagtcacttggtgctgcatttggtagtggattcactcaacaaattggtgataaagtttctgagttaaccagcatggtaactagcaccattacagagaagttgcttaaaaacttaatcaaaattgtctcatcacttgtgatcattaccaggaattatgaggacaccaccacagtgctcgccactctcgccctccttgggtgcgacatctcaccgtggcagtggctaaagaagaaggcatgtgacatcctggaaattccatacgtcatcaaacaaggagatagttggttgaagaaattcactgaggcatgtaatgctgcaaagggactggagtgggtgtccaataagatatccaaattcattagttggttgcaggataaaatcatcccacaagcgagagacaaattagagtttgtcactaaactaaagcagttagaaatgcttgaaaatcagatttccaccatacaccaatcttgtccaagtcaggaacatcaggagatcttattcaacaacgtgcggtggctatctatccagtccaagaggtttgcaccactatatgcacatgaagctaaaaggattcaaaagctggagcataccataaataattacgtacagttcaagagcaagcaccgtattgagccagtatgtttgttagtacatggcagtccagggacaggaaaatcagttgcaaccaatctaattgcyagagcaatagccgagaaagagaacacctccacatactcactgccacctgacccgtctcactttgatggctacaagcaacagggtgtggttattatggatgacctaaaccaaaatccagacggagcagacatgaaacttttttgtcaaatggtgtccactgtggagtttattccaccgatggcctcgctagaagagaaaggcattttgtttacatctaattacgttttagcctccaccaactccagtcggatcacaccacccacggtggctcacagcgatgcgctggccaggagattcgcatttgacatggacatacaagtcatgagcgagtactccagagacggaaagctcaacatggcaatggcyactgaaatatgc-aaaaactgtcatcaaccagcaaa--cttcaaaagatgttgtcctttagtgtgtggcaaggcaattcagttaatggataaatcttccagggttagatacagcattgatcagatcactacaatgattgttaatgagagaaatagaagatcaaacattggaaattgcatggaagctctattccagggaccactgcggtataaagatctaaaaatagaygttaagaccagtccccctccggagtgcatcaacgatttgctccaggcagttgattcccaggaagtgagggattactgtgagaagaaaggatggatcgtcaacattact-----------agccaggttcaaactgaaagaaacattaacagagcaatgaccatactacaagctgtcaccacttttgcagctgtcgctggagtagtgtatgtgatgtacaagctttttgcaggacagcagggagcctacactggactycccaccaagcggcccaatgtccctaccattaggacagctaaagtgcaaggcccagggtttgattatgcagtggctatggccaaaaggaacatcctcacagcaaccaccagtaagggggagttcacaatgctcggggtgcatgacaacgtggccattctaccaactcatgcctcaccaggagagacaatagttgttgatggaaaggaagtggaagtcctggatgccaaggcgctagaggatcaggccggaaccaatttgg-agatcactattgtcacccttaaaagaaatgagaaattcagggacatcaggccacacattcccacgcaaatcactgagacaaatgatggagttctgatcgtgaacactagcaagtaccccaacatgtatgtcccagttggtgctgtgaccgagcagggatatctcaayctcggtggccgtcaaactgctcgcacact-aatgtataactttccaactagagcaggtcagtgtggtggtgttattacatgcaccggaaaggtcatcgggatgcatgttggagggaacggttcgcatgggtttgcagcggccctaaagcgatcatacttcacccagagtcaaggtgaaattcaatggatgaggccttccaaagaagtgggatacccgatcatcaatgcaccctccaaaacaaaactggagcccagtgcctttcactatgtttttgaaggtgttaaggagcctgcagtcttgaccaagaatgacccaagactcaaaactgattttgaagaagccattttctcaaaatatgtaggcaacaagatcacagaggtggatgaatacatgagggaagcagtggatcactatgcaggacaactgatgtccttggacatcaatacagagcagatgtgcctggaagatgcaatgtacggcactgatggtcttgaagcattagatctcag-cactagcgctggttatcc-ttatgtggcgatgggaaa-gaagaaaagagatattttaaacaaacagaccagagacaccaaggaaatgcagagacttctagatacttatggaatcaacctaccactggtcacttacgtaaaagatgaacttagatccaaaaccaaggtggaacagggcaagtctagattaattgaagcctcgagcttgaatgactcagtagccatgagaatggcttttggtaacctttatgcagcattccacaagaatccaggtgtagtgacgggatcagctgttgggtgtgatccagacttgttttggagcaagataccagtgctaatggaagaaaaactttttgcatttgattacacaggttatgatgcatctcttagcccagcctggtttgaagcactaaagatggtgttggagaaaattggatttggagacagagtagattacattgattatctaaatcattcacatcatctctataagaacaagacataytgtgtcaagggcggcatgccatctggctgctcaggcacttcaatctttaactcaatgatcaacaacctaataatcaggacactcttactgaaaacctacaagggcatagatttggaccacctaaaaatgattgcctatggtgatgatgtaattgcttcctacccccatgatgttgacgctagtctcctagcccaatcaggaaaagactatggactaaccatgactccagctgataaatcagcaacctttgaaaaagtcacatgggagaatgtaacattcttgaaaagattcttcagagcagatgaaaaataccccttcctcatacatccagtaatgccaatgaaggaaattcatgaatcaatcagatggacaaaagatcctcggaacacgcaggaccatgtacgctccttgtgtctattggcttggcacaacggggaagaagaatacaacaaatttttagctaaaattaggagtgtgccaatcggaagagctttgttgctcccagagtactcaacattgtaccgccgttggctcgactctttttag--caaccctacctcagtcgaatt-ggatt-gggtcatactgttgtaggggtaaatttttctttaattcggag---------------------------------------------------------------
>HQ738287.1_Human_enterovirus_C_isolate_V2-SAK_complete_genome
----ttnaaac-agctctggggttgttcccaccccagaggcccacgtggcggccagtacaccggtatcacggtacccttgtacgcctg-ttttata-ct-cc-ctttccc--ctgc---aac-ttagaagcaaa-taaa-c------caagttcaatagaaa-g-ggggtacaag-ccagtaccaccacgaacaagcacttctgtttccccggtgaggttgta-taaactg-tctccacggttgaaaacgactgatccgttacccgctcttgtacttcgagaagcctagtatcatcttggaatcttcgatgcgttgcgctcagcactcgacc-ccggagtgtagcttaggctgatgagtctggacgttccccaccggtgacggtggtccaggctgcgttggcggc--ctacctgtggtccaaagccacaggacgctagttgtg-aacagggtgtgaagagcctattgagctacaagagagtcctccggcccctgaatgcggctaatcccaaccacggagcaggtgg-ttgcaatccagcaactagcctgtcgtaacgcgcaagtctgtggcggaa-ccgactactttgggtgtccgtgtttcc-t-ttta-ttcttac-a--atggctgcttatggtgacaa-tcatag------attgttatcataaagcgaattggattggccatccggtgaaagtcagatcaactattcatttgttt-gttggaa-ccactgtg-----------------ttagcttt-------------act-tctcatttaaccaattaatcaaaaacaatacgaggata--------------aaacaacaatact------aca---atgggcgcccaagtttcatcacagaaagttggagcccacgaaaattcaaacagagcctatggcgggtccaccattaattacactacaatcaattactatagggattctgcaagcaatgcagcaagcaaacaagattttgcacaagatccgtccaaattcaccgaacccattaaggacgtccttattaagaccgctcccatgctaaactccccaaacattgaggcgtgcggttatagtgacagggtaatgcagctaactctgggcaattcaacgatcaccacccaagaagcggccaattctgttgttgcctacggtagatggcctgaatacatcagagataccgaggcaaatcctgtagaccaaccaaccgagcccgatgtagccgcgtgcaggttctacacattagataccgtcacttggcgcaaggagtccagagggtggtggtggaaactaccagacgc---tttaaaagacatggggttatttggtcaaaacatgttttatcactatcttgggagggctggctacacagtgcacgtacagtgcaatgcttcaaagtttcatcaaggagctctaggggtgtttgcagttccagaaatgtgtttagctggtgatag---cacaactcacatgttcacaaagtacgagaatgcgaatccaggcgaaaaaggaggtgaattcaaagggagtttcacccttgataccaacgccactagccctgcacggaacttctgcccagttgattacctcttcgggagtggagtgctggtagggaatgcatt-tgtatatccacatcaaataataaacctgcgcac--------taacaactgtgctacgctagtattgccctatgtaaactcactctcaatagatagcatgacaaagcacaacaactgggggattgctatcctccccctggcgccactagactttgccactgaatcttccactgagatacccattacactgaccattgctcccatgtgctgcgaattcaatggtttacgcaacatcactgtgccaagaacccaaggattaccagtcctgaacactccagggagcaaccagtacctgaccgcagacaattaccagtctccatgtgcgatacctgagtttgatgttactccacccatagacataccaggggaggtgcgcaacatgatggaattggcagaaatagacaccatgatacctctcaacttgacaagtcaacgcaagaacacaatggacatgtatagagtcgagttgagcg---acgcgg----ctcactctgacacaccgatcttgtgtctctcgttgtcccccgcttcagaccccagactggcacacaccatgttgggtgagatattgaactactacacacactgggcagggtccttgaaatttacctttctcttttgcggctcaatgatggccaccggaaagttattggtttcttacgcaccacccggagcagaggcccccaagagtcgcaaagaagcaatgcttgggacacatgtgatatgggacattgggttgcagtcttcatgcactatggtggtaccttggatcagtaataccacgtacagacaaaccatcaacgatagtttcacagaaggtggctacattagtatgttttatcaaactagggttgttgtcccgttgtccacacccagaaagatggacatcctgggttttgtgtcggcttgcaatgacttcagtgtgcgcttactgcgagatacaacacacattagtcaagaggctatg---------ccacaagga---atcggtgacatgattgagggggccattgaagggattactaaaa-------------------atgcattggttcccccgacctccaccaatagcctacctgacacaaagccga-gcggtccagcccactccaaggagatacctgcactgacagccgtggagacaggggctaccaatccgttggtgccttcggacaccgtgcaaacgcgccatgtcatccagagacgaacgcgatcagagtccacggttgagtcattctttgcaagaggggcttgcgtggctatcattgaggtgga------caatgatgcaccgacaaagcgcgccag---cagattattttcggtttggaaaataacttacaaagatactgttcaactgagacgcaaactggaatttttcacatattcgagatttgacatggagttcacttttgtggttacctcaaactacactgatgcaaataacggacatgcattaaaccaagtttatcagataatgtatataccacctggagcacctatccctggtaaatggaatgactacacgtggcagacgtcctctaatccgtcggtattttacacctatggggcgcccccagcaagaatatcagtgccctacgtggggattgctaatgcgtattcccacttttatgatgggtttgcaaaagtgccactagcgggtcaagcctcaactgaa---ggcgattcgttgtacggtgctgcctcactgaatgactttggatcactggctgttcgcgtggtaaatgatcacaaccccacgcggctcacctccaagatcagagtgtacatgaagccaaagcatgtcagagtctggtgcccacgacctccacgagcagtcccatacttcggaccaggtgttgattataaagatgg---gctcaccccacta---ccagaaaagggattaacgactt---atggatttggacaccaaaacaaagctgtgtacacagctggctacaaaatttgcaattaccacctagctacacaagaagacttgcaaaatgcagtgagtgtcatgtggaacagagacctcttagtggctgaatcaagggcccttggcaccgactcgatcgcgaggtgcagctgtaacacgggtgtgtactactgtgaatccaggagaaaatattatccagtttctttcattggacccaccctccagtacatggaagccaatgaatattacccggctagatatcaatcacacatgcttattggtcatgggtttgcatcaccgggtgattgtggtggcatacttagatgtcaacacggggtgataggaataatcactgctggtggggaaggcttggttgcattttcagacattagagacctgtatgcttatgaggaggaagctatggagcagggcatttccaactatattgagtcacttggtgctgcatttggtagtggattcactcaacaaattggtgataaagtttctgagctaaccagcatggtaactagcaccattacagagaagttgcttaaaaacttaatcaaaattatctcatcacttgtgatcattaccaggaattatgaggacactaccacagtgcttgccaccctcgccctccttgggtgcgacatctcaccgtggcagtggctaaagaagaaggcatgtgacatcctggaaattccatacgccatcaaacaaggggatggctggttgaagaaattcactgaggcatgtaatgctgcaaagggactggagtgggtgtccaataagatatccaaattcattagttggttgcaggataaaatcatcccacaagcgagagacaaattagagtttgtcactaaactaaagcaattagaaatgcttgaaaatcagatttccaccatacaccaatcttgtccaagtcaagaacatcaggaaatcttattcaacaatgtgcggtggctatctatccagtccaagaggtttgcaccactatatgcacatgaagctaaaaggattcaaaagctggagcataccataaacaattacgtacagttcaagagcaagcaccgtattgagccagtatgtttgttagtacatggcagtccagggacaggaaaatcggttgcaaccaatctaattgctagagcaatagccgataaagagaacacctccacatactcactgccacctgacccgtctcactttgatggctacaagcaacagggtgtggttattatggatgacctaaaccaaaatccagacggagcagacatgaaacttttttgtcaaatggtgtccactgtggagtttattccaccgatggcctcgctagaagagaaaggcattttgttcacatctaattacgttttagcctccaccaactccagtcggatcacaccacccacggtggctcacagtgatgcgctggccaggagattcgcatttgacatggacatacaagtcatgagcgagtactccagagacggaaagctcaacatggcgatggctacagagatgtgc-aagaattgccaccaaccagcaaa--tttcaaaaggtgctgcccacttgtgtgcggaaaagctatccaattgatggacaagtcatccagagtcagatacagcattgaccaaattaccaccatgatcattaacgaaagaaataggagatctaacattggtaactgcatggaagcattgtttcaaggccccctgcagtacaaagacttaaagattgacataaagactacaccccctcccgagtgtataaacgacctacttcaagcggtcgattcccaggaagtgagggattactgtgagaagaaaggatggatcgtcaacattact-----------agccaggttcaaactgaaagaaacattaacagagcaatgaccatattacaagctgtcaccacttttgcagctgttgctggagtagtgtatgtgatgtacaagctttttgcaggacagcagggagcctacactggacttcccaccaagcggcccaatgtccctaccattaggacagctaaagtgcaaggcccagggtttgattacgcagtggctatggccaaaaggaacatcctcacagcagccaccagtaaaggggagttcacaatgctcggggtgcatgacaacgtggccattctaccaactcatgcctcaccaggagagacaatagttattgacggaaaggaagtggaagtcctggatgccaaggcgctagaggatcaggccggaaccaatttgg-agatcactattgtcacccttaaaagaaatgagaaattcagggacatcaggccacacattcctacgcaaatcactgagacaaatgatggagttctgatcgtgaacactagtaagtaccccaacatgtatgtcccagttggtgctgtgaccgagcagggatatctcaatctcggtggccgtcaaactgctcgcactct-gatgtataactttccaactagagcaggtcagtgtggtggtgttattacatgcaccggaaaggtcatcgggatgcatgttggagggaacggttcgcacgggtttgcagcggccctaaagcgatcatacttcactcagagtcaaggtgaaattcaatggatgaggccttccaaagaagtcggatacccgatcatcartgcaccctccaaaacaaaactggagcccagtgcctttcactatgtttttgaaggtgttaaggagcctgcagtcttgaccaagaatgacccaagactcaaaactgattttgaagaagccattttctcaaaatatgtaggcaacaagatcacagaggtggatgaatacatgagggaagcagtggatcactatgcaggacaactgatgtccttggacatcaatgcagagcagatgtgtctggaagatgcaatgtacggtactgatggtcttgaagcattagatctcag-cactagcgctggttatcc-ttatgtggcaatgggaaa-gaagaaaagagatattttaaacaaacagaccagagacaccaaggaaatgcagagacttctagatacctatggaatcaacctaccactggttacttatgtaaaagatgaacttagatccaaaaccaaggtggaacagggcaagtctagattaattgaagcctcgagcttgaatgactcagtagccatgagaatggcttttggtaacctttatgcagcattccacaagaatccaggtgtagtgacgggatcagctgttgggtgtgatccagacttgttttggagcaagataccagtgttaatggaggaaaaactttttgcatttgattacacaggttatgatgcatctctcagcccagcctggtttgaagcactaaagatggtgttggagaaaattggatttggagacagagtagattacattgattatctaaatcattcacatcatctctataaaaacaagacatactgtgtcaagggcggcatgccatctggctgctcaggcacttcaatctttaactcaatgatcaacaacttaataatcaggacactcttactgaaaacctacaagggcatagatttggatcacctaaaaatgattgcctatggtgatgatgtaattgcttcctacccccatgaggttgacgctagtctcctagcccaatcaggaaaagactatggactaaccatgactccagctgataaatcagcaacctttgaaaaagtcacatgggagaatgtaacatttttgaaaagattcttcagagcagatgaaaaataccccttcctcatacatccagtaatgccgatgaaggaaattcatgaatcaatcagatggacaaaagatcctcggaacacacaggaccatgtacgctccttgtgtctattggcttggcacaatggggaagaagaatacaacaaatttttagctaaaattaggagtgtgccaattggaagagctttgttgctcccagagtactcaacattgtaccgccgttggctcgactctttttag--taaccctacctcagtcgaatt-ggatt-gggtcatactgttgtaggggtaaatttttctttaattcggag---------------------------------------------------------------
>HQ738290.1_Human_enterovirus_C_isolate_V2-TSI_complete_genome
----ttnaaac-agctctggggttgttcccaccccagaggcccacgtggcggccagtacaccggtatcacggtacccttgtacgcctg-ttttata-ct-cc-ctttccc--ctgt---aac-ttagaagcaaa-caaa-c------caagttcaatag-aa-g-ggggtacaaa-ccagtaccaccacgaacaagcacttctgtttccccggtgaggttgta-taaactg-tccccacggttgaaaacgactgatccgttacccgctcttgtacttcgagaagcctagtatcatcctggaatcttcgatgcgttgcgctcagcactcggcc-ccggagtgtagcttaggctgatgagtctggacgttccccaccggcgacggtggtccaggctgcgttggcggc--ctacctgtggcccaaagccacaggacgctagttgtg-aacagggtgtgaagagcctattgagctacaagagagtcctccggcccctgaatgcggctaatcccaaccacggagcaggtgg-ttgcaatccagcaactagcctgtcgtaacgcgcaagtctgtggcggaa-ccgactactttgggtgtccgtgtttcc-t-ttta-ttcttac-a--atggctgcttatggtgacaa-tcatag------attgttatcataaagcgaattggattggccatccggtgaaagtcagatcagctatttatttgttt-gttggaa-ccactgtg-----------------ttagcttc-------------act-tctcatttaaccaattaattaaaaacagtacgaggatt--------------aaacaacaatact------aca---atgggcgcccaagtctcatcacagaaagttggagcccatgaaaattcaaacagagcctatggcgggtccaccattaattacactacaatcaattactatagggactctgcaagcaatgcagcaagcaagcaagattttgcacaagatccgtccaaattcaccgaacccattaaggacgtcctcattaagaccgctcccatgctaaactccccaaacattgaggcgtgtggttatagtgacagggtaatgcagctaactctgggcaattcaacgatcaccacccaagaagcggccaattctgttgttgcctacggtagatggcctgaatacatcagagataccgaggcaaatcctgtagatcaaccaaccgagcccgatgtagccgcgtgcaggttctacacattagataccgtcacttggcgcaaggagtccagagggtggtggtggaaactaccagacgc---tttaaaagacatggggttatttggtcaaaacatgttttatcactatcttgggagggctggctacacagtgcacgtacagtgcaatgcttcaaagtttcatcaaggagctctgggggtgtttgcagttccagaaatgtgtttagctggagatag---cacaactcacatgtttacaaagtacgagaatgcgaatccaggcgaaaaaggaggtgaattcaaagggagtttcacccttgataccaacgccactaaccctgcacggaacttctgcccagttgattacctcttcgggagtggagtgctggtagggaatgcatt-tgtatatccacatcaaataataaacctgcgcac--------taacaactgtgctacgctagtattgccctatgtaaactcactctcaatagatagcatgacaaagcacaacaactgggggatcgctatcctccccctggcgccactagactttgccactgaatcttccactgagatacccattacactgaccattgctcccatgtgctgcgaattcaatggtttacgcaacatcactgtgccaagaacccaaggattaccagtcctgaacactccagggagtaaccagtacctgaccgcagacaattaccagtctccgtgtgcgatacctgagtttgatgttactccacccatagacataccaggggaggtgcgcaacatgatggaattggcagaaatagacaccatgatacccctcaacttgacgagtcaacgcaagaacacaatggacatgtatagagtcgagttgagcg---acacgg----ctcactctgacacgccgatcttgtgtctctcgttgtcccccgcttcagaccccagattggcacacactatgttgggtgagatattaaactactacacacactgggcagggtccttgaaatttacctttctcttttgcggctcaatgatggccaccggaaagttattggtttcttacgcaccacccggagcagaggcccccaagagtcgcaaagaagcaatgcttgggacacatgtgatatgggacattgggttgcagtcttcatgcactatggtggtaccttggatcagtaataccacatacagacaaaccatcaacgatagtttcacagaaggtggctacattagcatgttttatcaaactaaggttgttgtcccgttgtccacacccagaaagatggacatcctgggttttgtgtcagcttgcaatgacttcagtgtgcgcttactgcgagatacaacacacattagtcaagaggccatg---------ccacaagga---attggtgacttgattgagggggtcgttgaagggattactaaaa-------------------atgcattggttcccccgacttccaccaatagcctgcctgacacgaagccga-gcggtccagcccactccaaggagatacctgcactgacggccgtggaaacaggggctaccaatccgttggtgccctcggacaccgtgcaaacgcgccatgtcatccagagacgaacgcgatcagagtccacggttgagtcattctttgcaagaggggcttgcgtggctatcattgaggtgga------caatgatgcaccgacaaagcgtgccag---cagattgttttcggtttggaaaataacttacaaggacactgttcaattgagacgcaaactggaatttttcacatattcgagatttgacatggagttcacttttgtggtcacctcaaactacactgatgcaaataacggacatgcattgaaccaagtttatcagataatgtatataccacctggagcgcctatccctggtaaatggaacgactatacgtggcagacgtcctctaatccgtcggtgttttacacctatggggcgcccccagcaagaatatcagtgccctacgtgggaattgctaatgcgtattcccacttttatgatgggtttgcaaaagtgccactagcgggtcaagcctcaactgaa---ggcgattcgttgtacggtgccgcctcactgaatgattttggatcactggctgttcgcgtggtaaatgatcacaaccccacgcggctcacctccaagattagagtgtacatgaagccaaagcatgtcagagtctggtgcccacgacctccacgagcagtcccatacttcggaccaggtgtagattacaaagatgg---gctcaccccacta---ccagaaaagggattaacgactt---atggatttggacaccaaaacaaagctgtgtacacagctggctacaaaatttgcaattaccacctagctacacaagaagacttgcaaaatgccgtgagtgtcatgtggaacagagacctcttagtggctgaatcaagggcccttggcactgactcgatcgcaaggtgcagctgtaacacgggtgtgtactactgtgaatccaggagaaaatattatccagtttctttcattgggcccaccttccaatacatggaagccaatgaatattacccggctagatatcaatcacacatgcttattggcagtgggtttgcatcaccgggtgattgtggtggcatacttagatgtcaacacggggtgataggaataatcactgctggtggggaaggcttggttgcattttcagacattagagacctgtatgcttatgaggaggaagctatggagcagggcatttccaactatattgagtcacttggtgctgcatttggtagtggattcactcaacaaattggtgataaagtttccgagctaaccagcatggtaactagcaccatcacggagaagttgcttaaaaacttaatcaaaattatctcatcacttgtgatcattaccaggaattatgaggacactaccacagtgcttgccaccctcgccctccttgggtgcgacatctcaccgtggcagtggctaaagaagaaggcatgtgacatcctggaaattccatacgccatcaaacaaggagatagttggttgaagaaattcactgaggcatgtaatgctgcaaagggactagagtgggtgtccaataagatatccaaattcattagttggttgcaggataaaatcatcccgcaagcgagagacaaattagagtttgtcactaaactaaagcaattagaaatgcttgaaaatcagatttccaccatacaccaatcttgtccaagtcaagaacatcaggagatcttattcaacaatgtgcgatggctatctatccagtccaagaggtttgcaccactatatgcgcatgaagctaaaaggattcaaaagctggagcataccataaacaattacatacagttcaagagcaaacaccgtattgaaccagtatgtttattggtgcacggcagtcctggaacaggtaaatcagtggctaccaacttgattgctagagcaattgcagagaaggaaaacacatccacctactcgctacctccagatccatcccatttcgatggatataaacaacagggagtagtaatcatggacgacttgaatcagaatcccgatggagctgacatgaaactcttttgtcaaatggtgtctacagtagaatttattccaccaatggcttcattagaggaaaagggcattttgttcacgtcgaattacgtcttggcctccaccaattctagccgcattacaccaccaacagtggcacacagtgacgcgctagccagacgatttgcatttgacatggacattcaagtcatgrgtgaatactccagggatggaaagttgaacatggcgatggctacagagatgtgc-aagaattgccaccaaccagcaaa--tttcaaaaggtgctgcccacttgtgtgcggaaaagctatccaattgatggacaagtcatccagggtcagatacagcattgaccaaattaccaccatgatcattaatgaaagaaataggagatccaacattggtaactgcatggaagcattgtttcaaggccccctgcagtacaaagacttaaagattgacataaagactacaccccctcccgagtgtataaacgacctacttcaagcggtcgactcccaggaagtgagggattactgtgagaagaaaggatggatcgtcaacattact-----------agccaggttcaaactgaaagaaacattaacagagcaatgaccatattacaagctgtcaccacttttgcagctgtcgctggagtagtgtatgtgatgtacaagctttttgcaggacagcagggtgcctacactggacttcccaccaaacggcccaatgtccctaccattaggacagctaaagtgcaaggcccagggtttgattacgcagtggctatggccaaaaggaacatcctcacagcaaccaccagtaaaggggagttcacaatgctcggggtgcatgacaacgtggccattctaccaactcatgcctcaccaggagagacaatagttattgacggaaaggaagtggaagtcttggatgctaaggcgctagaggatcaggccggaaccaatttgg-agatcactattgtcatccttaaaagaaatgagaaattcagggacatcaggccacacattcctacgcaaatcactgagacaaatgatggagttctgatcgtgaacactagtaagtaccccaacatgtatgtcccagttggtgctgtgaccgagcagggatatctcaatctcggtggccgtcaaactgctcgcaccct-aatgtataactttccaactagagcaggtcagtgtggtggtgttattacatgcaccggaaaggtcatcgggatgcatgttggagggaacggttcgcatgggtttgcagcggccctaaagcgatcatacttcactcagagtcaaggtgaaattcaatggatgaggccttccaaagaagtgggatacccgatcatcaatgcaccctccaaaacaaaactggagcccagtgcctttcactatgtttttgatggtgttaaggagcctgcagtcttgaccaagaatgacccaagactcacaactgattttgaagaagccattttctcaaaatatgtaggtaacaagatcacagaggtggatgagtacatgagggaagcagtggatcactatgcaggacaactgatatccttggatatcaatacagagcagatgtgtctggaagatgcaatgtacggcactgatggtcttgaagcattagatctcag-cactagtgctggttatcc-ttatgtggcaatgggaaa-gaagaaaagagatattttaaacaaacagaccagagataccaaggaaatgcagagacttctagatacctatggaatcaacctaccactggtcacttatgtaaaagatgaacttagatccaaaaccaaggtggaacagggcaagtctagattaattgaagcctcgagcttgaatgactcagtagccatgagaatggcttttggtaacctttatgcagcattccacaagaatccaggtgtagtgacgggatcagctgttgggtgtgatccagacttgttttggagcaagataccagtgttaatggaagaaaaactttttgcgtttgattacacaggttatgatgcatctctcagcccagcctggtttgaagcactaaagatggtgttggagaaaattggatttggagacagagtagattacattgattatctaaatcattcacatcatctctataaaaacaagacatactgtgtcaagggcggcatgccatctggctgctcaggcacttcaatctttaactcaatgatcaacaacttaataatcaggacactcttgctaaaaacctacaagggcatagatttggatcacctaaaaatgattgcctatggtgatgatgtaattgcttcctacccccatgaggttgacgctagtctcctagcccaatcaggaaaagactatggactaaccatgactccagctgacaaatcagcaacctttgaaaaagtcacatgggagaatgtaacattcttgaaaagattcttcagagcagatgaaaaataccccttcctcatacatccagtaatgccaatgaaggaaattcatgaatcaatcagatggacaaaagatcctcggaatacgcaggaccatgtacgctccttgtgtctattggcttggcacaacggggaagaagaatacaacaaatttttagctaaaattaggagtgtgccaatcggaagagctttgttgctcccagagtactcaacattgtaccgccgttggctcgactcattttag--taaccctacctcagtcgaatt-ggatt-gggtcatactgttgtaggggtaaatttttctttaattcggag---------------------------------------------------------------
>AM040035.1_Human_poliovirus_2_complete_virion_genome_isolate_PV2/4568-1/ISR98
-------------------------------------------------------------------------------------------------------c-----c--ccgt---aac-ttagaagcata--aaa-c------caagttcagcag-ga-a-ggggtgcaaa-ccagtacctctatgaacaagcacttctgtttccccggtgacattgca-tagactg-ctcacgcggttgaaagcgatcgatccgttatccgcttgtgtacttcgaaaagcctagtatcgccttggaatcttcgacgcgttgcgctcagcacccgatc-ccggggtgtagcttaggctgatgagtctggacgtccctcaccggcgacggtggtccaggctgcgttggcggc--ctacctatgg-ctaacgccataggacgctagatgtg-aacaaggtgtgaagagcctattgagctacacgagagtcctccggcccctgaatgcggctaatcctaaccacggagcaagcgg-tcacgaaccagtggctggcttgtcgtaacgcgcaagtctgtggcggaa-ccgactactttgggtgtccgtgtttcc-t-gtta-tttttat-c--atggctgcttatggtgacaa-tctgtg------attgttatcataaagcgatttggattggccatccggtgagtgttgtatcgaacatttgactgttc-atcagaa-ctactgtg-----------------ttagattc-------------act-tcttattcaactaattaatcaaaaacagtacgaagaca--------------aaacaacaatact------aca---atgggtgcccaggtttcatcacagaaggttggagcccacgaaaattcaaacagagcctacggcggatccaccattaactatactacaatcaattattatagggactctgcaagcaatgcagcaaacaagcaagactttgcacaggatccgtccaaattcaccgaacccataaaggatgttctcattaagactgctcctatgctaaactccccaaacattgaggcgtgtggctatagtgacagggtaatgcagttaactctgggcaattcaacgatcaccacccaagaagccgccaattctattgttgcctacggtagatggcctgaatacatcagagatgccgaggcgaaccctgtggaccaaccaaccgaacccgacgtagctacgtgcagattctacacattagatactgtcagttggaacaaagaatccagagggtggtggtggaaactaccagacgc---tttaaaggacatggggttgttcggtcagaatatgttttatcactatcttgggagggctggctacacagtgcacgtgcagtgcaacgcttcgaagtttcatcaaggagctctaggggtgtttgcagttccagagatgtgtttagctggtgacag---tacgactcacatgttcacaaagtatgagaatgctaatccaggtgaaaaagggggtgtattcaaagatagtttcaccctcgacaacaacaccaacagccccgcacggaaattctgtccagttgattatctcttcgggagtggagtgctggcagggaatgcttt-tgtttacccacatcaaataataaacctgcgcac--------caacaactgcgctacactagtactgccctacgtgaactcactttcaatagatagcatggctaagcacaacaactgggggattgctatcctccccctagcgccactagactttgccactgaatcttccactgagatacccatcacattgaccatagcaccaatgtgctgcgaattcaacggtttacgcaacatcactgtgccaagaacccaagggctaccagtcctgaacacaccagggagtaatcagtacctaacagcagacaattatcagtctccgtgtgcgatacctgagtttgatgtcacaccacccatagacataccaggggaggtgcacaacatgatggaattagcggaaatagacaccatgatacctctcaacttgacaagcaaacgcaagaacacaatggacatgtacagagtcgagttggacg---attcgg----cccacactgacactccaatcttgtgtctctcgttgtcccccgcttcagaccctagattggcacacactatgttgggtgagatattaaattactacacacactgggcggggtccttgaagtttacctttctcttttgcggctcaatgatggccaccggaaagttgttggtttcttacgcaccaccccgagcagaggcccccaagagtcgcaaagaagcaatgcttgggacacatgtagtatgggacattgggttgcagtcttcgtgcaccatggtggtgccgtggatcagcaactccacatacagacaaaccattgacgatagtttcacagaaggtggctacattagcatgttctatcaaaccaaggttgttgtcccgttgtctacacccagaaagatggacatcctgggttttgtgtcagcttgtaatgatttcagtgtgcgcttattgcgagacacaactcacattagccaaaaggccatg---------ccacaaggg---attggtgatgtgatcgagggggccattgaaggaattactaaaa-------------------atgcactagtccccctggcctccaccagtggcttgcctgacacaaagccga-gtggtccagcccactccaaagaaatacctgcactaacggccgtggagacgggagccaccaatccgttggagccatcagacaccgtgcaaacacgtcacgtcatccagaggcgaacgcgatcagagtccacggtggagtcgttcttcgcgagaggggcctgtgtggctatcattgaggtgga------caatgacgcaccaacacaacgcgccag---caaattgttttctgtctggaaaataacttacaaagatactgttcaactgagacgcaaactggaatttttcacatattcgagatttgacatggaattcacttttgtggtcacctcaaattacactgatgcaaacaacggacatgcattgaaccaagtttatcagataatgtacataccacccggtgcacctatccctggtaaatgggatgactacacgtggcagacatcctccaatccgtcagtgttttacacctatggggcgcccccagcaagaatatcagtgccctatgtgggaattgctaatgcgtattcccacttttatgatggatttgcaaaaataccactagagggccaagcctcaactgaa---ggtgactcgctatacggtgctgcctcactgaatgactttggatcactagccgttcgtgtggtaaatgaccacaaccccacgcggctcacctccaagatcagagtgtacatgaagccaaaacatgtcagagtctggtgcccacgacctccacgagcggtcccatattacggaccaggtgtcgattataaagatga---gctcaccccacta---ccagaaaagggattgacaactt---atggatttggacaccaaaacaaagctgtgtatacggctggttacaaaatctgtaattatcacctagccacacaagaggacctacaaaatgccgtgagtgtcatgtgggacagagatctcctagtggttgaatcaagggcccccggcaccgattcgatcgcaaggtgcagctgtaacgcgggtgtgtactactgtgaatccaggaggaaatactatccagtttctttcatagggcccactttccaatttatggaagccaatgattattacccggccagatatcaatcacacatgctcattggtcatgggtttgcgtcaccaggtgactgtggtggaatactcagatgtcaacacggagtaatagggataatcaccgctggtggggaaggcctagtcgcattttcagacatcagagacctgcatgcctacgaagaggaagctatggagcagggtattacaaattatattgagtcacttggtgctgcattcggcagtgggttcacccaacaaattggtgacaaggtttctgagctagctaacatggtcactagtactattacagagaagctgcttaagaacttgatcaaaattatttcatcacttgtgatcattaccaggaactatgaagacaccactacagtgcttgccaccctcgctctccttggatgtgacatctcaccgtggcagtggttaaagaagaaggcatgtgacatcctggagatcccatatgctatcaaacaaggagatggttggttgaagaagttcactgaggcatgtaatgctgcaaagggactggagtgggtgtccaacaagatatccaaattcattagctggttgcaagacaaaatcatcccacaagcgagagataaattggagtttgtcactaaattaaagcaactagaaatgcttgaaaatcagatttccactatacatcaatcttgtccaagtcaggaacaccaggagattttgttcaacaatgtgcggtggctctctattcagtccaagaggtttgcaccactatatgcacatgaggctaaaagaattcaaaaactagagcataccataaacaattacgtacagttcaagagcaaacaccgtattgaaccagtatgtttgttagtgcatggtagcccggggacaggaaaatcagttgcaaccaatctgattgctagagcaatagctgagaaagagaacacctccacttactcactgccgcctgatccgtctcactttgacggttacaagcaacagggtgtggtcataatggatgacctaaaccagaatccagatggagcagatatgaaacttttttgtcaaatggtgtccactgtagagttcattccaccgatggcctcgttagaggagaaaggcatcctgttcacatccaattacgttttagcctccaccaactccagccggattacaccacccacggtggctcacagtgatgcgctggccagaagattcgcatttgacatggacatacaagtcatgagcgaatactccagagacggaaagctcaacatggcaatggccactgaattgtgc-aagaactgtcatcaaccagcaaa--cttcaaaagatgctgccccttagtgtgtggcaaggcaattcagttaatggataagtcttctagagttagatacagcgttgatcaaatcaccacaatgattattaatgagagaaatagaagatcaaacattggcaattgcatggaagccttattccagggaccactgcaatacagagatctaaaaatagatgtcaagaccagtccccctccagagtgcatcaatgatttactccaggcagttgactcccaggaagtaagagattactgtgaaaagaaaggctggattgttgacatcact-----------agtcaggttcaaacagagaggaacatcaaccgggcgatgaccatcctacaagcagtgaccactttcgctgcggtagccggtgtcgtgtacgttatgtacaagctgttcgctgggcatcaaggtgcatacactggcttgccaaataaacggcccaacgtacccaccatcaggacggcaagggtgcaaggtcccggttttgattacgcggtggccatggctaaaagaaacattgttacagcaaccaccagcaagggggaattcacgatgttgggggtccatgataatgtagccatcttaccaactcacgcctcacctggtgaaagcattgtgatcgacggcaaagaagtggaaattcttgacgccaaagcccttgaggaccaggcagggactaaccttg-agattaccatagtcacattgaagaggaatgaaaagttcagggacatcagaccacacattcccactcaaatcaccgagacaaatgatggagttttgatcgtgaacactagcaagtaccccaacatgtatgtccctgttggtgccgtgaccgagcaggggtaccttaatcttggtggacgacaaaccgctcgcacgct-aatgtacaattttccaactagagcgggtcagtgtggtggtgtcatcacgtgcactggaaaagtcatcgggatgcatgtaggcgggaacggttcacacgggttcgcggcggccctgaagcgatcatacttcactcaggtccaaggtgagatacagtgggtgaaaccatcaaaagaggtggggtacccgatcataaatgctccatccaaaaccaaacttgagcccagcgcctttcactacgtgttcgaaggggtgaaggaaccagcagtcctcactaaaaatgatcccagacttaagacagattttgaggaagcaatattctctaagtatgtaggcaacaaaatcactgaagtggatgagtacatgaaagaagcagtggatcattacgctggccaactcatgtctctagacaacaacacagaacaaatgtgcctggaggacgccatgtatggtaccgatggcttggaagcacttgatttgtc-caccagtgctgggtaccc-atacgtagcaatgggaaa-gaaaaagagggacatcttgaacaagcagaccagagacaccaaggaaatgcagagactcttagacacatatggaattaacttgccacttgtaacgtatgtcaaagatgaattaaggtcaaaaaccaaagtggagcaagggaaatccagattaattgaagcctccagtttgaatgattcagtggccatgagaatggcatttggaaatctttacgcatcatttcacaaaaacccaggagttgtcactggcagcgcagttggctgtgacccagatctattctggagtaagatcccagtgctgatggaagagaagctcttcgcatttgattacacagggtatgatgcatctctcagtcctgcttggttcgaggcactaaagatggtacttgagaaaatcggatttggagacagagttgattacatcgactacctaaaccactcacaccatctgtacaagaacaagacatactgtgtcaagggcggtatgccatctggctgctcaggcacttcaatttttaactcaatgatcaacaacttgattatcaggacactcttactgaaaacctacaagggtatagatttagaccacctaaagatgattgcctatggtgatgatgtaattgcttcctacccccatgaggtcgacgctagtctcctagcccaatcaggaaaagactacggactgaccatgactccagctgataaatcagctacatttgaaacagtcacatgggagaatgtaacattcttgaagagattcttcagggcagatgagaagtacccatttcttgttcacccggtaatgccaatgaaggaaattcatgaatcaattagatggacaaaagatcctaggaacactcaggatcatgttcgctctttgtgcctattggcttggcacaatggcgaagaagaatacaataaattcctagctaaaatcaggagtgtgccagttggaagagctttattgctcccagagtactcaacactgtaccgccgttggcttgactcattttag--caaccctacttcagtcgaatt-ggatt-gggtcatactg----------------------------------------------------------------------------------------------
>AM040037.1_Human_poliovirus_2_complete_virion_genome_isolate_PV2/5074-18/ISR99
-------------------------------------------------------------------------------------------------------c-----c--ccgt---aac-ttagaagcata--aaa-c------caagttcagtag-ga-a-ggggtgcaaa-ccagtacctctatgaacaagcacttctgtttccccggtgacattgca-tagactg-ctcacgcggttgaaagcgatcgatccgttatccgctcgtgtacttcgagaagcctagtatcgccttggaatcttcgatgcgttgcgctcagcacccgacc-ccggggtgtagcttaggctgatgagtctggacgttcctcaccggtgacggtggtccaggctgcgttggcggc--ctacctatgg-ctaacgccataggacgctagatgtg-aacaaggtgtgaagagcctattgagctacacgagagtcctccggcccctgaatgcggctaatcctaaccacggagcaagcgg-tcacaaaccagtggctggcttgtcgtaacgcgcaagtctgtggcggaa-ccgactactttgggtgtccgtgtttcc-t-gtta-tttttat-c--atggctgcttatggtgacaa-tctgtg------attgttatcataaagcgatttggattggccatccggtgagtgttgtatcgaatacttgactgttt-gacagaa-ctactgtg-----------------ttagactc-------------act-tcatatttaactaatcaatcaaaaacagtacgaagata--------------aaacaacaatact------gca---atgggtgcccaggtttcatcacagaaggtcggagcccatgaaaattcaaacagagcctacggcgggtctaccattaactatactacaataaattattatagggactccgctagcaatgcagcaaacaagcaggactttgcacaggatccgtccaagttcaccgaacccataaaggatgttcttatcaagaccgctcccatgttaaactctccaaacattgaagcgtgtggttatagtgacagggtaatgcagttaactttgggcaattcaacgatcaccacccaagaagcggccaattctgttgttgcctacggcagatggcctgaatacatcagagatgccgaggcgaatcctgtggaccaaccaaccgaacccgatgtggccacgtgcagattctacacattagacactgtcacctgggaaaaagaatccagagggtggtggtggaaactaccagacgc---tttaaaagacatgggattattcggtcagaatatgttctatcactatcttgggagggctggttacacagtgcatgtacagtgcaacgcttcaaaatttcaccaaggagctttaggagtgtttgcagttccagagatgtgtttagctggtgacag---tacaactcacatgttcacaaagtatgagaatgctaatccaggtgaaaaagggggtgtattcacaggaagttttactcttgataacaacgctgccagccctgcacggaaattctgtccagtagattacctcttcgggagtggagtgttggttggaaatgcctt-tgtttacccacatcaaataataaacctgcgcac--------caacaactgtgctacactagtattgccttatgtaaactcactctcaatagatagcatgacaaagcacaacaattggggaatcgccatcctccctctagcgccactagattttgccactgagtcctccactgagatacccattacactaaccatagctccaatgtgctgcgagttcaacggtttacgcaacatcactgtgccaagaacccaagggttaccagtcctgaacacaccagggagcaaccaatatcttactgcagacaattatcagtctccgtgtgcaatacctgagtttgatgttactccacccatagacataccaggcgaagtgcacaacatgatggaactggcagaaatagacaccatgatacccctcaacttgacaagccagcgcaagaacacaatggacatgtatagagtcgagctgagcg---actcgg----ctcacgctgacgctccaatcttgtgcctctcgttgtcccccgcttcagatcccagactggcacacaccatgttgggtgaggtgctaaattactacacacactgggcagggtccttgaaattcacctttctcttttgcggctcaatgatggccaccggtaagttgctggtttcttacgcaccacccggagcagaggcccccaagagtcgcaaggaggcaatgctcggaacacatgtagtatgggacattgggttgcagtcttcatgcaccatggtagtaccgtggatcagcaacaccacatacagacaaaccatcgacgatagtttcacagaaggtggctatattagtatgttctatcaaaccaaggttgttgtcccgttgtctacacccagaaagatggatatcttgggttttgtgtcagcttgtaatgatttcagtgtgcgcttattgcgagacacaacacacattagccaaaaagccatg---------ccacaagga---attggtgatgtgatcgagggggccattgaagggatcaccaaaa-------------------acgcactagtccccctggcttccaccagtggcttgcctgacacaaaaccga-gtggtccagcccattccaaggaaatacccgcactaacagccgtggagacaggagccaccaatccgttggagccatcagacaccgtgcaaacacgtcacgtcatccagaggcgaacgcgatcggagtccacggtggaatcgttcttcgcgagaggggcctgtgtggctatcattgaggtgga------caatgacgcaccaactcaacgcgccag---caaattgttttctgtctggaaaataacttacaaagatactgttcaactgagacgcaaactggaatttttcacatattcgagatttgacatggaattcacttttgtggtcacctcaaattatactgatgcaaataacgggcacgcattgaaccaagtttatcagataatgtacataccacctggtgcacctatccctggtaaatgggatgactacacatggcagacatcctccaacccgtcagtgttttacacctatggggcgcccccagcaagaatatcagtgccctatgtgggaattgctaatgcgtattcccacttttatgatggatttgcaaaagtaccactagagggccaagcctcaactgaa---ggcgactcgctatacggtgctgcctcactgaatgactttggatcactagccgttcgcgtggtaaatgaccacaaccccacgcggctcacttccaagatcagagtgtacatgaagccaaaacatgtcagagtctggtgcccacggcctccacgagcggtcccatactacggaccaggtgtcgattataaagatga---gctcaccccacta---ccagaaaagggattgacaactt---atggatttggacaccaaaacaaagctgtgtatacggctggttacaaaatctgtaactaccacttagctacgcaagaagacctgcaaaacgccgtgagtatcatgtgggacagagatctcctggtggttgaatcaagggcccccggcaccgattcgatcgcaaggtgcagctgtaacgcgggtgtatactactgtgaatctaggagaaaatactatccagtttctttcatagggcccactttccaattcatggaagccaatgattattacccggccagatatcaatcacatatgctcattggtcatgggtttgcgtcaccaggtgactgtggtggaatactcagatgtcaacacggagtaatagggatagtcaccgctggtggggaaggcttagtcgcattttcagacatcagagacctgcatgcctacgaagaagaagctatggagcagggtattactaattatattgagtcacttggtgctgcattcggcagtgggtttacccaacaaattggtgataaggtttctgagctagctaacatggtcactagtactattacagagaagctgcttaagaacttgatcaaaattatttcatcacttgtgatcattaccaggaactatgaagacaccactacagtgcttgccaccctcgctctccttggatgtgacatctcaccgtggcagtggttaaagaagaaggcgtgtgacatcctggagatcccatatgctatcaaacaaggagatggttggttaaagaaattcactgaggcatgtaatgctgcaaagggactggagtgggtgtccaacaagatatccaaattcattagttggttgcaagacaaaatcatcccacaagcgagggataaattagagtttgtcactaaattaaagcaactagaaatgctagaaaatcagatttccactattcatcaatcctgcccaagtcaggaacaccaggagattttgttcaacaatgtgcggtggctctctattcagtccaagaggtttgcgccactatatgcacatgaggctaaaagaattcaaaaactagagcataccataaacaattacgtacagttcaagagcaaacaccgtattgaaccagtatgtttgttagtgcatggtagcccggggacaggaaaatcagttgcaaccaatctgattgctagagcaatagccgagaaagagaacacttccacttactcactgccacctgacccgtctcactttgacggttacaagcaacagggcgtggttataatggatgacctaaaccaaaatccagatggagcagatatgaaacttttttgtcaaatggtgtccactgtagaattcattccaccgatggcctcgctagaggaaaaaggcatccttttcacgtccaattatgtcttagcctctaccaattccagccggattacaccacccacggtggctcacagtgatgcgttggccaggagattcgcatttgacatggacatacaagtcatgagtgagtactccagagacggaaagctcaacatggcaatggccactgaattgtgt-aagaactgtcatcaaccggcgaa--cttcaaaagatgctgccccttagtgtgtggcaaggcaattcagttaatggataaatcttccagagttagatacagtgttgatcaaatcaccacaatgattattaatgagagaaacagaagatcaaacattggcaattgtatggaagccctattccagggaccactgcaatacagagatctaaaaatagatgttaaaaccagtccccctccagagtgcatcaacgacttactccaggcagtcgactctcaggaggtaagagagtactgtgaaaagaaaggctggatagtcaatataact-----------agtcaggttcaaacagagaggaacatcaaccgggcgatgaccattctacaagcagtgaccactttcgctgcggtagccggtgtcgtgtacgttatgtacaagctgtttgctggacaccagggtgcatacactggcctgccaaacaaacgtcccaatgtgcccactaacaggacggcaaaggtacaaggtcccggttttgattacgcggtggccatggctaaaagaaacattgttacagcaactaccagcaaaggggagtttacaatgttgggggttcatgataatgtagctatcttgccaactcacgcctcacccggtgagagcatcgtgattgacggcaaagaagtggaaattcttgacgccaaagcccttgaggatcaggcggggactaaccttg-agattaccatagtcacattgaagaggaatgaaaagttcagagacatcagaccacacattcccactcaaatcaccgagacaaatgatggagttttgatcgtgaacactagcaagtaccccaacatgtatgtccctgttggtgccgtgactgaacaggggtaccttaatcttggtggacgacaaaccgctcgcacact-aatgtacaactttccaactagagcgggtcagtgtggtggtgtcatcacatgcactggaaaagtcatcgggatgcatgttggcgggaacggttcgcatgggttcgcggcggccctgaaacgatcatacttcactcaggaccaaggtgagatacagtggatgaaaccatcaaaggaagtgggatacccgatcataaacgctccatccaaaaccaaacttgaacccagtgcttttcactacgtgtttgaaggggtgaaggaaccagcggtcctcactaaaaatgatcccaggctcaagactgacttcgaagaggcaatattttccaagtacgtaggcaacaaaatcacagaagtggatgaatacatgaaagaagcagtggatcattacgctggtcaactcatgtctctagacattaacacagaacaaatgtgcttggaggacgccatgtacggtaccgatggcctagaagcacttgatttgtc-caccagtgctggttaccc-atatgtagcaatgggaaa-gaaaaagagagacatcttgaacaagcagaccagagacaccaaggaaatgcagagactcttagacacatatggaatcaacttgccacttgtgacgtatgtcaaagatgaactaagatcaaaaaccaaagtagagcaagggaaatccagactaattgaagcctccagtttgaatgattcagtggccatgagaatggcatttggaaatctttatgcaacatttcacaaaaacccaggaattgtcactggcagcgcagttggttgtgacccagatctattctggagtaagatcccagtattgatggaagagaagctcttcgcatttgattacacaggatatgatgcatctctcagccctgcttggttcgaggcactaaagatggtgcttgagaaaatcggatttggagacagagttgattacatcgactacctaaaccactcacaccatctgtacaagaacaagacatactgtgtcaagggcggcatgccatctggctgctcaggcacttcaattttcaactcaatgatcaacaatttgattatcaggacactcttactgaaaacctacaagggcatagatttagaccacctaaagatgattgcctatggtgatgatgtaattgcttcctacccccatgaggtcgacgctagtctcctagcccaatcaggaaaagactacggactgaccatgactccagctgataaatcagctacatttgaaacagtcacgtgggagaatgtaacattcttgaagagattctttagggcagatgagaaatacccatttcttgttcacccagtaatgccaatgaaggaaattcatgaatcaattagatggacaaaagatcctaggaacacacaggatcacgttcgctctttgtgcctattggcttggcacaatggcgaggaagaatacaataaattcctagctaaaatcaggagcgtgccagttggaagagctttattgctcccagagtactcaacattgtaccgccgttggcttgactcattttag--caaccctacttcagtcgaatt-ggatt-gggtcatactg----------------------------------------------------------------------------------------------
>AM040036.1_Human_poliovirus_2_complete_virion_genome_isolate_PV2/5021-1/ISR99
-------------------------------------------------------------------------------------------------------c-----c--ccgt---aac-ttagaagcata--aaa-c------caagttcagtag-ga-a-ggggtgcaaa-ccagtacctctatgaacaagcacttctgtttccccggtgacattgca-tagactg-ctcacgcggttgaaagcgatcgatccgttatccgctcgtgtacttcgagaagcctagtatcgccttggaatcttcgatgcgttgcgctcagcacccgacc-ccggggtgtagcttaggctgatgagtctggacgttcctcaccggtgacggtggtccaggctgcgttggcggc--ctacctatgg-ctaacgccataggacgctagatgtg-aacaaggtgtgaagagcctattgagctacacgagagtcctccggcccctgaatgcggctaatcctaaccacggagcaagcgg-tcacaaaccagtggctggcttgtcgtaacgcgcaagtctgtggcggaa-ccgactactttgggtgtccgtgtttcc-t-gtta-tttttat-c--atggctgcttatggtgacaa-tctgtg------attgttatcataaagcgatttggattggccatccggtgagtgttgtatcgaatatttgactgttt-gacagaa-ccactgtg-----------------ttagattc-------------act-tcatatttaagtaatcaatcaaaaacagtacgaagata--------------aaacaatagtact------gca---atgggtgcccaggtttcatcacagaaggtcggagcccacgaaaattcaaacagagcctacggcgggtctaccattaactatactacaatcaattattatagggactccgctagcaatgcagcaaacaagcaggactttgcacaggatccgtccaagttcaccgaacccataaaagatgttctcattaagaccgctcccatgctaaactctccaaacattgaggcgtgtggttatagcgacagggtaatgcaactaactctgggcaactcaacgatcactacccaagaagcggccaattctattgttgcctacggtagatggcctgaatacatcagagatgccgaggcgaatcctgtggaccaaccaactgagcccgatgtggctacgtgcagattctacacattggatactgtcacctggagcaaagaatccagagggtggtggtggaaactaccagatgc---tttaaaagacatgggattgtttggtcagaacatgttttatcactatctcggaagggctggctacacagtgcatgtgcagtgtaatgcttcaaagtttcaccaaggagctctaggagtgtttgcagttccagagatgtgcttagctggtgacag---tatgacccacatgttcacaaagtatgagaatgctaatccaggtgaaaaagggggtgaattcaaaggaagtttcactcttgacaacaacgccaccaaccctgcacggaaattctgtccagttgattacctctttgggagtggggtgttggcagggaacgcatt-tgtttacccacatcaaataataaacctgcgcac--------caacaactgtgctacactagtgttgccttacgtgaactcactctcaatagacagcatgacaaagcacaacaactgggggatcgccatcctccccctagcaccactagactttgccactgagtcttccactgaaatacccattacactgaccatagctccaatgtgctgcgagttcaacggtttacgcaacatcactgtgccaagaacccaagggttaccagtcctgaacacgccagggagtaaccagtacctcactgcagacgattatcagtccccgtgtgcaatacctgagtttgatgtcactccacccatagacataccaggggaagtgcacaacatgatggaactggcggaaatagacaccatgataccactcaacttgacaagcaaatgcaagaacacaatggaaatgtatagagtcgagttgaacg---atgcag----ctcacactgatacaccaatcttgtgtctctcgttgtcccccgcttcagatcccagactggcacacaccatgttgggtgagatattaaattactacacacactgggcgggatccttgaaattcacctttctcttttgcggctcaatgatggccaccggcaagctgctggtctcttacgcaccacctggggcagaggcccccaagagtcgcaaagaggcaatgcttgggacacacataatatgggacattgggttgcagtcttcatgcaccatggtagtaccgtggatcagtaacactgcatacagacaaactatcaatgatagctttacagaaggaggttacatcagcatgttttatcaaactagggttgttgttccgttgtccacacccagaaagatggtcatcctgggttttgtgtcagcttgcaatgatttcagtgtacgcttgttgcgagacacaacacacattagccaaaaggccatg---------cctcaaggt---gttggtgatgtgattgagggggccattgaagggattaccaaaa-------------------atgcattagtacccctagcttccaccagtagtttacctgatacaaagttga-gtggaccagcccactccaaggaaatacctgcattgacagcagttgagacaggagctactaatccgttggtgccgtcagataccgtgcaaacgcgtcacgtcatccagagacgaacgcggtcagaatccacagttgagtcatttttcgcgagaggggcctgtgtggctatcatcgaggtgga------caatgacgcaccaacaaagcgcaccag---caagttgttttcggtctggaaaataacctacaaggacactgttcaattgagacgcaagctagaatttttcacatattcaagatttgacatggaattcacctttgtggtcacctcaaattacactgatgcaaacaacggacacgcactgaaccaagtttatcagataatgtatataccgcccggcgcacccatccctggtaaatgggatgactacacgtggcaaacatcctccaatccatcagtgttttacacctatggggcgcccccagcaagaatatcggtgccctacgtgggaattgctaatgcgtactcccacttttatgatgggtttgcaaaagtgccactcgagggccaaaaaccaactgaa---ggcgactcgttgtacggtgctgcctcactgaatgattttggatcactggctgttcgcgtggtaaacgaccacaaccccacgcgacttacctccaaagtcagagtatacatgaagccaaagcatgtcagagtctggtgcccacgacctccacgagtagttccatactacggaccaggtgtcgattataaagatga---gctcaccccatta---ccagaaaagggattgacaactt---atggatttggacaccaaaacaaggctgtgtatacagctggttacaaaatctgtaattaccacctagctacacaagaagacctgcaaaatgccgtgagtgtcatgtgggacagagatctcctggtagtcgaatcaaaggcccccggcaccgactcgattgcaaggtgcagctgcaacgcgggtgtgtattactgtgagtccagaagaaaatactatcctgtttcctttgtagggcccactttccaattcatggaagccaacgattattacccggccaggtatcaatcacacatgctcattggtcatgggtttgcatcgccaggtgattgtggtggaatacttagatgtcaacacggagtgatagggataatcaccgctggtggggaaggcttagttgcattttcagacatcagagacctgcatgcttatgaagaggaagccatggagcagggcatcacaaactatattgagtcactcggtgctgcattcggcagtggattcacccaacaaattggtgacaaagtttccgagctagccagcatggttactagcactattacagagaagttgcttaagaacctgatcaaaatcatttcatcacttgtgatcattaccaggaactatgaagacaccaccacagtgcttgccaccctcgctctccttggatgcgacatctcaccatggcagtggctgaagaagaaggcatgtgacatcctagagattccatatgctatcaaacaaggagatggttggttgaagaaattcaccgaggcatgtaatgctgcaaaaggattggagtgggtgtccaacaagatatccaaattcatcagctggctacaggataagattatcccacaagcgagagataaactagagtttgtcactaaattaaagcaattagaaatgcttgaaaaccagatttctaccatacaccagtcctgtccaagtcaagagcaccaggagattttatttaacaatgtgcggtggctttcaattcagtccaagaggtttgcaccgctatacgcacatgaggctaaaagaattcagaagctagagcacaccataaacaattacgtacagttcaagagcaaacaccgtattgaaccagtatgtttgttagtgcatggtagtccggggacaggaaagtcagttgcaactaatctgattgctagagcaatagctgagaaagagaacacctccacttactcactgccacctgacccgtctcactttgacggttacaagcaacagggtgtggttataatggatgacctaaaccagaatccagatggagcagatatgaaacttttttgtcaaatggtgtccactgtggaattcatcccaccgatggcctcgctagaggaaaagggcatcctgttcacatccaattacgttttagcctccaccaactccagccggattacaccacccacggtggctcacagtgacgcgttggccaggagattcgcatttgatatggacatacaagtcatgagcgaatactccagagacggaaagctcaacatggcaatggccactgaattgtgt-aagaactgtcatcagccggcgaa--cttcaaaagatgctgccccttggtgtgtggcaaggcaattcagttaatggacaagtcttctagggttagatatagtgttgatcagattaccacaatgattattaatgagagaaacagaagatcaaacattggcaattgtatggaagccctattccagggaccactgcaatacagagatctaaaaatagatgttaaaaccagtccccctccagagtgtatcaacgacttactccaagcagttgactctcaggaggtgagagagtattgtgaaaagaaaggctggattgttaacataact-----------agtcaggttcaaacagagaggaacatcaaccgggcgatgaccattctacaggcagtgaccacttttgctgcggtggccggtgtcgtgtacgttatgtacaagctattcgctgggcaccaaggtgcatacactggcttgccaaataaacggcccaatgtacctaccatcaggacggcaaaggtgcaaggtcccggttttgattacgcggtggccatggctaaaagaaacattgttacagcaaccaccagtaaaggggagtttacaatgttaggggttcatgataatgtagccatcttaccaactcatgcttcacctggtgagagcatcgtgatcgacggcaaagaagtggaaattcttgatgccaaagcccttgaagatcaggcagggactaatcttg-aaatcactatagtcacactaaagaggaatgagaagttcagagacatcagaccacacattcccactcaaatcaccgagacaaatgatggagtcttgatcgtgaacactagtaagtaccccaacatgtatgttcccgttggtgccgtgaccgaacaggggtaccttaatctcggtggacgacaaaccgctcgcacact-aatgtacaactttcaaactagagcgggtcagtgtggtggcgtcatcacatgcactggaaaagtcatcgggatgcatgttggcgggaacggttcgcatgggttcgcggcggccctgaaacgatcatacttcactcaggaccaaggcgagatacagtggatgaaaccatcaaaagaagtgggatacccgatcataaacgctccatccaaaaccaaacttgaacccagtgcttttcactacgtgtttgaaggggtgaaggagccagcggtcctcactaaaaacgatcccaggctcaagactgacttcgaagaggcaatattttccaaatacgtaggcaacaaaatcacagaagtggatgaatacatgaaagaagcagtggatcattacgctggtcaactcatgtctctagacatcaacacagaacaaatgtgcttggaggacgccatgtacggtaccgatggcctagaagcacttgatttgtc-caccagtgctggataccc-atatgtagcaatgggaaa-gaagaagagagacatcttgaacaagcagaccagagacaccaaggagatgcagaaactcttagacacatacggaatcaacttgccacttgtaacgtatgtcaaagatgaactaaggtcaaaaaccaaagtggagcaagggaaatccagactaattgaagcctccagtttgaatgattcagtggccatgagaatggcgtttggaaatctttatgcatcatttcacaaaaacccaggagttgtcactggcagcgcagttggctgtgacccagatctattctggagcaagatcccagtattgatggaagagaagctcttcgcatttgactacacaggatatgatgcatctctcagccctgcttggttcgaggcactaaagatggtgcttgagaaaatcggatttggagacagagttgattacatcgattatctaaaccactcacaccatctgtacaagaacaagacatactgtgtcaagggcggcatgccatctggctgctcaggcacttcaattttcaactcaatgatcaacaacttaattatcaggacactcttactgaaaacctacaagggcatagatttagaccacctaaagatgattgcctatggtgatgatgtaattgcttcctacccccatgaggtcgacgctagtctcctagcccaatcaggaaaagactatggactgaccatgactcctgctgacaaatcagctacatttgaaacagtcacatgggagaatgtaacattcttgaagagattctttagggcagatgagaaatacccatttctagttcacccagtgatgccaatgaaggaaattcatgaatcaattagatggacaaaagatcccaggaacactcaggatcacgttcgctctttgtgcctattggcttggcacaacggcgaagaagaatacaacaaattcctagctaaaatcaggagtgtgccaattggaagagctttgttgctcccagagtactcaacactgtaccgccgttggctcgactcattttag--caaccctacttcagtcgaatt-ggatt-gggtcatactg----------------------------------------------------------------------------------------------
>AM040038.1_Human_poliovirus_2_complete_virion_genome_isolate_PV2/5104-1/ISR99
-------------------------------------------------------------------------------------------------------c-----c--ccgt---aac-ttagaagcaaa--aaa-c------caagttcagtag-ga-a-ggggtgcaaa-ccagtacctctatgaacaagcacttctgtttccccggtgacattgca-tagactg-ctcacgcggttgaaagcgatcgatccgttatccgctcgtgtacttcgagaagcctagtatcgccttggaatcttcgatgcgttgcgctcagcacccgacc-ccggggtgtagcttaggctgatgagtctggacgctcctcaccggcgacggtggtccaggctgcgttggcggc--ctacctatgg-ctaacgccataggacgctagatgtg-aacaaggtgtgaagagcctattgagctacgcgagagtcctccggcccctgaatgcggctaatcctaaccacggagcaagcgg-tcacaaaccagtggctagcatgtcgtaatgcgcaagtctgtggcggaa-ccgactactttgggtgtccgtgtttcc-t-gtta-tttttat-c--atggctgcttatggtgacaa-tctgtg------attgttatcataaagcgatttggattggccatccggtgagtgttgtgtcgaatatttgactgttt-aatagaa-ccactgtg-----------------ttagattc-------------act-tcacatttgactaatcaatcaaaaacagtacgaagata--------------aaacaacaatact------gca---atgggtgcccaggtttcatcacagaaggtcggagcccacgaaaattcaaacagagcctacggcggatctaccattaactatactacaatcaattattatagggactccgctagcaatgcagcaaacaagcaggactttgcacaggatccgtccaagttcaccgagcccataaaggacgttctcattaagaccgctcctatgctaaactccccaaacattgaagcatgtggttatagtgacagggtgatgcagctaaccctaggcaattcaacgatcaccacccaagaagcggccaattctgttgttgcctacggcagatggcctgagtacatcagagatgccgaagcgaatcccgtggaccagccaaccgaacccgatgtagctgcatgcagattctacacattggatactgtcacctggaataaagaatccagagggtggtggtggaaactaccagatgc---tttaaaagacatgggactgttcggccaaaatatgttttaccactatcttgggagggctggttacacagtgcatgtacagtgtaacgcttcaaagttccaccagggagctctaggggtgtttgcagttccagagatgtgtttggctggtgatag---cacaattcacatgttcacaaagtatgagaatgctaatccaggtgagaaaggaggtgtattcaaaggaagcttcactcctgacaacaacgtcaccagtcccgcacgggaattctgcccagttgattatctcttcgggagtggagtgctggcagggaatgcttt-tgtttacccacatcaaataataaacctgcgcac--------caacaactgtgctacgctagtattgccctacgtaaactcgctctcaatagatagcatgacaaagcacaacaattggggaatcgccatcctccccctagcgccactagactttgccactgaatcctccactgagatacccatcacattgaccatagctccaatgtgctgtgagttcaacggtttacgcaacatcaccgtgccaagaacccaagggctaccagttctgaacacaccagggagcaaccagtatctcaccgcagacaattatcagtctccgtgtgcgatacctgagtttgatgtcactccacccatagatataccaggggaggtgcacaacatgatggaattggcggaaatagataccatgatacccctcaacttgacgaaccaacgcaaaaacacgatggacatgtatagagttgagttgaacg---atgcag----ctcacactgactctccaatcttgtgtctctcgttgtctcctgcttcagatcccagattgtcacacactatgttgggtgagatattaaattactacacacactgggcggggtccttgaaattcacctttctcttttgcggttcaatgatggctaccggcaagttgctggtttcttacgcgccacccggggcagaggcccccaagagtcgcaaagaggcaatgcttgggacacatgtaatatgggacattgggttgcagtcttcatgtaccatggtagtaccgtggatcagcaatactacatacagacaaaccattaacgacagtttcacagaaggtggttatattagcatgttttatcaaactagggtcgttgtcccgttgtccacgcccagaaagatggacattctgggtttcgtgtcagcttgcaatgatttcagtgtgcgcttattgcgggacacaacacacatcacccaagtagccatg---------ccacaaggg---attggtgatgtgattgagggggccattgaagggattactaaga-------------------atgcactagtccccctagctaccaccagtagtttgcctgacacaaagccaa-gtggaccagcccattccaaggaaatacctgcattgacagccgtagagacaggagctaccaatccgctggtgccatcagatactgtgcaaacgcgccatgtcatccagaggcgaacgcgatcagagtccacggttgagtcgttctttgcaagaggggcatgcgtagctatcattgaggtgga------taatgacgcaccaacaaagcgcgccag---cagattgttttcagtttggaaaataacttacaaagacactgttcaattgaggcgcaaactggaattcttcacgtattcaagatttgacatggaattcacttttgtggtcacctcaaattacacagaatcaaataacggacacgcattgaaccaagtttaccaaataatgtacataccacccggcgcacccatccctggtaagtgggatgactacacgtggcaaacgtcctccaatccgtcagtgttttacacctatggggcgccgccagcgagaatatcggtgccctatgtgggaatcgctaatgcgtattcccacttttatgatggattcgcaaaagtgccactagcgaaccaaacctcagctgaa---ggtgactcattgtacggtgctgcctcactgaatgactttggatcactggccgttcgcgtggtaaatgaccacaaccccacgcggctcacctctaagatcagagtatacatgaagccaaaacatgtcagagtctggtgcccacgacccccacgagcggtcccatactacggaccaggtgtcgattacaaggatgg---gcttaccccacta---ccagaaaaggaattgacaactt---atggatttggacaccaaaacaaagccgtgtatacggctggctacaaaatctgtaattatcacctagccacacaagaggacctacaaaacgccgtgagtgtcatgtgggacagagatctcctagtggttgaatcaagggcccccggcaccgactcgatcgcaaggtgcagctgtaacgcgggtgtgtactactgtgaatccaggagaaaatactatccagtttctttcatagggcccactttccaatttatggaagccaatgattactacccggccagatatcaatcacacatgctcattggtcatgggtttgcgtcgccaggtgattgtggcggaatactcagatgtcaacatggagtaatagggataatcaccgctggtggggaaggcttagtcgcattttcagacatcagagacctgcatgcctacgaagaggaagctatggagcagggtattacaaattacattgagtcacttggtgctgcatttggcagtgggttcacccaacaaataggtgataaggtttctgagctagctaacatggtcactagtactatcacagagaagctgcttaagaacttgatcaaaattatttcatcacttgtgattattaccaggaattatgaagacaccaccacagtgcttgccaccctcgctctccttgggtgtgacatctcaccgtggcagtggttgaagaaaaaggcatgtgacatcctggagattccatatgctatcaaacaaggagatggttggttgaagaaattcaccgaggcatgcaatgctgcaaaaggattggagtgggtgtccagcaagatatccaaattcattagttggctacaggataaaattatcccacaagcgagagataaattagagtttgtcaccaaattaaagcagttagaaatgcttgaaaatcagatttctactatacaccaatcctgtccaagtcaagagcaccaggagattttatttaacaatgtgcggtggctctctattcagtccaagaggtttgcaccgctatatgctcatgaggctaaaaggattcagaagttagaacacaccataaacaattacatacagttcaagagcaaacaccgtattgaaccagtatgtttgttagtgcatggcagtccggggacagggaagtcagttgcaaccaatctgattgctagagcaatagctgagaaagaaaacacctccacttactcactgccgcctgatccgtctcactttgacggctacaagcaacagggtgtggtcataatggatgacctgaaccaaaatccagacggagcagacatgaaactcttttgtcaaatggtgtccactgtagagttcatcccaccgatggcctcgttggaggaaaaaggtatcctgttcacatccaattatgttttagcctccaccaactccagccggatcacaccgcccacggtggctcacagcgatgcgctggccaggagattcgcgttcgacatggacatacaagtaatgagcgaatactccagagacggaaagctcaatatggcaatggctactgaaatgtgt-aagaactgtcaccaaccagcaaa--cttcaagagatgctgccccttagtgtgtggcaaggcaattcagttgatggataaatcttccagagtcagatacagcgttgatcaaatcaccacaatgattatcaatgaaagaaacagaagatcaaacattggcaactgtatggaagctctattccagggaccactgcaatacagagatctaaaaatagatgtcaagaccagtccccctccagagtgcatcaacgacttgcttcaggcagttgactcccaggaggtaagagactactgtgaaaagaaaggctggattgttaacatcact-----------agtcaggttcaaacagagaggaacatcaaccgggcgatgaccattttgcaagcagtaaccactttcgctgcggtagccggtgtcgtgtacgttatgtacaagctgttcgctgggcaccaaggtgcatacactggtttgccaaataaacgacctaatgtacccaccatcaggacagcaaaggtacaaggtcccggttttgattacgcggtggctatggctaaaagaaacattgttacagcaaccaccagcaagggggagttcacaatgctaggggttcatgataatgtagctatcctgccaactcacgccacatccggtgagagcatcgtgatcgacggtaaagaagtggaaattctagacgccaaagccctcgaggaccaggcagggaccaatcttg-agatcaccatagtcacgttaaagaggaatgaaaagttcagagatatcaggccacacattcccactcaaatcaccgagacaaatgatggagttttgatcgtgaacactagtaagtaccccaacatgtatgtccctgttggcgccgtgaccgagcaggggtaccttaatcttggtggacgacaaaccgctcgcacgtt-gatgtacaactttccaactagagcgggtcagtgcggtggtatcatcacatgcactggaaaagtcatcgggatgcacgttggcgggaacggttcacatgggtttgcggcggccctgaaacggtcatacttcactcaggttcaaggtgagatacagtggatgaaaccatcaaaagaagtggggtacccgatcataaacgctccatccaaaaccaaacttgaacccagcgcttttcactatgtgtttgaaggggtgaaggaaccagcagtcctcaccaaaaatgatcccaggctcaagactgactttgaagaagcaatattctctaagtatgtaggcaacaagatcacagaagtggatgaatacatgaaagaagcagtggatcattacgctggtcaactcatgtctctggacatcaacacagagcaaatgtgcttggaggacgccatgtacggtaccgatggcctagaagcacttgacttgtc-caccagtgctggatatcc-atatgtggcaatgggaaa-gaaaaagagagacatcttgaacaagcagaccagagacaccaaggaaatgcagagactcttagacacatatgggattaacttgccacttgtaacgtatgtcaaagatgagctaaggtcaaaaaccaaagtggagcaagggaaatctagactaattgaagcctccagtttgaatgattcagtagctatgagaatggcatttggaaatctttatgcatcatttcacaaaaatccaggagttgtcactggcagcgcagttggttgtgacccagatctattctggagcaagatcccagtgctgatggaagagaagctcttcgcatttgattacacagggtatgatgcatctcttagccctgcttggttcgaggcattaaagatggtgcttgagaaaatcggatttggagacagagttgattacatcgactacctgaaccactcgcaccatctatacaagaacaagacatactgtgtcaagggcggcatgccatctggctgctcaggcacttcaattttcaactcaatgatcaacaacttaattatcaggacactcttactgaaaacctacaagggtatagatttagaccacctaaagatgattgcctatggtgatgatgtaattgcttcctacccccatgaggtcgacgctagtctcctagcccaatcaggaaaagactacggactgaccatgactcctgctgacaaatcggctacatttgaaacagtcacatgggagaatgtaacattcttgaagagattctttagggcagatgagaaatacccatttctagttcacccagtgatgccaatgaaggaaattcatgaatcaattagatggacaaaagatcctaggaacactcaggatcatgttcgctctttgtgcctattggcttggcacaatggcgaagaagaatacaacaaattcctagctaaaatcaggagcgtgccaattggaagagctttattgctcccagagtactcaacactgtaccgccgttggctcgactcattttag--caaccctacttcagtcgaatt-ggatt-gggtcatactg----------------------------------------------------------------------------------------------
>JX275162.1_Human_poliovirus_2_strain_NIE0811454_complete_genome
----ttaaaac-agctctggggttgttcccaccccagaggcccacgtggcggctagtacaccggtattgcggtacccttgtacgcctg-ttttata-ct-cc-cttttcc--ctgt---aac-ttagaagaaac--aaa-c------caagttcaatag-aa-g-ggggtacaaa-ccagtaccaccacgaacaagcacttctgtttccccggtgatgttgca-tagactg-tacccacggttgaaagcgattgatccgttacccgctcttgtacttcgagaagcctagtatcatcttggaatcttcgatgcgttgcgctcagcactcaacc-ccagagtgtagcttaggtcgatgagtctggacattcctcaccggcgacggtggtccaggctgcgttggcggc--ctacctgtggcccaaagccacaggacgctagttttg-aacaaggtgtgaagagcctattgagctacatgagagtcctccggcccctgaatgcggctaatcccaaccacggagcaagggt-gcacatgccagtgtataccttgtcgtaacgcgcaagtctgtggcggaa-ccgactactttgggtgtccgtgtttcc-t-ttta-tttttac-a--ttggctgcttatggtgacaa-tcgaag------attgttatcataaagcgagttggattggccatccggtgaaagtaaagcatattatttacttggtt-gttggga-tta-----------------------------------------------taccactcaatccttttact---aacaatacgaggata--------------aaacaacaatact------aca---atgggcgcccaagtttcatcacagaaagttggagcccacgaaaattcaaacagagcctatggcgggtccaccatcaactacaccacaatcaattactatagggactctgcaagcaatgcagcaagcaagcaagattttgcacaagatccgtccaagttcaccgaacccattaaggacgtccttattaaaaccgctcccatgctaaactccccaaacattgaggcgtgtggttatagtgacagggtaatgcagctaactctgggcaattcaacgatcaccacccaagaagcggccaattctgttgttgcctacggtagatggcctgaatacatcagagataccgaggcaaatcctgtagatcaaccaaccgagcccgatgtagccgcgtgcaggttctacacgttagataccgtcacttggcgcaaggagtccagagggtggtggtggaaactaccagacgc---tttaaaagacatggggttatttggtcaaaacatgttttatcactatcttgggagggctggctacacagtgcacgtgcagtgcaatgcttcaaagtttcatcaaggggctctaggggtgtttgcagttccagaaatgtgtttagctggtgatag---cacaactcacatgttcacaaagtacgagaatgcgaatccaggcgaaaaaggaggtgaattcaaagggagtttcacccttgataccaacgccactaaccctgcacggaacttttgcccagttgattacctcttcgggagtggagtgctggtagggaatgcatt-tgtttatccacatcaaataataaacctgcgcac--------taacaactgtgctacgctagtattgccctatgtaaactcactctcaatagatagcatgacaaagcacaacaactgggggatcgctatcctccccctggcgccactagactttgctactgaatcttccactgagatacccattacactgaccattgctcccatgtgctgcgaattcaatggtttacgcaacatcactgtgccaagaacccaaggattaccagtcctgaacactccagggagtaaccagtacctgaccgcagacaattaccagtctccgtgtgcgatacctgagtttgatgttactccacccatagacataccaggggaagtgtgcaacatgatggaattggcggaaatagacaccatgatacccctcaacttgacaagtcaacgcaagaacacaatggacatgtatagagtcgagttgagcg---acatgg----cacactctgaaacgccgatcttgtgtctctcgttgtcccccgcttcagaccccagattggcacacactatgttgggtgagatattaaattactacacacactgggcagggtccttgaaatttacctttctcttttgcggctcaatgatggccaccggaaagttattggtttcttacgcaccacccggagcagaggcccccaagagtcgcaaagaagcaatgcttgggacacatgtgatatgggacattgggttgcagtcttcatgcactatggtggtaccttggatcagtaacaccacatacagacaaaccatcaacgatagtttcacagaaggtggctacattagtatgttctatcaaactagggttgttgtcccgttgtccacacccagaaaaatggacatcctgggttttgtgtcagcttgcaatgacttcagtgtgcgcttactgcgagatacaacacacattagtcaagaggctatg---------ccacaagga---attggtgacatgattgagggggccgttgaagggattactaaaa-------------------atgcattggttcccccgacttccaccaatagcctgcctgacacaaagccga-gcggtccagcccactccaaggagatacctgcattgacagccgtggagacaggggctaccaatccgttggtgccttcagacaccgtgcaaacgcgccatgtcatccagagacgaacgcgatcagagtccacggttgagtcattctttgcaagaggggcttgcgtggctatcattgaggtgga------caatgatgcaccgacaaagcgcgccag---cagattgttttcggtttggaaaataacttacaaagatactgttcaactgagacgcaaactggaatttttcacatattcgagatttgacatggagttcacttttgtggtcacctcaaactacactgatgcaaataacggacacgcattgaaccaagtttatcagataatgtatataccacccggagcacctatccctggcaaatggaatgactatacgtggcagacatcctcaaacccgtcggtgttttacacctatggggcgcccccagcaagaatatcagtgccctacgtgggaattgctaacgcgtattcccacttttatgatgggtttgcaaaagtaccactagcgggtcaagcctcaactgaa---ggtgattcgttgtacggtgctgcctcactgaatgattttggatcgctggctgttcgcgtggtaaatgatcacaaccccacacggctcacctccaagatcagagtgtacatgaagccaaagcatgtcagggtctggtgcccacgacctccacgagcagttccatacttcggaccaggtgttgattataaagatgg---gctcaccccacta---ccagaaaagggattaacgactt---atggatttggacaccaaaacaaagctgtgtacacagctggctacaaaatttgcaattaccacctagctacacaagaagacttgcaaaatgccgtgagtgtcatgtggaacagagacctcttagtggctgaatcaagggcccttggcaccgactcgatcgcaagatgcagctgcaacacgggtgtgtactactgtgaatccaggagaaaatattatccagtttctttcattgggcccactttccaatacatggaagccaatgaatattacccggctagatatcaatcacacatgcttattggtcatgggtttgcatcaccgggtgattgtggtggcatacttagatgtcaacacggggtgataggaataatcaccgctggtggggaaggcttggttgcattttcagacattagagacctgtatgcttatgaggaggaagctatggagcagggcatttccaactatattgagtcacttggtgctgcatttggtagtggattcactcaacatattggtgataaagtttccgagctaaccagcatggtaactagcaccattacagagaagttgcttaaaaacttaatcaaaattatctcatcacttgtgatcattaccaggaattatgaggacactaccacagtgcttgccaccctcgcccttcttgggtgcgacatctcaccgtggcagtggctaaagaagaaggcatgcgacatcctggaaattccatacgccatcaaacaaggagatagttggttgaagaaattcactgaggcatgtaatgctgcaaagggactggagtgggtgtccaataagatatccaaattcattagttggttgcaggataaaatcatcccacaagcgagggacaaattagagtttgtcactaaactaaagcaattagaaatgcttgaaaatcagatttccaccatacaccaatcttgtccaagtcaagaacatcaggagatcttattcaacaatgtgcggtggctatctatccagtccaagaggtttgcaccactatatgcacatgaagctaaaaggattcagaagctggaacacgccattaacaactacatacagttcaagagcaaacaccgtattgaaccagtatgtctattagtgcatggtagtccaggaacaggtaagtccgtagccaccaatctgatcgctagagccattgcagagaaagagaatacatccacttactcgctaccaccagacccatcccactttgatggttacaaacaacagggagttgtgatcatggacgatttgaaccagaacccagacggagctgacatgaagctattctgccaaatggtttctacagttgagtttataccaccaatggcatcactggaggaaaaaggcatcctattcacgtcaaattacgtcttggcatccaccaactctagtcgaatcaccccacccactgttgctcacagtgacgcccttgccaggcgctttgcattcgacatggacatccaggtgatgggcgaatactccagggatggtaagttgaacatggcgatggcgactgagatgtgt-aaaaactgccaccaaccagcaaa--cttcaaaaggtgctgcccgttagtgtgtggaaaagccatccaactaatggataagtcttctagggtcagatatagtattgatcaaatcactactatgatcatcaatgagagaaatagaagatccaacattggtaactgcatggaggcgctgttccaaggcccactgcagtacaaagacttaaaaatagacattaagacctcacccccacccgagtgcattaatgacttactgcaggcagtggactctcaagaagttagagattattgtgagaaaaagggttggatagtgaatattaca-----------agccaggtccaaaccgaaagaaatatcaacagagcaatgaccatcctacaagcagtcactacgtttgcagcagtcgcaggagtggtgtatgtgatgtacaagctttttgcaggccaccagggcgcgtacacagggctccctaataagaaacccaatgtccccaccatcagaactgctaaggtgcagggtccaggttttgattacgcagtggctatggccaagagaaacatccttacggcaactaccagcaagggagaattcacaatgcttggagttcatgataacgtggctatcctaccaacacatgcttcaccaggagataccatagtcattgatggaaaggaaatagaggtgctagatgctgaggcactagaggaccaggctggtactaatctgg-aaataacaattgtcactttgaagagaaatgagaagtttagagatattagaccacacatcccaacccagatcactgagacaaatgatggagtcttgatcgtgaacactagtaagtaccctaacatgtacgttcctgttggtgctgtgaccgaacagggatatctcaatctcggtggacgccagactgctcgcacact-aatgtacaatttcccaacaagagcaggtcagtgtggaggtgttatcacatgcactggcaaagtcatcgggatgcatgttggcgggaacggttcgcatgggtttgcagcagccctaaagcgttcttacttcactcagagccaaggtgaaattcagtggatgagaccttcaaaagaggttggttacccaatcatcaatgcccctagcaaaaccaaattggaaccaagcgcattccactatatctttgagggtgtgaaagaaccagcagtcctaaccaagaacgaccccagacttaaagcagattttgaagaggcaatcttttcaaagtacgtgggcaacaaaatcactgaagtggatgaatacatgaaagaagctgtcgaccactacgctggacaactaatgtcactggacatcaacactgaccagatgtgcctggaagatgccatgtatgggaccgacggtctagaagctttagatctcac-aactagtgcagggtatcc-ttacgtagccctggggaa-aaagaaaagagacattttgaacaaacaaaccagagacacaaaggagatgcggagactgctagacacctatggaatcaacctacctctggtcacttacgttaaggatgagttaaggtcaaagagcaaagttgaacagggcaaatcaagacttattgaagcttccagtctaaatgactcagtggcaatgagaatggcctttggaaatctctatgcagcctttcataaaaacccaggggttgtgaccggtagtgcagtggggtgcgacccggatctgttttggagtaagatcccggttcttatggaggagaagttgtttgccttcgattacactggctacgacgcctccttgagtccagcatggttcgaggccctcaagatggttctggagaaaatcggctttggggacagggtggactacatagattaccttaatcactcacatcatttgtataaaaacaaaacatattgtgtcaagggtggcatgccatctggctgctcgggcacatcaatctttaactcaatgataaataacatcataatcaggacactattgctgaaaacctacaagggcatagatttagaccacctaaagatgatagcctatggtgatgatgtaattgcttcctacccccatgaagtggacgctagtctcctagcccaatcaggaaaagactatggactcacaatgacacctgccgacaaatctgtaacttttgaacaggtcacatgggagaatgtaacattcttaaagagattctttagagcagatgagaagtatccattcctcattcatccagtgatgccaatgagggaaattcatgaatcaattagatggaccaaggatcccagaaacacacaggatcatgtacgctctttgtgcctattggcttggcacaacggagaggaagagtacaacaaattcttagctaaaattagaagcgtgccaatcggaagagccctgttgctccctgagtattcaacactgtaccgccgatggctcgactctttttag--taaccctacctcagtcgaatt-ggatt-gggttatactgttgtaggggtaaatttttctttaattcggaga--------------------------------------------------------------
>HQ738288.1_Human_enterovirus_C_isolate_V2-TOL_cl1_complete_genome
----ttaaaac-agctctggggttgttcccaccccagaggcccacgtggcggccagtacaccggtatcacggtacccttgtacgcctg-ttttata-ct-cc-ctctccc--ctgt---aac-ttagaagcaaa-taaa-c------caagttcaatagaaa-g-ggggtacaaa-ccagtaccaccacgaacaaacacttctgtttccccggtgaggttgta-taaactg-tccccacggttgaaaacgactgatccgttacccgctcttgtacttcgagaagcctagtatcatcttggaatcttcgatgcgttgcgctcagcactcgacc-ccggagtgtagcttaggctgatgagtctggacgttccccaccggcgacggtggtccaggctgcgttggcggc--ctacctgtggcccaaagccacaggacgctagttgtg-aacagggtgtgaagagcctattgagctacaagagagtcctccggcccctgaatgcggctaatcccaaccacggagcaggtgg-ttgcaatccagcaactagcctgtcgtaacgcgcaagtctgtggcggaa-ccgactactttgggtgtccgtgtttcc-t-ttta-ttcttac-a--atggctgcttatggtgacaa-tcatag------attgttgtcataaagcgaattggattggccatccggtgaaagtcagatcaactatttatttgttt-gttggag-ccactgtg-----------------ttagcttt-------------act-tctcatctaaccaattaatcaaaaacaatacgaggata--------------aaacaacaacact------aca---atgggtgcccaagtttcatcacaaaaagttggagcccacgaaaattcaaacagagcctatggcgggtccaccattaattacactacaatcaattactatagggactctgcaagcaatgcagcaagcaagcaagattttgcacaagatccgtccaaattcaccgaacccattaaggacgtccttatcaagaccgctcccatgctaaactccccaaacattgaagcgtgtggttatagtgacagggtaatgcagctaactctgggtaattcaacgatcaccacccaagaagcggccaattctgttgttgcttacggtagatggcctgaatacatcagagataccgaggcaaatcctgtagaccaaccaaccgagcccgatgtagccgcgtgcaggttctacacattagataccgtcacttggcgcaaggagtccagagggtggtggtggaaactaccagacgc---tttaaaagacatggggttatttggtcaaaacatgttttatcactatcttgggagggctggctacacagtgcacgtacagtgcaatgcttcaaagtttcatcaaggagctctaggggtgtttgcagttccagaaatgtgtttagctggtgatag---cacaactcacatgttcacaaagtacgagaatgcgaatccaggcgaaaaaggaggtgaattcaaagggagtttcacccttgataccaacgccactaaccctgcacggaacttctgcccagttgattacctcttcgggagtggagtgctggtagggaatgcatt-tgtatatccacatcaaataataaacctgcgcac--------taacaactgtgctacgctagtattgccctatgtaaattcactctcaatagatagcatgacaaagcacaacaactgggggatcgctatcctccccctggcgccactagactttgccactgaatcttccactgagatacccattacactgaccattgctcccatgtgctgcgaattcaatggtttacgcaacatcactgtgccaagaacccaaggattaccagtcctgaacactccagggagtaaccagtacctgaccgcagacaattaccagtctccgtgtgcgatacctgagtttgatgttactccacccatagacataccaggggaggtgcgcaacatgatggaattggcagaaatagacaccatgatacccctcaacttgacaagccaacgcaagaacacaatggacatgtatagagtcgagttgagcg---acgcgg----ctcactctgacacgccgatcttgtgtctctcgttgtcccccgcttcagaccccagattggcacacactatgttgggtgagatattaaactactacacacactgggcagggtccttgaaatttacctttctcttttgcggctcaatgatggccaccggaaagttactggtttcttacgcaccacccggagcagaggcccccaagagtcgcaaagaggcaatgcttgggacacatgtgatatgggacattgggttgcagtcttcgtgcactatggtggtaccttggatcagtaataccacatacagacaaaccatcaacgatagtttcacagaaggtggctacattagcatgttttaccaaactagggttgttgtcccgttgtccacacccagaaagatggacatcctgggttttgtgtcagcgtgtaatgacttcagtgtgcgcttactgcgagatacaacacacattagtcaagaggctatg---------ccacaagga---atcggtgacatgattgagggggccgttgaagggattactaaaa-------------------atgcattggttcccccgacttccaccaatagcctgcctgacacaaagccga-gcggtccagcccactccaaggagatacctgcactgacagccgtggagacaggggctaccaatccgttggtgccttcggacaccgtgcaaacgcgccatgtcatccagagacgaacgcgatcagaatccacggttgagtcattctttgcaagaggggcttgcgtggctatcattgaggtgga------caatgatgcaccgacaaagcgcgccag---cagattgttttcggtttggaaaataacttacaaagatactgttcaactgagacgcaaactggagtttttcacatattcgagatttgacatggagttcactttcgtggtcacctcaaactacactgatgcaaataacggacatgcattgaaccaagtttatcagataatgtatataccacccggagcacctatccctggtaaatgggatgactatacgtggcagacgtcctctaatccgtcggtgttttacacctatggggcgcccccagcaagaatatcagtgccctacgtgggaattgctaatgcgtattcccacttttacgatgggtttgcaaaagtgccactagcgggtcaagcctcaactgaa---ggcgattcgttgtacggtgctgcctcactgaatgattttggatcactggctgttcgcgtggtaaatgatcacaaccccacgcggctcacctccaagatcagagtgtacatgaagccaaagcatgtcagagtctggtgcccacgacctccacgagcagtcccatacttcggaccaggtgttgattacaaagatgg---gctcaccccacta---ccagaaaagggattaacgactt---atggatttggacaccaaaacaaagctgtgtacacagccggctacaaaatttgcaattaccacctagctacacaagaagacttgcaaaatgccgtgagtgtcatgtggaatagggatctcctagtgtcagaatccaaagctcagggcacagactccatagctaggtgcacttgcaacaccggggtgtattactgtgagtccaaacggaagtattaccccgtttctttcattggtccaactttccagtacatggaagcaaatgattactatccagcccggtaccaatctcatatgctaatcggccatggctttgcttcgcctggagactgcggtggtatcctcagatgccagcatggagtaattggaatcattacagctggcggggaaggtttagtggctttctcagacatccgagacctttatgcatatgaggaagaagccatggagcagggcatctccaactacatcgaatctcttggagctgcattcgggagtggattcacccagcaaattggagataaaatatcagaacttaccagcatggttactagcacaattacagagaaattattgaagaacttaataaaaattatctcttctctagttattataaccagaaactatgaagataccacaacagttctagctactctggcactcctcgggtgtgatgtctctccatggcagtggctcaagaagaaggctagtgacattctggagatcccgtatgtcatgcgacaaggtgacagctggcttaagaaattcacagaggcatgtaatgccgctaaggggctggagtgggtgtcaaataaaatatccaagtttattgattggctaaaagagaagatcattccacaagccagggataagttggaatttgtcaccaagctgaaacaacttgaaatgctggaaaaccaaattgcaaccattcatcagtcgtgtcctagtcaagagcatcaggaaatcctattcaacaacgtgagatggttatccatacagtcaaaaagattcgctcccctatatgcgatggaggcaaaaagaatacaaaagctagaacacacaatcaacaattacatacagttcaagagcaaacaccgtattgaaccagtatgtctattggtgcacggtagtcctggaacaggtaaatcagtggccactaacttgattgctagagcaattgcagaaaaagagaacacgtccacttactcactacccccggacccatcccattttgatgggtataaacaacagggagtggtaatcatggatgatctaaatcaaaatcccgatggggcagacatgaaactcttttgtcagatggtttctacagtagagttcattccaccaatggcctcattggaggagaagggcattctattcacttcaaactacgtgttggcctccactaactctagccgcatcacaccacccacagttgcacacagtgatgcattggccagacgctttgcttttgacatggatatccaagtcatgggtgagtactccagagatgggaaactgaatatggcaatggcaacagaaatgtgc-aaaaattgtcatcaaccagccaa--ttttaagaggtgttgcccgttggtatgtgggaaggccattcagctgatggataaatcctctagagttaggtatagtgtggatcaaatcaccacaatgatcatcaatgagagaaacaggagatcaaacattggtaactgcatggaagcattgtttcaaggcccactccagtacaaagacctcaaaatagacatcaagacttcacccccccccgagtgcatcaatgatttactccaggcggtggattctcaggaagtgagggattactgtgaaaagaagggatggatagtcaacatcact-----------agccaggtccagactgaaaggaatatcaacagagcaatgaccatactacaggctgtcaccacttttgcagctgtcgccggggtggtgtatgtgatgtacaaactgtttgcagggcaccagggtgcttacaccgggctcccgaacaagagacccaacattccaactattagaactgccaaggtccagggacctggatttgattatgcagtggcaatggccaaaaggaacattctcacagcaactactagcaaaggggaattcacgatgcttggagtgcacgacaatgtggccattttaccaactcatgcctcacctggtgagacaatagtcatagatggaaaggaggtggaagttctggacgcaaaagcactggaagaccaagtagggaccaatttgg-aaataaccattatcactcttaagagaaatgaaaagttcagagacatcagaccacacattccaactcagatcaccgagaccaatgacggagttttgatcgtgaacactagtaagtaccccaacatgtatgtcccagtcggtgctgtgaccgaacaggggtacctcaatctcggtggccgccaaactgctcgtactct-aatgtacaactttccaaccagagcaggacagtgcggaggtgttatcacttgcacaggcaaggtcattgggatgcatgttggtgggaacggttcacatgggtttgcagcggccctgaagcgatcatacttcacacagagtcaaggtgaaatccagtggatgaggccatcaaaagaagtgggttatcctattatcaatgctccatccaagacaaagctggaacccagcgcttttcactatgtgtttgaaggagtcaaggaaccagctgtgctgaccaaaaatgaccccagattgaaaaccgacttcgaggaagccattttctcaaaatatgtcgggaacaaaatcaccgaggttgatgagtacatgagagaagcagttgaccactacgcagggcagctcatgtccttggacataaacacagaacaaatgtgccttgaggacgccatgtatgggactgatggtttggaagctctcgatcttag-caccagtgctggataccc-ctatgtagcaatggggaa-aaagaaaagggatatcctgaataaacaaactagagacaccaaagaaatgcaaaggcttctagacacttatggaattaatttaccattggtcacttatgtaaaagatgaacttagatctaaaacaaaagttgaacagggcaaatccaggttgattgaggcttcaagcttgaacgattcagtggccatgaggatggctttcggtaatctctatgcagcatttcataaaaatccaggtgtggtgacaggctcggctgttggttgtgatccagatctattctggagcaaaataccagtactgatggaagaaaaactctttgcatttgactatacaggctatgatgcatccctcagtccagcttggtttgaagcactcaagatggtgttagagaaaattggatttggtgacagagtggattacatagactatctaaaccattcacaccatctttataaaaacaaaacatactgtgtcaagggcggcatgccatctggctgctcaggcacctcaatcttcaactcaatgatcaacaacttaataatcaggacacttttactgaaaacctacaagggcatagatttggaccacctaaagatgattgcctatggtgacgatgtaattgcttcctacccccatgaggttgacgctagtctcctagcccaatcaggaaaagactatggactaaccatgactccagccgataaatcagcaacttttgaaacagtcacatgggagaatgtaacatttttgaagagatttttcagagcagatgagaagtatccatttttgatacatccggtgatgccaatgaaggagattcatgaatcaattagatggacaaaggatcctagaaacacccaggatcacgttcgctcactgtgcctattggcttggcacaatggtgaagaagaatacaataaatttttggctaaaattagaagcgtgccaatcggacgagcgttgctgctccctgagtactctacattgtaccgccgttggcttgattctttttag--caaccctacctcagtcgaatt-ggatt-gggttatactgttgtaggggtaaatttttctttaattcggag---------------------------------------------------------------
>HQ738289.1_Human_enterovirus_C_isolate_V2-TOL_cl2_complete_genome
----ttaaaac-agctctggggttgttcccaccccagaggcccacgtggcggccagtacaccggtatcacggtacccttgtacgcctg-ttttata-ct-cc-ctctccc--ctgt---aac-ttagaagcaaa-taaa-c------caagttcaatagaaa-g-ggggtacaaa-ccagtaccaccacgaacaaacacttctgtttccccggtgaggttgta-taaactg-tccccacggttgaaaacgactgatccgttacccgctcttgtacttcgagaagcctagtatcatcttggaatcttcgatgcgttgcgctcagcactcgacc-ccggagtgtagcttaggctgatgagtctggacgttccccaccggcgacggtggtccaggctgcgttggcggc--ctacctgtggcccaaagccacaggacgctagttgtg-aacagggtgtgaagagcctattgagctacaagagagtcctccggcccctgaatgcggctaatcccaaccacggagcaggtgg-ttgcaatccagcaactagcctgtcgtaacgcgcaagtctgtggcggaa-ccgactactttgggtgtccgtgtttcc-t-ttta-ttcttac-a--atggctgcttatggtgacaa-tcatag------attgttgtcataaagcgaattggattggccatccggtgaaagtcagatcaactatttatttgttt-gttggag-ccattgtg-----------------ttagcttt-------------act-tctcatctaaccaattaatcaaaaacaatacgaggata--------------aaacaacaacact------aca---atgggtgctcaagtttcatcacaaaaagttggagcccacgaaaattcaaacagagcctatggcgggtccaccattaattacactacaatcaattactatagggactctgcaagcaatgcagcaagcaagcaagattttgcacaagatccgtccaaattcaccgaacccattaaggacgtccttatcaagaccgctcccatgctaaactccccaaacattgaagcgtgtggttatagtgacagggtaatgcagctaactctgggtaattcaacgatcaccacccaagaagcggccaattctgttgttgcttacggtagatggcctgaatacatcagagataccgaggcaaatcctgtagaccaaccaaccgagcccgatgtagccgcgtgcaggttctacacattagataccgtcacttggcgcaaggagtccagagggtggtggtggaaactaccagacgc---tttaaaagacatggggttatttggtcaaaacatgttttatcactatcttgggagggctggctacacagtgcacgtacagtgcaatgcttcaaagtttcatcaaggagctctaggggtgtttgcagttccagaaatgtgtttagctggtgatag---cacaactcacatgttcacaaagtacgagaatgcgaatccaggcgaaaaaggaggtgaattcaaagggagtttcacccttgataccaacgccactaaccctgcacggaacttctgcccagttgattacctcttcgggagtggagtgctggtagggaatgcatt-tgtatatccacatcaaataataaacctgcgcac--------taacaactgtgctacgctagtattgccctatgtaaattcactctcaatagatagcatgacaaagcacaacaactgggggatcgctatcctccccctggcgccactagactttgccactgaatcttccactgagatacccattacactgaccattgctcccatgtgctgcgaattcaatggtttacgcaacatcactgtgccaagaacccaaggattaccagtcctgaacactccagggagtaaccagtacctgaccgcagacaattaccagtctccgtgtgcgatacctgagtttgatgttactccacccatagacataccaggggaggtgcgcaacatgatggaattggcagaaatagacaccatgatacccctcaacttgacaagccaacgcaagaacacaatggacatgtatagagtcgagttgagcg---acgcgg----ctcactctgacacgccgatcttgtgtctctcgttgtcccccgcttcagaccccagattggcacacactatgttgggtgagatattaaactactacacacactgggcagggtccctgaaatttacctttctcttttgcggctcaatgatggccaccggaaagttactggtttcttacgcaccacccggagcagaggcccccaagagtcgcaaagaggcaatgcttgggacacatgtgatatgggacattgggttgcagtcttcgtgcactatggtggtaccttggatcagtaataccacatacagacaaaccatcaacgatagtttcacagaaggtggctacattagcatgttttaccaaactagggttgttgtcccgttgtccacacccagaaagatggacatcctgggttttgtgtcagcgtgtaatgacttcagtgtgcgcttactgcgagatacaacacacattagtcaagaggctatg---------ccacaagga---atcggtgacatgattgagggggccgttgaagggattactaaaa-------------------atgcattggttcccccgacttccaccaatagcctgcctgacacaaagccga-gcggtccagcccactccaaggagatacctgcactgacagccgtggagacaggggctaccaatccgttggtgccttcggacaccgtgcaaacgcgccatgtcatccagagacgaacgcgatcagaatccacggttgagtcattctttgcaagaggggcttgcgtggctatcattgaggtgga------caatgatgcaccgacaaagcgcgccag---cagattgttttcggtttggaaaataacttacaaagatactgttcaactgagacgcaaactggagtttttcacatattcgagatttgacatggagttcactttcgtggtcacctcaaactacactgatgcaaataacggacatgcattgaaccaagtttatcagataatgtatataccacccggagcacctatccctggtaaatgggatgactatacgtggcagacgtcctctaatccgtcggtgttttacacctatggggcgcccccagcaagaatatcagtgccctacgtgggaattgctaatgcgtattcccacttttatgatgggtttgcaaaagtgccactagcgggtcaagcctcaactgaa---ggcgattcgttgtacggtgctgcctcactgaatgattttggatcactggctgttcgcgtggtaaatgatcacaaccccacgcggctcacctccaagatcagagtgtacatgaagccaaagcatgtcagagtctggtgcccacgacctccacgagcagtcccatacttcggaccaggtgttgattacaaagatgg---gctcaccccacta---ccagaaaagggattaacgactt---atggatttggacaccaaaacaaagctgtgtacacagccggctacaaaatttgcaattaccacctagctacacaagaagacttgcaaaatgccgtgagtgtcatgtggaatagggatctcctagtgtcagaatccaaagctcagggcacagactccatagctaggtgcacttgcaacaccggggtgtattactgtgagtccaaacggaagtattaccccgtttctttcattggtccaactttccagtacatggaagcaaatgattactatccagcccggtaccaatctcatatgctaatcggccatggctttgcttcgcctggagactgcggtggtatcctcagttgccagcatggggtaattggaatcattacagctggcggggaaggtttagtggctttctcagacatccgagacctttatgcatatgaggaagaagccatggagcagggcatctccaactacatcgaatctcttggagctgcattcgggagtggattcacccagcaaattggagataaaatatcagaacttaccagcatggttactagcacaattacagagaaattattgaagaacttaataaaaattatctcttctctagttattataaccagaaactatgaagataccacaacagttctagctactctggcactcctcgggtgtgatgtctctccatggcagtggctcaagaagaaggctagtgacattctggagatcccgtatgtcatgcgacaaggtgacagctggcttaagaaattcacagaggcatgtaatgccgctaaggggctggagtgggtgtcaaataaaatatccaagtttattgattggctaaaagagaagatcattccacaagccagggataaattggaatttgtcaccaagctgaaacaacttgaaatgctggaaaaccaaattgcaaccattcatcagtcgtgtcctagtcaagagcatcaggaaatcctattcaacaacgtgagatggttatccatacagtcaaaaagattcgctcccctatatgcgatggaggcaaaaagaatacaaaagctagaacacacaatcaacaattacatacagttcaagagcaaacaccgtattgaaccagtatgtctattggtgcacggtagtcctggaacgggtaaatcagtggccactaacttgattgctagagcaattgcagaaaaagagaacacgtccacttactcactacccccggacccatcccattttgatgggtataaacaacagggagtggtaatcatggatgatctaaatcaaaatcccgatggggcagacatgaaactcttttgtcagatggtttctacagtagagttcattccaccaatggcctcattagaggagaagggcattctattcacttcaaactacgtgttggcctccactaactctagccgcatcacaccacccacagttgcacacagtgatgcattggccagacgctttgcttttgacatggatatccaagtcatgggtgagtactccagagatgggaaactgaatatggcaatggcaacagaaatgtgc-aaaaattgtcatcaaccagccaa--ttttaagaggtgttgcccgttggtatgtgggaaggccattcagctgatggataaatcctctagagttaggtatagtgtggatcaaatcaccacaatgatcatcaatgagagaaacaggagatcaaacattggtaactgcatggaagcattgtttcaaggcccactccagtacaaagacctcaaaatagacatcaagacttcacccccccccgagtgcatcaatgatttactccaggcggtggattctcaggaagtgagggattactgtgaaaagaagggatggatagtcaacatcact-----------agccaggtccagactgaaaggaatatcaacagagcaatgaccatactacaggctgtcaccacttttgcagctgtcgccggggtggtgtatgtgatgtacaaactgtttgcagggcaccagggtgcttacaccgggctcccgaacaagagacccaacattccaactattagaactgccaaggtccagggacctggatttgattatgcagtggcaatggccaaaaggaacattctcacagcaactactagcaaaggggaattcacgatgcttggagtgcacgacaatgtggccattttaccaactcatgcctcacctggtgagacaatagtcatagatggaaaggaggtggaagttctggacgcaaaagcactggaagaccaagtagggaccaatttgg-aaataaccattatcactcttaagagaaatgaaaagttcagagacatcagaccacacattccaactcagatcaccgagaccaatgacggagttttgatcgtgaacactagtaagtaccccaatatgtatgtccccgttggtgctgtgaccgaacagggatatctcaatcttggtggccgacaaactgctcgtacatt-aatgtacaactttccaactagggcaggccagtgtggtggagttattacatgcactggtaaggtcattgggatgcatgttggtgggaacggttcacatgggtttgcagcatccctaaagcgatcttacttcactcagagtcaaggcgaaattcaatggatgagaccatcaaaggaagtggggtatccaatcattaatgccccctccaaaactaagttggagcctagtgccttccactatgtgtttgatggagtcaaggaaccagccgtactcactaagaacgatcccagactgaagacagattttgaggaagcaattttctcaaagtatgtgggcaacaagatcactgaagtagatgagtacatgaaagaagcagttgaccactatgcaggacagctcatgtccctggacataaacacagaacaaatgtgccttgaggatgccatgtatgggaccgatggcttggaagcccttgatgttag-taccagtgctggataccc-ttatgtagcaatggggaa-gaagaaaagagacattctgaataaacagaccagagacaccaaagagatgcagagacttctagacacttatggaatcaatctgccactggtcacctatgtgaaagatgagcttagatccaagtcaaaagttgagcaaggtaaatccaggttgattgaggcctcaagcttgaatgattcagtggccatgaggatggcttttggaaatctctatgcagcatttcacaaaaatccaggagtggtaacaggctcggccgttggttgtgacccagatctattttggagtaaaataccagtactgatggaggaaaagctctttgcatttgactacacaggctacgatgcatccctcagtccggcttggtttgaggcactcaagatggtgttagagaaaattgggtttggtgacagagtagattatatagactatctaaaccactcacaccatctttacaaaaacaaaacttactgtgtcaagggcggcatgccatctggctgctcaggcacttcaatttttaactcaatgattaacaacttgatcattaggacactcttactgaaaacctacaagggcatagatttagaccacttaaagatgattgcctatggtgatgatgtaattgcttcctacccccatgaggttgacgctagtctcctagcccaatcaggaaaagactatggactaaccatgactccagctgacaaatcagcgacatttgaaacagtcacatgggaaaatgtaacatttttgaaaaggtttttcagggcagatgaaaagtatccattcctggtgcacccagtcatgccaatgaaagaaattcatgaatcaatcagatggacaaaagatcctagaaatactcaggatcatgttcgctcactgtgcctattggcctggcacaacggcgaagaagaatacaacaaatttttagctaaaatcagaagcgtgccaattggaagagcattattgctccctgagttctcaacattgtaccgccgttggctcgactccttttag--taaccctacctcagtcgaatt-ggatt-gggttatactgctgtaggggtaaatttttctttaattcggag---------------------------------------------------------------
>AM884184.1_Human_poliovirus_2_complete_genome_genomic_RNA_isolate_VDPV_MAD005
----ttaaaac-agctctggggttgtacccaccccagaggcccacgtggcggctagcactccggtattacggtacccttgtgcgcctg-ttttata-ct-cc-c---ctc--ccgt---aac-ttagaagcacg--aaa-c------caagttcaatag-aa-g-ggggtacaaa-ccagtaccaccacgaacaagcacttctgtttccccggtgacattgca-tagactg-ctcacgcggttgaaagtgatcgatccgttacccgcttgtgtacttcgaaaagcctagtatcgccttggaatcttcgacgcgttgcgctcagcacccgacc-ccggggtgtagcttgggctgatgagtctggacattcctcaccggtgacggtggtccaggctgcgttggcggc--ctacctatgg-ctaacgccataggacgctagatgtg-aacaaggtgtgaagagcctattgagctacataagagtcctccggcccctgaatgcggctaatcctaaccacggagcaggcgg-tcgcgaaccagtgactggcttgtcgtaacgcgcaagtctgtggcggaa-ccgactactttgggtgtccgtgtttcc-t-gtta-tttttat-c--atggctgcttatggtgacaa-tcagag------attgttatcataaagcgaattggattggccatccggtgagtgttgtgtcaggtgtacaactgttt-gttggaa-ccactgtg-----------------ttagcttt-------------act-tctcattcaaccaattaatcaaaaacaatacgaggata--------------aaacaacaatatt------aca---atgggcgcccaagtttcatcacagaaagttggagcccacgaaaattcaaacagagcctacggcgggtccaccatcaattacactacaatcaattactataaggactctgcaagcaatgcagcaaacaagcaagattttgcacaagatccgtccaagttcaccgaacccattaaggacgtccttattaagaccgctcccatgctaaactctccaaacattgaggcgtgtggttatagtgacagggtaatgcagctaactctgggcaattcaacaatcaccacccaagaggcggccaattctgtggttgcctacggtagatggcctgaatacatcagagataccgaggcaaatcctgtagaccaaccaaccgagcccgatgtggccgcgtgcaggttctacacattagataccgtcacttggcgcaaggagtccagagggtggtggtggaaactaccagacgc---tttaaaagacatggggttatttggtcaaaacatgttttatcattatcttgggagggctggctacacagtgcacgtacagtgcaatgcttcaaagtttcatcaaggagctctaggggtgtttgcagttccagaaatgtgtttagctggtgatag---cacaactcacatgttcacaaagtacgagaatgcgaatccaggcgaaaaaggaggcgaattcaaaggaagtttcacccttgataccaacgccactaaccctgcacggaacttctgcccagttgattacctcttcgggagtggagtgctagtagggaatgcgtt-tgtttatccacatcaaataataaacctgcgcac--------taacaactgtgctacactagtattgccctacgtgaactcactctcaatagatagcatgacaaagcacaacaactgggggatcgctatcctccccctggcgccgctagattttgccactgaatcttccactgagatacccattacactgaccattgctccaatgtgctgcgaattcaatggtttacgcaacatcactgtgccaaggacccaaggattgccagtcttgaacactccagggagtaaccagtacctgaccgcagacaattaccagtctccgtgtgcgatacctgagtttgatgtcactccgcccatagacataccaggggaggtgcgcaacatgatggaattggcggaaatagataccatgatacccctcaacttgacaagtcagcgcaagaatacaatggacatgtatagagtcgagttgagcg---acatgg----ctcactctgacacgccgatcttgtgtctctcgttgtcccccgcttcagaccccagattggcacacactatgctgggtgagatattaaattactacacacactgggcagggtccttgaaatttacctttctcttttgcggatcaatgatggccaccggaaagttattggtttcttacgcaccacccggagcagaggcccccaagagtcgcaaagaagcaatgcttgggacacatgtgatatgggacattgggttgcagtcttcatgcactatggtggtaccttggatcagtaataccacatacagacaaactatcaacgatagtttcacagaaggtggctacattagcatgttctatcaaactagggttgttgttccgttgtccacacccagaaagatggacatcctgggttttgtgtcagcttgcaatgacttcagtgtgcgcttactgcgggatacaacacacattagtcaagaggctatg---------ccacaagga---attggtgacataattgaggggaccgttgaagggattactaaaa-------------------atgcattggttcccctgacatccaccaatagcctgcctgacacaaaaccga-gcggtccagcccactccaaggagataccagcattgacagccgtggagacaggggctaccaatccgttggtgccttcggacaccgtgcaaacgcgccatgtcatccagagacgaacgcgatcagagtccacggttgagtcattctttgcaagaggggcttgcgtggctattattgaggtgga------caatgacgcaccgacaaagcgcgccag---cagattgttttcggtttggaaaataacttacaaagacactgttcaactgagacgcaaactggagtttttcacatattcaagatttgacatggagttcacttttgtggtcacctcaaactacactgatgcaaataacggacatgcattgaaccaagtttatcagataatgtatataccacccggagcacctatccctggtaaatgggatgactacacgtggcagacgtcctctaacccgtcggtgttttacacctatggagcgcctccagcaagaatatcagtgccctacgtgggaattgctaacgcgtattcccacttttacgatgggtttgcaaaagtaccactagcgggtcaagcctcaactgaa---ggcgattcgttgtacggtgctgcctcactaaatgattttggatcactggctgtccgcgtggtaaatgatcacaaccccacgcggctcacctccaagatcagagtgtacatgaaaccaaagcatgtcagagtctggtgcccacggcctccacgagcagtcccatacttcggaccaggtgttgattacaaagatgg---gctcaccccacta---ccagaaaagggattaacgactt---atggatttggacaccaaaacaaagctgtgtacacagctggctacaaaatttgcaattatcacctagctacacaagaagacttgcaaaatgccgtgagtatcatgtggaacagagacctcttagtggctgaatcaagggcccttggcaccgactcgatcgcgaggtgcagctgcaacacgggtgtgtactactgtgaatccaggagaaaatattatccagtttctttcattgggcccaccttccaatacatggaagccaatgaatattacccggccagatatcaatcacacatgcttattggtcatgggtttgcatcaccgggtgattgtggtggcatacttagatgtcaacacggggtgataggaatagtcactgctggtggggaaggcttggttgcattttcagacattagagacctttatgcatatgaagaggaagccatggagcaaggcatctccaactacatcgaatctctcggagctgcatttgggagtggattcactcagcaaattggagataaaatatcagagcttaccagcatggtcaccagcacaattacagagaaattactgaagaacttaataaaaattatctcttctctagttattataaccagaaattatgaggacaccacaacagttctagctactctggcactcctagggtgtgacgtctccccatggcagtggcttaagaagaaggcttgtgacattctggagatcccatacgtcatgcggcaaggtgacagctggcttaagaaattcacagaagcatgtaatgctgctaaggggctggagtgggtatcgaataagatatccaagtttattgattggctaaaagaaaagatcattccacaagccagggataaattggaatttgtcaccaagctgaaacaacttgaaatgctggaaaaccaaattgcaaccattcaccagtcgtgtcctagccaggaacatcaggaaattctattcaacaatgtgaggtggttgtccatacagtcaaaaagatttgctccactatatgcagtggaagcaaaaagaatacagaagctagaacatacaatcaacaattacatacagttcaagagcaaacaccgtattgaaccagtgtgtttattagtgcatggcagtcctggaacaggcaaatcagtggctactaacttgattgctagagcaattgcagaaaaagagaacacatccacttactcactacccccagatccatcccatttcgatggatacaagcaacagggagtagtaattatggatgacttaaatcaaaatcccgatggagctgacatgaaactcttttgtcagatggtttctacagtagagttcatcccaccaatggcttcactagaggaaaagggcattttgttcacgtcaaattacgttttggcctccaccaactctagtcgcatcacaccaccaacagtggcacacagtgacgcgctagccaggcggtttgcatttgacatggatattcaagtcatgggcgaatactccagggatggaaagttgaacatggcgatggccacagagatgtgt-aagaactgtcaccaaccagcaaa--tttcaaaaggtgctgccccctagtttgtggaaaggccattcaattgatggacaaatcttctagagtcagatacagcattgaccagattaccacgatgatcattaatgagagaaacagaagatcgaacattggcaactgcatggaggccctgtttcaaggtccgttacagtacaaagatctcaaaatagatatcaaaaccacacccccccccgagtgtatcaatgacttgcttcaagcagttgactcgcaggaggtgagggaatattgtgagaagaaggggtggattgtcaatatcact-----------ggccaggtccaaactgaaaggaacattaacagagcaatgaccatactgcaagccgttaccacctttgcagccgttgctggggtagtatatgtgatgtacaagctctttgcaggacaccagggcgcttacaccgggcttcccaacaaacgacccaatgtcccaactatcaggacggctaaggtgcaaggcccagggtttgattatgcagtggctatggccaaaagaaatatccttacagcaaccaccagtaaaggggagtttacaatgctcggagttcacgataatgtggccatcctaccaacccatgcctcaccaggagaaacaatagttattgatggcaaggaagtggaagtcctagacgctaaggcattagaagatcaggccggaaccaacttgg-aaatcactattgttacccttaagagaaatgagaagtttagagacattagaccacacattcccactcaaatcactgaaacgaatgatggagtcttgatcgtgaacactagtaagtaccccaacatgtatgttccagtcggtgctgtgaccgagcagggatatcttaatcttggtggcagacaaactgctcgtacact-aatgtacaatttcccaacaagagcaggtcagtgtggtggagtcatcacgtgcactggaaaagtcatcgggatgcatgtcggtgggaacggttcgcatgggtttgcagcggccctgaaacgatcatacttcactcagagtcaaggtgagatccagtggatgagaccatcaaaggaagtgggctaccccatcataaacgcaccatccaaaaccaagttggaacccagtgccttccactatgtgtttgagggagtgaaagaaccagcagtgctcaccaagaatgaccccagactgaaaacagactttgaggaggccattttctctaagtatgtagggaacaaaatcacagaagtggatgaatacatgaaagaggcagtggatcactatgcaggacagcttatgtctttggacattaacacagagcagatgtgccttgaagatgcaatgtacggcacagatggccttgaagccctagatctcag-caccagtgccggataccc-atatgtggcaatgggaaa-gaagaagagggatatcctgaataaacagactagagacactagagaaatgcaaaggttgttggacacctacggtattaacctgcctttagtcacctatgtcaaagatgagctcagatccaaggccaaagtggaacaaggtaaatctagattgatagaagcttcaagcctgaatgactcagtggccatgagaatggcatttggtaacctctacgcggcatttcacaagaacccgggcgtagtgacaggctcagctgttggctgtgacccagacttattctggagtaagataccagtgttaatggaagaaaagctttttgcatttgattatacaggctatgatgcatctctcagtccagcttggtttgaggcactcaagatggtgttagagaaaattggatttggagacagagtggattacattgattacttgaaccactcacaccatctttacaagaacaaaacatactgtgtcaagggtggcatgccatctggctgctcaggcacttcaatcttcaactcaatgatcaacaatctaatcatcaggacgcttttactgaaaacctacaagggcatagatttagaccacctaaaaatgattgcctatggtgatgatgtaattgcttcctatccccatgaggttgacgctagtctcctagcccaatcaggaaaagactatggactaaccatgactccagctgacaagtcagcgacatttgaaaaagtcacgtgggagaatgtaacattcttgaagagatttttcagagcagacgagaagtacccatttttggtacacccagtaatgccaatgaaagagattcatgaatcaattagatggacaaaagatcctaggaacacacaagatcatgttcgctcattgtgcctgttggcctggcacaatggtgaagaagaatacaacaaatttctagctaaagtcagaagcgtgccaatcggaagagctttattgctccctgagtactctacgttgtaccgccgttggctcgactcattttag--taaccctacctcagtcgaatt-ggatt-gggtcatactgttgtaggggtaaatttttctttaattcggag---------------------------------------------------------------
>AM084225.1_Human_poliovirus_2_RNA_for_polyprotein_complete_genome_genomic_RNA_isolate_MAD029
----ttaaaac-agctctggggttgtacccaccccagaggcccacgtggcggctagcactccggtattacggtacccttgtgcgcctg-ttttata-ct-cc-c---ccc--ccgc---aac-ttagaagcacg--aaa-c------caagttcaatag-aa-g-ggggtacaaa-ccagtaccaccacgaacaagcacttctgtttccccggtgacattgca-tagactg-ctcacgcggttgaaagtgatcgatccgttacccgcttgtgtacttcgaaaagcctagtatcgccttggaatcttcgacgcgttgcgctcagcaccccacc-ccggggtgtagcttaggctgatgagtctggacattcctcaccggtgacggtggtccaggctgcgttggcggc--ctacctatgg-ctaacgccataggacgctagatgtg-aacaaggtgtgaagagcctattgagctacataagagtcctccggcccctgaatgcggctaatcctaaccacggagcaggcgg-tcgcgaaccagtgactggcttgtcgtaacgcgcaagtctgtggcggaa-ccgactactttgggtgtccgtgtttcc-t-gtta-tttttat-c--atggctgcttatggtgacaa-tcagag------attgttatcataaagcgaattggattggccatccggtgagtgtcgtgccaggtatacaactgttt-gttggaa-ccactgtg-----------------ttagcttt-------------act-tctcattcaaccaattaatcaaaaacaatacgaggata--------------aaacaacaatact------aca---atgggcgcccaagtttcatcacagaaagttggagcccacgaaaattcaaacagagcctatggcgggtccaccatcaattacactacgatcaattactatagggactctgcaagcaatgcagcaagcaagcaagattttgcacaagatccgtccaagttcaccgaacctattaaggacgtccttattaagactgctcccatgctaaactccccaaacattgaggcgtgtggttatagtgacagggtaatgcagctaactctgggcaattcaacgatcaccacccaagaagcggccaattctgttgttgcttacggtagatggcctgaatacatcagagataccgaggcaaaccctgtagatcaaccaaccgagcccgatgtagccgcgtgcaggttctacacattagataccgtcacttggcgcaaggagtccagagggtggtggtggaaactaccagacgc---tttaaaagacatggggttatttggtcagaacatgttttatcactatcttgggagggctggttacacagtgcacgtacagtgcaatgcttcaaagtttcatcaaggagctctaggggtgtttgcagttccagaaatgtgtttagctggtgatag---cacaactcacatgttcacaaagtacgagaatgcgaatccaggcgaaaaaggaggtgaattcaaagggagtttcacccttgataccaacgccactaatcctgcacggaacttctgcccagttgattacctcttcgggagtggggtgctggtagggaatgcatt-tgtttatccacatcaaataataaacctgcgcac--------taacaactgtgctacgctagtattgccctatgtaaactcactctcaatagatagcatgacaaagcacaacaactgggggatcgctatcctccccctggcgccactagactttgctactgaatcttccactgagatacccattacactgaccattgctcccatgtgctgcgaattcaatggtttacgcaacatcactgtgccaagaacccaaggattaccagtcctgaacactccagggagtaaccagtacctgaccgcagacaattaccagtctccgtgtgcgatacctgagtttgatgtcactccacccatagacataccaggggaggtgcgcaacatgatggaattggcggaaatagacaccatgatacccctcaacttgacaagtcaacgcaagaacacaatggacatgtatagagtcgagttgagcg---acacgg----ctcactctgatacgccgatcttgtgtctctcgttgtcccccgcttcagaccccagattggcacacactatgttgggtgagatactaaattactacacacactgggcagggtccttgaaatttacctttctcttttgcggctcaatgatggccaccggaaagttattggtttcttacgcaccacccggagcagaggcccccaagagtcgcaaagaagcaatgcttgggacacatgtgatatgggacattgggttgcagtcttcatgcactatggtggtaccttggatcagtaatactacatacagacaaaccatcaacgatagtttcacagaaggtggctacattagcatgttctatcaaactagggttgttgtcccgttgtccacacccagaaagatggacatcctgggttttgtgtcagcttgcaatgacttcagtgtgcgcttactgcgagatacaacacatattagtcaagaggccatg---------ccacaagga---attggtgacatgattgagggggccgttgaagggattactaaaa-------------------atgcattggttcccccgacttccaccaatagcctgcccgacacaaagccga-gcggtccagcccactccaaggagatacctgcattgacagccgtggagacaggggctaccaatccgttggtgccttcggacaccgtgcaaacgcgccatgtcatccagagacgaacgcgatcagagtccacggttgagtcattcttcgcaagaggggcgtgcgtggctatcattgaggtgga------caatgacgcaccgacaaagcgcgccag---cagattgttttcggtttggaaaataacttacaaagatactgttcaactgagacgcaaactggaattcttcacatattcgagatttgacatggagttcacttttgtggtcacctcaaactacactgatgcaaataacggacatgcattgaaccaagtttatcagataatgtatataccacccggagcacctatccctggtaaatgggatgactatacgtggcagacgtcctctaacccgtcggtgttttacacctatggggcgcccccagcaagaatatcagtgccctacgtgggaattgctaatgcgtattcccacttttatgatgggtttgcaaaagtaccactaacaggtcaagcctcaactgaa---ggcgattcgttgtacggtgctgcctcactgaatgattttggatcactggctgttcgcgtggtaaatgatcacaaccccacgcggctcacctccaagatcagagtgtacatgaagccaaagcatgtcagagtctggtgcccacgacctccacgagcagtcccatacttcggaccaggtgttgattataaagatgg---gctcaccccacta---ccagaaaagggattaacgactt---atggatttggacaccaaaacaaagccgtgtacacagctggctacaaaatttgcaattaccacctagctacacaagaagacttgcgaaatgccgtgagtgtcatgtggaacagagacctcttagtgactgaatcaagggcccttggcaccgactcgatcgcaaggtgcagctgtaacacgggtgtgtactactgtgaatccaggaggaaatattatccagtttctttcattgggcccaccttccaatacatggaagccaatgaatattacccggctagatatcaatcacacatgcttattggtcatgggtttgcatcaccgggtgactgtgggggcatcctcaggtgtcagcacggagtgattggcattatcacagcaggaggcgaaggtctagtcgctttctcagacatcagagatctttatgcatatgaagaggaagccatggaacagggcatttctaattacattgaatcccttggagccgcatttgggagtggattcactcagcaaattggagacaggatttcggagcttactagcatggtcactagcacaatcactgagaaactattgaagaacttggtaaagattatctcctcactggtcattataaccagaaactatgaggacactacaacagttttggccactctggcgctcctcgggtgtgatgtttccccatggcagtggctcaagaagaaagcctgcgacatactagaaatcccatatgtcatgcgacaaggtgacagctggctcaagaaatttacagaggcatgtaatgctgctaagggattggagtgggtatcaaacaagatatccagattcattgattggttaaaggaaaagattattccacaagccagggacaagctagagtttgttaccaaattaaaacaactcgaaatgctggagaaccagattgcgactattcatcagtcatgtcctagccaagagcaccaggaaattctatttaacaatgtgaggtggttgtccatacagtcaaaaaggtttgcccctctgtacgcagtggaagcgaaaagaatacagaagctggagcatacaatcaacaattacatacagttcaagagcaaacaccgtattgaaccagtatgcctattggtgcacggcagtcctggaacaggtaaatcagtagctaccaacctaattgccagagcaattgcagaaaaggagaacacatctacttattcgctacccccggacccatcccatttcgatggatataaacaacagggagtggtaatcatggacgacctaaatcaaaatcccgatggagctgacatgaaacttttttgtcagatggtttcaacagtagagttcatcccaccaatggcttcattggaggagaagggcatcctattcacgtcaaattacgttttggcctctaccaattctagccgcattacaccaccaacagtagcacacagtgatgcgctagccagacggtttgcatttgacatggatattcaagttatgggtgaatactcaaaggatggaaagttaaacatggcgatggctacggagatgtgt-aaaaattgccatcaaccagcaaa--ctttaaaaggtgctgcccgctagtatgcggaaaggctatccagttgatggataaatcatccagagttagatacagcattgatcaaatcaccaccatgatcatcaacgaaagaaacaggagatccaacattggcaactgcatggaagcgctattccagggccctctgcaatataaagatttgaagatagacataaagaccacacccccccctgaatgtataaatgaccttcttcaagcggttgattcccaggaagtgagggactattgtgaaaagaaaggatggattgttaacataacc-----------agccaagtccagactgaaaggaatatcaacagagcaatgaccatactgcaagctgtcaccacctttgcagctgttgctggagtagtgtatgtgatgtacaaactctttgcagggcaacagggagcttacaccgggctccccaccaaacgacccaatgttcctaccattaggacagccaaagtgcagggcccagggtttgattacgcagtggccatggccaaaagaaacatcctcacggcaaccaccagcaaaggggaattcacgatgctcggggtgcacgacaacgtggccattctgccgacccacgcctcaccaggagagacgatagtcattgatggtagggaggtagaagtcctggacgccaaagctttagaagatcaagccgggaccaacttgg-aaatcaccattgtcacattaaagagaaatgaaaagtttagggacatcaggccacacattccaacacaaatcactgagacaaatgacggagtcttgatcgtgaacactagcaagtaccccaatatgtatgtcccagtcggggctgtgactgaacagggatatctcaatctcggtggccgccaaactgctcgcactct-aatgtacaactttccaactagagcaggccagtgcggtggtgtcattacatgtaccgggaaggtcatcgggatgcatgttggtgggaacggttcgcatgggtttgcagcagccctaaagcgatcatacttcactcagagtcaaggtgaaattcaatggatgaggccttccaaagaggtagggtatccaatcgtcaacgcaccctccaaaactaagctggaacccagtgcctttcactacgtttttgaaggcgttaaggaacctgcagtcttgaccaagaatgacccaaggctcaaaactgactttgaggaagctatcttttcaaagtatgtggggaacaaaatcactgaagtggatgagtacatgaaagaggcagtggaccactacgccggacaacttatgtctctagacatcaacacagagcagatgtgtcttgaagatgcaatgtacggcactgatggccttgaagctctagatcttag-taccagtgctgggtaccc-ctatgttgcaatgggaaa-gaagaagagagatattctgaacaaacagactagagacactaaggaaatgcagagactgttggacacttatggcatcaacctacctttagtcacctatgtcaaagatgagctcagatccaagaccaaagtggaacagggcaagtccagattgatagaagcctcaagcctaaatgactcagttgccatgagaatggcgtttggcaatctttatgcagcgttccacaggaacccaggtgtggtgacaggttcagctgttggttgtgacccagacctattttggagcaagataccagtgttgatggaagaaaaactttttgcatttgattacacaggttatgatgcatctctcagcccagcctggtttgaagcacttaagatggtgttagaaaaaattggatttggagacagagtagattacattgattatctgaaccattcacaccacctttataaaaacaaaacatactgtgtcaagggcggcatgccatctggctgctcaggcacttctattttcaattcaatgatcaataacttaataatcaggacgcttttgctgaaaacctacaagggcatagatttagaccacctaaagatgattgcctatggtgatgatgtgattgcttcctacccccatgaggttgacgctagtctcctagcccaatcaggaaaagactatggactaaccatgactccagctgacaagtcagcgacttttgaaacagtcacatgggagaatgtaacattcttgaagagatttttcagagcagatgaaaagtatccatttttggtacatccagtgatgccaatgaaagagattcatgaatcaattagatggacaaaggatcctagaaacacccaggatcatgttcgctcactgtgcctattggcttggcacaatggcgaagaagaatataacaaatttttggctaaaattagaagtgtgccgatcggaagagcattgctgctccctgagtactctacattgtaccgccgttggcttgactcattttag--taaccctacctcagtcgaatt-ggatt-gggttatactgttgtaggggtaaatttttctttaattcggag---------------------------------------------------------------
>JX275032.1_Human_poliovirus_2_strain_NIE0711199_complete_genome
[truncated: 1,906,714 more chars]
