# Supplementary material for: Independent evolution of tetraloop in enterovirus oriL replicative element and its putative binding partners in virus protein 3C
Source: PeerJ. 2017 Oct 6;5:e3896. doi: 10.7717/peerj.3896 (PMC5633025; doi:10.7717/peerj.3896)
Supplement: Supplemental Information 7 [file peerj-05-3896-s007.fas]

>AB601882.2_Enterovirus_D68_genomic_RNA_complete_genome_strain:_JPOC10-290
-ttaaaaca-gccttggggttgttcccaccccaagggcccacgtggcggctagtactctggtacttcggtacctttg-tacgcctg--ttttatctcccttcccaatgtaacttagaagttctcaaatcaaagctcaataggtgg-agcgcaaaccagcgctctcatgagcaagcactcctgtctccccggtgcggttgtataaactgttcccacggttgaaaacaacctatccgttatccgctatagtacttcgagaaacctagtatcacctttggattgttgatgcgttgcgctcagcacactaaccc-gtgtgtagcttgggtcgatgagtctggacataccccactggcgacagtggtccaggctgcgttggcggcctactcatggt-gaaaaccatgagacgctaaacatgaacaaggtgtgaagagtctattgagctactatagagtcctccggcccctgaatgcggctaatcttaaccatggagcaagtgctcacaagccagtgggttgcttgtcgtaatgcgcaagtccgtggcggaaccgactactttgggtgtccgtgtttcac-tttttactttta----tgactgcttatggtgacaatttgatattgttaccatttagcttgtcaaatcaattacaa---aaga-ccgaaa-------tcttatttatcaacttgctttttgataacttcaatcagaaaa------------------------ttt-----------------caataatgggagctcaagttaccagacagcaaactggtacccacgagaatgccaacatcgccacaaatggatctcatatcacatacaatcagataaacttttacaaggatagttatgcggcttcagccagtaaacaggatttttcacaggacccatcaaaattcactgaaccagtggtggaaggtttaaaagcaggggcgccagttttgaaatcccctagtgctgaggcgtgcggctacagtgatagagtattacaacttaaattaggtaattcagctattgtcactcaggaagcagcaaactactgttgtgcttacggtgaatggcctaattacttaccagatcatgaagcagtggctattgacaaacctacgcaaccagaaactgccacagacagattttatactttgaaatcagtcaaatgggaggctggaagcacaggatggtggtggaaattacccgatgcgctaaataatataggcatgtttggacagaatgtgcaacaccactacttatatagatctggtttcttaattcatgtgcagtgtaatgccacaaaatttcatcaaggtgctctattagtggtagcaattccagaacatcagaggggggcgtacaacaccaatactagcccagggttcgatgatatcatgaagggtgaagaaggagggactttcaatcacccatatgtccttgatgatgggacatcattggcttgtgcaacaatatttccacatcaatggataaatctgagaactaacaactcagcaacaattgttcttccctggatgaatgctgctccaatggactttccactcagacacaatcagtggacgctagcaataataccagtagtgccatt------gggtacgcgcacaatgtcaagtatggttccaataacagtttcaattgctccaatgtgttgtgagttcaatggactcagacacgccatcactcaaggtgtcccgacataccttttgccaggctcgggacaatttctaactactgatgatcatagctcagcaccggttctcccgtgtttcaacccaactccagagatgcacattccagggcaggtccgcaacatgctagaagtggttcaagtggaatcaatgatggagatcaacaacacagaaagtgcagttggcatggagcgcctcaaggttgacatatcagcattgacagatgttgatcaattgttattcaacatcccactggacatacagttagacgggccactcagaaatactctagtaggaaacatatctaggtattatacccattggtctggatctctagaaatgacatttatgttttgtggcagcttcatggcaacgggaaagttgattctgtgctatactcctccaggtgggtcatgcccaacaaccagagagactgccatgttaggtacacatattgtctgggatttcggattacaatctagtgttaccctgataataccttggattagtggatctcactacaggatgttcaacaatgatgctaagtcaactaatgccaacgttggctacgttacctgttttatgcagaccaatctgatagtcccgagtgaatcctctgatacatgttccttaatagggttcatagcagcaaaagatgacttctctctcaggctaatgagagacagtcctgacattggacaattggaccatttagatgcggcagaggcagcctatcaaattgagagcatcatcagaacagcaactgatactgtaaaaagcgagattaacgccgaacttggtgtggtccctagcttaaatgcagttgaaacaggtgcaacttccaacactgaaccagaagaagccatacaaactcgcacagtgataaatcagcatggtgtgtctgaaactttagtggagaactttcttagcagagctgctttagtatcaaagagaagtttcgaatacaagaatcatacctcgtctgaagcgcagacggacaagaactttttcaagtggacaattaacaccaggtcctttgtacagttaagaagaaagttagaattgtttacatatctcagatttgatgctgaaatcaccatactcacaactgtggcagtgaatggtaatagtagcaacacatacatgggtcttcctgacttgacgcttcaagcaatgtttgtacccactggtgcccttaccccaaaacagcaggattcattccactggcagtcaggtagtaatgctagtgtattctttaaaatttctgaccccccagccagaatgaccataccttttatgtgcattaactcagcatactcaattttttatgatggctttgctggatttgagaaa------agtggtctgtatggaataaatccagccgacactatcggtaacttatgtgtcagaatagtgaatgaacaccaaccaattggttttacagtaaccgtgagggtttacatgaagcctaaacacataaaagcatgggcaccgcgaccaccccgaaccctaccatacatgagcattgcaaacgcaaattacagaggtaaagaaagagcaccaaatgcgctcaatgccataattggtaatagagacagtgtcaaaaccatgcctcacaata------tagtaaccactggcccaggctttggaggagtttttgtagggtcttttaaaataattaactaccacctagccactacagaagagagacagtcagctatctatgtggattggcaatcagatgttctagtaactcccattgctgctcatggaagacaccaaatagcaagatgcaagtgtaatacaggggtttactattgcagacacaaagacagaagttacccaatttgctttgaaggcccagggatccaatggatcgaacaaaatgaatattacccagcaaggtaccagaccaatgtactcctggcagttggccctgcggaagcgggagattgcggcggtttgctagtctgtccgcatggagtaatcggtcttcttacagcaggagggggtggaattgtagctttcactgatatcagaaatttactatggttagatactgatgctatggaacaaggcattactgattatattcagaatcttggtaatgcctttggagcaggtttcacagaaacgatctctaacaaagctagggaagtacaagatatgctaattggagagagttcactattagagaaattgttaaaagctctgatcaaaatcatatcagcattggtgattgtaatcagaaattcagaagacttggttacagttactgccacactagcattgctaggatgccatgattcaccatggagctacttgaaacaaaaggtgtgttcatatctaggcatttcctatgtgcctagacagagtgaatcatggcttaagaaattcacggaagcatgcaatgctctcagaggtctagattggttatcacaaaagatagacaaattcatcaactggcttaaaaccaaaatattaccagaagctagggagaaatacgaatttgtgcaaagactcaaacagttaccggtgatagaaagccaagttaatactattgaacatagctgcccaacaacagaacaacagcaagccttgttcaacaatgtccaatattactcacactactgcagaaagtacgcaccactttacgcagtggaagcaaagagagtagcagcccttgaaaagaaaataaataactacatccagttcaagtccaaatctcgcattgaaccggtttgtttaataatacatggctctccaggaactggtaaatcagtggcctcaaatttaattgccagagctatcacagaaaaattaggaggggatatttactccttgcctccagaccctaagtattttgatggatacaaacaacaaacagtggttcttatggatgatttaatgcaaaatccagatgggaatgacatatctatgttctgtcagatggtctctactgtggacttcatacccccaatggctagtttagaagaaaaaggaactctgtacaccagtccatttttaatagctactactaatgctggctcaatacatgcaccaactgtctcagactcaaaggctttgtcacgcagattcaaatttgatgtggacattgaagtcacagattcatacaaagactcaaacaaattagacatgtcaagagcagtggagatgtgcaaaccagatgactgtgcccccaccaattacaaaagatgctgcccattgatttgtggaaaggctattcaattcagagatcgcagaactaatgcaagatccaccattgatatgctagtaactgatatcatcaaggaatatagaaccaggaatagtacacaagacaagctggaagctctgttccagggacctccacagtttaaggaaattaaaatttcagtcactccagatataccggctcctgatgccataaatgaccttctcaggtcagtggattctcaagaagttagggattattgccaaaagaaaggatggattgtaatacacccatcaaatgaactacttgtagaaaaacatatcagcagggctttcatcactctacaagccattgccacctttgtgtcaatagctggtgtggtttatgttatctacaagctttttgctggcattcagggtccatacacaggaattcccaaccccaaacccaaggtaccctctcttagaacagctaaagtgcaaggaccagggttcgattttgcacaagccataatgaagaaaaacaccgtcgttgcaaggactgagaaaggtgagttcaccatgctaggtgtgtatgacagagtggcagtcatccccacacacgcatctgttggagaaactatttacatcaatgatgtagaaactaaagtcttggatgcgtgtgcacttagagacttgactgatacaaacttagagataactatagtcaaattggaccgcaatcaaaagtttagagacatcagacattttttgcccaagtatgaggatgattacaatgacgctgtgcttagcgtacatacatcaaaatttccaaacatgtacatcccagttggacaagtcaccaattatggtttcttgaacctaggtggtacaccaacgcaccgcattttaatgtacaattttccaacaagagctggccagtgcggtggtgtggtgacgactacaggtaaggtgataggaatacatgtgggtggaaatggagcccaaggatttgcagcaatgctactacactcttactttactgatacacaaggtgagatagttagtaatgaaaagagtggggtgtgtatcaacgcaccggtgaagactaaactccaacccagtgtcttccaccaagtttttgaaggttcgaaggaaccagcagttctcaattcgaaagatcctaggcttaagacagattttgaagaagctatcttctcaaaatatacaggtaacaaaattatgttaatggatgagtatatggaagaagcagtggatcattatgtaggatgtttagaaccattagatattagtgtagatcccatacccctcgaaagtgctatgtatgggatggatggccttgaagcattagacctgaccaccagtgcaggattcccttacctgctacaagggaagaagaaaagagatatatttaatagacacaccagagacactactgaaatgacaaaaatgctagaaaaatatggagttgacctaccttttgtaacttttgtaaaagatgaacttagatcaaaagaaaaagttgaaaaagggaagtcacgcttaattgaggccagctccttaaatgactcagttgctatgagggttgcttttggaaatctttacgccacatttcatagcaatccaggtacagcaactggtagtgcagtcggttgtgacccagatatattttggtcaaaaatccctattctattagatggagaaatctttgcttttgattacactggttatgatgccagtttgtcaccagtatggtttgcctgtttaaagaaagtcctaattaaattaggttacacacaccaaacatcttttatagattatttgtgtcactcggtacacttatacaaggac-aggaaatacatagtcaatggtggaatgccctctggttcttcaggtaccagcatatttaacactatgatcaacaatataatcataagaaccttattaattagggtttataaaggcattgacctggatcagttcaaaatgatagcctatggagatgatgttattgctagttacccacataagattgatccgggtctactggcagaagcaggcaaacattatggattagtaatgacaccagcagacaaaggaaccagttttgttgacaccaattgggagaacgtaactttcttgaaaagatacttcagagcagatgatcaatacccctttcttatacatccagtaatgccaatgaaggagatacatgaatccattagatggactaaggatcccagaaacacacaggaccatgttaggtctttgtgctaccttgcatggcacaacggagaggaggcctacaatgaattttgtagaaaaatcagaagtgtgcctgtaggaagggcattgacactacctgcatattctagtcttagacgaaaatggttagattcgttctagataactctaattga-aacccaagttgtagttactt----------------tcatttagaggtaaattttggtc-acttgggggcc-----------------------------------------------------------------------------------------------------------------------------
>AB601883.2_Enterovirus_D68_genomic_RNA_complete_genome_strain:_JPOC10-378
-ttaaaaca-gccttggggttgttcccaccccaagggcccacgtggcggctagtactctggtacttcggtacctttg-tacgcctg--ttttatctcccttcccaatgtaacttagaagttctcaaatcaaagctcaataggtgg-agcgcaaaccagcgctctcatgagcaagtactcctgtctccccggtgcggttgtataaactgttcccacggttgaaaacaacctatccgttatccgctatagtacttcgagaaacctagtatcacctttggattgttgatgcgttgcgctcggcacactaaccc-gtgtgtagcttgggtcgatgagtctggacataccccactggcgacagtggtccaggctgcgttggcggcctactcatggt-gaaaaccatgagacgctaaacatgaacaaggtgtgaagagtctattgagctactatagagtcctccggcccctgaatgcggctaatcttaaccatggagcaagtgctcacaagccagtgggttgcttgtcgtaatgcgcaagtccgtggcggaaccgactactttgggtgtccgtgtttcac-tttttactttta----tgactgcttatggtgacaatttgatattgttaccatttagcttgtcaaatcaattacaa---aaga-cctaaa-------tcttatttatcaacttgc-ttttgataacttcaatcagaaaa------------------------ttt-----------------caataatgggagctcaagttaccagacagcaaactggtacccacgagaatgccaacatcgccacaaatggatctcatatcacatacaatcagataaacttttacaaggatagttatgcggcttcagccagcaaacaggatttttcacaggacccatcaaaattcactgaaccagtggtggaaggtttaaaagcaggggcgccagttttgaaatctcctagtgctgaggcgtgcggctacagtgatagagtattacaacttaaattaggtaattcagctattgtcactcaggaagcagcaaactactgttgtgcttatggtgaatggcctaattacttaccagatcatgaagcagtggctattgacaaaccaacgcaaccagaaactgctacggacagattttatactttgaaatcagtcaaatgggaggctggaagcacaggatggtggtggaaattacccgatgcgctaaataatataggcatgtttggacagaatgtgcaacatcactacttatatagatctggtttcttaattcatgtgcagtgtaatgccacaaaatttcatcaaggtgctctattagtggtagcaattccagaacatcagaggggggcgtacaacaccaatactagcccagggttcgatgatatcatgaagggtgaagaaggagggactttcaatcacccgtatgtccttgatgatgggacatcattggcttgtgcaacaatatttccacatcaatggataaatctgagaactaacaactcagcaacaattgttcttccctggatgaatgctgctccaatggactttccactcagacacaatcagtggacgctagcaataataccagtagtgccatt------gggtacgcgcacaatgtcaagtatggttccaataacagtttcaattgctccaatgtgttgtgagttcaatggactcagacacgccatcactcaaggtgtcccgacataccttttgccaggctcgggacaatttctaactactgatgatcatagctcagcaccggttctcccgtgtttcaacccaactccagagatgcacatcccagggcaggtccgcaacatgttagaagtggttcaagtggaatcaatgatggagatcaacaacacagaaagtgcagttggcatggagcgcctcaaggttgacatatcagcattgacagacgttgatcaattgttattcaacatcccactggacatacagttagacgggccactcagaaatactctagtaggaaacatatctaggtattatacccattggtctggatctctagaaatgacatttatgttttgtggcagcttcatggcaacgggaaagttgatcctgtgctatactcctccaggtgggtcatgcccaacaaccagagagactgccatgttaggtacacatattgtctgggatttcggattacaatctagtgttaccctgataataccttggattagtggatctcactacaggatgttcaacaatgatgctaagtcaactaatgccaatgttggctacgttacctgttttatgcagaccaatctgatagtcccgagtgaatcctctgatacatgttccttaatagggttcatagcagcaaaagatgacttctctctcaggctaatgagagacagtcctgacattggacaattagaccatttagatgcggcagaggcagcctaccaaattgagagcatcatcaaaacagcaactgatactgtaaaaagtgagattaacgccgaacttggtgtggtccctagcttaaatgcagttgaaacaggtgcaacttccaacactgaaccagaagaagccatacaaactcgcacagtgataaatcagcatggtgtgtctgaaactttagtggagaattttcttagtagagctgctttagtatcaaagagaagtttcgaatacaagaatcatacctcgtctgaagcgcagacggacaagaactttttcaagtggacaattaacaccaggtcctttgtacagttaagaagaaagttagaattgtttacatatctcagatttgatgctgaaatcaccatactcacaactgtggcagtgaatggtagtagtagcaacgcgtacatgggtcttcctgacttgacgcttcaagcaatgtttgtacccactggtgcccttaccccaaaacagcaggattcattccactggcagtcaggtagtaatgctagtgtattctttaaaatttctgaccccccagccagaatgaccataccttttatgtgcattaactcagcatactcaattttttatgatggctttgctggatttgagaaa------agtggtctgtatggaataaatccagccgacactatcggtaacttatgtgtcagaatagtgaatgaacaccaaccaattggttttacagtaaccgtgagggtttacatgaagcctaaacacataaaagcatgggcaccgcgaccaccccgaaccctaccatacatgagcattgcaaatgcaaattacagaggtaaagaaagagcaccaaatgcgctcaatgccataattggtaatagagacagtgtcaaaaccatgcctcacaata------tagtaaccactggcccaggctttggaggagtttttgtagggtcttttaaaataattaactaccacctagccactacagaagagagacagtcagctatctatgtggattggcaatcagatgttctagtaactcccattgctgctcatggaagacaccaaatagcaagatgcaagtgtaatacagggatttactattgcagacacaaagacagaagttacccaatttgcttcgaaggcccagggatccaatggatcgaacaaaatgaatattacccagcaaggtaccagaccaatgtactcctggcagctggccctgcggaagcgggagattgcggcggtttgctggtctgtccgcatggagtaatcggtcttcttacagcaggagggggtggaattgtagctttcactgatatcagaaatttattatggttagatactgatgctatggaacaaggcattactgattatattcagaatcttggtaatgcctttggagcaggtttcacagaaacgatctctaacaaagctagggaagtacaagatatgctaattggagagagttcactattagagaaattgttaaaagctctgatcaaaatcatatcagcattggtgattgtaatcagaaattcagaagacttggttacagtcactgccacactagcattgctagggtgccacgattcaccatggagctacttgaaacaaaaggtatgttcatatctaggcattccctatgtacctagacagagtgaatcatggcttaagaagttcacggaagcatgcaatgctctcagaggtctagattggttatcacaaaagatagacaaattcatcaactggcttaaaaccaaaatattaccagaagctagggagaaatacgaatttgtgcaaagactcaaacagttaccagtgatagaaagccaagttaatactattgaacatagctgcccaacaacagaacaacagcaagccttattcaacaatgtccaatattactcacactactgcagaaagtacgcaccactttacgcagtggaagcaaagagagtagcagcccttgaaaagaaaataaataactacatccagttcaagtccaaatctcgcattgaaccggtttgtttaataatacatggctctccaggaactggtaaatcagtggcctctaatttaattgccagagctatcacagaaaaattaggaggggatatttactccttgcctccagaccctaagtattttgatggatacaaacaacaaacagtggttcttatggatgatttaatgcaaaatccagatgggaatgacatatctatgttctgtcagatggtctctacagtggacttcatacccccaatggctagtttagaagaaaaaggaactctgtacaccagtccatttttaatagctaccactaatgctggctcaatacatgcaccaactgtctcagactcaaaggctttgtcacgcagattcaaatttgatgtggacattgaagtcacagattcatacaaagactcaaacaaattagacatgtcaagagcagtggagatgtgcaaaccagatgactgtgcccccaccaattataaaagatgctgcccattgatttgtggaaaggctattcaattcagagatcgcagaactaatgcaagatccaccattgatatgctagtaactgatatcatcaaggaatatagaaccaggaatagtacacaggataagctggaagctctgttccagggacctccacagtttaaggaaattaaaatttcagtcactccagatacaccggctcctgatgccataaatgaccttctcaggtcagtggattctcaagaagttagggattattgccaaaagaaaggatggattgtaatacacccatcaaatgaactacttgtagaaaaacatatcagcagggctttcatcactctacaagccattgccacctttgtgtcaatagctggtgtggtttatgttatctacaagctttttgctggcattcagggtccatacacaggaattcccaaccctaaacccaaggtaccctctcttagaacagctaaagtgcaaggaccagggttcgattttgcacaagccataatgaagaaaaacaccgtcgttgcaaggactgagaaaggtgagtttaccatgctaggtgtgtttgacagagtggcagtcatccccacacacgcatctgttggagaaactatttacattaatgatgtagagaccaaagtcttagatgcgtgtgcacttagagacttgactgatacaaacttagagataactatagtcaaattggaccgcaatcaaaagtttagagacatcagacattttctgcccaagtatgaggatgattacaatgacgctgtgcttagcgtacatacatcaaaatttccaaacatgtatatcccagttggacaagtcaccaattatggtttcttgaacctaggtggtacaccaacgcaccgcattttaatgtacaattttccaacaagagctggccagtgcggtggtgtggtgacgactacaggtaaggtgataggaatacatgtgggtggaaatggagcccaaggatttgcagcaatgctactacactcttactttactgatacacaaggtgagatagttagtaatgaaaaaagtggggtgtgtatcaacgcaccggtgaagactaaactccaacccagtgtcttccaccaagtttttgaaggttcaaaggaaccagcagttctcaattcgaaagatcctaggcttaagacagattttgaagaagctatcttctcaaaatatacaggtaataaaattatgttaatggatgagtatatggaagaagcagtggatcattatgtgggatgtttagaaccattagatattagtgtagatcccatacccctcgaaagtgctatgtatgggatggatggccttgaagcattagacctaaccaccagtgcaggattcccttacttgctacaagggaagaagaaaagagatatatttaatagacataccagagacactactgaaatgacaaaaatgctagaaaaatatggagttgacctaccttttgtaacttttgtaaaagatgaacttagatcaaaagaaaaagttgaaaaagggaagtcacgcttaattgaggccagctccttaaatgactcagttgctatgagggttgcttttggaaatctttacgccacatttcatagcaatccaggtacagcaactggtagtgcagtcggttgtgacccagatatattttggtcaaaaatccctattctattagatggagaaatctttgcttttgattacactggttatgatgccagtttgtcaccagtatggtttgcctgtttaaagaaagtcctaattaaattaggttacacacaccaaacatcttttatagattatttgtgtcactcggtacacttatacaaggac-aggaaatatatagtcaatggtggaatgccctctggttcttcaggtaccagcatatttaacactatgatcaacaatataatcataagaaccttattaattagggtttataaaggcattgacctggatcagttcaaaatgatagcctatggagatgatgttattgctagttacccacataaaattgatccggctctactggcagaagcaggcaaacattatggattagtaatgacaccagcagacaagggaaccagttttgttgacaccaattgggagaacgtaactttcttgaaaagatacttcagagcagatgatcaatacccctttcttatacacccagtaatgccaatgaaggagatacatgaatccattagatggactaaggatcccagaaacacacaggaccatgttaggtctttgtgctaccttgcatggcataacggagaggaggcctacaatgaattttgtagaaaaatcagaagtgtgcctgtaggaagggcattgacactacctgcatattctagtcttagacgaaaatggttagattcgttctagataactctaattga-aacccaagttgtagttactt----------------tcatttagaggtaaattttggtc-acttgggggcc-----------------------------------------------------------------------------------------------------------------------------
>AY426531.1_Human_enterovirus_68_strain_Fermon_complete_genome
-ttaaaaca-gctctggggttgttccca-ctcaagggcccacgtggcggctagtactctggtatctcggtacctttg-tacgcctg--ttttaattccctccccaacgtaacttagaagcttttaaaccaaagctcaataggtgg-agcgcaaaccagcgctcttatgagcaagcacttctgtctccccggtgtggttgtatagactgtccccacggttgaaaacaacttatccgttaaccgctatagtacttcgagaaacctagtattgccttcggagtgttgatgcgttgcgctcagcacactaaccc-gtgtgtagcttgggtcgatgagtctggacgtaccccactggcgacagtggtccaggctgcgttggcggcctactcatggt-gaaaaccatgagacgctagacatgaacaaggtgtgaagagtctattgagctgctatagagtcctccggcccctgaatgcggctaatcctaaccatggagcaagtgctcacaaaccagtgagttacttgtcgtaacgcgcaagtccgtggcggaaccgactactttgggtgtccgtgtttcac-tttttactttta----tgactgctaatggtgacaatttaatattgttaccatttggcttgtcgaattgatcacat---aagatctatag-------ttttgttcactgatttgctttgaaataatctcacctcaaaacctccagtacataacatttaaagagtttaaac------ttatttataacaatgggagctcaagttactagacagcaaactggaactcatgagaatgctaacattgctacaaatggatcccatattacatacaatcagataaatttttacaaggatagttatgcagcttcagccagcaagcaagacttttcacaggatccatcaaaattcactgaaccagtggtggaaggcttaaaagcaggggcaccagttttgaaatctcctagcgctgaggcttgtggctacagtgatagagtactacaactcaaattgggcaactcagctattgtcactcaagaagcagcaaactactgttgcgcttatggtgaatggcctaattatttaccagatcatgaagcagtagctattgataaacctacacaaccagaaacttctacagacagattttatactttaagatcagtcaaatgggagagtaatagcacaggatggtggtggaaactacctgatgcattaaacaacataggcatgtttggacaaaatgtacaatatcactacctatacagatctggcttcttaattcatgtgcagtgcaacgctacaaagttccatcaaggcgcgctgttggtggtagcaataccagagcatcagagaggggcacacgacaccaccactagtccagggtttaatgatatcatgaaaggtgaaagaggagggacgtttaaccacccatatgttcttgatgatggaacatcaatagcttgtgcgacaatatttccacatcaatggataaatctaagaaccaacaattcagcaacgattgttcttccatggatgaatgttgcaccaatggactttccacttagacacaatcagtggacactagcagtaataccagtggttccatt------gggtacacgcacaatgtcaagtgttgtcccaataacagtttcaattgcccctatgtgttgtgagtttaacggactcaggcacgccatcacccagggtgttccaacatatcttctaccaggttcaggacaatttctgactactgatgaccatagctcagcaccagtcctcccgtgtttcaacccaactccagaaatgcacattccagggcaaatccgcaacatgttggaaatgattcaagtggaatcaatgatggagattaacaatacagacggcgcaaatggcatggagcgtctcagagttgacatatcagtacaagcagatcttgatcagttattatttaacattccactagatatacaactggatggaccacttagaaacactttagtagggaacatatccagatattatactcattggtctggatctctagaaatgacattcatgttttgcggtagttttatggcaacagggaaattgatcctatgttacacacctccaggtggatcatgcccaacaactagagaaactgccatgttaggcactcacatcgtctgggactttggattacaatctagtatcaccttaataataccttggattagtggatcccactacaggatgttcaatagcgacgctaagtcaaccaatgctaatgttggctatgtaacctgtttcatgcagaccaacctgatagtccccagtgagtcctctgatacttgttctttaataggattcatagcagcaaaagatgacttttccctcaggttaatgagagatagtccagatattggacaatcaaaccacttacatggagcagaggcagcctatcaggtggagagtatcatcaaaacagcaactgatactgtgaagagtgagattaacgccgaacttggtgtggtccctagtctaaatgcagttgaaactggtgcaacttccaacactgaaccagaagaagccatacaaactcgcacagtaataaatcagcatggtgtgtcggagacgttagtggagaattttcttggtagggcagccctagtgtcaaagaaaagttttgaatacaagaatcatgcctcatccagcgcagggacacacaaaaacttttttaaatggacaattaatactaagtcttttgtccagttaagaagaaagctggaattattcacataccttaggtttgatgctgaaatcaccatactcacaactgtggcagtaaatggtaataatgacagcacatacatgggtctccctgacttgacactccaagcaatgtttgtaccaactggtgctcttactccaaaggagcaggattcatttcattggcaatcaggcagtaatgctagtgtgttctttaaaatttctgatcccccagctagaatgactataccttttatgtgcatcaactcagcatattcagttttttatgatggctttgctggatttgagaaa------aatggtctatatggaataaacccagctgacactattggcaacttgtgtgtcagaatagtgaatgaacatcaaccagttggttttacagtgaccgttagggtttacatgaagcctaaacatataaaagcatgggctccacgaccaccgcgaaccatgccatacatgagcattgctaatgcaaattacaaaggtagagatacagcaccaaacacacttaatgccataattggtaatagagcgagtgtcacaactatgcctcacaaca------tagtaaccaccggtccaggttttgggggagtctttgtagggtcctttaagataattaactatcacttagccacaatagaagagagacaatcagccatctatgtggactggcaatcagatgttctagtcacccccattgccgctcatggtagacatcaaatagcaagatgcaagtgtaatacaggggtttactattgccggcacagagatagaagctacccaatttgctttgaaggtccaggaattcaatggattgaacaaaatgaatactacccggcaagataccagactaatgtacttctagcagctggccctgcagaagcaggagattgtggtggtctattagtctgcccacacggggtgattggcctccttacagcaggagggggtgggattgtagccttcacagacatcagaaatttactgtggttagatactgatgttatggaacaaggtattactgattacatacaaaatcttggtaatgcttttggagcaggattcacagaaacaatctccaataaggctaaggaagtgcaagacatgttaattggagagagttcattattggaaaaattactaaaagctctaatcaaaattatatcagcactggtgattgtcattagaaattcagaagatttgataacagttacagctacactagcattgttagggtgtcatgactcaccatggagctacttgaagcaaaaagtatgctcatacttgggtattccctatgtgcctagacaaagtgaatcatggcttaagaagttcacagaggcgtgcaatgctcttaggggtttagattggctatcacaaaagatagacaagttcattaattggctcaaaactaaaatattaccagaggctagggagaaatatgaattcgtgcaaagactcaagcagctaccagtaatagaaaaacaagttagcactattgagcatagttgcccaacaacagaacgacaacaggccttattcaacaatgttcagtattactcacattactgtaggaagtacgcaccactttacgcagtggaatcaaaaagagtggccgctcttgaaaagaaaataaacaattacatccagttcaagtccaaatctcgcattgaaccggtttgtttaataatacacggctccccaggaactggcaaatcagtagcctcaaatttaattgctagagctatcacagaaaaattaggcggggacatttactccctacccccagaccctaaatactttgatggatataaacagcaaacagtagtccttatggatgatttaatgcaaaatccagatgggaatgatatatctatgttttgccaaatggtttcaactgtggattttattcctccaatggctagtttggaagagaaaggaactctatataccagtccattcttaatagccactactaatgctggttcaatacatgcaccaacagtctcagactcaaaggctttgtcacgcagattcaaatttgatgtggacattgaagttacagattcatacaaagactcaaacaaactagacatgtccagagcagtggaaatgtgcaaaccagataactgtacccctactaattataaaagatgctgcccactgatttgcggaaaagctattcaatttagagatcgtagaaccaatgcaagatccacggttgatatgctagtgactgacattattaaggaatacagaaccaggaatagcacacaagacaaattagaagccctatttcaaggacctccacaattcaaggagattaaaatctcagtcgctccagacacaccagcccctgatgccataaatgaccttcttaggtcagtggactctcaagaagttagagattattgtcaaaagaaggggtggattgtaatacacccgtcaaatgagctagttgtagaaaaacatattagtagagctttcatcactctgcaagctattgccacctttgtatcaatagctggtgtggtctatgttatatacaaactttttgctggtattcagggcccatatacaggaattcctaatcctaaacccaaagtgccctctcttagaacagccaaagtgcaaggaccaggatttgattttgcgcaagccataatgaagaaaaatactgttattgctagaactgaaaaaggcgagttcacaatgcttggtgtgtatgatagagtggcagtcattccaacacatgcatctgttggagaaatcatttacatcaacgatgtagaaaccagagttctagatgcatgtgcacttagagacttgacagacacaaacctagaaataactatagtcaaattggatcgcaatcaaaaatttagagacatcagacactttttacccagatgtgaggatgattacaatgatgctgtgcttagtgtacatacatcaaaattccctaacatgtacattccagttggacaagtcactaactacggcttcttgaacctgggcggcacaccaacacatcggattttaatgtataattttccaacaagagctggtcagtgtggtggtgtggtgacaaccacaggtaaagtgataggaatacacgtgggcgggaatggagctcagggattcgcagcaatgttgctccactcttactttactgatacacaaggtgagatagttagcaatgagaagagtgggatgtgtattaatgcaccagcaaaaacaaaactccaacccagtgtcttccatcaagtttttgaaggttcaaaggaaccagcagtactcaattcaaaagatcctagactcaagactgatttcgaggaggctattttctcaaaatatacaggtaacaaaattatgttaatggatgagtacatggaagaagcagtggatcattatgtgggatgtttagaaccactggatattagtgtagatcccataccccttgaaaatgctatgtatggaatggagggtcttgaagcattggacttaaccaccagtgcgggcttcccttatttgttacaagggaaaaagaaaagggacatattcaacagacaaaccagagatactagtgagatgacaaagatgttggaaaaatacggagttgacctacctttcgtgactttcgtgaaagacgagcttagatcaagagagaaagtcgaaaaggggaagtcacgcctgattgaagccagttccttgaacgactcagttgccatgagggttgcctttggaaatctctacgctacatttcataacaatccaggcacagcaactggtagtgcagttggttgtgatccagatatattctggtcaaaaatccctattttgttagatggagagatttttgcttttgattacactggttatgacgctagtttatcaccagtgtggtttgcctgtttgaaaaaggttctgattaaattaggttacacccaccaaacatcttttatagattatctatgccactcagtgcatttgtacaaggat-agaaaatatgtaattaatggtggaatgccctctggttcttcaggtactagtatatttaacactatgattaataacataattataagaactttattaattaaggtttacaaaggcatagatctggaccagtttaaaatgatagcatacggagatgatgttattgctagttacccacacaaaattgatccaggtttattagcagaagcaggcaagcactatggattggtaatgacaccagcggacaaaggtaccagtttcattgacactaattgggaaaatgtaacttttttgaaaagatacttcagagcagatgatcaatacccctttcttatacatccagtgatgccaatgaaagagatacatgaatctattagatggactaaagatcccagaaacacacaagatcatgttagatccttgtgttacctggcgtggcataatggagaagaggcttacaatgaattttgtagaaaaattagaagtgtgcccgtggggagggcattgacactacctgcatattctagtcttagacggaaatggttagattcgttttagataactctaattga-aacccaagttacagttactt----------------tcacttagaggtaaattttggtc-acttggggacc-----------------------------------------------------------------------------------------------------------------------------
>D00820.1_Human_enterovirus_70_genomic_RNA_complete_genome_strain:_J670/71
-ttaaaaca-gctctggggttgttcccaccccagaggcccacgtggcggctagtactccggtaccccggtacccttg-tacgcctgttttatactccctttcccaagtaactttagaagaaataaa-ctaatgttcaacaggagggggtacaaaccagtaccaccacgaacacacacttctgtttccccggtgaagttgcatagactgtacccacggttgaaagcgatgaatccgttacccgcttaggtacttcgagaagcctagtatcatcttggaatcttcgatgcgttgcgatcagcactctacccc-gagtgtagcttgggtcgatgagtctggacaccccacaccggcgac-gtggtccaggctgcgttggcggcctacccatggc-tagcaccatgggacgctagttgtgaacaaggtgcgaagagcctattgagctacctgagagtcctccggcccctgaatgcggctaatcccaaccacggagcaaatgctcacaatccagtgagtggtttgtcgtaatgcgcaagtctgtggcggaaccgactactttgggtgtccgtgtttc---cttttatttttatta-tggctgcttatggtgacaatctgagattgttatcatatagct-attggattagccatccggtgatatcttgaaattttgccataactttttcacaaatcctacaacattac-------------actacactttc----------tcttgaataattg-agacaactcataatgggagcacaagtttctagacaacaaactggcacgcatgagaatgctaacgttgccactggaggctcaagcataacttacaatcaaataaatttctacaaagatagttatgcagcctcagctagtaaacaagatttcagccaagacccatccaagttcacagagcctgtagctgaagccctaaaagctggagccccagtcctaaaatcaccatcagcagaggcttgtggttatagtgacagggtcttacagctcaaattaggaaattccagtatagttacccaagaagcagctaacatttgttgtgcctatggagagtggcccacctatctacctgataatgaggcagtggctattgataaacctacccagccagaaacatccacagatagattttacactttaaaatccaagaaatgggaaagcaacagtactgggtggtggtggaagctccctgatgctttgaatcaaattggtatgtttggtcaaaacgtccaataccactacctgtataggagtgggttcctgtgccacgtacaatgcaatgctacaaaatttcaccaaggtactcttctaatagtggctatcccagaacaccaaattggaaagaaaggaacaggtacgtcagcaagctttgctgaagtcatgaaaggggctgaaggtggagtatttgaacaaccctaccttttagatgatggtactagtttggcctgtgctcttgtataccctcaccagtggataaatcttagaaccaacaactcagcaacaattgtgttaccatggatgaacagtgcaccaatggattttgctcttagacataacaactggacattagccgttattccggtatgtccattggcaggaggtactggcaacacaaacacctatgtgccaattaccatctccattgctcccatgtgtgctgaatacaatgggcttagaaatgccattacacaaggagtgcccacttgcctgttgccaggctccaaccaatttttgactactgatgaccactcatcggcaccagcatttccagacttttcaccaacccctgaaatgcacataccaggacaagtgcacagcatgttagaaatagtgcaaattgaatctatgatggaaattaacaatgtgaatgacgctagtggagtggagaggctcagagtccaaataagtgcacaatcagacatggaccaattgcttttcaacatcccattggacatacagttggaaggcccattaagaaacacactgctaggcaacatcagcaggtattacacccactggtctggttcactggagatgactttcatgttttgtgggagctttatgaccacaggtaaattgatcatttgctacacaccacctggtggatctagcccaacagataggatgcaagccatgctagctactcatgtggtgtgggactttgggctgcaatctagtatcaccattataattccttggatctcagggtctcattacaggatgtttaacacagatgccaaagcaataaatgctaatgttggttatgttacatgttttatgcaaaccaaccttgtagcaccagtgggtgctgcagatcaatgttacattgttggaatggttgcggcaaagaaagattttaatcttagattgatgagggattcaccagacattggacagtcagctatactacctgaacaagctgcaacaacacaaattggagaaatagtgaaaactgtggctaatacagtagagagtgagattaaggctgaattaggagtgataccttcactaaatgctgttgagacaggagctacatccaacacagaaccagaggaagctattcaaactcgtactgtgatcaatatgcatggtactgcagagtgcctggtggaaaatttcttaggcagatctgcacttgtgtgtatgcgatcatttgagtacaagaatcactcaacaagtacctcatccattcaaaagaatttcttcatctggactttgaacaccagagaacttgtccaaattaggaggaagatggaattgtttacttacctaaggtttgacactgaaataactattgtacccacccttagactattctcaagcagcaatgtctccttttctggattgcccaatctaactctacaagcgatgtatgtaccaactggtgcacgaaaacccagcagtcaagactcatttgagtggcaatcagcatgcaatcctagtgtctttttcaagatcaatgacccaccagcgcgtctaacaattccattcatgagcattaactcagcttatgcaaatttctacgacggatttgctggttttgagaaaaaggccactgtcctttacggcataaatccagcaaacactatgggaaacttgtgcttgagagtggttaattcttaccaaccagtccaatacacactaacagttagggtatatatgaagcctaagcatattaaggcctgggcacctagggcgcctcgcaccatgccctataccaacatcctcaacaacaattatgcaggtcggtcagctgcacccaatgctcccacagccatagtgtcccataggagtaccataaagacaatgcccaacgatatcaatttgacaacagccggtcccggttatggaggagcttttgtggggtcttacaaaatcattaattaccatctagctacagatgaagaaaaagaaaggtcagtttatgtagactggcaatcagatgtcctagtgacaacagtagctgcccatgggaaacatcaaattgcgcgatgtaggtgcaatactggagtgtactactgtaaacacaagaacagaagttacccagtatgctttgagggccctggtattcagtggatcaatgaaagtgattactatccagctagatatcaaacaaacactctcttagcaatgggtccatgtcagccaggtgattgcgggggcctcttagtctgctcacatggagtgataggactcgtcaccgcaggcggtgagggaatagttgctttcacagacattagaaatctcctgtggttagaggatgatgccatggaacaaggtataacagattacatccagaaccttggtagcgcctttgggactggatttactgagaccatcagtgaaaaggctaaagagattcagaacatgctagttggagaggacagtttattggaaaagcttcttaaagcattaatcaaaatagtatctgcaatggtgattgtgattaggaattcagaagatctagttacagtcactgcaacacttgccctcctagggtgcaatgactcaccatgggcgtttcttaaacagaaagtttgctcatatcttggcatcccatacacaataagacagagtgattcttggctcaagaagttcacagaggcatgcaatgcattgagaggcctggattggctagcacaaaagattgacaagtttatcaactggcttaaaacaaagattctcccagaagccagagaaaagcatgaatttgtacaaaagctcaagcaactgcccgtcattgaaagtcagattaatactatagaacattcttgtccaaatagtgagcracaacaggccctgtttaataatgtgcaatactattcacactactgcaaaaaatacgctcctttgtatgcactagaagctaagagggtttctgccttagaaaggaaaattaacaactacatacagttcaagtccaaatctcgcattgaaccagtatgtttgataatacatggatctccaggcactgggaagtcagtggcatctaacctcattgccagagctattacagaaaaactgggtggggattcttactcactcccacctgatccaaaatattttgatgggtataaacaacagacagtggtcctgatggatgacttaatgcaaaatccagatggtaatgatattgctatgttttgtcagatggtatctactgtagactttataccaccaatggccagtcttgaggaaaagggaaccctgtacactagcccatttctgattgcgaccaccaatgctggctcaattcacgcacctacagtttcagattccaaagctttggcccgcagatttaaatttgacatggagattgagtcaatggaatcgtataaggatggtgttagattagatatgtttaaagcagtggagttgtgcaacccagaaaagtgcagaccaaccaactataaaaagtgttgtccactgatttgtggaaaggccattcagtttagagacaagagaacgaacgtcaggtactcagtagatatgttagtaactgaaatgatcaaggaatataggatcagaaacagcacacaagataaattggaggctctgtttcagggaccaccaactttcaaggaaattaaaatatctgtgacacctgagaccccagcacccgatgcaataaacgacctattgagatccatagattcacaagaggttagagattactgccagaagaagggatggatagtcatgcacccacccactgaactggtggtggacaagcacattagtagagcctttatagcgctacaggcaataaccacttttgtatcaattgctggggtggtttatgtaatctacaagctttttgctggaatccaaggtccatacactggtttacccaatcaaaaacccaaggtccctaccttgcgcaccgccaaagtgcaaggaccttctcttgatttcgcacaagccataatgagaaagaatacagtaatagctaggactagcaaaggggagtttaccatgttgggcatctatgatagaattgcagttgtacccacccatgcatcagttgaggaagaaatttacattaatgatgttccagtaaaagttaaggatgcttatgcccttagagatataaatgatgtgaacctggaaattactgttgtagaactagacagaaatgagaagttcagagatatcagaggattcctgccaaagtatgaagatgattacaatgatgcaatcctcagcgtaaacactagcaagttcccaaacatgtatataccagtaggacaaacactaaattatggtttccttaatcttggggggacccccacccacagaatattaatgtataacttccccacaagagcaggacaatgtggaggggtggtgaccaccactggtaaagtgattggcattcacgttggtggcaatggtgcgcaaggctttgctgccatgctattgcaaaattactttactgagaagcagggtgagatagtatccattgagaaaactggagtctttataaatgcgccagctaaaaccaaattagaacctagtgtcttccatgaagtatttgagggagttaaggaacctgcagttttacatagcaaggacaagagactgaaggtagattttgaggaagcaatattttccaaatacgttggtaacaaaaccatgctaatggatgagtacatggaggaggcagtggaccactatgtaggttgtttagagccccttgatattagcaccgaacccattaaattagaagaagccatgtatggtatggatggccttgaagccttggacctcactaccagtgctggctacccatacttgttgcaggggaagaagaaaagagacatcttcaacagacaaactagagatacaacagagatgaccaaaatgttggacaaatatggtgtggatttgccctttgtcacatttgtcaaagatgaactcagaagcagagagaaagtagagaagggcaagtctagattgattgaagctagttctttaaatgattcagttgccatgcgagtggcatttggaaacctttatgcaacattccacaaaaatccaggagtcgccactgggagcgctgttggatgtgatccagatttgttttggtccaaaatcccagttatsttagatggaaaaatttttgcatttgactacacaggttatgatgccagtctctcaccagtctggtttgcatgcctaaagaaaactctggtaaaattaggttatactcatcaaacagcatttgttgattacttgtgtcactcggttcacttgtacaaagac-agaaaatacatagtgaacggtggaatgccatcaggctcatctggcaccagtatcttcaacactatgatcaacaacattataatcagaacccttttacttaaagtttacaaaggtattgatttagatcagttcaaaatgatagcatatggtgatgatgtaattgctagttacccacatgagatagaccctggcctattggcaaaagccgggaaagagtatggattaataatgaccccagcagacaagagtagtggttttactgagactacttgggagaatgttacctttttgaagaggtatttcagagcagatgaacagtatccctttttgatccacccagttatgccaatgaaggaaatccatgagtcaattagatggacaaaagatccgagaaacacacaagatcatgtgagatccttgtgcctactkgcctggcacaatggtgaagaaacttacaatgaattctgcaggaaaatcagaactgtacctgtaggaagagctttagctttaccagtatattctagtttgaggcgcaagtggttagactcattctagataactctacttaggaacccaag----aacccctccctggggcattag--attttgtagaggtaaattttggtt-aattgggaatc-----------------------------------------------------------------------------------------------------------------------------
>DQ201177.1_Human_enterovirus_70_strain_J670/71_complete_genome
-ttaaaaca-gctctggggttgttcccaccccagaggcccacgtggcggctagtactccggtaccccggtacccttg-tacgcctgttttatactccctttcccaagtaactttagaagaaataaa-ctaatgttcaacaggagggggtacaaaccagtaccaccacgaacacacacttctgtttccccggtgaagttgcatagactgtacccacggttgaaagcgatgaatccgttacccgcttaggtacttcgagaagcctagtatcatcttggaatcttcgatgcgttgcgatcagcactctacccc-gagtgtagcttgggtcgatgagtctggacaccccacaccggcgacggtggtccaggctgcgttggcggcctacccatggc-tagcaccatgggacgctagttgtgaacaaggtgcgaagagcctattgagctacctgagagtcctccggcccctgaatgcggctaatcccaaccacggagcaaatgctcacaatccagtgagtggtttgtcgtaatgcgcaagtctgtggcggaaccgactactttgggcgtccgtgtttc---cttttatttttatta-tggctgcttatggtgacaatctgagattgttatcatatagct-attggattagccatccggtgatatcttgaaattttgccataactttttcacaaatcctacaacattac-------------actacactttc----------tcttgaataattg-agacaactcataatgggagcacaagtttctagacaacaaactggcacgcatgagaatgctaacgttgccactggaggctcaagcataacttacaatcaaataaatttctacaaagatagttatgcagcctcagctagtaaacaagatttcagccaagacccatccaagttcacagagcctgtagctgaagccctaaaagctggagccccagtcctaaaatcaccatcagcagaggcttgtggttatagtgacagggtcttacagctcaaattaggaaattccagtatagttacccaagaagcagctaacatttgttgtgcctatggagagtggcccacctatctacctgataatgaggcagtggctattgataaacctacccagccagaaacatccacagatagattttacactttaaaatccaagaaatgggaaagcaacagtactgggtggtggtggaagctccctgatgctttgaatcaaattggtatgtttggtcaaaacgtccaataccactacctgtataggagtgggttcctgtgccacgtacaatgcaatgctacaaaatttcaccaaggtactcttctaatagtggctatcccagaacaccaaattggaaagaaaggaacaggtacgtcagcaagctttgctgaagtcatgaaaggggctgaaggtggagtatttgaacaaccctaccttttagatgatggtactagtttggcctgtgctcttgtataccctcaccagtggataaatcttagaaccaacaactcagcaacaattgtgttaccatggatgaacagtgcaccaatggattttgctcttagacataacaactggacattagccgttattccggtatgtccattggcaggaggtactggcaacacaaacacctatgtgccaattaccatctccattgctcccatgtgtgctgaatacaatgggcttagaaatgccattacacaaggagtgcccacttgcctgttgccaggctccaaccaatttttgactactgatgaccactcatcggcaccagcatttccagacttttcaccaacccctgaaatgcacataccaggacaagtgcacagcatgttagaaatagtgcaaattgaatctatgatggaaattaacaatgtgaatgacgctagtggagtggagaggctcagagtccaaataagtccacaatcagacatggaccaattgcttttcaacatcccattggacatacagttggaaggcccattaagaaacacactgctaggcaacatcagcaggtattacacccactggtctggttcactggagatgactttcatgttttgtgggagctttatgaccacaggtaaattgatcatttgctacacaccacctggtggatctagcccaacagataggatgcaagccatgctagctactcatgtggtgtgggactttgggctgcaatctagtatcaccattataattccttggatctcagggtctcattacaggatgtttaacacagatgccaaagcaataaatgctaatgttggttatgttacatgttttatgcaaaccaaccttgtagcaccagtgggtgctgcagatcaatgttacattgttggaatggttgcggcaaagaaagattttaatcttagattgatgagggattcaccagacattggacagtcagctatactacctgaacaagctgcaacaacacaaattggagaaatagtgaaaactgtggctaatacagtagagagtgatattaaggctgaattaggagtgataccttcactaaatgctgttgagacaggagctacatccaacacagaaccagaggaagctattcaaactcgtactgtgatcaatatgcatggtactgcagagtgcctggtggaaaatttcttaggcagatctgcacttgtgtgtatgcgatcatttgagtacaagaatcactcaacaagtacctcatccattcaaaagaatttcttcatctggactttgaacaccagagaacttgtccaaattaggaggaagatggaattgtttacttacctaaggtttgacactgaaataactattgtacccacccttagactattctcaagcagcaatgtctccttttctggattgcccaatctaactctacaagcgatgtatgtaccaactggtgcacgaaaacccagcagtcaagactcatttgagtggcaatcagcatgcaatcctagtgtctttttcaagatcaatgacccaccagcgcgtctaacaattccattcatgagcattaactcagcttatgcaaatttctacgatggatttgctggttttgagaaaaaggccactgttctttacggcataaatccagcaaacactatgggaaacttgtgcttgagagtggttaattcttaccaaccagtccaatacacactaacagttagggtatatatgaagcctaagcatattaaggcctgggcacctagggcgcctcgcaccatgccctataccaacatcctcaacaacaattatgtaggtcagtcagctgcacctaatgctcccacagccatagtgtccaataggagtaccataaagacaatgcccaacgatatcaatttgacaacagccggtcccggttatggaggagcttttgtggggtcttacaaaatcattaattaccatctagctacagatgaagaaaaagaaaggtcagtttatgtagactggcaatcagatgtcctagtgacaacagtagctgcccatgggaaacatcaaattgcgcgatgtaggtgcaatactggagtgtactactgtaaacacaagaacagaagttacccagtatgctttgagggccctggtattcagtggatcaatgaaactgattactatccagctagatatcaaacaaacactctcttagcaatgggtccatgtcagccaggtgattgcgggggcctcttagtctgctcacatggagtgataggactcgtcaccgcaggcggtgagggaatagttgctttcacagacattagaaatctcctgtggttagaggatgatgtcatggaacaaggtataacagattacatccagaaccttggtagcgcctttgggactggatttactgagaccatcagtgaaaaggctaaagagattcagaacatgctagttggagaggacagtttattggaaaagcttcttaaagcattaatcaaaatagtatctgcaatggtgattgtgattaggaattcagaagatctagttacagtcactgcaacacttgccctcctagggtgcaatgactcaccatgggcgtttcttaaacagaaagtttgctcatatcttggcatcccatacacaataagacagagtgattcttggctcaagaagttcacagaggcatgcaatgcattgagaggcctggattggctagcacaaaagattgacaagtttatcaactggcttaaaacaaagattctcccagaagccagagaaaagcatgaatttgtacaaaagctcaagcaactgcccgtcattgaaagtcagattaatactatagaacattcttgtccaaatagtgagcagcaacaggccctgtttaataatgtgcaatactattcacactactgcaaaaaatacgctcctttgtatgcactagaagctaagagggtttctgccttagaaaggaaaattaacaactacatacagttcaagtccaaatctcgcattgaaccagtatgtttgataatacatggatctccaggcactgggaagtcagtggcatctaacctcattgccagagctattacagaaaaactgggtggggattcttactcactcccacctgatccaaaatattttgatgggtataaacaacagacagtggtcctgatggatgacttaatgcaaaatccagatggtaatgatattgctatgttttgtcagatggtatctactgtagactttataccaccaatggccagtcttgaggaaaagggaaccctgtacactagcccatttctgattgcgaccaccaatgctggctcaattcacgcacctacagtttcagattccaaagctttgacccgcagatttaaatttgacatggagattgagtcaatggaatcgtataaggatggtgttagattagatatgtttaaagcagtggagttgtgcaacccagaaaagtgcagaccagccaactataaaaagtgttgtccactgatttgtggaaaggccattcagtttagagacaagagaacaaacgtcaggtactcagtagatatgttagtaactgaaatgatcaaggaatataggatcagaaacagcacacaagataaattggaggctctgtttcagggaccaccaactttcaaggaaattaaaatatctgtgacacctgagaccccagcacccgatgcaataaacgacctattgagatccatagattcacaagaggttagagattactgccagaagaagggatggatagtcatgcacccacctactgaactggtggtggagaagcacattagtagagcctttatagcgctacaggcaataaccacttttgtatcaattgctggggtggtttatgtaatctacaagctttttgctggaatccaaggtccatacactggtttacccaatcaaaaacccaaggtccctaccttgcgcaccgccaaagtgcaaggaccttctcttgatttcgcacaagccataatgaggaagaatacagtaatagctaggactagcaaaggggagtttaccatgttgggcatctatgatagaattgcagttgtacccacccatgcatcagttgaggaagaaatttacattaatgatgttccagtaaaagttaaggatgcttatgcccttagagatataaatgatgtgaacctggaaattactgttgtagaactagacagaaatgagaagttcagagatatcagaggattcctgccaaagtatgaagatgattacaatgatgcaatcctcagcgtaaacactagcaagttcccaaatatgtatataccagtaggacaaacactaaattatggtttccttaatcttggggggacccccacccacagaatattaatgtataacttccccacaagagcaggacaatgtggaggggtggtgaccaccactggtaaagtgattggcattcacgttggtggcaatggtgcgcaaggctttgctgccatgctattgcaaaattactttactgagaagcagggggagatagtatccattgagaaaagtggagtgtttatcaatgcgccagctaaaaccaaattagaacctagtgtcttccatgaagtatttgagggagttaaggaacctgcagttttacatagcaaggacaagagactgaaggtagattttgaggaagcaatattttccaaatacgttggtaacaaaaccatgctaatggatgagtacatggaggaggcggtggaccactatgtaggttgtttagagccccttgatattagcaccgaacccattaaattagaagaagccatgtatggtatggatggccttgaagccttggacctcactaccagtgctggctacccatacttgttgcaggggaagaaaaaaagagacatcttcaacagacaaactagagatacaacagagatgaccaaaatgttggacaaatatggtgtggatttgccctttgtcacatttgtcaaagatgaactcagaagcagagagaaagtagagaagggcaagtctagattgattgaagctagttctttaaatgattcagttgccatgcgagtggcatttggaaacctttatgcaacattccacaaaaatccaggagtcgccactgggagcgctgttggatgtgatccagatttgttttggtccaaaatcccagttatgttagatggaaaaatttttgcatttgactacacaggttatgatgccagtctctcaccagtctggtttgcatgcctaaagaaaactctggtaaaattaggttatactcatcaaacagcatttgttgattacttgtgtcactcggttcacttgtacaaagac-agaaaatacatagtgaacggtggaatgccatcaggctcatctggcaccagtatcttcaacactatgatcaacaacattataatcagaacccttttacttaaagtttacaaaggtattgatttagatcagttcaaaatgatagcatatggtgatgatgtaattgctagttacccacatgagatagaccctggcctattggcaaaagccgggaaagagtatggattaataatgaccccagcagacaagagtagtggttttactgagactacttgggagaatgttacctttttgaagaggtatttcagagcagatgaacagtatccctttttgatccacccagttatgccaatgaaggaaatccatgagtcaattagatggacaaaagatccgagaaacacacaagatcatgtgagatccttgtgcctactggcctggcacaatggtgaagaagcttacaatgaattctgcaggaaaatcagaactgtacctgtaggaagagctttagctttaccagtatattctagtttgagacgcaagtggttagactcattctagataactctacttaggaacccaag----aacccctccctggggcattag--attttgtagaggtaaattttggtt-aattgggaatc-----------------------------------------------------------------------------------------------------------------------------
>DQ916376.1_Human_enterovirus_94_isolate_E210_complete_genome
-ttaaaaca-gcctgtgggttgttcccaccccagaggcccacgtggcggccagtactctggtatcacggtacctttg-tacgcctgttttatatccccttcccc--cgcaacttagaagaaaacaa-atcaagttcactaggagggggtacaaaccagtaccaccacgaacaagcacttctgtttccccggtgatgtcgtatagactgtaaccacggttgaaaacgattgatccgttatccgctcttgtacttcgaaaagcccagtatcaccttggaatcttcgatgcgttgcgctcagcactcaaccccagagtgtagcttaggtcgatgagtctggacactcctcaccggcgacggtggtccaggctgcgttggcggcctacctgtggtccaaagccacaggacgctagttgtgaacaaggtgtgaagagcctattgagctacaagagaatcctccggcccctgaatgcggctaatcctaaccacggagcaagggtacacaaaccagtgtatatcttgtcgtaacgcgcaagtctgtggcggaaccgactactttgggtgtccgtgtttc---cttttgtttttatca-tggctgcttatggtgacaatctaagattgttatcatatagct-gttggattggccatccggtaatttattgaga------tttgagcatttgcttgtttcttcaacaattt-----------cacctattcattg----------catt----------tcagcagtcaaaatgggcgctcaggtctccagacaacaaactggaactcatgaaaatgccaacattgccacaggtagctctagcataacttataatcaaatcaatttttacaaagatagttatgctgcgtcagctagcaagcaggacttttctcaagacccttccaaatttactgaaccagttgctgatgcgcttaaggcaggagcccctgttcttaaatctccaagtgcagaggcatgtggttatagtgacagagtattgcaattaaaattgggcaactcagcaattgtaactcaagaagcagccaacatgtgctgtgcctatggagaatggccaagttatctaccagacaatgaggcaacagcaattgataaacccacccagccagaaacttcaactgatagattctacacactaaaatcagtgaaatgggaaggtactagtacagggtggtggtggaaattacccgacgccctcaaccaaactgggatgtttggacaaaatgtgcaataccactacctatacagatctggtttcctatgccatgtacagtgcaatgccacaaaatttcaccagggagcgttgttagttgtagccattccagaacaccaactgggtaaatataacacagggacgtcagcatcttttgacgatgtcatgaaagggaaaactgggggagttttcactcatccttatgtcttagatgatggcacttctctggcgtgttcccttatatttccacaccagtggattaacttgaggacaaacaattcagctaccatcatgctaccttggatgaactgtgcaccaatggattttgcacttagacacaaccagtggactttggccataatcccagtcgtccctct------caatactagtggtggaacaactatggtgccaatcactgtctctatagcccctatgtgttgtgagttcaatggtctgagaaatgccataacgcagggggtccccacatatctactaccaggatcttctcaattcatgaccacggacgatcactcttcagctcctgcttttccagatttttcaccaactcctgaaatccatataccaggtagggttcataacatgttagaactagtacaggtggagtcaatgatggagataaacaatgtcgctggttcaagcggtatggagagactgagggttgagatttcagtacaaacagacatggatgcacttctctttaacatcccgctagacattcaactagatggacccctcaggagtactctgttggcaaacattgctaggtactacacccattggtcaggatctatggagatgacttttatgttttgtggtagtttcatggctacaggtaaggttatcttatgttacacaccaccaggaggctcgtgtccaacagatagagagtcagcaatgcttggtacacatattgtgtgggattttgggttacaatccagtataacgttggtcattccttggataagtgggtctcacttccgcatgttcaatagtgatgcaaaatccataaatgcaaatgtgggatatgtaacttgttttatgcaaacaaatttgatcgtacccaaggaagcggctacttcaacatacataataggctttgcggccgccaagaacgatttctcactccgtcttatgagggacagccctgatattgggcaatcacagcaattggaaggggccactgccgctttccagatagaagaagtcatgaaaactgtggccaacacagtggagagtgagatcagggctgagctcggtgtgatacctagtctaaatgctgctgagacaggagcgacctctaacaccaccccagaggaggcaattcagactagggcggtgatcaaccaacacggcaccagtgaaaccttagtggagaacttcttagggagggcagcactagtaatgatgaaagattttgaatacaagaaccatgtgactggcacacaaaaagtacaacagaactttttcaagtggaccattaacacccgttcctatgtgcaactcagaagaaagtttgagcttttcacttatataaggtttgatagtgaaataacaatagtccctacaattaggctatacacgtctactggtgcatcatattcgggtcttcccaatttgacgttgcaagctatgtttgttccagtaggagctccaaccccaaaatcgcaggactcatatgagtggcagtcggcttgcaacccaagtgtgttcttcaaaattgatgaccctccagctaggatgaccatcccattcatgtgcataaactcagcctatggtatgttttatgatgggtttgctgggtttgaaaagacagccaatggcctttatggtatcaacccggcaaacacaatgggcaacttgtgcatacgagtagtgaatgcataccagccagttcagtacacaataacaataagaatatatctgaagcccaaacacatcaaggcctgggttcctagaccacctcgcactatgccatatatgtccattgcaaatacaaattacacaggtcatagcagtgctcccaacaatgttaatgctatagttggaaacaggacaaatatcacaaccatgcccaatgaca------tcgttacaacaggacctggtttcggtggggcgtttgtgggctcatacaagatcataaactaccacctagccacagaaaatgaaaaacgtgatgcagtgtatgttgattggcaatcagacattttggtgaccacagtggctgcccatggaaagcaccagatagccaggtgtaaatgcaacgctggagtctactattgtaggcataaggacagaagttatccagtctgttttgaggggcctggaatccagtggattggggaaaatgagtactatcccgcccgctaccaaaccaacactctactcgcacacggtccagttgaagcaggagactgtggaggattgcttgtgtgcccgcatggtgtcattggacttgtcactgcgggtggtagcggagtggtggctttcactgacatcagaaacctactttggttagaggatgatgcaatggaacagggcataacagactacatccagaacctgggtaatgcttttggcactggcttcactgaaaccatctctgaaaaagctaaagaaatacaaaacatgttagtgggcgaggattctttactagaaaaattgttaaaggcattaattaaaattatctcagccatggttatagtaatcagaaattcggacgatttggttacagtgactgccacattagcattgcttggttgtaatgactccccatgggctttcttgaagcaaaaagtgtgctcctatttaggaattccctacgtgattaaacagggtgactcttggctgaaaaagtttacagaagcttgtaatgcactcaggggcttggactggctagcccaaaagatagacaaattcattgattggctaaaaactaaaatattaccagaagccagagagaaatacgaatttgttcagaaattaaagcaacttccagtaattgagagccaaattaatactattgaacacagttgtcccaactcagagcaacagcaggcacttttcaataatgtccagtattactcgcactactgtaagaagtatgctcctttgtatgccttagaagctaagagggtagcaaccctagaaaagaagattaataactacatccagttcaagtccaaatctcgcattgaacctgtatgtcttattattcatggctcaccaggaactggaaagtcagttgcttccaacctcatagccagagcaatcacagagaaactcggtggggatacctactcactaccaccagaccccaagtactttgatggttacaaacagcaaacagtagtgttaatggatgacttgatgcaaaatccagacggtaatgacattgccatgttttgccaaatggtttccacggtagatttcatcccaccaatggccagcttggaggagaaaggtactctatataccagtccctttttaattgccacaactaatgctggtgcaattcatgcccccactgtttcagattctaaagccctagctaggagattcaagtttgatgtggacattgaggttatggaatcatttaaggaggccaacaaattgaatatgttcaaagcagtagagctgtgtaagcccagtgaatgtgccccagctaattacaagaaatgttgtccactcatatgtggtagggccatccaatttagagataggagaactaatgccagatcaacagttgatatgttagtatctgatatgctgaaggaatatagagtcagaaacactacccaagataagttggaagcactgttccaggggccaccccagtttaaagaaatcaaaatttctgtatcccctgagacacctgccccagatgctataaatgatcttctcaggtcagttgattcacaggaagtcagagattactgtcaaaagaaaggttggatagttctacaccccccaactgagcttgcagtggaaaagcacattagcagagcctttattgcccttcaagccataaccacttttgtatcgatagctggagtggtatatgtaatatacaaactatttgctggaatgcaggggccctatacagggttgccaaatgccaaacctaaggtgcccactcttagaaccgcaaaggttcaggggcccgggtttgattttgcacaggctattatgaaaaagaacacagttattggcaggacagagaaaggagaatttaccatgctgggaatatacgacagggttgcagtgatacccactcatgcttccattggagaaaccatttatattaatgatgtggaaacaaaagtcaaagatgcctatgctttgaaagacatgactgatgtcaatctggaaatcactgtagttgaattgaacagaaatgagaagttcagggatattagacactttctcccaacatatgaagatgactataacgatgcagtattaagtgtaaatacttccaaattcccaaacatgtacatcccagtaggtcaagcattaaattatggtttcctcaaccttggtggcactcccacgcatagaatacttatgtacaatttcccaactagggcaggacagtgtgggggtgtcgtcactaccactggcaaggtaattggcatccatgtgggtggtaatggggctcaagggttcgccgcaatgctactcagaaactactttactgacaagcaaggtgagatagtcagtgtcgagaagagtggggtttttgtcaatgccccagcaaaaaccaaattggaacccagtgtctttcatgatgtgttcgaaggtgtaaaggagccagctgtcttacactcaaaagataaaagactcaaggttgattttgaagaagccatcttttccaagtatgtcggtaacaaaactatgctaatggatgagtatatggaggaagctgtggatcattatgtggggtgtttggaaccactggatatcagcacagagccaatcccccttgagagtgccatgtatggtatggatggactagaggctcttgacctaactaccagtgctggctacccatacatactacaaggaaagaaaaagagagacattttcaataggcaaaccagagacactacagagatgaccaaaatgcttgataaatatggagttgatttaccattcgtcacctttgttaaagatgaacttagatcaagggagaaagttgaaaaaggcaaatctagattgattgaggctagttccttaaatgactcagttgccatgagggtcgccttcgggaatctctatgccacctttcacaagaatccaggggttgctactgggagcgccgttggatgcgatccggacatattttggtctaaaatcccagtaatgttagatggaaaagtatttgcatttgactatacaggctacgatgccagtttgtctccagtctggtttgcttgcctaaagaaagttttaattaaattgggttatactcatcaaactgcatttatcgattacttgtgccattcggttcatttgtacaaagat-agaaagtacatagtgagcggtggtatgccctcaggatcatctggcaccagtatcttcaacaccatgatcaacaatattataattagaaccttacttctcaaagtctataagggcatcgaccttgatcagtttaaaatgattgcttatggtgatgatgtgattgcaagttacccacatgagattgaccctggcctattggccaaagctgggaaagaatatgggttgaccatgacacctgctgacaaaagcgcaagctttactgacacaacttgggaaaatgtaacattcctaaaaagatattttagagcagatgatcagtatccctttttgatccacccagttatgccaatgaaggaaatccatgagtccatcagatggaccaaagacccaagaaacactcaggaccatgtgagatccctgtgcctactggcctggcacaatggtgaagaagcttacaatgaattttgcaagaaaattagatctgtccctgtgggcagagctttagctttaccagtttattctagtttgaggcgcaaatggctcgactcattctagataactctaattag-gacccaaa-------cccttagaggggaacaaacaattttttagaggtaaattttggtt-aattgggaatc-----------------------------------------------------------------------------------------------------------------------------
>EF107097.1_Human_enterovirus_94_isolate_19/04_from_Democratic_Republic_of_the_Congo_complete_genome
-----------------------------------------------------t------------tggtacctttg-ggggcctgttttatatcccttccctcattgtaacttagaagtttcaaa-atacagctcaatagacagtagtgcaaaccagtactgctacgagcaagtacttctgttaccccggtgaagttgcatagactgtacccacggttgaaagtgactgatccgttatccgctttagtacttcgagaagcctagtaacatcttggaatcttcgatgcgttgcgctcagcactcaaccccagagtgtagcttaggtcgatgagtctggacattcctcaccggcgacggtggtccaggctgcgttggcggcctacctgtggcccaaagccacaggacgctagttgtgaacaaggtgtgaagagcctattgagctactaaagagtcctccggcccctgaatgcggctaatcccaaccacggagcaagtgctcacaatccagtgagtggcttgtcgtaacgagcaattctgtggcggaaccgactactttgggtgtccgtgtttc---cttttatttttatcattggctgcttatggtgacaatctaagattgccatcatatagct-tttggattggccatccggtgatatttcgagctatacaacttactgtttacagctcttttaaatagcattcaattaccagcactcatactttg----------ttttgaattactaccaaatagtcagaatgggagctcaggtttctagacaacaaactgggactcacgagaacgctaacattgctacaggtggttctaacataacctacaatcaaataaatttctacaaagacagttatgctgcatcagctagtaaacaagatttctctcaagatccttccaaattcaccgagccagttgcagatgcacttaaggcaggtgcccctgttctcaaatccccaagtgcagaggcgtgtggttacagtgacagggtattgcaactgaaactgggtaattcagcaattgtcactcaagaagcagccaatatgtgctgcgcgtatggggagtggccaaattatctcccagacaatgaggcgacagcaattgataaacccacccaaccagaaacgtcaactgacagattttacacattaaaatcagtgaaatgggaaggaactagcaagggatggtggtggaaattgccagatgccctcaatcaaactgggatgtttggtcagaatgtgcagtaccactacttatatagatctggcttcttatgccatgtgcagtgtaatgcaacaaagtttcaccagggcgcactgttggtcgtagccattccagagcaccagttaggtaagtacaacacaggaacttcggcatctttcgacgatgtcatgaaagggaaaagtgggggggtcttcaatcacccctacgttttagacgatgggacatcattggcatgttctcttatatttccacaccaatggatcaacttgagaacaaacaactcagccaccatcatgttaccctggatgaattgcgcgccaatggactttgcactaagacacaaccagtggactttagctatcatcccagtggtccctct------caacaccagtggtgggacgactatggtaccaatcacagtctccatagctcccatgtgctgtgagtttaatggtctaagaaatgccattacacaaggagtgcctacttatctgctgccaggctcctcccaattcatgaccacggatgatcactcgtcagctcccgcattcccagacttctcaccaactcctgagatccacattccaggtagagtacacaacatgctagagttagtgcaagtggaatcaatgatggaaataaacaatgttgctgatgcaagtggcatggaaagactgagggttgaaatctcggtacagacagacatggacgcacttctcttcaacattccacttgacattcaattggatggacctctcagaagcacactactagcaaatattgccagatattacactcactggtcaggctctatggaaatgacttttatgttttgtggtagctttatggctacgggcaaagtcatcttgtgttacacaccgccaggaggctcatgtccaacagatcgagagtcagcaatgctgggcacacatattgtgtgggattttgggttacaatctagtataacattggtcatcccttggataagtgggtcccattttcgcatgttcaacagcgatgcaaagtctattaatgcaaatgtggggtatgtgacctgttttatgcagacaaacctcatagtgcccaaggaagcagccacctctacgtatataattggatttgcggctgcgaagaacgacttttcgcttcgccttatgagggacagtcccgacattgggcaatcacaacaactagagggggccactgctgccttccaaatagaagaggtcataaagactgttgccaacacggtagagagtgaaatcaaagctgagcttggtgtgatacccagtttaaatgctgctgagacaggagccacttccaacacctcaccagaggaagcaattcagaccagagccgtgatcaatcaacatggcaccagtgagactttggtggagaattttcttgggagggcggcattggtaatgatgaaagactttgagtataaaaaccacgttaccagcacaaaaaaagtacaacaaaacttctttaagtggactatcaacacccgctcttatgtacagttgaggagaaaatttgaactttttacatacataagatttgatagtgagataaccattgttcctactattagactcttcacgtccactggtgtatcatactcgggtcttcctaatttaacattacaagctatgtttgttccggtaggagctccaaccccaaaatcacaagattcatatgagtggcagtcggcttgcaaccctagcgtgtttttcaaaattgatgacccaccagctagaatgaccattccatttatgtgcataaactccgcttatggcatgttctatgatggattcgctgggttcgaaaagacggccaatggcctttatggcatcaacccggctaatacaatgggcaatttgtgcataagggtagtgaatgcataccagccagttcagtacacaatcacgattagaatctacctgaagcccaaacacattaaagcctgggttcctagaccacctcgcactatgccatacatgtccatagcaaatacaaattacacaggccaaagtagtgctcccaacaatgtcaatgccatagttggcaacaggacaaacatcaccactatgcccaatgata------ttgttacagcaggacccggctttgggggggcgtttgtaggttcatacaagatcataaattatcatcttgccacagatcaagaaaaacatgatgcagtatatgttgactggcaatcagacatcctagtgactacagtagctgcccatggaaaacaccaaatagccagatgcaagtgcaacactggcgtctactattgtagacatagagataggagttatccagtttgttttgaagggcctggaatccagtgggttgaagagaatgagtactacccagcacgctatcaaaccaacaccttattagcaaatggtcctgttgaagcaggagattgtggggggttactagtgtgtccacatggagttattgggctggtcactgcaggtggcaatggagttgtggctttcactgacatcagaaacctactctggctagaagatgatgcaatggaacagggtataacagattacatccaaaacctgggtaatgcatttggtgccggtttcaccgagaccatctcagagaaggcaagagaaatccaaagtatgttgttgggtgaggactctctattggaaaagctattgaaagcattgattaagattgtgtcagctatggtcatagtgatcagaaattcagatgatttggtaacagttactgctacactggcattgcttggttgtcatgattctccatgggctttcttgaaacaaaaggtgtgctcttatctaggcatcccctatgtgattagacagggtgactcatggttaaagaaattcacggaggcatgcaatgctctcagagggtttgattggctggcacagaaaatcgataagttcattgattggttgaagaccaaaatattgccagaagccagagagaagtatgaatttgttcagaaacttaagcaattacctataattgagagtcagatcaacacgattgaacacagttgccccaattcagagcagcagcaggcactttttaacaatgtccaatactactcacattactgtaaaaaatatgctcctctatacgccttggaagccaaaagggtggcagcactagagaagaaaattaataattacatccagttcaagtccaaatctcgcattgaacctgtatgtcttattattcatggctcaccgggaaccggaaaatcagttgcctctaacctcatagccagagcaatcacagaaaaacttggcggggactcttactcactaccaccagatcacaaatatttcgatggttacaagcaacaaacagtagtgctaatggatgatttgatgcaaaacccagatggaaatgatattgccatgttttgccaaatggtttctactgtggactttatcccaccaatggctagtctagaggaaaaaggtactttgtacaccagcccctttttaattgctacaacaaatgctggttctattcacgctcccactgtttcagactccaaagcattggccagaaggtttaaatttgatgttgacatagaagttatggaatcattcaaagatgctactaaattgaatatgttcaaagcagtagaactatgcaagcctgatgagtgtgctccaaccaactacaaaaagtgctgtccacttatttgtggtaaagctatccagtttagagacaggagaactaatgctagatcaacagttgatatgttggtctctgacatgctgaaggaatacagaattagaaactccactcaggataaattggaagcactgtttcagggacctccccagtttagagaaatcaagatttcagtgtcacctgaaactcctgccccagatgctataaatgatcttctcaggtcagtcgattcgcaggaagtcagggattactgccaaaagaaaggatggatagtcctacatcccccagcagagttagcagtggagaaacatattagcagagctttcattgcccttcaagctataaccaccttcgtatcaatagctggtgtagtttatgtaatatacaagctctttgcagggatacagggaccttatacaggattgccaaatgccaaacccaaagtacccactcttagaactgcaaaagtccagggaccaggatttgactttgcacaggctattatgaagaagaacgcagtcataggtagaacggagaaaggggaattcaccatgctgggtatatatgatagaattgctgtgatacccacccacgcctctattggagagaccatatacattaatgatgtggaaacaaaagtcaaagatgcctatgccttgaaagatatgactgatgtcaatttggaaatcactgtggtcgaattggatagaaatgaaaaatttagggatattagacattttcttccgatacatgaggatgattataatgatgcagtcttaagtgtgaacacttccaaatttccaaacatgtacattccagtgggacaagctctcaattatggcttcctcaacctcggtggaacccctacccataggatcctgatgtacaactttccaactagggcaggacagtgtggaggtgtaattaccaccactggtaaagtaattggcattcacgtgggtggcaatggggcacaaggatttgctgcaatgttgctcagaaattatttcactgacaaacaaggtgagatagttagtgttgaaaagagcggtgtcttcatcaatgccccagccaaaaccaaattggaacccagtgtctttcatgatgtgtttgaaggtgtgaaggaaccagctgttttacactcgaaggataagagattaaaggtggattttgaagaggccatcttttccaagtatgttggcaacaaaactatgttgatggatgaatacatggaagaagcagtggaccactatgttgggtgcttagagcccttagacattagtactgaaccaattcctcttgagagtgccatgtatgggatggagggactggaggcccttgacctaaccactagtgccgggtatccatacctactacagggaaagaaaaagagagatatctttaataggcaaactagggacactacagaaatgaccaagatgcttgacaaatatggtgttgatttaccatttgtcacctttgttaaggatgaactcagatcaagagagaaagtagaaaaggggaaatctagactaattgaagctagttctctgaatgattcagtcgccatgagggtcgcctttggaaacctgtatgccgcctttcacaaaaatccaggaatcgctactgggagcgctgttggatgtgatccagatctattttggtctaaaatcccagtgatgttagatggaaaaatttttgcatttgactacacaggctacgacgccagcttatctccagtttggttcgcttgcctaaagaaagttttaattaaattgggttacacccatcaaactgcatttattgattacttgtgccattcggttcatttgtacaaagac-aggaaatacatagtgaacggtggtatgccctcaggatcatctggcactagtatcttcaacaccatgatcaacaacattataattagaaccttacttctcaaggtctataagggcattgaccttgaccagtttaaaatgattgcttatggtgatgatgtaattgcaagttacccacatgaaattgaccctggcctattggctgaagccgggaaagaatatgggttgaccatgacacctgctgataaaagtgcaagctttactgatacaacttgggaaaatgtaacatttctcaagagatatttcagagcagatgatcagtacccctttttgatccacccagttatgccaatgaaggagattcatgagtccattagatggactaaagatccaagaaacactcagggccatgtaagatccctgtgcctattggcctggcacaatggtgaagaagcttacaatgaattttgcaagaaaattagatcagtccctgtgggcagagctctagctttaccagtttattctagtttgaggcgcaaatggcttgactcattctagataactctaattag-gacccaaa-------ccccctagggggcacaaat-agtttttagaggtaaattttggtc-acttgggaaacc----------------------------------------------------------------------------------------------------------------------------
>EF107098.1_Human_enterovirus_68_isolate_37-99_from_France_complete_genome
-ttaaaaca-gctctggggttgttcccact-caagggcccacgtggcggctagtactctggtatcttggtacctttggggggcctg--ttttatctcccttcccagtgtaacttagaagttctcaaatcaaagctcaataggcgg-agcgcaaaccagcgctctcatgagcaagcactcctgtctccccggtgcggttgtataaactgttcccacggttgaaaacaacttatccgttatccgctatagtacttcgagaaacctagtatcacctttggattgttgatgcgttgcgctcagcacactaaccc-gtgtgtagcttgggtcgatgagtctggacgtaccccactggcgacagtggtccaggctgcgttggcggcctactcatggt-gaaaaccatgagacgctagacatgaacaaggtgtgaagagtctattgagctactatagagtcctccggcccctgaatgcggctaatcttaaccatggagcaagtgctcacaagccagtgagttgcttgtcgtaatgcgtaagtccgtggcggaaccgactactttgggtgtccgtgtttcac-tttttaccttta----tgactgcttatggtgacaatttgatattgttaccatttagcttgtcaaatcaatcacaa---aagatcctaaa-------acttatttatcaacttgcattttgataacttcattttgaaaa------------------------ttc-----------------taataatgggggctcaagttactagacagcaaaccggaacccacgagaatgccaatattgccacaaatggatctcatatcacatacaatcagataaacttttacaaggatagttatgcggcttcagctagcaaacaggatttttcacaggacccgtcaaaatttactgaaccagtggtggaaggtttaaaagcaggggcgccagttttgaaatcccctagtgctgaggcatgtggctacagtgatagagtattacaactcaaattaggtaattcagctattgtcactcaggaagcagcaaactactgttgcgcttatggtgaatggcccaattacttaccagatcatgaggcagtagctattgataagcctacacaaccagaaactgctacggacagattctatactttgaaatcagtcaaatgggaggctggaagcacaggatggtggtggaaactacccgatgcactaaataatataggcatgtttggacagaatgtacagcatcactacctatatagatctggtttcttaattcatgtgcagtgtaacgccacaaaatttcatcaaggcgccctattagtggtagcaattccagaacatcagaggggagcgtataacaccaatactagtccagagtttaatgacatcatgaaaggtgaagaaggaggaacattcaatcacccatatgtccttgatgatgggacatcattagcttgtgcaacaatatttccacatcaatggataaatctgagaactaacaattcagcaacaattgttcttccctggatgaatgctgctccaatggacttcccacttaggcacaatcagtggacgctagcaataataccagtagtgccatt------gggtacgcgtacaatgtcaagtatggttccaataacagtttcaattgctccaatgtgttgtgagttcaatgggctcagacacgctatcactcaaggtgttccaacataccttttaccaggctcgggacaatttctaactactgatgatcatagctctgcaccagttctcccgtgtttcaacccaactccagagatgcacattccagggcaggtccgcaacatgctagaagtggttcaagtggaatcaatgatggagattaacaacacagaaaatgcggttggcatggagcgtctcaaagttgacatatcagcattaacagacgttgatcaattgttattcaacattccactggacatacagctagatgggccacttagaaacactctagtaggaaacatatctagatattatactcattggtctggatctctagaaatgacatttatgttttgtggcagcttcatggcaacaggaaaattaattctgtgctatactcctccaggtgggtcatgcccaacaaccagagagactgccatgttaggtacacatattgtctgggattttgggttgcaatctagtgttaccttgataataccttggattagtggatcccactacaggatgtttaacaatgacgctaagtcaactaatgccaacgttggctatgttacctgttttatgcagaccaatctgatagtccccagtgagtcctctgacacatgttccttaatagggttcatagcagcaaaagatgatttttccctcaggttaatgagagatagccctgacattgcacaattagaccatttagatgcagcagaggcagcctaccagatcgagagcatcatcaaaacagcaactgacactgtgaagagtgagattagcgctgaacttggtgtggttcctagcttaaacgcagttgaaacaggcgcgagttctaacactgaaccagaagaagccatacaaactcgcacagtgataaatcagcacggcgtgtccgagactttagtggagaattttctcagtagggcagctttagtgtcaaagagaagtttcgaatataaaaatcatacctcgtctaaagctcggacagacaagaactttttcaaatggacaattaataccaagtcctttgtacagttaagaagaaagctagaattgtttacataccttagatttgatgctgaaatcaccatactcacaactgtggcagtgaatggtagtagtaacagcacatacatgggtcttcctgacttgacacttcaagcaatgttcgtaccaactggtgctcttactccagaaaagcaggattcattccattggcagtcaggtagtaatgctagtgtattctttaaaatttctgatcccccagccagaatgaccataccttttatgtgcattaactcagcatactcagttttttatgatggctttgctggatttgagaaa------agtggtctgtatggaataaatccagctgacaccatcggcaacttatgcgtcagaatagtgaatgaacaccaaccaattggtttcacagtaaccgtcagggtttacatgaaacctaaacacataaaagcatgggcaccgcgaccaccacgaaccctaccatacatgagcattgcaaatgcaaattacaggggtaaagatagagcaccaaatgccctcaatgccataattggcaatagagagagtgtcaaaaccatgccccacaata------tagtgaccactggcccaggcttcgggggagtctttgtagggtcttttaaaataattaactaccacttagccactacagaagagagacaatcagctatctatgtggattggcaatcagatgttctggttactcccattgccgcccatggaagacaccaaatagcaagatgcaagtgtaatacaggggtttattattgtagacacaaagatagaagttacccaatttgctttgaaggcccagggattcaatggattgaacaaaatgaatactacccagcaagataccagaccaatgtgcttctggcagctggccctgcagaagcaggagattgtggcggtctactggtctgtccacatggggtaattggtcttcttacagcaggagggggtggaattgtagctttcactgatatcagaaatttactatggttagatactgatgctatggaacaaggcattactgattatattcaaaatcttggtaatgcctttggagcagggttcacagaaacaatctctaacaaagctaaggaagtgcaagacatgctaattggagagagttcgctattagagaaattgttaaaagctctaatcaaaattatatcagcattagtgattgtaatcagaaattcagaagacttagttacagtcacagccacgttggcattgttaggatgccatgattcaccatggagctacttgaaacaaaaggtatgttcatatttgggtattccttatgtacctagacagagtgaatcatggcttaagaagttcacagaggcatgcaatgctctcagaggtttagattggttatcacaaaagatagataaattcatcaactggcttaaaaacaaaatattaccagaggctagggagaaatatgaatttgtgcaaagactcaaacagttaccggtgatagaaaaccaagttagtactattgagcatagttgcccaacaacagaacaacagcaggccttatttaacaatgtccagtattattcacactactgtagaaagtacgcaccactttacgcagtggaggcaaagagagtagcagctcttgaaaagaaaataaacaactatatccagttcaagtccaaatctcgcattgaaccggtttgtttaataatacatggctctccaggaactggcaaatcagtagcctcaaatttaattgccagggctatcacagaaaaattaggaggggatatttattccctacccccagaccctaaatattttgatggatacaaacagcaaacagtggtccttatggatgatttaatgcaaaatccagatgggaacgacatatctatgttctgccagatggtctctactgtggactttatacctccaatggctagtttggaagaaaaaggaactctgtacaccagtccatttttaatagctactactaatgctggctcaatacatgcaccaaccgtctcagattcgaaggctttgtcacgcagattcaaatttgatgtggacattgaagtcacagattcatacaaagactcaaacaaattggacatgtcaagagcagtagagatgtgtaaaccagatgactgtgcccccactaattataaaagatgctgcccgttgatttgtggaaaggctattcaatttagagatcgtagaactaatgcaagatccactattgatatgctagtaactgatatcatcaaggaatatagaaccaggaacagtacacaggacaagctagaagctctgtttcagggacctccacagtttaaagagattaaaatttcagtcactccagatacaccagctcccgatgccataaatgaccttctcaggtcagtggattctcaagaagttagggattattgtcaaaagaaagggtggattgtaatacacccatcaaatgaactacttgtagaaaagcatatcagtagggcttttatcactctacaagccattgccacctttgtatcaatagctggtgtagtttatgtcatatataaactttttgctggcattcagggcccatacacaggaattcccaaccctaaacccaaggtaccctctcttagaacagctaaagtgcaagggccagggtttgattttgcacaagccataatgaagaaaaacaccgtcgttgccaggactgaaaagggtgagttcaccatgctaggtgtacatgatagagtggcagtcatccccacacacgcatctgttggagaaaccatttacatcaacgatgtagagactaaagttttagatgcgtgtgcactcagagacttgactgacaccaacttagagataaccatagtcaaattggaccgtaaccaaaagtttagagacatcagacattttctgcccagatatgaggatgattacaatgatgctgtgcttagtgtacatacatcaaaattcccaaatatgtatatcccagttggacaagtcaccaattatggcttcttgaacctaggcggtacaccaacacaccgcattttaatgtataactttccaacaagagctggtcagtgtggcggtgtggtgacaaccacaggtaaggtgataggaatacatgtaggtggaaatggagctcaaggatttgcagcaatgctacttcactcttactttactgatacacaaggtgagatagttagtaatgagaagagtggggtgtgtattaacgcaccggcaaagactaaactccaacccagtgtcttccatcaagtttttgaaggttcaaaggaaccagcagttctcaattcaaaagatcccaggcttaagacagatttcgaggaagccatcttctcaaaatacacaggtaacaaaattatgttaatggatgagtacatggaagaagcagtggatcattatgtgggatgtttagaaccattagatattagtgtagatcccataccccttgaaagtgccatgtatgggatggatggccttgaagcattagacctaaccaccagtgcaggattcccttacttgctacaggggaagaagaaaagggatatatttaatagacaaaccaaggacactactgaaatgacaaggatgttagaaaaatatggagttgatttaccttttgtaacttttgtaaaagacgaacttagatcaagagaaaaagttgaaaaagggaaatcacgcttaattgaggccagttccttgaacgactcagttgctatgagggttgcctttggaaatctttacgctacatttcatagtaatccaggtacagcaactggtagtgcagttggttgtgatccagatatattttggtcaaaaatccctattttgttagatggagaaatctttgcttttgattacactggttatgatgctagtttgtcaccagtatggtttgcctgtttaaagaaagttctaattaaattaggttacacacaccaaacatcttttatagattatctgtgtcactcggtgcatttgtataaggac-agaaaatatatagtcaatggtgggatgccctctggttcttcaggtaccagcatattcaatactatgatcaataacataatcataagaactttattaattagggtttataaaggtatagacctggatcagttcaaaatgatagcgtatggagatgatgttattgctagttacccacataagattgatccgggtctactggcagaggcaggcaaacattatggattagtaatgacaccagcagacaagggaaccagttttgttgataccaattgggaaaacgtaactttcttgaaaagatactttagagcagatgatcaatacccctttcttatacatccagtgatgccaatgaaggagatacatgaatctattagatggactaaagatcccagaaacacacaggaccatgttaggtctttgtgctacctcgcatggcataacggcgaggaggcttacaatgaattttgtagaaaaatcagaagtgtgcctgtgggaagggcattgacactacctgcatattctagtcttagacgaaaatggttagattcgttctagataactctaattga-aacccaagttgtagttactt----------------tcatttagaggtaaattttggtc-acttggggacc-----------------------------------------------------------------------------------------------------------------------------
>JX070222.1_Human_enterovirus_68_isolate_NZ-2010-541_complete_genome
----------------------ttcccaccccaagggcccacatggcggctagtactctggtatttcggtacctttg-tacgcctg--ttttatctcccttcccaatgtaacttagaagttttcaaatcgaagctcagtaggtgg-ggcgcaaaccagcgctttcatgagcaagcacttctgtttccccggtgcggttgtatagactgtttccacggttgaaaacaacttatccgttatccgctatagtacttcgagaaacctagtatcacctttggattgttgatgcgttgcgctcagcacactaaccc-gtgtgtagcttgggctgatgagtctggacgtaccccactggtgacagtggtccaggctgcgttggcggcctactcatggt-gaaaaccatgagacgctagacatgaacaaggtgtgaagagtctattgagctactatagagtcctccggcccctgaatgcggctaatcttaaccatggagcaagtgctcacaagccagtgagttgcttgtcgtaacgcgcaagtccgtggcggaaccgactactttgggtgtccgtgtttcac-tttttaccttta----tgactgcttatggtgacaatttaatattgttaccatttagcttgtcagattaatcgcgt---gaaatcctaaa-------tcttgttcaccaatttgtattcggatagcttcatttgaaaat------------------------tctaaac------tcattcataaagatgggagctcaagttactaggcagcaaactggaacccacgagaatgccaacattgccacaaatggatctcatatcacatacaatcagataaacttttacaaggatagttatgcagcttcagctagcaaacaagatttttcacaggacccgtcaaaatttactgaaccagtggtagaaggcttaaaagcaggggccccagttttgaaatcccctagcgctgaggcatgtggctacagtgatagagtattacaactcaaattaggtaactcagctattgtcactcaggaggcagcaaattactgttgtgcttatggtgaatggcccaattatttaccagatcatgaggcagtagccattgataaacccacacaaccagaaaccgctacagacagattttataccttgaaatcagtcaaatgggaaaccgagagtacagggtggtggtggaaactacccgatgcactaaataacataggcatgtttggacagaatgtgcagtatcactatctatacagatctggctttttaattcatgtgcagtgtaacgccacaaagttccatcaaggcgctctattagtagtagcaattccagaacatcagaggggggcgtataacactactactagtccagggtttactgacatcatgaaaggtgaagaaggaggaacattcagtcacccatacgtccttgacgatgggacatcactagcctgtgcaacaatatttccacatcaatggataaatttgagaactaacaattcagcaacaatagttcttccctggatgaatgctgctccaatggacttcccactcaggcacaatcagtggacgctagcaataataccagtagtaccgtt------gggtacgcgcacagtgtcaagtatggttccaataacagtttcaattgctccaatgtgttgtgagttcaatggactcaggcatgccatcacgcaaggtgttccaacataccttctaccaggctcgggacaatttctaactactgatgaccatagctctgcgccggttcttccgtgttttaacccgactccagaaatgcacattccagggcaagtccgcaacatgttagaagtggttcaagtggagtcaatgatggagattaacaacacagaaaatgcagttggcatgcagcgtctcaaagttgacatatcagtattaacagacgttgatcaactgttattcaacattccactggacatacaattagatggaccacttagaaacactttagtaggaaacatatctagatattatactcattggtctggatctctagaaatgacatttatgttttgtgggagcttcatggcaacaggaaaattaattctatgttacactcctccaggcgggtcatgtccaacaaccagagagactgccatgctaggtacacatattgtttgggattttgggttgcaatctagtgtcaccttggtaataccttggattagtggatctcactacaggatgttcaacaatgacgctaagtcaactaatgccaacgttggctatgttacctgttttatgcaaactaatctaatagtccccagtgaatcctctaacacatgttccttaatagggttcgtagcagcaaaagatgacttttcccttaggttaatgagagatagccctgacattaggcaattagaccacttagatgcggcagaggcagcctaccagatcgagagcatcatcaaaacagcaactgacactgtaaaaagcgagattaacgccgaacttggtgtggtccctagcttaaatgcagttgaaacgggcgcaagttccaacaccgaaccagaggaagccatacaaactcgcacagtgataaatcagcatggtgtgtctgagacattggtggagaattttcttagtagggcagccttagtatcaaagagaagtttcgagtacaaaaatcacgcctcatctgaggcacaaacagacaaaaactttttcaaatggacgattaataccaagtcctttgttcagttaaggagaaagctggaattgttcacataccttagatttgatgctgaagtcaccatactcacaactgtggcagta---agtagcagtaacagtacatacacgggccttcctgacttgacacttcaagcaatgttcgtacccactggtgctcttactccagaaaaacaggattcattccattggcagtcagctagtaatgctagcgtgttcttcaaaatttctgatcccccagccagaatgactataccttttatgtgtattaactcagcatattcagttttttatgatggctttgctggatttgagaaa------agtggtctgtatggaataaatccagctgacaccatcggcaacttatgcgtcagaatagtgaatgagcaccagccaattggttttacagtaacagtcagggtttacatgaagcctaaacacataaaagcatgggcaccgcgaccaccacgaactctgccgtacatgagcattgcaaatgcaaactacaggggtaaagaaagagcaccaaatgcactcaatgccataattggtaatagagatagtgtcaagaccatgcctcacaata------tagtgaccactggcccaggttttggaggggtctttgtagggtctttcaaaataattaactatcacttagctaccacagaagagaggcagtctgctacttatgtagactggcaatcagatgttctggttactcccattgctgctcatggaagacaccagatagcaagatgcaagtgtaatacaggggtttattattgtagacacaaggatagaagttacccagtttgttttgaaggcccagggattcaatggattgaacagaatgaatattacccagcaaggtaccagactaatgtacttctggcagctggtcctgcagaagcaggggactgtggcggtttactagtctgtccacatggggtaattggtcttcttacagcaggagggggtggaattgtagccttcactgacatcaggaatttactatggttagacactgatgctatggaacaaggcattactgattatattcaaaatctcggcaatgcctttggagcaggatttacagaaacaatctctaacaaagctaaggaggtgcaagatatgctaattggagagagctcactactagaaaaattgttaaaagctctaatcaaaattatatcagcactagtgattgtaattagaaattcagaggacttagttacagtcacagccacattagcattgctgggatgccatgattcaccatggagctacttaaaacaaaaagtttgttcatatttaggtattccttatgtacctagacagagtgaatcatggcttaagaagttcacagaagctcgcaatgctctcagaggtttagattggttgtcacaaaagatagataaattcatcaactggcttaaaaacaaaatattaccagaagctagggagaaatatgaatttgtgcaaagactcaaacagttaccagtgatagaaagccaagttagcactattgagcatagctgcccaacaacagaacaacaacaagccttattcaataatgtccaatattattcacactactgtagaaagtatgcaccactttatgcagtggaggcaaagagagtgacagctcttgaaaagaaaataaataactacatccagttcaagtccaaatctcgcattgaaccggtttgtttaataatacatggctctccaggaactggcaaatcagtggcctcaaatttgattgctagggctatcacagaaaagttaggaggggatgtttattccctacccccagacccaaaatattttgatggatataaacagcaaacagtggtccttatggacgatttaatgcaaaatccagacgggaatgacatatctatgttctgccaaatggtctctactgtggattttatacctccaatggctagtttggaagaaaaaggaactctgtacaccagtccctttttgatagccactacaaatgctggttcaatacatgcaccaaccgtctcagactccaaggctttatcacgtagattcaaatttgatgtggacattgaagtcacagattcgtacaaagactcaaataaattggacatgtccagagcagtagagatgtgtaaaccagatgactgtgcccccaccaattataaaagatgctgtccgctgatttgtggaaaggccattcaattcagagatcgtagaactaatgcaagatccactatagatatgctagtaactgatatcataaaagagtatagaaccaggagtagtacacaggacaagctggaggctctgttccagggacctccacagtttaaagaggttaaaatttcagtcactccagacacgccagctcctgatgccataaatgatcttctcagatcagtggactctcaagaagttagggactattgccaaaagaaagggtggattgtaatacacccatcaaatgaactactcgtagaaaaacatattagtagggcttttatcactctacaagctattgctacctttgtatcaatagccggtgtagtttatgttatatataaactttttgctggcattcaaggtccatatacaggaattcccaatcctaaacccaaagtaccctctcttagaacagccaaggtgcaagggccagggtttgatttcgcacaagccataatgaagaaaaatactgtcattgccaggactgaaaagggtgagtttaccatgttaggcatatatgatagagtagcagtcatccccacacatgcatctgttggagaaaccatttacatcaacgatgtagagaccaaagttttggatgcgtgtgcactcagagacttgaccgatacaaacttggagattaccatagtcaaaatggaccgcaaccaaaagtttagagatatcaggcactttctgcccagatatgaggatgattacaatgacgctgtgcttagcgtacatacatcaaaatttccaaacatgtatattccagttggacaagtcaccaattatggcttcttgaacctaggcggtacaccaacacaccgcattttaatgtacaactttccaacaagagctggtcagtgtggtggtgtggtgacaaccacaggcaaggtgatagggatacatgtaggtgggaatggagctcaaggatttgcagcaatgctactccactcttactttactgatacacaaggtgaaatagttagcagtgagaagagtggagtgtgtattaacgcaccagcaaagactaaacttcaacccagtgttttccatcaagtttttgaaggttcaaaggagccagcagttctcaactcaaaagattctaggcttaaaacagattttgaggaagccatcttctcaaaatatacaggcaacaaaattatgttgatggatgagtacatggaagaagcagtagatcattatgtagggtgtctagaaccattagatattagtatagatcccataccccttgaaagtgccatgtatggaatggatggtcttgaagcattagacctgaccaccagtgcaggattcccttacttactgcaggggaagaagaaaagggatatattcaacagacaaaccagggatactactgaaatgacaaggatgttggagaaatatggagttgatttgccttttgtaacttttgtaaaagatgaacttagatcaagagaaaaagttgaaaaaggaaaatcacgcttaatcgaggccagttccttgaatgactcagttgctatgagggttgctttcggaaatctttacgccacatttcataacaatccaggtacagcaactggtagtgcagttggttgtgatccagatgtattttggtcaaaaatccctattttattaaatggagaaatctttgcttttgattacactggttatgatgctagtttgtcaccagtatggtttgcctgtttaaagaaagttctaattaaattgggttatacccaccaaacatctttcatagattatctgtgtcattcggtacatttgtataaggac-agaaaatatatagtcaatggtggaatgccctctggttcttcaggcaccagcatattcaatactatgatcaataatataatcataagaactttgttaattagggtttataaaggtatagacttagaccagttcaagatgatagcatatggagatgatgttattgctagctacccacacaagattgatccaggtttactagcagaagcaggcaaacattatggattgataatgacaccagcagataaaggaaccagctttgttgacaccaattgggaaaatgtaactttcctgaaaagatatttcagagcagatgatcaatatccctttcttatacatccagtaatgccaatgaaggagatacacgagtctattagatggactaaagatcccagaaatacacaggaccatgttaggtctttgtgttatctcgcatggcacaatggagaggaggcttacaatgaattttgtagaaaaattagaagtgtgcccgtgggaagggcgttgacactacctgcatactctagtcttagacgaaaatggttagattcgttttagataactctaattga-aacccaagttgtagttactt----------------tcatttagaggtaaattttggtc-acttggggac------------------------------------------------------------------------------------------------------------------------------
>JX101846.1_Human_enterovirus_68_strain_NYC403_from_USA_complete_genome
-ttaaaaca-gctttggggttgttcccaccccaagggcccacgtggcggctagtactctggtatttcggtacctttg-tacgcctg--ttttatctcccttcccaatgtaacttagaagttttcaaatcgaagctcagtaggtgg-ggcgcaaaccagcgctttcatgagcaagcacttctgtttccccggtgcggttgtatagactgtttccacggttgaaaacaacttatccgttatccgctatagtacttcgagaaacctagtatcacctttggattgttgatgcgttgcgctcagcacactaaccc-gtgtgtagcttgggctgatgagtctggacgtaccccactggtgacagtggtccaggctgcgttggcggcctactcatggt-gaaaaccatgagacgctagacatgaacaaggtgtgaagagtctattgagctactatagagtcctccggcccctgaatgcggctaatcttaaccatggagcaagtgctcacaagccagtgagttgcttgtcgtaacgcgcaagtccgtggcggaaccgactactttgggtgtccgtgtttcac-tttttaccttta----tgactgcttatggtgacaatttaatattgttaccatttagcttgtcagattaatcgcgt---gaaatcctaaa-------tcttatttatcaatttgtatttggatagcttcatttgaaaat------------------------tctaaat------ccattcataaagatgggagctcaagttactagacagcaaactggaacccacgagaatgccaacattgctacaaatggatctcatatcacatacaatcagataaacttttacaaggatagttatgcagcttcagctagcaaacaagatttttcacaggacccgtcaaaatttactgaaccagtggtagaaggcttaaaagcaggggccccagttttgaaatcccctagtgctgaggcatgtggctacagtgatagagtattacaacttaaattaggtaactcagctattgtcactcaggaggcagcaaattactgttgtgcttatggtgaatggcccaattatttaccagatcatgaggcagtagccattgataaacccacacaaccagaaaccgctacagatagattttataccttgaaatcagtcaaatgggaaaccgaaagcacagggtggtggtggaaactacccgatgcactaaataatatgggcatgtttggacagaatgtgcagtatcactatctatacagatctggtttcttaattcatgtgcagtgtaacgccacaaaattccaccagggcgccctactagtagtagcaattccagaacatcagaggggggcgtataacactaatactagtccagggtttactgacatcatgaaaggtgaagaaggaggaacattcagtcacccatatgtccttgacgatgggacatcactagcctgtgcaacaatatttccacatcaatggataaatttgagaactaacaattcagcaacaatagttcttccctggatgaatgctgctccaatggacttcccacttaggcacaatcagtggacgctagcaataataccagtagtaccgtt------gggtacgcgcacagtgtcaagtatggttccaataacagtctcaattgctccaatgtgttgtgagttcaatggactcaggcatgccatcgcgcaaggtgttccaacataccttctaccaggctcgggacaatttctaactactgatgaccatagctctgcgccggttcttccgtgttttaacccgaccccagaaatgcacatcccagggcaagtccgcaacatgctagaagtggttcaagtggagtcaatgatggagattaacaacacagaaaatgcagttggcatgcagcgtctcaaagttgacatatcagtattaacagacgttgatcaactgttattcaacatttcactggacatacaattagatggaccacttagaaacactctagtaggaaacatatctatatattatactcattggtctggatctctagaaatgacatttatgttatgtgggagcttcatggcaacaggaaaattaattttatgttacactcctccaggcgggtcatgcccaacaaccagagagactgccatgctaggtacacatattgtttgggattttggattgcaatccagtgttaccttggtaataccttggattagtggatcccactacaggatgtttaacaatgatgctaagtcaaccaatgccaacgttggttatgttacctgttttatgcaaactaatctaatagtccccagtgaatcctctaacacatgttccttaatagggttcgtagcagcaaaagatgacttttcccttaggttaatgagagatagccctgacattgggcaattagaccacttagatgcggcagaggcagcctaccagatcgagagcatcatcaaaacagcaactgacactgtaaaaagcgagattaacgccgaacttggtgtggtccctagcttaaatgcagttgaaacgggcgcaagttctaacaccgaaccagaggaagccatacaaactcgcacagcgataaatcagcatggtgtgtctgagacattagtggagaattttcttagtagggcagccttagtgtcaaagagaagtttcgagtacaaaaatcacgcctcatctgaggcacaaacagacaagaactttttcaaatggacgattaataccaagtcctttgtccagttaaggagaaagctggaattgttcacataccttagatttgatgctgaagtcaccatactcacaactgtggcagta---agtagcagtaacagtacatacacgggccttcctgacttgacacttcaagcaatgttcgtacccactggtgctcttactccagaaaaacaggattcattccattggcagtcagctagtaatgctagcgtgttcttcaaaatttctgaccccccagccagaatgactataccttttatgtgtattaactcagcatattcagttttttatgatggctttgctggatttgagaaa------aatggtctgtatggaataaatccagctgacaccatcggcaacttatgcgttagaatagtgaatgagcaccagccaattggttttacagtaaccgtcagggtttacatgaagcctaaacacataaaagcatgggcaccgcgaccaccacgaactctgccgtacatgagcattgcaaatgcaaactacaggggtaaagaaagagcaccaaatgcactcaatgccataattggtaatagagatagtgtcaagaccatgcctcacaata------tagtgaccactggcccaggctttggtggggtctttgtagggtctttcaaaataattaactatcacttagctaccacagaagagaggcagtctgctatttatgtagactggcaatcagatgttctggttactcccattgctgctcatggaagacaccagatagcaagatgcaagtgtaatacaggggtttattattgtagacacaaagataaaagttacccagtttgttttgaaggcccagggattcaatggattgaacagaatgaatattacccagcaaggtaccagactaatgtacttctggcagctggtcctgcagaagcaggggattgtggcggtttactagtctgtccacatggggtaattggtcttcttacagcaggagggggtggaattgtagctttcactgacatcaggaatttactatggttagacactgatgctatggaacaaggcattactgattatattcaaaatctcggcaatgcctttggagcaggatttacagaaacaatctctaacaaagctaaggaggtgcaagatatgctaattggagagagctcactattagaaaaattgttgaaagctctaatcaaaattatatcagcactagtgattgtaattagaaattcagaggacttggttacagtcacagccacattagcattgctgggatgccatgattcaccatggagctacttgaaacaaaaagtttgttcatatttaggtattccttatgtacctagacagagtgaatcatggcttaagaagttcacagaagcatgcaatgctctcagaggtttagattggttgtcacaaaagatagataaattcatcaactggcttaaaaacaaaatattaccagaagctagggagaaatatgaatttgtgcaaagactcaaacagttgccagtgatagaaagccaagttagcactattgagcatagctgcccaacaacagaacaacaacaagccttattcaataatgtccaatattattcacactactgtagaaagtatgcaccactttacgcagtggaggcaaagagagtgacagctcttgaaaagaaaataaataactacatccagttcaagtccaaatctcgcattgaaccggtttgtttaataatacatggctctccaggaactggcaaatcagtggcctcaaatttgattgccagggctatcacagaaaagttaggaggggatgtttattccctacccccagatccaaaatattttgatggatataaacagcaaacagtggtccttatggatgatttaatgcaaaatccagatgggaatgacatatctatgttctgccaaatggtctctactgtggactttatacctccaatggctagtttggaagaaaaaggaactctatacaccagtccatttttgatagccactactaatgctggctcaatacatgcaccaactgtctcagactccaaggctttatcacgcagattcaaatttgatgtggacattgaagtcacagattcatacaaagactcaaataaattggacatgtccagagcagtagagatgtgtaaaccagatgactgtgcccccaccaattataaaagatgctgtccgctgatttgtggaaaggccattcaattcagagatcgtagaactaatgcaagatccactatagatatgctagtaactgatatcataaaggagtatagaaccaggaacagtacacaggacaagctggaggctctgttccagggacctccacagttcaaagaggttaaaatttcagtcactccagacacgccagctcctgatgccataaatgatcttctcagatcagtggactctcaagaagttagagattattgccaaaagaaagggtggattgtaatacacccatcaaatgaactacttgtagaaaaacatattagtagggcttttatcactctacaagctattgctacttttgtatcaatagccggtgtagtttatgttatatataaactttttgctggcattcaaggtccatatacaggaattcccaatcctaaacccaaagtaccctctcttagaacagccaaggtgcaagggccagggtttgattttgcacaagccataatgaagaaaaataccgtcattgccaggactgaaaagggtgagtttaccatgttaggtatatatgatagagtagcagtcatccccacacatgcatctgttggagaaaccatttacatcaacgatgtagagactaaagttttggatgcgtgtgcactcagagacttgaccgacacaaacttagagattaccatagtcaaaatggaccgcaaccaaaagtttagagatatcaggcactttctgcccagatatgaggatgattacaatgatgctgtgcttagcgtacacacatcaaaatttccaaacatgtatattccagttggacaagtcaccaattatggcttcttgaacctaggcggtacaccaacacaccgcattttaatgtacaactttccaacacgagctggtcagtgtggtggtgtggtgacaaccacaggtaaggtgatagggatacatgtaggtggaaatggagctcaagggtttgcagcaatgctactccactcttactttactgatacacaaggtgaaatagttagcaatgagaagagtggagtgtgtattaacgcaccagcaaagactaaacttcaacccagtgttttccatcaagtttttgaaggttcaaaggagccagcagttctcaactcaaaagatcctagactcaaaacagattttgaggaagccatcttctcaaaatatacaggtaacaaaattatgttgatggatgagtacatggaagaagcagtggatcattatgtagggtgtctagaaccattagatattagtatagatcccataccccttgaaagtgccatgtatggaatggatggtcttgaagcgttagacctgaccaccagtgcaggattcccttacttactgcaggggaagaagaaaagggatatatttaatagacaaaccagggatactactgaaatgacaaggatgttagaaaaatatggagttgatttaccttttgtaacttttgtaaaagatgaacttagatcaagagaaaaagttgagaaaggaaaatcacgcttaatcgaggccagttccttgaatgactcagttgctatgagggttgctttcggaaatctttacgccacatttcataacaatccaggtacagcaactggtagtgcagttggttgtgatccagatgtattttggtcaaaaatccctattttattaaatggagaaatctttgcttttgattacactggttatgatgctagtttgtcaccagtatggtttgcctgtttaaagaaagttctaattaaattgggttatacccaccaaacatctttcatagattatctgtgtcattcggtacatttgtataaggac-agaaaatatatagtcaatggtggaatgccctctggttcttcaggcaccagcatattcaatactatgatcaataatataatcataagaactttgttaattagggtttataaaggcatagacttagaccagttcaagatgatagcatatggagatgatgttattgctagctacccacacaagattgatccaggtttactagcagaagcaggcaaacattatggattgataatgacaccagcagataaaggaaccagctttgttgacaccaattgggaaaatgtaactttcctgaaaagatatttcagagcagatgatcaatatccctttcttatacatccagtaatgccaatgaaggagatacacgagtctattagatggactaaagatcccagaaacacacaggaccatgttaggtctttgtgttatctcgcatggcacaatggagaggaggcttacaatgaattttgtagaaaaattagaagtgtgcccgtgggaagggcgttgacactacctgcatactctagtcttagacgaaaatggttagattcgttttagacaactctaattga-aacccaagttgtagttactt----------------tcatttagaggtaaattttggtc-acttggggacc-----------------------------------------------------------------------------------------------------------------------------
>KF726085.1_Enterovirus_D68_isolate_BCH895A_complete_genome
-ttaaaaca-gccttggggttgttcccaccccaagggcccacgtggcggctagtactctggtatttcggtacctttg-tacgcctg--ttttatctccctccccaatgtaacttagaagttttcaaatcaaagctcaataggtgg-agcgcaaaccagcgttttcatgagcaagcactcctgtttccccggtgcgattgtatagactgttcccacggttgaaaacaatctatccgttatccgctatagtacttcgagaaacctagtatcacctttggattgttgatgcgttgcgctcagcacactaaccc-gtgtgtagcttgggtcgatgagtctggacataccccactggtgacagtggtccaggctgcgttggcggcctactcatggt-gaaaaccatgagacgctaaacatgaacaaggtgtgaagagtctattgagctactatagagtcctccggcccctgaatgcggctaatcttaaccatggagcaagtgctcacaaaccagtgagttgcttgtcgtaatgcgcaagtccgtggcggaaccgactactttgggtgtccgtgtttcac-tttttactttta----tgactgcttatggtgacaatttgatattgttaccatttagcttgtcaaattaatcacac---aaagccttaaa-------tcttatctatcaatttgcatttggatagcttcattttgaaga-----------------------ttctaaac------ctgttcacaaagatgggggctcaagttactagacaacaaaccggaacccacgagaatgccaacattgccacaaatggatctcatatcacatacaatcagataaatttttacaaggatagttatgcagcttcagctagcaaacaagatttttcacaggatccgtcaaaatttaccgaaccagtggtggaaggtttaaaagcaggggctccagttttgaaatcccctagtgctgaggcgtgtggctacagtgatagagtattacaactcaaattaggcaattcagctattgtcactcaggaagcagcaaactattgttgcgcttatggtgaatggcccaattatttaccagatcatgaggcagtagctattgataaacccacgcaaccagaaactgctacggacaggttctataccttgaaatcagtcaaatgggaaactgaaagcacaggatggtggtggaaactacccgatgcactaaataacataggcatgtttggacagaatgtacagcatcactacctatatagatctggtttcttaattcatgtgcagtgtaacgccacaaaattccatcaaggcgccctattagtggtagcaatcccagaacatcagaggggagcgtataacaccaatactagtccagagtttgctgacatcatgaaaggtgaagaaggaggaacattcagtcacccatatgtccttgacgatgggacatcactagcctgtgcaacaatatttccacatcaatggataaatctgaggactaacaattcagcaacaatagttcttccctggatgaatgctgctccaatggacttcccactcagacacaatcagtggacactagcaataataccagtagtaccact------aggtacgcgtacagtgtcaagtatggttccaataacagtttcaattgctccaatgtgttgtgagtttaatggactcaggcatgccatcactcaaggcgttccaacgtaccttctaccaggctcaggacaatttctaactactgatgatcatagctctgcgccagttctcccgtgtttcaacccaactccagaaatgcacattccagggcaagtccgcaacatgctagaagtggttcaagtggagtcaatgatggagattaacaatacagagagtgcggttggcatgcagcgtctcaaagttgatatatcagtattaacagacgttgatcaattgttattcaacattccactggacatacaattagatgggccacttagaaacactctagtaggaaacatatccagatattatactcattggtctggatctctagaaatgacatttatgttttgtgggagcttcatggcaacagggaaattaatcctgtgctacactcctccaggcgggtcatgcccaacaaccagagagactgccatgttaggtacacatgttgtttgggattttggattacaatccagtgttaccttggtaataccttggatcagtggatcccactacaggatgttcaacaatgatgctaagtcaaccaatgccaacgttggctatgttacctgttttatgcaaaccaatctgatagtccccagtgagtcttctaacacatgttccttaatagggttcgtggcagcaaaagatgacttttccctcaggttaatgagagatagccctgacattcgacaactagagcatttagatgcagcagaggcagcctaccagattgagagtattatcaaaacagcaactgacaccgtgaagagtgaaattaacgccgaacttggcgtggtccccagcttaaatgcagttgaaacaggtgcaagttctaacactgaaccagaggaagccatacaaactcgcacggtgataaatcagcatggtgtatctgagacattagtagagaatttccttagtagggcagccttagtatcaaagagaagtttcgaatacaaaaatcacacctcatctgaagcacgaacagacaagaactttttcaaatggacaattaataccaagtcctttgtccagttgaggagaaagctggaattgttcacatacctcagatttgatgctgaaattaccatactcacgactgtggcagta---ggtagcaataacagtacatacatgggccttcctgacttgacacttcaagtaatgttcgtacctactggtgcccttactccagaaaaacaggattcattccattggcagtcaggtagtaatgctagtgtattctttaaagtttctgaccctccagccagaatgactataccttttatgtgtattaactcagcatactcagttttttatgatggttttgctggatttgagaaa------aatggtctctatggaataaatccagctgataccatcggcaatttatgtgtcagaatagtgaatgaacaccagccaattggtttcacagtaaccgtcagggtttacatgaaacctaaacacataaaagcgtgggcaccgcgaccaccacgaactctgccatatatgagcattgcaaatgcaaactacaggggtaaagaaagagcaccaaatgcgctcaatgccataattggcaatagagagagtgtcaaaaccatgcctcatgatatcaggttagtgaccaatggcccgggcttcggaggggtctttgtagggtctttcaaaataattaactaccacttagctaccacagaagagagacagtcagctatctatgtagactggcaatcagacattctggttactcccattgctgcccatggaagacaccaaatagcaagatgcaagtgtaatacaggggtttattattgcagacacagagatagaagttacccaatttgttttgaaggcccagggattcaatggattgaacaaaatgaatattacccagcaaggtaccagactaatgtacttctggcagctggtcctgcagaagcaggagattgtggcggtttactagtctgtccacatggggtaattggtcttctcacagcagggggggatggaattgtagctttcactgatatcaggaatctattatggctagacactgatgctatggaacaaggcattaccgattatattcaaaatcttggcaatgcctttggagcagggtttacagaaacaatctctaacaaagccaaggaagtgcaagatatgctaattggagagagttcactattagaaaaattattaaaagctctaatcaaaattatatcagcattagtgattgtaattagaaattcagaagacttagttacagtcacagccacattagcattgctaggatgccatgattcaccatggagctacttgaaacaaaaagtgtgttcatatttaggtatcccttacgtacctagacagagtgaatcatggcttaagaagttcactgaagcatgcaatgctctcagaggcttagattggttgtcacaaaagatagataaattcatcaactggcttaaaaacaaaatattaccagaggctagggagaaatatgaatttgtgcaaagactcaaacagttaccggtgatagaaaaccaagttagcactattgagcatagctgcccaacaacagaacaacaacaggccttgtttaataatgtccaatattactcacattactgtagaaagtatgcaccactttacgcagtagaggcaaagagagtgacagctcttgaaaagaaaataaataactacatccagttcaagtccaaatctcgcattgaaccggtttgtttaataatacatggctctccaggaactggcaaatcagtagcttcaaacttgattgccagggctatcacagaaaagttaggaggagatgtttactccctacccccagacccaaaatattttgatgggtataaacagcaaacagtggtccttatggatgatttaatgcaaaatccagatgggaatgatatatctatgttctgccaaatggtctctactgtggactttatacctccaatggctagtttagaagaaaaaggaactctatacaccagtccatttttgatagctaccaccaatgctggctcaatacatgcaccaactgtctcagactccaaagctttgtcacgcagattcaaattcgatgtggacattgaagtcacagattcatacaaagactcaaataaattagacatgtcaaaagcagtagaaatgtgtaaaccagatgactgtgctcccactaattataagagatgctgtccgttgatttgtggaaaggccattcaatttagagatcgtagaactaatgcaaggtccaatatagatatgctagtaactgatatcattaaggagtatagaattaggaacagtacacaagataaactggaggctctgttccagggacctccacagtttaaagagatcaaaatttcaattactccagacacaccagctcctgatgccataaatgatcttctcaggtcagtagattctcaagaagttagggattattgccaaaagaaagggtggattgtaatacacccatcaaatgaactacttgtggaaaaacatataagcagagcttttatcactctacaagccatcgctacctttgtatcaatagctggtgtggtttatgttatatataaactttttgctggtatccaaggcccttatacaggaattcccaatcctaaacccaaagtaccctctcttagaacggctaaggtgcaagggccagggtttgattttgcacaagccataatgaagaaaaacaccgtcattgccaggactgaaaagggtgagttcaccatgttgggcatacatgatagagtggcagttatccccacacatgcatctgttggagaaaccatttacatcaacgatgtagagactagagttttggatgcgtgtgctctcagagacttgaccgacacaaacttagagattaccatagtcaaactggatcgcaaccaaaagtttagagatatcagacattttctgcccagatacgaggatgattataatgacgctgtgcttagcgtgcatacatcaaaattcccaaatatgtatatcccagttgggcaagtcaccaattatggcttcctaaacctaggcggtacaccaacacaccgcattttgatgtataactttccaacaagagctggtcagtgtggtggtgtagtgacaaccacgggtaaggtgatagggatacatgtaggtggaaatggagctcaagggtttgcggcaatgctactccactcttactttactgatacacaaggtgaaatagttagcaatgagaaaagtggagtgtgtattaacgcaccagcaaaaactaaactccaacccagtgtcttccatcaagtttttgaaggttcaaaagaaccagcagttctcaattcaaaagatcctaggcttaagacagattttgaggaagccatcttctcaaaatatacaggtaacaaaatcatgttgatggatgagtacatggaagaagcagtggatcattatgtgggatgtttagaaccattagatattagtatagatcctataccccttgaaagtgccatgtatgggatggatggtctcgaagcattagacctaaccaccagtgcaggattcccttacttgctgcagggaaagaagaaaagggatatattcaatagacaaaccagggacactactgaaatgacaaggatgttagaaaaatatggagttgatctaccttttgtaacttttgtaaaagatgaacttagatcaagagaaaaagttgaaaaaggaaagtcacgtttaattgaagccagttccttgaatgattcagttgctatgagggttgcttttggaaatctttacgctacatttcatagcaacccaggcacagcaactggtagtgcagttggttgtgatccagatatattttggtcaaaaatccctgttttattggatggagaaatctttgcttttgattacactggctatgatgctagcttgtcaccagtatggtttgcctgtttaaagaaagttctaattaaattaggttacacccatcaaacatctttcatagattatctgtgccattcggtacatttgtataaagac-agaaaatatatagtcaatggtggaatgccctctggttcttcaggcaccagcatattcaacacaatgatcaataatataatcataagaactttgttaatcagggtttataaaggcatagacttagaccagttcaagatgatagcatatggagatgatgttattgctagttacccacacaagattgatccaggtttactagcagaagcaggcaaacattatggattagtaatgacaccagcagacaaaggaaccagctttgttgacactaattgggagaatgttactttcctgaaaagacactttagagcagatgatcaatatccctttcttatacatccagtaatgccaatgaaggagatacatgaatccattagatggactaaagaccccagaaatacacaggaccatgttaggtctttgtgttatctcgcatggcataacggagaggaggcttacaatgaattttgtagaaaaattagaagtgtgcccgtgggaagggcattgacactacctgcatactctagtcttagacgaaaatggttagattcgttctagacaactctaattga-aacccaagttatagttactt----------------tcgcttagaggtaaattttggtc-acttggggacc-----------------------------------------------------------------------------------------------------------------------------
>KM851225.1_Enterovirus_D68_strain_US/MO/14-18947_partial_genome
---aaaaca-gccttggggttgttcccactccaagggcccacgtggcggctagtactctggtacttcggtacctttg-tacgcctg--ttttatctcccttcccaatgtaacttagaagttcttaaatcaatgctcaataggtgg-ggcgcaaaccagcgctctcatgagcaagcactcctgtctccccggtgaggttgtataaactgttcccacggttgaaaacaacctatccgttatccgctatagtacttcgagaaacctagtaccacctttggattgttgacgcgttgcgctcagcacactaaccc-gtgtgtagcttgggtcgatgagtctggacatacctcactggcgacagtggtccaggctgcgttggcggcctactcatggt-gaaagccatgagacgctagacatgaacaaggtgtgaagagtctattgagctactatagagtcctccggcccctgaatgcggctaatcctaaccatggagcaagtgctcacaggccagtgagttgcttgtcgtaatgcgcaagtccgtggcggaaccgactactttgggtgtccgtgtttcac-tttttactttta----tgactgcttatggtgacaatttgatattgttaccatttagcttgtcaaatcaattgcaa---aagatcctaaa-------tcttatttatcaacttgcatcttgataactttaatttgaaaa------------------------ttt-----------------taacaatgggagctcaggttactagacaacaaactggcactcatgaaaatgccaacattgccacaaatggatctcatatcacatacaatcagataaacttttacaaggatagctatgcggcttcagccagcaagcaggatttttcacaggacccatcaaaattcactgaaccagtagtggaaggtttaaaagcaggggcgccagttttgaaatctcctagtgctgaggcatgtggctacagtgatagagtattacagctcaaattaggaaattcagctattgtcacccaggaagcagcgaactactgctgcgcttatggtgaatggcccaattacttaccagaccatgaagcagtagccattgataaacctacacaaccagaaactgctacagatagattctacactttgaaatcagtcaaatgggaaactggaagcacaggatggtggtggaaactacccgatgcactgaataatataggcatgtttggacagaatgtgcagcatcactacctatatagatctggtttcttgattcatgtgcagtgtaatgccacaaaattccatcaaggtgccttattagtggtagcaattccagaacatcagaggggagcgcacaacaccaacactagcccagggtttgatgatataatgaaaggtgaagaaggagggaccttcaatcatccatatgtccttgatgatggaacatcattggcttgtgcgacgatatttccacatcagtggataaatctgagaaccaacaattcagcaacaattgttcttccctggatgaatgctgctccaatggatttcccacttagacataatcagtggacgctagcaataataccagtggtgccatt------aggcacgcgtacaacatcaagtatggtcccaataacagtttcaatcgctccaatgtgttgtgagtttaatggacttagacacgccattactcaaggtgtcccaacataccttttaccaggctcgggacaattcctaacaactgatgatcatagctctgcaccagctctcccgtgtttcaacccaactccagaaatgcatatcccagggcaggtccgtaacatgctagaagtggtccaagtggaatcaatgatggagattaataacacagaaagtgcagttggcatggagcgtcttaaggttgatatatcagcattgacagatgtcgatcaattgttattcaacattccactggacatacagttggatgggccacttagaaacactttagtaggaaacatatctagatattacactcattggtctggatccctagaaatgacgtttatgttttgtggcagcttcatggcagcgggaaaattaatcctgtgctatactcctccaggtggatcatgcccgacaaccagagagaccgccatgttaggtacacatattgtttgggattttggattacaatctagtgtaaccctgataataccttggattagtggatcccactacaggatgtttaataatgatgctaagtcaactaatgccaacgttggctatgtcacttgttttatgcagaccaatctgatagtccctagtgaatcctctgacacgtgttccttgatagggttcatagcagcaaaagatgatttctccctcagattaatgagagacagccctgacattggacaactagaccatttacatgcagcagaggcagcctaccagatcgagagcatcatcaaaacagcgaccgacactgtgaaaagtgagattaatgctgaacttggtgtggtccctagcttaaatgcagttgaaacaggtgcaacttctaacactgaaccagaagaagccatacaaactcgcacagtgataaatcagcacggtgtatccgagactctagtggagaattttctcagtagagcagctttggtatcaaagagaagttttgaatacaaagatcatacttcgtctacagcacgagcagacaagaactttttcaaatggacaattaacaccagatcctttgtacagttaagaagaaaattagaattattcacataccttagatttgatgctgagatcactatactcacaactgtagcagtgaatggtagtggtaataatacatacgtgggtcttcctgacttgacacttcaagcaatgtttgtacccactggtgctcttaccccagaaaagcaggactcattccactggcagtcaggcagtaatgctagtgtattctttaaaatctccgaccccccagccagaataaccataccttttatgtgcattaactcagcatactcagttttttatgatggctttgccggatttgagaaa------aacggtctgtatggaataaatccagctgacactattggtaacttatgtgttagaatagtgaatgaacaccaaccagttggtttcacagtgaccgttagggtttacatgaagcctaaacacataaaagcatgggcaccacgaccaccacgaactctgccatatatgagtattgcaaatgcaaattacaaaggtaaagaaagagcaccaaatgcgctcagtgctataattggcaatagagacagtgtcaaaaccatgcctcataata------tagtgaacactggtccaggcttcggaggagtttttgtagggtcttttaaaataatcaactatcacttggccactacagaagagagacagtcagctatctatgtggattggcaatcagacgtcttggttacccccattgctgctcatggaaggcaccaaatagcaagatgcaagtgcaacacaggggtttactattgtaggcacaaaaacagaagttacccgatttgctttgaaggcccagggattcaatggattgaacaaaatgaatattacccagcaaggtaccagaccaatgtacttttggcagttggtcctgcggaagcaggagattgcggtggtttactagtttgtccacatggggtaatcggtcttcttacagcaggagggggtggaattgtagctttcactgatatcaggaatttgctatggttagatactgatgctatggaacaaggcattactgattatattcaaaatcttggtaatgcctttggagcaggatttacagaaacaatctctaataaagccaaggaagtgcaagatatgctaattggagagagttcactattagaaaaattgttaaaagctctaatcaaaatcatatcagcattagtaattgtaatcagaaactcagaagatttagtcacagtcacagccacactagcattgttgggatgccatgattcaccatggagctacttgaaacagaaggtatgttcatacttaggtattccttatgtacctagacagggtgaatcgtggcttaagaaattcacagaggcatgcaatgctcttagaggtctggattggctatcgcaaaagatagataaattcatcaactggcttaaaaccaaaatattaccagaagctagggagaaatatgaatttgtgcaaaggctcaaacagttaccggtgatagaaaaccaagttagtacaatcgagcatagctgcccaacaacagaacaacaacaagccttattcaacaacgtccaatactattcacactactgtagaaagtacgcaccactttacgcagtggaagcaaagagggtagtagctcttgaaaagaaaataaacaactacatccagttcaagtccaaatctcgcattgaaccggtttgtttaataatacatggctctccaggaactggcaagtcagtggcttcaaatttaattgccagggctatcacagagaaattgggaggggacatttattccttgcctccagaccctaaatattttgatggatacaaacagcaaacagtggtcctcatggatgatttaatgcaaaatccagatgggaatgacatatctatgttctgccaaatggtctccactgtagatttcatacccccaatggctagtttggaggaaaaaggaactctatacaccagtccatttttaatagctactaccaatgctggctcaatacatgcaccaactgtatcagactcaaaggctttgtcacgcagatttaaatttgacgtggacattgaagtcacagattcatacaaggactcaaataaattggatatgtcaagggcagtcgagatgtgcaaaccagacggctgtgcccccacgaattacaaaagatgctgcccattgatctgtggaaaggctatccaattcagagatcgcagaactaatgcaagatccactattgatatgctagtaactgatattataaaggaatatagaaccagaaacagtacacaggataagctggaagctctgtttcaggggcctccacagtttaaagagatcaaaatttcagtcaccccagatacaccagctcctgatgctataaatgaccttcttaggtcagtggattctcaagaagttagggattattgccaaaagaaaggatggattgtagtacacccatcaaatgagctaatagtagaaaaacacattagtagagcttttattactctacaagccattgccacctttgtatcaatagctggtgtagtttatgttatatacaaactttttgctggcattcagggtccatacacaggaatccccaatcctaaacctaaagtaccctctctcagaacagctaaagtgcaaggaccagggttcgattttgcacaagccataatgaagaaaaataccgtcattgcaaggactgaaaagggtgagttcaccatgctgggtgtatatgatagggtagcggtcatccccacacacgcatctgttggagaaaccatttacattaatgatgtagagactaaagttttagatgcgtgtgcacttagagacttgactgatacaaacttagagataaccatagtcaaattagaccgtaatcaaaaatttagagatatcagacattttctgcccagatatgaggatgattacaatgacgctgtgcttagcgtacatacatcaaaattcccaaatatgtatatcccagttggacaagtcaccaattatggcttcttgaacctaggtggtacaccgacgcaccgcattttaatgtataacttcccaacaagagctggccagtgtggtggtgtggtgacaactacaggtaaggtgataggaatacatgtaggtggaaatggagctcaaggatttgcagcaatgctactacactcttacttttccgatacacaaggtgagatagttagtagtgaaaagagtggggtgtgcattaacgcaccggcaaagactaaactccaacctagtgttttccatcaagtttttgaaggttcaaaggaaccagcagttctcaatccaaaagatcctaggcttaaaacagatttcgaggaggccattttctcaaagtacacaggtaacaaaattatgttaatggatgagtacatggaagaggcagtggatcattatgtggggtgtttagaaccattagacatcagtgtggatcccatacccctggaaagtgccatgtatggaatggatggccttgaggcattagacttaactactagtgcaggattcccttacttactacaagggaagaagaaaagggatatatttaatagacatactagagacaccagtgaaatgacaaaaatgttagagaaatatggagttgacctaccttttgtaacctttgtaaaagatgagcttagatcaagagaaaaagttgaaaaagggaaatcacgcctgattgaggccagttccttgaatgactcagttgctatgagagttgcctttggaaacctttacgccacatttcacaacaatccaggtacagcaactggtagtgcagttggttgtgatccagatatattttggtcaaaaatccctattttgttagatggagaaatctttgcttttgactacactggttatgatgctagtttgtcaccagtgtggtttgcctgtttaaagaaagttctaattaagttaggttacacacatcaaacgtcttttatagattatttgtgtcattcagtacatttatataaagac-aaaaaatacatagttaatggtggaatgccctctggttcttcaggcaccagcatattcaacactatgatcaacaatataatcataagaactttattaattagggtttacaaaggcatagacctggaccagttcaaaatgattgcctatggggatgatgttattgctagctacccacataagattgatccaggtttgctggcagaagcaggtaaacagtatggattagtaatgacaccagcagacaaaggaaccagttttattgacacaaattgggaaaatgtaactttcttaaaaagatatttcagagcagatgatcaatacccctttctcatacatccagtgatgccaatgaaagagatacatgaatctattagatggactaaagatcccagaaacacacaggatcatgttaggtctttgtgctacctcgcatggcataatggagaggaggcttataatgaattttgcagaaaaatcagaagtgtgcctgtgggaagagcattgacactacctgcatactctagtcttagacggaaatggttagattcgttctagacaactctaattga-aacccaagttatagttactt----------------tcatttagaggtaaattttgtttaattgggaacc------------------------------------------------------------------------------------------------------------------------------
>KM851226.1_Enterovirus_D68_strain_US/MO/14-18948_partial_genome
----------------------------------------------------------------------------------------------------------------------------aaatcaatgctcaataggggg-ggcgcaaaccagcgctctcatgagcaagcactcctgtctccccggtgaggttgtataaactgttcccacggttgaaaacaacctatccgttatccgctatagtacttcgagaaacctagtaccacctttggattgttgacgcgttgcgctcagcacactaaccc-gtgtgtagcttgggtcgatgagtctggacacacctcactggcgacagtggtccaggctgcgttggcggcctactcatggt-gaaagccatgagacgctagacatgaacaaggtgtgaagagtctattgagctactatagagtactccggcccctgaatgcggctaatcctaaccatggagcaagtgctcacaggccagtgagttgcttgtcgtaatgcgcaagtccgtggcggaaccgactactttgggtgtccgtgtttcac-tttttactttta----tgactgcttatggtgacaatttgatattgttaccatttagcttgtcaaatcaattgcaa---aagatcctaaa-------tcttatttgtcaacttgcatcttgataactttaatttgaaaa------------------------ttt-----------------taacaatgggagctcaggttactagacaacaaactggcactcatgaaaatgccaacattgccacaaatggatctcatatcacatacaatcagataaacttttacaaggatagttatgcggcttcagccagcaagcaggatttttcacaggacccatcaaaattcactgaaccagtagtggaaggtttaaaagcaggggcgccagttttgaaatctcctagtgctgaggcatgtggctacagtgatagagtattacagctcaaattaggaaattcagctattgtcacccaggaagcagcgaactactgctgcgcttatggtgaatggcccaattacttaccagaccatgaagcagtagccattgataaacctacacaaccagaaactgctacagatagattctacactttgaaatcagtcaaatgggaaactggaagcacaggatggtggtggaaactacccgatgcactaaataatataggcatgtttggacagaatgtacagcatcactacctatatagatctggtttcttgattcatgtgcagtgtaatgccacaaaattccatcaaggtgccttattggtggtagcaattccagaacatcagaggggagcacacaacaccaacactagtccagggtttgatgatataatgaaaggtgaagaaggagggaccttcaatcatccatatgtccttgatgatggaacatcattggcttgtgcgacgatatttccacatcagtggataaatctgagaaccaacaattcagcaacaattgttcttccctggatgaatgctgctccaatggatttcccacttagacataatcagtggacgctagcaataataccagtggtgccatt------aggcacgcgtacaacatcaagtatggtcccaataacagtttcaatcgctccaatgtgttgtgagtttaatggacttagacacgccattactcaaggtgtcccaacataccttttaccaggctcgggacaattcctaacaactgatgatcatagctctgcaccagctctcccgtgtttcaacccaactccagaaatgcatatcccagggcaggtccgtaacatgctagaagtggtccaagtggaatcaatgatggagattaataacacagaaagtgcagttggcatggagcgtcttaaggttgatatatcagcattgacagatgtcgatcaattgttattcaacattccactggacatacagttggatgggccacttagaaacactttagtaggaaacatatctagatattacactcattggtctggatccctagaaatgacgtttatgttttgtggcagcttcatggcaacgggaaaattaatcctgtgctatactcctccaggtggatcatgcccgacaaccagagagaccgccatgttaggtacacatattgtttgggattttggattacaatctagtgtaaccctgataataccttggattagtggatcccactacaggatgtttaataatgatgctaagtcaactaatgccaacgttggctatgtcacttgttttatgcagaccaatctgatagtccccagtgaatcctctgacacgtgttccttgatagggttcatagcagcaaaagatgatttctccctcagattaatgagagacagccctgacattggacagctagaccatttacatgcagcagaggcagcctaccagatcgagagcatcatcagaacagcaaccgacactgtgaaaagtgagattaatgctgaacttggtgtggtccctagcttaaatgcagttgaaacaggtgcaacttctaacactgaaccagaagaagccatacaaactcgcacagtgataaatcagcacggtgtatccgagactctagtggagaattttctcagtagagcagctttggtatcaaagagaagttttgaatacaaagatcatacttcgtctgcagcacaagcagacaagaactttttcaaatggacaattaacaccagatcctttgtacagttaagaagaaaattagaattattcacataccttagatttgatgctgagatcactatactcacaactgtagcagtgaatggtagtagtaataatacatacgtgggtcttcctgacttgacacttcaagcaatgtttgtacccactggtgctcttaccccagaaaagcaggactcattccactggcagtcaggcagtaatgctagtgtattctttaaaatctctgatcccccagccagaataaccataccttttatgtgcattaactcagcatactcagttttttatgatggctttgccggatttgagaaa------aacggtctgtatggaataaatccagctgacactattggtaacttatgtgttagaatagtgaatgaacaccaaccagttggtttcacagtgaccgttagggtttacatgaagcctaaacacataaaagcatgggcaccacgaccaccacgaactctgccatatatgagtattgcaaatgcaaattacaaaggtaaagaaagagcaccaaatgcgctcagtgctataattggcaatagagacagtgttaaaaccatgcctcataata------tagtgaacactggtccaggcttcggaggagtttttgtagggtctttcaaaataatcaactatcacttggccactgcagaagagagacagtcagctatctatgtggattggcaatcagacgtcttggttacccccattgctgctcatggaaggcaccaaatagcaagatgcaagtgcaacacaggggtttactattgtaggcacaaaaacagaagttacccgatttgctttgaaggcccagggattcaatggattgaacaaaatgaatattacccagcaagataccagaccaatgtacttctggcagttggtcctgcggaagcaggagattgcggtggtttactagtttgtccacatggggtaatcggtcttcttacagcaggagggggtggaattgtagctttcactgatatcaggaatttgctatggttagatactgatgctatggaacaaggcattactgattacattcaaaatcttggcaatgcctttggagcaggatttacagaaacaatctctaataaagccaaggaagtgcaagatatgctaattggagagagttcactattagaaaaattgttaaaagctctaatcaaaatcatatcagcattagtaattgtaatcagaaactcagaagatttagtcacagtcacagccacactagcattgttgggatgccatgattcaccatggagctacttgaaacagaaggtatgttcatacttaggtattccttatgttcctagacagggagaatcatggcttaagaagttcacagaggcatgcaatgctcttagaggtctggattggctatcgcaaaagatagataaattcatcaactggcttaaaaccaaaatattaccagaagctagggagaaatatgaatttgtgcaaaggctcaaacagttaccggtgatagaaaaccaagttagtacaatcgagcatagctgcccaacaacagaacaacaacaggccttattcaacaacgtccaatactattcacactactgtagaaagtacgcaccgctttacgcagtggaagcaaagagggtagtagctcttgaaaagaaaataaacaactacatccagttcaagtccaaatctcgcattgaaccggtttgtttaataatacatggctctccaggaactggcaagtcagtggcttcaaatttaattgccagggctatcacagagaaattggggggggacatttattccttgcctccagaccctaaatattttgatggatacaaacagcaaacagtggtcctcatggatgatttaatgcaaaatccagatgggaatgacatatctatgttctgccaaatggtctccactgtagatttcatacccccaatggctagtttggaggaaaaaggaactctatacaccagtccatttttgatagctactaccaatgctggctcaatacatgcaccaactgtatcagactcaaaggctttgtcacgcagatttaaatttgacgtggacattgaagtcacagattcatacaaggactcaaataaattggatatgtcaagggcagtcgagatgtgcaaaccagacggctgtgcccccaccaattacaaaagatgctgcccattgatctgtggaaaggctatccaattcagagatcgcagaactaatgcaagatccactattgatatgctagtaactgatattataaaggaatatagaaccagaaacagtacacaggataagttggaagctctgtttcaggggcctccacagtttaaagagatcaaaatttcagtcaccccagatacaccagctcctgatgctataaatgaccttcttaggtcagtggattctcaagaagttagggattattgccaaaagaaaggatggattgtagtacacccatcaaatgagctaatagtagaaaaacacattagtagagcttttattactctacaagccattgccacctttgtatcaatagctggtgtagtttatgttatatacaaactttttgctggcattcagggtccatacacaggaatccccaatcctaaacctaaagtaccctctctcagaacagctaaagtgcaaggaccagggttcgattttgcacaagccataatgaagaaaaataccgtcattgcaaggactgaaaagggtgagttcaccatgctgggtgtatatgatagggtagcggtcatccccacacacgcatctgttggagaaaccatttacattaatgatgtagagactaaagttttagatgcgtgtgcacttagagacttgactgatacaaacctagaaataaccatagttaaattagaccgtaatcaaaaatttagagatatcagacattttctgcccagatatgaggatgattacaatgacgctgtgcttagcgtacatacatcaaaattcccaaatatgtatatcccagttggacaagtcaccaattatggcttcttgaacctaggtggtacaccgacgcaccgcattttaatgtataatttcccaacaagagctggccagtgtggtggtgtggtgacaactacaggtaaggtgataggaatacatgtaggtggaaatggagctcaaggatttgcagcaatgctactacactcttactttaccgatacacaaggtgagatagttagtagtgaaaagagtggggtgtgcattaacgcaccggcaaagactaaactccaacccagtgttttccatcaagtttttgaaggtacaaaagaaccagcagttctcaatccaaaagatcctaggcttaaaacagatttcgaggaggccattttctcaaagtacacaggtaacaaaattatgttaatggatgagtacatggaagaggcagtggatcattatgtggggtgtttagaaccattagacatcagtgtggatcccatacccctggaaagtgccatgtatggaatggatggccttgaggcattagacttaactaccagcgcaggattcccttacttactacaagggaagaagaaaagggatatatttaatagacatactagagacaccagtgaaatgacaaagatgttagagaaatatggagttgacctaccttttgtaacctttgtaaaagatgagcttagatcaagagaaaaagttgaaaaagggaaatcacgcctgattgaggccagttccttgaatgactcagttgctatgagagttgcctttggaaacctttacgccacatttcacaacaatccaggtacagcaactggtagtgcagttggttgtgatccagatatattttggtcaaaaatccctattttgttagatggagaaatctttgcttttgactacactggttatgatgctagtttgtcaccagtgtggtttgcctgtttaaagaaagttctaattaagttaggttacacacatcaaacgtcttttatagattatttgtgtcattcagtacatttatataaggac-aaaaaatacatagttaatggtggaatgccctctggttcttcaggcaccagcatattcaacactatgatcaacaatataatcataagaactttattaattagggtttacaaaggcatagacctggaccagttcaaaatgattgcctatggggatgatgttattgctagctacccacataagattgatccaggtttgctggcagaagcaggtaaacagtatggattagtaatgacaccagcagacaaaggaaccagttttattgacacaaattgggaaaatgtaactttcttaaaaagatatttcagagcagatgatcaatacccctttctcgtacatccagtgatgccaatgaaagagatacatgaatctattagatggactaaagatcccagaaacacacaggatcatgttaggtctttgtgctacctcgcatggcataatggagaggaggcttataatgaattttgcagaaaaatcagaagtgtgcctgtgggaagagcattgacactacctgcatactctagtcttagacggaaatggttagattcgttctagacaactctaattga-aacccaagttatagttactt----------------tcatttagaggtaaattttcgtttaattgggaacc-----------------------------------------------------------------------------------------------------------------------------
>KM851227.1_Enterovirus_D68_strain_US/MO/14-18949_partial_genome
-------------------------ccactccaagggcccacgtggcggctagtactctggtacttcggtacctttg-tacgcctg--ttttatctcccttcccaatgtaatttagaagttcttaaatcaatgctcaataggggg-ggcgcaaaccagcgctctcatgagcaagcactcctgtctccccggtgaggttgtataaactgttcccacggttgaaaacaacctatccgttatccgctatagtacttcgagaaacctagtaccacctttggattgttgacgcgttgcgctcagcacactaaccc-gtgtgtagcttgggtcgatgagtctggacatacctcactggcgacagtggtccaggctgcgttggcggcctactcatggt-gaaagccatgagacgctagacatgaacaaggtgtgaagagtctattgagctactatagagtcctccggcccctgaatgcggctaatcctaaccatggagcaagtgctcacaggccagtgagttgcttgtcgtaatgcgcaagtccgtggcggaaccgactactttgggtgtccgtgtttcac-tttttactttta----tgactgcttatggtgacaatttgatattgttaccatttagcttgtcaaatcaattgcaa---aagatcctaac-------tcttatttatcaacttgcatcttgataactttaatttgaaaa------------------------ttt-----------------taacaatgggagctcaggttaccagacaacaaactggcactcatgaaaatgccaacattgccacaaatggatctcatatcacatacaatcagataaacttttacaaggatagttatgcggcttcagccagcaagcaggatttttcacaggacccatcaaaattcactgaaccagtagtggaaggtttaaaagcaggggcgccagttttgaaatctcctagtgctgaggcatgtggctacagtgatagagtattacagctcaaattaggaaattcagctattgtcacccaggaagcagcgaactactgctgcgcttatggtgaatggcccaattacttaccagaccatgaagcagtagccattgataaacctacacaaccagaaactgctacagatagattctacactttgaaatcagtcaaatgggaaactggaagcacaggatggtggtggaaactacccgatgcactaaataatataggcatgtttggacagaatgtacagcatcactacctatatagatctggtttcttgattcatgtgcagtgtaatgccacaaaattccatcaaggtgccttattagtggtagcaattccagaacatcagaggggagcgcacaacaccaacactagcccagggtttgatgatataatgaaaggtgaagaaggagggaccttcaatcatccgtatgtccttgatgatggaacatcattggcttgtgcgacgatatttccacatcagtggataaatctgagaaccaacaattcagcaacaattgttcttccctggatgaatgctgctccaatggatttcccactcagacataatcagtggacgctagcaataataccagtggtgccatt------aggcacgcgtacaacatcaagtatggtcccaataacagtttcaatcgctccaatgtgttgtgagtttaatggacttagacacgccattactcaaggtgtcccaacataccttttaccaggctcgggacaattcctaacaactgatgatcatagctctgcaccagctctcccgtgtttcaacccaactccagaaatgcatatcccagggcaggtccgtaacatgctagaagtggtccaagtggaatcaatgatggagattaataacacagaaagtgcagttggcatggagcgtcttaaggttgatatatcagcattgacagatgtcgatcaattgttattcaacattccactggacgtacagttggatgggccacttagaaacactttagtaggaaacatatctagatattacactcattggtctggatccctagaaatgacttttatgttttgtggcagcttcatggcaacgggaaaattaatcctgtgctatactcctccaggtggatcatgcccgacaaccagagagaccgccatgttaggtacacatattgtttgggattttggattacaatctagtgtaaccctgataataccttggattagtggatcccactacaggatgtttaataatgatgctaagtcaactaatgccaacgttggctatgtcacttgttttatgcagaccaatctgatagtccccagtgaatcctctgacacgtgttccttgatagggttcatagcagcaaaagatgatttctccctcagattaatgagagacagccctgacattggacaactagaccatttacatgcagcagaggcagcctaccagatcgagagcatcatcaaaacagcaactgacactgtgaaaagtgagattaatgctgaacttggtgtggtccctagcttaaatgcagttgaaacaggtgcaacttctaacactgaaccagaagaagccatacaaactcgcacagtgataaatcagcacggtgtatccgagactctagtggagaattttctcagtagagcagctttggtatcaaagagaagttttgaatacaaagatcatacttcgtctgcagcacaagcagacaagaactttttcaaatggacaattaacaccagatcctttgtacagttaagaagaaaattagaattattcacataccttagatttgatgctgagatcactatactcacgactgtagcagtgaatggtagtagtaataatacatacgcgggtcttcctgacttgacacttcaagcaatgtttgtacccactggtgctcttaccccagaaaagcaggactcattccactggcagtcaggcagtaatgctagtgtattctttaaaatctctgaccccccagccagaataaccataccttttatgtgcattaactcagcatactcagttttttatgatggctttgccggatttgagaaa------aacggtctgtatggaataaatccagctgatactattggtaacttatgtgttagaatagtgaatgaacaccaaccagttggtttcacagtgaccgttagggtttacatgaagcctaaacacataaaagcatgggcaccacgaccaccacgaactctgccatatatgagtattgcaaatgcaaattacaaaggtagagaaagagcaccaaatgcgctcagtgctataattggcaatagagacagtgtcaaaaccatgcctcataata------tagtgaacactggtccaggcttcggaggagtttttgtagggtctttcaaaataatcaactatcacttggccactgcagaagagagacagtcagctatctatgtggattggcaatcagacgtcttggttacccccattgctgctcatggaaggcaccaaatagcaagatgcaagtgcaacacaggggtttactattgtaggcacaaaaacagaagttacccgatttgctttgaaggcccagggattcaatggattgaacaaaatgaatattacccagcaaggtaccagaccaatgtacttttggcagttggtcctgcggaagcaggagattgcggtggtttactagtttgtccacatggggtaatcggtcttcttacagcaggagggggtggaattgtagctttcactgatatcaggaatttgctatggttagatactgatgctatggaacaaggcattactgattatattcaaaatcttggtaatgcctttggagcaggatttacagaaacaatctctaataaagccaaggaagtgcaagatatgctaattggagagagttcactattagaaaaattgttaaaagctctaatcaaaatcatatcagcattagtaattgtaatcagaaactcagaagatttagtcacagtcacagccacactagcattgttgggatgccatgattcaccatggagctacttgaaacagaaggtatgttcatacttaggtattccttatgtacctagacagggtgaatcgtggctcaagaagttcacagaggcatgcaatgctcttagaggtctggattggctatcgcaaaagatagataaattcatcaactggcttaaaaccaaaatattaccagaagctagggagaaatatgaatttgtgcaaaggctcaaacagttaccggtgatagaaaaccaagttagtacaatcgagcatagctgcccaacaacagaacaacaacaggccttattcaacaacgtccaatactattcacactactgtagaaagtacgcaccactttacgcagtggaagcaaagagggtagtagctcttgaaaagaaaataaacaactacatccagttcaagtccaaatctcgcattgaaccggtttgtttaataatacatggctctccaggaactggcaagtcagtggcttcaaatttaattgccagggctatcacagagaaattggggggggacatttattccttgcctccagaccctaaatattttgatggatacaaacagcaaacagtggtcctcatggatgatttaatgcaaaatccagatgggaacgacatatctatgttctgccaaatggtctccactgtagatttcatacccccaatggctagtttggaggaaaaaggaactctatacaccagtccatttttaatagctactaccaatgctggctcaatacatgcaccaactgtatcagactcaaaggctttgtcacgcagatttaaatttgacgtggacattgaagtcacagattcatacaaggattcaaataaattggatatgtcaagggcagtcgagatgtgcaaaccagacggctgtgcccccaccaattacaaaagatgctgcccattgatctgtggaaaggctatccaattcagagatcgcagaactaatgcaagatccactattgatatgctagtaactgatattataaaggagtatagaaccagaaacagtacacaggataagctggaagctctgtttcaggggcctccacagtttaaagagatcaaaatttcagtcaccccagatacaccagctcctgatgctataaatgaccttcttaggtcagtggattctcaagaagttagggattattgccaaaagaaaggatggattgtagtacacccatcaaatgagctaatagtagaaaaacacattagtagagcttttattactctacaagccattgccacctttgtatcaatagctggtgtagtttatgttatatacaaactttttgctggcattcagggtccatacacaggaatccccaatcctaaacctaaagtaccctctctcagaacagctaaagtgcaaggaccagggttcgattttgcacaagccataatgaagaaaaataccgtcattgcaaggactgaaaagggtgagttcaccatgctgggtgtatatgatagggtagcggtcatccccacacacgcatctgttggagaaaccatttacattaatgatgtagagactaaagttttagatgcgtgtgcacttagagacttgactgatacaaacttagagataaccatagtcaaattagaccgtaaccaaaaatttagagatatcagacattttctgcccagatatgaggatgattacaatgacgctgtgcttagcgtacatacatcaaaattcccaaatatgtatatcccagttggacaagtcaccaattatggtttcttgaacctaggtggtacaccgacgcaccgcattttaatgtataacttcccaacaagagctggccagtgtggtggtgtggtgacaactacaggtaaggtgataggaatacatgtaggtggaaatggagctcaaggatttgcagcaatgctactacactcttactttaccgatacacaaggtgagatagttagtagtgaaaagagtggggtgtgcattaacgcaccggcaaagactaaactccaacccagtgttttccatcaagtttttgaaggttcaaaggaaccagcagttctcaatccaaaagatcctaggcttaaaacagatttcgaggaggccattttctcaaagtacacaggtaacaaaatcatgttaatggatgagtacatggaagaggcagtggatcattatgtggggtgtttagaaccattagacatcagtgtggatcccatacccctggaaagtgccatgtatggaatggatggccttgaggcattagacttaactaccagtgcaggattcccttacttactacaagggaagaagaaaagggatatatttaatagacatactagagacaccagtgaaatgacaaaaatgttagagaaatatggagttgacctaccttttgtaacctttgtaaaagatgagcttagatcaagagaaaaagttgaaaaagggaaatcacgcctgattgaggccagttccttgaatgactcagttgctatgagagttgcctttggaaacctttacgccacatttcacaacaatccaggtacagcaactggtagtgcagttggttgtgatccagatatattttggtcgaaaatccctattttgttagatggagaaatctttgcttttgactacactggttatgatgctagtttgtcaccagtgtggtttgcctgtttaaagaaagttctaattaagttaggttacacacatcaaacgtcttttatagattatttgtgtcattcagtacatttatataaggac-aaaaagtacatagttaatggtggaatgccctctggttcttcaggcaccagcatattcaacactatgatcaacaatataatcataagaactttattaattagggtttacaaaggtatagacctggaccagttcaaaatgattgcctatggggatgatgttattgctagctacccacataagattgatccaggtttgctggcagaagcaggtaaacagtatggattagtaatgacaccagcagacaaaggaaccagttttattgacacaaattgggaaaatgtaactttcttaaaaagatatttcagagcagatgatcaatacccctttctcatacatccagtgatgccaatgaaagagatacatgaatctattagatggactaaagatcccagaaacacacaggatcatgttaggtctttgtgctacctcgcatggcataatggagaggaggcttataatgaattttgcagaaaaatcagaagtgtgcctgtgggaagagcattgacactacctgcatactctagtcttagacggaaatggttagattcgttctagacaactctaattga-aacccaagttatagttactt----------------tcatttagaggtaaattttcgtttaattgggaacc-----------------------------------------------------------------------------------------------------------------------------
>KM851228.1_Enterovirus_D68_strain_US/MO/14-18950_partial_genome
--------------------------------------------ggcggctagtactctggtacttcggtacctttg-tacgcctg--ttttatctcccttcccaatgtaacttagaagttcttaaatcaatgctcaataggggg-ggcgcaaaccagcgctctcatgagcaagcactcctgtctccccggtgaggttgtataaactgttcccacggttgaaaacaacctatccgttatccgctatagtacttcgagaaacctagtaccacctttggattgttgacgcgttgcgctcagcacactaaccc-gtgtgtagcttgggtcgatgagtctggacatacctcactggcgacagtggtccaggctgcgttggcggcctactcatggt-gaaagccatgagacgctagacatgaacaaggtgtgaagagtctattgagctactatagagtactccggcccctgaatgcggctaatcctaaccatggagcaagtgctcacaggccagtgagttgcttgtcgtaatgcgcaagtccgtggcggaaccgactactttgggtgtccgtgtttcac-tttttactttta----tgactgcttatggtgacaatttgatattgttaccatttagcttgtcaaatcaattgcaa---aagatcctaaa-------tcttatttatcaacttgcatcttgataactttaatttgaaaa------------------------ttt-----------------taacaatgggagctcaggttactagacaacaaactggcactcatgaaaatgccaacattgccacaaatggatctcatatcacatacaatcagataaacttttacaaggatagttatgcggcttcagccagcaagcaggatttttcacaggacccatcaaaattcactgaaccagtagtggaaggtttaaaagcaggggcgccagttttgaaatctcctagtgctgaggcatgtggctacagtgatagagtattacagctcaaattaggaaattcagctattgtcacccaggaagcagcgaactactgctgcgcttatggtgaatggcccaattacttaccagaccatgaagcagtagccattgataaacctacacaaccagaaactgctacagatagattctacactttgaaatcagtcaaatgggaaactggaagcacaggatggtggtggaaactacccgatgcactaaataatataggcatgtttggacagaatgtacagcatcactacctatatagatctggtttcttgattcatgtgcagtgtaatgccacaaaattccatcaaggtgccttattagtggtagcaattccagaacatcagaggggagcgcacaacaccaacactagcccagggtttgatgatataatgaaaggtgaagaaggagggaccttcaatcatccatatgtccttgatgatggaacatcattggcttgtgcgacgatatttccacatcagtggataaatctgagaaccaacaattcagcaacaattgttcttccctggatgaatgctgctccaatggatttcccacttagacataatcagtggacgctagcaataataccagtggtgccatt------aggcacgcgtacaacatcaagtatggtcccaataacagtttcaatcgctccaatgtgttgtgagtttaatggacttagacacgccattactcaaggtgtcccaacataccttttaccaggctcgggacaattcctaacaactgatgatcatagctctgcaccagctctcccgtgtttcaacccaactccagaaatgcatatcccagggcaggtccgtaacatgctagaagtggtccaagtggaatcaatgatggagattaataacacagaaagtgcagttggcatggagcgtcttaaggttgacatatcagcattgacagatgtcgatcaattgttattcaacattccactggacatacagttggatgggccacttagaaacactttagtaggaaacatatctagatattacactcattggtctggatccctagaaatgacgtttatgttttgtggcagcttcatggcaacgggaaaattaatcctgtgctatactcctccaggtggatcatgcccgacaaccagagagaccgccatgttaggtacacatattgtttgggattttggattacaatctagtgtaaccctgataataccttggattagtggatcccactacaggatgtttaataatgatgctaagtcaactaatgccaacgttggctatgtcacttgttttatgcagaccaatctgatagtccccagtgaatcctctgacacgtgttccttgatagggttcatagcagcaaaagatgatttctccctcagattaatgagagacagccctgacattggacaactagaccatttacatgcagcagaggcagcctaccagatcgagagcatcatcaaaacagcaaccgacactgtgaaaagtgagattaatgctgaacttggtgtggtccctagcttaaatgcagttgaaacaggtgcaacttctaacactgaaccagaagaagccatacaaactcgcacagtgataaatcagcacggtgtatccgagactctagtggagaattttctcagtagagcagctttggtatcaaagagaagttttgaatacaaagatcatacttcgtctgcagcacaagcagacaagaactttttcaaatggacaattaacaccagatcctttgtacagttaagaagaaaattagaattattcacataccttagatttgatgctgagatcactatactcacaactgtagcagtgaatggtagtagtaataatacatacgtgggtcttcctgacttgacacttcaagcaatgtttgtacccactggtgctcttaccccagaaaagcaggactcattccactggcagtcaggcagtaatgctagtgtattctttaaaatctctgaccccccagccagaataaccataccttttatgtgcattaactcagcatactcagttttttatgatggctttgccggatttgagaaa------aacggtctgtatggaataaatccagctgatactattggtaacttatgtgttagaatagtgaatgaacaccaaccagttggtttcacagtgaccgttagggtttacatgaagcctaaacacataaaagcatgggcaccacgaccaccacgaactctgccatatatgagtattgcaaatgcaaattacaaaggtaaagaaagagcaccaaatgcgctcagtgctataattggcaatagagacagtgtcaaaaccatgcctcataata------tagtgaacactggtccaggcttcggaggggtttttgtagggtctttcaaaataatcaactatcacttggccactgcagaagagagacagtcagctatctatgtggattggcaatcagacgtcttggttacccccattgctgctcatggaaggcaccaaatagcaagatgcaagtgcaacacaggggtttactattgtaggcacaaaaacagaagttacccgatttgctttgaaggcccagggattcaatggattgaacaaaatgaatattacccagcaaggtaccagaccaatgtacttttggcagttggtcctgcggaagcaggagattgcggtggtttactagtttgtccgcatggggtaatcggtcttcttacagcaggagggggtggaattgtagctttcactgatatcaggaatttgctatggttagatactgatgctatggaacaaggcattactgattatattcaaaatcttggtaatgcctttggagcaggatttacagaaacaatctctaataaagccaaggaagtgcaagatatgctaattggagagagttcactattagaaaaattgttaaaagctctaatcaaaatcatatcagcattagtaattgtaatcagaaactcagaagatttagtcacagtcacagccacactagcattgttgggatgccatgattcaccatggagctacttgaaacagaaggtatgttcatacttaggtattccttatgtacctagacagggtgaatcgtggctcaagaagttcacagaggcatgcaatgctcttagaggtctggattggctatcgcaaaagatagataaattcatcaactggcttaaaaccaaaatattaccagaagctagggagaaatatgaatttgtgcaaaggctcaaacagttaccggtgatagaaaaccaagttagtacaatcgagcatagctgcccaacaacagaacaacaacaggccttattcaacaacgtccaatactattcacactactgtagaaagtacgcaccactttacgcagtggaagcaaagagggtagtagctcttgaaaagaaaataaacaactacatccagttcaagtccaaatctcgcattgaaccggtttgtttaataatacatggctctccaggaactggcaagtcagtggcttcaaatttaattgccagggctatcacagagaaattggggggggacatttattccttgcctccagaccctaaatattttgatggatacaaacagcaaacagtggtcctcatggatgatttaatgcaaaatccagatgggaatgacatatctatgttctgccaaatggtctccactgtagatttcatacccccaatggctagtttggaggaaaaaggaactctatacaccagtccatttttaatagctactaccaatgctggctcaatacatgcaccaactgtatcagactcaaaggctttgtcacgcagatttaaatttgacgtggacattgaagtcacagattcatacaaggactcaaataaattggatatgtcaagggcagtcgagatgtgcaaaccagacggctgtgcccccaccaattacaaaagatgctgcccattgatctgtggaaaggctatccaattcagagatcgcagaactaatgcaagatccactattgatatgctagtaactgatattataaaggaatatagaaccagaaacagtacacaggacaagctggaagctctgtttcaggggcctccacagtttaaagagatcaaaatttcagtcaccccagatacaccagctcctgatgctataaatgaccttcttaggtcagtggattctcaagaagttagggattattgccaaaagaaaggatggattgtagtacacccatcaaatgagctaatagtagaaaaacacattagtagagcttttatcactctacaagccattgccacctttgtatcaatagctggtgtagtttatgttatatacaaactttttgctggcattcagggtccatacacaggaatccccaatcctaaacctaaagtaccctctctcagaacagctaaagtgcaaggaccagggttcgattttgcacaagccataatgaagaaaaataccgtcattgcaaggactgaaaagggtgagttcaccatgctgggtgtatatgatagggtagcggtcatccccacacacgcatctgttggagaaaccatttacattaatgatgtagagactaaagttttagatgcgtgtgcacttagagacttgactgatacaaacttagagataaccatagtcaaattagaccgtaaccaaaaatttagagatatcagacattttctgcccagatatgaggatgattacaatgacgctgtgcttagcgtacatacatcaaaattcccaaatatgtatatcccagttggacaagtcaccaattatggcttcttgaacctaggtggtacaccgacgcaccgcattttaatgtataacttcccaacaagagctggccagtgtggtggtgtggtgacaactacaggtaaggtgataggaatacatgtaggtggaaatggagctcaaggatttgcagcaatgctactacactcttactttaccgatacacaaggtgagatagttagtagtgaaaagagtggggtgtgcattaacgcaccggcaaagactaaactccaacccagtgttttccatcaagtttttgaaggttcaaaggaaccagcagttctcaatccaaaagatcctaggcttaaaacagatttcgaggaggccattttctcaaagtacacaggtaacaaaatcatgttaatggatgagtacatggaagaggcagtggatcattatgtggggtgtttagaaccattagacatcagtgtggatcccatacccctggaaagtgccatgtatggaatggatggccttgaggcattagacttaactaccagtgcaggattcccttacttactacaagggaagaagaaaagggatatatttaatagacatactagagacaccagtgaaatgacaaaaatgttagagaaatatggagttgacctaccttttgtaacctttgtaaaagatgagcttagatcaagagaaaaagttgaaaaagggaaatcacgcctgattgaggccagttccttgaatgactcagttgctatgagagttgcctttggaaacctttacgccacatttcacaacaatccaggtacagcaactggtagtgcagttggttgtgatccagatatattttggtcaaaaatccctattttgttagatggagaaatctttgcttttgactacactggttatgatgctagtttgtcaccagtgtggtttgcctgtttaaagaaagttctaattaagttaggttacacacatcaaacgtcttttatagattatttgtgtcattcagtacatttatataaggac-aaaaagtacatagttaatggtggaatgccctctggttcttcaggcaccagcatattcaacactatgatcaacaatataatcataagaactttattaattagggtttacaaaggcatagacctggaccagttcaaaatgattgcctatggggatgatgttattgctagctacccacataagattgatccaggtttgctggcagaagcaggtaaacagtatggattagtaatgacaccagcagacaaaggaaccagttttattgacacaaattgggaaaatgtaactttcttaaaaagatatttcagagcagatgatcaatacccctttctcatacatccagtgatgccaatgaaagagatacatgaatctattagatggactaaagatcccagaaacacacaggatcatgttaggtctttgtgctacctcgcatggcataatggagaggaggcttataatgaattttgcagaaaaatcagaagtgtgcctgtgggaagagcattgacactacctgcatactctagtcttagacggaaatggttagattcgttctagacaactctaattga-aacccaagttatagttactt----------------tcatttagaggtaaattttcgtttaattgggaacc-----------------------------------------------------------------------------------------------------------------------------
>KM851229.1_Enterovirus_D68_strain_US/KY/14-18951_partial_genome
-------------------------------------------------------------------------------------------------------------------------------------------------------------------------------------------------------------------------------------------------------------------------------------------------------------------------------------------------------------------------------------------------------------------------------------------------------------------------cggcccctgaatgcggctaatcctaaccatggagcaagtgctcacaggccagtgagttgcttgtcgtaatgcgcaagtccgtggcggaaccgactactttgggtgtccgtgtttcac-tttttactttta----tgactgcttatggtgacaatttgatattgttaccatttagcttgtcaaatcaattgcaa---aagatcctaaa-------tcttatttatcaacttgcatcttgataactttaatttgaaaa------------------------ttt-----------------taacaatgggagctcaggttactagacaacaaactggcactcatgaaaatgccaacattgccacaaatggatctcatatcacatacaatcagataaacttttacaaggatagttatgcggcttcagccagcaagcaggatttttcacaggacccatcaaaattcactgaaccagtagtggaaggtttaaaagcaggggcgccagttttgaaatctcctagtgctgaggcatgtggctacagtgatagagtattacagctcaaattaggaaattcagctattgtcacccaggaagcagcgaactactgctgcgcttatggtgaatggcccaattacttaccagaccatgaagcagtagccattgataaacctacacaaccagaaactgctacagatagattctacactttgaaatcagtcaaatgggaaactggaagcacaggatggtggtggaaactacccgatgcactaaataatataggcatgtttggacagaatgtacagcatcactacctatatagatctggtttcttgattcatgtgcagtgtaatgccacaaaattccatcaaggtgccttattagtggtagcaattccagaacatcagaggggagcgcacaacaccaacactagcccagggtttgatgatataatgaaaggtgaagaaggagggaccttcaatcatccatatgtccttgatgatggaacatcattggcttgtgcgacgatatttccacatcagtggataaatctgagaaccaacaattcagcaacaattgttcttccctggatgaatgctgctccaatggatttcccacttagacataatcagtggacgctagcaataataccagtggtgccatt------aggtacgcgtacaatgtcaagcatggttccaataacagtttcaattgctccaatgtgttgtgagttcaatggactcagacacgccattactcaaggtgtcccgacataccttttaccaggctcggggcaattcctaacaactgacgaccatagctctgcaccagttctcccatgtttcaacccaactccagagatgcacataccagggcaggtccgcaacatgctagaagtggtccaagtggaatcaatgatggagattaataacacagaaagtgcagttggcatggagcgtcttaaggttgacatatcagcattgacagacgtcgatcaattgttattcaacattccactggacatacagttggatgggccacttagaaacactttagtaggaaacatatctagatattacactcattggtccggatccctagagatgacgtttatgttttgtggcagcttcatggcaactggaaaattaattctgtgttatactcctccaggtgggtcatgcccgacaaccagagagaccgctatgttaggtacacatgttgtttgggattttggattacaatctagtgtaaccctgataataccttggattagtggatcccactacaggatgttcaacaatgatgctaagtcaactaatgctaacgttggctatgtcacttgttttatgcagaccaatctgatagtccccagtgaatcttctgacacatgttccttgatagggttcatagcagcaaaagatgatttctccctcagattaatgagagacagccctgacattggacaaatagaccacttacatgcagcagaggcagcctatcagattgagagcatcatcaaaacagcaactgacactgtaaaaagtgagattaacgccgaacttggtgtggtccctagcttaaatgcagttgaaacaggagcaacctctaacactgaaccagaagaagccatacaaactcgcacagtgataaatcagcacggtgtatccgagaccttggtggagaattttctcagtagagcagctttagtatcaaagagaagttttgaatacaaagatcatacttcgtctgcggcacaaacagacaagaactttttcaaatggacgatcaataccaggtcctttgtacagttaagaagaaagttagaattattcacataccttagatttgatgctgagataactatactcacaactgtagcagtaaatggtagtagtaacaacacatacgtgggtcttcctgacttaacacttcaagcaatgtttgtacccactggtgctcttaccccagaaaagcaagattcattccattggcaatcaggcagtaatgctagtgtattctttaaaatctctgatcccccagccagaatgaccataccttttatgtgcattaactcagcatactcagttttttatgatggctttgccggatttgagaaa------agtggtctgtatggaataaatccagctgacactattggtaacttgtgtgtcagaatagtgaatgaacaccaaccagttggctttacagtaaccgttagggtttacatgaagcctaaacacataaaagcatgggcaccacgaccaccacgaactctcccatacatgagcattgcaaatgcaaattataaaggtaaagagagagcaccaaatgcgcttaatgctataattggtaatagagacagtgtcaaaaccatgcctcacaata------tagtgaccactggtccaggttttggaggagtttttgtagggtctttcaaaataattaactatcacttagctactacagaagagaaacagtcagctatctatgtggattggcaatcagacatcttggttacccccattgctgctcatggaaggcaccaaatagcaagatgcaaatgtaatacaggggtttactattgtagacacaaggacagaagttacccaatttgctttgaaggcccagggattcaatggatcgagcaaagtgagtattatccagcaagatatcagaccaatgtacttctggcagttggccctgcggaagcaggagattgcggtggtttattggtctgtccacatggggtaattggtcttcttacagcaggagggggtggaattgtagctttcactgatatcagaaatttactatggttagatactgatgttatggaacaaggtattactgactatattcaaaatcttggtaatgcctttggagcagggttcacagaaacaatttctaataaagccaaggaagtgcaagatatgctaattggagaaagttcactattagagaaattgttaaaagctctaatcaaaatcatatcagcattagtaattgtaatcagaaactcggaagacttggttacagttacagccacactagcattgctgggatgccatgattcaccatggagctacttaaagcagaaggtatgttcatatttaggtattccttatgtacctagacagagtgaatcgtggcttaagaaatttacagaagcatgtaatgctctcagaggtctagattggctatcacaaaagatagataaatttatcaactggcttaaaaacaaaatattaccagaagctagggagaaatatgaatttgtgcaaagactcaaacagttgccggtgatagaaaatcaagttagcacaattgaacatagttgcccaacaacagaacaacagcaggccttattcaataacgtccagtactattcacactactgtagaaaatatgcaccactctacgcagtagaggcaaagagggtagcagctcttgaaaagaaaataaacaactacatccagttcaagtccaaatctcgcattgaaccggtttgtttgataatacatggctctccagggactggcaagtcagtggcctcaaatttaattgccagggctatcacagagaaattgggaggggatatttattccttgcctccagatcctaaatactttgatgggtacaaacagcaaacggtggtcctcatggatgatttaatgcaaaatccagatggaaatgacatatctatgttctgccaaatggtttctaccgtggacttcatacctccaatggctagtttggaggaaaaaggaactctgtacaccagtccatttttaatagctaccactaatgctggctcaatacatgcaccaactgtatcagactcaaaggctttgtcacgcagattcaaatttgatgtggacattgaagttacagactcatacaaagactcaaacaagttggacatgtcaagagcagtcgagatgtgtaaaccagacgactgtgcccccaccaattataaaagatgctgcccgttgatctgcggaaaagctattcaattcagagatcgtagaactaatgcaagatccaccattgatatgctagtaactgatatcatcaaggaatatagaaccagaaacagtacacaagacaagttggaagctctatttcagggacctccacagtttaaggagatcaaaatttcagtcaccccagatacaccagctcctgatgccataaatgatcttcttaggtcagtggattctcaagaagttagggattactgccaaaagaaaggatggattgtaatacacccatcaaatgaactacttgtggaaaaacacatcagtagagcttttatcactctacaagccattgccaccttcgtatcaatagctggtgtagtttatgttatatataaactttttgctggcattcaaggtccatacacaggaatccccaaccccaaacccaaagtaccctctcttagaacagctaaagtgcaaggaccagggtttgattttgcacaagccataatgaagaaaaataccgttattgcaaggactgaaaagggtgagttcaccatgctaggtgtatatgatagggtagcggttatccccacacacgcatctgttggggaaaccatttacattaatgatgtagagactaaagttttagatgcatgtgcacttagagacttaactgatacaaacttagagattaccatagtcaaattagaccgtaatcaaaagtttagagacatcagacattttctgcccagatacgaggatgattataatgacgctgtgcttagcgtacacacatcaaaattcccaaatatgtacatcccagttggacaagtcaccaattatggcttcttaaacctaggtggtacaccaacacaccgcattttaatgtataacttcccaacaagagctggccagtgtggtggtgtggtgacaactacaggtaaggtgataggaatacatgtaggtggaaatggagctcaaggatttgcagcaatgctgttacactcttactttaccgatacacaaggtgagatagttagtagtgagaagagtggggtgtgcattaacgcaccggcgaagactaaactccaacctagtgtcttccatcaagtttttgaaggttcaaaggaaccagcagttctcaatccaaaagatcctaggcttaaaacagatttcgaggaggccattttctcgaaatatacaggcaacaaaattatgttaatggatgagtacatggaagaggcagtagatcattatgtggggtgtttagaaccattagatattagtgtagatcccatacccctcgaaagtgccatgtatgggatggatggccttgaagcattagacctgactaccagtgcaggattcccctacttactacaagggaagaagaaaagggacatatttaacagacataccagagacaccactgagatgacaaagatgctagagaaatatggagttgacttaccttttgtaacctttgtaaaagatgagctcagatcaagagaaaaagttgaaaaaggaaaatcacgcctaattgaggctagttccttgaatgactcagttgctatgagggtcgcctttggaaacctttacgccacttttcacagtaacccaggtacagcaactggtagtgcagttggttgtgatccagatatattttggtcaaaaatccctattttattagatggagaaatctttgcttttgattacaccggttatgatgctagtttgtcaccagtgtggtttgcctgtttaaagaaagttctaatcaaattaggttacacacaccaaacatcttttatagattatttgtgtcattcagtacatttatacaaggat-agaaagtatatagttaatggtgggatgccctctggttcttcaggcaccagcatattcaacactatgattaacaatataatcataagaactctattaattagggtttacaaaggcatagatctggaccagttcaaaatgattgcctatggggatgatgttatcgctagttacccacacaagattgatccaggtttactggcagaagcaggtaaacattatggattagtaatgacaccagcagacaaaggaaccagttttgttgatacaaattgggaaaatgtaactttcttgaaaagatacttcagagcagatgatcaatacccctttcttatacatccagtgatgccaatgaaggagatacatgaatccattagatggactaaagatcccagaaacacacaggatcatgttaggtctttgtgctacctcgcatggcataatggagaggaggcttataatgaattttgcagaaaaatcagaagtgtgcctgtgggaagagcattgacactacctgcatactctagtcttagacgaaaatggttagattcgttctagataactctaattga-aacccaagttagagttactt----------------tcaattagaggtaaattttcctttaattgggaacc-----------------------------------------------------------------------------------------------------------------------------
>KM851230.1_Enterovirus_D68_strain_US/IL/14-18952_partial_genome
-------------------------------------------------------------------------------------------------------------------------------------------------------------------------------------------------------------------------------------------------------------------------------------------------------------------------------------------------------------------------------------------------------------------------------------------------------------------------cggcccctgaatgcggctaatcctaaccatggagcaagtgctcacagaccagtgagttgcttgtcgtaatgcgcaagtccgtggcggaaccgactactttgggtgtccgtgtttcac-tttttaccctta----tgactgcttatggtgacaatttgatattgttaccatttagcttgtcaaatcaattgcga---aagatcccaag-------tcttatttatcaacttgcattttgataactccaatttgaaga-------------------------tt-----------------taataatgggagctcaggttactagacaacaaactggcactcatgaaaacgccaacattgctacaaatggatctcatattacatacaatcagataaacttttacaaagatagttatgcggcttcagctagcaagcaggatttctcacaggacccatcaaaattcactgaaccagtagtggaaggcttgaaagcaggggtgccagttttgaaatctcctagtgctgaggcgtgtggctacagtgatagagtgttacagcttaaattaggtaactcagctattgtcacccaggaagcagcaaattactgctgtgcttatggtgaatggcccaactacttgccagatcatgaagcagtagccattgataaacctacacaaccagaaactgctacagatagattttatactttaagatcagtcaaatgggaggctggaagcacaggatggtggtggaaactacctgatgcactaaataatataggcatgtttggacagaatgtacagcatcactacctatacagatctggtttcttgattcatgtgcagtgtaatgccacaaaattccatcaaggcgccttattagtagtagcaattccagagcatcagaggggagcacataacaccaacactagcccagggtttgatgatatcatgaagggtgaagaaggagggacctttaatcatccatatgtccttgatgatggaacatcattggcttgtgcgacgatatttccacatcaatggataaatttgaggaccaacaattcagctacaattgttcttccctggatgaacgctgctccaatggacttcccacttagacataatcagtggacgttagcaataataccagtggtgccatt------aggtacgcgtacaatgtcaagcatggttccaataacagtttcaattgctccaatgtgttgtgagttcaatggactcagacacgccattactcaaggtgtcccgacataccttttaccaggctcggggcaattcctaacaactgacgaccatagctctgcaccagttctcccatgtttcaacccaactccagagatgcacataccagggcaggtccgcaacatgctagaagtggtccaagtggaatcaatgatggagattaataacacagaaagtgcagttggcatggagcgtcttaaggttgacatatcagcattgacagacgtcgatcaattgttatttaacattccactggacatacagttggatgggccacttagaaacactttagtaggaaacatatctagatattacactcattggtccggatccctagagatgacgtttatgttttgtggcagcttcatggcaactggaaaattaattctgtgttatactcctccaggtgggtcatgcccgacaaccagagagaccgctatgttaggtacacatgttgtttgggattttggactacaatctagtgtaaccctgataataccttggattagtggatcccactacaggatgttcaacaatgatgctaagtcaactaatgctaacgttggctatgtcacttgttttatgcagaccaatctgatagtccccagtgaatcttctgacacatgttccttgatagggttcatagcagcaaaagatgatttctccctcagattaatgagagacagccctgacattggacaattagaccacttacatgcagcagaggcagcctatcagattgagagcatcatcaaaacagcaactgacactgtaaaaagtgagattaacgccgaacttggtgtggtccctagcttaaatgcagttgaaacaggagcaacctctaacactgaaccagaagaagccatacaaactcgcacagtgataaatcagcacggtgtatccgagaccttggtggagaattttctcagtagagcagctttagtatcaaagagaagttttgaatacaaagatcatacttcgtctgcggcacaaacagacaagaactttttcaaatggacgatcaataccaggtcctttgtacagttaagaagaaagttagaattattcacataccttagatttgatgctgagataactatactcacaactgtagcagtaaatggtagtagtaacaacacatacgtgggtcttcctgacttaacacttcaagcaatgtttgtacccactggtgctcttaccccagaaaagcaagattcattccattggcaatcaggcagtaatgctagtgtattctttaaaatctctgatcccccagccagaatgaccataccttttatgtgcattaactcagcatactcagttttttatgatggctttgccggatttgagaaa------agtggtctgtatggaataaatccagctgacactattggtaacttgtgtgtcagaatagtgaatgaacaccaaccagttggctttacagtaaccgttagggtttacatgaagcctaaacacataaaagcatgggcaccacgaccaccacgaactctcccatacatgagcattgcaaatgcaaattataaaggtaaagagagagcaccaaatgcgcttaatgctataattggtaatagagacagtgtcaaaaccatgcctcacaata------tagtgaccactggcccaggttttggaggagtttttgtagggtctttcaaaataattaactatcacttagctactacagaagagaaacagtcagctatctatgtggattggcaatcagacatcttggttacccccattgctgctcatggaaggcaccaaatagcaagatgcaaatgtaatacaggggtttactattgtagacataaggacagaagttacccaatttgctttgaaggcccagggattcaatggatcgagcaaagtgagtattatccagcaagatatcagaccaatgtacttctggcagttggccctgcggaagcaggagattgcggtggtttattggtctgtccacatggggtaattggtcttcttacagcaggagggggtggaattgtagctttcactgatatcagaaatttactatggttagatactgatgttatggaacaaggcattactgactatattcaaaatcttggtaatgcctttggagcagggttcacagaaacaatttctaataaagccaaggaagtgcaagatatgctaattggagaaagttcactattagagaaattgttaaaagctctaatcaaaatcatatcagcattagtaattgtaatcagaaactcagaagacttggttacagtcacagccacactagcattgctgggatgccatgattcaccatggagctacttaaagcagaaggtatgttcatatttaggtattccttatgtacctagacagagtgaatcgtggcttaagaaatttacagaagcatgtaatgctctcagaggtctagattggctatcacaaaagatagataaatttatcaactggcttaaaaacaaaatattaccagaagctagggagaaatatgaatttgtgcaaagactcaaacagttgccggtgatagaaaatcaagttagcacaattgaacatagttgcccaacaacagaacaacagcaggccttattcaataacgtccagtactattcacactactgtagaaaatatgcaccactctacgcagtagaggcaaagagggtagcagctcttgaaaagaaaataaacaactacatccagttcaagtccaaatctcgcattgaaccggtttgtttgataatacatggctctccagggactggcaagtcagtggcctcaaatttaattgccagggctatcacagagaaattgggaggggatatttattccttgcctccagatcctaaatactttgatgggtacaaacagcaaacggtggtcctcatggatgatttaatgcaaaatccagatggaaatgacatatctatgttctgtcaaatggtttctaccgtggacttcatacctccaatggctagtttggaggaaaaaggaactctgtacaccagtccatttttaatagctaccactaatgctggctcaatacatgcaccaactgtatcagactcaaaggctttgtcacgcagattcaaatttgatgtggacattgaagtcacagactcatacaaagactcaaacaagttggacatgtcaagagcagtcgagatgtgtaaaccagacgactgtgcccccaccaattataaaagatgctgcccgttgatctgcggaaaagctattcaattcagagatcgtagaactaatgcaagatccaccattgatatgctagtaactgatatcatcaaggaatatagaaccagaaacagtacacaagacaagttggaagctttatttcagggacctccacagtttaaggagatcaaaatttcagtcaccccagatacaccagctcctgatgccataaatgatcttcttaggtcagtggattctcaagaagttagggattactgccaaaagaaaggatggattgtaatacacccatcaaatgaactacttgtggaaaaacacatcagtagagcttttatcactctacaagccattgccaccttcgtatcaatagctggtgtagtttatgttatatataaactttttgctggcattcaaggtccatacacaggaatccccaaccccaaacccaaagtaccctctcttagaacagctaaagtgcaaggaccagggtttgattttgcacaagccataatgaagaaaaataccgttattgcaaggactgaaaagggtgagttcaccatgctaggtgtatatgatagggtagcggttatccccacacacgcatctgttggggaaaccatttacattaatgatgtagagactaaagttttagatgcatgtgcacttagagacttaactgatacaaacttagagattaccatagtcaaattagaccgtaatcaaaagtttagagacatcagacattttctgcccagatacgaggatgattataatgacgctgtgcttagcgtacacacatcaaaattcccaaatatgtatatcccagttggacaagtcaccaattatggcttcttaaacctaggtggtacaccaacacaccgcattttaatgtataacttcccaacaagagctggccagtgtggtggtgtggtgacaactacaggtaaggtgataggaatacatgtaggtggaaatggagctcaaggatttgcagcaatgctgttacactcttactttaccgatacacaaggtgagatagttagtagtgagaagagtggggtgtgcattaacgcaccggcgaagactaaactccaacctagtgtcttccatcaagtttttgaaggttcaaaggaaccagcagttctcaatccaaaagatcctaggcttaaaacagatttcgaggaggccattttctcgaaatatacaggcaacaaaattatgttaatggatgagtacatggaagaggcagtagatcattatgtggggtgtttagaaccattagatattagtgtagatcccatacccctcgaaagtgccatgtatgggatggatggccttgaagcattagacctgactaccagtgcaggattcccctacttactacaagggaagaagaaaagggacatatttaacagacataccagagacaccactgagatgacaaagatgctagagaaatatggagttgacttaccttttgtaacctttgtaaaagatgagctcagatcaagagaaaaagttgaaaaaggaaaatcacgcctaattgaggctagttccttgaatgactcagttgctatgagggtcgcctttggaaacctttacgccacttttcacagtaacccaggtacagcaactggtagtgcagttggttgtgatccagatatattttggtcaaaaatccctattttattagatggagaaatctttgcttttgattacaccggttatgatgctagtttgtcaccagtgtggtttgcctgtttaaagaaagttctaatcaaattaggttacacacaccaaacatcttttatagattatttgtgtcattcagtacatttatacaaggat-agaaagtatatagttaatggtgggatgccctctggttcttcaggcaccagcatattcaacactatgattaacaatataatcataagaactctattaattagggtttacaaaggcatagatctggaccagttcaaaatgattgcctatggggatgatgttatcgctagttacccacacaagattgatccaggtttactggcagaagcaggtaaacattatggattagtaatgacaccagcagacaaaggaaccagttttgttgatacaaattgggaaaatgtaactttcttgaaaagatacttcagagcagatgatcaatacccctttcttatacatccagtgatgccaatgaaggagatacatgaatccattagatggactaaagatcccagaaacacacaggaccatgttaggtctttgtgctatctcgcatggcacaatggagaggaggcttatgatgaattttgtagaaaaatcagaagtgtgcctgtgggaagggcattgacactacctgcatactctagtcttagacgaaaatggttagattcgttctagataactctaattga-aacccaagtt--gattactt----------------tcaattagaggtaaattttcctttaattgggaacc-----------------------------------------------------------------------------------------------------------------------------
>KM851231.1_Enterovirus_D68_strain_US/KY/14-18953_complete_genome
-tgaaaaca-gccttggggttgttcccaccccaagggcccacgtggcggctagtactctggtatttcggtacctttg-tacgcctg--ttttatctccctccccaatgtaacttagaagctttcaaatcaaagctcaataggtgg-agcgcaagccagcgcttccgtgagcaagcactcctgtttccccggtgcggttgtatagactgttcccacggttgaaaacaacctatccgttatccgctatagtacttcgagaaacctagtatcacctttggattgttgatgcgttgcgctcagcacactaaccc-gtgtgtagcttgggtcgatgagtctggacataccccactggtgacagtggtccaggctgcgttggcggcctactcatggt-gaaaaccatgagacgctaaacatgaacaaggtgtgaagagtctattgagctactatagagtcctccggcccctgaatgcggctaatcttaaccatggagcaagtgctcacaaaccagtgagttgcttgtcgtaatgcgcaagtccgtggcggaaccgactactttgggtgtccgtgtttcac-tttttactttta----tgactgcttatggtgacaatttaatattgttaccatttagctagtcaaattaatcatat---aaaactttaaa-------tcctatctaacaattcacatttggatagcttcattttgagga-----------------------ctttatac------ctacttacaaagatgggggctcaagttactagacagcaaaccggaacccatgagaacgccaacattgccacaaatggatcccatatcacatacaatcagataaatttttacaaagatagttatgcggcttcagctagtaaacaagatttttctcaggacccatcaaaatttactgaaccagtggtagaaggcttaaaagcaggggctccagttttgaaatcccctagtgctgaggcatgtggctacagtgatagagtattacaactcaaattaggtaattcggctattgtcactcaggaagcagcgaactattgttgcgcttatggtgaatggcccaattatttaccagatcacgaggcagtagctattgacaaacccacacaaccagaaactgctacggacagattctataccttgaaatcggtcaaatgggaaactgaaagtacaggatggtggtggaaattacctgatgcactaaacaacataggtatgtttggacaaaatgtacagcatcactacttatataggtctggtttcttaattcatgtgcagtgtaacgccacaaaattccatcaaggtgccctattagtggtagcaatcccagaacaccaaaggggggcgcacaacaccactactagcccaggttttgatgatatcatgaaaggtgaagaaggagggacatttaaccacccatatgtccttgatgatgggacgtcactagcctgcgcaacaatatttccacaccagtggataaatttgagaaccaataattcagcaacaatagttcttccctggatgaatgccgctccaatggacttcccactcaggcacaatcagtggacactagcaataattccagtagtaccact------aggtacgcgcacagtgtcaagtatggttccaataacagtttctattgctccaatgtgttgtgagtttaatggactcagacacgccattactcaaggtgtcccaacataccttctaccaggctcaggacaatttctaactactgatgatcacagctctgcgccggttcttccatgcttcaacccaactccagaaatgcacattccagggcaagtccgcaacatgctagaagtgattcaggtggaatcaatgatggagattaataacacagaaaatgcagttggcatgcagcgtctcaaagttgatatatcagtactaacagacgttgatcaattgttattcaacatcccactagacatacagttagatgggccacttagaaacactctagtaggaaacatatctagatattatactcactggtctggatctctagaaatgacatttatgttttgtgggagcttcatggcaacaggaaaattaattctgtgttacactcctccaggcgggtcatgcccaacaaccagagaaactgctatgttaggtacacatattgtttgggattttggattacaatccagtgtcactctggtaataccttggatcagtggatcccactacaggatgttcaacaatgatgctaagtcaaccaatgccaatgttggctatgttacctgttttatgcaaaccaatttaatagttcccagtgagtcttctaacacatgttccttaatagggttcgtagcagcaaaagatgacttttccctcaggctaatgagagatagccctgacattggacaactagaacatttacatgaggcagaggcagcctaccagattgagagcatcatcaagacagcaactgacaccgtgaaaagtgagattaacgctgaacttggcgtggtccctagtttgaatgcagttgaaacaggtgcaagttctaacactgaaccagaggaagccatacaaactcgcacggtgataaatcagcatggtgtatctgaaacattagtggagaattttcttagcagggcagccttagtatcaaagagaagtttcgaatacaaaaatcacacctcatctgaagcacgaacagacaagaacttttataaatggacaattaacaccaagtcctttgtccagttgaggagaaagctggaactgttcacgtaccttagatttgatgctgaaattaccatacttacaactgtggcagta---ggtagcaacaacagcacatacatgggccttcctgacttgacacttcaagcaatgtttgtacctactggtgcccttactccagaaaaacaggattcattccattggcagtccggtagtaatgctagtgtattcttcaaagtttctgaccccccagccagaatgactataccttttatgtgtatcaactcagcatactcagttttctatgatggttttgctggatttgaaaag------aatggtctttatgggataaatccagctgataccatcggcaacttatgtgtcagaatagtgaatgagcaccagccaattggtttcacagtgaccgtcagggtttacatgaagcctaaacacataaaagcgtgggcacccagaccaccacgaaccctgccatatatgagcattgcaaatgcaaactataagggtaaagaaagggcaccaaatgcgctcaatgccataattggcaatagagagagtgtcaaaaccatgcctcatgatatccggttagtgaatactggtccaggcttcggaggggtctttgtaggatcttttaaaataattaactaccacttagccactatagaggaaagacagtcagctatctatgtagactggcaatcagatgttctggttactcccattgctgcccatggaagacaccaaatagcaagatgtaagtgcaatacaggggtttattattgcagacacagagataagagctacccagtttgttttgaaggcccagggattcaatggattgaacaaaatgaatattacccagcaaggtaccagactaatgtgcttctagcagctggtcctgcagaagcaggagattgtggtggtttactggtctgtccacatggggtaattggtcttctcacagcaggggggggtggaattgtagctttcactgatatcaggaatttactatggttagatactgatgctatggaacaaggcattactgattacattcaaaatctcggtaatgcctttggagcggggtttacagaaacaatctctagtaaagctaaggaagtgcaagacatgttgattggagagagttcactattagagaaattgttaaaagctctaatcaaaattatctcagcattggtgattgtaattagaaattcagaagatttaattacagtcacagccacactagcattgctaggttgccatgattcaccatggagctatttgaaacataaagtgtgctcatatttaggtattccttatgtacctagacagagtgaatcatggctcaagaagttcacagaagcatgcaatgctctcaggggtttagattggttatcacagaagatagataaattcatcaactggcttaaaaacaaaatattaccagaggctagggagaaatatgaatttgtacaaagactcaaacagttaccagtcatagagaaccaagttagcactattgaacatagctgcccaacaacagaacaacaacaggccttgtttaacaatgttcaatattactcacactattgtagaaagtatgcaccactttacgcagtggaggcaaagagagtgacagctcttgaaaagaaaataaataactacatccagttcaagtccaaatctcgcattgaaccggtttgtttaataatacatggttccccagggactggcaaatcagtagcttcaaatctgattgccagggctatcacagaaaagttaggaggggatgtttattctctacccccagacccaaaatattttgatgggtataaacagcaaacagtagtccttatggatgatttaatgcaaaatccagatggaaacgacatatctatgttttgccaaatggtttccaccgtggactttatacctccaatggccagtttagaagaaaagggaactctatacaccagtccatttttgatagccactactaatgctggctcaatacatgcaccaaccgtctcagactccaaggctttgtcacgcagatttaaatttgatgtggacattgaggtcacagattcatacaaagactcaaataaattggacatgtcaagagcagtggagatgtgtaaaccagatgactgtgctcccattaattataaaagatgctgcccattgatttgtggaaaggccattcaatttagagatcgtagaactaatgcaagatccactatagatatgttagtaactgacattattaaggagtatagaatcagaaacagtacacaagataaactggaggctctgttccagggacctccacagtttaaagagatcaaaatttcagttactccagacacaccagctcctgatgctataaacgatcttctcaggtcagtggattctcaagaagttagggactattgccaaaagaaagggtggattgtaatacacccatcaaatgaattattagtggaaaaacacattagcagggcttttatcactctacaggccgttgctacctttgtatcaatagcaggtgtagtttatgttatatataaactttttgctggtatccaaggcccttacacaggaattcccaatcctaaacctaaggtaccctctcttagaacagctaaagtgcaggggccagggtttgattttgcacaagctataatgaagaaaaacaccgtcattgccaggactgaaaagggtgagttcaccatgttgggtatacatgatagagtggcagttatccccacacatgcatctgttggagaaaccatttacatcaacgatgtagagactaaagttttagatgcatgtgctctcagagacttgactgacacaaatttagagattaccatagtcaaactggatcgtaaccaaaagtttagagatatcagacattttctgcccagatatgaggatgattataatgatgctgtgcttagcgtgcatacatcaaaatttccaaatatgtatatcccagtcgggcaagtcaccaattatggtttcctaaacctaggtggcacaccaactcaccgcattttgatgtataactttccaacaagagctggtcagtgtggtggtgtggtgacaaccacaggtaaagtgatagggatacatgtaggtggaaatggagctcaagggtttgcagcaatgctactccattcttactttattgatacacaaggtgaaatagttagcaatgagaaaagtggggtgtgtattaacgcaccggcaaagaccaaacttcaacccagtgtcttccatcaagtttttgaaggttcaaaggaaccagcagttctcaattcaaaagatcctaggcttaagacagattttgaggaagctatcttttcaaaatatacaggtaataaaattatgttaatggatgaatacatggaagaagcagtggatcattatgtaggatgtttagaaccattagatattagtatagatcctataccccttgaaagtgccatgtatgggatggatggtctcgaggcattagacttaaccaccagtgcagggttcccctacttgctgcaagggaagaagaaaagggatatattcaacagacaaaccagggacaccactgaaatgacaaggatgttagaaaaatatggagttgatctaccttttgtaacttttgtaaaagatgaacttagatcaagagaaaaagttgaaaaaggaaagtcacgcttaattgaagccagttccttgaatgattcagttgctatgagggttgcttttggaaatctttacgctacattccataacaatccaggtacagcaactggaagtgcagttggttgtgatccagatatattctggtcaaaaatccctattttgctagatggagaaatctttgcttttgattacactggttatgatgccagcttatcaccagtatggtttgcctgtttaaagaaagttttaattaaattaggttacacccatcagacatctttcatagattatctgtgtcactcggtacatttgtacaaggac-agaaaatatatagtcaatggtggaatgccctctggttcttcaggcaccagcatattcaatactatgatcaataatataatcatgaggactttgttgattagggtttataaaggcatagacttagaccaattcaagatgatagcatatggagatgatgttattgctagttatccacacaagattgatccaggtttactagcagaagcaggcaaacattatggattactaatgacaccagcagacaaaggaaccagctttgttgatactaattgggaaaatgtaactttcctgaaaagatactttagagcagatcatcaatatccctttcttatacatccagtaatgccaatgaaggagatacatgagtccattagatggactaaagaccccagaaatacacaggatcatgttagatctttgtgttatctcgcatggcataacggggaggaggcttacaatgaattttgtagaaaaattagaagtgtgcctgtgggaagggcattgacactacctgcatactctagtcttagacgaaaatggttagattcgttctagataactctaattga-aacccaagttgtagttactt----------------tcatttagaggtaaattttggtt-aattggggacc-----------------------------------------------------------------------------------------------------------------------------
>KM881710.2_Enterovirus_D68_strain_EV-D68_STL_2014_12_polyprotein_gene_complete_cds
-------------------------ccactccaagggcccacgtggcggctagtactctggtacttcggtacctttg-tacgcctg--ttttatctcccttcccaatgtaacttagaagttcttaaatcaatgctcaataggtgg-ggcgcaaaccagcgctctcatgagcaagcactcctgtctccccggtgaggttgtataaactgttcccacggttgaaaacaacctatccgttatccgctatagtacttcgagaaacctagtaccacctttggattgttgacgcgttgcgctcagcacactaaccc-gtgtgtagcttgggtcgatgagtctggacatacctcactggcgacagtggtccaggctgcgttggcggcctactcatggt-gaaagccatgagacgctagacatgaacaaggtgtgaagagtctattgagctactatagagtcctccggcccctgaatgcggctaatcctaaccatggagcaagtgctcacaggccagtgagttgcttgtcgtaatgcgcaagtccgtggcggaaccgactactttgggtgtccgtgtttcac-tttttactttta----tgactgcttatggtgacaatttgatattgttaccatttagcttgtcaaatcaattgcaa---aagatcctaaa-------tcttatttatcaacttgcatcttgataactttaatttgaaaa------------------------ttt-----------------taacaatgggagctcaggttactagacaacaaactggcactcatgaaaatgccaacattgccacaaatggatctcatatcacatacaatcagataaacttttacaaggatagctatgcggcttcagccagcaagcaggatttttcacaggacccatcaaaattcactgaaccagtagtggaaggtttaaaagcaggggcgccagttttgaaatctcctagtgctgaggcatgtggctacagtgatagagtattacagctcaaattaggaaattcagctattgtcacccaggaagcagcgaactactgctgcgcttatggtgaatggcccaattacttaccagaccatgaagcagtagccattgataaacctacacaaccagaaactgctacagatagattctacactttgaaatcagtcaaatgggaaactggaagcacaggatggtggtggaaactacccgatgcactgaataatataggcatgtttggacagaatgtgcagcatcactacctatatagatctggtttcttgattcatgtgcagtgtaatgccacaaaattccatcaaggtgccttattagtggtagcaattccagaacatcagaggggagcgcacaacaccaacactagcccagggtttgatgatataatgaaaggtgaagaaggagggaccttcaatcatccatatgtccttgatgatggaacatcattggcttgtgcgacgatatttccacatcagtggataaatctgagaaccaacaattcagcaacaattgttcttccctggatgaatgctgctccaatggatttcccacttagacataatcagtggacgctagcaataataccagtggtgccatt------aggtacgcgtacaacatcaagtatggtcccaataacagtttcaatcgctccaatgtgttgtgagtttaatggacttagacacgccattactcaaggtgtcccaacataccttttaccaggctcgggacaattcctaacaactgatgatcatagctctgcaccagctctcccgtgtttcaacccaactccagaaatgcatatcccagggcaggtccgtaacatgctagaagtggtccaagtggaatcaatgatggagattaataacacagaaagtgcagttggcatggagcgtcttaaggttgatatatcagcattgacagatgtcgatcaattgttattcaacattccactggacatacagttggatgggccacttagaaacactttggtaggaaacatatctagatattacactcattggtctggatccctagaaatgacgtttatgttttgtggcagcttcatggcaacgggaaaattaatcctgtgctatactcctccaggtggatcatgcccgacaaccagagagaccgccatgttaggtacacatattgtttgggattttggattacaatctagtgtaaccctgataataccttggattagtggatcccactacaggatgtttaataatgatgctaagtcaactaatgccaacgttggctatgtcacttgttttatgcagaccaatctgatagtccccagtgaatcctctgacacgtgttccttgatagggttcatagcagcaaaagatgatttctccctcagattaatgagagacagccctgacattggacaactagaccatttacatgcagcagaggcagcctaccagatcgagagcatcatcaaaacagcgaccgacactgtgaaaagtgagattaatgctgaacttggtgtggtccctagcttaaatgcagttgaaacaggtgcaacttctaacactgaaccagaagaagccatacaaactcgcacagtgataaatcagcacggtgtatccgagactctagtggagaattttctcagtagagcagctttggtatcaaagagaagttttgaatacaaagatcatacttcgtctgcagcacaagcagacaagaactttttcaaatggacaattaacaccagatcctttgtacagttaagaagaaaattagaattattcacataccttagatttgatgctgagatcactatactcacaactgtagcagtgaatggtagtggtaataatacatacgtgggtcttcctgacttgacactccaagcaatgtttgtacccactggtgctcttaccccagaaaaacaggactcattccactggcagtcaggcagtaatgctagtgtattctttaaaatctccgaccccccagccagaataaccataccttttatgtgcattaactcagcatactcagttttttatgatggctttgccggatttgagaaa------aacggtctgtatggaataaatccagctgacactattggtaacttatgtgttagaatagtgaatgaacaccaaccagttggtttcacagtgaccgttagggtttacatgaagcctaaacacataaaagcatgggcaccacgaccaccacgaactttgccatatatgagtattgcaaatgcaaattacaaaggtaaagaaagagcaccaaatgcgctcaatgctataattggcaatagagacagtgtcaaaaccatgcctcataata------tagtgaacactggtccaggcttcggaggagtttttgtagggtctttcaaaataatcaactatcacttggccactacagaagagagacagtcagctatctatgtggattggcaatcagacgtcttggttacccccattgctgctcatggaaggcaccaaatagcaagatgcaagtgcaacacaggggtttactattgtaggcacaaaaacagaagttacccgatttgctttgaaggcccagggattcaatggattgaacaaaatgaatattacccagcaaggtaccagaccaatgtactattggcagttggtcctgcggaagcaggagattgcggtggtttactagtttgtccacatggggtaatcggtcttcttacagcaggagggggtggaattgtagctttcactgatatcaggaatttgctatggttagatactgatgctatggaacaaggcattactgattatattcaaaatcttggtaatgcctttggagcaggatttacagaaacaatctctaataaagccaaggaagtgcaagatatgctaattggagagagttcactattagaaaaattgttaaaagctctaatcaaaatcatatcagcattagtaattgtaatcagaaactcagaagatttagtcacagtcacagccacactagcattgttgggatgccatgattcaccatggagctacttgaaacagaaggtatgttcatacttaggtattccttatgtacctagacagggtgaatcgtggcttaagaaattcacagaggcatgcaatgctcttagaggtctggattggctatcgcaaaagatagataaattcatcaactggcttaaaaccaaaatattaccagaagctagggagaaatatgaatttgtgcaaaggctcaaacagttaccggtgatagaaaaccaagttagtacaatcgagcatagctgcccaacaacagaacaacaacaggccttattcaacaacgtccaatactattcacactactgtagaaagtacgcaccactttacgcagtggaagcaaagagggtagtagctcttgaaaagaaaataaacaactacatccagttcaagtccaaatctcgcattgaaccggtttgtttaataatacatggctctccaggaactggcaagtcagtggcttcaaatttaattgccagggctatcacagagaaattggggggggacatttattccttgcctccagaccctaaatattttgatggatacaaacagcaaacagtggtcctcatggatgatttaatgcaaaatccagatgggaatgacatatctatgttctgccaaatggtctccactgtagatttcatacccccaatggctagtttggaggaaaaaggaactctatacaccagtccatttttaatagctactaccaatgctggctcaatacatgcaccaactgtatcagactcaaaggctttgtcacgcagatttaaatttgacgtggacattgaagtcacagattcatacaaggactcaaataaattggatatgtcaagggcagtcgagatgtgcaaaccagatggctgtgcccccaccaattacaaaagatgctgcccattgatctgtggaaaggctatccaattcagagatcgcagaactaatgcaagatccactattgatatgctagtaactgatattataaaggaatatagaaccagaaacagtacacaggataagctggaagctctgtttcaggggcctccacagtttaaagagatcaaaatttcagtcaccccagatacaccagctcctgatgctataaatgaccttcttaggtcagtggattctcaagaagttagggattattgccaaaagaaaggatggattgtagtacacccatcaaatgagctaatagtagaaaaacacattagtagagcttttattactctacaagccattgccacctttgtatcaatagctggtgtagtttatgttatatacaaactttttgctggcattcagggtccatacacaggaatccccaatcctaaacctaaagtaccctctctcagaacagctaaagtgcaaggaccagggttcgattttgcacaagccataatgaagaaaaataccgtcattgcaaggactgaaaagggtgagttcaccatgctgggtgtatatgatagggtagcggtcatccccacacacgcatctgttggagaaaccatttacattaatgatgtagagactaaagttttagatgcgtgtgcacttagagacttgactgatacaaacttagagataaccatagtcaaattagaccgtaatcaaaaatttagagatatcagacattttctgcccagatatgaggatgattacaatgacgctgtgcttagcgtacatacatcaaaattcccaaatatgtatatcccagttggacaagtcaccaattatggcttcttgaacctaggtggtacaccgacgcaccgcattttaatgtataacttcccaacaagagctggccagtgtggtggtgtggtgacaactacaggtaaggtgataggaatacatgtaggtggaaatggagctcaaggatttgcagcaatgctactacactcttacttttccgatacacaaggtgagatagttagtagtgaaaagagtggggtgtgcattaacgcaccggcaaagactaaactccaacctagtgttttccatcaagtttttgaaggttcaaaggaaccagcagttctcaatccaaaagatcctaggcttaaaacagatttcgaggaggccattttctcaaagtacacaggtaacaaaattatgttaatggatgagtacatggaagaggcagtggatcattatgtggggtgtttagaaccattagacatcagtgtggatcccatacccctggaaagtgccatgtatggaatggatggccttgaggcattagacttaactaccagtgcaggattcccttacttactacaagggaagaagaaaagggatatatttaatagacatactagagacaccagtgaaatgacaaaaatgttagagaaatatggagttgacctaccttttgtaacctttgtaaaagatgagcttagatcaagagaaaaagttgaaaaagggaaatcacgcctgattgaggccagttccttgaatgactcagttgctatgagagttgcctttggaaacctttacgccacatttcacaacaatccaggtacagcaactggtagtgcagttggttgtgatccagatatattttggtcaaaaatccctattttgttagatggagaaatctttgcttttgactacactggttatgatgctagtttgtcaccagtgtggtttgcctgcttaaagaaagttctaattaagttaggttacacacatcaaacgtcttttatagattatttgtgtcattcagtacatttatataaggac-aaaaaatacatagttaatggtggaatgccctctggttcttcaggcaccagcatattcaacactatgatcaacaatataatcataagaactttattaattagggtttacaaaggcatagacctggaccagttcaaaatgattgcctatggggatgatgttattgctagctacccacataagattgatccaggtttgctggcagaagcaggtaaacagtatggattagtaatgacgccagcagacaaaggaaccagttttattgacacaaattgggaaaatgtaactttcttaaaaagatatttcagagcagatgatcaatacccctttctcatacatccagtgatgccaatgaaagagatacatgaatctattagatggactaaagatcccagaaacacacaggatcatgttaggtctttgtgctacctcgcatggcataatggagaggaggcttataatgaattttgcagaaaaatcagaagtgtgcctgtgggaagagcattgacactacctgcatactctagtcttagacggaaatggttagattcgttctagacaactctaattga-aacccaagttatagttactt----------------tcatttagaggtaaattttg--------------------------------------------------------------------------------------------------------------------------------------------
>KM892500.1_Enterovirus_D68_isolate_CA/RESP/10-786_complete_genome
-ttaaaaca-gccttggggttgttcccaccccaagggcccacgtggcggctagtactctggtatttcggtacctttg-tacgcctg--ttttatctcccttcccgatgtaacttagaagttttcaaatcaaagctcaataggtgg-agcgcaaaccagcgctttcatgagcaagcacttctgtttccccggtgcggttgtatagactgtttccacggttgaaaacaacttatccgttatccgctatagtacttcgagaaacctagtatcacctttggattgttgatgcgttgcgctcagcacactaaccc-gtgtgtagcttgggtcgatgagtctggacgtaccccactggtgacagtggtccaggctgcgttggcggcctactcatggt-gaaaaccatgagacgctagacatgaacaaggtgtgaagagtctattgagctactatagagtcctccggcccctgaatgcggctaatcttaaccatggagcaagtgctcacaagccagtgagttgcttgtcgtaacgcgcaagtccgtggcggaaccgactactttgggtgtccgtgtttcac-tttttaccttta----tgactgcttatggtgacaatttaatattgttaccatttagctagtcggattaatcacgt---gaaatcctaag-------tcttatttatcaatttgtatttggatagcttcatttgaaaat------------------------tctaaac------tcattcataaagatgggagctcaagttactaggcagcaaactggaactcacgaaaatgccaacattgccacaaatggatctcatatcacatacaatcagataaacttttacaaggatagttatgcagcttcagctagtaaacaagatttttcacaggatccatcaaaatttaccgaaccagtggtggaaggcttaaaagcaggggccccagttttgaaatctcctagtgctgaagcatgtggctacagtgatagagtattacaactcaaattaggtaattcagctattgtcactcaggaggcagcaaactactgttgtgcttatggtgaatggcccaattatttaccagatcatgaggcagtagccattgataaacccacacaaccagaaactgctacggacagattttataccttgaaatcagtcaaatgggaaaccgaaagcacagggtggtggtggaaactacccgatgcactaaataacataggtatgtttggacagaatgtgcagcatcactatctatacagatctggtttcttaattcatgtgcagtgtaacgccacaaaattccatcaaggcgccctattagtagtagcaattccagaacatcagaggggagcgtataacactaatactagtccagagtttactgacatcatgaaaggtgaagaaggaggaatattcagtcacccatatgtccttgacgatgggacatcactagcctgtgcaacaatatttccacatcaatggataaatctgagaactaacaattcagcaacaatagttcttccctggatgaatgctgctccaatggacttcccacttaggcacaatcagtggacgctagcaataataccagtagtaccgtt------gggtacgcgcacagtgtcaagtatggttccaataacagtttcaattgctccaatgtgttgtgagttcaatggactcaggcatgccatcacgcagggtgttccaacataccttctaccaggctcaggacaatttctaactactgatgatcatagctctgcgccggttcttccgtgttttaacccgactccagaaatgcacattccagggcaagtccgcaacatgctagaagtggttcaagtggagtcaatgatggagattaacaacacagaaaatgcagttggcatgcagcgtctcaaggttgacatatcagtattaacagacgttgatcaactgttattcaacatcccactggatatacaattagatggaccactcagaaacactctagtaggaaacatatccagatattatactcattggtctggatctctagaaatgacatttatgttttgtgggagcttcatggcaacaggaaagttaattctatgctatactcctccaggtgggtcatgtccaacaaccagagagaccgccatgttaggtacacatattgtttgggattttggattgcaatctagtgttaccttgataataccttggattagtgggtcccactacaggatgttcaacaatgatgctaagtcaaccaatgccaacgttggttatgttacctgttttatgcaaactaatctaatagtccccagtgaatcctctaacacatgttccttaatagggttcgtagcagcaaaagatgacttttcccttaggttaatgagagatagccctgatattggacaattagaccatttagatgcagcagaggcagcctaccagatcgagagcatcattaaaacagcaactgacaccgtaaaaagtgagattaacgccgaacttggtgtggtccctagcttaaatgcagttgagacaggcgcaagttctaacactgaaccagaggaagccatacaaactcgcacagtgataaatcagcatggcgtgtctgagacattagtggagaattttcttagtagggcagccttagtatcaaagagaagtttcgagtacaaaaatcacgcctcatctgaaggacgaacagacaagaactttttcaaatggacaattaataccaagtcctttgttcagttaaggagaaagctggaattattcacataccttagatttgatgctgaagttaccatactcacaactgtggcagta---agtagcagtaacactacgtacacgggcctccctgacttgacacttcaagcaatgttcgtacccactggtgctcttactccagaaaaacaggattcattccattggcagtcagctagtaatgctagcgtgttcttcaaaatttctgaccctccagccagaatgactataccttttatgtgtattaactcagcatattcagtcttttacgatggctttgctggatttgagaaa------aatggtctatatggaataaatccagctgacaccatcggcaacttatgcgtcagaatagtgaatgagcaccagccaattggcttcacagtaaccgttagggtttacatgaagcctaaacacataaaagcatgggcaccgcgaccaccacgaactctgccgtacatgagcattgcaaatgcaaactacaggggtagagaaagagcaccaaatgcactcaatgccataattggtaatagaggtagtgtcaagaccatgcctcacgata------tagtgaccactggcccaggctttggaggggtctttgtagggtctttcaaaataattaactatcacttagctaccacagaagagagacagtctgctatttatgtagactggcaatcagatgttctagttactcccatcgctgctcatggaagacatcaaatagcaagatgcaagtgtaatacaggggtttattattgtagacacaaagataaaagttacccagtttgttttgaaggcccagggattcaatggattgaacaaaacgaatattacccggcaaggtaccagactaatgtacttttggcagctggtcctgcagaagcaggggattgtggcggtttactagtctgtccacatggggtaattggtcttcttacagcaggagggggtggaattgtagccttcactgatatcagaaatttactatggttagacactgatgctatggaacaaggcattactgattatattcaaaatctcggcaatgcctttggagcagggtttacagaaacaatctctaataaagctaaggaggtgcaagatatgctaattggagagagctcactattagaaaaattgttaaaagctctaatcaaaattatatcagcactagtgattgtaattagaaattcagaagacttaattacagtcacagccacattagcattgctgggatgccatgattcaccatggagctacttgaaacaaaaggtttgttcatatttaggtattccttatgtacctagacagagtgaatcatggcttaagaaattcacagaagcatgcaatgctctcagaggtttagattggttatcacaaaagatagataaatttatcaactggcttaaaaacaaaatattaccagaagctagggagaaatatgaatttgtgcaaagactcaaacagttaccagtgatagaaagccaagttagcactattgagcatagctgcccaacaacagaacaacaacaagccttattcaataatgtccaatattattcacactactgtagaaagtatgcaccactttacgcagtagaggcaaagagagtgatagctcttgaaaagaaaataaacaactatatccagttcaagtccaaatctcgcattgaaccggtttgtttaataatacatggatctccaggaactggcaaatcagtggcctcaaatttgattgccagggctatcacagaaaagttaggaggggatgtttactccctgcccccagacccaaaatattttgatggatacaaacagcaaacagtggtccttatggacgatttaatgcaaaatcccgatgggaatgacatatctatgttctgccaaatggtctctactgtggactttatacctccaatggctagtttggaagaaaaaggaactctatacaccagtccatttttgatagccactactaatgctggctcaatacatgcaccaaccgtctcagactccaaggctttgtcacgtagattcaaatttgatgtggacattgaagtcacagattcatacaaagactcaaataaattggacatgtccagagcagtagagatgtgtaaaccagatgactgtgcccccactaattataaaagatgctgtccgctgatttgtggaaaggccattcaattcagagatcgtagaactaatgcaagatccactatagatatgttagtaactgatatcataaaggagtatagaaccaggaacagtacacaggacaagctcgaggctctgttccagggacctccacagtttaaagagatcaaaatttcagtcactccagacacaccagctcctgatgccataaatgatcttctcagatcagtggactctcaagaagttagggattattgccaaaagaaagggtggattgtaatacacccgtcaaatgaactacttgtagaaaaacatattagtagggcttttatcactctacaggctattgctacctttgtatcaatagccggtgtagtttatgttatatataaactttttgctggcattcaaggtccatatacaggaattcccaatcccaaacccaaagtaccctctcttagaacagccaaggtgcaagggccagggttcgattttgcacaagccataatgaagaaaaacaccgtcattgccaggactgaaaagggtgagtttaccatgttaggtatatatgatagagtagcagtcatccccacacatgcatctgttggagaaaccatttacatcaacgatgtagagactaaagttttggatgcgtgtgcactcagagacttgaccgacacaaacttggagattaccatagtcaaaatggaccgcaaccaaaagtttagagatatcaggcactttctgcccagatatgaggatgattacaatgacgctgtgcttagcgtacatacatcaaaatttccaaacatgtatattccagttggacaagtcaccaattatggcttcttgaatctaggcggtacaccaacacaccgcattttaatgtacaactttccaacaagagctggtcagtgtggtggtgtagtgacaaccacaggtaaggtgatagggatacatgtaggtggaaatggagctcaaggatttgcagcaatgctactccactcttactttactgatacacaaggtgaaatagttagcaatgagaagagtggggtgtgtattaacgcaccagcaaagactaaactccaacccagtgttttccatcaagtttttgaaggttcaaaggagccagcagttctcaattcaaaagatcctaggcttaaaacagattttgaggaggccatcttctcaaaatatacaggtaacaaaattatgttgatggatgagtacatggaagaagcagtggatcattatgtagggtgtctagaaccattagatattagtatagatcccataccccttgaaagtgccatgtatggaatggatggcctcgaagcattagacctgaccaccagtgcaggattcccttacctactgcaggggaagaagaaaagggacatatttaatagacaaaccagggatactactgaaatgacaaggatgttagaaaaatatggagttgatttaccttttgtaacttttgtaaaagatgagctcagatcaagagaaaaagttgaaaaagggaaatcacgcttaatcgaggccagttccttgaatgactcagttgctatgagggttgcttttggaaacctttacgccacatttcataataatccaggtacagcaactggcagtgcagttggttgtgatccagatgtattttggtcaaaaatccctattttattaaatggagaaatctttgcttttgattacactggttatgatgccagtttgtcaccagtatggtttgcctgtttaaagaaagttctaattaaattgggttatacccaccaaacatctttcatagattatctgtgtcattcagtacatttgtacaaggac-agaaaatatatagtcaatggtggaatgccctctggttcctcaggtacgagcatattcaatactatgatcaataatataatcataagaactttgttaattagggtttataaaggcatagacttagaccagttcaagatgatagcatatggagatgatgttattgctagctacccacacaagattgatccaggtttactagcagaagcaggcaaacattacggattaataatgacaccagcagacaaaggaaccagctttgttgacaccaactgggaaaatgtaactttcctgaaaagatatttcagagcagatgatcaatatccctttcttatacatccagtaatgccaatgaaggagatacatgagtctattagatggactaaagatcccagaaacacacaggaccatgtcagatctttgtgttatctcgcatggcacaatggagaggaggcttacaatgaattttgtagaaaaattagaagtgtgcccgtgggaagggcgttggcactacctgcatactctagtcttagacgaaaatggttagattcgttttagataactctaattga-aacccaagttgtagttactt----------------tcatttagaggtaaattttggcc-acttgggggcc-----------------------------------------------------------------------------------------------------------------------------
>KM892501.1_Enterovirus_D68_isolate_CA/AFP/11-1767_complete_genome
-ttaaaaca-gccttggggttgttcccactccaagggcccacgtggcggctagtactctggtactttggtacctttg-tacgcctg--ttttatctcccttcccaatgtaatttagaagctcttaaaccaaggctcaataggtgg-ggcgcaaaccagcgctctcatgagcaagcactcctgtctccccggtgtggttgtataaactgttcccacggttgaaaacaacctatccgttatccgctatagtacttcgagaaacctagtatcacctttggattgttgacgcgttgcgctcagcacactaaccc-gtgtgtagcttgggtcgatgagtctggacataccccactggcgacagtggtccaggctgcgttggcggcctactcatggt-gaaaaccatgagacgctagacatgaacaaggtgtgaagagtctattgagctactatagagtcctccggcccctgaatgcggctaatcctaaccatggagcaagtgctcacaagccagtgagttgcttgtcgtaatgcgcaagtccgtggcggaaccgactactttgggtgtccgtgtttcac-tttttactttta----tgactgcttatggtgacaatttgatattgttaccatttagcttgtcaaatcaattgcaa---aagatcctaaa-------tcttatttatcaacttgcattttgataactctattcgaaaattctaaactca-------------tttt-----------------taataatgggagctcaggttactagacaacaaactggcactcatgaaaatgccaacattgccacaaatggatctcatatcacatacaatcagataaacttttacaaggatagttatgcggcttcagccagcaagcaggatttttcacaggacccatcaaaattcactgaaccagtagtggaaggtttgaaagcaggggcgccagttttgaaatctcctagtgctgaggcatgtggctacagtgatagagtattacagctcaaattaggaaattcagctattgtcacccaggaagcagcaaactactgctgtgcttatggtgaatggcccaattacttaccagatcatgaagcagtagccattgataaacctacacaaccagaaactgctacagatagattctacactttgaaatcagtcaaatgggaggctggaagcacgggatggtggtggaaactacccgatgcactaaataatataggcatgtttggacagaatgtacagcatcactacctatatagatctggtttcttgattcatgtgcagtgtaatgccacaaaattccatcaaggcgccttattagtggtagcaattccagaacatcagaggggagcgtataacactaatactagtccagagtttactgacatcatgaaaggtgaagaaggagggaccttcaatcatccatatgttcttgatgatggaacatcattggcttgtgcgacaatatttccacatcagtggataaatctgagaaccaacaattcagcaacaattgttcttccctggatgaatgctgctccaatggacttcccacttagacacaatcagtggacgctagcaataataccagtggtgccatt------aggtacgcgtacaatgtcaagtatggtcccaataacagtttcaatcgctccaatgtgttgtgagtttaatggactcagacacgccattactcaaggtgtcccaacataccttttaccaggctcgggacaattcctaacaactgatgatcatagctctgcaccggttctcccgtgtttcaacccaactccagagatgcacattccagggcaggtccgtaacatgctagaagtggtccaagtggaatcaatgatggagattaacaacacagaaagtgcagttggcatggagcgtctcaaggttgatatatcagcattgacagatgtcgatcaattgttattcaacattccactggacatacagttggatgggccacttagaaacactttagtaggaaacatatctagatattatactcattggtctggatccctagaaatgacgtttatgttttgtggcagcttcatggcaacgggaaaattaattctatgctatactcctccaggtgggtcatgcccgacaaccagagagaccgccatgttaggtacacatattgtttgggattttggactacaatctagtgtaaccctgataataccttggattagtggatcccactacaggatgttcaataatgatgctaagtcaactaatgccaacgttggctatgtcacttgttttatgcagaccaatctgatagtccccagtgaatcctctgacacatgttccttgatagggttcatagcagcaaaagatgatttctccctcagattaatgagagacagccctgacattggacaactagaccatttacatgcagcagaggcagcctaccagatcgagagcatcatcaaaacagcaactgacactgtaaaaagtgagattaacgctgaacttggtgtggtccctagcttaaatgcagttgaaacaggtgcaacttctaacactgaaccagaagaagccatacaaactcgcacagtgataaatcagcacggtgtatccgaaactctagtggagaattttctcagtagagcagccttggtatcaaagagaagtttcgaatacaaagatcatacttcgtctgcagcacaaacagacaagaactttttcaaatggacaattaataccaggtcctttgtacagctaagaagaaagttagaattatttacataccttagatttgatgctgaaatcactatactcacaactgtagcagtgaatggtagtagtaataatacatacgtgggtcttcctgacttgacacttcaagcaatgtttgtacccactggtgctcttaccccagaaaagcaagactcattccactggcagtcaggtagtaatgctagtgtattctttaaaatctctgaccccccagccagaatgaccataccttttatgtgcattaactcagcatactcagttttctatgatggctttgccggatttgagaaa------agtggtctgtatggaataaatccagctgacactattggtaacttatgtgttagaatagtgaatgaacaccaaccagttggtttcacagtgaccgttagggtttacatgaagcctaaacacataaaagcatgggcaccacgaccaccacgaaccctgccatacatgagtattgcaaatgcaaattacaaaggtaaagaaagagcaccaaatgcgctcaatgctataattggcaatagagacagtgtcaaaaccatgcctcataata------tagtgaccactggtccaggcttcggaggagtttttgtagggtcttttaaaataatcaactatcacttagccactacagaagagagacagtcagctatctatgtggattggcaatcagacgtcttggttacccccattgctgctcatggaaggcaccaaatagcaagatgcaagtgcaatacaggggtttactattgtagacacaaagacagaagttacccaatttgctttgaaggcccagggattcaatggattgaacaaaatgaatattacccagcaaggtaccagaccaatgtacttttggcagttggccctgcggaagcaggagattgcggtggtttactagtctgcccacatggggtaatcggtcttcttacagcaggagggggtggaattgtagctttcactgatatcagaaatttgctatggttagatactgatgctatggaacaaggcattactgattatattcaaaatcttggtaatgcctttggagcagggtttacagaaacaatctctaataaagccaaggaagtgcaagatatgctaattggagagagttcactattagaaaaattgttaaaagctctaatcaaaatcatatcagcattagtaattgtaatcagaaattcggaagacttagttacagtcacagccacactagcattgttgggatgccatgattcaccatggagctacttgaaacagaaggtatgttcatacttaggcattccttatgtacctagacagggtgaatcgtggcttaagaagtttacagaggcatgcaatgctcttagaggtctggattggctatcacaaaagatagataaattcatcaactggcttaaaaccaaaatattaccagaagctagggagaaatatgaatttgtgcaaagactcaaacagttaccggtgatagaaaaccaagtgagcacaattgagcatagctgcccaacaacagaacaacagcaggccttatttaacaacgtccagtactattcacactactgtagaaagtacgcaccactttacgcagtggaagcaaagagggtagtagctcttgaaaagaaaataaacaactacatccagttcaagtccaaatctcgcattgaaccggtttgtttaataatacatggctctccagggactggcaagtcagtagcctcaaatttaattgccagggctatcacagaaaaattgggaggggacatttattccctgcctccagaccctaaatattttgatggatacaaacagcaaacggtggtcctcatggatgatttaatgcaaaatccagatgggaatgacatatctatgttctgccaaatggtctctactgtggatttcatacccccaatggctagtttggaggaaaaaggaactctgtacaccagtccatttttaatagctactactaatgctggctcaatacatgcaccaactgtatcagactcaaaggctttgtcacgcagatttaaatttgacgtggacattgaagtcacagattcatacaaagactcaaataaattggacatgtcaagggcagtcgagatgtgcaaaccagacggctgtgcccccaccaattacaaaagatgctgcccattgatctgtgggaaggctattcaattcagagatcgcagaactaatgcaagatccactattgatatgctagtaactgatattatcaaggaatatagaaccagaaacagtacacaggataagctggaagctctgtttcagggacctccacagtttaaagagatcaaaatttcagtcaccccagatacaccagctcctgatgccataaatgaccttcttaggtcagtggattctcaagaagttagggattattgccaaaagaaaggatggattgtaatacacccatcaaatgaactactagtagaaaaacacatcagtagagcttttattactctacaagccattgccacctttgtatcaatagctggtgtggtttatgttatatataaactttttgctggcattcagggtccatacacaggaatccccaatcctaaacccaaagtaccctctctcagaacagctaaagtgcaaggaccagggttcgattttgcacaagcaataatgaagaaaaataccgtcattgcaaggactgaaaagggtgagttcaccatgctgggtgtatatgatagggtagcggtcatccccacacacgcatctgttggagaaaccatttacattaatgatgtagagactagagttttagatgcgtgtgcgcttagagatttgactgatacaaacttagagataaccatagtcaaattagaccgtaatcaaaaattcagagatatcagacattttctgcccagatatgaggatgattacaatgacgctgtgcttagcgtacatacatcaaaattcccaaatatgtatatcccagttggacaagtcaccaattatggcttcttgaacctaggtggtacaccgacgcaccgcattttaatgtataacttcccaacaagagctggccagtgtggtggtgtggtgacaactacaggtaaggtgataggaatacacgtaggtggaaatggagctcaaggatttgcagcaatgctactacactcttactttaccgatacacaaggtgagatagttagtagtgaaaagagtggggtgtgcattaacgcaccggcaaagactaaactccaacccagtgttttccatcaagtttttgaaggttcaaaggaaccagcagttctcaatccaaaagatcctaggcttaaaacagattttgaggaagccattttctcaaaatatacaggtaacaaaattatgttaatggatgagtacatggaagaggcagtggatcattatgtggggtgtttagaaccattagatatcagtgtggatcccatacccctggaaagtgccatgtatggaatggatggccttgaggcattagacttaactaccagtgcaggattcccttacttactacaagggaagaagaaaagggatatatttaatagacatactagagacaccagtgaaatgacaaagatgttagagaaatatggagttgacctaccttttgtaacctttgtaaaagatgagcttagatcaagagaaaaagttgaaaaagggaaatcacgcctgattgaggccagttccttgaatgactcagttgctatgagggttgcctttggaaacctttacgccacatttcacaacaatccaggtacagcaaccggtagtgcagttggttgcgatccagatatattttggtcaaaaatccctattttgttagatggagaaatctttgcttttgattacactggttatgatgctagtttgtcaccagtgtggtttgcctgtttaaagaaagttctaattaagttaggttacacacatcaaacgtcctttatagattatttgtgtcattcggtacatttatataaggac-agaaaatatatagttaatggtgggatgccctctggttcttcaggtaccagcatattcaacactatgatcaataatataatcataagaactctattaattagggtttacaaaggcatagacctggaccagttcaaaatgattgcctatggggatgacgttattgctagctatccacataagattgatccaggtttactggcagaagcaggtaaacagtatggattagtaatgacaccagcagacaaaggaaccagttttgccgacacaaattgggaaaatgtaactttcttaaaaagatatttcagagcagatgatcaatacccctttctcatacatccagtgatgccaatgaaggagatacatgaatctattagatggactaaagatcccagaaacacacaggatcatgttaggtctttgtgctaccttgcatggcataatggagaggaggcttataatgaattttgtagaaaaatcagaagtgtgcctgtgggaagggcattaacactacctgcatactctagtcttagacggaaatggttagattcgttctagacaactctaattga-aacccaagttatagttactt----------------tcatttagaggtaaattttggtc-acttgggggc------------------------------------------------------------------------------------------------------------------------------
>KP100792.1_Enterovirus_D68_strain_US/CA/14-6092_polyprotein_gene_partial_cds
----------------------------------------------------------------ttcggtacctttg-tacgcctg--ttttatctcccttcccaatgtaacttagaagttcttaaatcaatgctcaataggtgg-ggcgcaaaccagcgctctcatgagcaagcactcctgtctccccggtgaggttgtataaactgttcccacggttgaaaacaacctatccgttatccgctatagtacttcgagaaacctagtaccacctttggattgttgacgcgttgcgctcagcacactaaccc-gtgtgtagcttgggtcgatgagtctggacatacctcactggcgacagtggtccaggctgcgttggcggcctactcatggt-gaaagccatgagacgctagacatgaacaaggtgtgaagagtctattgagctactatagagtcctccggcccctgaatgcggctaatcctaaccatggagcaagtgctcacaggccagtgagttgcttgtcgtaatgcgcaagtccgtggcggaaccgactactttgggtgtccgtgtttcac-tttttactttta----tgactgcttatggtgacaattcgatattgttaccatttagcttgtcaaatcaattgcaa---aagatcctaac-------tcttatttatcaacttgcatcttgataactttaatttgaaaa------------------------ttt-----------------taacaatgggagctcaggttactagacaacaaactggcactcatgaaaatgccaacattgccacaaatggatctcatatcacatacaatcagataaacttttacaaggatagttatgcggcttcagccagcaagcaggatttttcacaggacccatcaaaattcactgaaccagtagtggaaggtttaaaagcaggggcgccagttttgaaatctcctagtgctgaggcatgtggctacagtgatagagtattacagctcaaattaggaaattcagctattgtcacccaggaagcagcgaactactgctgcgcttatggtgaatggcccaattacttaccagaccatgaagcagtagccattgataaacctacacaaccagaaactgctacagatagattctacactttgaaatcagtcaaatgggaaactggaagtacaggatggtggtggaaactacccgatgcactaaataatataggcatgtttggacagaatgtacagcatcactacctatatagatctggtttcttgattcatgtgcagtgtaatgccacaaaattccatcaaggtgccttattagtggtagcaattccagaacatcagaggggagcgcacaacaccaacactagcccagggtttgatgatataatgaaaggtgaagaaggagggaccttcaatcatccatatgtccttgatgatggaacatcattggcttgtgcgacgatatttccacatcagtggataaatctgagaaccaacaattcagcaacaattgttcttccctggatgaatgctgctccaatggatttcccactcagacataatcagtggacgctagcaataataccagtggtgccatt------aggcacgcgtacaacatcaagtatggtcccaataacagtttcaatcgctccaatgtgttgtgagtttaatggacttagacacgccattactcaaggtgtcccaacataccttttaccaggctcgggacaattcctaacaactgatgatcatagctctgcaccagctctcccgtgtttcaacccaactccagaaatgcatatcccagggcaagtccgtaacatgctagaagtggtccaagtggaatcaatgatggagattaataacacagaaagtgcagttggcatggagcgtcttaaggttgatatatcagcattgacagatgtcgatcaattgttattcaacattccactggacatacagttggatgggccacttagaaacactttagtaggaaacatatctagatattacactcattggtctggatccctagaaatgacgtttatgttttgtggcagcttcatggcaacgggaaaattaatcctgtgctatactcctccaggtggatcatgcccgacaaccagagagaccgccatgttaggtacacatattgtttgggattttggattacaatctagtgtaaccctgataataccttggattagtggatcccactacaggatgtttaataatgatgctaagtcaactaatgccaacgttggctatgtcacttgttttatgcagaccaatctgatagtccccagtgaatcctctgacacgtgttccttgatagggttcatagcagcaaaagatgatttctccctcagattaatgagagacagccctgacattggacaactagaccatttacatgcagcagaggcagcctaccagatcgagagcatcatcaaaacagcaactgacactgtgaaaagtgagattaatgctgaacttggtgtggtccctagcttaaatgcagttgaaacaggtgcaacttctaacactgaaccagaagaagccatacaaactcgcacagtgataaatcagcacggtgtatccgagactctggtggagaattttctcagtagagcagctttggtatcaaagagaagttttgaatacaaagatcatacttcgtctgcagcacaagcagacaagaactttttcaaatggacaattaacaccagatcctttgtacagttaagaagaaaattagaattattcacataccttagatttgatgctgagatcactatactcacaactgtagcagtgaatggtagtagtaataatacatacgtgggtcttcctgacttgacacttcaagcaatgtttgtacccactggtgctcttaccccagaaaagcaggactcattccactggcagtcaggcagtaatgctagtgtattctttaaaatctctgaccccccagccagaataaccataccttttatgtgcattaactcagcatactcagttttttatgatggctttgccggatttgagaaa------aacggtctgtatggaataaatccagctgatactattggtaacttatgtgttagaatagtgaatgaacaccaaccagttggtttcacagtgaccgttagggtttacatgaagcctaaacacataaaagcatgggcaccacgaccaccacgaactctgccatatatgagtattgcaaatgcaaattacaaaggtaaagaaagagcaccaaatgcgctcagtgctataattggcaatagagacagtgtcaaaaccatgcctcataata------tagtgaacactggtccaggcttcggaggagtttttgtagggtctttcaaaataatcaactatcacttggccactgcagaagagagacagtcagctatctatgtggattggcaatcagacgtcttggttacccccattgctgctcatggaaggcaccaaatagcaagatgcaagtgcaacacaggggtttactattgtaggcacaaaaacagaagttacccgatttgctttgaaggcccagggattcaatggattgaacaaaatgaatattacccagcaaggtaccagaccaatgtacttttggcagttggtcctgcggaagcaggagattgcggtggtttactagtttgtccacatggggtaatcggtcttcttacagcaggagggggtggaattgtagctttcactgatatcaggaatttgctatggttagatactgatgctatggaacaaggcattactgattatattcaaaatcttggtaatgcctttggagcaggatttacagaaacaatctctaataaagccaaggaagtgcaagatatgctaattggagagagttcactattagaaaaattgttaaaagctctaatcaaaatcatatcagcattggtaattgtaatcagaaactcagaagatttagtcacagtcacagccacactagcattgttgggatgccatgattcaccatggagctacttgaaacagaaggtatgttcatacttaggtattccttatgtacctagacagggtgaatcgtggctcaagaagttcacagaagcatgcaatgctcttagaggtctggattggctatcgcaaaagatagataaattcatcaactggcttaaaaccaaaatattaccagaagctagggagaaatatgaatttgtgcaaaggctcaaacagttaccggtgatagaaaaccaagttagtacaatcgagcatagctgcccaacaacagaacaacaacaggccttattcaacaacgtccaatactattcacactactgtagaaagtacgcaccactttacgcagtggaagcaaagagggtagtagctcttgaaaagaaaataaacaactacatccagttcaagtccaaatctcgcattgaaccggtttgtttaataatacatggctctccaggaactggcaagtcagtggcttcaaatttaattgccagggctatcacagagaaattggggggggacatttattccttgcctccagaccctaaatattttgatggatacaaacagcaaacagtggtcctcatggatgatttgatgcaaaatccagatgggaatgacatatctatgttctgccaaatggtctccactgtagatttcatacccccaatggctagtctggaggaaaaaggaactctatacaccagtccatttttaatagctactaccaatgctggctcaatacatgcaccaactgtatcagactcaaaggctttgtcacgcagatttaaatttgatgtggacattgaagtcacagattcatacaaggactcaaataaattggatatgtcaagggcagtcgagatgtgcaaaccagacggctgtgcccccaccaattacaaaagatgctgcccattgatctgtggaaaggctatccaattcagagatcgcagaactaatgcaagatccactattgatatgctagtaactgatattataaaggaatatagaaccagaaacagtacacaggataagctggaagctctgtttcaggggcctccacagtttaaagagatcaaaatttcagtcaccccagatacaccagctcctgatgctataaatgaccttcttaggtcagtggattctcaagaagttagggattattgccaaaagaaaggatggattgtagtacacccatcaaatgagctaatagtagaaaaacacattagtagagcttttattactctacaagccattgccacctttgtatcaatagctggtgtagtttatgttatatacaaactttttgctggcattcagggtccatacacaggaatccccaatcctaaacctaaagtaccctctctcagaacagctaaagtgcaaggaccagggttcgattttgcacaagccataatgaagaaaaataccgtcattgcaaggactgaaaagggtgagttcaccatgctgggtgtatatgatagggtagcggtcatccccacacacgcatctgttggagaaaccatttacattaatgatgtagagactaaagttttagatgcgtgtgcacttagagacttaactgatacaaacttagagataaccatagtcaaattagaccgtaaccaaaaatttagagatatcagacattttctgcccagatatgaggatgattacaatgacgccgtgcttagcgtacatacatcaaaattcccaaatatgtatatcccagttggacaagtcaccaattatggcttcttgaacctaggtggtacaccgacgcatcgcattttaatgtataacttcccaacaagagctggccagtgtggtggtgtggtgacaaccacaggtaaggtgataggaatacatgtaggtggaaatggagctcaaggatttgcagcaatgctactacactcttactttaccgatacacaaggtgagatagttagtagtgaaaagagtggggtgtgcattaacgcaccggcaaagactaaactccaacccagtgttttccatcaagtttttgaaggttcaaaggaaccagcagttctcaatccaaaagatcctaggcttaaaacagatttcgaggaggccattttctcaaagtacacaggtaacaaaatcatgttaatggatgagtacatggaagaggcagtggatcattatgtggggtgtttagaaccattagacatcagtgtggatcccatacccctggaaagtgccatgtatggaatggatggccttgaggcattagacttaactaccagtgcaggattcccttacttactacaagggaagaagaaaagggatatatttaatagacatactagagacaccagtgaaatgacaaaaatgttagagaaatatggagttgacctaccttttgtaacctttgtaaaagatgagcttagatcaagagaaaaagttgaaaaagggaaatcacgcctgattgaggccagttccttgaatgactcagttgctatgagagttgcctttggaaacctttacgccacatttcataacaatccaggtacagcaactggtagtgcagttggttgtgatccagatatattttggtcaaaaatccctattttgttagatggagaaatctttgcttttgactacactggttatgatgctagtttgtcaccagtgtggtttgcctgtttaaagaaagttctaattaagttaggttacacacatcaaacatcttttatagattatttgtgtcattcagtacatttatataaggac-aaaaagtacatagttaatggtggaatgccctctggttcttcaggcaccagcatattcaacactatgatcaacaatataatcataagaactttattaattagggtttacaaaggcatagacctggaccagttcaaaatgattgcctatggggatgatgttattgctagctacccacataagattgatccaggtttgctggcagaagcaggtaaacagtatggattagtaatgacaccagcagacaaaggaaccagttttattgacacaaattgggaaaatgtaactttcttaaaaagatatttcagagcagatgatcaatacccctttctcatacatccagtgatgccaatgaaagagatacatgaatctattagat------------------------------------------------------------------------------------------------------------------------------------------------------------------------------------------------------------------------------------------------------------------------------------------------------------------------------------------------------------------------------------------------------
>KP100793.1_Enterovirus_D68_strain_US/CO/14-94_polyprotein_gene_complete_cds
-ttaaaaca-gccttggggttgttcccactccaagggcccacgtggcggctagtactctggtacttcggtacctttg-tacgcctg--ttttatctcccttcccaatgtaacttagaagttcttaaatcaatgctcaataggtgg-ggcgcaaaccagcgctctcatgagcaagcactcctgtctccccggtgaggttgtataaactgttcccacggttgaaaacaacctatccgttatccgctatagtacttcgagaaacctagtaccacctttggattgttgacgcgttgcgctcagcacactaaccc-gtgtgtagcttgggtcgatgagtctggacatacctcactggcgacagtggtccaggctgcgttggcggcctactcatggt-gaaagccatgagacgctagacatgaacaaggtgtgaagagtctattgagctactatagagtcctccggcccctgaatgcggctaatcctaaccatggagcaagtgctcacaggccagtgagttgcttgtcgtaatgcgcaagtccgtggcggaaccgactactttgggtgtccgtgtttcac-tttttactttta----tgactgcttatggtgacaattttatattgttaccatttagcttgtcaaatcaattgcaa---aagatcctaac-------tcttatttatcaacttgcatctcgataactctaatttgaaaa------------------------ttt-----------------taacaatgggagctcaggttactagacaacaaactggcactcatgaaaatgccaacattgccacaaatggatctcatatcacatacaatcagataaacttttacaaggatagttatgcggcttcagccagcaagcaggatttttcacaagacccatcaaaattcactgaaccagtagtggaaggtttaaaagcaggggcgccagttttgaaatctcctagtgctgaggcatgtggctacagtgatagagtattacagctcaaattaggaaactcagctattgtcacccaggaagcagcgaactactgctgcgcttatggtgaatggcccaattacttaccagaccatgaagcagtagccattgataaacctacacaaccagaaactgctacagatagattctacactttgaaatcagtcaaatgggaaactggaagcacaggatggtggtggaaattacccgatgcactaaataatataggcatgtttggacagaatgtacagcatcactacctatatagatctggtttcttgattcatgtgcagtgtaatgccacaaaattccatcaaggtgccttattagtggtagcaattccagaacatcagaggggagcgcacaacaccaacactagcccagggtttgatgatataatgaaaggtgaagaaggagggaccttcaatcatccatatgtccttgatgatggaacatcattggcttgtgcgacgatatttccacatcagtggataaatctgagaaccaacaattcagcaacaattgttcttccctggatgaatgctgctccaatggatttcccactcagacataatcagtggacgctagcaataataccagtggtgccatt------aggcacgcgtacaacatcaagtatggtcccaataacagtttcaatcgctccaatgtgttgtgagtttaatggacttagacacgccattactcaaggtgtcccaacataccttttaccaggctcgggacaattcctaacaactgatgatcatagctctgcaccagctctcccgtgtttcaacccaactccagaaatgcatatcccagggcaggtccgtaacatgctagaagtggtccaagtggaatcaatgatggagattaataacacagaaagtgcagttggcatggagcgtcttaaggttgatatatcagcattgacagatgtcgatcaattgttattcaacattccactggacatacagttggatgggccacttagaaacactttagtaggaaacatatctagatattacactcattggtctggatccctagaaatgacgtttatgttttgtggcagcttcatggcaacgggaaaattaatcctgtgctatactcctccaggtggatcatgcccgacaaccagagagaccgccatgttaggtacacatattgtttgggattttggattacaatctagtgtaaccctgataataccttggattagtggatcccactacaggatgtttaataatgatgctaagtcaactaatgccaacgttggctatgtcacttgttttatgcagaccaatctgatagtccccagtgaatcctctgacacgtgttctttgatagggttcatagcagcaaaagatgatttctccctcagattaatgagagacagccctgacattggacaactagaccatttacatgcagcagaggcagcctaccagatcgagagcatcatcaaaacagcaactgacactgtgaaaagtgagattaatgctgaacttggtgtggtccctagcttaaatgcagttgaaacaggtgcaacttctaacactgaaccagaagaagccatacaaactcgcacagtgataaatcagcacggtgtatccgagactctagtggagaattttctcagtagagcagctttggtatcaaagagaagttttgaatacaaagatcatacttcgtctgcagcacaagcagacaagaactttttcaaatggacaattaacaccagatcctttgtacagttaagaagaaaattagaattattcacataccttagatttgatgctgagatcactatactcacaactgtagcagtgaatggtagtagtaataatacatacgtgggtcttcctgacttgacacttcaagcaatgtttgtgcccactggtgctcttaccccagaaaagcaggactcattccactggcagtcaggcagtaatgctagtgtattctttaaaatctctgaccccccagccagaataaccataccttttatgtgcattaactcagcatactcagttttttatgatggctttgccggatttgagaaa------aacggtctgtatggaataaatccagctgatactattggtaacttatgtgttagaatagtgaatgaacaccaaccagttggtttcacagtgaccgttagggtttacatgaagcctaaacacataaaagcatgggcaccacgaccaccacgaactctgccatatatgagtattgcaaatgcaaattacaaaggtaaagaaagagcaccaaatgcgctcagtgctataattggcaatagagacagtgtcaaaaccatgcctcataata------tagtgaacactggtccaggcttcggaggagtttttgtagggtctttcaaaataatcaactatcacttggccactgcagaagagagacagtcagctatctatgtggattggcaatcagacgtcttggttacccccattgctgctcatggaaggcaccaaatagcaagatgcaagtgcaacacaggggtttactattgtaggcacaaaaacagaagttacccgatttgctttgaaggcccagggattcaatggattgaacaaaatgaatattacccagcaaggtaccagaccaatgtacttttggcagttggtcctgcggaagcaggagattgcggtggtttactagtttgtccacatggggtaatcggtcttcttacagcaggagggggtggaattgtagctttcactgatatcaggaatttgctatggttagatactgatgctatggaacaaggcattactgattatattcaaaatcttggtaatgcctttggagcaggatttacagaaacaatctctaataaagccaaggaagtgcaagatatgctaattggagagagttcactattagaaaaattgttaaaagctctaatcaaaatcatatcagcattagtaattgtaatcagaaactcagaagatttagtcacagtcacagccacactagcattgttgggatgccatgattcaccatggagctacttgaaacagaaggtatgttcatacttaggtattccttatgtacctagacagggtgaatcgtggctcaagaagttcacagaggcatgcaatgctcttagaggtctggattggctatcgcaaaagatagataaattcatcaactggcttaaaaccaaaatattaccagaagctagggagaaatatgaatttgtgcaaaggctcaaacagttaccggtgatagaaaaccaagttagtacaatcgagcatagctgcccaacaacagaacaacaacaggccttattcaacaacgtccaatactattcacactactgtagaaagtacgcaccactttacgcagtggaagcaaagagggtagtagctcttgaaaagaaaataaacaactacatccagttcaagtccaaatctcgcattgaaccggtttgtttaataatacatggctctccaggaactggcaagtcagtggcttcaaatttaattgccagggctatcacagagaaattggggggggacatttattccttgcctccagaccctaaatattttgatggatacaaacagcaaacagtggtcctcatggatgatttaatgcaaaatccagatgggaatgacatatctatgttctgccaaatggtctccactgtagatttcatacccccaatggctagtttggaggaaaaaggaactctatacaccagtccatttttaatagctactaccaatgctggctcaatacatgcaccaactgtatcagactcaaaggctttgtcacgcagatttaaatttgacgtggacattgaagtcacagattcatacaaggactcaaataaattggatatgtcaagggcagtcgagatgtgcaaaccagacggctgtgcccccaccaattacaaaagatgctgcccattgatctgtggaaaggctatccaattcagagatcgcagaactaatgcaagatccactattgatatgctagtaaccgatattataaaggaatatagaaccagaaacagtacacaggataagctggaagctctgtttcaggggcctccacagtttaaagagatcaaaatttcagtcaccccagatacaccagctcctgatgctataaatgaccttcttaggtcagtggattctcaagaagttagggattattgccaaaagaaaggatggattgtagtacacccatcaaatgagctaatagtagaaaaacacattagtagagcttttattactctacaagccattgccacctttgtatcaatagctggtgtagtttatgttatatacaaactttttgctggcattcagggtccatacacaggaatccccaatcctaaacctaaagtaccctctctcagaacagctaaagtgcaaggaccagggttcgattttgcacaagccataatgaagaaaaataccgtcattgcaaggactgaaaagggtgagttcaccatgctgggtgtatatgatagggtagcggtcatccccacacacgcatctgttggagaaaccatttacattaatgatgtagagactaaagttttagatgcgtgtgcacttagagacttgactgatacaaacttagagataaccatagtcaaattagaccgtaaccaaaaatttagagatatcagacattttctgcccagatatgaggatgattacaatgacgctgtgcttagcgtacatacatcaaaattcccaaatatgtatatcccagttggacaagtcaccaattatggcttcttgaacctaggtggtacaccgacgcaccgcattttaatgtataacttcccaacaagagctggccagtgtggtggtgtggtgacaactacaggtaaggtgataggaatacatgtaggtggaaatggagctcaaggatttgcagcaatgctactacactcttactttaccgatacacaaggtgagatagttagtagtgaaaagagtggggtgtgcattaacgcaccggcaaagactaaactccaacccagtgttttccatcaagtttttgaaggttcaaaggaaccagcagttctcaatccaaaagatcctaggcttaaaacagatttcgaggaggccattttctcaaagtacacaggtaacaaaatcatgttaatggatgagtacatggaagaggcagtggatcattatgtggggtgtttagaaccattagacatcagtgtggatcccatacccctggaaagtgccatgtatggaatggatggccttgaggcattagacttaactaccagtgcaggattcccttacttactacaagggaagaagaaaagggatatatttaatagacatactagagacaccagtgaaatgacaaaaatgttagagaaatatggagttgacctaccttttgtaacctttgtaaaagatgagcttagatcaaaagaaaaagttgaaaaagggaaatcacgcctgattgaggccagttccttgaatgactcagttgctatgagagttgcctttggaaacctttacgccacatttcacaacaatccaggtacagcaactggtagtgcagttggttgtgatccagatatattttggtcaaaaatccctattttgttagatggagaaatctttgcttttgactacactggttatgatgctagtttgtcaccagtgtggtttgcctgtttaaagaaagttctaattaagttaggttacacacatcaaacgtcttttatagattatttgtgtcattcagtacatttatataaggac-aaaaagtacatagttaatggtggaatgccctctggttcttcaggcaccagcatattcaacactatgatcaacaatataatcataagaactttattaattagggtttacaaaggcatagacctggaccagttcaaaatgattgcctatggggatgatgttattgctagctacccacataagattgatccaggtttgctggcagaagcaggcaaacagtatggattagtaatgacaccagcagacaaaggaaccagttttattgacacaaattgggaaaatgtgactttcttaaaaagatatttcagagcagatgatcaatacccctttctcatacatccagtgatgccaatgaaagagatacatgaatctattagatggactaaagatcccagaaacacacaggatcatgttaggtctttgtgctacctcgcatggcataatggagaggaggcttataatgaattttgcagaaaaatcagaagtgtgcctgtgggaagagcattgacactacctgcatactctagtcttagacggaaatggttagattcgttctag-------------------------------------------------------------------------------------------------------------------------------------------------------------------------------------------------------------------
>KP100794.1_Enterovirus_D68_strain_US/CO/13-60_polyprotein_gene_complete_cds
-ttaaaaca-gccttggggttgttcccactccaagggcccacgtggcggctagtactctggtacttcggtacctttg-tacgcctg--ttttatctcccttcccaatgtaacttagaagttcttaaatcaatgctcaataggtgg-ggcgcaaaccagcgctctcatgagcaagcactcctgtctccccggtgaggttgtataaactgttcccacggttgaaaacaacctatccgttatccgctatagtacttcgagaaacctagtaccacctttggattgttgacgcgttgcgctcagcacactaaccc-gtgtgtagcttgggtcgatgagtctggacatacctcactggcgacagtggtccaggctgcgttggcggcctactcatggt-gaaaaccatgagacgctagacatgaacaaggtgtgaagagtctattgagctactatagagtcctccggcccctgaatgcggctaatcctaaccatggagcaagtgctcacaggccagtgagttgcttgtcgtaatgcgcaagtccgtggcggaaccgactactttgggtgtccgtgtttcac-tttttactttta----tgactgcttatggtgacaatttgatattgttaccatttagcttgtcaaatcaattgcaa---aagatcttaaa-------tcttatttatcaatttgcatcttgataactttgatttgaaaa------------------------ttt-----------------taacaatgggagctcaggttactagacaacaaactggcactcatgaaaatgccaacattgccacaaatggatctcatatcacatacaatcagataaacttttacaaggatagttatgcggcttcagccagcaagcaggatttttcacaggacccatcaaaattcactgaaccagtagtggaaggtctaaaagcaggggcgccagttttgaaatctcctagtgctgaggcatgtggctacagtgatagagtattacagctcaaattaggaaattcagctatcgtcacccaggaagcagcaaactactgttgtgcttatggtgaatggcccaattacttaccagatcatgaagcagtagccattgataaacctacacaaccagaaactgctacagatagattctacactttgaaatcagtcaaatgggagactggaagcacaggatggtggtggaaactacccgatgcactaaacaacataggcatgtttggacagaatgtacagcatcactacctatatagatctggcttcttgattcatgtgcagtgcaatgccacaaaattccatcaaggtgccttattagtggtagcaattccagaacatcagaggggagcgcacaacactaacactagcccagggtttgatgatataatgaaaggtgaagaaggagggaccttcaatcatccatatgtccttgatgatggaacatcattggcttgtgcgacgatatttccacatcagtggataaatctgagaaccaacaattcagcaacaattgttcttccctggatgaatgctgctccaatggatttcccacttagacataatcagtggacgctagcaataataccagtggtgccatt------aggtacgcgtacaacgtcaagtatggtcccaataacagtttcaatcgctccaatgtgttgtgagtttaatggacttagacacgccattactcaaggtgtcccaacataccttttaccaggctcgggacaattcctaacaactgatgatcatagctctgcaccggctctcccgtgtttcaacccaactccagaaatgcacatcccagggcaggtccgtaacatgctagaagtggtccaagtggaatcaatgatggagattaacaacacagaaagtgcagttggcatggagcgtcttaaggttgatatatcagcattgacagatgtcgatcaattgttattcaacattccactggacatacagttggatgggccacttagaaacactttagtaggaaacatatctagatattacactcattggtctggatccctagaaatgacgtttatgttttgtggcagcttcatggcaacgggaaaattaatcctgtgctatactcctccaggtgggtcatgcccaacaaccagagagaccgccatgttaggtacacatattgtttgggattttggattacaatctagtgtaaccctgataataccttggattagtggatcccactacaggatgtttaacaatgatgctaagtcaactaatgccaacgttggctatgtcacttgttttatgcagactaatctgatagttcccagtgagtcctctgacacgtgttccttgatagggttcatagcagcaaaagatgatttctctctcagactaatgagagacagccctgacattagacaactagaccatttacatgcagcagaggcagcctaccagatcgagagcatcatcaaaacagcaaccgacactgtgaaaagtgagattaacgctgaactcggtgtggtccctagcttaaatgcagttgaaacaggtgcaacttctaacactgaaccagaagaagccatacaaactcgcacagtgataaatcagcatggtgtgtccgagactttagtggagaattttctcagtagagcagctttggtatcaaagagaagttttgaatacaaagatcatacttcgtctgcagcacaagcggacaagaactttttcaaatggacaattaacaccagatcctttgtacagttaagaagaaagttagaattattcacataccttagatttgatgctgagatcactatactcacaactgtagcagtgaatggtagtagtaataatacatacgtgggtcttcctgacttgacacttcaggcaatgtttgtacccactggtgctcttaccccagaaaagcaggactcattccactggcagtcaggtagtaatgctagtgtattctttaaaatctctgaccccccagccagaatgaccataccttttatgtgcattaactcagcatactcaattttttatgatggctttgccggatttgagaaa------agtggtctgtatggaataaatccagctgacactattggtaacttatgtgttagaatagtgaatgaacaccaaccagttggtttcacagtgaccgttagggtttacatgaagcctaaacacataaaagcatgggcaccacgaccaccacgaaccctgccgtatatgagtattgcaaatgcaaattacaaaggcaaagaaagagcaccaaatgcgctcagtgctataattggcaatagagacagtgtcaaaaccatgcctcataata------tagtgaacactggtccaggcttcggaggagtttttgtagggtctttcaaaataatcaactatcacttagccactgcagaagagagacagtcagctatctatgtggattggcaatcagacgtcttggttacccccattgctgctcatggaaggcaccaaatagcaagatgcaagtgcaatacaggggtttactattgtaggcacaaaaacagaagttacccaatttgctttgaaggcccagggattcaatggattgaacaaaatgaatattacccagcaaggtaccagaccaatgtacttttggcagttggtcctgcggaagcaggagattgcggtggtttactagtctgtccacatggggtaatcggtcttcttacagcaggagggggtggaattgtggctttcactgatatcagaaatttgctatggttagatactgatgctatggaacaaggcattactgattacattcaaaatcttggtaatgcctttggagcagggtttacagaaacaatctctaataaagccaaggaagtgcaagatatgctaattggagagagttcactattagaaaaattgctaaaagctctaatcaaaatcatatcagcattagtaattgtaatcagaaattcggaagacctagtcacagtcacagctacactagcattattaggatgccatgattcaccatggagctacttgaaacagaaagtatgttcatacttaggtattccttatgtacctagacagggtgaatcgtggcttaagaagttcacagaagcatgcaatgctcttagaggtctggattggctatcacaaaagatagataaattcatcaactggcttaaaaccaaaatattaccagaagctagggagaaatatgaatttgtgcagaggctcaaacagttaccggtgatagaaagccaagttagtacgatcgagcatagctgcccaacaacagaacaacagcaggccttattcaacaacgtccagtactattcacactattgtagaaagtacgcaccactttacgcagtggaagcaaagagggtagtagctcttgaaaagaaaataaacaactacatccagttcaagtccaaatctcgcattgaaccggtttgtttaataatacatggctctccaggaactggcaagtcagtggcttcaaatttaattgccagggctatcacagaaaaattgggaggagacatttattccttgcctccagaccctaaatattttgatggatacaaacagcaaacagtggtcctcatggatgatttaatgcaaaatccagatgggaatgacatatctatgttctgccaaatggtctctactgtggatttcatacccccaatggctagtttggaagaaaaaggaactctgtacactagtccatttttaatagctactaccaatgctggctcaatacatgcaccaactgtatcagactcaaaggctttgtcacgcagatttaaatttgacgtggacattgaagtcacagattcatacaaggactcaaataaattgaatatgtcaagggcagtcgagatgtgcaaatcagatggctgtgcccccaccaattacaaaagatgctgcccattgatctgtggaaaggctattcaattcagagatcgcagaactaatgcaagatccactattgatatgttagtaactgatattataaaggagtatagaaccagaaacagtacacaggataagctggaagctctgtttcaggggcctccacagtttaaagagatcaaaatttcagtcaccccagatacaccagctcctgatgctataaatgatcttctcaggtcagtggattctcaagaagttagggattattgccaaaagaaaggatggattgtaatacacccatcaaatgaactactagtagaaaaacacatcagtagagcttttattactctacaagccattgccacctttgtatcaatagctggtgtagtttatgttatatacaaactttttgctggcattcagggtccatacacaggaatccccaatcctaaacctaaagtaccctctctcagaacagctaaagtgcaaggaccagggttcgattttgcacaagccataatgaagaaaaataccgtcattgcaaggactgaaaagggtgagttcaccatgctgggtgtatatgatagggtagcggtcatccccacacacgcatctgttggagataccatttacattaatgatgtagagactagagttttagatgcgtgtgcacttagagacttgactgatacaaacttagagataaccatagtcaaattagaccgtaatcaaaaatttagagatatcagacattttctgcccagatatgaggatgattacaatgacgctgtgcttagcgtacatacatcaaaattcccaaatatgtatatcccagttggacaagtcaccaattatggcttcttgaacctaggtggtacaccgacgcaccgcattttaatgtataacttcccaacaagagctggccagtgtggtggtgtggtgacaactacaggtaaggtgataggaatacatgtaggtggaaatggagctcaaggatttgcagcaatgctactacactcttactttaccgatacacaaggtgagatagttagtagtgaaaagagtggggtgtgcattaacgcaccggcaaagactaaactccaacccagtgttttccatcaagtttttgaaggttcaaaggaaccagcagttctcaatccaaaagatcctaggcttaaaacagatttcgaggaggccattttctcaaaatatacaggtaacaaaatcatgttaatggatgaatacatggaagaggcagtggatcattatgtggggtgtctggaaccattagatatcagtgtggatcccatacccctggaaagtgccatgtatggaatggatggccttgaggcattagacttaactaccagtgcaggattcccttacttactacaagggaagaagaaaagggacatatttaatagacatactagagacaccagtgaaatgacaaagatgttagagaaatatggagttgacctaccttttgtaacctttgtaaaagatgagcttagatcaagagaaaaagttgaaaaagggaaatcacgcctgattgaggccagttccttgaatgactcagttgctatgagggttgcctttggaaacctttacgccacatttcacaacaatccaggtacagcaactggtagtgcagttggttgtgatccagatatattttggtcgaaaatccctattttgttagatggagaaatctttgcttttgactacactggttatgatgctagtttgtcaccagtgtggtttgcctgtttaaagaaagttctaattaagttaggttacacgcatcaaacatcttttatagattatttgtgtcattcggtgcatttatataaggac-aaaaaatacatagttaatggtggaatgccctctggttcttcaggcaccagcatattcaacactatgatcaacaatataatcataagaactttattaattagggtttacaaaggcatagacctggaccagttcaaaatgattgcctatggggatgatgttattgctagctacccacataagattgatccaggtttgctggcagaagcaggtaaacagtatggattagtaatgacaccagcagacaaaggaaccagttttgtcgacacaaattgggaaaatgtaactttcttaaaaagatatttcagagcagatgatcaatacccctttctcatacatccagtgatgccaatgaaagagatacatgaatctattagatggactaaagatcccagaaacacacaggatcatgttaggtctttgtgctacctcgcatggcataatggagaggaggcttataatgaattttgtagaaaaatcagaagtgtgcctgtgggaagggcattgacactacctgcatactctagtcttagacggaaatggttagattcgttctagacaactctaattga-aacccaagttatagttattt----------------tcatttagaggtaaat------------------------------------------------------------------------------------------------------------------------------------------------
>KP100795.1_Enterovirus_D68_strain_US/CA/14-6103SIB_polyprotein_gene_complete_cds
-----------------------------------------------ggctagtactctggtacttcggtacctttg-tacgcctg--ttttatctcccttcccaatgtaacttagaagttcttaaaccaatgctcaataggtgg-ggcgcaaaccagcgctctcatgagcaagcactcctgtctccccggtgaggttgtataaactgttcccacggttgaaaacaacctatccgttatccgctatagtacttcgagaaacctagtaccacctttggattgttgacgcgttgcgctcagcacactaaccc-gtgtgtagcttgggtcgatgagtctggacatacctcactggcgacagtggtccaggctgcgttggcggcctactcatggt-gaaagccatgagacgctagacatgaacaaggtgtgaagagtctattgagctactatagagtcctccggcccctgaatgcggctaatcctaaccatggagcaagtgctcacaggccagtgagttgcttgtcgtaatgcgcaagtccgtggcggaaccgactactttgggtgtccgtgtttcac-tttttactttta----tgactgcttatggtgacaatttgatattgttaccatttagcttgtcaaatcaattgcaa---aagatcctaac-------tcttatttatcaacttgcatcttgataactttaatttgaaaa------------------------ttt-----------------taacaatgggagctcaggttactagacaacaaactggcactcatgaaaatgccaacattgccacaaatggatctcatatcacatacaatcagataaacttttacaaggatagttatgcggcttcagccagcaagcaggatttttcacaggacccatcaaaattcactgaaccagtagtggaaggtttaaaagcaggggcgccagttttgaaatctcctagtgctgaggcatgtggctatagtgatagagtattacagctcaaattaggaaattcagctattgtcacccaggaagcagcgaactactgctgcgcttatggtgaatggcccaattacttaccagaccatgaagcagtagccattgataaacctacacaaccagaaactgctacagatagattctacactttgaaatcagtcaaatgggaaactggaagcacaggatggtggtggaaactacccgatgcactaaataatataggcatgtttggacagaatgtacagcatcactacctatatagatctggtttcttgattcatgtgcagtgtaatgccacaaaattccatcaaggtgccttattagtggtagcaattccagaacatcagaggggagcgcacaacaccaacactagcccagggtttgatgatataatgaaaggtgaagaaggagggaccttcaatcatccatatgtccttgatgatggaacatcattggcttgtgcgacgatatttccacatcagtggataaatctgagaaccaacaattcagcaacaattgttcttccctggatgaatgctgctccaatggatttcccactcagacacaatcagtggacgctagcaataataccagtggtgccatt------aggcacgcgtacaacatcaagtatggtcccaataacagtttcaatcgctccaatgtgttgtgagtttaatggacttagacacgccattactcaaggtgtcccaacataccttttaccaggctcgggacaattcctaacaactgatgatcatagctctgcaccagctctcccgtgtttcaacccaactccagaaatgcatatcccagggcaggtccgtaacatgctagaagtggtccaagtggaatcaatgatggagattaataacacagaaagtgcagttggcatggagcgtcttaaggttgatatatcagcattgacagatgtcgatcaattgttattcaacattccactggacatacagttggatgggccacttagaaacactttagtaggaaacatatctagatattacactcattggtctggatccctagaaatgacgtttatgttttgtggcagcttcatggcaacgggaaagttaatcctgtgctatactcctccaggtggatcatgcccgacaaccagagagaccgccatgttaggtacacatattgtttgggattttggattacaatctagtgtaaccctgataataccttggattagtggatcccactacaggatgtttaataatgatgctaagtcaactaatgccaacgttggctatgtcacttgttttatgcagaccaatctgatagtccccagtgaatcctctgacacgtgttccttgatagggttcatagcagcaaaagatgatttctccctcagattaatgagagacagccctgacattggacaactagaccatttacatgcagcagaggcagcctaccagatcgagagcatcatcaaaacagcaactgacactgtaaaaagtgagattaatgctgaacttggtgtggtccctagcttaaatgcagttgaaacaggtgcaacttctaacactgaaccagaagaggccatacaaactcgcacagtgataaatcagcacggtgtatccgagactctagtggagaattttctcagtagagcagctttggtatcaaagagaagttttgaatacaaagatcatacttcgtctgcagcacaagcagacaagaactttttcaaatggacaattaacaccagatcctttgtacagttaagaagaaaattagaattattcacataccttagatttgatgctgagatcactatactcacaactgtagcagtgaatggtagtagtaataatacatacgtgggtcttcctgacttgacacttcaagcaatgtttgtacccactggtgctcttaccccagaaaagcaggactcattccactggcagtcaggcagtaatgctagtgtattctttaaaatctctgaccccccagccagaataaccataccttttatgtgcattaactcagcatactcagttttttatgatggctttgccggatttgagaaa------aacggcctgtatggaataaatccagctgatactattggtaacttatgtgttagaatagtgaatgaacaccaaccagttggtttcacagtgaccgttagggtttacatgaagcctaaacacataaaagcatgggcaccacgaccaccacgaactctgccatatatgagtattgcaaatgcaaattacaaaggtaaagaaagagcaccaaatgcgctcagtgctataattggcaatagagacagtgtcaaaaccatgcctcataata------tagtgaacactggtccaggcttcggaggagtttttgtagggtctttcaaaataatcaactatcacttggccactgcagaagagagacagtcagctatctatgtggattggcaatcagacgtcttggttacccccattgctgctcatggaaggcaccaaatagcaagatgcaagtgcaacacaggggtttactattgtaggcacaaaaacagaagttacccgatttgctttgaaggcccagggattcaatggattgaacaaaatgaatattacccagcaaggtaccagaccaatgtacttttggcagttggtcctgcggaagcaggagattgcggtggtttactagtttgtccacatggggtaatcggtcttcttacagcaggagggggtggaattgtagctttcactgatatcaggaatttgctatggttagatactgatgctatggaacaaggcattactgattatattcaaaatcttggtaatgcctttggagcaggatttacagaaacaatctctaataaagccaaggaagtgcaagatatgctaattggagagagttcactattagaaaaattgttaaaagctctaatcaaaatcatatcagcattagtaattgtaatcagaaactcagaagatttagtcacagtcacagccacactagcattgttgggatgccatgattcaccatggagctacttgaaacagaaggtatgttcatacttaggtattccttatgtacctagacagggtgaatcgtggctcaagaagttcacagaggcatgcagtgctcttagaggtctggattggctatcgcaaaagatagataaattcatcaactggcttaaaaccaaaatattaccagaagctagggagaaatatgaatttgtgcaaaggctcaaacagttaccggtgatagaaaaccaagttagtacaatcgagcatagctgcccaacaacagaacaacaacaggccttattcaacaacgtccaatactattcacactactgtagaaagtacgcaccactttacgcagtggaagcaaagagggtagtagctcttgaaaagaaaataaacaactacatccagttcaagtccaaatctcgcattgaaccggtttgtttaataatacatggctctccaggaactggcaagtcagtggcttcaaatttaattgccagggctatcacagagaaattggggggggacatttattccttgcctccagaccctaaatattttgatggatacaaacagcaaacagtggtcctcatggatgatttaatgcaaaatccagatgggaatgatatatctatgttctgccaaatggtctccactgtagatttcatacccccaatggctagtttggaggaaaaaggaactctatacaccagtccatttttaatagctactaccaatgctggctcaatacatgcaccaactgtatcagactcaaaggctttgtcacgcagatttaaatttgacgtggacattgaagtcacagattcatacaaggactcaaataaattggatatgtcaagggcagtcgagatgtgcaaaccagacggctgtgcccccaccaattacaaaagatgctgcccattgatctgtggaaaggctatccaattcagagatcgcagaactaatgcaagatccactattgatatgctagtaactgatattataaaggaatatagaaccagaaacagtacacaggataagctggaagctctgtttcaggggcctccacagtttaaagagatcaaaatttcagtcaccccagatacaccagctcctgatgctataaatgaccttcttaggtcagtggattctcaagaagttagggattattgccaaaagaaaggatggattgtagtacacccatcaaatgagctaatagtagaaaaacacattagtagagcttttataactctacaagccattgccacctttgtatcaatagctggtgtagtttatgttatatacaaactttttgctggcattcagggtccatacacaggaatccccaatcctaaacctaaagtaccctctctcagaacagctaaagtgcaaggaccagggttcgattttgcacaagccataatgaagaaaaataccgtcattgcaaggactgaaaagggtgagttcaccatgctgggtgtatatgatagggtagcggtcatccccacacacgcatctgttggagagaccatttacattaatgatgtagagactaaagttttagatgcgtgtgcacttagagacttgactgatacaaacttagagataaccatagtcaaattagaccgtaaccaaaaatttagagatatcagacattttctgcccagatatgaggatgattacaatgatgctgtgcttagcgtacatacatcaaaattcccaaatatgtatatcccagttggacaagtcaccaattatggcttcttgaacctaggtggtacaccgacgcaccgcattttaatgtataacttcccaacaagagctggccagtgtggtggtgtggtgacaactacaggtaaggtgataggaatacatgtaggtggaaatggagctcaaggatttgcagcaatgctactacactcttactttaccgatacacaaggtgagatagttagtagtgaaaagagcggggtgtgcattaacgcaccggcaaagactaaactccaacccagtgttttccatcaagtttttgaaggttcaaaggaaccagcagttctcaatccaaaagatcctaggcttaaaacagatttcgaggaggccattttctcaaagtacacaggtaacaaaatcatgttgatggatgagtacatggaagaggcagtggatcattatgtggggtgtttagaaccattagacatcagtgtggatcccatacccctggaaagtgccatgtatggaatggatggccttgaggcattagacttaactaccagtgcaggattcccttacttactacaagggaagaagaaaagggatatatttaatagacatactagagacaccagtgaaatgacaaaaatgttagagaaatatggagttgacctaccttttgtaacctttgtaaaagatgagcttagatcaagagaaaaagttgaaaaagggaaatcacgcctgattgaggccagttccttgaatgactcagttgctatgagagttgcctttggaaacctttacgccacatttcacaacaatccaggtacagcaactggtagtgcagttggttgtgatccagatatattttggtcaaaaatccctattttgttagatggagaaatctttgcttttgactacactggttatgatgctagtttgtcaccagtgtggtttgcctgtttaaagaaagttctaattaagttaggttacacacatcaaacgtcttttatagattatttgtgccattcagtacatttatataaggac-aaaaagtacatagttaatggtggaatgccctctggttcttcaggcaccagcatattcaacactatgatcaacaatataatcataagaactttattaattagggtttacaaaggcatagacctggaccagttcaaaatgattgcctatggggatgatgttattgctagctacccacataagattgatccaggtttgctggcagaagcaggtaaacagtatggattagtaatgacaccagcagacaaaggaaccagttttattgacacaaattgggaaaatgtaactttcttaaaaagatatttcagagcagatgatcaatacccctttctcatacatccagtgatgccaatgaaagagatacatgaatctattagatggactaaagatcccagaaacacacaggatcatgttaggtctttgtgctacctcgcatggcataatggagaggaggcttataatgaattttgcagaaaaatcagaagtgtgcctgtgggaagagcattgacactacctgcatactctagtcttagacggaaatggttagattcgttctagacaactctaattga-aacccaagttatagttactt----------------tcatttagaggtaaattttggcc-acttgggggc------------------------------------------------------------------------------------------------------------------------------
>KP100796.1_Enterovirus_D68_strain_US/CA/14-6100_polyprotein_gene_partial_cds
--------------tggggttgttcccactccaagggcccacgtggcggctagtactctggtacttcggtacctttg-tacgcctg--ttttatctcccttcccaatgtaacttagaagttcttaaaccaatgctcaataggtgg-ggcgcaaaccagcgctctcatgagcaagcactcctgtctccccggtgaggttgtataaactgttcccacggttgaaaacaacctatccgttatccgctatagtacttcgagaaacctagtaccacctttggattgttgacgcgttgcgctcagcacactaaccc-gtgtgtagcttgggtcgatgagtctggacatacctcactggcgacagtggtccaggctgcgttggcggcctactcatggt-gaaagccatgagacgctagacatgaacaaggtgtgaagagtctattgagctactatagagtcctccggcccctgaatgcggctaatcctaaccatggagcaagtgctcacaggccagtgagttgcttgtcgtaatgcgcaagtccgtggcggaaccgactactttgggtgtccgtgtttcac-tttttactttta----tgactgcttatggtgacaatttgatattgttaccatttagcttgtcaaatcaattgcaa---aagatcctaac-------tcttatttatcaacttgcatcttgataactttaatttgaaaa------------------------ttt-----------------taacaatgggagctcaggttactagacaacaaactggcactcatgaaaatgccaacattgccacaaatggatctcatatcacatacaatcagataaacttttacaaggatagttatgcggcttcagccagcaagcaggatttttcacaggacccatcaaaattcactgaaccagtagtggaaggtttaaaagcaggggcgccagttttgaaatctcctagtgctgaggcatgtggctatagtgatagagtattacagctcaaattaggaaattcagctattgtcacccaggaagcagcgaactactgctgcgcttatggtgaatggcccaattacttaccagaccatgaagcagtagccattgataaacctacacaaccagaaactgctacagatagattctacactttgaaatcagtcaaatgggaaactggaagcacaggatggtggtggaaactacccgatgcactaaataatataggcatgtttggacagaatgtacagcatcactacctatatagatctggtttcttgattcatgtgcagtgtaatgccacaaaattccatcaaggtgccttattagtggtagcaattccagaacatcagaggggagcgcacaacaccaacactagcccagggtttgatgatataatgaaaggtgaagaaggagggaccttcaatcatccatatgtccttgatgatggaacatcattggcttgtgcgacgatatttccacatcagtggataaatctgagaaccaacaattcagcaacaattgttcttccctggatgaatgctgctccaatggatttcccactcagacacaatcagtggacgctagcaataataccagtggtgccatt------aggcacgcgtacaacatcaagtatggtcccaataacagtttcaatcgctccaatgtgttgtgagtttaatggacttagacacgccattactcaaggtgtcccaacataccttttaccaggctcgggacaattcctaacaactgatgatcatagctctgcaccagctctcccgtgtttcaacccaactccagaaatgcatatcccagggcaggtccgtaacatgctagaagtggtccaagtggaatcaatgatggagattaataacacagaaagtgcagttggcatggagcgtcttaaggttgatatatcagcattgacagatgtcgatcaattgttattcaacattccactggacatacagttggatgggccacttagaaacactttagtaggaaacatatctagatattacactcattggtctggatccctagaaatgacgtttatgttttgtggcagcttcatggcaacgggaaagttaatcctgtgctatactcctccaggtggatcatgcccgacaaccagagagaccgccatgttaggtacacatattgtttgggattttggattacaatctagtgtaaccctgataataccttggattagtggatcccactacaggatgtttaataatgatgctaagtcaactaatgccaacgttggctatgtcacttgttttatgcagaccaatctgatagtccccagtgaatcctctgacacgtgttccttgatagggttcatagcagcaaaagatgatttctccctcagattaatgagagacagccctgacattggacaactagaccatttacatgcagcagaggcagcctaccagatcgagagcatcatcaaaacagcaactgacactgtaaaaagtgagattaatgctgaacttggtgtggtccctagcttaaatgcagttgaaacaggtgcaacttctaacactgaaccagaagaggccatacaaactcgcacagtgataaatcagcacggtgtatccgagactctagtggagaattttctcagtagagcagctttggtatcaaagagaagttttgaatacaaagatcatacttcgtctgcagcacaagcagacaagaactttttcaaatggacaattaacaccagatcctttgtacagttaagaagaaaattagaattattcacataccttagatttgatgctgagatcactatactcacaactgtagcagtgaatggtagtagtaataatacatacgtgggtcttcctgacttgacacttcaagcaatgtttgtacccactggtgctcttaccccagaaaagcaggactcattccactggcagtcaggcagtaatgctagtgtattctttaaaatctctgaccccccagccagaataaccataccttttatgtgcattaactcagcatactcagttttttatgatggctttgccggatttgagaaa------aacggcctgtatggaataaatccagctgatactattggtaacttatgtgttagaatagtgaatgaacaccaaccagttggtttcacagtgaccgttagggtttacatgaagcctaaacacataaaagcatgggcaccacgaccaccacgaactctgccatatatgagtattgcaaatgcaaattacaaaggtaaagaaagagcaccaaatgcgctcagtgctataattggcaatagagacagtgtcaaaaccatgcctcataata------tagtgaacactggtccaggcttcggaggagtttttgtagggtctttcaaaataatcaactatcacttggccactgcagaagagagacagtcagctatctatgtggattggcaatcagacgtcttggttacccccattgctgctcatggaaggcaccaaatagcaagatgcaagtgcaacacaggggtttactattgtaggcacaaaaacagaagttacccgatttgctttgaaggcccagggattcaatggattgaacaaaatgaatattacccagcaaggtaccagaccaatgtacttttggcagttggtcctgcggaagcaggagattgcggtggtttactagtttgtccacatggggtaatcggtcttcttacagcaggagggggtggaattgtagctttcactgatatcaggaatttgctatggttagatactgatgctatggaacaaggcattactgattatattcaaaatcttggtaatgcctttggagcaggatttacagaaacaatctctaataaagccaaggaagtgcaagatatgctaattggagagagttcactattagaaaaattgttaaaagctctaatcaaaatcatatcagcattagtaattgtaatcagaaactcagaagatttagtcacagtcacagccacactagcattgttgggatgccatgattcaccatggagctacttgaaacagaaggtatgttcatacttaggtattccttatgtacctagacagggtgaatcgtggctcaagaagttcacagaggcatgcagtgctcttagaggtctggattggctatcgcaaaagatagataaattcatcaactggcttaaaaccaaaatattaccagaagctagggagaaatatgaatttgtgcaaaggctcaaacagttaccggtgatagaaaaccaagttagtacaatcgagcatagctgcccaacaacagaacaacaacaggccttattcaacaacgtccaatactattcacactactgtagaaagtacgcaccactttacgcagtggaagcaaagagggtagtagctcttgaaaagaaaataaacaactacatccagttcaagtccaaatctcgcattgaaccggtttgtttaataatacatggctctccaggaactggcaagtcagtggcttcaaatttaattgccagggctatcacagagaaattggggggggacatttattccttgcctccagaccctaaatattttgatggatacaaacagcaaacagtggtcctcatggatgatttaatgcaaaatccagatgggaatgatatatctatgttctgccaaatggtctccactgtagatttcatacccccaatggctagtttggaggaaaaaggaactctatacaccagtccatttttaatagctactaccaatgctggctcaatacatgcaccaactgtatcagactcaaaggctttgtcacgcagatttaaatttgacgtggacattgaagtcacagattcatacaaggactcaaataaattggatatgtcaagggcagtcgagatgtgcaaaccagacggctgtgcccccaccaattacaaaagatgctgcccattgatctgtggaaaggctatccaattcagagatcgcagaactaatgcaagatccactattgatatgctagtaactgatattataaaggaatatagaaccagaaacagtacacaggataagctggaagctctgtttcaggggcctccacagtttaaagagatcaaaatttcagtcaccccagatacaccagctcctgatgctataaatgaccttcttaggtcagtggattctcaagaagttagggattattgccaaaagaaaggatggattgtagtacacccatcaaatgagctaatagtagaaaaacacattagtagagcttttataactctacaagccattgccacctttgtatcaatagctggtgtagtttatgttatatacaaactttttgctggcattcagggtccatacacaggaatccccaatcctaaacctaaagtaccctctctcagaacagctaaagtgcaaggaccagggttcgattttgcacaagccataatgaagaaaaataccgtcattgcaaggactgaaaagggtgagttcaccatgctgggtgtatatgatagggtagcggtcatccccacacacgcatctgttggagagaccatttacattaatgatgtagagactaaagttttagatgcgtgtgcacttagagacttgactgatacaaacttagagataaccatagtcaaattagaccgtaaccaaaaatttagagatatcagacattttctgcccagatatgaggatgattacaatgatgctgtgcttagcgtacatacatcaaaattcccaaatatgtatatcccagttggacaagtcaccaattatggcttcttgaacctaggtggtacaccgacgcaccgcattttaatgtataacttcccaacaagagctggccagtgtggtggtgtggtgacaactacaggtaaggtgataggaatacatgtaggtggaaatggagctcaaggatttgcagcaatgctactacactcttactttaccgatacacaaggtgagatagttagtagtgaaaagagcggggtgtgcattaacgcaccggcaaagactaaactccaacccagtgttttccatcaagtttttgaaggttcaaaggaaccagcagttctcaatccaaaagatcctaggcttaaaacagatttcgaggaggccattttctcaaagtacacaggtaacaaaatcatgttgatggatgagtacatggaagaggcagtggatcattatgtggggtgtttagaaccattagacatcagtgtggatcccatacccctggaaagtgccatgtatggaatggatggccttgaggcattagacttaactaccagtgcaggattcccttacttactacaagggaagaagaaaagggatatatttaatagacatactagagacaccagtgaaatgacaaaaatgttagagaaatatggagttgacctaccttttgtaacctttgtaaaagatgagcttagatcaagagaaaaagttgaaaaagggaaatcacgcctgattgaggccagttccttgaatgactcagttgctatgagagttgcctttggaaacctttacgccacatttcacaacaatccaggtacagcaactggtagtgcagttggttgtgatccagatatattttggtcaaaaatccctattttgttagatggagaaatctttgcttttgactacactggttatgatgctagtttgtcaccagtgtggtttgcctgtttaaagaaagttctaattaagttaggttacacacatcaaacgtcttttatagattatttgtgccattcagtacatttatataaggac-aaaaagtacatagttaatggtggaatgccctctggttcttcaggcaccagcatattcaacactatgatcaacaatataatcataagaactttattaattagggtttacaaaggcatagacctggaccagttcaaaatgattgcctatggggatgatgttattgctagctacccacataagattgatccaggtttgctggcagaagcaggtaaacagtatggattagtaatgacaccagcagacaaaggaaccagttttattgacacaaattgggaaaatgtaactttcttaaaaagatatttcagagcagatgatcaatacccctttctcatacatccagtgatgccaatgaaagagatacatgaatctattagatggactaaagatcccagaaacacacaggatcatgttaggtctttgtgctacctcgcatggcataatggagaggagg---------------------------------------------------------------------------------------------------------------------------------------------------------------------------------------------------------------------------------------------------------------------------------------------------------------------------
>KP114662.1_Enterovirus_D68_isolate_EV68_Alberta17390_2014_polyprotein_gene_partial_cds
------------------------------------------------------------------------------------------------------------------------------------------------------------------------------------------------gaggttgtataaactgttcccacggttgaaaacaacctatccgttatccgctatagtacttcgagaaacctagtaccacctttggattgttgacgcgttgcgctcagcacactaaccc-gtgtgtagcttgggtcgatgagtctggacatacctcactggcgacagtggtccaggctgcgttggcggcctactcatggt-gaaagccatgagacgctagacatgaacaaggtgtgaagagtctattgagctactatagagtcctccggcccctgaatgcggctaatcctaaccatggagcaagtgctcacaggccagtgagttgcttgtcgtaatgcgcaagtccgtggcggaaccgactactttgggtgtccgtgtttcac-tttttactttta----tgactgcttatggtgacaatttgatattgttaccatttagcttgtcaaatcaattgcaa---aagatcctaaa-------tcttatttatcaacttgcatcttgataactttaatttgaaaa------------------------ttt-----------------taacaatgggagctcaggttactagacaacaaactggcactcatgaaaatgccaacattgccacaaatggatctcatatcacatacaatcagataaacttttacaaggatagttatgcggcttcagccagcaagcaggatttttcacaggacccatcaaaattcactgaaccagtagtggaaggtttaaaagcaggggcgccagttttgaaatctcctagtgctgaggcatgtggctacagtgatagagtattacagctcaaattaggaaattcagctattgtcacccaggaagcagcgaactactgctgcgcttatggtgaatggcccaattacttaccagaccatgaagcagtagccattgataaacctacacaaccagaaactgctacagatagattctacactttgaaatcagtcaaatgggaaactggaagcacaggatggtggtggaaactacccgatgcactaaataatataggcatgtttggacagaatgtacagcatcactacctatatagatctggtttcttgattcatgtgcagtgtaatgccacaaaattccatcaaggtgccttattagtggtagcaattccagaacatcagaggggagcgcacaacaccaacactagtccagggtttgatgatataatgaaaggtgaagaaggagggaccttcaatcatccatatgtccttgatgatggaacatcattggcttgtgcgacgatatttccacaccagtggataaatctgagaaccaacaattcagcaacaattgttcttccctggatgaatgctgccccaatggatttcccacttagacataatcagtggacgctagcaataataccagtggtgccatt------aggcacgcgtacaacatcaagtatggtcccaataacagtttcaatcgctccaatgtgttgtgagtttaatggacttagacacgccattactcaaggtgtcccaacataccttttaccaggctcgggacaattcctaacaactgatgatcatagctctgcaccagctctcccgtgtttcaacccaactccagaaatgcatatcccagggcaggtccgtaacatgctagaagtggtccaagtggaatcaatgatggagattaataacacagaaagtgcagttggcatggagcgtcttaaggttgatatatcagcattgacagatgtcgatcaattgttattcaacattccactggacatacagttggatgggccacttagaaacactttagtaggaaacatatctagatattacactcattggtctggatccctagagatgacgtttatgttttgtggcagcttcatggcaacgggaaaattaatcctgtgctatactcctccaggtggatcatgcccgacaaccagagagaccgccatgttaggtacacatattgtttgggattttggattacaatctagtgtaaccctgataataccttggattagtggatcccactacaggatgtttaataatgatgctaagtcaactaatgccaacgttggctatgtcacttgttttatgcagaccaatctgatagtccccagtgaatcctctgacacgtgttccttgatagggttcatagcagcaaaagatgatttctccctcagattaatgagagacagccctgacattggacaactagaccatttacatgcagcagaggcagcctaccagatcgagagcatcatcaaaacagcaaccgacactgtgaaaagtgagattaatgctgaacttggtgtggtccctagcttaaatgcagttgaaacaggtgcaacttctaacactgaaccagaagaagccatacaaactcgcacagtgataaatcagcacggtgtatccgagactctagtggagaattttctcagtagagcagctttggtatcaaagagaagttttgaatacaaagatcatacttcgtctgcagcacaagcagacaagaactttttcaaatggacaattaacaccagatcctttgtacagttaagaagaaaattagaattattcacataccttagatttgatgctgagatcactatactcacaactgtagcagtgaatggtagtagtaataatacatacgtgggtcttcctgacttgacacttcaagcaatgtttgtacccactggtgctcttaccccagaaaagcaggactcattccactggcagtcaggcagtaatgctagtgtattctttaaaatctctgaccccccagccagaataaccataccttttatgtgcattaactcagcatactcagttttttatgatggctttgccggatttgagaaa------aacggtctgtatggaataaatccagctgacactattggtaacttatgtgttagaatagtgaatgaacaccaaccagttggtttcacagtgaccgttagggtttacatgaagcctaaacacataaaagcatgggcaccacggccaccacgaactctgccatatatgagtattgcaaatgcaaattacaaaggtaaagaaagagcaccaaatgcgctcagtgctataattggcaatagagacagtgtcaagaccatgcctcataata------tagtgaacactggtccaggcttcggaggagtttttgtagggtctttcaaaataatcaactatcacttggccactgcagaagagaaacagtcagctatctatgtggattggcaatcagacgtcttggttacccccattgctgctcatggaaggcaccaaatagcaagatgcaagtgcaacacaggggtttactattgtaggcacaaaaacagaagttacccgatttgctttgaaggcccagggattcaatggattgaacaaaatgaatattacccagcaaggtaccagaccaatgtacttttggcagttggtcctgcggaagcaggagattgcggtggtttactagtttgtccacatggggtaatcggtcttcttacagcaggaggggatggaattgtagctttcactgatatcaggaatttgctatggttagatactgatgctatggaacaaggcatcactgattatattcaaaatcttggtaatgcctttggagcaggatttacagaaacaatctctaataaagccaaggaagtgcaagatatgctaattggagagagttcactattagaaaaattgttaaaagctctaatcaaaatcatatcagcattagtaattgtaatcagaaactcagaagatttagtcacagtcacagccacactagcattgttgggatgccatgattcaccatggagctacttgaaacagaaggtatgttcatacttaggtattccttatgtacctagacagggtgaatcgtggcttaagaagttcacagaggcatgcaatgctcttagaggtctggattggctatcgcaaaagatagataaattcatcaactggcttaaaaccaaaatattaccagaagctagggagaaatatgaatttgtgcaaaggctcaaacagttaccggtgatagaaaaccaagttagtacaatcgagcatagctgcccaacaacagaacaacaacaggccttattcaacaacgtccaatactattcacactactgtagaaagtacgcaccactttacgcagtggaagcaaagagggtagtagctcttgaaaagaaaataaacaactacatccagttcaagtccaaatctcgcattgaaccggtttgtttaataatacatggctctccaggaactggcaagtcagtggcttcaaatttaattgccagggctatcacagagaaattggggggggacatttattccttgcctccagaccctaaatattttgatggatacaaacagcaaacagtggtcctcatggatgatttaatgcaaaatccagatgggaatgacatatctatgttctgccaaatggtctccactgtagatttcatacccccaatggctagtttggaggaaaaaggaactctatacaccagtccatttttaatagctactaccaatgctggctcaatacatgcaccaactgtatcagactcaaaggctttgtcacgcagatttaaatttgacgtggacattgaagtcacagattcatacaaggactcaaataaattggatatgtcaagggcagtcgagatgtgcaaaccagacggctgtgcccccaccaattacaaaagatgctgcccattgatctgtggaaaggctatccaattcagagatcgcagaactaatgcaagatccactattgatatgctagtaactgatattataaaggaatatagaaccagaaacagtacacaggataagctggaagctctgtttcaggggcctccacagtttaaagagatcaaaatttcagtcaccccagatacaccagcccctgatgctataaatgaccttcttaggtcagtggattctcaagaagttagggattattgccaaaagaaaggatggattgtagtacacccatcaaatgagctaatagtagaaaaacacatcagtagagcttttattactctacaagccattgccacctttgtatcaatagctggtgtagtttatgttatatacaaactttttgctggcattcagggtccatacacaggaatccccaatcctaaacctaaagtaccctctctcagaacagctaaagtgcaaggaccagggttcgattttgcacaagccataatgaagaaaaataccgtcattgcaagaactgaaaagggtgagtttaccatgctgggtgtatatgatagggtagcggtcatccccacacacgcatctgttggagaaaccatttacattaatgatgtagagactaaagttttagatgcgtgtgcacttagagacttgactgatacaaacttagagataaccatagtcaaattagaccgtaatcaaaaatttagagatatcagacattttctgcccagatatgaagatgattacaatgacgctgtgcttagcgtacatacatcaaaattcccaaatatgtatatcccagttggacaagtcaccaattatggcttcttgaacctaggtggtacaccgacgcaccgcattttaatgtataacttcccaacaagagctggccagtgtggtggtgtggtgacaactacaggtaaggtgataggaatacatgtaggtggaaatggagctcaaggatttgcagcaatgctactacactcttactttaccgatacacaaggtgagatagttagtagtgaaaagagtggggtgtgcattaacgcaccggcaaagactaaactccaacccagtgttttccatcaagtttttgaaggttcaaaggaaccagcagttctcaatccaaaagatcctaggcttaaaacagatttcgaggaggctattttctcaaagtacacaggtaacaaaattatgttaatggatgagtacatggaagaggcagtggatcattatgtggggtgtttagaaccattagacatcagtgtggatcccatacccctggaaagtgccatgtatggaatggatggccttgaggcattagacttaactaccagtgcaggattcccttacttactacaagggaagaagaaaagggatatatttaatagacatactagagacaccagtgaaatgacaaagatgttagagaaatatggagttgacctaccttttgtaacctttgtaaaagatgagcttagatcaagagaaaaagttgaaaaagggaaatcacgcctgattgaggccagttccttgaatgactcagttgctatgagagttgcctttggaaacctttacgccacatttcacaacaatccaggtacagcaactggtagtgcagttggttgtgatccagatatattttggtcaaaaatccctattttgttagatggagaaatctttgcttttgactacactggttatgatgctagtttgtcaccagtgtggtttgcctgtttaaagaaagttctaattaagttaggttacacacatcaaacgtcttttatagattatttgtgtcattcagtacatttatataaggac-aaaaaatacatagttaatggtggaatgccctctggttcttcaggcaccagcatattcaacactatgatcaacaatataatcataagaactttattaattagggtttacaaaggcatagacctggaccagttcaaaatgattgcctatggggatgatgttattgctagctacccacataagattgatccaggtttgctggcagaagcaggtaaacagtatggattagtaatgacaccagcagacaaaggaaccagttttattgacacaaattgggaaaatgtaactttcttaaaaagatatttcagagcagatgatcaatacccctttctcatacatccagtgatgccaatgaaagagatacatgaatctattagatggaccaaagatcccagaaacacacaggatcatg---------------------------------------------------------------------------------------------------------------------------------------------------------------------------------------------------------------------------------------------------------------------------------------------------------------------------------------------------------------------
>KP114663.1_Enterovirus_D68_isolate_EV68_Alberta4693_2014_polyprotein_gene_partial_cds
--------------------------------------------------------------------------------------------------------------------------------------------------------------------------------------------------------------------------------------------tatccgctatagtacttcgagaaacctagtaccacctttggattgttgacgcgttgcgctcagcacactaaccc-gtgtgtagcttgggtcgatgagtctggacatacctcactggcgacagtggtccaggctgcgttggcggcctactcatggt-gaaaaccatgagacgctagacatgaacaaggtgtgaagagtctattgagctactatagagtcctccggcccctgaatgcggctaatcctaaccatggagcaagtgctcacaggccagtgagttgcttgtcgtaatgcgcaagtccgtggcggaaccgactactttgggtgtccgtgtttcac-tttttactttta----tgactgcttatggtgacaatttgatattgttaccatttagcttgtcaaatcaattacaa---aagatcctaaa-------tcttatttatcaatttgcatcttgataactttaatttgaaaa------------------------ttt-----------------caacaatgggagctcaggttactagacaacaaactggcactcatgaaaatgccaacattgccacaaatggatctcatatcacatacaatcagataaacttttacaaagatagttatgcggcttcagccagcaagcaggatttttcacaggacccatcaaaattcactgaaccagtagtggaaggtataaaagcaggggcgccagttttgaaatctcctagcgctgaggcatgtggctacagtgatagagtattacagctcaaattaggaaattcagctatcgtcacccaggaagcagcaaactactgctgtgcttatggtgaatggcccaattacttaccagatcatgaagcagtagccattgataaacctacacaaccagaaactgctacagatagattctacaccttgaaatcagtcaaatgggagactggaagcacaggatggtggtggaaactacccgatgcactaaacaacataggcatgtttggacagaatgtacagcatcactacctatatagatctggtttcttgattcatgtgcagtgcaatgccacaaaattccatcaaggtgccttattagtggtagcaattccagaacatcagaggggagcgcacaacaccaacactagcccagggtttgatgatataatgaaaggtgaagaaggagggaccttcaatcatccatatgtccttgatgatggaacatcattggcttgtgcgacgatatttccacatcagtggataaatctgagaaccaacaattcagcaacaattgttcttccctggatgaatgctgctccaatggatttcccacttagacataatcagtggacgctagcaataataccagtggtgccatt------gggtacgcgtacaacgtcaagtatggtcccaataacagtttcaatcgctccaatgtgttgtgaatttaatggacttagacacgccattactcaaggtgtcccaacataccttttaccaggctcgggacaattcctaacaactgatgatcatagctctgcaccagctctcccgtgtttcaacccgactccagaaatgcacatcccagggcaggtccgtaacatgctagaagtggtccaagtggaatcaatgatggagattaacaacacagaaagtgcagttggcatggagcgtcttaaggttgatatatcagcattgacagatgtcgatcaattgttattcaacattccactggacatacagttggatgggccacttagaaacactttagtaggaaacatatctagatattacactcattggtctggatctctagaaatgacgtttatgttttgtggcagcttcatggcaacgggaaaattaatcctgtgctatactcctccaggtgggtcatgcccaacaaccagagagaccgccatgttaggtacacatattgtttgggattttggattacaatctagtgtaaccctgataataccttggattagtggatcccactacaggatgtttaacaatgatgctaagtcaactaatgccaacgttggctacgtcacttgttttatgcagactaatctgatagttcccagtgaatcctctgatacatgttccttgatagggtttatagcagcaaaagatgatttctccctcagactaatgagagacagccctgacattggacaactagaccacttacatgcagcagaggcagcctaccagatcgagagcatcatcaaaacagcaactgacactgtgaaaagtgagattaacgctgaacttggtgtggtccctagcttaaatgcagttgaaacaggtgcaacttctaacactgaaccagaagaggccatacaaactcgcacagtgataaatcagcacggtgtgtctgagactttagtggagaattttctcagtagagcagctttggtatcaaagagaagttttgaatacaaagatcatacttcgtctgcagcacaagcagacaagaactttttcaaatggacaattaacaccagatcctttgtacagttaagaagaaagttagaattattcacataccttagatttgatgctgagatcactatactcacaactgtagcagtgaatggtagtagtaataatacatacgtgggtcttcctgacttgacacttcaagcaatgtttgtgcccactggtgctcttaccccagaaaagcaggactcattccactggcagtcaggtagtaatgctagtgtattttttaaaatctctgaccccccagccagaatgaccataccttttatgtgcattaactcagcatactcagttttttatgatggctttgccggatttgagaaa------agtggtctgtatggaataaatccagctgacactattggtaacttatgtgttagaatagtgaatgaacaccaaccagttggttttacagtgaccgttagggtttacatgaagcctaaacacataaaagcatgggcaccacgaccaccacgaaccctgccatatatgagtattgcaaatgcaaattacaaaggtaaagaaagagcaccaaatgcgctcagtgctataattggcaatagagacagtgtcaaaaccatgcctcataata------tagtgaacactggtccaggcttcggaggagtttttgtagggtctttcaaaataatcaactatcacttagccactgcagaagagagacagtcagctatctatgtggattggcaatcagacgtcttggttacccccattgctgctcatggaaggcaccaaatagcaagatgcaagtgcaatacaggggtttactattgtaggcacaaaaacagaagttacccaatttgctttgaaggcccagggattcaatggattgaacaaaatgaatattacccagcaaggtaccagaccaatgtacttttggcagttggtcctgcggaagcaggagattgcggtggtttactagtctgtccacacggggtaatcggtcttcttacagcaggagggggtggaattgtggctttcactgatatcagaaatttgctatggttagatactgatgctatggaacaaggcattactgattacattcaaaatcttggtaatgcctttggagcagggtttacagaaacaatctctaataaagccaaggaagtgcaagatatgctaattggagagagttcactattagaaaaattgttaaaagctctaatcaaaatcatatcagcattagtaattgtaatcagaaattcggaagacctagtcacagtcacagctacactagcattattaggatgccatgattcaccatggagctacttgaaacagaaagtatgttcatacttaggtattccttatgtacctagacagggtgaatcgtggcttaagaagttcacagaagcatgcaatgctcttaggggtctggattggctatcacaaaagatagataaattcatcaactggcttaaaaccaaaatattaccagaagctagggagaaatatgaatttgtgcagaggctcaagcagttaccggtgatagaaagccaagttagtacaatcgagcatagctgcccaacaacagaacaacagcaggccttattcaacaacgtccagtactattcacactattgtagaaagtacgcaccactttacgcagtggaagcaaagagggtagtagctcttgaaaagaaaataaacaactacatccagttcaagtccaaatctcgcattgaaccggtttgtttaataatacatggctctccagggactggcaagtcagtggcttcaaatttaattgccagggctatcacagaaaaattgggaggagacatttattccttgcctccagaccctaaatattttgatggatacaaacagcaaacagtggtcctcatggatgatttaatgcaaaatccagatgggaatgacatatctatgttctgccaaatggtctctactgtggatttcatacccccaatggctagtttggaggaaaaaggaactctgtacactagtccatttttaatagctactaccaatgctggctcaatacatgcaccaactgtatcagactcaaaggctttgtcacgcagatttaaatttgacgtggacattgaagtcacagattcatacaaggactcaaataaattggacatgtcaagggcagtcgagatgtgcaaaccagatggctgtgcccccaccaattacaaaagatgctgcccattgatctgtggaaaggctattcaattcagagatcgcagaactaatgcaagatccactattgacatgctagtaactgatattataaaggagtatagaaccagaaacagtacacaggataagctggaagctctgtttcaggggcctccacagtttaaagagatcaaaatttcagtcaccccagatacaccagctcctgatgctataaatgaccttctcaggtcagtggattctcaagaagttagggattattgccaaaagaaaggatggattgtaatacacccatcaaatgaactactagtagaaaaacacatcagtagagcttttattactctacaagccattgccacctttgtatcaatagctggtgtagtttatgttatatacaaactttttgctggcattcagggtccgtacacaggaatccccaatcctaaacctaaagtaccctctctcagaacagctaaagtgcaaggaccagggttcgattttgcacaagccataatgaagaaaaataccgtcattgcaaggactgaaaagggtgagttcaccatgctgggtgtatatgatagggtagcggtcatccccacacacgcatctgttggagataccatttacattaatgatgtagaaactagagttttagatgcgtgtgcacttagagacttgactgatacaaacttagagataaccatagtcaaattagaccgtaatcaaaaatttagagatatcagacattttctgcctagatatgaagatgattacaatgacgccgtgcttagcgtacatacatcaaaattcccaaatatgtatatcccagttggacaagtcaccaattatggcttcttgaacctaggtggtacaccgacacaccgcattttaatgtataacttcccaacaagagctggccagtgtggtggtgtggtgacaactacaggtaaggtgataggaatacatgtaggtggaaatggagctcaaggatttgcagcaatgctactacactcttactttaccgatacacaaggtgagatagttagtagtgaaaagagtggggtgtgcattaacgcaccggcaaagactaaattccaacccagtgttttccatcaagtttttgaaggttcaaaggaaccagcagttctcaatccaaaagatcctaggcttaaaacagatttcgaggaagccattttctcaaaatatacaggtaacaaaattatgttaatggatgaatacatggaagaggcagtggatcattatgtggggtgtttagaaccattagatatcagtgtggatcccatacccctggaaagtgccatgtatggaatggatggccttgaggcattagacttaactaccagtgcaggattcccttacttactacaagggaagaagaaaagggacatatttaatagacatactagagacaccagtgaaatgacaaagatgttagagaaatatggggttgacctaccttttgtaacctttgtaaaagatgagcttagatcaagagaaaaagtcgaaaaagggaaatcacgcctgattgaagccagttccttgaatgactcagttgctatgagggttgcctttggaaacctttacgccacatttcacaacaatccaggtacagcaactggtagtgcagttggttgtgatccagatatattttggtcaaaaatccctattttgttagatggagaaatctttgcttttgactacactggttatgatgctagtttgtcaccagtgtggtttgcctgtttaaagaaagttctaattaagttaggttacacgcatcaaacatcttttatagattatttgtgtcattcggtacatttatataaggac-aaaaaatacatagttaatggtggaatgccctctggttcttcaggcaccagcatattcaacactatgatcaacaatataatcataagaactttattaattagggtttacaaaggcatagacctggaccagttcaaaatgattgcctatggggatgatgttattgctagctacccacataagattgatccaggtttgctggcagaagcaggtaaacagtatggattagtaatgacaccagcagacaaaggaaccagttttgtcgacacaaattgggaaaatgtaactttcttaaaaagatatttcagagcagatgatcaatacccctttctcatacatccagtgatgccaatgaaagagat-----------------------------------------------------------------------------------------------------------------------------------------------------------------------------------------------------------------------------------------------------------------------------------------------------------------------------------------------------------------------------------------------------------------------
>KP114664.1_Enterovirus_D68_isolate_EV68_Alberta2985_2014_polyprotein_gene_partial_cds
-----------------------------------------------------------------------------------------------------------------------------------------------------------------------------------------------------------aac-------------------aacctatccgttatccgctatagtacttcgagaaacctagtatcacctttggattgttgacgcgttgcgctcagcacactaaccc-gtgtgtagcttgggtcgatgagtctggacgtaccccactggcgacagtggtccaggctgcgttggcggcctactcatggt-gaaaaccatgagacgctagacatgaacaaggtgtgaagagtctattgagctactatagagtcctccggcccctgaatgcggctaatcctaaccatggagcaagtgctcacaggccagtgagttgcttgtcgtaatgcgcaagtctgtggcggaaccgactactttgggtgtccgtgtttcac-tttttactttta----tgactgcttatggtgacaatttgatattgttaccatttagcttgtcaaatcaattgcaa---aagatcctaaa-------tcttacttaccaacttgcattttgataaccttgatttgaaaa------------------------ttt-----------------taataatgggagctcaggtcactagacaacaaacaggcactcacgaaaatgccaacgttgccacaaatggatctcatatcacatacaatcagataaatttttataaggatagttatgcggcttcagccagcaagcaagatttttcacaggacccatcgaaattcactgagccagtggtggaaggtttaaaagcaggagcgccagttttgaaatctcctagtgctgaggcgtgtggctacagtgatagagtgctacagcttaaattaggtaattcagctattgtcacccaggaagcagcaaactactgctgtgcttatggtgaatggcccaattacttaccagaccatgaagcagtagccattgacaaacctacacaaccagaaactgctacagatagattctacactttgagatcagtcaaatgggaggctggaagtacaggatggtggtggaaactacccgatgcactaaataatataggcatgtttggacagaatgtacaacatcactacctatatagatctggtttcctgattcatgtgcagtgtaatgccacaaaattccatcaaggcgccttattagtggtagcaattccagaacatcagaggggagcacacaacactactactagtccagggtttgatgatatcatgaaaggtgaagcaggagggacctttaatcatccatatgtccttgatgatggaacgtcattggcttgtgcgacgatatttccacatcagtggataaatctgagaactaacaattcagcaacaattgttcttccctggatgaatgctgctccaatggacttcccacttagacataatcagtggacactagcaataataccagtggtgccatt------aggcacgcgtacaatgtcaagtatggtcccaataacagtttcaattgctccaatgtgttgtgagtttaatggactcagacacgccattactcaaggtgtcccaacataccttttaccaggctcgggacaattcctaacaactgatgatcatagctctgcaccggttctcccgtgtttcaacccaactccagagatgcacattccagggcaggtccgtaatatgttagaagtggtccaagtggaatcaatgatggagattaacaacacagaaagtgcggttggcatggagcgtctcaaggttgacatatcagcattgacagatgtcgaccaattgttattcaacattccactggacatacaattggatgggccacttagaaacactttagtaggaaacatatctagatattatactcattggtctggatccctagaaatgacatttatgttttgtggcagctttatggcaacgggaaaattaatcctgtgctatactcctccaggtgggtcatgtccgacaaccagagagaccgccatgttaggtacacatattgtttgggattttggactacaatctagtgtaaccctgataataccttggattagtggatcccactacaggatgttcaataatgatgctaagtcaactaatgctaacgttggctatgtcacttgttttatgcagaccaatctgatagtccccagtgaatcttctgacacatgttccttgatagggttcatagcagcaaaagatgatttctccctcagattaatgagagacagccctgacattggacaactagaccatttacacggagcagaggcggcctaccagatcgagagcatcatcaaaacagcaactgacaccgtgaaaagtgagattaacgctgaacttggtgtggtccctagcttaaatgcagttgaaacaggtgcaacttctaacactgaaccagaggaagccatacaaactcgcacagtgataaatcaacacggtgtatccgaaactctagtggagaattttctcagtagagcagctttggtatcaaagagaagtttcgaatacaaagaccatacttcgtctgcagcacaagcagataagaactttttcaaatggacaattaacaccaggtcctttgtacagctaagaagaaagttagaattattcacataccttagatttgatgctgagatcactatactcacaactgtagcagtgaatggtagtagtaataatacatatgtgggtcttcctgacttgacactgcaggcaatgtttgtacccactggtgcccttaccccagaaaagcaagactcattccactggcagtcaggtagtaatgctagtgtattctttaaaatctctgaccccccagccagaatgaccataccttttatgtgcattaattcagcatactcagttttttatgatggctttgccggattcgagaaa------agtggtctgtatggaataaatccagctgacactattggtaacttgtgtgtcagaatagtgaatgaacaccaaccagttggtttcacagtgaccgttagggtttacatgaagcctaaacacataaaagcgtgggcaccacgaccaccacgaaccctgccatacatgagtattgcaaatgcaaattacaaaggtaaagaaagagcaccaaatgcactcaatgctataattggcaatagagacagtgttaaaaccatgcctcataata------tagtgaccactggtccaggcttcggaggagcttttgtgggatctttcaaaataattaactatcacttagccactacagaggagagacagtcagctatctatgtggattggcaatcagacgtcttagttacccccattgctgctcatggaagacaccaaatagcaagatgcaagtgcaatacaggagtttactattgtagacacaaagacagaagttacccaatttgctttgaaggcccagggattcaatggattgaacaaaatgaatattacccagcaaggtaccagaccaatgtacttttggcagttggccctgcagaagcaggagattgtggtggtttactagtctgtccacatggggtaatcggtcttcttacagcgggagggggtggaattgtagcttttaccgatatcagaaacttgctatggttagatactgatgctatggaacaaggcattactgattacattcaaaatcttggcaatgcctttggaacagggttcacagaaacaatctctagtaaagccaaggaagtgcaagatatgctaattggagagagttcactattagaaaaattgctaaaagctctaatcaaaatcatatcagcattagtaattgtaatcagaaattcggaagacttagttacagtcacagccacactagcattgctgggatgccatgattcaccatggagctacttgaaacagaaggtatgttcatacttaggtattccctatgtacctagacagagtgaatcgtggcttaagaagttcacagaagcatgcaatgctctcagaggtctagattggctatcacaaaagatagataaattcatcaattggcttaaaaccaaaatattaccagaagctagggagaaatatgagtttgtgcaaagactcaagcagttaccggtgatagaaaaccaagttagcacaatcgagcatagctgtccaacaacagaacaacagcaggccttattcaacaatgtccagtatttttcacactactgtagaaagtacgcaccactttacgcagtggaagcaaagagggtggtagctcttgaaaagaaaataaacaactacatccagttcaagtccaaatctcgcattgaaccggtttgtttaataatacatggctctccaggaactggtaagtcagtggcctcaaacttaattgccagggctatcacagaaaaattgggaggggacatttattccctgcctccagaccctaaatattttgatggatacaaacagcaaacagtagtcctcatggatgatttaatgcaaaatccagatgggaatgacatatctatgttctgccaaatggtctctactgtggatttcatacccccaatggctagtttggaggaaaaaggaactctgtacaccagtccatttttaatagctactactaatgctggctcaatacatgcaccaactgtatcagactcaaaggctttgtcacgcagatttaaatttgatgtagatattgaggtcacagattcatacaaagactcaaacaaattggacatgtcaagagcagtcgagatgtgcaaaccagacggctgtgcccccgccaattacaaaagatgctgcccattgatctgtggaaaggctattcaattcagagatcgtagaactaatgcaagatccactattgatatgctagtaactgatattatcaaggagtatagaaccagaaacagtacacaggataaactggaagctctgtttcagggacctccacagtttaaagagatcaaaatttcagtcaccccagatacaccagctcctgatgccataaatgaccttcttaggtcagtggattctcaagaagttagggattattgccaaaagaaaggatggattgtaatacacccatcaaatgaactactagtagaaaaacacatcagtagagcttttattactctgcaagccattgccacctttgtatcaatagctggtgtagtttatgttatatataaactttttgctggcattcagggtccatacacaggaatccccaatcctaaacccaaagtaccctctctcagaacagctaaagtgcaaggaccagggttcgattttgcacaagccataatgaagaaaaataccgtcattgcaaggactgaaaagggtgagttcaccatgctgggtgtttatgatagggtagcagtcatccccacacacgcatctgttggagaaaccatttacattaatgatgtagagactagagttttagatgcgtgtgcacttagagacttgactgatacaaacttagagataaccatagtcaaattagaccgtaatcaaaagttcagagatatcagacattttctgcccagatatgaggatgattacaatgacgctgtgcttagcgtacacacatcaaaattcccaaatatgtatatcccagttggacaagtcaccaattatggcttcttgaacctaggtggtacaccgacacaccgcattttaatgtataacttcccaacaagagctggccagtgtggtggtgtggtgacaactacgggtaaggtgataggaatacatgtaggtggaaatggagctcaaggatttgcagcaatgctactgcactcttactttaccgatacacaaggtgagatagttagtagtgagaagagtggggtgtgcattaacgcaccggcaaaaaccaaactccaacccagtgttttccatcaagtttttgagggttcaaaggaaccagcagttctcaatccaaaagatcctaggcttaaaacagattttgaggaagccattttctcgaaatatacaggtaacaaaattatgttaatggatgagtacatggaagaggcagtggatcattatgtggggtgtttagaaccattagatatcagtgtggaccccatacccctggaaagtgccatgtatggaatggatggccttgaggcattagacttaactaccagtgcgggattcccttacttgctacaagggaagaagaaaagggatatatttaatagacacactagagacaccagtgaaatgacaaagatgttagagaaatatggagttgacctaccttttgtaacctttgtaaaagatgagcttagatcaagagaaaaagttgaaaaagggaaatcacgcctgattgaggccagttccttgaatgactcagttgctatgagggttgcctttgggaacctttacgccacatttcacaacaatccaggtacagcaaccggtagtgcagttggttgtgacccagatatattttggtcaaaaatccctattttattagatggagaaatctttgcttttgattacactggctatgatgctagtttgtcaccagtgtggtttgcctgtttaaagaaagttctaattaagttaggttacacacatcaaacatcctttatagattatttgtgtcattcggtacatttatataaggac-agaaaatatatagttaatggtgggatgccctctggttcttcaggtactagcatattcaacactatgatcaataatataatcataagaactttattaattagggtttacaaaggcatagacctggaccagttcaaaatgattgcctatggggatgatgttattgctagctatccacataagattgatccaggtttactggcagaagcaggtaaacactatggattagtaatgacaccagcagacaaaggaaccagttttgtcgacacaaattgggaaaacgtaactttcttaaaaagatatttcagagcagatgaccaatacccctttctcatacatccagtgatgccaatgaaggagatacatgaatctattagatggactaaagatcccagaaacacacaggatcat----------------------------------------------------------------------------------------------------------------------------------------------------------------------------------------------------------------------------------------------------------------------------------------------------------------------------------------------------------------------
>KP114665.1_Enterovirus_D68_isolate_EV68_Alberta17789_2014_polyprotein_gene_partial_cds
-----------------------------------------------------------------------------------------------------------------------------------------------------------------------------------------------------------aagt-------------------acctatccgttatccgctatagtacttcgagaaacctagtatcacctttggattgttgacgcgttgcgctcagcacactaaccc-gtgtgtagcttgggtcgatgagtctggacataccccactggcgacagtggtccaggctgcgttggcggcctactcatggt-gaaaaccatgagacgctagacatgaacaaggtgtgaagagtctattgagctactatagagtcctccggcccctgaatgcggctaatcctaaccatggagcaagtgctcacagaccagtgagttgcttgtcgtaatgcgcaagtccgtggcggaaccgactactttgggtgtccgtgtttcac-tttttaccctta----tgactgcttatggtgacaatttgatattgttaccatttagcttgtcaaatcaattgcga---aagatcctaaa-------tcttatttatcaacttgcattttgataactctaatttgaaga-------------------------tt-----------------taataatgggagctcaggttactagacaacaaactggcactcatgaaaacgccaatattgctacaaatggatctcatattacatacaatcagataaacttttacaaagatagttatgcggcttcagctagcaagcaggatttctcacaggacccatcaaaattcactgaaccagtagtggaaggcttgaaagcaggggtgccagttttgaaatcacctagtgctgaggcgtgtggctacagtgatagagtgttacagcttaaattaggtaactcagctattgtcacccaggaagcagcaaattactgctgcgcttatggtgaatggcccaactacttgccagatcatgaagcagtcgccattgataaacctacacaaccagaaactgctacagatagattttatactttaagatcagtcaaatgggaggctggaagcacaggatggtggtggaaactacctgatgcactaaataatataggcatgtttggacagaatgtacagcatcactacctatacagatctggtttcttgatccatgtgcagtgtaatgccacaaaattccatcaaggcgccttattagtagtagcaattccagaacatcagaggggagcacataacaccaacactagcccagggtttgatgatatcatgaaaggtgaagaaggaggaacctttaatcatccatatgtccttgatgatggaacatcattggcttgtgcgacgatatttccacatcaatggataaatctgaggaccaacaattcagctacaattgttcttccctggatgaacgctgctccaatggacttcccacttagacataatcagtggacgttagcaataataccagtggtgccatt------aggtacgcgtacaatgtcaagcatggttccaataacagtttcaattgctccaatgtgttgtgagttcaatggactcagacacgccattactcaaggtgtcccaacataccttttaccaggctcggggcaattcctaacaactgacgaccatagctctgcaccagttctcccatgtttcaacccaactccagagatgcacataccagggcaggtccgcaacatgttagaagtggtccaagtggaatcaatgatggagattaataacacagaaagtgcagttggtatggagcgtcttaaggttgacatatcagcattgacagacgtcgatcaattgttattcaacattccactggacatacagttggatgggccacttagaaacactttagtaggaaacatatctagatattacactcattggtccggatccctagagatgacgtttatgttttgtggcagcttcatggcaactggaaaattaattctgtgttatactcctccaggtgggtcatgcccgacaaccagagagaccgctatgttaggtacacatattgtttgggattttggactacaatctagtgtaaccctgataataccttggattagtggatcccactacaggatgttcaacaatgatgctaagtcaactaatgccaatgttggctatgtcacttgttttatgcagaccaatctgatagtccccagtgaatcttctgacacatgttccttgatagggttcatagcagcaaaagatgatttctccctcagattaatgagagacagtcctgacattggacaaatagatcacttacatgcagcagaggcagcctatcagattgagagcatcatcaaaacagcaactgacactgtaaaaagtgagattaacgccgaacttggtgtggtccctagcttaaatgcagttgaaacaggagcaacctctaacactgaaccagaagaagccatacaaactcgcacagtgataaatcagcacggtgtatccgagaccttagtggagaattttctcagtagagcagctttagtatcaaagagaagtttcgaatacaaagatcatacttcgtctgcggcacaaacagacaagaactttttcaaatggacgatcaataccaggtcctttgtacagttaagaagaaagttagaattattcacataccttagatttgatgctgagataactatactcacaactgtagcagtaaatggtagtagtaacaacacatacgtgggtcttcctgacttaacacttcaagcaatgtttgtacccactggtgctcttaccccagaaaagcaagattcattccattggcaatcaggcagtaatgctagtgtattctttaaaatctctgatcccccagccagaatgaccataccttttatgtgcattaactcagcatactcagttttttatgatggctttgccggatttgagaaa------agtggtctgtatggaataaatccagctgacactattggtaacttgtgtgtcagaatagtgaatgaacaccaaccagttggctttacagtaaccgttagggtttacatgaagcctaaacacataaaagcatgggcaccacgaccaccacgaaccctcccatatatgagcattgcaaatgcaaattataaaggtaaagagagagcaccaaatgcgcttaatgctataattggtaatagagacagtgtcaaaaccatgcctcacaata------tagtgaccactggcccaggctttggaggagtttttgtagggtctttcaaaataattaactatcacttagctactacagaagagaaacagtcagctatctatgtggattggcaatcagatatcttggttacccccattgctgctcatggaaggcaccaaatagcaagatgcaaatgcaatacaggggtttactattgtagacacaaggacagaagttacccaatttgctttgaaggcccagggattcaatggatcgagcaaagtgagtattatccagcaaggtatcagaccaatgtacttctggcagttggccctgcggaagcaggagattgcggtggtttattggtctgtccacatggggtaatcggtcttcttacagcaggagggggtggaattgtagctttcactgatatcagaaatttactatggttagatactgatgttatggaacaaggcattactgactatattcaaaatcttggtaatgcctttggagcagggttcacagaaacaatttctaataaagccaaggaagtgcaagatatgctaattggagaaagttcactattagagaaattgttaaaagctctaatcaaaatcatatcagcattagtaattgtaatcagaaactcggaagacttggttacagtcacagccacactagcattgctgggatgccatgattcaccatggagctacttaaaacagaaggtgtgttcatatttaggtattccttatgtacctagacagagtgaatcgtggcttaagaaatttacagaagcatgtaatgctctcagaggtctagattggctatcacaaaagatagataaatttatcaactggcttaaaaacaaaatattaccagaagctagggagaaatatgaatttgtgcaaagactcaaacagttgccagtgatagaaaatcaagttaacacaattgaacatagttgcccaacaacagaacaacagcaggccctattcaataacgtccagtactattcacactactgtagaaaatatgcaccactctacgcagtagaggcaaagagggtagcagctattgaaaagaaaataaacaactacatccagttcaagtccaaatctcgcattgaaccggtttgtttgataatacatggttctccagggactggcaagtcagtggcctcaaatttaattgccagggccatcacagagaaattgggaggggatatttattccttgcctccagatcctaaatactttgatgggtacaaacagcaaacggtggtcctcatggatgatttaatgcaaaatccagatggaaatgacatatctatgttctgccaaatggtttctactgtggacttcatacctccaatggctagtttggaggaaaaaggaactctgtacaccagtccatttttaatagctaccactaatgctggctcaatacatgcaccaactgtatcagactcaaaggctttgtcacgcagattcaaatttgatgtggacattgaagtcacagactcatacaaagactcaaacaagttggacatgtcaagagcagtcgagatgtgtaaaccagatgactgtgcccccaccaattataaaagatgctgcccgttgatctgtggaaaagctattcaattcagagatcgtagaactaatgcaagatccaccattgatatgctagtaactgatatcatcaaggaatatagaaccagaaacagtacacaagacaagttggaagctctatttcagggacctccacagtttaaggagatcaaaatttcagtcaccccagatacaccagctcctgatgccataaatgaccttcttaggtcagtggattctcaagaagttagggattactgccaaaagaaaggatggattgtaatacatccatcaaatgaactacttgtggaaaaacacatcagtagagcttttatcactctacaagccattgccaccttcgtatcaatagctggtgtagtttatgttatatataaactttttgctggcattcaaggtccatacacaggaatccccaaccccaaacccaaagtaccctctcttagaacagctaaagtgcaaggaccagggtttgattttgcacaagccataatgaagaaaaataccgttattgcaaggactgaaaagggtgagttcaccatgctgggtgtatatgatagggtagcggttatccccacacacgcatctgttggggaaaccatttacattaatgatgtagagactaaagttttagatgcatgtgcacttagagacttaactgatacaaacttagagattaccatagtcaaattagaccgtaatcaaaagtttagagacatcagacattttctgcccagatacgaggatgattataatgacgctgtgcttagcgtacacacatcaaaattcccaaatatgtatatccctgttggacaagtcaccaattatggtttcttaaacctaggtggtacaccaacacaccgcattttaatgtataatttcccaacaagagctggccagtgtggtggtgtagtgacaactacaggtaaggtgataggaatacatgtaggtggaaatggagctcaaggatttgcagcaatgctgttacactcttactttaccgatacacaaggtgagatagttagtagtgagaagagtggggtgtgcattaacgcaccggcgaagactaaactccaacctagtgttttccatcaagtttttgaaggttcaaaggaaccagcagttctcaatccaaaagatcctaggcttaaaacagatttcgaggaagccattttctcgaaatatacaggcaacaaaattatgttaatggatgagtacatggaagaggcagtagatcattatgtggggtgtttagaaccattagatattagtgtggatcccatacccctcgaaagtgccatgtatgggatggatggccttgaagcattagacctaactaccagtgcaggattcccctacttactacaagggaagaagaaaagggacatttttaacagacataccagagacaccactgagatgacaaagatgctagagaaatatggagttgacttaccttttgtaacctttgtaaaagatgagctcagatcaagagaaaaagttgaaaaaggaaaatcacgcctaattgaggctagttccttgaatgactcagttgctatgagggtcgcctttggaaacctttacgccacttttcatagcaacccaggtacagcaactggtagtgcagttggttgtgatccagatatattttggtcaaaaatccctattttattagatggagaaatctttgcttttgattacaccggttatgatgctagtttgtcaccagtgtggtttgcctgtttaaagaaagttctaatcaaattaggttacacacaccaaacatcttttatagattatttgtgtcattcagtacatttatacaaggat-agaaagtatatagttaatggtgggatgccctctggttcttcaggcaccagcatatttaacactatgatcaacaatataatcataagaactctattaattagggtttacaaaggcatagatctggaccagttcaaaatgattgcctatggggatgatgttatcgctagttacccacacaagattgatccgggtttactggcagaagcaggtaaacattatggattagtaatgacaccagcagataaaggaaccagttttgttgatacaaattgggaaaatgtaactttcttgaaaagatacttcagagcagatgatcaatacccttttcttatacatccagtgatgccaatgaaggagatacatgaatccattagatggactaaagatcccagaaacacacaggaccatgttag-----------------------------------------------------------------------------------------------------------------------------------------------------------------------------------------------------------------------------------------------------------------------------------------------------------------------------------------------------------------
>KP126911.1_Enterovirus_D68_strain_US/CO/14-93_polyprotein_gene_complete_cds
-ttaaaaca-gccttggggttgttcccactccaagggcccacgtggcggctagtactctggtacttcggtacctttg-tacgcctg--ttttatctcccttcccaatgtaacttagaagttcttaaatcaatgctcaataggtgg-ggcgcaaaccagcgctctcatgagcaagcactcctgtctccccggtgaggttgtataaactgttcccacggttgaaaacaacctatccgttatccgctatagtacttcgagaaacctagtaccacctttggattgttgacgcgttgcgctcagcacactaaccc-gtgtgtagcttgggtcgatgagtctggacatacctcactggcgacagtggtccaggctgcgttggcggcctactcatggt-gaaagccatgagacgctagacatgaacaaggtgtgaagagtctattgagctactatagagtcctccggcccctgaatgcggctaatcctaaccatggagcaagtgctcacaggccagtgagttgcttgtcgtaatgcgcaagtccgtggcggaaccgactactttgggtgtccgtgtttcac-tttttactttta----tgactgcttatggtgacaattttatattgttaccatttagcttgtcaaatcaattgcaa---aagatcctaac-------tcttatttatcaacttgcatctcgataactctaatttgaaaa------------------------ttt-----------------taacaatgggagctcaggttactagacaacaaactggcactcatgaaaatgccaacattgccacaaatggatctcatatcacatacaatcagataaacttttacaaggatagttatgcggcttcagccagcaagcaggatttttcacaagacccatcaaaattcactgaaccagtagtggaaggtttaaaagcaggggcgccagttttgaaatctcctagtgctgaggcatgtggctacagtgatagagtattacagctcaaattaggaaactcagctattgtcacccaggaagcagcgaactactgctgcgcttatggtgaatggcccaattacttaccagaccatgaagcagtagccattgataaacctacacaaccagaaactgctacagatagattctacactttgaaatcagtcaaatgggaaactggaagcacaggatggtggtggaaattacccgatgcactaaataatataggcatgtttggacagaatgtacagcatcactacctatatagatctggtttcttgattcatgtgcagtgtaatgccacaaaattccatcaaggtgccttattagtggtagcaattccagaacatcagaggggagcgcacaacaccaacactagcccagggtttgatgatataatgaaaggtgaagaaggagggaccttcaatcatccatatgtccttgatgatggaacatcattggcttgtgcgacgatatttccacatcagtggataaatctgagaaccaacaattcagcaacaattgttcttccctggatgaatgctgctccaatggatttcccactcagacataatcagtggacgctagcaataataccagtggtgccatt------aggcacgcgtacaacatcaagtatggtcccaataacagtttcaatcgctccaatgtgttgtgagtttaatggacttagacacgccattactcaaggtgtcccaacataccttttaccaggctcgggacaattcctaacaactgatgatcatagctctgcaccagctctcccgtgtttcaacccaactccagaaatgcatatcccagggcaggtccgtaacatgctagaagtggtccaagtggaatcaatgatggagattaataacacagaaagtgcagttggcatggagcgtcttaaggttgatatatcagcattgacagatgtcgatcaattgttattcaacattccactggacatacagttggatgggccacttagaaacactttagtaggaaacatatctagatattacactcattggtctggatccctagaaatgacgtttatgttttgtggcagcttcatggcaacgggaaaattaatcctgtgctatactcctccaggtggatcatgcccgacaaccagagagaccgccatgttaggtacacatattgtttgggattttggattacaatctagtgtaaccctgataataccttggattagtggatcccactacaggatgtttaataatgatgctaagtcaactaatgccaacgttggctatgtcacttgttttatgcagaccaatctgatagtccccagtgaatcctctgacacgtgttctttgatagggttcatagcagcaaaagatgatttctccctcagattaatgagagacagccctgacattggacaactagaccatttacatgcagcagaggcagcctaccagatcgagagcatcatcaaaacagcaactgacactgtgaaaagtgagattaatgctgaacttggtgtggtccctagcttaaatgcagttgaaacaggtgcaacttctaacactgaaccagaagaagccatacaaactcgcacagtgataaatcagcacggtgtatccgagactctagtggagaattttctcagtagagcagctttggtatcaaagagaagttttgaatacaaagatcatacttcgtctgcagcacaagcagacaagaactttttcaaatggacaattaacaccagatcctttgtacagttaagaagaaaattagaattattcacataccttagatttgatgctgagatcactatactcacaactgtagcagtgaatggtagtagtaataatacatacgtgggtcttcctgacttgacacttcaagcaatgtttgtgcccactggtgctcttaccccagaaaagcaggactcattccactggcagtcaggcagtaatgctagtgtattctttaaaatctctgaccccccagccagaataaccataccttttatgtgcattaactcagcatactcagttttttatgatggctttgccggatttgagaaa------aacggtctgtatggaataaatccagctgatactattggtaacttatgtgttagaatagtgaatgaacaccaaccagttggtttcacagtgaccgttagggtttacatgaagcctaaacacataaaagcatgggcaccacgaccaccacgaactctgccatatatgagtattgcaaatgcaaattacaaaggtaaagaaagagcaccaaatgcgctcagtgctataattggcaatagagacagtgtcaaaaccatgcctcataata------tagtgaacactggtccaggcttcggaggagtttttgtagggtctttcaaaataatcaactatcacttggccactgcagaagagagacagtcagctatctatgtggattggcaatcagacgtcttggttacccccattgctgctcatggaaggcaccaaatagcaagatgcaagtgcaacacaggggtttactattgtaggcacaaaaacagaagttacccgatttgctttgaaggcccagggattcaatggattgaacaaaatgaatattacccagcaaggtaccagaccaatgtacttttggcagttggtcctgcggaagcaggagattgcggtggtttactagtttgtccacatggggtaatcggtcttcttacagcaggagggggtggaattgtagctttcactgatatcaggaatttgctatggttagatactgatgctatggaacaaggcattactgattatattcaaaatcttggtaatgcctttggagcaggatttacagaaacaatctctaataaagccaaggaagtgcaagatatgctaattggagagagttcactattagaaaaattgttaaaagctctaatcaaaatcatatcagcattagtaattgtaatcagaaactcagaagatttagtcacagtcacagccacactagcattgttgggatgccatgattcaccatggagctacttgaaacagaaggtatgttcatacttaggtattccttatgtacctagacagggtgaatcgtggctcaagaagttcacagaggcatgcaatgctcttagaggtctggattggctatcgcaaaagatagataaattcatcaactggcttaaaaccaaaatattaccagaagctagggagaaatatgaatttgtgcaaaggctcaaacagttaccggtgatagaaaaccaagttagtacaatcgagcatagctgcccaacaacagaacaacaacaggccttattcaacaacgtccaatactattcacactactgtagaaagtacgcaccactttacgcagtggaagcaaagagggtagtagctcttgaaaagaaaataaacaactacatccagttcaagtccaaatctcgcattgaaccggtttgtttaataatacatggctctccaggaactggcaagtcagtggcttcaaatttaattgccagggctatcacagagaaattggggggggacatttattccttgcctccagaccctaaatattttgatggatacaaacagcaaacagtggtcctcatggatgatttaatgcaaaatccagatgggaatgacatatctatgttctgccaaatggtctccactgtagatttcatacccccaatggctagtttggaggaaaaaggaactctatacaccagtccatttttaatagctactaccaatgctggctcaatacatgcaccaactgtatcagactcaaaggctttgtcacgcagatttaaatttgacgtggacattgaagtcacagattcatacaaggactcaaataaattggatatgtcaagggcagtcgagatgtgcaaaccagacggctgtgcccccaccaattacaaaagatgctgcccattgatctgtggaaaggctatccaattcagagatcgcagaactaatgcaagatccactattgatatgctagtaaccgatattataaaggaatatagaaccagaaacagtacacaggataagctggaagctctgtttcaggggcctccacagtttaaagagatcaaaatttcagtcaccccagatacaccagctcctgatgctataaatgaccttcttaggtcagtggattctcaagaagttagggattattgccaaaagaaaggatggattgtagtacacccatcaaatgagctaatagtagaaaaacacattagtagagcttttattactctacaagccattgccacctttgtatcaatagctggtgtagtttatgttatatacaaactttttgctggcattcagggtccatacacaggaatccccaatcctaaacctaaagtaccctctctcagaacagctaaagtgcaaggaccagggttcgattttgcacaagccataatgaagaaaaataccgtcattgcaaggactgaaaagggtgagttcaccatgctgggtgtatatgatagggtagcggtcatccccacacacgcatctgttggagaaaccatttacattaatgatgtagagactaaagttttagatgcgtgtgcacttagagacttgactgatacaaacttagagataaccatagtcaaattagaccgtaaccaaaaatttagagatatcagacattttctgcccagatatgaggatgattacaatgacgctgtgcttagcgtacatacatcaaaattcccaaatatgtatatcccagttggacaagtcaccaattatggcttcttgaacctaggtggtacaccgacgcaccgcattttaatgtataacttcccaacaagagctggccagtgtggtggtgtggtgacaactacaggtaaggtgataggaatacatgtaggtggaaatggagctcaaggatttgcagcaatgctactacactcttactttaccgatacacaaggtgagatagttagtagtgaaaagagtggggtgtgcattaacgcaccggcaaagactaaactccaacccagtgttttccatcaagtttttgaaggttcaaaggaaccagcagttctcaatccaaaagatcctaggcttaaaacagatttcgaggaggccattttctcaaagtacacaggtaacaaaatcatgttaatggatgagtacatggaagaggcagtggatcattatgtggggtgtttagaaccattagacatcagtgtggatcccatacccctggaaagtgccatgtatggaatggatggccttgaggcattagacttaactaccagtgcaggattcccttacttactacaagggaagaagaaaagggatatatttaatagacatactagagacaccagtgaaatgacaaaaatgttagagaaatatggagttgacctaccttttgtaacctttgtaaaagatgagcttagatcaaaagaaaaagttgaaaaagggaaatcacgcctgattgaggccagttccttgaatgactcagttgctatgagagttgcctttggaaacctttacgccacatttcacaacaatccaggtacagcaactggtagtgcagttggttgtgatccagatatattttggtcaaaaatccctattttgttagatggagaaatctttgcttttgactacactggttatgatgctagtttgtcaccagtgtggtttgcctgtttaaagaaagttctaattaagttaggttacacacatcaaacgtcttttatagattatttgtgtcattcagtacatttatataaggac-aaaaagtacatagttaatggtggaatgccctctggttcttcaggcaccagcatattcaacactatgatcaacaatataatcataagaactttattaattagggtttacaaaggcatagacctggaccagttcaaaatgattgcctatggggatgatgttattgctagctacccacataagattgatccaggtttgctggcagaagcaggcaaacagtatggattagtaatgacaccagcagacaaaggaaccagttttattgacacaaattgggaaaatgtgactttcttaaaaagatatttcagagcagatgatcaatacccctttctcatacatccagtgatgccaatgaaagagatacatgaatctattagatggactaaagatcccagaaacacacaggatcatgttaggtctttgtgctacctcgcatggcataatggagaggaggcttataatgaattttgcagaaaaatcagaagtgtgcctgtgggaagagcattgacactacctgcatactctagtcttagacggaaatggttagattcgttctag-------------------------------------------------------------------------------------------------------------------------------------------------------------------------------------------------------------------
>KP240936.1_Enterovirus_D68_isolate_Beijing-R0132_complete_genome
-ttaaaaca-gccttggggttgttcccactccaagggcccacgtggcggctagtactctggtacttcggtacctttg-tacgcctg--ttttatctcccttcccaatgtaacttagaagctcttaaatcaaggctcaataggtgg-ggcgcaaaccagcgctctcatgagcaagcactcctgtctccccggtgtggttgtataaactgttcccacggttaaaaacaacctatccgttatccgctatagtacttcgagaaacctagtatcacctttggattgttgacgcgttgcgttcagcacactaaccc-gtgtgtagcttgggtcgatgagtctggacgtaccccactggtgacagtggtccaggctgcgttggcggcctactcatggt-gaaaaccatgagacgctagacatgaacaaggtgtgaagagtctattgagctactatagagtcctccggcccctgaatgcggctaatcctaaccatggagcaagtgctcacaggccagtgagttgcttgtcgtaatgcgcaagtccgtggcggaaccgactactttgggtgtccgtgtttcac-tttttactttta----tgactgcttatggtgacaatttgatattgttaccatttagcttgtcaaattaattgcaa---aagatcctaag-------tctcatttaccaacttgcattttgattaccttgatttgtaaa------------------------ttt-----------------taataatgggagctcaggttactagacaacaaacaggcactcacgaaaatgccaacgttgccacaaatggatctcatatcacatacaatcagataaacttttataaggatagttatgcggcttcagccagcaagcaagatttttcacaggacccatcgaaattcactgaaccagtggtggaaggtttaaaagcaggagcgccagtcttgaaatctcctagtgctgaggcgtgtggttacagtgatagagtgctacagcttaaattaggtaattcagctattgtcacccaggaagcagcaaactactgctgtgcttatggtgaatggcccaattacttaccagaccatgaagcagtagccattgacaaacctacacaaccagaaactgctacagacagattctacactttgagatcagttaaatgggaggctggaagtacaggatggtggtggaaactacccgatgcactaaataatataggcatgtttggacagaatgtacagcatcactacctatatagatctggtttcttgattcatgtgcagtgtaatgccacaaaattccatcaaggcgccttattagtggtagcaattccagaacatcagaggggagcgcacaacactaccactagcccagggtttgatgatatcatgaaaggtgaagcaggagggaccttcaatcatccatatgtccttgatgatggaacgtcattggcttgcgcgacgatatttccacatcagtggataaatctgagaactaacaattcagcaacaattgttcttccctggatgaatgctgctccaatggacttcccacttagacataatcagtggacactagcaataataccagtggtgccatt------aggcacgcgtacaatgtcaagcatggtcccaataacagtttcaattgctccaatgtgttgtgagtttaatggactcagacacgccattactcaaggtgtcccaacataccttttaccaggctcgggacaattcctaacaactgatgatcatagctctgcaccggttctcccgtgtttcaacccaactccagagatgcacattccagggcaggtccgtaatatgttagaagtggtccaagtggaatcaatgatggagattaacaacacagaaagtgcggttggtatggagcgtctcaaggttgacatatcagcattgacagatgtcgaccaattgttattcaacattccactggacatacaattggatgggccacttagaaacactttagtaggaaacatatctagatactatactcattggtctggatccctagaaatgacatttatgttttgtggcagctttatggcaacgggaaaattaatcctgtgctatactcctccaggtgggtcgtgtccgacaaccagagagaccgccatgttaggtacacatattgtttgggattttggactacaatctagtgtaaccctgataataccttggattagtggatcccactacaggatgttcaataatgatgctaagtcaactaatgctaatgttggctatgtcacttgttttatgcagaccaatctgatagtccccagtgaatcctctgacacatgttccttgatagggttcatagcagcaaaagatgatttctccctcagattaatgagagacagccctgacattggacaactagaccatttacatggagcagaggcagcctaccagatcgagagcatcatcaaaacagcaactgacaccgtgaaaagtgaaattaacgctgaacttggtgtagtccctagcttaaatgcagttgaaacaggtgcaacttctaacactgaaccagaggaagccatacaaactcgcacagtgataaatcaacacggtgtatccgaaactctagtggagaattttctcagtagagcagctttggtatcaaagagaagtttcgaatacaaagaccatacttcgtctgcagcacaagcagataagaactttttcaaatggacaattaacaccaggtcctttgtacagctaagaagaaagttagaattattcacataccttagattcgatgctgagatcactatactcacaactgtagcagtgaatggtagtagtaataatacatatgtgggtcttcctgacttgacactgcaggcaatgtttgtacccactggtgcccttaccccagaaaagcaagactcattccactggcagtcaggtagtaatgctagtgtattctttaaaatttctgaccccccagccagaatgaccataccttttatgtgcattaattcagcatactcagttttttatgatggctttgccggatttgagaaa------agtggtctgtatggaataaatccagctgacactattggtaacttgtgtgtcagaatagtgaatgaacaccaaccagttggtttcacagtgaccgttagggtttacatgaagcctaaacacataaaagcgtgggcaccacgaccaccacgaaccctgccatacatgagtattgcaaatgcaaattacaaaggtaaagaaagagcaccaaatgcactcaatgctataattggcaatagagacagtgttaaaaccatgcctcataata------tagtgaccactggtccaggcttcggaggagcttttgtaggatctttcaaaataattaactatcacttagccactacagaggagagacagtcagctatctatgtagattggcaatcagacgtcttagttacccccattgctgctcatggaagacaccaaatagcaagatgcaagtgcaatacaggagtttactattgtagacacaaagacagaagttacccgatttgctttgaaggcccagggattcaatggattgaacaaaatgaatattacccagcaaggtaccagaccaatgtacttttggcagttggccctgcagaagcaggagattgtggtggtttactagtctgtccacatggggtaatcggtcttcttacagcaggagggggtggaattgtagctttcaccgatatcagaaacttgctatggttagatactgatgctatggaacaaggcattactgattacattcaaaatcttggcaatgcctttggagcagggttcacagaaacaatctctagtaaagccaaggaagtgcaagatatgctaattggagagagttcactattagaaaaattgctaaaagctctaatcaaaatcatatcagcattagtaattgtaatcagaaattcggaagacttagttacagtcacagccacactagcattgctgggatgccatgattcaccatggagctacttgaaacagaaggtgtgttcatacttaggtattccttatgtacctagacagagtgaatcgtggcttaagaagttcacagaagcatgtaatgctctcagaggtctagattggctatcacaaaagatagataaattcatcaactggcttaaaaccaaaatattaccagaagctagggagaaatatgagtttgtgcaaagactcaagcagttaccggtgatagaaaaccaagttagcacaatcgagcatagctgcccaacaacagaacaacagcaggccttatttaacaatgtccagtatttttcacactactgcagaaagtacgcaccactttacgcagtggaagcaaagagggtggtagctcttgaaaagaaaataaacaactacatccagttcaagtccaaatctcgcattgaaccggtttgtttaataatacatggctctccaggaactggcaagtcagtggcctcaaatttaattgccagggctatcacagaaaaattgggaggggacatttattccctgcctccagaccctaaatattttgatggatacaaacagcaaacagtagtcctcatggatgatttaatgcaaaatccagatgggaatgacatatccatgttctgccaaatggtctctactgtggatttcatacccccaatggctagtttggaggaaaaaggaactctgtacaccagtccatttttaatagctactactaatgctggctcaatacatgcaccaactgtatcagactcaaaggctttgtcacgcagatttaaatttgatgtagatattgaagtcacagattcatacaaagactcaaacaaattggacatgtcaagagcagtcgagatgtgcaaaccagacgactgtgcccccaccaattacaaaagatgctgcccattgatctgtggaaaggctattcaattcagagatcgtagaactaatgcaagatccactattgatatgctagtaactgatattatcaaggagtatagaaccagaaacagtacacaggataaactggaagctctgtttcagggacctccacagtttaaagagatcaaaatttcagtcactccagatacaccagctcctgatgccataaatgatcttcttaggtcagtggattctcaagaagttagggattattgccaaaagaaaggatggattgtaatacacccatcaaatgaactactagtagaaaaacacatcagtagagcttttattactctgcaagccattgccacctttgtatcaatagctggtatagtttatgttatatataaactttttgctggcattcagggtccatacacaggaatccccaatcctaaacccaaagtaccctctctcagaacagctaaagtgcaaggaccagggttcgattttgcacaagccataatgaagaaaaataccgtcattgcaaggactgaaaagggtgagttcaccatgctgggtgtatatgatagggtagcggtcatccccacacacgcatctgttggagaaaccatttacattaatgatgtagaaactagagttttagatgcgtgtgcacttagagacttgactgatacaaacttagagataaccatagtcaaattagaccgtaatcaaaagttcagagatatcagacattttctgcccagatatgaggatgattacaatgacgctgtgcttagcgtacacacatcaaaattcccaaatatgtatatcccagttggacaagtcaccaattatggcttcttgaacctaggtggtacaccgacacaccgcattttaatgtataacttcccaacaagagctggccagtgtggtggtgtggtgacaactacaggcaaggtgataggaatacatgtaggtggaaatggagctcaagggtttgcagcaatgctactgcactcttactttaccgatacacaaggtgagatagttagtagtgagaagagtggggtgtgcattaacgcaccggcaaaaaccaaactccaacccagtgttttccatcaagtttttgaaggttcaaaggaaccagcagttctcaatccaaaagatcctaggcttaaaacagattttgaggaagccattttctcgaaatatacaggtaacaaaattatgttaatggatgagtacatggaagaggcagtggatcattatgtggggtgtttagaaccattagatatcagtgtggatcccatacccctggaaagtgccatgtatggaatggatggccttgaggcattagacttaactaccagtgcgggattcccttacttgctacaagggaagaagaaaagggatatatttaatagacacactagagacaccagtgaaatgacaaagatgttagagaaatatggagttgacctaccttttgtaacctttgtaaaagatgagcttagatcaagagaaaaagttgaaaaagggaaatcacgcctgattgaggccagttccttgaatgactcagttgctatgagggttgcctttgggaacctttacgccacatttcacaacaatccaggtacagcaaccggtagtgcagttggttgtgacccagatatattttggtcaaaaatccctattttattagatggagaaatctttgcttttgattacactggctatgatgctagtttgtcaccagtgtggtttgcctgcttaaagaaagttctaattaagttaggttacacacatcaaacatcctttatagattatttgtgtcattcggtacatttatataaggac-agaaaatatatagttaatggtgggatgccctctggttcttcaggtactagcatattcaacactatgatcaataatataatcataagaactctactaattagggtttacaaaggcatagacctggaccagttcaaaatgattgcctatggggatgatgttattgctagctatccacataagattgatccaggtttactggcagaagcaggtaaacattatgggttagtaatgacaccagcagacaaaggaaccagttttgttgacacaaattgggaaaacgtaactttcttaaaaagatatttcagagcagatgatcaatacccctttctcatacatccagtgatgccaatgaaggagatacatgaatctattagatggactaaagatcccagaaacacacaggatcatgttaggtctttgtgctacctcgcatggcataatggagaggaggcttataatgaattttgtagaaaaatcagaagtgtgcctgtgggaagggcattgacactacctgcatactctagtcttagacggaaatggttagattcgttctagacaactctaattga-aacccaagttatagttactt----------------tcatttagaggtaaattttggtc-acttgggggc------------------------------------------------------------------------------------------------------------------------------
>KP745751.1_Enterovirus_D68_isolate_NY120_complete_genome
--taaaaca-gccttggggttgttcccactccaagggcccacgtggcggctagtactctggtacttcggtacctttg-tacgcctg--ttttacctcccttcccaatgtaacttagaagttcttaaatcaatgctcaataggtgg-ggcgcaaaccagcgttctcatgagcaagcactcctgtctccccggtgaggttgtataaactgttcccacggttgaaaacgacctatccgttatccgctatagtacttcgagaaacctagtaccacctttggattgttgacgcgttgcgctcagcacactaaccc-gtgtgtagcttgggtcgatgagtctggacatacctcactggcgacagtggtccaggctgcgttggcggcctactcatggc-gaaagccatgagacgctagacatgaacaaggtgtgaagagtctattgagctactatagagtcctccggcccctgaatgcggctaatcctaaccatggagcaagtgctcacaggccagtgagttgcttgtcgtaatgcgcaagtccgtggcggaaccgactactttgggtgtccgtgtttcac-tttttactttta----tgactgcttatggtgacaatttgatattgttaccatttagcttgtcaaatcaattgcaa---aagatcctaaa-------tcttatttatcaacttgcatcttgataactttaatttgaaaa------------------------ttt-----------------taacaatgggagctcaggttactagacaacaaactggcactcatgaaaatgccaacattgccacaaatggatctcatatcacatacaatcagataaacttttacaaggatagttatgcggcttcagccagcaagcaggatttttcacaggacccatcaaaattcactgaaccagtagtggaaggtttaaaagcaggggcgccagttttgaaatctcctagtgctgaggcatgtggctacagtgatagagtattacagctcaaattaggaaattcagctattgtcacccaggaagcagcgaactactgctgcgcttatggtgaatggcccaattacttaccagaccatgaagcagtagccattgataaacctacacaaccagaaactgctacagatagattctacactttgaaatcagtcaaatgggaaactggaagcacaggatggtggtggaaactgcccgatgcactaaataatataggcatgtttggacagaatgtacagcatcactacctatatagatctggtttcttgattcatgtgcagtgtaatgccacaaaattccatcaaggtgccttattagtggtagcaattccagaacatcagaggggagcgcacaacaccaatactagcccagggtttgatgatataatgaaaggtgaagaaggagggaccttcaatcatccatatgtccttgatgatggaacatcattggcttgtgcgacgatatttccacatcagtggataaatctgagaaccaacaattcagcaacaattgttcttccctggatgaatgctgctccaatggatttcccacttagacataatcagtggacgctagcaataataccagtggtgccatt------aggcacgcgtacaacatcaagtatggtcccaataacagtttcaattgctccaatgtgttgtgagtttaatggacttagacacgccattactcaaggtgtcccaacataccttttaccaggctcgggacaattcctaacaactgatgatcatagctctgcaccagctctcccgtgtttcaacccaactccagaaatgcatatcccagggcaggtccgtaacatgctagaagtggtccaagtggaatcaatgatggagattaataacacagaaagtgcagttggcatggagcgtcttaaggttgatatatcagcattgacagatgtcgatcaattgttattcaacattccactggacatacagttggatgggccacttagaaacactttagtaggaaacatatctagatattacactcattggtctggatccctagaaatgacgtttatgttttgtggcagcttcatggcaacgggaaaattaatcctgtgctatactcctccaggtggatcatgcccgacaaccagagagaccgccatgttaggtacacatattgtttgggattttggattacaatctagtgtaaccctgataataccttggattagtggatcccactacaggatgtttaataatgatgctaagtcaactaatgccaatgttggctatgtcacttgttttatgcagaccaatctgatagtccccagtgaatcctctgacacgtgttccttgatagggttcatagcagcaaaagatgatttctccctcagattaatgagagacagccctgacattggacaactagaccatttacatgcagcagaggcagcctaccagatcgagagcatcatcaaaacagcaaccgacactgtgaaaagtgagattaatgctgaacttggtgtggtccctagcttaaatgcagttgaaacaggtgcaacttctaacactgaaccagaagaagccatacaaactcgcacagtgataaatcagcacggtgtatccgagactctagtggagaattttctcagtagagcagctttggtatcaaagagaagttttgaatacaaagatcatacttcgtctgcagcacaagcagacaagaactttttcaaatggacaattaacaccagatcctttgtacagttaagaagaaaattagaattattcacataccttagatttgatgctgagatcactatactcacaactgtagcagtgaatggtagtagtaataatacatacgtgggtcttcctgacttgacacttcaagcaatgtttgtacccactggtgctcttaccccagaaaagcaggactcattccactggcagtcaggcagtaatgctagtgtattctttaaaatctctgaccccccagccagaataaccataccttttatgtgcattaactcagcatactcagttttttatgatggctttgccggatttgagaaa------aacggtctgtatggaataaatccagctgacactattggtaacttatgtgttagaatagtgaatgaacaccaaccagttggtttcacagtgaccgttagggtttacatgaagcctaaacacataaaagcatgggcaccacgaccaccacgaactctgccatatatgagtattgcaaatgcaaattacaaaggtaaagaaagagcaccaaatgcgctcagtgctataattggcaatagagacagtgtcaaaaccatgcctcataata------tagtgaacactggtccaggcttcggaggagtttttgtagggtctttcaaaataatcaactatcacttggccactacagaagagagacagtcagctatctatgtggattggcaatcagacgtcttggttacccccattgctgctcatggaaggcaccaaatagcaagatgcaagtgcaacacaggggtttactattgtaggcacaaaaacagaagttacccgatttgctttgaaggcccagggattcaatggattgaacaaaatgaatattacccagcaaggtaccagaccaatgtacttttggcagttggtcctgcggaagcaggagattgcggtggtttactagtttgtccacatggggtaatcggtcttcttacagcaggagggggtggaattgtagctttcactgatatcaggaatttgctatggttagatactgatgctatggaacaaggcattactgattatattcaaaatcttggtaatgcctttggagcaggatttacagaaacaatctctaataaagccaaggaagtgcaagatatgctaattggagagagttcactattagaaaaattgttaaaagctctaatcaaaatcatatcagcattagtaattgtaatcagaaactcagaagatttagtcacagtcacagccacactagcattgttgggatgccatgattcaccatggagctacttgaaacagaaggtatgttcatacttaggtattccttatgtacctagacagggtgaatcgtggcttaagaagttcacagaggcatgcaatgctcttagaggtctggattggctatcgcaaaagatagataaattcattaactggcttaaaaccaaaatattaccagaagctagggagaaatatgaatttgtgcaaaggctcaaacagttaccggtgatagaaaaccaagttaatacaatcgagcatagctgcccaacaacagaacaacaacaggccttattcaacaacgtccaatactattcacactactgtagaaagtacgcaccactttacgcagtggaagcaaagagggtagtagctcttgaaaagaaaattaacaactacatccagttcaagtccaaatctcgcattgaaccggtttgtttaataatacatggctctccaggaactggcaagtcagtggcttcaaatttaattgccagggctatcacagagaaattggggggggacatttattccttgcctccagaccctaaatattttgatggatacaaacagcaaacagtggtcctcatggatgatttaatgcaaaatccagatgggaatgacatatctatgttctgccaaatggtctccactgtggatttcatacccccaatggctagtttggaggaaaaaggaactctatacaccagtccatttttaatagctactaccaatgctggttcaatacatgcaccaactgtatcagactcaaaggctttgtcacgcagatttaaatttgacgtggacattgaagtcacagattcatacaaggactcaaataaattggatatgtcaagggcagttgagatgtgcaaaccagacggctgtgcccccaccaattacaaaagatgctgcccattgatctgtggaaaggctatccaattcagagatcgcagaactaatgcaagatccactattgatatgctagtaactgatattataaaggaatatagaaccagaaacagtacacaggataagctggaagctctgtttcaggggcctccacagtttaaagagatcaaaatttcagtcaccccagatacaccagctcctgatgctataaatgaccttcttaggtcagtggattctcaagaagttagggattattgccaaaagaaaggatggattgtagtacacccatcaaatgagctaatagtagaaaaacacattagtagagcttttattactctacaagccattgccacctttgtatcaatagctggtgtagtttatgttatatacaaactttttgctggcattcagggtccatacacagggatccccaatcctaaacctaaagtaccctctctcagaacagctaaagtgcaaggaccagggttcgattttgcacaagccataatgaagaaaaataccgtcattgcaaggactgaaaagggtgagttcaccatgctgggtgtatatgatagggtagcggtcatccccacacacgcatctgttggagaaaccatttacattaatgatgtagagactaaagttttagatgcgtgtgcacttagagacttgactgatacaaacttagagataaccatagtcaaattagaccgtaatcaaaaatttagagatatcagacattttctgcccagatatgaggatgattacaatgacgctgtgcttagcgtacatacatcaaaattcccaaatatgtatatcccagttggacaagtcaccaattatggcttcttgaacctaggtggtacaccgacgcaccgcattttaatgtataacttcccaacaagagctggccagtgtggtggtgtggtgacaactacaggtaaggtgataggaatacatgtaggtggaaatggagctcaaggatttgcggcaatgctactacactcttactttaccgatacacaaggtgagatagttagtagtgaaaagagtggggtgtgcattaacgcaccggcaaagactaaactccaacccagtgttttccatcaagtttttgaaggttcaaaggaaccagcagttctcaatccaaaagatcctaggcttaaaacagatttcgaggaggccattttctcaaagtacacaggtaacaaaattatgttaatggatgagtacatggaagaggcagtggatcattatgtggggtgtctagaaccattagacatcagtgtggatcccatacccctggaaagtgccatgtatggaatggatggccttgaggcattagacttaactaccagtgcaggattcccttacttactgcaagggaagaagaaaagggatatatttaatagacatactagagacaccagtgaaatgacaaaaatgttagagaaatatggagttgacctaccttttgtaacctttgtaaaagatgagcttagatcaagagaaaaagttgaaaaagggaaatcacgcctgattgaggccagttccttgaatgactcagttgctatgagagttgcctttggaaacctttatgccacatttcacaacaatccaggtacaacaactggtagtgcagttggttgtgatccagatatattttggtcaaaaatccctattttgttagatggagaaatctttgcttttgactacactggttatgatgctagtttgtcaccagtgtggtttgcctgtttaaagaaagttctaattaagttaggttacacacatcaaacgtcttttatagattatttgtgtcattcagtacatttatataaggac-aaaaaatacatagttaatggtggaatgccctctggttcttcaggcaccagcatattcaacactatgatcaacaatataatcataagaactttattaattagggtttacaaaggcatagacctggaccagttcaaaatgattgcctatggggatgatgttattgctagctacccacataagattgatccaggtttgctggcagaagcaggtaaacagtatggattagtaatgacaccagcagacaaaggaaccagttttattgacacaaattgggaaaatgtaactttcttaaaaagatatttcagagcagatgatcaatacccctttctcatacatccagtgatgccaatgaaagagatacatgaatctattagatggactaaagatcccagaaacacacaggatcatgttaggtctttgtgccacctcgcatggcataatggagaggaggcttataatgaattttgcagaaaaatcagaagtgtgcctgtgggaagagcattgacactacctgcatattctagtcttagacggaaatggttagattcgttctagacaactctaattga-aacccaagttatagttactt----------------tcatttagaggtaaattttggcccccaagtggcc------------------------------------------------------------------------------------------------------------------------------
>KP745752.1_Enterovirus_D68_isolate_NY124_polyprotein_gene_complete_cds
-----------------------------------------------ggctagtactctggtacttcggtacctttg-tacgcctg--ttttatctcccttcccaatgtaacttagaagttcttaaattaatgctcaataggtgg-ggcgcaaaccagcgctctcatgagcaagcactcctgtctccccggtgaggttgtataaactgttcccacggttgaaagcaacctatccgttatccgctatagtacttcgagaaacctagtaccaccttcggattgttgacgcgttgcgctcagcacactaaccc-gtgtgtagcttgggtcgatgagtctggacatacctcactggcgacagtggtccaggctgcgttggcggcctactcatggt-gaaagccatgagacgctagacatgaacaaggtgtgaagagtctattgagctactatagagtcctccggcccctgaatgcggctaatcctaaccatggagcaagtgctcacaggccagtgagttgcttgtcgtaatgcgcaagtccgtggcggaaccgactactttgggtgtccgtgtttcac-tttttactttta----tgactgcttatggtgacaatttgatattgttaccatttagcttgtcaaatcaattgcaa---aagatcctaaa-------tcttatttatcaacttgcatcttgataactttaatttgaaaa------------------------ttt-----------------taacaatgggagctcaggttactagacaacaaactggcactcatgaaaatgccaacattgccacaaatggatctcatatcacatacaatcagataaacttttacaaggatagttatgcggcttcagccagcaagcaggatttttcacaggacccatcaaaattcactgaaccagtagtggaaggtttaaaagcaggggcgccagttttgaaatctcctagtgctgaggcatgtggctacagtgatagagtattacagctcaaattaggaaattcagctattgtcacccaggaagcggcgaactactgctgcgcttatggtgaatggcccaattacttaccagaccatgaagcagtagccattgataaacctacacaaccagaaactgctacagatagattctacactttgaaatcagtcaaatgggaaactggaagcacaggatggtggtggaaactacccgatgcactaaataatataggcatgtttggacagaatgtgcagcatcactacctatatagatctggtttcttgattcatgtgcagtgtaatgccacaaaattccatcaaggtgccttattagtggtagcaattccagaacatcagaggggagcgcacaacaccaacactagcccagggtttgatgatataatgaaaggtgaagaaggagggaccttcaatcatccatatgtccttgatgatggaacatcattggcttgtgcgacgatatttccacatcagtggataaatctgagaaccaacaattcagcaacaattgttcttccctggatgaatgctgctccaatggatttcccacttagacataatcagtggacgctagcaataataccagtggtgccatt------aggcacgcgtacaacatcaagtatggtcccaataacagtttcaatcgctccaatgtgttgtgagtttaatggacttagacacgccattactcaaggtgtcccaacataccttttaccaggctcaggacaattcctaacaactgatgatcatagctctgcaccagctctcccgtgtttcaacccaactccagaaatgcatatcccagggcaggtccgtaacatgctagaagtggtccaagtggaatcaatgatggagattaataacacagaaagtgcagttggcatggagcgtcttaaggttgatatatcagcattaacagatgtcgatcaattgttattcaacattccactggacatacagttggatgggccacttagaaacactttagtaggaaatatatctagatattacacccattggtctggatccctagaaatgacgtttatgttttgtggcagcttcatggcaacgggaaagttaatcctgtgctatactcctccaggtggatcatgcccgacaaccagagagaccgccatgttaggtacacatattgtttgggattttggattacagtctagtgtaaccctaataataccttggattagtggatcccactacaggatgtttaataatgatgctaagtcaactaatgccaacgttggctatgttacttgttttatgcagaccaatctgatagtccccagtgaatcctctgacacgtgttccttgatagggttcatagcagcaaaagatgatttctccctcagattaatgagagacagccctgacattggacaactagaccatttacatgcagcagaggcagcctaccagatcgagagcatcatcaaaacagcaaccgacactgtgaaaagtgagattaatgctgaacttggtgtggtccctagcttaaatgcagttgaaacaggtgcaacttctaacactgaaccagaagaagccatacaaactcgcacagtgataaatcagcacggtgtatccgagactctagtggagaattttctcagtagagcagctttggtatcaaagagaagttttgaatacaaagatcatacttcgtctgcagcacaagcagacaagaactttttcaaatggacaattaacaccagatcctttgtacagttaagaagaaaattagaattattcacataccttagatttgatgctgagatcactatactcacaacagtagcagtgaatggtagtagtaataatacatacgtgggtcttcctgacttgacacttcaagcaatgtttgtaccgactggtgctcttaccccagaaaaacaggactcattccactggcagtcaggcagtaatgctagtgtattctttaaaatctctgaccccccagccagaataaccataccttttatgtgcattaactcagcatactcagttttttatgatggctttgccggatttgagaaa------aacggtctgtatggaataaatccagctgacactattggtaacttatgtgttagaatagtgaatgaacaccaaccagttggtttcacagtgaccgttagggtttacatgaagcctaaacatataaaagcatgggcaccacgaccaccacgaaccctgccatatatgagtattgcaaatgcaaattacaaaggtaaagaaagagcaccaaatgcgctcagtgctataattggcaatagagacagtgtcaaaaccatgcctcataata------tagtgaacactggtccaggcttcggaggagtttttgtagggtctttcaaaataatcaactatcacttggccactgcagaagagagacagtcagctatctatgtggattggcaatcagacgtcttggttacccccattgctgctcatggaaggcaccaaatagcaagatgcaagtgcaatacaggggtttactattgtaggcacaaaaacagaagttacccgatttgctttgaaggcccagggattcaatggattgaacaaaatgaatattacccagcaaggtaccagaccaatgtacttttggcagttggtcctgcggaagcaggagattgcggtggtttactagtctgtccacatggggtaatcggtcttcttacagcaggagggggtggaattgtagctttcactgatatcaggaatttgctatggttagatactgatgctatggaacaaggcattactgattatattcaaaatcttggtaatgcctttggagcagggtttacagaaacaatctctaataaagccaaggaagtgcaagatatgctaattggagagagttcactattagaaaaattgttaaaagctctaatcaaaatcatatcagcattagtaattgtaatcagaaactcagaagatttagtcacagtcacagccacactagcattgttgggatgccatgattcaccatggagctacttgaaacagaaggtatgttcatacttaggtattccttatgtacctagacagggtgaatcgtggcttaagaagttcacagaggcatgcaatgctcttagaggtctggattggctatcacaaaagatagataaattcatcaactggcttaaaaccaaaatattaccagaagctagggagaaatatgaatttgtgcaaaggctcaaacagttaccggtgatagaaaaccaagttagtacaatcgagcatagctgcccaacaacagaacaacaacaggccttattcaacaacgtccaatactattcacactactgtagaaagtacgcaccactttacgcagtggaagcaaagagggtagtagctcttgaaaagaaaataaacaactacatccagttcaagtccaaatctcgcattgaaccggtttgtttaataatacatggctctccaggaactggcaagtcagtggcttcaaatttaattgccagggctatcacagagaaattggggggggacatttattccttgcctccagaccctaaatattttgatggatacaaacagcaaacagtggtcctcatggatgatttaatgcaaaatccagatgggaatgacatatctatgttctgccaaatggtctccactgtggatttcatacccccaatggctagtttggaggaaaaaggaactctatacaccagtccatttttaatagctactaccaatgctggctcaatacatgcaccaactgtatcagactcaaaggctttgtcacgcagatttaaatttgacgtggacattgaagtcacagattcatacaaggactcaaataaattggatatgtcaagggcagtcgagatgtgtaaaccagacggctgtgcccccaccaattataaaagatgctgcccattgatctgtggaaaggctattcaattcagagaccgcagaactaatgcaagatccactattgatatgctagtaactgatattataaaggaatatagaaccagaaacagtacacaggataagctggaagctctgtttcaggggcctccacagtttaaagagatcaaaatttcagtcaccccagatacaccagctcctgatgctataaatgaccttcttaggtcagtggattctcaagaagtcagggattattgccaaaagaaaggatggattgtaatacacccatcaaatgagctactagtagaaaaacacatcagtagagcttttattactctacaagccattgccacctttgtatcaatagctggtgtagtttatgttatatacaaactttttgctggtattcagggtccatacacaggaattcccaatcctaaacctaaagtaccctctctcagaacagctaaagtgcaaggaccagggttcgattttgcacaagccataatgaagaaaaataccgtcattgcaaggactgaaaagggtgagttcaccatgctgggtgtatatgatagggtagcggtcatccccacacacgcatctgttggagaaaccatttacattaatgatgtagagactaaagttttagatgcgtgtgcacttagagacttgactgatacaaacttagagataaccatagtcaaattagatcgtaatcaaaaatttagagatatcagacattttctgcccagctatgaggatgattacaatgacgctgtgcttagcgtacatacatcaaaattcccaaatatgtatatcccagttggacaagtcaccaattatggcttcttgaacctaggtggtacaccgacgcaccgcattttaatgtataacttcccaacaagagctggccagtgtggtggtgtggtgacaactacaggtaaggtgataggaatacatgtaggtggaaatggagctcaaggatttgcagcaatgctactacactcttactttaccgatacacaaggtgagatagttagtagtgaaaagagtggggtgtgcattaacgcaccggcaaagactaaactccaacccagtgttttccatcaagtttttgaaggttcaaaggaaccagcagttctcaatccaaaagatcctaggcttaaaacagatttcgaggaggccattttctcaaagtacacaggtaacaaaattatgttaatggatgagtacatggaagaggcagtggatcattatgtggggtgtttagaaccattagacatcagtgtggatcccatacccctggaaagtgctatgtatggaatggatggccttgaggcattagacttaactaccagtgcaggattcccttacttactacaagggaagaagaaaagggatatatttaatagacatactagagacaccagtgaaatgacaaagatgttagagaaatatggagttgacctaccttttgtaacctttgtaaaagatgagcttagatcaagagaaaaagttgaaaaagggaaatcacgcctgattgaggccagttccttgaatgactcagttgctatgagagttgcctttggaaacctttacgccacattccacaacaatccaggtacagcaactggtagtgcagttggttgtgatccagatatattttggtcaaaaatccctattttgttagatggagaaatctttgcttttgactacactggttatgatgctagtttgtcaccagtgtggtttgcctgtttaaagaaagttctaattaagttaggttacacacatcaaacgtcttttatagattatttgtgtcattcggtacatttatataaggac-aaaaaatacatagttaatggtggaatgccctctggttcttcaggcaccagcatattcaacactatgatcaacaatataatcataagaactttattaattagggtttacaaaggtatagacctggaccagttcaaaatgattgcctatggggatgatgttattgctagctacccacataagattgatccaggtttgctggcagaagcaggtaaacagtatggattagtaatgacaccagcagacaaaggaaccagttttattgacacaaattgggaaaatgtaactttcttaaaaagatatttcagagcagatgatcaatacccttttctcatacatccagtgatgccaatgaaagagatacatgaatctattagatggactaaagatcccagaaacacacaggatcatgttaggtctttgtgctacctcgcatggcataatggagaggaggcttataatgaattttgcagaaaaatcagaagtgtgcctgtgggaagagcattgacactacctgcatactctagtcttagacggaaatggttagattcgttctagacaactctaattga-aacccaagttatagttactt----------------tcatttagaggtaaattttggcccccaagtagcc------------------------------------------------------------------------------------------------------------------------------
>KP745753.1_Enterovirus_D68_isolate_NY126_polyprotein_gene_complete_cds
----------------------------------------------------gtactctggtacttcggtacctttg-tacgcctg--ttttatctcccttcccaatgtaacttagaagttcttaaatcaatgctcaataggtgg-ggcgcaaaccagcgctctcatgagcaagcactcctgtctccccggtgaggttgtataaactgttcccacggttgaaaacaacctatccgttatccgctatagtacttcgagaaacctagtaccacctttggattgttgacgcgttgcgctcagcacactaaccc-gtgtgtagcttgggtcgatgagtctggacatacctcactggcgacagtggtccaggctgcgttggcggcctactcatggt-gaaagccatgggacgctagacatgaacaaggtgtgaagagtctattgagctactatagagtcctccggcccctgaatgcggctaatcctaaccatggagcaagtgctcacaggccagtgagttgcttgtcgtaatgcgcaagtccgtggcggaaccgactactttgggtgtccgtgtttcac-tttttactttta----tgactgcttatggtgacaatttgatattgttaccatttagcttgtcaaatcaattgcaa---aagatcctaaa-------tcttatttatcaacttgcatcttgataactttaatttgaaaa------------------------ttt-----------------taacaatgggagctcaggttactagacaacaaactggcactcatgaaaatgccaacattgccacaaatggatctcatatcacatacaatcagataaacttttacaaggatagttatgcggcttcagccagcaagcaggatttttcacaggacccatcaaaattcactgaaccagtagtggaaggtttaaaagcaggggcgccagttttgaaatctcctagtgctgaggcatgcggctacagtgatagagtattacagctcaaattaggaaattcagctattgtcacccaggaagcagcgaactactgctgcgcttatggtgaatggcccaattacttaccagaccatgaagcagtagccattgataaacctacacaaccagaaactgctacagatagattctacactttgaaatcagtcaaatgggaaaccggaagcacaggatggtggtggaaactacccgatgcactaaataatataggcatgtttggacagaatgtgcagcatcactacctatatagatctggtttcttgattcatgtgcagtgtaatgccacaaaattccatcaaggtgccttattagtggtagcaattccagaacatcagaggggagcgcacaacaccaacactagcccagggtttgatgatgtaatgaaaggtgaagaaggagggaccttcaatcatccatatgttcttgatgatggaacatcattggcttgtgcgacgatatttccacatcagtggataaatctgagaaccaacaattcagcaacaattgttcttccctggatgaatgctgctccaatggatttcccacttagacataatcagtggacgctagcaataataccagtggtgccatt------aggcacgcgtacaacatcaagtatggtcccaataacagtttcaatcgctccaatgtgttgtgagtttaatggacttagacacgccattactcaaggtgtcccaacataccttttaccaggctcgggacaattcctaacaactgatgatcatagctctgcaccagctctcccgtgtttcaacccaactccagaaatgcatatcccagggcaggtccgtaacatgctagaagtggtccaggtggaatcaatgatggagattaataacacagaaagtgcagttggcatggagcgtcttaaggttgatatatcagcattgacagatgtcgatcaattgttattcaacattccactggacatacagttggatgggccacttagaaacactttagtaggaaacatatctagatattacactcattggtctggatccctagaaatgacgtttatgttttgtggcagcttcatggcaacgggaaaattaatcctgtgctatactcctccaggtggatcatgcccgacaaccagagagaccgccatgttaggtacacatattgtttgggattttggattacaatctagtgtaaccctgataataccttggattagtggatcccactacaggatgtttaataatgatgctaagtcaactaatgccaacgttggctatgtcacttgttttatgcagaccaatctgatagtccccagtgaatcctctgacacgtgttccttgatagggttcatagcagcaaaagatgatttctccctcagattaatgagagacagccctgacattggacaactagaccatttacatgcagcagaggcagcctaccagatcgagagcatcatcaaaacagcaaccgacactgtgaaaagtgagattaatgctgaacttggtgtggtccctagcttaaatgcagttgaaacaggtgcaacttctaacactgaaccagaagaagccatacaaactcgcacagtgataaatcagcacggtgtatccgagactctagtggagaattttctcagtagagcagctttggtatcaaagagaagttttgaatacaaagatcatacttcgtctgcagcacaagcagacaagaactttttcaaatggacaattaacaccagatcctttgtacagttaagaagaaaattagaattattcacataccttagatttgatgctgagatcactatactcacaactgtagcagtgaatggtagtggtaataatacatacgtgggtcttcctgacttgacacttcaagcaatgtttgtacccactggtgctcttaccccagaaaagcaggactcattccactggcagtcaggcagtaatgctagtgtattctttaaaatctctgaccccccagccagaataaccataccttttatgtgcattaactcagcatactcagttttttatgatggctttgccggatttgagaaa------aacggtctgtatggaataaatccagctgacactattggtaacttatgtgttagaatagtgaatgaacaccaaccagttggtttcacagtgaccgttagggtttacatgaagcctaaacacataaaagcatgggcaccacgaccaccacgaactctgccatatatgagtattgcaaatgcaaattacaaaggtaaagaaagagcaccaaatgcgctcagtgctataattggcaatagagacagtgttaaaaccatgcctcataata------tagtgaacactggtccaggcttcggaggagtttttgtagggtctttcaaaataatcaactatcacttggccactgcagaagagagacagtcagctatctatgtggattggcaatcagacgtcttggttacccccattgctgctcatggaaggcaccaaatagcaagatgcaagtgcaacacaggggtttactattgtaggcacaaaaacagaagttacccgatttgctttgaaggcccagggattcaatggattgaacaaaatgaatattacccagcaaggtaccagaccaatgtacttttggcagttggtcctgcggaagcaggagattgcggtggtttactagtttgtccacatggggtaatcggtcttcttacagcaggagggggtggaattgtagctttcactgatatcaggaatttgctatggttagatactgatgctatggaacaaggcattactgattatattcaaaatcttggtaatgcctttggagcaggatttacagaaacaatctctaataaagccaaggaagtgcaagatatgctaattggagagagctcactattagaaaaattgttaaaagctctaatcaaaatcatatcagcattagtaattgtaatcagaaactcagaagatttagtcacagtcacagccacactagcattgttgggatgccatgattcaccatggagctacttgaaacagaaggtatgttcatacttaggtattccttatgtacctagacagggtgaatcgtggcttaagaagttcacagaggcatgcaatgctcttagaggtctggattggctatcgcaaaagatagataaattcatcaactggcttaaaaccaaaatattaccagaagctagggagaaatatgaatttgtgcaaaggctcaaacagttaccggtgatagaaaaccaagttagtacaatcgagcatagctgcccaacaacagaacaacaacaggccttattcaacaatgtccaatactattcacactactgtagaaagtacgcaccactttacgcagtggaagcaaagagggtagtagctcttgaaaagaaaataaacaactacatccagttcaagtccaaatctcgcattgaaccggtttgtttaataatacatggctctccaggaactggcaagtcagtggcttcaaatttaattgccagggctatcacagagaaattgggaggggacatttattccttgcctccagaccctaaatattttgatggatacaaacagcaaacagtggtcctcatggatgatttaatgcaaaatccagatgggaatgacatatctatgttctgccaaatggtctccactgtagatttcatacccccaatggctagtttggaggagaaaggaactctatacaccagtccatttttaatagctactaccaatgctggctcaatacatgcaccaactgtatcagactcaaaggctttgtcacgcagatttaaatttgacgtggacattgaagtcacagattcatacaaggactcaaataaattggatatgtcaagggcagtcgagatgtgcaaaccagatggctgtgcccccaccaattacaaaagatgctgcccattgatctgtggaaaggctatccaattcagagatcgcagaactaatgcaagatccactattgatatgctagtaactgatattataaaggaatatagaaccagaaacagtacacaggataagctggaagctctgtttcaggggcctccacagtttaaagagatcaaaatttcagtcaccccagatacaccagctcctgatgctataaatgaccttcttaggtcagtggattctcaagaagttagggattattgccaaaagaaaggatggattgtagtacacccatcaaatgagctaatagtagaaaaacacattagtagagcttttattactttacaagccattgccacctttgtatcaatagctggtgtagtttatgttatatacaagctttttgctggcattcagggtccatacacaggaatccccaatcctaaacctaaaataccctctctcagaacagctaaagtgcaaggaccagggttcgattttgcacaagccataatgaagaaaaataccgtcattgcaaggactgaaaagggtgagttcaccatgctgggtgtatatgatagggtagcggtcatccccacacacgcatctgttggagaaaccatttacattaatgatgtagagactaaagttttagatgcgtgtgcacttagagacttgactgatacaaacttagagataactatagtcaaattagaccgtaatcaaaaatttagagatatcagacattttctgcccagatatgaggatgattacaatgacgctgtgcttagcgtacatacatcaaaattcccaaatatgtatatcccagttggacaagtcaccaattatggcttcttgaacctaggtggtacaccgacgcaccgcattttaatgtataacttcccaacaagagctggccagtgtggtggtgtggtgacaactacaggtaaggtgataggaatacatgtaggtggaaatggagctcaaggatttgcagcaatgctactacactcttattttaccgatacacaaggtgagatagttagtagtgaaaagagtggggtgtgcattaacgcaccggcaaagaccaaactccaacccagtgttttccatcaagtttttgaaggttcaaaggaaccagcagttctcaatccaaaagatcctaggcttaaaacagatttcgaggaggccattttctcaaagtacacaggtaacaaaattatgttaatggatgagtacatggaagaggcagtggatcattatgtggggtgtttagaaccattagacatcagtgtggatcccatacccctggaaagtgccatgtatggaatggatggccttgaggcattagacttaactaccagtgcaggattcccttacttactacaagggaagaagaaaagggatatatttaatagacatactagagacaccagtgaaatgacaaaaatgttggagaaatatggagttgacctaccttttgtaacctttgtaaaagatgagcttagatcaagagaaaaaattgaaaaagggaaatcacgcctgattgaggccagttccttgaatgactcagttgctatgagagttgcctttggaaacctttacgccacatttcacaacaatccaggtacagcaactggtagtgcagttggttgcgatccagatatattttggtcaaaaatccctattttgttagatggagaaatctttgcttttgactacactggttatgatgctagtttgtcaccagtgtggtttgcctgtttaaagaaagttctaattaagttaggttacacacatcaaacgtcttttatagattatttgtgtcattcagtacatttatataaggac-aaaaaatacatagttaatggtggaatgccctctggttcttcaggcaccagcatattcaacactatgatcaacaatataatcataagaactttattaattagggtttacaaaggcatagacctggaccagttcaaaatgattgcctatggggatgatgttattgctagctacccacataagattgatccaggtttgctggcagaagcaggtaaacagtatggattagtaatgacaccagcagacaaaggaaccagttttattgacacaaattgggaaaatgtaactttcttaaaaagatattttagagcagatgatcaatacccctttctcatacatccagtgatgccaatgaaagagatacatgaatctattagatggactaaagatcccagaaacacacaggatcatgttaggtctttgtgctacctcgcatggcataatggagaggaggcttataatgaattttgcagaaaaatcagaagtgtgcccgtgggaagagcattgacactacctgcatactctagtcttagacggaaatggttagattcgttctagacaactctaattga-aacccaagttatagttactt----------------tcatttagaggtaaattttggcccccaagtggcc------------------------------------------------------------------------------------------------------------------------------
>KP745754.1_Enterovirus_D68_isolate_NY130_polyprotein_gene_complete_cds
----------------gggttgttcccactccaagggcccacgtggcggctagtactctggtacttcggtacctttg-tacgcctg--ttttacctcccttcccaatgtaacttagaagttcttaaatcaatgctcaataggtgg-ggcgcaaaccagcgttctcatgagcaagcactcctgtctccccggtgaggttgtataaactgttcccacggttgaaaacgacctatccgttatccgctatagtacttcgagaaacctagtaccacctttggattgttgacgcgttgcgctcagcacactaaccc-gtgtgtagcttgggtcgatgagtctggacatacctcactggcgacagtggtccaggctgcgttggcggcctactcatggc-gaaagccatgagacgctagacatgaacaaggtgtgaagagtctattgagctactatagagtcctccggcccctgaatgcggctaatcctaaccatggagcaagtgctcacaggccagtgagttgcttgtcgtaatgcgcaagtccgtggcggaaccgactactttgggtgtccgtgtttcac-tttttactttta----tgactgcttatggtgacaatttgatattgttaccatttagcttgtcaaatcaattgcaa---aagatcctaaa-------tcttatttatcaacttgcatcttgataactttaatttgaaaa------------------------ttt-----------------taacaatgggagctcaggttactagacaacaaactggcactcatgaaaatgccaacattgccacaaatggatctcatatcacatacaatcagataaacttttacaaggatagttatgcggcttcagccagcaagcaggatttttcacaggacccatcaaaattcactgaaccagtagtggaaggtttaaaagcaggggcgccagttttgaaatctcctagtgctgaggcatgtggctacagtgatagagtattacagctcaaattaggaaattcagctattgtcacccaggaagcagcgaactactgctgcgcttatggtgaatggcccaattacttaccagaccatgaagcagtagccattgataaacctacacaaccagaaactgctacagatagattctacactttgaaatcagtcaaatgggaaactggaagcacaggatggtggtggaaactacccgatgcactaaataatataggcatgtttggacagaatgtacagcatcactacctatatagatctggtttcttgattcatgtgcagtgtaatgccacaaaattccatcaaggtgccttattagtggtagcaattccagaacatcagaggggagcgcacaacaccaatactagcccagggtttgatgatataatgaaaggtgaagaaggagggaccttcaatcatccatatgtccttgatgatggaacatcattggcttgtgcgacgatatttccacatcagtggataaatctgagaaccaacaattcagcaacaattgttcttccctggatgaatgctgctccaatggatttcccacttagacataatcagtggacgctagcaataataccagtggtgccatt------aggcacgcgtacaacatcaagtatggtcccaataacagtttcaattgctccaatgtgttgtgagtttaatggacttagacacgccattactcaaggtgtcccaacataccttttaccaggctcgggacaattcctaacaactgatgatcatagctctgcaccagctctcccgtgtttcaacccaactccagaaatgcatatcccagggcaggtccgtaacatgctagaagtggtccaagtggaatcaatgatggagattaataacacagaaagtgcagttggcatggagcgtcttaaggttgatatatcagcattgacagatgtcgatcaattgttattcaacattccactggacatacagttggatgggccacttagaaacactttagtaggaaacatatctagatattacactcattggtctggatccctagaaatgacgtttatgttttgtggcagcttcatggcaacgggaaaattaatcctgtgctatactcctccaggtggatcatgcccgacaaccagagagaccgccatgttaggtacacatattgtttgggattttggattacaatctagtgtaaccctgataataccttggattagtggatcccactacaggatgtttaataatgatgctaagtcaactaatgccaatgttggctatgtcacttgttttatgcagaccaatctgatagtccccagtgaatcctctgacacgtgttccttgatagggttcatagcagcaaaagatgatttctccctcagattaatgagagacagccctgacattggacaactagaccatttacatgcagcagaggcagcctaccagatcgagagcatcatcaaaacagcaaccgacactgtgaaaagtgagattaatgctgaacttggtgtggtccctagcttaaatgcagttgaaacaggtgcaacttctaacactgaaccagaagaagccatacaaactcgcacagtgataaatcagcacggtgtatccgagactctagtggagaattttctcagtagagcagctttggtatcaaagagaagttttgaatacaaagatcatacttcgtctgcagcacaagcagacaagaactttttcaaatggacaattaacaccagatcctttgtacagttaagaagaaaattagaattattcacataccttagatttgatgctgagatcactatactcacaactgtagcagtgaatggtagtagtaataatacatacgtgggtcttcctgacttgacacttcaagcaatgtttgtacccactggtgctcttaccccagaaaagcaggactcattccactggcagtcaggcagtaatgctagtgtattctttaaaatctctgaccccccagccagaataaccataccttttatgtgcattaactcagcatactcagttttttatgatggctttgccggatttgagaaa------aacggtctgtatggaataaatccagctgacactattggtaacttatgtgttagaatagtgaatgaacaccaaccagttggtttcacagtgaccgttagggtttacatgaagcctaaacacataaaagcatgggcaccacgaccaccacgaactctgccatatatgagtattgcaaatgcaaattacaaaggtaaagaaagagcaccaaatgcgctcagtgctataattggcaatagagacagtgtcaaaaccatgcctcataata------tagtgaacactggtccaggcttcggaggagtttttgtagggtctttcaaaataatcaactatcacttggccactacagaagagagacagtcagctatctatgtggattggcaatcagacgtcttggttacccccattgctgctcatggaaggcaccaaatagcaagatgcaagtgcaacacaggggtttactattgtaggcacaaaaacagaagttacccgatttgctttgaaggcccagggattcaatggattgaacaaaatgaatattacccagcaaggtaccagaccaatgtacttttggcagttggtcctgcggaagcaggagattgcggtggtttactagtttgtccacatggggtaatcggtcttcttacagcaggagggggtggaattgtagctttcactgatatcaggaatttgctatggttagatactgatgctatggaacaaggcattactgattatattcaaaatcttggtaatgcctttggagcaggatttacagaaacaatctctaataaagccaaggaagtgcaagatatgctaattggagagagttcactattagaaaaattgttaaaagctctaatcaaaatcatatcagcattagtaattgtaatcagaaactcagaagatttagtcacagtcacagccacactagcattgttgggatgccatgattcaccatggagctacttgaaacagaaggtatgttcatacttaggtattccttatgtacctagacagggtgaatcgtggcttaagaagttcacagaggcatgcaatgctcttagaggtctggattggctatcgcaaaagatagataaattcatcaactggcttaaaaccaaaatattaccagaagctagggagaaatatgaatttgtgcaaaggctcaaacagttaccggtgatagaaaaccaagttaatacaatcgagcatagctgcccaacaacagaacaacaacaggccttattcaacaacgtccaatactattcacactactgtagaaagtacgcaccactttacgcagtggaagcaaagagggtagtagctcttgaaaagaaaattaacaactacatccagttcaagtccaaatctcgcattgaaccggtttgtttaataatacatggctctccaggaactggcaagtcagtggcttcaaatttaattgccagggctatcacagagaaattggggggggacatttattccttgcctccagaccctaaatattttgatggatacaaacagcaaacagtggtcctcatggatgatttaatgcaaaatccagatgggaatgacatatctatgttctgccaaatggtctccactgtggatttcatacccccaatggctagtttggaggaaaaaggaactctatacaccagtccatttttaatagctactaccaatgctggttcaatacatgcaccaactgtatcagactcaaaggctttgtcacgcagatttaaatttgacgtggacattgaagtcacagattcatacaaggactcaaataaattggatatgtcaagggcagttgagatgtgcaaaccagacggctgtgcccccaccaattacaaaagatgctgcccattgatctgtggaaaggctatccaattcagagatcgcagaactaatgcaagatccactattgatatgctagtaactgatattataaaggaatatagaaccagaaacagtacacaggataagctggaagctctgtttcaggggcctccacagtttaaagagatcaaaatttcagtcaccccagatacaccagctcctgatgctataaatgaccttcttaggtcagtggattctcaagaagttagggattattgccaaaagaaaggatggattgtagtacacccatcaaatgagctaatagtagaaaaacacattagtagagcttttattactctacaagccattgccacctttgtatcaatagctggtgtagtttatgttatatacaaactttttgctggcattcagggtccatacacagggatccccaatcctaaacctaaagtaccctctctcagaacagctaaagtgcaaggaccagggttcgattttgcacaagccataatgaagaaaaataccgtcattgcaaggactgaaaagggtgagttcaccatgctgggtgtatatgatagggtagcggtcatccccacacacgcatctgttggagaaaccatttacattaatgatgtagagactaaagttttagatgcgtgtgcacttagagacttgactgatacaaacttagagataaccatagtcaaattagaccgtaatcaaaaatttagagatatcagacattttctgcccagatatgaggatgattacaatgacgctgtgcttagcgtacatacatcaaaattcccaaatatgtatatcccagttggacaagtcaccaattatggcttcttgaacctaggtggtacaccgacgcaccgcattttaatgtataacttcccaacaagagctggccagtgtggtggtgtggtgacaactacaggtaaggtgataggaatacatgtaggtggaaatggagctcaaggatttgcggcaatgctactacactcttactttaccgatacacaaggtgagatagttagtagtgaaaagagtggggtgtgcattaacgcaccggcaaagactaaactccaacccagtgttttccatcaagtttttgaaggttcaaaggaaccagcagttctcaatccaaaagatcctaggcttaaaacagatttcgaggaggccattttctcaaagtacacaggtaacaaaattatgttaatggatgagtacatggaagaggcagtggatcattatgtggggtgtctagaaccattagacatcagtgtggatcccatacccctggaaagtgccatgtatggaatggatggccttgaggcattagacttaactaccagtgcaggattcccttacttactgcaagggaagaagaaaagggatatatttaatagacatactagagacaccagtgaaatgacaaaaatgttagagaaatatggagttgacctaccttttgtaacctttgtaaaagatgagcttagatcaagagaaaaagttgaaaaagggaaatcacgcctgattgaggccagttccttgaatgactcagttgctatgagagttgcctttggaaacctttatgccacatttcacaacaatccaggtacagcaactggtagtgcagttggttgtgatccagatatattttggtcaaaaatccctattttgttagatggagaaatctttgcttttgactacactggttatgatgctagtttgtcaccagtgtggtttgcctgtttaaagaaagttctaattaagttaggttacacacatcaaacgtcttttatagattatttgtgtcattcagtacatttatataaggac-aaaaaatacatagttaatggtggaatgccctctggttcttcaggcaccagcatattcaacactatgatcaacaatataatcataagaactttattaattagggtttacaaaggcatagacctggaccagttcaaaatgattgcctatggggatgatgttattgctagctacccacataagattgatccaggtttgctggcagaagcaggtaaacagtatggattagtaatgacaccagcagacaaaggaaccagttttattgacacaaattgggaaaatgtaactttcttaaaaagatatttcagagcagatgatcaatacccctttctcatacatccagtgatgccaatgaaagagatacatgaatctattagatggactaaagatcccagaaacacacaggatcatgttaggtctttgtgccacctcgcatggcataatggagaggaggcttataatgaattttgcagaaaaatcagaagtgtgcctgtgggaagagcattgacactacctgcatattctagtcttagacggaaatggttagattcgttctagacaactctaattga-aacccaagttatagttactt----------------tcatttagaggtaaattttggcc-----------------------------------------------------------------------------------------------------------------------------------------
>KP745755.1_Enterovirus_D68_isolate_NY153_complete_genome
--taaaaca-gccttggggttgttcccactccaagggcccacgtggcggctagtactctggtacttcggtacctttg-tacgcctg--ttttatctcccttcccaatgtaacttagaagttcttaaatcaatgctcaataggtgg-ggcgcaaaccagcgctctcatgagcaagcactcctgtctccccggtgaggttgtataaactgttcccacggttgaaaacaacctatccgttatccgctatagtacttcgagaaacctagtaccacctttggattgttgacgcgttgcgctcagcacactaaccc-gtgtgtagcttgggtcgatgagtctggacatacctcactggcgacagtggtccaggctgcgttggcggcctactcatggt-gaaagccatgagacgctagacatgaacaaggtgtgaagagtctattgagctactatagagtcctccggcccctgaatgcggctaatcctaaccatggagcaagtgctcacaggccagtgagttgcttgtcgtaatgcgcaagtccgtggcggaaccgactactttgggtgtccgtgtttcac-tttttactttta----tgactgcttatggtgacaatttgatattgttaccatttagcttgtcaaatcaattgcaa---aagatcctaaa-------tcttatttatcaacttgcatcttgataactttaatttgaaaa------------------------ttt-----------------taacaatgggagctcaggttactagacaacaaactggcactcatgaaaatgccaacattgccacaaatggatctcatatcacatacaatcagataaacttttacaaggatagttatgcggcttcagccagcaagcaggatttttcacaggacccatcaaaattcactgaaccagtagtggaaggtttaaaagcaggggcgccagttttgaaatctcctagtgctgaggcatgtggctacagtgatagagtattacagctcaaattaggaaattcagctattgtcacccaggaagcagcgaactactgctgcgcttatggtgaatggcccaattacttaccagaccatgaagcagtagccattgataaacctacacaaccagaaactgctacagatagattctacactttgaaatcagtcaaatgggaaactggaagcacaggatggtggtggaaactacccgatgcactaaataatataggcatgtttggacagaatgtacagcatcactacctatatagatctggtttcttgattcatgtgcagtgtaatgccacaaaattccatcaaggtgccttattagtggtagcaattccagaacatcagaggggagcgcacaacaccaacactagcccagggtttgatgatataatgaaaggtgaagaaggagggaccttcaatcatccatatgtccttgatgatggaacatcattggcttgtgcgacgatatttccacatcagtggataaatctgagaaccaacaattcagcaacaattgttcttccctggatgaatgctgctccaatggatttcccacttagacataatcagtggacgctagcaataataccagtggtgccatt------aggcacacgtacaacatcaagtatggtcccaataacagtttcaatcgctccaatgtgttgtgagtttaatggacttagacacgccattactcaaggtgtcccaacataccttttacccggctcgggacaattcctaacaactgatgatcatagctctgcaccagctctcccgtgtttcaacccaactccagaaatgcatatcccagggcaggtccgtaacatgctagaagtggtccaagtggaatcaatgatggagattaataacacagaaagtgcagttggcatggagcgtcttaaggttgacatatcagcattgacagatgtcgatcaattgttattcaacattccactggacatacagttggatgggccacttagaaacactttagtaggaaacatatctagatattacactcattggtctggatccctagaaatgacgtttatgttttgtggcagcttcatggcaacgggaaaattaatcctgtgctatactcctccaggtggatcatgcccgacaaccagagagaccgccatgttaggtacacatattgtttgggattttggattacaatctagtgtaaccctgataataccttggattagtggatcccactacaggatgtttaataatgatgctaagtcaactaatgccaacgttggctatgtcacttgttttatgcagaccaatctgatagtccccagtgaatcctctgacacgtgttctttgatagggttcatagcagcaaaagatgatttctccctcagattaatgagagacagccctgacattggacaactagaccatttacatgcagcagaggcagcctaccagatcgagagcattatcaaaacagcaaccgacactgtgaaaagtgagattaatgctgaacttggtgtggtccctagcttaaatgcagttgaaacaggtgcaacctctaacactgaaccagaagaagccatacaaactcgcacagtgataaatcagcacggtgtatccgagactctagtggagaattttctcagtagagcagctttggtatcaaagagaagttttgaatacaaagatcatacttcgtctgcagcacaagcagacaagaactttttcaaatggacaattaacaccagatcctttgtacagttaagaagaaaattagaattattcacataccttagatttgatgctgagatcactatactcacaactgtagcagtgaatggtagtagtaataatacatacgtgggtcttcctgacttgacacttcaagcaatgtttgtacccactggtgctcttaccccagaaaagcaggactcattccactggcagtcaggcagtaatgctagtgtattctttaaaatctctgaccccccagccagaataaccataccttttatgtgcattaactcagcatactcagttttttatgatggctttgccggatttgagaaa------aacggtctgtatggaataaatccagctgatactattggtaacttatgtgttagaatagtgaatgaacaccaaccagttggtttcacagtgaccgttagggtttacatgaagcctaaacacataaaagcatgggcaccacgaccaccacgaactctgccatatatgagtattgcaaatgcaaattacaaaggtaaagaaagagcaccaaatgcgctcagtgctataattggcaatagagacagtgtcaaaaccatgcctcataata------tagtgaacactggtccaggcttcggaggggtttttgtagggtctttcaaaataatcaactatcacttggccactgcagaagagagacagtcagctatctatgtggattggcaatcagacgtcttggttacccccattgctgctcatggaaggcaccaaatagcaagatgcaagtgcaacacaggggtttactattgtaggcacaaaaacagaagttacccgatttgctttgaaggcccagggattcaatggattgaacaaaatgaatattacccagcaaggtaccagaccaatgtacttttggcagttggtcctgcggaagcaggagattgcggtggtttactagtttgtccgcatggggtaatcggtcttcttacagcaggagggggtggaattgtagctttcactgatatcaggaatttgctatggttagatactgatgctatggaacaaggcattactgattatattcaaaatcttggtaatgcctttggagcaggatttacagaaacaatctctaataaagccaaggaagtgcaagatatgctaattggagagagttcactattagaaaaattgttaaaagctctaatcaaaatcatatcagcattagtaattgtaatcagaaactcagaagatttagtcacagtcacagccacactagcattgttgggatgccatgattcaccatggagctacttgaaacagaaggtatgttcatacttaggtattccttatgtacctagacagggtgaatcgtggctcaagaagttcacagaggcatgcaatgctcttagaggtctggattggctatcgcaaaagatagataaattcatcaactggcttaaaaccaaaatattaccagaagctagggagaaatatgaatttgtgcaaaggctcaaacagttaccggtgatagaaaaccaagttagtacaatcgagcatagctgcccaacaacagaacaacaacaggccttattcaacaatgtccaatactattcacactactgtagaaagtacgcaccactttacgcagtggaagcaaagagggtagtagctcttgaaaagaaaataaacaactacatccagttcaagtccaaatctcgcattgaaccggtttgtttaataatacatggctctccaggaactggcaagtcagtggcttcaaatttaattgccagggctatcacagagaaattggggggggacatttattccttgcctccagaccctaaatattttgatggatacaaacagcaaacagtggtcctcatggatgatttaatgcaaaatccagatgggaatgacatatctatgttctgccaaatggtctccactgtagatttcatacccccaatggctagtttggaggaaaaaggaactctttacaccagtccatttttaatagctactaccaatgctggttcaatacatgcaccaactgtatcagactcaaaggctttgtcacgcagatttaaatttgacgtggacattgaagtcacagattcatacaaggactcaaataaattggatatgtcaagggcagtcgagatgtgcaaaccagacggctgtgcccccaccaattacagaagatgctgcccattgatctgtggaaaggctatccaattcagagatcgcagaactaatgcaagatccactattgatatgctagtaactgatattataaaggaatatagaaccagaaacagtacacaggacaagctagaggctctgtttcaggggcctccacagtttaaagagatcaaaatttcagtcaccccagatacaccagctcctgatgctataaatgaccttcttaggtcagtggattctcaagaagttagggattattgccaaaagaaaggatggattgtagtacacccatcaaatgagctaatagtagaaaaacacattagtagagcttttatcactctacaagccattgccacctttgtatcaatagctggtgtagtttatgttatatacaaactttttgctggcattcagggtccatacacaggaatccccaatcctaaacctaaagtaccctctctcagaacagctaaagtgcaaggaccagggttcgattttgcacaagccataatgaagaaaaataccgtcattgcaaggactgaaaagggtgagttcaccatgctgggtgtatatgatagggtagcggtcatccccacacacgcatctgttggagaaaccatttacattaatgatgtagagactaaagttttagatgcgtgtgcacttagagacttgactgatacaaacttagagataaccatagtcaaattagaccgtaaccaaaaatttagagatatcagacattttctgcccagatatgaggatgattacaatgacgctgtgcttagcgtacatacatcaaaattcccaaatatgtatatcccagttggacaagtcaccaattatggcttcttgaacctaggtggtacaccgacgcaccgcattttaatgtataacttcccaacaagagctggtcagtgtggtggtgtggtgacaactacaggtaaggtgataggaatacatgtaggtggaaatggagctcaaggatttgcagcaatgctactacactcttactttaccgatacacaaggtgagatagttagtagtgaaaagagtggggtgtgcattaacgcaccggcaaagactaaactccaacccagtgttttccatcaagtttttgaaggttcaaaggaaccagcagttctcaatccaaaagatcctaggcttaaaacagatttcgaggaggccattttctcaaagtacacaggtaacaaaatcatgttaatggatgagtacatggaagaggcagtggatcattatgtggggtgtttagaaccattagacatcagtgtggatcccatacccctggaaagtgccatgtatggaatggatggccttgaggcattagacttaactaccagtgcaggattcccttacttactacaagggaagaagaaaagggatatatttaatagacatactagagacaccagtgaaatgacaaaaatgttagagaaatatggagttgacctaccttttgtaacctttgtaaaagatgagcttagatcaagagaaaaagttgaaaaagggaaatcacgcctgattgaggccagttccttgaatgactcagttgctatgagagttgcctttggaaacctttacgccacatttcacaacaatccaggtacagcaactggtagtgcagttggttgtgatccagatatattttggtcaaagatccctattttgttagatggagaaatctttgcttttgactacactggttatgatgctagtttgtcaccagtgtggtttgcctgtttaaagaaagttctaattaagttaggttacacacatcaaacgtcttttatagattatttgtgtcattcagtacatttatataaggac-aaaaagtacatagttaatggtggaatgccctctggttcttcaggcaccagcatattcaacactatgatcaacaatataatcataagaactttattaattagggtttacaaaggcatagacctggaccagttcaaaatgattgcctatggggatgatgttattgctagctacccacataagattgatccaggtttgctggcagaagcaggtaaacagtatggattagtaatgacaccagcagacaaaggaaccagttttattgacacaaattgggaaaatgtaactttcttaaaaagatatttcagagcagatgatcaatacccctttctcatacatccagtgatgccaatgaaagagatacatgaatctattagatggactaaagatcccagaaacacacaggatcatgttaggtctttgtgctacctcgcatggcataatggagaggaggcttataatgaattttgcagaaaaatcagaagtgtgcctgtgggaagagcattgacactacctgcatactctagtcttagacggaaatggttagattcgttctagacaactctaattga-aacccaagttatagttactt----------------tcatttagaggtaaattttggcccccaagtggcc------------------------------------------------------------------------------------------------------------------------------
>KP745756.1_Enterovirus_D68_isolate_NY160_polyprotein_gene_complete_cds
----------------------------accccaaggcccacgtggcggctagtactctggtacttcggtacctttg-tacgcctg--ttttatctcccttcccaatgtaacttagaagttcttaaatcaatgctcaataggtgg-ggcgcaaaccagcgctctcatgagcaagcactcctgtctccccggtgaggttgtataaactgttcccacggttgaaaacaacctatccgttatccgctatagtacttcgagaaacctagtaccacctttggattgttgacgcgttgcgctcagcacactaaccc-gtgtgtagcttgggtcgatgagtctggacatacctcactggcgacagtggtccaggctgcgttggcggcctactcatggt-gagaaccatgagacgctagacatgaacaaggtgtgaagagtctattgagctactatagagtcctccggcccctgaatgcggctaatcctaaccatggagcaagtgctcacaggccagtgagttgcttgtcgtaatgcgcaagtccgtggcggaaccgactactttgggtgtccgtgtttcac-tttttactttta----cgactgcttatggtgacaatttgatattgttaccatttagcttgtcaaatcaattgcaa---aagatcctaaa-------tcttatttatcaatttgcatcttgataactttaatttgaaaa------------------------ttt-----------------taacaatgggagctcaggttactagacaacaaactggcactcatgaaaatgccaacattgccacaaatggatctcatatcacatacaatcagataaacttttacaaggatagttatgcggcttcagccagcaagcaggatttttcacaggacccatcaaaattcactgaaccagtagtggaaggtctaaaagcaggggcaccagttttgaaatctcctagtgctgaggcatgtggctacagtgatagagtattacagctcaaattaggaaattcagctattgtcactcaggaagcagcaaactactgctgtgcttatggtgaatggcccaattacttaccagatcatgaagcagtagccattgataaacctacacaaccagagactgctacagatagattctacactttgaaatcagtcaaatgggagactggaagcacaggatggtggtggaaactacccgatgcactaaacaacataggcatgtttggacagaatgtacagcatcactacctatatagatctggtttcttgattcatgtgcagtgtaatgccacaaaattccatcaaggtgccttattagtagtagcaattccagaacatcagaggggagcgcacaacaccaacactagcccagggtttgatgatataatgaaaggtgaagaaggagggaccttcaatcatccatatgtccttgatgatggaacatcattggcttgtgcgacgatatttccacatcagtggataaatctgagaaccaacaattcagcaacaattgttcttccctggatgaatgctgctccaatggatttcccacttagacataatcagtggacgctagcaataataccagtggtgccatt------aggtacacgtacaacgtcaagtatggtcccaataacagtttcaatcgctccaatgtgttgtgagtttaatggacttagacacgccattactcaaggtgtcccaacataccttttaccaggctcaggacaattcctaacaactgatgatcatagctctgcaccggctctcccgtgtttcaacccaaccccagaaatgcacatcccagggcaggtccgtaacatgctagaagtggtccaagtggaatcaatgatggagattaacaacacagaaagtgcagttggcatggagcgtcttaaggttgatatatcagcattgacggatgtcgatcaattgttattcaacatcccactggacatacagttggatgggccacttagaaacactttagtaggaaacatatctagatattacactcattggtctggatccctagaaatgacgtttatgttttgtggcagcttcatggcaacgggaaaattaatcctgtgctatactcctccaggtgggtcatgcccaacgaccagagagaccgccatgttaggtacacatattgtttgggattttggattacaatctagtgtaaccctgataataccttggattagtggatcccactacaggatgtttaacaatgatgctaagtcaactaatgccaatgttggctatgtcacttgttttatgcagactaatttgatagttcccagtgaatcctctgacacatgttccttgatagggttcatagcagcaaaagatgatttctcccttagactaatgagagacagccctgacattggacaactagaccatttacatgcagcagaggcagcctaccagatcgagagcatcatcaaaacagcaactgacactgtgaaaagtgagattaacgctgaacttggtgtggtccctagcttaaatgcagttgaaacaggtgcaacttctaacactgaaccagaagaagccatacaaactcgcacagtgataaatcagcacggtgtgtccgagactttagtggagaattttctcagtagagcagctttggtatcaaagagaagttttgaatacaaagatcatacttcatctgcagcacaagcagacaagaactttttcaaatggacaattaacaccagatcctttgtacagttaaggagaaagttagaattattcacataccttagatttgatgctgagatcactatacttacaactgtagcagtgaatggtagtagtaataatacatacgtgggtcttcctgacttgacacttcaagcaatgtttgtacccactggtgctcttaccccagaaaagcaggactcattccactggcagtcaggtagtaatgctagtgtattctttaaaatctctgaccccccagccagaatgaccataccttttatgtgcattaactcagcatactcagttttttatgatggctttgccggatttgagaaa------agtggtctgtatggaataaatccagctgacactattggtaacttatgtgttagaatagtgaatgaacaccagccagttggtttcacagtgaccgttagggtttacatgaagcctaaacacataaaagcatgggcaccacgaccaccacgaaccctgccatatatgagtattgcaaatgcaaattacaaaggtaaagaaagagcaccaaatgcgctcagtgctataattggcaatagagacagtgtcaaaaccatgcctcataata------tagtgaacactggtccaggctttggaggagtttttgtagggtctttcaaaataatcaactatcacttagccactgcagaagagagacagtcagctatctatgtggattggcaatcagacgtcttggttacccccattgctgctcatggaaggcaccaaatagcaagatgcaagtgcaatacaggggtttactattgtaggcacaaaaacagaagttacccaatttgctttgaaggcccagggattcaatggattgaacaaaatgaatattacccagcaaggtaccagaccaatgtacttttggcagttggtcctgcggaagcaggagattgtggtggtttactagtctgtccacatggggtaatcggtcttcttacagcaggagggggtggaattgtggctttcactgatatcagaaatttgctatggttagatactgatgctatggaacaaggcattactgattacattcaaagtcttggtaatgcctttggagcagggtttacagaaacaatctctaataaagccaaggaagtgcaagatatgctaattggagagagttcactattagaaaaattgttaaaagctctaatcaaaatcatatcagcattggtaattgtaatcagaaattcggaagacctagtcacagtcacagctacactagcattattaggatgccatgattcaccatggagctacttgaaacagaaagtatgttcatacttgggtattccttatgtacctagacagggtgaatcgtggcttaagaagttcacagaagcatgcaatgctcttagaggtctggattggctatcacaaaagatagataaattcatcaactggcttaaaaccaaaatattaccagaggctagggagaaatatgaatttgtgcagaggctcaaacagttaccggtgatagaaagccaagttagtacaatcgagcatagctgcccaacaacagaacaacagcaggccttattcaacaatgtccagtactattcacactattgtagaaagtacgcaccactttacgcagtggaagcaaagagggtagtagctcttgaaaagaaaataaacaactacatccagttcaagtccaaatctcgcattgaaccggtttgtttaataatacatggctctccaggaactggcaagtcagtggcttcaaatttaattgccagggctatcacagaaaaattgggaggagacatttattccttgcctccagaccctaaatattttgatggatacaaacagcaaacagtggtcctcatggatgatttaatgcaaaatccagatgggaatgacatatctatgttctgccaaatggtctctactgtggatttcatacccccaatggcaagtttggaggaaaaaggaactctgtacactagtccatttttaatagctactaccaatgctggctcaatacatgcaccaactgtatcagactcaaaggctttgtcacgcagatttaaatttgacgtggacattgaagtcacagattcatacaaggactcaaataaattggacatgtcaagggcagtcgagatgtgcaaatcagacagctgtgcccccaccaattacaaaagatgctgcccattgatctgtggaaaggctattcaattcagagatcgcagaactaatgcaagatccactattgatatgctagtaactgatattataaaggagtatagaaccagaaacagtacacaggataagctggaagctctgtttcaggggcctccacagtttaaagagatcaaaatttcagtcaccccagatacaccagctcctgatgctataaatgaccttcttaggtcagtggattctcaagaagttagggattattgccaaaagaaaggatggattgtaatacacccatcaaatgagctactagtagaaaaacacatcagtagagcttttattactctacaagccattgccacctttgtatcaatagctggtgtagtttatgttatatacaaactttttgctggcattcagggtccatacacaggaatccccaatcctaaacctaaagtaccctctctcagaacagctaaagtgcaaggaccagggttcgattttgcacaagccataatgaagaaaaataccgtcattgcaaggactgaaaagggtgagttcaccatgctgggtgtatatgatagggtagcggtcatccccacacacgcatctgttggagataccatttacattaatgatgtagagaccagagttttggatgcgtgtgcacttagagacttgactgatacaaacttagagataactatagtcaaattagaccgtaatcaaaaatttagagatatcagacattttctgcccagatatgaggatgattacaatgacgctgtgcttagcgtacatacatcaaaattcccaaatatgtatatcccagttggacaagtcaccaattatggcttcttgaacctaggtggtacaccgacgcaccgcattttaatgtataacttcccaacaagagctggccagtgtggtggcgtggtgacaactacaggtaaggtgataggaatacatgtaggtggaaatggagctcaaggatttgcagcaatgctactacactcttactttaccgatacacaaggtgagatagttagtagtgaaaagagtggggtgtgcattaatgcaccggcaaagactaaactccaacccagtgttttccatcaagtttttgaaggttcaaaggaaccagcagttctcaatccaaaagatcctaggcttaaaacagatttcgaggaggccattttctcaaaatatacaggtaataaaattatgttaatggatgaatacatggaagaggcagtggatcattatgtggggtgtttagaaccattagatatcagtgtggatcccatacctctggaaagtgccatgtatggaatggatggccttgaggcattagacttaactaccagtgcaggattcccttacttactacaagggaagaagaaaagggacatatttaatagacatactagagacaccagtgaaatgacaaagatgttagagaaatatggagttgacctaccttttgtaacctttgtaaaagatgagcttagatcaagagaaaaagttgaaaaagggaaatcacgcctgattgaggccagttccttgaatgactcagttgctatgagggttgccttcggaaacctttacgccacattccacaacaatccaggtacagcaactggtagtgcagttggttgtgatccagatatattttggtcaaaaatccctattctgttagatggagagatctttgcttttgactacactggttatgatgctagtttgtcaccagtgtggtttgcctgtttaaagaaagttctaattaagttaggttacacgcatcaaacatctttcatagattatttgtgtcattcggtacatttatataaggac-aaaaaatacatagttaatggtggaatgccctctggttcttcaggcactagcatattcaacactatgatcaacaatataatcataagaactttattaattagggtttacaaaggcatagacctggaccagttcaaaatgattgcctatggggatgatgtcattgctagctacccacataagattgatccaggtttgctggcagaagcaggcaaacagtatggattagtaatgacaccagcagacaaaggaaccagttttgtcgacacaaattgggaaaatgtaactttcttaaaaagatatttcagagcagatgatcaatacccctttctcatacatccagtcatgccaatgaaagagatacatgaatctattagatggactaaagatcccagaaacacacaggatcatgttaggtctttgtgctacctcgcatggcataatggagaggaggcttataatgaattttgtagaaaaatcagaagtgtgcctgtgggaagggcattgacactacctgcatactctagtcttagacggaaatggttagattcgttctagacaactctaattga-aacccaagttatagttactt----------------tcatttagaggtaaattttggcc-cccaagtggcc-----------------------------------------------------------------------------------------------------------------------------
>KP745757.1_Enterovirus_D68_isolate_NY210_complete_genome
--taaaaca-gccttggggttgttcccactccaagggcccacgtggcggctagtactctggcacttcggtacctttg-tacgcctg--ttttatctcccttcccaatgtaacttagaagttcttaaatcaatgctcaataggtgg-ggcgcaaaccagcgttctcatgagcaagcactcctgtctccccggtgaggttgtataaactgttcccacggttgaaaacgacctatccgttatccgctatagtacttcgagaaacctagtaccacctttggattgttgacgcgttgcgctcagcacactaaccc-gtgtgtagcttgggtcgatgagtctggacatacctcactggcgacagtggtccaggctgcgttggcggcctactcatggc-gaaagccatgagacgctagacatgaacaaggtgtgaagagtctattgagctactatagagtcctccggcccctgaatgcggctaatcctaaccatggagcaagtgctcacaggccagtgagttgcttgtcgtaatgcgcaagtccgtggcggaaccgactactttgggtgtccgtgtttcac-tttttactttta----tgactgcttatggtgacaatttgatattgttaccatttagcttgtcaaatcaattgcaa---aagatcctaaa-------tcttatttatcaacttgcatcttgataactttaatttgaaaa------------------------ttt-----------------taacaatgggagcccaggttactagacaacaaactggcactcatgaaaatgccaacattgccacaaatggatctcatatcacatacaatcagataaacttttacaaggatagttatgcggcttcagctagcaagcaggatttttcacaggacccatcaaaattcactgaaccagtagtggaaggtttaaaagcaggggcgccagttttgaaatctcctagtgctgaggcatgtggctacagtgatagagtattacagctcaaattaggaaattcagctattgtcacccaggaagcagcgaactactgctgcgcttatggtgaatggcccaattacttaccagaccatgaagcagtagccattgataaacctacacaaccagaaactgctacagatagattctacactttgaaatcagtcaaatgggaaactggaagcacaggatggtggtggaaactacccgatgcactaaataatataggcatgtttggacagaatgtacagcatcactacctatatagatctggtttcttgattcatgtgcagtgtaatgccacaaaattccatcaaggtgccttattagtggtagcaattccagaacatcagaggggagcgcacaacaccaatactagcccagggtttgatgatataatgaaaggtgaagaaggagggaccttcaatcatccatatgtccttgatgatggaacatcattggcttgtgcgacgatatttccacatcagtggataaatctgagaaccaacaattcagcaacaattgttcttccctggatgaatgctgctccaatggatttcccacttagacataatcagtggacgctagcaataataccagtggtgccatt------aggcacgcgtacaacatcaagtatggtcccaataacagtttcaattgctccaatgtgttgtgagtttaatggacttagacacgccattactcaaggtatcccaacataccttttaccaggctcgggacaattcctaacaactgatgatcatagctctgcaccagctctcccgtgtttcaacccaactccagaaatgcatatcccagggcaggtccgtaacatgctagaagtggtccaagtggaatcaatgatggagattaataacacagaaagtgcagttggcatggagcgtcttaaggttgatatatcagcattgacagatgtcgatcaattgttattcaacattccactggacatacagttggatgggccacttagaaacactttagtaggaaacatatctagatattacactcattggtctggatccctagaaatgacatttatgttttgtggcagcttcatggcaacgggaaaattaatcctgtgctatactcctccaggtggatcatgcccgacaaccagagagaccgccatgttaggtacacatattgtttgggattttggattacaatctagtgtaaccctgataataccttggattagtggatcccactacaggatgtttaataatgatgctaagtcaactaatgccaacgttggctatgtcacttgttttatgcagaccaatctgatagtccccagtgaatcctctgacacgtgttccttgatagggttcatagcagcaaaagatgatttctccctcagattaatgagagacagccctgacattggacaactagaccatttacatgcagcagaggcagcctaccagatcgagagcatcatcaaaacagcaaccgacactgtgaaaagtgagattaatgctgaacttggtgtggtccctagcttaaatgcagttgaaacaggtgcaacttctaacactgaaccagaagaagccatacaaactcgcacagtgataaatcagcacggtgtatccgagactctagtggagaattttctcagtagagcagctttggtatcaaagagaagttttgaatacaaagatcatacttcgtccgcagcacaagcagacaagaactttttcaaatggacaattaacaccagatcctttgtacagttaagaagaaaattagaattattcacataccttagatttgatgctgagatcactatactcacaactgtagcagtgaatggtagtagtaataatacatacgtgggtcttcctgacttgacacttcaagcaatgtttgtacccactggtgctcttaccccagaaaagcaggactcattccactggcagtcaggcagtaatgctagtgtattctttaaaatctctgaccccccagccagaataaccataccttttatgtgcattaactcagcatactcagttttttatgatggctttgccggatttgagaaa------aacggtctgtatggaataaatccagctgacactattggtaacttatgtgttagaatagtgaatgaacaccaaccagttggtttcacagtgaccgttagggtttacatgaagcctaaacacataaaagcatgggcaccacgaccaccacgaactctgccatatatgagtattgcaaatgcaaattacaaaggtaaagaaagagcaccaaatgcgctcagtgctataattggcaatagagacagtgtcaaaaccatgcctcataata------tagtgaacactggtccaggcttcggaggagtttttgtagggtctttcaaaataatcaactatcacttggccactacagaagagagacagtcagctatctatgtggattggcaatcagacgtcttggttacccccattgctgctcatggaaggcaccaaatagcaagatgcaagtgcaacacaggggtttactattgtaggcacaaaaacagaagttacccgatttgctttgaaggcccagggattcaatggattgaacaaaatgaatattacccagcaagataccagaccaatgtacttttggcagttggtcctgcggaagcaggagattgcggtggtttactagtttgtccacatggggtaatcggtcttcttacagcaggagggggtggaattgtagctttcactgatatcaggaatttactatggttagatactgatgctatggaacaaggcattactgattatattcaaaatcttggtaatgcctttggagcaggatttacagaaacaatctctaataaagccaaggaagtgcaagatatgctaattggagagagttcactattagaaaaattgttaaaagctctaatcaaaatcatatcagcattagtaattgtaatcagaaactcagaagatttagtcacagtcacagccacactagcattgttgggatgccatgattcaccatggagctacttgaaacagaaggtatgttcatacttaggtattccttatgtacctagacagggtgaatcgtggcttaagaagttcacagaggcatgcaatgctcttagaggtctggattggctatcgcaaaagatagataaattcatcaactggcttaaaaccaaaatattaccagaagctagggagaagtatgaatttgtgcaaaggctcaaacagttaccggtgatagaaaaccaagttagtacaatcgagcatagctgcccaacaacagaacaacaacaggccttattcaacaatgtccaatactattcacactactgtagaaagtacgcaccactttacgcagtggaagcaaagagggtagtagctcttgaaaagaaaattaacaactacatccagttcaagtccaaatctcgcattgaaccggtttgtttaataatacatggctctccaggaactggcaagtcagtggcttcaaatttaattgccagggctatcacagagaaattggggggggacatttattccttgcctccagaccctaaatattttgatggatacaaacagcaaacagtggtcctcatggatgatttaatgcaaaatccagatgggaatgacatatctatgttctgccaaatggtctccactgtggatttcatacccccaatggctagtttggaggaaaaaggaactctatacaccagtccatttttaatagctactaccaatgctggctcaatacatgcaccaactgtatcagactcaaaggctttgtcacgcagatttaaatttgacgtggacattgaagtcacagattcatacaaggactcaaataaattggatatgtcaagggcagttgagatgtgcaaaccagacggctgtgcccctaccaattacaaaagatgctgcccattgatctgtggaaaggctatccaattcagagatcgcagaactaatgcaagatccactattgatatgctagtaactgatattataaaggaatatagaaccagaaacagtacacaggataagctggaagctctgtttcaggggcctccacagtttaaagagatcaaaatttcagtcaccccagatacaccagctcctgatgctataaatgaccttcttaggtcagtggattctcaagaagttagggattattgccaaaagaaaggatggattgtagtacacccatcaaatgagctaatagtagaaaaacacattagtagagcttttattactctacaagccattgccacctttgtatcaatagctggtgtagtttacgttatatacaaactttttgctggcattcagggtccatacacagggatccccaatcctaaacctaaagtaccctctctcagaacagctaaagtgcaaggaccagggttcgattttgcacaagctataatgaagaaaaataccgtcattgcaaggactgaaaagggtgagttcaccatgctgggtgtatatgatagggtagcggtcatccccacacacgcatctgttggagaaaccatttacattaatgatgtagagactaaagttttagatgcgtgtgcacttagagacttgactgatacaaacttagagataaccatagtcaaattagaccgtaatcaaaaatttagagatatcagacattttctgcccagatatgaggatgattacaatgacgctgtgcttagcgtacatacatcaaaattcccaaatatgtatatcccagttggacaagtcaccaattatggcttcttgaacctaggtggtacaccgacgcaccgcattttaatgtataacttcccaacaagagctggccagtgtggtggtgtagtgacaactacaggtaaggtgataggaatacatgtaggtggaaatggagctcaaggatttgcggcaatgctactacactcttactttaccgatacacaaggtgagatagttagtagtgaaaagagtggggtgtgcattaacgcaccggcaaagactaaactccaacccagtgttttccatcaagtttttgaaggttcaaaggaaccagcagttctcaatccaaaagatcctaggcttaaaacagatttcgaggaggccattttctcaaagtacacaggtaacaaaattatgttaatggatgagtacatggaagaggcagtggatcattatgtggggtgtttagaaccattagacatcagtgtggatcccatacccctggaaagtgccatgtatggaatggatggccttgaggcattagacttaactaccagtgcaggattcccttacttactacaagggaagaagaaaagggatatatttaatagacatactagagacaccagtgaaatgacaaaaatgttagagaaatatggagttgacctaccttttgtaacctttgtaaaagatgagcttagatcaagagaaaaagttgaaaaagggaaatcacgcctgattgaggccagttccttgaatgactcagttgctatgagagttgcctttggaaacctttatgccacatttcacaacaatccaggtacagcaactggtagtgcagttggttgtgatccagatatattttggtcaaaaatccctattttgttagatggagaaatctttgcttttgactacactggttatgatgctagtttgtcaccagtgtggtttgcctgtttaaagaaagttctaattaagttaggttacacacatcaaacgtcttttatagattatttgtgtcattcagtacatttatataaggac-aaaaaatacatagttaatggtggaatgccctctggttcttcaggcaccagcatattcaacactatgatcaacaatataatcataagaactttattaattagggtttacaaaggcatagacctggaccagttcaaaatgattgcctatggggatgatgttattgctagctacccacataagattgatccaggtttgctggcagaagcaggtaaacagtatggattagtaatgacaccagcagacaaaggaaccagttttattgacacaaattgggaaaatgtaactttcttaaaaagatatttcagagcagatgatcaatacccctttctcatacatccagtgatgccaatgaaagagatacatgaatctattagatggactaaagatcccagaaacacacaggatcatgttaggtctttgtgccacctcgcatggcataatggagaggaggcttataatgaattttgcagaaaaatcagaagtgtgcccgtgggaagagcattgacactacctgcatactctagtcttagacggaaatggttagattcgttctagacaactctaattga-aacccaagttatagttactt----------------tcatttagaggtaaattttggcccccaagtggcc------------------------------------------------------------------------------------------------------------------------------
>KP745758.1_Enterovirus_D68_isolate_NY263_polyprotein_gene_complete_cds
-----------------------------------------------ggctagtactctggtacttcggtacctttg-tacgcctg--ttttatctcccttcccaatgtaacttagaagttcttaaatcaatgctcaataggtgg-ggcgcaaaccagcgctctcatgagcaagcactcctgtctccccggtgaggttgtataaactgttcccacggttgaaaataacctatccgttatccgctatagtacttcgagaaacctagtaccacctttggattgttgacgcgttgcgctcagcacactaaccc-gtgtgtagcttgggtcgatgagtctggacatacctcactggcgacagtggtccaggctgcgttggcggcctactcatggt-gaaagccatgagacgctagacatgaacaaggtgtgaagagtctattgagctactatagagtcctccggcccctgaatgcggctaatcctaaccatggagcaagtgctcacaggccagtgagttgcttgtcgtaatgcgcaagtccgtggcggaaccgactactttgggtgtccgtgtttcac-tttttactttta----tgactgcttatggtgacaatttgatattgttaccatttagcttgtcaaatcaattgcaa---aagatcctaaa-------tcttatttatcaacttgcatcttgataactttaatttgaaaa------------------------ttt-----------------taacaatgggagctcaggttactagacaacaaactggcactcatgaaaatgccaacattgctacaaatggatctcatatcacatacaatcagataaacttttacaaggatagttatgcggcttcagccagcaagcaggatttttcacaggacccatcaaaattcactgaaccagtagtggaaggtttaaaagcaggggcgccagttttgaaatctcctagtgctgaggcatgtggctacagtgatagagtattacagctcaaattaggaaattcagctattgtcacccaggaagcagcgaactactgctgcgcttatggtgaatggcccaattacttaccagaccatgaagcagtagccattgataaacctacacaaccagagactgctacagatagattctacactttgaaatcagtcaaatgggaaactggaagcacaggatggtggtggaaactacctgatgcactaaataatataggcatgtttggacagaatgtacagcatcactacctatatagatctggtttcttgattcatgtgcagtgtaatgccacaaaattccatcagggtgccttattagtggtagcaattccagaacatcagaggggagcgcacaacaccaacactagcccagggtttgatgatataatgaaaggtgaagaaggagggaccttcaatcatccatatgtccttgatgatggaacatcattggcttgtgcgacgatatttccacatcagtggataaatctgagaaccaacaattcagcaacaattgttcttccctggatgaatgctgctccaatggatttcccacttagacataatcagtggacgctagcaataataccagtggtgccatt------aggcacgcgtacaacatcaagtatggtcccaataacagtttcaatcgctccaatgtgttgtgagtttaatggacttagacacgccattactcaaggtgtcccaacataccttttaccaggctcgggacaattcctaacaactgatgatcatagctctgcaccagctctcccgtgtttcaacccaactccagaaatgcatatcccagggcaggtccgtaacatgctagaagtggtccaagtggaatcaatgatggagattaataacacagaaagtgcagttggcatggagcgtcttaaggttgatatatcagcattgacagatgtcgatcaattgttattcaacattccactggacatacagttggatgggccacttagaaacactttagtaggaaacatatctagatattacactcattggtctggatccctagaaatgacgtttatgttttgtggcagcttcatggcaacgggaaaattaatcctgtgctatactcctccaggtggatcatgcccgacaaccagagagaccgccatgttaggtacacatattgtttgggattttggattacaatctagtgtaaccctgataataccttggattagtggatcccactacaggatgtttaataatgatgctaagtcaactaatgccaacgttggctatgtcacttgttttatgcagaccaatctgatagtccccagtgaatcctctgacacgtgttccttgatagggttcatagcagcaaaagatgatttctccctcagattaatgagagacagccctgacattggacaattagaccatttacatgcagcagaggcagcctaccagatcgagagcatcatcaaaacagcaaccgacactgtgaaaagtgagattaatgctgaacttggtgtggttcctagcttaaatgcagttgaaacaggtgcaacttctaacactgaaccagaagaagccatacaaactcgcacagtgataaatcagcacggtgtatccgagactctagtggagaattttctcagtagagcagctttggtatcaaagagaagttttgaatacaaagatcatacttcgtctgcagcacaagcagacaagaactttttcaaatggacaattaacaccagatcctttgtacagttaagaagaaaattagaattattcacataccttagatttgatgctgagatcactatactcacaactgtagcagtgaatggtagtagtaataatacatacgtgggtcttcctgacttgacacttcaagcaatgtttgtacccactggtgctcttaccccagaaaagcaggactcattccactggcagtcaggcagtaatgctagtgtattctttaaaatctctgaccccccagccagaataaccataccttttatgtgcattaactcagcatactcagttttttatgatggctttgccggatttgagaaa------aacggtctgtatggaataaatccagctgacactattggtaacttatgtgttagaatagtgaatgaacaccaaccagttggtttcacagtgaccgttagggtttacatgaagcctaaacacataaaagcatgggcaccacgaccaccacgaactctgccatatatgagtattgcaaatgcaaattacaaaggtaaagaaagagcaccaaatgcgctcagtgctataattggcaatagagacagtgtcaaaaccatgcctcataata------tagtgaacactggtccaggcttcggaggagtttttgtagggtctttcaaaataatcaactatcacttggccactacagaagagagacagtcagctatctatgtggattggcaatcagacgtcttggttacccccattgctgctcatggaaggcaccaaatagcaagatgcaagtgcaacacaggggtttactattgtaggcacaaaaacagaagttacccgatttgctttgaaggcccagggattcaatggattgaacaaaatgagtattacccagcaaggtaccagaccaatgtacttttggcagttggtcctgcggaagcaggagattgcggtggtttactagtttgtccacatggggtaatcggtcttcttacagcaggagggggtggaattgtagctttcactgatatcaggaatttgctatggttagatactgatgctatggaacaaggcattactgattatattcaaaatcttggtaatgcctttggagcaggatttacagaaacaatctctaataaagccaaggaagtgcaagatatgctaattggagagagttcactattagaaaaattgttaaaagctctaatcaaaatcatatcagcattagtaattgtaatcagaaactcagaagatttagtcacagtcacagctacactagcattgttgggatgccatgattcaccatggagctacttgaaacagaaggtatgttcatacttaggtattccttatgtacctagacagggtgaatcgtggcttaagaagttcacagaggcatgcaatgctcttagaggtctggattggctatcgcaaaagatagataaattcatcaactggcttaaaaccaaaatattaccagaagctagggagaaatatgaatttgtgcaaaggctcaaacagttaccagtgatagaaaaccaagttagtacaatcgagcatagctgcccaacaacagaacaacaacaggccttattcaacaacgtccaatactattcacactactgtagaaagtacgcaccactttacgcagtggaagcaaagagggtagtagctcttgaaaagaaaataaacaactacatccagttcaagtccaaatctcgcattgaaccggtttgtttaataatacatggctctccaggaactggcaagtcagtggcttcaaatttaattgccagggctatcacagagaaattggggggggacatttattccttgcctccagaccctaaatattttgatggatacaaacagcaaacagtggtcctcatggatgatttaatgcaaaatccagatgggaatgacatatctatgttctgccaaatggtctccactgtagatttcatacccccaatggctagtttggaggaaaaaggaactctatacaccagtccatttttaatagctactaccaatgctggctcaatacatgcaccaactgtatcagactcaaaggctttgtcacgcagatttaaatttgacgtggacattgaagtcacagattcatacaaggactcaaataaattggatatgtcaagggcagtcgagatgtgcaaaccagacggctgtgcccccaccaattacaaaagatgctgcccattgatctgtggaaaggctatccaattcagagatcgcagaactaatgcaagatccactattgatatgctagtaactgatattataaaggaatatagaaccagaaacagtacacaggataagctggaagctctgtttcaggggcctccacagtttaaagagatcaaaatttcagtcaccccagatacaccagctcctgatgctataaatgaccttcttaggtcagtggattctcaagaagttagggattattgccaaaagaaaggatggattgtagtacacccatcaaatgagctaatagtagaaaaacacattagtagagcttttattactctacaagccattgccacctttgtatcaatagctggtgtagtttatgttatatacaaactttttgctggcattcagggtccatacacaggaatccccaatcctaaacctaaagtaccctctctcagaacagctaaagtgcaaggaccagggttcgattttgcacaagccataatgaagaaaaatactgtcattgcaagaactgaaaagggtgagttcaccatgctgggtgtatatgatagggtagcggtcatccccacacacgcatctgttggagaaaccatttacattaatgatgtagagactaaagttttagatgcgtgtgcacttagagacttgactgatacaaacttagagataaccatagtcaaattagaccgtaatcaaaaatttagagatatcagacattttctgcccagatatgaggatgattacaatgacgctgtgcttagcgtacatacatcaaaattcccaaatatgtatatcccagttggacaagtcaccaattatggcttcttgaacctaggtggtacaccgacgcaccgcattttaatgtataacttcccaacaagagctggccagtgtggtggtgtggtgacaactacaggtaaggtgataggaatacatgtaggtggaaatggagctcaaggatttgcagcaatgctactacactcttactttaccgatacacaaggtgagatagttagtagtgaaaagagtggggtgtgcattaacgcaccggcaaagactaaactccaacccagtgttttccatcaagtttttgaaggttcaaaggaaccagcagttctcaatccaaaagatcctaggcttaaaacagatttcgaggaggccattttctcaaagtacacaggtaacaaaattatgttaatggatgagtacatggaagaggcagtggatcattatgtggggtgtttagaaccattagacatcagcgtggatcccatacccctggaaagtgccatgtatggaatggatggccttgaggcattagacttaactaccagtgcagggttcccttacttactacaagggaagaagaaaagggatatatttaatagacatactagagacaccagtgaaatgacaaaaatgttagagaaatatggagttgacctaccttttgtaacctttgtaaaagatgagcttagatcaagagaaaaagttgaaaaagggaaatcacgcctgattgaggccagttccttgaatgactcagttgctatgagagttgcctttggaaacctttacgccacatttcacaacaatccaggtacagcaactggtagtgcagttggttgtgatccagatatattttggtcaaaaatccctattttgttagatggagaaatctttgcttttgactacactggttatgatgctagcttgtcaccagtgtggtttgcctgtttaaagaaagttctaattaagttaggttacacacatcaaacgtcttttatagattatttgtgtcattcagtacatttatataaggac-aaaaaatacatagttaatggtggaatgccctctggttcttcaggcaccagcatattcaacactatgatcaacaatataatcataagaactttattaattaaggtttacaaaggcatagacctggaccagttcaaaatgattgcctatggggatgatgttattgctagctacccacataagattgatccaggtttgctggcagaagcaggtaaacagtatggattagtaatgacaccagcagacaaaggaaccagttttattgacacaaattgggaaaatgtaactttcttaaaaagatatttcagagcagatgatcaatacccctttctcatacatccagtgatgccaatgaaagagatacatgaatctattagatggactaaagatcccagaaacacacaggatcatgttaggtctttgtgctacctcgcatggcataatggagaggaggcttataatgaattttgcagaaaaatcagaagtgtgcctgtgggaagagcattgacactacctgcatactctagtcttagacggaaatggttagattcgttctagacaactctaattga-aacccaagttatagttactt----------------t---------------------------------------------------------------------------------------------------------------------------------------------------------------
>KP745759.1_Enterovirus_D68_isolate_NY275_polyprotein_gene_complete_cds
----------gccttggggttgttcccactccaagggcccacgtggcggctagtactctggtacttcggtacctttg-tacgcctg--ttttatctcccttcccaatgtaacttagaagttcttaaatcaatgctcaataggtgg-ggcgcaaaccagcgctctcatgagcaagcactcctgtctccccggtgaggttgtataaactgttcccacggttgaaaacaacctatccgttatccgctatagtacttcgagaaacctagtaccacctttggattgttgacgcgttgcgctcagcacactaaccc-gtgtgtagcttgggtcgatgagtctggacatacctcactggcgacagtggtccaggctgcgttggcggcctactcatggt-gaaagccatgagacgctagacatgaacaaggtgtgaagagtctattgagctactatagagtcctccggcccctgaatgcggctaatcctaaccatggagcaagtgctcacaggccagtgagttgcttgtcgtaatgcgcaagtccgtggcggaaccgactactttgggtgtccgtgtttcac-tttttactttta----tgactgcttatggtgacaatttgatattgttaccatttagcttgtcaaatcaattgcaa---aagatcctaaa-------tcttatttatcaacttgcatcttgataactttaatttgaaaa------------------------ttt-----------------taacaatgggagctcaggttactagacaacaaactggcactcatgaaaatgccaacattgccacaaatggatctcatatcacatacaatcagataaacttttacaaggatagttatgcggcttcagccagcaagcaggatttttcacaggacccatcaaaattcactgaaccagtagtggaaggtttaaaagcaggggcgccagttttgaaatctcctagtgctgaggcatgtggctacagtgatagagtattacagctcaaattaggaaattcagctattgtcacccaggaagcagcgaactactgctgcgcttatggtgaatggcccaattacttaccagaccatgaagcagtggccattgataaacctacacaaccagaaactgctacagatagattctacactttgaaatcagtcaaatgggaaactggaagcacaggatggtggtggaaactacccgatgcactaaataatataggcatgtttggacagaatgtacagcatcactacctatatagatctggtttcttgattcatgtgcagtgtaatgccacaaaattccatcaaggtgccttattagtggtagcaattccagaacatcagaggggagcgcacaacaccaacactagcccagggtttgatgatataatgaaaggtgaagaaggagggaccttcaatcatccatatgtccttgatgatgggacatcattggcttgtgcgacgatatttccacatcagtggataaatctgagaaccaacaattcagcaacaattgttcttccctggatgaatgctgctccaatggatttcccgcttagacataatcagtggacgctagcaataataccagtggtgccatt------aggcacgcgtacaacatcaagtatggtcccaataacagtttcaatcgctccaatgtgttgtgagtttaatggacttagacacgccattactcaaggtgtcccaacataccttttaccaggctcgggacaattcctaacaactgatgatcatagctctgcaccagctctcccgtgtttcaacccaactccagaaatgcatatcccagggcaggtccgtaacatgttagaagtggtccaagtggaatcaatgatggagattaataacacagaaagtgcagttggcatggagcgtcttaaggttgatatatcagcattgacagatgttgatcaattattattcaatattccactggacatacagttggatgggccacttagaaacactttagtaggaaacatatctagatattacactcattggtctggatccctagaaatgacgtttatgttttgtggcagcttcatggcaacgggaaaattaatcctgtgctatactcctccaggtggatcatgcccgacaaccagagagaccgccatgttaggtacacatattgtttgggattttggattacaatctagtgtaaccctgataataccttggattagtggatcccactacaggatgtttaataatgatgctaagtcaactaatgccaacgttggctatgtcacttgttttatgcagaccaatctgatagtccccagtgaatcctctgacacgtgttccttgatagggttcatagcagcaaaagatgatttctccctcagattaatgagagacagccctgacattggacaactagaccatttacatgcagcagaggcagcctaccagatcgagagcatcatcaaaacagcaaccgacactgtgaaaagtgagattaatgctgaacttggtgtggtccctagcttaaatgcagttgaaacaggtgcaacttctaacactgaaccagaagaagccatacaaactcgcacagtgataaatcagcacggtgtatccgagactctagtggagaattttctcagtagagcagctttggtatcaaagagaagttttgaatacaaagatcatacttcgtctgcagcacaagcagacaagaactttttcaaatggacaattaacaccagatcctttgtacagttaagaagaaaattagaattattcacataccttagatttgatgctgagatcactatactcacaactgtagcagtgaatggtagtagtaataatacatacgtgggtcttcctgacttgacacttcaagcaatgtttgtacccactggtgctcttaccccagaaaagcaggactcattccactggcagtcaggcagtaatgctagtgtattctttaaaatctctgaccccccagccagaataaccataccttttatgtgtattaactcagcatactcagttttttatgatggttttgccggatttgagaaa------aacggtctgtatggaataaatccagctgacactattggtaacttatgtgttagaatagtgaatgaacaccaaccagttggtttcacagtgaccgttagggtttacatgaagcctaaacacataaaagcatgggcaccacgaccaccacgaactctgccatatatgagtattgcaaatgcaaattacaaaggtaaagaaagagcaccaaatgcgctcagtgctataattggcaatagagacagtgtcaaaaccatgcctcataata------tagtgaacactggtccaggcttcggaggagtttttgtagggtctttcaaaataatcaactatcacttggccactgcagaagagagacagtcagctatctatgtggattggcaatcagacgtcttggttacccccattgctgctcatggaaggcaccaaatagcaagatgcaagtgcaacacaggggtttactattgtaggcataaaaacagaagttacccgatttgctttgaaggcccagggattcaatggattgaacaaaatgaatattacccagcaaggtaccagaccaatgtacttttggcagttggtcctgcggaagcaggagattgcggtggtttactagtttgtccacacggggtaatcggtcttcttacagcaggagggggtggaattgtagctttcactgatatcaggaatttgctatggttagatactgatgctatggaacaaggcatcactgattatattcaaaatcttggtaatgcctttggagcaggatttacagaaacaatctctaataaagccaaggaagtgcaagatatgctaattggagagagttcactattagaaaaattgttaaaagctctaatcaaaatcatatcagcattagtaattgtaatcagaaactcagaagatttagtcacagtcacagccacactagcattgttgggatgccatgattcaccatggagctacttgaaacagaaggtatgttcatacttaggtattccttatgtacctagacagggtgaatcgtggcttaagaagttcacagaggcatgcaatgctcttagaggtctggattggctatcgcaaaagatagataaattcatcaactggcttaaaaccaaaatattaccagaagctagggagaaatatgaatttgtgcaaaggctcaaacagttaccggtgatagaaaaccaagttagtacaatcgagcatagctgcccaacaacagaacaacaacaggccttattcaacaacgtccaatactattcacactactgtagaaagtacgcaccactttacgcagtggaagcaaagagggtagtagctcttgaaaagaaaataaacaactacatccagttcaagtccaaatctcgcattgaaccggtttgtttaataatacatggctctccaggaactggcaagtcagtggcttcaaatttaattgccagggctatcacagagaaattggggggggacatttattccttgcctccagaccctaaatattttgatggatacaaacagcaaacagtggtcctcatggatgatttaatgcaaaatccagatgggaatgacatatctatgttctgccaaatggtctccactgtagatttcatacccccaatggctagtttggaggaaaaaggaactctatacaccagtccatttttaatagctactaccaatgctggctcaatacatgcaccaactgtatcagactcaaaggctttgtcacgcagatttaaatttgacgtggacattgaagtcacagattcatacaaggactcaaataaattggatatgtcaagggcagtcgagatgtgcaaaccagacggctgtgcccccaccaattacaaaagatgctgcccattgatctgtggaaaggctatccaattcagagatcgcagaactaatgcaagatccactattgatatgctagtaactgatattataaaggaatatagaaccagaaacagtacacaggataagctggaagctctgtttcaggggcctccacagtttaaagagatcaaaatttcagtcaccccagatacaccagctcctgatgctataaatgaccttcttaggtcagtggattctcaagaagttagggattattgccaaaagaaaggatggattgtagtacacccatcaaatgagctaatagtagaaaaacacattagtagagcttttattactctacaagccattgccacctttgtatcaatagctagtgtagtttatgttatatacaaactttttgctggcattcagggtccatacacaggaatccccaatcctaaacctaaagtaccctctctcagaacagctaaagtgcaaggaccagggttcgattttgcacaagccataatgaagaaaaataccgtcattgcaaggactgaaaagggtgagttcaccatgctgggtgtatatgatagggtagcggtcatccccacacacgcatctgttggagaaaccatttacattaatgatgtagagactaaagttttagatgcgtgtgcacttagagacttgactgatacaaacttagagataaccatagtcaaattagaccgtaatcaaaaatttagagatatcagacattttctgcccagatatgaggatgattacaatgacgctgtgcttagcgtacatacatcaaaattcccaaatatgtatatcccagttggacaagtcaccaattatggcttcttgaacctaggtggtacaccgacgcaccgcattttaatgtataacttcccaacaagagctggccagtgtggtggtgtggtgacaactacaggtaaggtgataggaatacatgtaggtggaaatggagctcaaggatttgcagcaatgctactacactcttactttaccgatacacaaggtgagatagttagtagtgaaaagagtggggtgtgcattaacgcaccggcaaagactaaactccaacccagtgttttccatcaagtttttgaaggttcaaaggaaccagcagttctcaatccaaaagatcctaggcttaaaacagatttcgaggaggccattttctcaaagtacacaggtaacaaaattatgttaatggatgagtacatggaagaggcagtggatcattatgtggggtgtttagaaccattagacatcaatgtggatcccatacccctggaaagtgccatgtatggaatggatggccttgaggcattagacttaactaccagtgcaggattcccttacttactacaagggaagaagaagagggatatatttaatagacatactagagacaccagtgaaatgacaaaaatgttagagaaatatggagttgacctaccttttgtaacctttgtaaaagatgagcttagatcaagagaaaaagttgaaaaagggaaatcacgcctgattgaggccagttccttgaatgactcagttgctatgagagttgcctttggaaacctttacgccacatttcacaacaatccaggtacagcaactggtagtgcagttggttgtgatccagatatattttggtcaaaaatccctattttgttagatggagaaatctttgcttttgactacactggttatgatgctagtttgtcaccagtgtggtttgcctgtttaaagaaagtcctaattaagttaggttacacacatcaaacatcttttatagattatttgtgtcattcagtacatttatataaggac-aaaaaatacatagttaatggtggaatgccctctggttcttcaggtaccagcatattcaacactatgatcaacaatataatcataagaactttattaattagggtttacaaaggcatagacctggaccagttcaaaatgattgcctatggggatgatgttattgctagctacccacataagattgatccaggtttgctggcagaagcaggtaaacagtatggattagtaatgacaccagcagacaaaggaaccagttttattgacacaaattgggaaaatgtaacttttttaaaaagatatttcagagcagatgatcaatacccctttctcatacatccagtgatgccaatgaaagagatacatgaatctattagatggactaaagatcccagaaacacacaggatcatgttaggtctttgtgctacctcgcatggcacaatggagaggaggcttataatgaattttgcagaaaaatcagaagtgtgcctgtgggaagagcattgacactacctgcatactctagtcttagacggaaatggttagattcgttctagacaactctaattga-aacccaagttatagttactt----------------tcatttagaggtaaattttggcccccaagtggcc------------------------------------------------------------------------------------------------------------------------------
>KP745760.1_Enterovirus_D68_isolate_NY278_complete_genome
--taaaaca-gccttggggttgttcccactccaagggcccacgtggcggctagtactctggtacttcggtacctttg-tacgcctg--ttttatctcccttcccaatgtaacttagaagttcttaaatcaatgctcaataggtgg-ggcgcaaaccagcgctctcatgagcaagcactcctgtctccccggtgaggttgtataaactgttcccacggttgaaaacaacctatccgttatccgctatagtacttcgagaaacctagtaccacctttggattgttgacgcgttgcgctcagcacactaaccc-gtgtgtagcttgggtcgatgagtctggacatacctcactggcgacagtggtccaggctgcgttggcggcctactcatggc-gaaagccatgagacgctagacatgaacaaggtgtgaagagtctattgagctactatagagtcctccggcccctgaatgcggctaatcctaaccatggagcaagtgctcacaggccagtgagttgcttgtcgtaatgcgcaagtccgtggcggaaccgactactttgggtgtccgtgtttcac-tttttactttta----tgactgcttatggtgacaatttgatattgttaccatttagcttgtcaaatcaactgcaa---aagatcctaaa-------tcttatttatcaacttgcatcttgataactttaatttgaaaa------------------------ttt-----------------taacaatgggagctcaggttactagacaacaaactggcactcatgaaaatgccaacattgccacaaatggatctcatatcacatacaatcagataaacttttacaaggatagttatgcggcttcagccagcaagcaggatttttcacaggacccatcaaaattcactgaaccagtagtggaaggtttaaaagcaggggcgccagttttgaaatctcctagtgctgaggcatgtggctacagtgatagagtattacagctcaaattaggaaattcagctattgtcacccaggaagcagcgaactactgctgcgcttatggtgaatggcccaattacttaccagaccatgaagcagtagccattgataaacctacacaaccagaaactgctacagatagattctacactttgaaatcagtcaaatgggaaactggaagcacaggatggtggtggaaactacccgatgcactaaataatataggcatgtttggacagaatgtacagcatcactacctatatagatctggtttcttgattcatgtgcagtgtaatgccacaaaattccatcaaggtgccttattagtggtagcaattccagaacatcagaggggagcgcacaacaccaacactagcccagggtttgatgatataatgaaaggtgaagaaggagggaccttcaatcatccatatgtccttgatgatggaacatcattggcttgtgcaacgatatttccacatcagtggataaatctgagaaccaacaattcagcaacaattgttcttccctggatgaatgctgctccaatggatttcccacttagacataatcagtggacgctagcaataataccagtggtgccatt------aggcacgcgtacaacatcaagtatggtcccaataacagtttcaatcgctccaatgtgttgtgagtttaatggacttagacacgccattactcaaggtgtcccaacataccttttaccaggctcgggacaattcctaacaactgatgatcatagctctgcaccagctctcccgtgtttcaacccaactccagaaatgcatatcccagggcaggtccgtaacatgctagaagtggtccaagtggagtcaatgatggagattaataacacagaaagtgcagttggcatggagcgtcttaaggttgatatatcagcattgacagacgtcgatcaattgttattcaacattccactggacatacagttggatgggccacttagaaacactttagtaggaaacatatctagatattacactcattggtctggatccctagaaatgacgtttatgttttgtggcagcttcatggcaacgggaaaattaatcctgtgctatactcctccaggtggatcatgcccgacaaccagagagaccgccatgttaggtacacatattgtttgggattttggattacaatctagtgtaaccctgataataccttggattagtggatcccactacaggatgtttaataatgatgctaagtcaactaatgccaacgttggctatgtcacttgttttatgcagaccaatctgatagtccccagtgaatcctctgacacgtgttccttgatagggttcatagcagcaaaagatgatttctccctcagattaatgagagacagccctgacattggacaactagaccatttacatgcagcagaggcagcctatcagatcgagagcatcatcaaaacagcaaccgacactgtgaaaagtgagattaatgctgaacttggtgtggtccctagcttaaatgcagttgaaacaggtgcaacttctaacactgaaccagaagaagccatacaaactcgcacagtgataaatcagcacggtgtatccgagactctagtggagaattttctcagtagagcagctttggtatcaaagagaagttttgaatacaaagatcatacttcgtctgcagcacaagcagacaagaactttttcaaatggacaattaacaccagatcctttgtacagttaagaagaaaattagaattattcacataccttaggtttgatgctgagatcactatactcacaactgtagcagtgaatggtagtagtaataatacatacgtgggtcttcctgacttgacacttcaagcaatgtttgtacccactggtgctcttaccccagaaaagcaggactcattccactggcagtcaggcagtaatgctagtgtattctttaaaatctctgaccccccagccagaataaccataccttttatgtgcattaactcagcatactcagttttttatgatggctttgccggatttgagaaa------aacggtctgtatggaataaatccagctgatactattggtaacttatgtgttagaatagtgaatgaacaccaaccagttggtttcacagtgaccgttagggtttacatgaagcctaaacacataaaagcatgggcaccacgaccaccacgaactctgccatatatgagtattgcaaatgcaaattacaaaggtaaagaaagagcaccaaatgcgctcagtgctataattggcaatagagacagcgtcaaaaccatgcctcataata------tagtgaacactggtccaggcttcggaggggtttttgtagggtctttcaaaataatcaactatcacttggccactgcagaagagagacagtcagctatctatgtggattggcaatcagacgtcttggttacccccattgctgctcatggaaggcaccaaatagcaagatgcaagtgcaacacaggggtttactattgtaggcacaaaaacagaagttacccgatttgctttgaaggcccagggattcaatggattgaacaaaatgaatattacccagcaaggtaccagaccaatgtacttttggcagttggtcctgcggaagcaggagattgcggtggtttactagtttgtccgcatggggtaatcggtcttcttacagcaggagggggtgggattgtagccttcactgatatcaggaatttgctatggttagatactgatgctatggaacaaggcattactgattatattcaaaatcttggtaatgcctttggagcaggatttacagaaacaatctctaataaagccaaggaagtgcaagatatgctaattggagagagttcactattagaaaaattgttaaaagctctaatcaaaatcatatcagcattagtaattgtaatcagaaactcagaagatttagtcacagtcacagccacactagcattgttgggatgccatgattcaccatggagctacttgaaacagaaggtatgttcatacttaggtattccttatgtacctagacagggtgaatcgtggctcaagaagttcacagaggcatgcaatgctcttagaggtctggattggctatcgcaaaagatagataaattcatcaactggcttaaaaccaaaatattaccagaagctagggagaaatatgaatttgtgcaaaggctcaaacaattaccggtgatagaaaaccaagttagtacaatcgagcatagctgcccaacaacagaacaacaacaggccttattcaacaacgtccaatactattcacactactgtagaaagtacgcaccactttacgcagtggaagcaaagagggtagtagctcttgaaaagaagataaacaactacatccagttcaagtccaaatctcgcattgaaccggtttgtttaataatacatggctctccaggaactggcaagtcagtggcttcaaatttaattgccagggctatcacagagaaattggggggggacatttattccttgcctccagaccctaaatattttgatggatacaaacagcaaacagtggtcctcatggatgatttaatgcaaaatccagatgggaatgacatatctatgttctgccaaatggtctccactgtagatttcatacccccaatggctagtttggaggaaaaaggaactctatacaccagtccatttttaatagctactaccaatgctggctcaatacatgcaccaactgtatcagactcaaaggctttgtcacgcagatttaaatttgacgtggacattgaagtcacagattcatacaaggactcaaataaattggatatgtcaagggcagtcgagatgtgcaaaccagacggctgtgcccccaccaattacaaaagatgctgcccattgatctgtggaaaggctatccaattcagagatcgcagaactaatgcaagatccactattgatatgctagtaactgatattataaaggaatatagaaccagaaacagtacacaggacaagctggaagctctgtttcaggggcctccacagtttaaagagatcaaaatttcagtcaccccagatacaccagctcctgatgctataaatgaccttcttaggtcagtggattctcaagaagttagggattattgccaaaagaaaggatggattgtagtacacccatcaaatgagctaatagtagaaaaacacattagtagagcttttatcactctacaagccattgccacctttgtatcaatagctggtgtagtttatgttatatacaaactttttgctggcattcagggtccatacacaggaatccccaatcctaaacctaaagtaccctctctcagaacagctaaagtgcaaggaccagggttcgattttgcacaagccataatgaagaaaaataccgtcattgcaaggactgaaaagggtgagttcaccatgctgggtgtatatgatagggtagcggtcatccccacacacgcatctgttggagaaaccatttacattaatgatgtagagactaaagtcttagatgcgtgtgcacttagagacttgactgatacaaacttagagataaccatagtcaaattagaccgtaaccaaaaatttagagatatcagacattttctgcccagatatgaggatgattacaatgacgctgtgcttagcgtacatacatcaaaattcccaaatatgtatatcccagttggacaagtcaccaattatggcttcttgaacctaggtggtacaccgacgcaccgcatcttaatgtataacttcccaacaagagctggccagtgtggtggtgtggtgacaactacaggtaaggtgataggaatacatgtaggtggaaatggagctcaaggatttgcagcaatgctactacactcttactttaccgatacacaaggtgagatagttagtagtgaaaagagtggggtgtgcattaacgcaccggcaaagactaaactccaacccagtgttttccatcaagtttttgaaggttcaaaggaaccagcagttctcaatccaaaagatcctaggcttaaaacagatttcgaggaggccattttctcaaagtacacaggtaacaaaatcatgttaatggatgagtacatggaagaggcagtggatcattatgtggggtgtttagaaccattagacatcagtgtggatcccatacccctggaaagtgccatgtatggaatggatggccttgaggcattagacttaactaccagtgcaggattcccttacttactacaagggaagaagaaaagggatatatttaatagacatactagagacaccagtgaaatgacaaaaatgttagagaaatatggagttgacctaccttttgtaacctttgtaaaagatgagcttagatcaagagaaaaagttgaaaaagggaaatcacgcctgattgaggccagttccttgaatgactcagttgctatgagagttgcctttggaaacctttacgccacatttcacaacaatccaggtacagcaactggtagtgcagttggttgtgatccagatatattttggtcaaaaatccctattttgttagatggagaaatctttgcttttgactatactggttatgatgctagtttgtcaccagtgtggtttgcctgtttaaagaaagttctaattaagttaggttacacacatcaaacgtcttttatagattatttgtgtcattcagtacatttatataaggac-aaaaagtacatagttaatggtggaatgccctctggttcttcaggcaccagcatattcaacactatgatcaacaatataatcataagaactttattaattagggtttacaaaggcatagacctggaccagttcaaaatgattgcctatggggatgatgttattgctagctacccacataagatcgatccaggtttgctggcagaagcaggtaaacagtatggattagtaatgacaccagcagacaaaggaaccagttttattgacacaaattgggaaaatgtaactttcttaaaaagatatttcagagcagatgatcaatacccctttctcatacatccagtgatgccaatgaaagagatacatgaatctattagatggactaaagatcccagaaacacacaggatcatgttaggtctttgtgctacctcgcatggcataatggagaggaggcttataatgaattttgcagaaaaatcagaagtgtgcctgtgggaagagcattgacactacctgcatactctagtcttagacggaaatggttagattcgttctagacaactctaattga-aacccaagttatagttactt----------------tcatttagaggtaaattttggcccccaagtggcc------------------------------------------------------------------------------------------------------------------------------
>KP745761.1_Enterovirus_D68_isolate_NY305_polyprotein_gene_complete_cds
----------gccttggggttgttcccactccaagggcccacgtggcggctagtactctggtacttcggtacctttg-tacgcctg--ttttatctcccttcccaatgtaacttagaagtttttaaatcaatgctcaataggtgg-ggcacaaaccagtgctctcatgagcaagcactcctgtctccccggtgaggttgtataaactgttcccacggttgaaaacaacctatccgttatccgctatagtacttcgagaaacctagtaccacctttggattgttgacgcgttgcgctcagcacactaaccc-gtgtgtagcttgggtcgatgagtctggacatacctcactggcgacagtggtccaggctgcgttggcggcctactcatggt-gaaagccatgagacgctagacatgaacaaggtgtgaagagtctattgagctactatagagtcctccggcccctgaatgcggctaatcctaaccatggagcaagtgctcacaggccagtgagttgcttgtcgtaatgcgcaagtccgtggcggaaccgactactttgggtgtccgtgtttcac-tttttactttta----tgactgcttatggtgacaatttgatattgttaccatttagcttgtcaaatcaattgtaa---aagatcctaaa-------tcttatttatcaacttgcatcttgataactttaatttgaaaa------------------------ttt-----------------taacaatgggagctcaggttactagacaacaaactggcactcatgaaaatgccaacattgccacaaatggatctcatatcacatacaatcagataaacttttacaaggatagttatgcggcttcagccagcaagcaggatttttcacaggacccatcaaaattcactgaaccagtagtggaaggtttaaaagcaggggcgccagttttgaaatctcctagtgctgaggcatgtggctacagtgatagagtattacagctcaaattaggaaattcagctattgtcacccaggaagcagcgaactactgctgcgcttatggtgaatggcctaattacttaccagaccatgaagcagtagccattgataaacctacacaaccagaaaccgctacagatagattctacactttgaagtcagtcaaatgggaaactggaagcacaggatggtggtggaaactacccgatgcactaaataatataggcatgtttggacagaatgtacagcatcactacctatatagatctggtttcttaattcatgtgcagtgtaatgccacaaaattccatcaaggtgccttattagtggtagcaattccagaacatcagaggggagcgcacaacaccaacactagcccagggtttgatgatataatgaaaggtgaagaaggagggaccttcaatcatccatatgtccttgatgatggaacatcattggcttgtgcgacgatatttccacatcagtggataaatctgagaaccaacaattcagcaacaattgttcttccctggatgaatgctgctccaatggatttcccactcagacataatcagtggacactagcaataataccagtagtgccatt------aggcacgcgtacaacatcaagtatggtcccaataacagtttcaatcgctccaatgtgttgtgagtttaatggacttagacacgccattactcaaggtgtcccaacataccttttaccaggctcgggacaattcctaacaactgatgatcatagctctgcaccagctctcccgtgtttcaacccaactccagaaatgcatatcccagggcaggtccgtaacatgctagaagtggtccaagtggaatcaatgatggagattaataacacagaaagtgcagttggcatggagcgtcttaaggttgatatatcagcattgacagatgtcgatcaattgttattcaacattccactggacatacagttggatgggccacttagaaacactttagtaggaaacatatctagatattacactcattggtctggatccctagaaatgacgtttatgttttgtggcagcttcatggcaacgggaaaattaatcctgtgctatactcctccaggtggatcatgcccgacaaccagagagaccgccatgttaggtacacatattgtttgggattttggattacaatctagtgtaaccctgataataccttggattagtggatcccattacaggatgtttaataatgatgctaagtcaactaatgccaacgttggctatgtcacttgttttatgcagaccaatctgatagtccccagtgaatcctctgacacgtgttccttgatagggttcatagcagcaaaagatgatttctccctcagattaatgagagacagccctgacattggacaactagaccatttacatgcagcagaggcagcctaccagatcgagagcatcatcaaaacagcaaccgacactgtgaaaagtgagattaatgctgaacttggtgtggtccctagcttaaatgcagttgaaacaggtgcaacttctaacactgaaccagaagaagccatacaaactcgcacagtgataaatcagcacggtgtatccgagactctagtggagaattttctcagtagagcagctttggtatcaaagagaagttttgaatacaaagatcacacttcgtctgcagcacaagcagacaagaactttttcaaatggacaattaacaccagatcctttgtacagttaagaagaaaattagaattattcacataccttagatttgatgccgagatcactatactcacaactgtagcagtgaatggtagtagtaataatacatacgtgggtcttcctgacttgacacttcaagcaatgtttgtacccactggtgctcttaccccagaaaagcaggactcattccactggcagtcaggcagtaatgctagtgtattctttaaaatctctgaccccccagccagaataaccataccttttatgtgcattaactcagcatactcagttttttatgatggctttgccggatttgagaaa------aacggtctgtatggaataaatccagctgatactattggtaacttatgtgttagaatagtgaatgaacaccaaccagttggtttcacagtgaccgttagggtttacatgaagcctaaacacataaaagcatgggcaccacgaccaccacgaactctgccatatatgagtattgcaaatgcaaattacaaaggtaaagaaagagcaccaaatgcgctcagtgctataattggcaatagagacagtgtcaaaaccatgcctcataata------tagtgaacactggtccaggcttcggaggagtttttgtagggtctttcaaaataatcaactaccacttggccactgcagaagagagacagtcagctatctatgtggattggcaatcagacgtcttggttactcccattgctgctcatggaaggcaccaaatagcaagatgcaagtgcaacacaggggtttactattgtaggcacaaaaacagaagttacccgatttgctttgaaggcccagggattcaatggattgaacaaaatgaatattacccagcaaggtatcagaccaatgtacttttggcagttggtcctgcggaagcaggagattgcggtggtttactagtttgtccacatggggtaatcggtcttcttacagcaggagggggtggaattgtagctttcactgatatcaggaatttgctatggttagatactgatgctatggaacaaggtattactgattatattcaaaatcttggtaatgcctttggagcaggatttacagaaacaatctctaataaagccaaggaagtgcaagatatgctaattggagagagttcactattagaaaaattgttgaaagctctaatcaaaatcatatcagcattagtaattgtaatcagaaactcagaagatttagtcacagtcacagccacactagcattgttgggatgccatgattcaccatggagctacttgaaacagaaggtatgttcatacttaggtattccttatgtacctagacagggtgaatcgtggctcaagaagttcacagaggcatgcaatgctcttagaggtctggattggctatcgcagaagatagataaattcatcaactggcttaaaaccaaaatattaccagaagctagggagaaatatgaatttgtgcaaaggctcaaacagttaccggtgatagaaaaccaagttagtacaatcgagcatagctgcccaacaacagaacaacaacaggccttattcaacaacgtccaatactattcacactactgtagaaagtacgcaccactttacgcagtggaagcaaagagggtagtagctcttgaaaagaaaataaataactacatccagttcaagtccaaatctcgcattgaaccggtttgtttaataatacatggctctccaggaactggcaagtcagtggcttcaaatttaattgccagggctatcacagagaaattggggggggacatttattccttgcctccagaccctaaatattttgatggatacaaacagcaaacagtggtcctcatggatgatttaatgcaaaatccagatgggaatgacatatctatgttctgccaaatggtctccactgtagatttcatacccccaatggctagtttggaggaaaaaggaactctatacaccagtccatttttgatagctactaccaatgctggctcaatacatgcaccaactgtatcagactcaaaggctttgtcacgcagatttaaatttgacgtggacattgaagtcacagattcatacaaggactcaaataaattggatatgtcaagggcagtcgagatgtgcaaaccagacggctgtgcccccaccaattacaaaagatgctgcccattgatctgtggaaaggctatccaattcagagatcgcagaactaatgcaagatccactattgatatgctagtaactgatattataaaggaatatagaaccagaaacagtacacaggataagctggaagctctgtttcaggggcctccacagtttaaagagatcaaaatttcagtcaccccagatacaccagctcctgatgctataaatgaccttcttaggtcagtggattctcaagaagttagggattattgccaaaagaaaggatggattgtagtacacccatcaaatgagctaatagtagaaaaacacattagtagagcttttattactctacaagccattgccacctttgtatcaatagctggtgtagtttatgttatatacaaactttttgctggcattcagggtccatacacaggaatccccaatcctaaacctaaagtaccctctctcagaacagctaaagtgcaaggaccagggttcgattttgcacaagccataatgaagaaaaataccgtcattgcaaggactgaaaagggtgagttcaccatgctgggtgtatatgatagggtagcggtcatccccacacacgcatctgttggagaaaccatttacattaatgatgtagagactaaagttttagatgcgtgtgcacttagagacttgactgatacaaacttagagataaccatagtcaaattagaccgtaaccaaaaatttagagatatcagacattttctgcccagatatgaggatgattacaatgacgctgtgcttagcgtacatacatcaaaattcccaaatatgtatatcccagttggacaagtcaccaattatggcttcttgaacctaggtggtacaccgacgcaccgcattttaatgtataacttcccaacaagagctggccagtgtggtggtgtggtgacaactacaggtaaggtgataggaatacatgtaggtggaaatggagctcaaggatttgcagcaatgctactacactcttactttaccgatacacaaggtgagatagttagtagtgaaaagagtggggtgtgcattaacgcaccggcaaagactaaactccaacccagtgttttccatcaagtttttgaaggttcaaaggaaccagcagttctcaatccaaaagatcctaggcttaaaacagatttcgaggaggccattttctcaaagtacacaggtaacaaaatcatgttaatggatgagtacatggaagaggcagtggatcattatgtggggtgtttagaaccgttagacatcagtgtggatcccatacccctggaaagtgccatgtatggaatggatggccttgaggcattagacttaactaccagtgcaggattcccttacttactacaagggaagaagaaaagggatatatttaacagacatactagagacaccagtgaaatggcaaaaatgttagagaaatatggagttgacctaccttttgtaacctttgtaaaagatgagcttagatcaagagaaaaagttgaaaaagggaaatcacgcctgattgaggccagttccttgaatgactcagttgctatgagagttgcctttggaaacctttacgccacatttcacaacaatccaggtacagcaactggtagtgcagttggttgtgatccagatatattttggtcaaaaatccctattttgttagatggagaaatctttgcttttgactacactggttatgatgctagtttgtcaccagtgtggtttgcctgtttaaagaaagttctaattaagttaggttacacacatcaaacgtcttttatagattatttgtgtcattcagtacatttatataaggac-aaaaagtacatagttaatggtggaatgccctctggttcttcaggcaccagcatattcaacactatgatcaacaatataatcataagaactttattaattagggtttacaaaggcatagacctggaccagttcaaaatgattgcctatggggatgatgttattgctagctacccacataagattgatccaggtttgctggcagaagcaggtaaacagtatggattagtaatgacaccagcagacaaaggaaccagttttattgacacaaattgggaaaatgtaactttcttaaaaagatatttcagagcagatgatcaatacccctttctcatacatccagtgatgccaatgaaagagatacatgaatctattagatggactaaagatcccagaaacacacaggatcatgttaggtctttgtgctacctcgcatggcataatggagaggaggcttataatgaattttgcagaaaaatcagaagtgtgcctgtgggaagagcattgacactacctgcatactctagtcttagacggaaatggttagattcgttctagacaactctaattga-aacccaagttatagttactt----------------tcatttagaggtaaattttggcccccaagtggcc------------------------------------------------------------------------------------------------------------------------------
>KP745762.1_Enterovirus_D68_isolate_NY309_polyprotein_gene_complete_cds
-------------------------------------------------------------------ggtacctttg-tacgcctg--ttttatctcccttcccaatgtaacttagaagttcttaaatcaatgctcaataggtgg-ggcgcaaaccagcgctctcatgagcaagcactcctgtctccccggtgaggttgtataaactgttcccacggttgaaaacaacctatccgttatccgctatagtacttcgagaaacctagtaccacctttggattgtcgacgcgttgcgctcagcacactaaccc-gtgtgtagcttgggtcgatgagtctggacatacctcactggcgacagtggtccaggctgcgttggcggcctactcatggt-gaaagccatgagacgctagacatgaacaaggtgtgaagagtctattgagctactatagagtcctccggcccctgaatgcggctaatcctaaccatggagcaagtgctcacaggccagtgagttgcttgtcgtaatgcgcaagtccgtggcggaaccgactactttgggtgtccgtgtttcac-tttttactttta----tgactgcttatggtgacaattcaatattgttaccatttagcttgtcaaatcaattgcaa---aagatcctaac-------tcttatttatcaacttgcatcttgataactttaatttgaaaa------------------------ttt-----------------taacaatgggagctcaggttactagacaacaaactggcactcatgaaaatgccaacattgccacaaatggatctcatatcacatacaatcagataaacttttacaaggatagttatgcggcttcagccagcaagcaggatttttcacaggacccatcaaaattcactgaaccagtagtggaaggtttaaaagcaggggcgccagttttgaaatctcctagtgctgaggcatgtggctacagtgatagagtattacagctcaaattaggaaattcagctattgtcacccaggaagcagcgaactactgctgcgcttatggtgaatggcccaattacttaccagaccatgaagcagtagccattgataaacctacacaaccagaaactgctacagatagattctacactttgaaatcggtcaaatgggaaactggaagcacaggatggtggtggaaactacccgatgcactaaataatataggcatgtttggacagaatgtacagcatcactacctatatagatctggtttcttgattcatgtgcagtgtaatgccacaaaattccatcaaggtgccttattagtggtagcaattccagaacatcagaggggagcgcacaacaccaacactagcccagggtttgatgatataatgaaaggtgaagaaggagggaccttcaatcatccatatgtccttgatgatggaacatcattggcttgtgcgacgatatttccacatcagtggataaatctgagaaccaacaattcagcaacaattgttcttccctggatgaatgctgctccaatggatttcccactcagacataatcagtggacgctagcaataataccagtggtgccatt------aggcacgcgtacaacatcaagtatggtcccaataacagtttcaatcgctccaatgtgttgtgagtttaatggacttagacacgccattactcaaggtgtcccaacataccttttaccaggctcgggacaattcctaacaactgatgatcatagctctgcaccagctctcccgtgtttcaacccaactccagaaatgcatatcccagggcaggtccgtaacatgctagaagtggtccaagtggaatcaatgatggagattaataacacagaaagtgcagttggcatggagcgtcttaaggttgatatatcagcattgacagatgtcgatcaattgttattcaacattccactggacatacagttggatgggccacttagaaacactttagtaggaaacatatctagatattacactcattggtctggatccctagaaatgacgtttatgttttgtggcagcttcatggcaacgggaaaattaatcctgtgctatactcctccaggtggatcatgcccgacaaccagagagaccgccatgttaggtacacatattgtttgggattttggattacaatctagtgtaaccctgataataccttggattagtggatcccactacaggatgtttaataatgatgccaagtcaactaatgccaacgttggttatgtcacttgttttatgcagaccaatctgatagtccccagtgaatcctctgacacgtgttccttgatagggttcatagcagcaaaagatgatttctccctcagattaatgagagacagccctgacattggacaactagaccatttacatgcagcagaggcagcctaccagatcgagagcatcatcaaaacagcaactgacactgtgaaaagtgagattaatgctgaacttggtgtggtccctagcttaaatgcagttgaaacaggtgcaacttctaacactgaaccagaggaagccatacaaactcgcacagtgataaatcagcacggtgtatccgagactctggtggagaattttctcagtagagcagctttggtatcaaagagaagttttgaatacaaagatcatacttcgtctgcagcacaagcagacaagaactttttcaaatggacgattaacaccagatcctttgtacagttaagaagaaaattagaattattcacataccttagatttgatgctgagatcactatactcacaactgtagcagtgaatggtagtagtaataatacatacgtgggtcttcctgacctgacacttcaagcaatgtttgtacccactggtgctcttaccccagaaaagcaggactcattccactggcagtcaggtagtaatgctagtgtattctttaaaatctctgaccccccagccagaataaccataccttttatgtgcattaactcagcatactcagttttttatgatggctttgccggatttgagaaa------aacggtctgtatggaataaatccagctgatactattggtaacttatgtgttagaatagtgaatgaacaccaaccagttggtttcacagtaaccgttagggtttacatgaagcctaaacacataaaagcatgggcaccacgaccaccacgaactctgccatatatgagtattgcaaatgcaaattacaaaggtaaagaaagagcaccaaatgcgctcagtgctataattggcaatagagacagtgtcaaaaccatgcctcataata------tagtgaacactggtccaggcttcggaggagtttttgtagggtctttcaaaataatcaactatcacttggccactgcagaagagagacagtcagctatctatgtggattggcaatcggacgtcttggttacccccattgctgctcatggaagacaccaaatagcaagatgcaagtgcaacacaggggtttactattgtaggcacaaaaacagaagttacccgatttgctttgaaggcccagggattcaatggattgaacaaaatgaatattacccagcaaggtaccagaccaatgtacttttggcagttggtcctgcagaagcaggagattgcggtggtttactagtttgtccacatggggtaatcggtcttcttacagcaggagggggtggaattgtagctttcactgatatcaggaatttgctatggttagatactgatgctatggaacaaggcattactgattatattcaaaatcttggtaatgcctttggagcaggatttacagaaacaatctctaataaagccaaggaagtgcaagatatgctaattggagagagttcactattagaaaaattgttaaaagctctaatcaaaatcatatcagcattagtaattgtaatcagaaactcagaagatttagtcacagtcacagccacactagcattgttgggatgccatgattcaccatggagctacttgaaacagaaggtatgttcatacttaggtattccttatgtacctagacagggtgaatcgtggctcaagaagttcacagaggcatgcaatgctcttagaggtctggattggctatcgcaaaagatagataaattcatcaactggcttaaaaccaaaatattaccagaagctagggagaaatatgaatttgtgcaaaggctcaaacagttaccggtgatagaaaaccaagttagtacaatcgagcatagctgcccaacaacagaacaacaacaggccttattcaacaacgtccaatactattcacactactgtagaaagtacgcaccactttacgcagtggaagcaaagagggtagtagctcttgaaaagaaaataaacaactacatccagttcaagtccaaatctcgcattgaaccggtttgtttaataatacatggctctccaggaactggcaagtcagtggcttcaaatttaattgccagggctatcacagagaaattggggggggacatttattccttgcctccagaccctaaatattttgatggatacaaacagcaaacagtggtcctcatggatgatttaatgcaaaatccagatgggaatgacatatctatgttctgccaaatggtctctactgtagatttcatacccccaatggctagtttggaggaaaaaggaactctatacaccagtccatttttaatagctactaccaatgctggctcaatacatgcaccaactgtatcagactcaaaggctttgtcacgcagatttaaatttgacgtggacattgaagtcacagattcatacaaggactcaaataaattggatatgtcaagggcagtcgagatgtgcaaaccagacggttgtgcccccaccaattacaaaagatgctgcccattgatctgtggaaaggctatccaattcagagatcgcagaactaatgcaagatccactattgatatgctagtaactgatattataaaggaatatagaaccagaaacagtacacaggataagctggaagctctgtttcaggggcctccacagtttaaagagatcaaaatttcagtcaccccagatacaccagctcctgatgctataaatgaccttcttaggtcagtggattctcaagaagttagggattattgccaaaagaaaggatggattgtagtacacccatcaaatgagctaatagtagaaaaacacattagtagagcttttattactctacaagccattgccacctttgtatcaatagctggtgtagtttatgttatatacaaactttttgctggcattcagggtccatacacaggaatccccaatcctaaacctaaagtaccctctctcagaacagctaaagtgcaaggaccagggttcgattttgcacaagccataatgaagaaaaataccgtcattgcaaggactgaaaagggtgagttcaccatgctgggtgtatatgatagggtagcggtcatccccacacacgcatctgttggagaaaccatttacattaatgatgtagagactaaagttttagatgcgtgtgcacttagagacttgactgatacaaacttagagataaccatagtcaaattagaccgtaaccaaaaatttagagatatcagacattttctgcccagatatgaggatgattacaatgacgctgtgcttagcgtacatacatcaaaattcccaaatatgtatatcccagttggacaagtcaccaattatggcttcttgaacctaggtggtacaccgacgcaccgcattttaatgtataacttcccaacaagagctggccagtgtggtggtgtggtgacaactacaggtaaggtgataggaatacatgtaggtggaaatggagctcaaggatttgcagcaatgctactacactcttactttaccgatacacaaggtgagatagttagtagtgaaaagagtggggtgtgcattaacgcaccggcaaagactaaactccaacccagtgttttccatcaagtttttgaaggttcaaaggaaccagcagttctcaatccaaaagatcctaggcttaaaacagatttcgaggaggccattttctcaaagtacacaggtaacaaaatcatgttaatggatgagtacatggaagaggcagtggatcattatgtggggtgtttagaaccattagacatcagtgtggatcccatacccctggaaagtgccatgtatggaatggatggccttgaggcattagacttaactaccagtgcaggattcccttacttactacaagggaagaagaaaagggatatatttaatagacatactagagacaccagtgaaatgacaaaaatgttagagaaatatggagttgacctaccttttgtaacctttgtaaaagatgagcttagatcaagagaaaaagttgaaaaagggaaatcacgcctgattgaggccagttccttgaatgactcagttgctatgagagttgcctttggaaacctttacgccacatttcacaacaatccaggtacagcaactggtagtgcagttggttgtgatccagatatattttggtcaaaaatccctattttgttagatggagaaatctttgcttttgactacactggttatgatgctagtttatcaccagtgtggtttgcctgtttaaagaaagtcctaattaagttaggttacacacatcaaacgtcttttatagattatttgtgtcattcagtacatttatataaggac-aaaaagtacatagttaatggtggaatgccctctggttcttcaggcaccagcatattcaacactatgatcaacaatataatcataagaactttgttaattagggtttacaaaggcatagacctggaccagttcaaaatgattgcctatggggatgatgttattgctagctacccacataagattgatccaggtttgttggcagaagcaggtaaacagtatggattagtaatgacaccagcagacaaaggaaccagttttattgacacaaattgggaaaatgtaactttcttaaaaagatatttcagagcagatgatcaatacccctttctcatacatccagtgatgccaatgaaagagatacatgaatctattagatggactaaagatcccagaaacacacaggatcatgttaggtctttgtgctacctcgcatggcataatggagaggaggcttataatgaattttgcagaaaaatcagaagtgtgcctgtgggaagagcattgacactacctgcatactctagtcttagacggaaatggttagattcgttctagacaactctaattga-aacccaagttatagttactt----------------tcatttagaggtaaattttggcccccaagtggcc------------------------------------------------------------------------------------------------------------------------------
>KP745763.1_Enterovirus_D68_isolate_NY314_polyprotein_gene_complete_cds
---------------------------accccaagggcccacgtggcggctagtactctggtacttcggtacctttg-tacgcctg--ttttatctcccttcccaatgtaacttagaagttcttaaattaatgctcaataggtgg-ggcgcaaaccagcgctctcatgagcaagcactcctgtctccccggtgaggttgtataaactgttcccacggttgaaaacaacctatccgttatccgctatagtacttcgagaaacctagtaccacctttggattgttgacgcgttgcgctcagcacactaaccc-gtgtgtagcttgggtcgatgagtctggacatacctcactggcgacagtggtccaggctgcgttggcggcctactcatggt-gaaagccatgagacgctagacatgaacaaggtgtgaagagtctattgagctactatagagtcctccggcccctgaatgcggctaatcctaaccatggagcaagtgctcacaggccagtgagttgcttgtcgtaatgcgcaagtccgtggcggaaccgactactttgggtgtccgtgtttcac-tttttactttta----tgactgcttatggtgacaatttgatattgttaccatttagcttgtcaaatcaattgcaa---aagatcctaaa-------tcttatttatcaacttgcatcttgataactttaatttgaaaa------------------------ttt-----------------taacaatgggagctcaggttactagacaacaaactggcactcatgaaaatgccaacattgccacaaatggatctcatatcacatacaatcagataaacttttacaaggatagttatgcggcttcagccagcaagcaggatttttcacaggacccatcaaaattcactgaaccagtagtggaaggtttaaaagcaggggcgccagttttgaaatctcctagtgctgaggcatgtggctacagtgatagagtattacagctcaaattaggaaattcagctattgtcacccaggaagcggcgaactactgctgcgcttatggtgaatggcccaattacttaccagaccatgaagcagtagccattgataaacctacacaaccagaaactgctacagatagattctacactttgaaatcagtcaaatgggaaactggaagcacaggatggtggtggaaactaccagatgcactaaataatataggcatgtttggacagaatgtgcagcatcactacctatatagatctggtttcttgattcatgtgcagtgtaatgccacaaaattccatcaaggtgccttattagtggtagcaattccagaacatcagaggggagcgcacaacaccaacactagcccagggtttgatgatataatgaaaggtgaagaaggagggaccttcaatcatccatatgtccttgatgatggaacatcattggcttgtgcgacgatatttccacatcagtggataaatctgagaaccaacaattcagcaacaattgttcttccctggatgaatgctgctccaatggatttcccacttagacataatcagtggacgctagcaataataccagtggtgccatt------aggcacgcgtacaacatcaagtatggtcccaataacagtttcaatcgctccaatgtgttgtgagtttaatggacttagacacgccattactcaaggtgtcccaacataccttttaccaggctcgggacaattcttaacaactgatgatcatagctctgcaccagctctcccgtgtttcaacccaactccagaaatgcatatcccagggcaggtccgtaacatgctagaagtggtccaagtggaatcaatgatggagattaataacacagaaagtgcagttggcatggagcgtcttaaggttgatatatcagcattaacagatgtcgatcaattgttattcaacattccactggacatacagttggatgggccacttagaaacactttagtaggaaatatatctagatattacacccattggtctggatccctagaaatgacgtttatgttttgtggcagcttcatggcaacgggaaagttaatcctgtgctatactcctccaggtggatcatgcccgacaaccagagagaccgccatgttaggtacacatattgtttgggattttggattacagtctagtgtaaccctaataataccttggattagtggatcccactacaggatgtttaataatgatgctaagtcaactaatgccaacgttggctatgttacttgttttatgcagaccaatctgatagtccccagtgaatcctctgacacgtgttccttgatagggttcatagcagcaaaagatgatttctccctcagattaatgagagacagccctgacattggacaactagaccatttacatgcagcagaggcagcctaccagatcgagagcatcatcaaaacagcaaccgacactgtgaaaagtgagattaatgctgaacttggtgtggtccctagcttaaatgcagttgaaacaggtgcaacttctaacactgaaccagaagaagccatacaaactcgcacagtgataaatcagcacggtgtatccgagactctagtggagaattttctcagtagagcagctttggtatcaaagagaagttttgaatacaaagatcatacttcgtctgcagcacaagcagacaagaactttttcaaatggacaattaacaccagatcctttgtacagttaagaagaaaattagaattattcacataccttagatttgatgctgagatcactatactcacaacagtagcagtgaatggtagtagtaataatacatacgtgggtcttcctgacttgacacttcaagcaatgtttgtacccactggtgctcttaccccagaaaaacaggactcattccactggcagtcaggcagtaatgctagtgtattctttaaaatctctgaccccccagccagaataaccataccttttatgtgcattaactcagcatactcagttttttatgatggctttgccggatttgagaaa------aacggtctgtatggaataaatccagctgacactattggtaacttatgtgttagaatagtgaatgaacaccaaccagttggtttcacagtgaccgttagggtttacatgaagcctaaacatataaaagcatgggcaccacgaccaccacgaaccctgccatatatgagtattgcaaatgcaaattacaaaggtaaagaaagagcaccaaatgcgctcagtgctataattggcaatagagacagtgtcaaaaccatgcctcataata------tagtgaacactggtccaggcttcggaggagtttttgtagggtctttcaaaataatcaactatcacttggccactgcagaagagagacagtcagctatctatgtggattggcaatcagacgtcttggttacccccattgctgctcatggaaggcaccaaatagcaagatgcaagtgcaatacaggggtttactattgtaggcacaaaaacagaagttacccgatttgctttgaaggcccagggattcaatggattgaacaaaatgaatattacccagcaaggtaccagaccaatgtacttttggcagttggtcctgcggaagcaggagattgcggtggtttactagtctgtccacatggggtaatcggtcttcttacagcaggagggggtggaattgtagctttcactgatatcaggaatttgctatggttagatactgatgctatggaacaaggcattactgattatattcaaaatcttggtaatgcctttggagcagggtttacagaaacaatctctaataaagccaaggaagtgcaagatatgctaattggagagagttcactattagaaaaattgttaaaagctctaatcaaaatcatatcagcattagtaattgtaatcagaaactcagaagatttagtcacagtcacagccacactagcattgttgggatgccatgattcaccatggagctacttgaaacagaaggtatgttcgtacttaggtattccttatgtacctagacagggtgaatcgtggcttaagaagttcacagaggcatgcaatgctcttagaggtctggattggctatcacaaaagatagataaattcatcaactggcttaaaaccaaaatattaccagaagctagggagaaatatgaatttgtgcaaaggctcaaacagttaccggtgatagaaaaccaagttagtacaatcgagcatagctgtccaacaacagaacaacaacaggccttattcaacaacgtccaatactattcacactactgtagaaagtacgcaccactttacgcagtggaagcaaagagggtagtagctcttgaaaagaaaataaacaactacatccagttcaagtccaaatctcgcattgaaccggtttgtttaataatacatggctctccaggaactggcaagtcagtggcttcaaatttaattgccagggctatcacagagaaattggggggggacatttattccttgcctccagaccctaaatattttgatggatacaaacagcaaacagtggtcctcatggatgatttaatgcaaaatccagatgggaatgacatatctatgttctgccaaatggtctccactgtggatttcatacccccaatggctagtttggaggaaaaaggaactctatacaccagtccatttttaatagctactaccaatgctggctcaatacatgcaccaactgtatcagactcaaaggctttgtcacgcagatttaaatttgacgtggacattgaagtcacagattcatacaaggactcaaataaattggatatgtcaagggcagtcgagatgtgcaaaccagacggctgtgcccccaccaattataaaagatgctgcccattgatctgtggaaaggctattcaattcagagaccgcagaactaatgcaagatccactattgatatgctagtaactgatattataaaggaatatagaaccagaaacagtacacaggataagctggaagctctgtttcaggggcctccacagtttaaagagatcaaaatttcagtcaccccagatacaccagctcctgatgctataaatgaccttcttaggtcagtggattctcaagaagtcagggattattgccaaaagaaaggatggattgtaatacacccatcaaatgagctactagtagaaaaacacatcagtagagcttttattactctacaagccattgccacctttgtatcaatagctggtgtagtttatgttatatacaaactttttgctggtattcagggtccatacacaggaattcccaatcctaaacctaaagtaccctctctcagaacagctaaagtgcaaggaccagggttcgattttgcacaagccataatgaagaaaaataccgtcattgcaaggactgaaaagggtgagttcaccatgctgggtgtatatgatagggtagcggtcatccccacacacgcatctgttggagaaaccatttacattaatgatgtagagactaaagttttagatgcgtgtgcacttagagacttgactgatacaaacttagagataaccatagtcaaattagaccgtaatcaaaaatttagagatatcagacattttctgcccagctatgaggatgattacaatgacgctgtgcttagcgtacatacatcaaaattcccaaatatgtatatcccagttggacaagtcaccaattatggcttcttgaacctaggtggtacaccgacgcaccgcattttaatgtataacttcccaacaagagctggccagtgtggtggtgtggtgacaactacaggtaaggtgataggaatacatgtaggtggaaatggagctcaaggatttgcagcaatgctactacactcttactttaccgatacacaaggtgagatagttagtagtgaaaagagtggggtgtgcattaacgcaccggcaaagactaaactccaacccagtgttttccatcaagtttttgaaggttcaaaggaaccagcagttctcaatccaaaagatcctaggcttaaaacagatttcgaggaggccattttctcaaagtacacaggtaacaaaattatgttaatggatgagtacatggaagaggcagtggatcattatgtggggtgtttagaaccattagacatcagtgtggatcccatacccctggaaagtgctatgtatggaatggatggccttgaggcattagacttaactaccagtgcaggattcccttacttactacaagggaagaagaaaagggatatatttaatagacatactagagacaccagtgaaatgacaaagatgttagagaaatatggagttgacctaccttttgtaacctttgtaaaagatgagcttagatcaagagaaaaagttgaaaaagggaaatcacgcctgattgaggccagttccttgaatgactcagttgctatgagagttgcctttggaaacctttacgccacattccacaacaatccaggtacagcaactggtagtgcagttggttgtgatccagatatattttggtcaaaaatccctattttgttagatggagaaatctttgcttttgactacactggttatgatgctagtttgtcaccagtgtggtttgcctgtttaaagaaagttctaattaagttaggttacacacatcaaacgtcttttatagattatttgtgtcattcggtacatttatataaggac-aaaaaatacatagttaatggtggaatgccctctggttcttcaggcaccagcatattcaacactatgatcaacaatataatcataagaactttattaattagggtttacaaaggtatagacctggaccagttcaaaatgattgcctatggggatgatgttattgctagctacccacataagattgatccaggtttgctggcagaagcaggtaaacagtatggattagtaatgacaccagcagacaaaggaaccagttttattgacacaaattgggaaaatgtaactttcttaaaaagatatttcagagcagatgatcaatacccttttctcatacatccagtgatgccaatgaaagagatacatgaatctattagatggactaaagatcccagaaacacacaggatcatgttaggtctttgtgctacctcgcatggcataatggagaggaggcttataatgaattttgcagaaaaatcagaagtgtgcctgtgggaagagcattgacactacctgcatactctagtcttagacggaaatggttagattcgttctagacaactctaattga-aacccaagttatagttactt----------------tcatttagaggtaaattttggcccccaagtagcc------------------------------------------------------------------------------------------------------------------------------
>KP745764.1_Enterovirus_D68_isolate_NY316_complete_genome
-ttaaaaca-gccttggggttgttcccactccaagggcccacgtggcggctagtactctggtacttcggtacctttg-tacgcctg--ttttatctcccttcccaatgtaacttagaagttcttaaatcaatgctcaataggtgg-ggcgcaaaccagcgctctcatgagcaagcactcctgtctccccggtgaggttgtataaactgttcccacggttgaaaacaacctatccgttatccgctatagtacttcgagaaacctagtaccacctttggattgttgacgcgttgcgctcagcacactaaccc-gtgtgtagcttgggtcgatgagtctggacatacctcactggcgacagtggtccaggctgcgttggcggcctactcatggt-gaaagccatgagacgctagacatgaacaaggtgtgaagagtctattgagctactatagagtcctccggcccctgaatgcggctaatcctaaccatggagcaagtgctcacaggccagtgagttgcttgtcgtaatgcgcaagtccgtggcggaaccgactactttgggtgtccgtgtttcac-tttttactttta----tgactgcttatggtgacaatttgatattgttaccatttagcttgtcaaatcaattgcaa---aagatcctaac-------tcttatttatcaacttgcatcttgataactttaatttgaaaa------------------------ttt-----------------taacaatgggagctcaggttactagacaacaaactggcactcatgaaaatgctaacattgccacaaatggatctcatatcacatacaatcagataaacttttacaaggatagttatgcggcttcagccagcaagcaggatttttcacaggacccatcaaaattcactgaaccagtagtggaaggtttaaaagcaggggcgccagttttgaaatctcctagtgctgaggcatgtggctacagtgatagagtattacagctcaaattaggaaattcagctattgtcacccaggaagcagcgaactactgctgcgcttatggtgaatggcccaattacttaccagaccatgaagcagtagccattgataaacctacacaaccagaaactgctacagatagattctacactttgaaatcagtcaaatgggaaactggaagcacaggatggtggtggaaactacccgatgcattaaataatataggcatgtttggacagaacgtacagcatcactacctatatagatctggtttcttgattcatgtgcagtgtaatgccacaaaattccatcaaggtgccttattagtggtagcaattccagaacatcagaggggagcgcacaacaccaacactagcccagggtttgatgatataatgaaaggtgaagaaggagggaccttcaatcatccatatgtccttgatgatggaacatcattggcttgtgcgacgatatttccacatcagtggataaatctgagaaccaacaattcagcaacaattgttcttccctggatgaatgctgctccaatggatttcccactcagacataatcagtggacgctagcaataataccagtggtgccatt------aggcacgcgtacaacatcaagtatggtcccaataacagtttcaatcgctccaatgtgttgtgagtttaatggacttagacacgccattactcaaggtgtcccaacataccttttaccaggctcgggacaattcctaacaactgatgatcatagctctgcaccagctctcccgtgtttcaacccaactccagaaatgcatattccagggcaggtccgtaacatgctagaagtggtccaagtggaatcaatgatggagattaataacacagaaagtgcagttggtatggagcgtcttaaggttgatatatcagcattgacagatgtcgatcaattgttattcaacattccactggacatacagttggatgggccacttagaaacactttagtaggaaacatatctagatattacactcattggtctggatccctagaaatgacgtttatgttttgtggcagcttcatggcaacgggaaaattaatcctgtgctatactcctccaggtggatcatgcccgacaaccagagagaccgccatgttaggtacacatattgtttgggattttggattacaatctagtgtaaccctgataataccttggattagtggatcccactacaggatgtttaataatgatgctaagtcaactaatgccaacgttggctatgtcacttgttttatgcagaccaatctgatagtccccagtgaatcctctgacacgtgttccttgatagggttcatagcagcaaaagatgatttctccctcagattaatgagagacagccctgacattggacaactagaccatttacatgcagcagaggcagcctaccagatcgagagcatcgtcaaaacagcaactgacactgtgaaaagtgagattaatgctgaacttggtgtggtccctagcttaaatgcagttgaaacaggtgcaacttctaacactgaaccagaagaagccatacaaactcgcacagtgataaatcagcacggtgtatccgagactctagtggagaattttctcagtagagcagctttggtatcaaagagaagttttgaatacaaagatcatacttcgtctgcagcgcaagcagacaagaactttttcaaatggacaattaacaccagatcctttgtacagttaagaagaaaattagaattattcacataccttagatttgatgctgagatcactatactcacaactgtagcagtgaatggtagtagtaataatacatacgtgggtcttcctgacttgacacttcaagcaatgtttgtacccactggtgctcttaccccagaaaagcaggactcattccactggcagtcaggcagtaatgctagtgtattctttaaaatctctgaccccccagctagaataaccataccttttatgtgcattaactcagcatactcagttttttatgatggctttgccggatttgagaaa------aacggtctgtatggaataaatccagctgatactattggtaacttatgtgttagaatagtgaatgaacaccaaccagttggtttcacagtgaccgttagggtttacatgaagcctaaacacataaaagcatgggcaccacgaccaccacgaactctgccatatatgagtattgcaaatgcaaattacaaaggtaaagaaagagcaccaaatgcgctcagtgctataattggcaatagagacagtgtcaaaaccatgcctcataata------tagtgaacactggtccaggcttcggaggagtttttgtagggtctttcaaaataatcaactatcacttggccactgcagaagagagacagtcagctatctatgtggattggcaatcagacgtcttggttacccccattgctgctcatggaaggcatcaaatagcaagatgcaagtgcaacacaggggtttactattgtaggcacaaaaacagaagttacccgatttgctttgaaggcccagggattcaatggattgaacaaaatgaatattacccagcaaggtaccagaccaatgtacttttggcagttggtcctgcggaagcaggagattgcggtggtttactagtttgtccacatggggtaatcggtcttcttacagcaggagggggtggaattgtagctttcactgatatcaggaatttgctatggttagatactgatgctatggaacaaggcattactgattatattcaaaatcttggtaatgcctttggagcaggatttacagaaacaatctctaataaagccaaggaagtgcaagatatgctaattggagagagttcactattagaaaaattgttaaaaactctaatcaaaatcatatcagcattagtaattgtaatcagaaactcagaagatttagtcacagtcacagccacactagcattgttgggatgccatgattcaccatggagctacttgaaacagaaggtatgttcatacttaggtattccttatgtacctagacagggtgaatcgtggctcaagaagttcacagaggcatgcaatgctcttagaggtctggattggctatcgcaaaagatagataaattcatcaactggcttaaaaccaaaatattaccagaagctagggagaaatatgaatttgtgcaaaggctcaaacagttaccagtgatagaaaaccaagttagtacaatcgagcatagctgcccaacaacagaacaacaacaggccttattcaacaacgtccaatactattcacactactgtagaaagtacgcaccactttacgcagtggaagcaaagagggtagtagctcttgaaaagaaaataaacaactacatccagttcaagtccaaatctcgcattgaaccggtttgtttaataatacatggctctccaggaactggcaagtcagtggcttcaaatttaattgccagggctatcacagagaaattggggggggacatttattccttgcctccagaccctaaatattttgatggatacaaacagcaaacagtggtcctcatggatgatttaatgcaaaacccagatgggaacgacatatctatgttctgccaaatggtctccactgtagatttcatacccccaatggctagtttggaggaaaaaggaactctatacaccagtccatttttaatagctactaccaatgctggctcaatacatgcaccaactgtatcagactcaaaggctttgtcacgcagatttaaatttgacgtggacattgaagtcacagattcatacaaggactcaaataaattggatatgtcaagggcagtcgagatgtgcaaaccagacggctgtgcccccaccaattacaaaagatgctgcccattgatctgtggaaaggctatccaattcagagatcgcagaactaatgcaagatccactattgatatgctagtaactgatattataaaggagtatagaaccagaaacagtacacaggataagctggaagctctgtttcaggggcctccacagtttaaagagatcaaaatttcagtcaccccagatacaccagctcctgatgctataaatgaccttcttaggtcagtggattctcaagaagttagggattattgccaaaagaaaggatggattgtagtacacccatcaaatgagctaatagtagaaaaacacattagtagagcttttattactctacaagccattgccacctttgtatcaatagctggtgtagtttatgttatatacaaactttttgctggcattcagggtccatacacaggaatccccaatcctaaacctaaagtaccctctctcagaacagctaaagtgcaaggaccagggttcgattttgcacaagccataatgaagaaaaataccgtcattgcaaggactgaaaagggtgagttcaccatgctgggtgtatatgatagggtagcggtcatccccacacacgcatctgttggagaaaccatttacattaatgatgtagagactaaagttttagatgcgtgtgcacttagagacttgactgatacaaacttagagataaccatagtcaaattagaccgtaatcaaaaatttagagatatcagacattttctgcccagatatgaggatgattacaatgacgctgtgcttagcgtacatacatcaaaattcccaaatatgtatatcccagttggacaagtcaccaattatggtttcttgaacctaggtggtacaccgacgcaccgcattttaatgtataacttcccaacaagagctggccagtgtggtggtgtggtgacaactacaggtaaggtgataggaatacatgtaggtggaaatggagctcaaggatttgcagcaatgctactacactcttactttaccgatacacaaggtgagatagttagtagtgaaaagagtggggtgtgcattaacgcaccggcaaagactaaactccaacccagtgttttccatcaagtttttgaaggttcaaaggaaccagcagttctcaatccaaaagatcctaggcttaaaacagatttcgaggaggccattttctcaaagtacacaggtaacaaaatcatgttaatggatgagtacatggaagaggcagtggatcattatgtggggtgtttagaaccattagacatcagtgtggatcccatacccctggaaagtgccatgtatggaatggatggccttgaggcattagacttaactaccagtgcaggattcccttacttactacaggggaagaagaaaagggatatatttaatagacatactagagacaccagtgaaatgacaaaaatgttagagaaatatggagttgacctaccttttgtaacctttgtaaaagatgagcttagatcaagagaaaaagttgaaaaagggaaatcacgcctgattgaggccagttccttgaatgactcagttgctatgagagttgcctttggaaacctttacgccacatttcacaacaatccaggtacagcaactggtagtgcagttggttgtgatccagatatattttggtcaaaaatccctattttgttagatggagaaatctttgcttttgactacactggttatgatgctagtttgtcaccagtgtggtttgcctgtttaaagaaagttctaattaagttaggttacacacatcaaacgtcttttatagattatttgtgtcattcagtacatttatataaggat-aaaaagtacatagttaatggtggaatgccctctggttcttcaggcaccagcatattcaacactatgatcaacaatataatcataagaactttattaattagggtttacaaaggtatagacctggaccagttcaaaatgattgcctatggggatgatgttattgctagctacccacataagattgatccaggtttgctggcagaagcaggtaaacagtatggattagtaatgacaccagcagacaaaggaaccagttttattgacacaaattgggaaaatataactttcttaaaaagatatttcagagcagatgatcaatacccctttctcatacatccagtgatgccaatgaaagagatacatgaatctattagatggactaaagatcccagaaacacacaggatcatgttaggtccttgtgctacctcgcatggcataatggagaggaggcttataatgaattttgcagaaaaatcagaagtgtgcctgtgggaagagcattgacactacctgcatactctagtcttagacggaaatggttagattcgttctagacaactctaattga-aacccaagttatagttactt----------------tcatttagaggtaaattttggcccccaagtggcc------------------------------------------------------------------------------------------------------------------------------
>KP745765.1_Enterovirus_D68_isolate_NY326_polyprotein_gene_complete_cds
----------------------------accccaaggcccacgtggcggctagtactctggtacttcggtacctttg-tacgcctg--ttttatctcccttcccaatgtaacttagaagttcttaaatcaatgctcaataggtgg-ggcgcaaaccagcgctttcatgagcaagcactcctgtctccccggtgaggttgtataaactgttcccacggttgaaaacaacctatccgttatccgctatagtacttcgagaaacctagtaccacctttggattgttgacgcgttgcgctcagcacactaaccc-gtgtgtagcttgggtcgatgagtctggacatacctcactggcgacagtggtccaggctgcgttggcggcctactcatggt-gaaagccatgagacgctagacatgaacaaggtgtgaagagtctattgagctactatagagtcctccggcccctgaatgcggctaatcctaaccatggagcaagtgctcacaggccagtgagttgcttgtcgtaatgcgcaagtccgtggcggaaccgactactttgggtgtccgtgtttcac-tttttactttta----tgactgcttatggtgacaatttgatattgttgccatttagcttgtcaaatcaattgcaa---aagatcctaaa-------tcttatttatcaacttgcatcttgataactttaatttgaaaa------------------------ttt-----------------taacaatgggagctcaggttactagacaacaaactggcactcatgaaaatgccaacattgccacaaatggatctcatatcacatacaatcagataaacttttacaaggatagttatgcggcttcagccagcaagcaggatttttcacaggacccatcaaaattcactgaaccagtagtggaaggtttaaaagcaggggcgccagttttgaaatctcctagtgctgaggcatgtggctacagtgatagagtattacagctcaaattaggaaattcagctattgtcacccaggaagcagcgaactactgctgcgcttatggtgaatggcccaattacttaccagaccatgaagcagtagccattgataaacctacacaaccagaaactgctacagatagattctacactttgaaatcagtcaaatgggaaactggaagcacaggatggtggtggaaactacccgatgcactaaataatataggcatgtttggacagaatgtacagcatcactacctatatagatctggtttcttgattcatgtgcagtgtaatgccacaaaattccatcaaggtgccttattagtggtagcaattccagaacatcagaggggagcgcacaacaccaacactagcccagggtttgatgatataatgaaaggtgaagaaggagggaccttcaatcatccatatgtccttgatgatggaacatcattggcttgtgcgacgatatttccacatcagtggataaatctgagaaccaacaattcagcaacaattgttcttccctggatgaatgctgctccaatggatttcccactcagacataatcagtggacgctagcaataataccagtggtgccatt------aggcacgcgtacaacatcaagtatggtcccaataacagtttcaatcgctccaatgtgttgtgagtttaatggacttagacacgccattactcaaggtgtcccaacataccttttaccaggctcgggacaattcctaacaactgatgatcatagctctgcaccagctctcccgtgtttcaacccaactccagaaatgcatatcccagggcaagtccgtaacatgctagaagtggtccaagtggaatcaatgatggagattaataacacagaaagtgcagttggcatggagcgtcttaaggttgatatatcagcattgacagatgtcgatcaattgttattcaacattccactggacatacagttggatgggccacttagaaacactttagtaggaaacatatctagatattacactcattggtctggatccctagaaatgacgtttatgttttgtggcagcttcatggcaacgggaaaattaatcctgtgctatactcctccaggtggatcatgcccgacaaccagagagaccgccatgttaggtacacatattgtttgggattttggattacaatctagtgtaaccctgataataccttggattagtggatcccactacaggatgtttaataatgatgctaagtcaactaatgccaacgttggctatgtcacttgttttatgcagaccaatctgatagtccccagtgaatcctctgacacgtgttccttgatagggttcatagcagcaaaagatgatttctccctcagattaatgagagacagccctgacattggacaactagatcatttacatgcagcagaggcagcctaccagatcgagagcatcatcaaaacagcaaccgacactgtgaaaagtgagattaatgctgaacttggtgtggtccctagcttaaatgcagttgaaacaggtgcaacttctaacactgaaccagaagaagccatacaaactcgcacagtgataaaccagcacggtgtatccgagactctagtggagaattttctcagtagagcagctttggtatcaaagagaagttttgaatacaaagatcatacttcgtctgcagcacaagcagacaagaactttttcaaatggacaattaacaccagatcctttgtacagttaagaagaaaattagaattattcacataccttagatttgatgctgagatcactatactcacaactgtagcagtgaatggtagtagtaataatacatacgtgggtcttcctgacttgacacttcaagcaatgtttgtacccactggtgctcttaccccagaaaagcaggactcattccactggcagtcaggcagtaatgctagtgtattctttaaaatctctgaccccccagccagaataaccataccttttatgtgcattaactcagcatactcagttttttatgatggctttgccggatttgagaaa------aacggtctgtatggaataaatccagctgacactattggtaacttatgtgttagaatagtgaatgaacaccaaccagttggtttcacagtgaccgttagggtttacatgaagcctaaacacataaaagcatgggcaccacgaccaccacgaactctgccatatatgagtattgcaaatgcaaattacaaaggtaaagaaagagcaccaaatgcgctcagtgctataattggcaatagagacagtgtcaaaaccatgcctcataata------tagtgaacactggtccaggcttcggaggagtttttgtagggtctttcaaaataatcaactatcacttggccactgcagaagagagacagtcagctatctatgtggattggcaatcagacgtcttggttacccccattgctgctcatggaaggcaccaaatagcaagatgcaagtgcaacacaggagtttactattgtaggcacaaaaacagaagttacccgatttgctttgaaggcccaggcattcaatggattgaacaaaatgaatattacccagcaaggtaccagaccaatgtacttttggcagttggtcctgcggaagcaggagattgcggtggtttactagtttgtccacatggggtaatcggtcttcttacagcaggagggggtggaattgtagctttcactgatatcaggaatttgctatggttagatactgatgctatggaacaaggcattactgattatattcaaaatcttggtaatgcctttggagcaggatttacagaaacaatctctaataaagccaaggaagtgcaagatatgctaattggagagagttcactattagaaaaattgttaaaagctctaatcaaaatcatatcagcattggtaattgtaatcagaaactcagaagatttagtcacagtcacagccacactagcattgttgggatgccatgattcaccatggagctacttgaaacagaaggtatgttcatacttaggtattccttatgtacctagacagggtgaatcgtggctcaagaagttcacagaggcatgcaatgctcttagaggtctggattggctatcgcaaaagatagataaattcatcaactggcttaaaaccaaaatattaccagaagctagggagaaatatgaatttgtgcaaaggctcaaacagttaccggtgatagaaaaccaagttagtacaatcgagcatagctgcccaacaacagaacaacaacaggccttattcaacaacgtccaatactattcacactactgtagaaagtacgcaccactttatgcagtggaagcaaagagggtagtagctcttgaaaagaaaataaacaactacatccagttcaagtccaaatctcgcattgaaccggtttgtttaataatacatggctctccaggaactggcaagtcagtggcttcaaatttaattgccagggctatcacagagaaattggggggggacatttattccttgcctccagaccctaaatattttgatggatacaaacagcaaacagtggtcctcatggatgatttaatgcaaaatccagatgggaatgacatatctatgttctgccaaatggtctccactgtagatttcatacccccaatggctagtttggaggaaaaaggaactctatacaccagtccatttttaatagctactaccaatgctggctcaatacatgcaccaactgtatcagactcaaaggctttgtcacgcagatttaaatttgacgtggacattgaagtcacagattcatacaaggactcaaataaattggatatgtcaagggcagtcgagatgtgcaaaccagacggctgtgcccccaccaattacaaaagatgctgcccattgatctgtggaaaggctatccaattcagagatcgcagaactaatgcaagatccactattgatatgctagtaactgatattataaaggaatatagaaccagaaacagtacacaggataagctggaagctctgtttcaggggcctccacagtttaaagagatcaaaatttcagtcactccagatacaccagctcctgatgctataaatgaccttcttaggtcagtggattctcaggaagttagggattattgccaaaagaaaggatggattgtagtacacccatcaaatgagctaatagtagaaaaacacattagtagagcttttattactctacaagccattaccacctttgtatcaatagctggtgtagtttatgttatatacaaactttttgctggcattcagggtccatacacaggaatccccaatcctaaacctaaagtaccctctctcagaacagctaaagtgcaaggaccagggttcgattttgcacaagccataatgaagaaaaataccgttattgcaaggactgaaaagggtgagttcaccatgctgggtgtatatgatagggtagcggtcatccccacacacgcatctgttggagaaaccatttacattaatgatgtagagactaaagttttagatgcgtgtgcacttagagacttgactgatacgaacttagagataaccatagtcaaattagaccgtaaccaaaaattcagagatatcagacattttctgcccagatatgaggatgattacaatgacgctgtgcttagcgtacatacatcaaaattcccaaatatgtatatcccagttggacaagtcaccaattatggcttcttgaacctaggtggtacaccgacgcaccgcattttaatgtataacttcccaacaagagctggccagtgtggtggtgtggtgacaactacaggtaaggtgataggaatacatgtaggtggaaatggagctcaaggatttgcagcaatgctactacactcttactttaccgatacacaaggtgagatagttagtagtgaaaagagtggggtgtgcattaacgcaccggcaaagactaaactccaacccagtgttttccatcaagtttttgaaggttcaaaggaaccagcagttctcaatccaaaagatcctaggcttaaaacagatttcgaggaggccattttctcaaagtacacaggtaacaaaatcatgttaatggatgagtacatggaagaggcagtggatcattatgtggggtgtttagaaccattagacatcagtgtggatcccatacccctggaaagtgccatgtatggaatggatggccttgaggcattagacttaactaccagtgcaggattcccttacttactacaagggaagaagaaaagggatatatttaatagacatactagagacaccagtgaaatgacaaaaatgttagagaaatatggagttgacctaccttttgtaacctttgtaaaagatgagcttagatcaagagaaaaagttgaaaaagggaaatcacgcctgattgaggccagttccttgaatgactcagttgctatgagagttgcctttggaaacctttacgccacatttcacaacaatccaggtacagctactggtagtgcagttggttgtgatccagatatattttggtcaaaaatccctattttgctagatggagaaatctttgcttttgactacactggttatgatgctagtttgtcaccagtgtggtttgcctgtttaaagaaagttctaattaagttaggttacacacatcaaacgtcttttatagattatttgtgtcattcagtacatttatataaggac-aaaaagtacatagttaacggtggaatgccctctggttcttcaggcaccagcatattcaacactatgatcaacaatataatcataagaactttattaattagggtttacaaaggcatagacctggaccagttcaaaatgattgcctatggggatgatgttattgctagctacccacataagattgatccaggtttgctggcagaagcaggtaaacagtatggattagtaatgacaccagcagacaaaggaaccagttttattgacacaaattgggaaaatgtaactttcttaaaaagatatttcagagcagatgatcaatacccctttctcatacatccagtgatgccaatgaaagagatacatgaatctattagatggactaaagatcccagaaacacacaggatcatgttaggtctttgtgctacctcgcatggcataatggagaggaggcttataatgaattttgcagaaaaatcagaagtgtgcctgtgggaagagcattgacactacctgcatactctagtcttagacggaaatggttagattcgttctagacaactctaattga-aacccaagttatagttactt----------------tcatttagaggtaaattttggcc-----------------------------------------------------------------------------------------------------------------------------------------
>KP745766.1_Enterovirus_D68_isolate_NY328_complete_genome
-ttaaaaca-gccttggggttgttcccactccaagggcccacgtggcggctagtactctggtacttcggtacctttg-tacgcctg--ttttatctcccttcccaatgtaacttagaagttcttaaaccaatgctcaataggtgg-ggcgcaaaccagcgctctcatgagcaagcactcctgtctccccggtgaggttgtataaactgttcccacggttgaaaacaacctatccgttatccgctatagtacttcgagaaacctagtaccacctttggattgttgacgcgttgcgttcagcacactaaccc-gtgtgtagcttgggtcgatgagtctggacatacctcactggcgacagtggtccaggctgcgttggcggcctactcatggt-gaaagccatgagacgctagacatgaacaaggtgtgaagagtctattgagctactatagagtcctccggcccctgaatgcggctaatcctaaccatggagcaagtgctcacaggccagtgagttgcttgtcgtaatgcgcaagtccgtggcggaaccgactactttgggtgtccgtgtttcac-tttttactttta----tgactgcttatggtgacaatttgatattgttaccatttagcttgtcaaatcaattgcaa---aagatcctaac-------tcttatttatcaacttgcatcttgataactttaatttgaaaa------------------------ttt-----------------taacaatgggagctcaggttactagacaacaaactggcactcatgaaaatgccaacattgccacaaatggatctcatatcacatacaatcagataaacttttacaaggatagttatgcggcttcagccagcaagcaggatttttcacaggacccatcaaaattcactgaaccagtagtggaaggtttaaaagcaggggcgccagttttgaaatctcctagtgctgaggcatgtggctacagtgatagagtattacagctcaaattaggaaattcagctattgtcacccaggaagcagcgaactactgctgcgcttatggtgaatggcccaattacttaccagaccatgaagcagtagccattgataaacctacacaaccagaaactgctacagatagattctacactttgaaatcagtcaaatgggaaactggaagcacaggatggtggtggaaactacccgatgcattaaataatataggcatgtttggacagaatgtacagcatcactacctatatagatctggtttcttgattcatgtgcagtgtaatgccacaaaattccatcaaggtgccttattagtggtagcaattccagaacatcagaggggagcgcacaacaccaacactagcccagggtttgatgatataatgaaaggtgaagaaggagggaccttcaatcatccatatgtccttgatgatggaacatcattggcttgtgcgacgatatttccacatcagtggataaatctgagaaccaacaattcagcaacaattgttcttccctggatgaatgctgctccaatggatttcccactcagacataatcagtggacgctagcaataataccagtggtgccatt------aggcacgcgtacaacatcaagtatggtcccaataacagtttcaatcgctccaatgtgttgtgagtttaatggacttagacacgccattactcaaggtgtcccaacataccttttaccaggctcgggacaattcctaacaactgatgatcatagctctgcaccagctctcccgtgtttcaacccaactccagaaatgcatatcccagggcaggtccgtaacatgctagaagtggtccaagtggaatcaatgatggagattaataacacagaaagtgcagttggcatggagcgtcttaaggttgatatatcagcattgacagatgtcgatcaattgttattcaacattccactggacatacagttggatgggccacttagaaacactttagtaggaaacatatctagatattacactcattggtctggatccctagaaatgacgtttatgttttgtggcagcttcatggcaacgggaaaattaatcctgtgctatactcctccaggtggatcatgcccgacaaccagagagaccgccatgttaggtacacatattgtttgggattttggattacaatctagtgtaaccctgataataccttggattagtggatcccactacaggatgtttaataatgatgctaagtcaactaatgccaacgttggctatgtcacttgttttatgcagaccaatctgatagtccccagtgaatcctctgacacgtgttccttgatagggttcatagcagcaaaagatgatttctccctcagattaatgagagacagccctgacattggacaactagaccatttacatgcagcagaggcagcctaccagatcgagagcatcatcaaaacagcaactgacactgtgaaaagtgagattaatgctgaacttggtgtggtccctagcttaaatgcagttgaaacaggtgcaacttctaacactgaaccagaagaagccatacaaactcgcacagtgataaatcagcacggtgtatccgagactctagtggagaattttctcagtagagcagctttggtatcaaagagaagttttgaatacaaagatcatacttcgtctgcagcgcaagcagacaagaattttttcaaatggacaattaacaccagatcctttgtacagttaagaagaaaattagaattattcacataccttagatttgatgctgagatcactatactcacaactgtagcagtgaatggtagtagtaataatacatacgtgggtcttcctgacttgacacttcaagcaatgtttgtacccactggtgcccttaccccagaaaagcaggactcattccactggcagtcaggcagtaatgctagtgtattctttaaaatctctgaccccccagccagaataaccataccttttatgtgcattaactcagcatactcagttttttatgatggctttgccggatttgagaaa------aacggtctgtatggaataaatccagctgatactattggtaacttatgtgttagaatagtgaatgaacaccaaccagttggtttcacagtgaccgttagggtttacatgaagcctaaacacataaaagcatgggcaccacgaccaccacgaactctgccatatatgagtattgcaaatgcaaattacaaaggtaaagaaagagcaccaaatgcgctcagtgctataattggcaatagagacagtgtcaaaaccatgcctcataata------tagtgaacactggtccaggcttcggaggagtttttgtagggtctttcaaaataatcaactatcacttggccactgcagaagagagacagtcagctatctatgtggattggcaatcagacgtcttggttacccccattgctgctcatggaaggcaccaaatagcaagatgcaagtgcaacacaggggtttactattgtaggcacaaaaacagaagttacccgatttgctttgaaggcccagggattcaatggattgaacaaaatgaatattacccagcaaggtaccagaccaatgtacttttggcagttggtcctgcggaagcaggagattgcggtggtttactagtttgtccacatggggtaatcggtcttcttacagcaggagggggtggaattgtagctttcactgatatcaggaatttgctatggttagatactgatgctatggaacaaggcattactgattatattcaaaatcttggtaatgcctttggagcaggatttacagaaacaatctctaataaagccaaggaagtgcaagatatgctaattggagagagttcactattagaaaaattgttaaaagctctaatcaaaatcatatcagcattagtaattgtaatcagaaactcagaagatttagtcacagtcacagccacactagcattgttgggatgccatgattcaccatggagctacttgaaacagaaggtatgttcatacttaggtattccttatgtacctagacagggtgaatcgtggctcaagaagttcacagaggcatgcaatgctcttagaggtctggattggctatcgcaaaagatagataaattcatcaactggcttaaaaccaaaatattaccagaagctagggagaaatatgaatttgtgcaaaggctcaaacagttaccagtgatagaaaaccaagttagtacaatcgagcatagctgcccaacaacagaacaacaacaggccttattcaacaacgtccaatactattcacactactgtagaaagtacgcaccactttacgcagtggaagcaaagagggtagtagctcttgaaaagaaaataaacaactacatccagttcaagtccaaatctcgcattgaaccggtttgtttaataatacatggctctccaggaactggcaagtcagtggcttcaaatttaattgccagggctatcacagagaaattggggggggacatttattccttgcctccagaccctaaatattttgatggatacaaacagcaaacagtggtcctcatggatgatttaatgcaaaatccagatgggaacgacatatctatgttctgccaaatggtctccactgtagatttcatacccccaatggctagtttggaggaaaaaggaactctatacaccagtccatttttaatagctactaccaatgctggctcaatacatgcaccaactgtatcagactcaaaggctttgtcacgcagatttaaatttgacgtggacattgaagtcacagattcatacaaggactcaaataaattggatatgtcaagggcagtcgagatgtgcaaaccagacggctgtgcccccaccaattacaaaagatgctgcccattgatctgtggaaaggctatccaattcagagatcgcagaactaatgcaagatccactattgatatgctagtaactgatattataaaggagtatagaaccagaaacagtacacaggataagctggaagctctgtttcaggggcctccacagtttaaagagatcaaaatttcagtcaccccagatacaccagctcctgatgctataaatgaccttcttaggtcagtggattctcaagaagttagggattattgccaaaagaaaggatggattgtagtacacccatcaaatgagctaatagtagaaaaacacattagtagagcttttattactctacaagccattgccacctttgtatcaatagctggtgtagtttatgttatatacaaactttttgctggcattcagggtccatacacaggaatccccaaccctaaacctaaagtaccctctctcagaacagctaaagtgcaaggaccagggttcgattttgcacaagccataatgaagaaaaataccgtcattgcaaggactgaaaagggtgagttcaccatgctgggtgtatatgatagggtagcggtcatccccacacacgcatctgttggagaaaccatttacattaatgatgtagagactaaagttttagatgcgtgtgcacttagagacttgactgatacaaacttagagataaccatagtcaaattagaccgtaaccaaaaatttagagatatcagacattttctgcccagatatgaggatgattacaatgacgctgtgcttagcgtacatacatcaaaattcccaaatatgtatatcccagttggacaagtcaccaattatggtttcttgaacctaggtggtacaccgacgcaccgcattttaatgtataacttcccaacaagagctggccagtgtggtggtgtggtgacaactacaggtaaggtgataggaatacatgtaggtggaaatggagctcaaggatttgcagcaatgctactacactcttactttaccgatacacaaggtgagatagttagtagtgaaaagagtggggtgtgcattaacgcaccggcaaagactaaactccaacccagtgttttccatcaagtttttgaaggttcaaaggaaccagcagttctcaatccaaaagatcctaggcttaaaacagatttcgaggaggccattttctcaaagtacacaggtaacaaaatcatgttaatggatgagtacatggaagaggcagtggatcattatgtggggtgtttagaaccattagacatcagcgtggatcccatacccctggaaagtgccatgtatggaatggatggccttgaggcattagacttaactaccagtgcaggattcccttacttactacaggggaagaagaaaagggatatatttaatagacatactagagacaccagtgaaatgacaaaaatgttagagaaatatggagttgacctaccttttgtaacctttgtaaaagatgagcttagatcaagagaaaaagttgaaaaagggaaatcacgcctgattgaggccagttccttgaatgactcagttgctatgagagttgcctttggaaacctttacgccacatttcacaacaatccaggtacagcaactggtagtgcagttggttgtgatccagatatattttggtcaaaaatccctattttgttagatggagaaatctttgcttttgactacactggttatgatgctagcttgtcaccagtgtggtttgcctgtttaaagaaagttctaattaagttaggttacacacatcaaacgtcttttatagattatttgtgtcattcagtacatttatataaggac-aaaaaatacatagttaatggtggaatgccctctggttcttcaggcaccagcatattcaacactatgatcaacaatataatcataagaactttattaattagggtttacaaaggtatagacctggaccagttcaaaatgattgcctatggggatgatgttattgctagctacccacataagattgatccaggtttgctggcagaagcaggtaaacagtatggattagtaatgacaccagcagacaaaggaaccagttttattgacacaaattgggaaaatgtaactttcttaaaaagatatttcagagcagatgatcaatacccctttctcatacatccagtgatgccaatgaaagagatacatgaatctattagatggactaaagatcccagaaacacacaggatcatgttaggtctttgtgctacctcgcatggcataatggagaggaggcttataatgaattttgcagaaaaatcagaagtgtgcctgtgggaagagcattgacactacctgcatactctagtcttagacggaaatggttagattcgttctagacaactctaattga-aacccaagttatagttactt----------------tcatttagaggtaaattttggcccccaagtggcc------------------------------------------------------------------------------------------------------------------------------
>KP745767.1_Enterovirus_D68_isolate_NY329_complete_genome
--taaaaca-gccttggggttgttcccactccaagggcccacgtggcggctagtactctggtacttcggtacctttg-tacgcctg--ttttatctcccttcccaatgtaacttagaagttcttaaatcaatgctcagtaggtgg-ggcgcaaaccagcgctctcatgagcaagcactcctgtctccccggtgaggttgtataaactgttcccacggttgaaaacaacctatccgttatccgctatagtacttcgagaaacctagtaccacctttggattgttgacgcgttgcgctcagcacactaaccc-gtgtgtagcttgggtcgatgagtctggacatacctcactggcgacagtggtccaggctgcgttggcggcctactcatggt-gaaaaccatgagacgctagacatgaacaaggtgtgaagagtctattgagctactatagagtcctccggcccctgaatgcggctaatcctaaccatggagcaagtgctcacaggccagtgagttgcttgtcgtaatgcgcaagtccgtggcggaaccgactactttgggtgtccgtgtttcac-tttttactttta----tgactgcttatggtgacaatttgatattgttaccatttagcttgtcaaatcaattgcga---aagatcctaaa-------tcttatttatcaatttgcatcttgataactttaatttgaaaa------------------------ttt-----------------taacaatgggagctcaggttactagacaacaaactggcactcatgaaaatgccaacattgccacaaatggatctcatatcacatacaatcagataaacttttacaaggatagttatgcggcttcagccagcaagcaggatttttcacaggacccatcaaaattcactgaaccagtagtggaaggtctaaaagcaggggcaccagttttgaaatctcctagtgctgaggcatgtggctacagtgatagagtattacagctcaaattaggaaattcagctattgtcactcaggaagcagcaaactactgctgtgcttatggtgaatggcccaattacttaccagatcatgaagcagtagccattgataaacctacacaaccagagactgctacagatagattctacactttgaaatcagtcaaatgggagactggaagcacaggatggtggtggaaactacccgatgcactaaacaacataggcatgtttggacagaatgtacagcatcactacctatatagatctggtttcttgattcatgtgcagtgcaatgccacaaaattccatcaaggtgccttattagtagtagcaattccagaacatcagaggggagcgcacaacaccaacactagtccagggtttgatgatataatgaaaggtgaagaaggagggaccttcaatcatccatatgtccttgatgatggaacatcattggcttgtgcgacgatatttccacatcagtggataaatctgagaaccaacaattcagcaacaattgttcttccctggatgaatgctgctccaatggatttcccacttagacataatcagtggacgctagcaataataccagtggtgccatt------aggtacacgtacaacgtcaagtatggtcccaataacagtttcaatcgctccaatgtgttgtgagtttaatggacttagacacgccattgctcaaggtgtcccaacataccttttaccaggctcaggacaattcctaacaactgatgatcatagctctgcaccggctctcccgtgtttcaacccaaccccagaaatgcacatcccagggcaggtccgtaacatgctagaagtggtccaagtggaatcaatgatggagattaacaacacagaaagtgcagttggcatggagcgtcttaaggttgatatatcagcattgacggatgttgatcaattgttattcaacatcccactggacatacagttggatgggccacttagaaacactttagtaggaaacatatctagatattacactcattggtctggatccctagaaatgacgtttatgttttgtggcagcttcatggcaacgggaaaattgatcctgtgctatactcctccaggtgggtcatgcccaacgaccagagagaccgccatgttaggtacacatattgtttgggattttggattacaatctagtgtaaccctgataataccttggattagtggatcccactacaggatgtttaacaatgatgctaagtcaactaatgccaatgttggctatgtcacttgttttatgcagactaatttgatagttcccagtgaatcctctgacacatgttccttgatagggttcatagcagcaaaagatgatttctccctcagactaatgagagacagccctgacattggacaactagaccatttacatgcagcagaggcagcctaccagatcgagagcatcatcaaaacagcaactgacactgtgaaaagtgagattaacgctgaacttggtgtggtccctagcttaaatgcagttgaaacaggtgcaacttctaacactgaaccagaagaagccatacaaactcgcacagtgataaatcagcacggtgtgtccgagactttagtggagaattttctcagtagagcagctttggtatcaaagaggagttttgaatacaaagatcatacttcatctgcagcacaagcagacaagaactttttcaaatggacaattaacaccagatcctttgtacagttaagaagaaagttagaattattcacataccttagatttgatgctgagatcactatactcacaactgtagcagtgaatggtagtagtaataatacatacgtgggtcttcctgacttgacacttcaagcaatgtttgtacccactggtgctcttaccccagaaaagcaggactcattccactggcagtcaggtagtaatgctagtgtattctttaaaatctctgaccccccagccagaatgaccataccttttatgtgcattaactcagcatactcagttttttatgatggctttgccggatttgagaaa------agtggtctgtatggaataaatccagctgacactattggtaacttatgtgttagaatagtgaatgaacaccagccagttggtttcacagtgaccgttagggtttacatgaagcctaaacacataaaagcatgggcaccacgaccaccacgaaccctgccatatatgagtattgcaaatgcaaattacaaaggtaaagaaagagcaccaaatgcgctcagtgctataattggcaatagagacagtgtcaaaaccatgcctcataata------tagtgaacactggtccaggctttggaggagtttttgtagggtctttcaaaataatcaactatcacttagccactgcagaagagagacagtcagctatctatgtggattggcaatcagacgtcttggttacccccattgctgctcatggaaggcaccaaatagcaagatgcaagtgcaatacaggggtttactattgtaggcacaaaaacagaagttacccaatttgctttgaaggcccagggattcaatggattgaacaaaatgaatattacccagcaaggtaccagaccaatgtacttttggcagttggtcctgcggaagcaggagattgtggtggtttactagtctgtccacatggggtaatcggtcttcttacagcaggagggggtggaattgtggctttcactgatatcagaaatttgctatggttagatactgatgctatggaacaaggcattactgattacattcaaaatcttggtaatgcctttggagcagggtttacagaaacaatctctaataaagccaaggaagtgcaagatatgctaattggagagagttcactattagaaaaattgttaaaagctctaatcaaaatcatatcagcattggtaattgtaatcagaaattcggaagacctagtcacagtcacagctacactagcattattaggatgccatgattcaccatggagctacttgaaacagaaagtatgttcatacttgggtattccttatgtacctagacagggtgaatcgtggcttaagaagttcacagaagcatgcaatgctcttagaggtctggattggctatcacaaaagatagataaattcatcaactggcttaaaaccaaaatattaccagaggctagggaaaaatatgaatttgtgcagaggctcaaacagttaccggtgatagaaagccaagttagtacaatcgagcatagctgcccaacaacagaacaacagcaggccttattcaacaatgtccagtactattcacactattgtagaaagtacgcaccactttacgcagtggaagcaaagagggtagtagctcttgaaaagaaaataaacaactacatccagttcaagtccaaatctcgcattgaaccggtttgtttaataatacatggctctccaggaactggcaagtcagtggcttcaaatttaattgccagggctatcacagaaaaattgggaggagacatttattccttgcctccagaccctaaatattttgatggatacaaacagcaaacagtggtcctcatggatgatttaatgcaaaatccagatgggaatgacatatctatgttctgccaaatggtctctactgtggatttcatacccccaatggccagtttggaggaaaaaggaactctgtacactagtccatttttaatagctactaccaatgctggctcaatacatgcaccaactgtatcagactcaaaggctttgtcacgcagatttaaatttgacgtggacattgaagtcacagattcatacaaggactcaaataaattggacatgtcaagggcagtcgagatgtgcaaatcagatagctgtgcccccaccaattacaaaagatgctgcccattgatctgtggaaaggctattcaattcagagatcgcagaactaatgcaagatccactattgatatgctagtaactgatattataaaggagtatagaaccagaaacagtacacaggataagctggaagctctgtttcaggggcctccacagtttaaagagatcaaaatttcagtcaccccagatacaccagctcctgatgctataaatgaccttcttaggtcagtggattctcaagaagttagggattattgccaaaagaaaggatggattgtaatacacccatcaaatgagctactagtagaaaaacacatcagtagagcttttattactctacaagccattgccacctttgtatcaatagctggtgtagtttatgttatatacaaactttttgctggcattcagggtccatacacaggaatccccaatcctaaacctaaagtaccctctctcagaacagctaaagtgcaaggaccagggttcgattttgcacaagccataatgaagaaaaataccgtcattgcaaggactgaaaagggtgagttcaccatgctgggtgtatatgatagggtagcggtcatccccacacacgcatctgttggagataccatttacattaatgatgtagagaccagagttttggacgcgtgtgcacttagagacttgactgatacaaacttagagataactatagtcaaattagaccgtaatcaaaaatttagagatatcagacattttctgcccagatatgaggatgattacaatgacgctgtgcttagcgtacatacatcaaaattcccaaatatgtatatcccagttggacaagtcaccaattatggcttcttgaacctaggtggtacaccgacacaccgcattttaatgtataacttcccaacaagagctggccagtgtggtggcgtggtgacaactacaggtaaggtgataggaatacatgtaggtggaaatggagctcaaggatttgcagcaatgctactacactcttactttaccgatacacaaggtgagatagttagtagtgaaaagagtggggtgtgcattaatgcaccggcaaagactaaactccaacccagtgttttccatcaagtttttgaaggttcaaaggaaccagcagttctcaatccaaaagatcctaggcttaaaacagatttcgaggaggccattttctcaaaatatacaggtaataaaattatgttaatggatgaatacatggaagaggcagtggatcattatgtggggtgtttagaaccattagatatcagtgtggatcccatacctctggaaagtgccatgtatggaatggatggccttgaggcattagacttaactaccagtgcaggattcccttacttactacaagggaagaagaaaagggacatatttaatagacatactagagacaccagtgaaatgacaaagatgttagagaaatatggagttgacctaccttttgtaacctttgtaaaagatgagcttagatcaagagaaaaagttgaaaaagggaaatcacgcctgattgaggccagttccttgaatgactcagttgctatgagggttgccttcggaaacctttacgccacattccacaacaatccaggtacagcaactggtagtgcagttggttgtgatccagatatattttggtcaaaaatccctattctgttagatggagagatctttgcttttgactacactggttatgatgctagtttgtcaccagtgtggtttgcctgtttaaagaaagttctaattaagttaggttacacgcatcaaacatctttcatagattatttgtgtcattcggtacatttatataaggac-aaaaaatacatagttaatggtggaatgccctctggttcttcaggcactagcatattcaacactatgatcaacaatataatcataagaactttattaattagggtttacaaaggcatagacctggaccagttcaaaatgattgcctatggggatgatgtcattgctagctacccacataagattgatccaggtttgctggcagaagcaggcaaacagtatggattagtaatgacaccagcagacaaaggaaccagttttgtcgacacaaattgggaaaatgtaactttcttaaaaagatatttcagagcagatgatcaatacccctttctcatacatccagtgatgccaatgaaagagatacatgaatctattagatggactaaagatcccagaaacacacaggatcatgttaggtctttgtgctacctcgcatggcataatggagaggaggcttataatgaattttgtagaaaaatcagaagtgtgcctgtgggaagggcattgacactacctgcatactctagtcttagacggaaatggttagattcgttctagacaactctaattga-aacccaagttatagttactt----------------tcatttagaggtaaattttggcc-----------------------------------------------------------------------------------------------------------------------------------------
>KP745768.1_Enterovirus_D68_isolate_NY73_polyprotein_gene_complete_cds
------------------------------ccaagggcccacgtggcggctagtactctggtacttcggtacctttg-tacgcctg--ttttatctcccttcccaatgtaacttagaagctcttaaatcaaggctcaataggtgg-agcgcaaaccagcgctcttatgagcaagtacttctgtttccccggtgcggttatataaactgttcccacggttgaaaataacctatccgttatccgctatagtacttcgagaaacctagtatcacctttggattgttgacgcgttgcgctcagcacactaaccc-gtgtgtagcttgggtcgatgagtctggacataccccactggcgacagtggtccaggctgcgttggcggcctactcatggt-gaaaaccatgagacgctagacatgaacaaggtgtgaagagtctattgagctactatagagtcctccggcccctgaatgcggctaatcctaaccatggagcaagtgctcacagaccagtgagttgcttgtcgtaatgcgcaagtccgtggcggaaccgactactttgggtgaccgtgtttcac-tttttaccctta----tgactgcttatggtgacaatttgatattgttgccatttagcttgtcaaatcaattgcaa---aagatcctaaa-------tcttatttatcaacttgcattttgataactttaatttgaaga-------------------------tt-----------------taataatgggagctcaggttactagacaacaaactggcactcatgaaaatgccaacattgccacaaatggatctcatattacatacaaccagataaacttttacaaagatagttacgcggcttcagctagcaagcaggatttctcacaggacccatcaaaattcactgaaccagtagtggaaggtttgaaagcaggggtgccagttttgaaatctcctagtgctgaggcgtgtggctacagtgatagagtgttacagcttaaattaggtaactcagccattgtcactcaagaagcagcaaattactgctgcgcttatggtgaatggcccaattacttgccagatcatgaagcagtagccattgataaacctacacaaccagaaactgctacagatagattttatactttaagatcagtcaagtgggaggctggaagcacaggatggtggtggaaactacccgatgcactaaataatataggcatgtttggacagaatgtacagcatcattacttatatagatctggtttcttgattcatgtgcagtgtaatgccacaaaattccatcaaggcgccttattagtagtagcaataccagaacatcagaggggagcacataacaccaacactagcccagggtttgatgatatcatgaaaggtgaagaaggagggaccttcaatcatccatatgtccttgatgatggaacatcattagcttgtgcgacgatatttccacatcaatggataaatctgaggaccaacaattcagctacaattgttcttccctggatgaacgctgctccaatggacttcccacttagacataatcagtggacgttagcaataataccagtggtgccatt------aggtacgcgtacaatgtcaagcatggttccaataacagtttcaattgctccaatgtgttgtgagttcaatggactcagacacgccattactcaaggtgtcccaacataccttttaccaggctcagggcaattcctaacaactgacgaccatagctctgcaccagttctcccgtgtttcaacccaactccagagatgcacataccagggcaggtccacaacatgctagaagtggtccaagtggaatcaatgatggagattaataacacagaaagtgcagttggcatggagcgtcttaaggttgacatatcagcattgacagacgtcgatcagttgttattcaatattccactggacatacagttggatgggccacttagaaacaccttagtagggaacatatctagatattacactcattggtctggatccctagagatgacgtttatgttttgtggcagcttcatggcaactggaaaattaattctgtgttatactcctccaggtgggtcgtgcccgacaaccagagagaccgccatgttaggtacacatattgtttgggatttcggactacaatctagtgtaaccctaataataccttggattagtggatcccactacaggatgttcaacaatgatgctaagtcaactaatgccaatgttggctatgtcacttgttttatgcagaccaatctgatagtccccagtgaatcttctgatacatgttccttgatagggttcatagcagcaaaagatgatttctccctcagattaatgagagacagccctgacattggacaaatagaccacttacatgcagcagaggcagcctatcagattgagagcatcatcaaaacagcaactgacactgtaaaaagtgagattaacgccgaacttggtgtggtccctagcttaaatgcagttgaaacaggagcaacctctaacactgaaccagaagaagccatacaaactcgcacagtgataaatcagcacggtgtatccgagaccttagtggagaattttctcagtagagcagctttagtatcaaagagaagtttcgaatacaaagatcatacttcgtctgcggcacaagcagacaagaactttttcaaatggacgatcaataccaggtcctttgtacagttaagaagaaagttagaattattcacataccttagatttgatgctgagataactatactcacaactgtagcagtaaatggtagtagtaacaacacatacgtgggtcttcctgacttaacactacaagcaatgtttgtaccgactggtgctcttaccccagaaaagcaagattcattccattggcaatcaggcagtaatgctagtgtattctttaaaatctctgaccccccagccagaatgaccataccttttatgtgcattaactcagcatactcagttttttatgatggttttgccggatttgagaaa------agtggtctgtatggaataaatccagctgacactattggtaacttgtgtgtcagaatagtgaatgaacaccaaccagttggctttacagtaaccgttagggtttacatgaagcctaaacacataaaagcatgggcaccacgaccaccacgaaccctcccatacatgagcattgcaaatgcaaattacaaaggtaaagagagagcaccaaatgcgcttaatgctataattggtaatagagacagtgtcaaaaccatgcctcacaata------tagtgaccactggcccaggctttggaggagtttttgtagggtctttcaaaataattaactatcacttagccaccacagaagagagacagtcagctatttatgtggattggcaatcagacatcttggtcacccccattgctgctcatggaaggcaccaaatagcaagatgcaaatgcaatacaggggtttactattgtagacacaaggacagaagttacccaatttgctttgaaggcccagggattcaatggatcgagcaaagtgaatattatccagcaaggtatcagactaatgtgctcctggcagttggccctgcggaagcaggagattgcggtggtttattggtctgtccacatggggtaatcggtcttcttacagcaggagggggtggaattgtagctttcactgatatcagaaatttactatggttagatactgatgttatggaacaaggcattactgactatattcaaaatcttggtaatgcctttggagcagggtttacagaaacaatttctaataaagccaaggaagtgcaaaatatgctaattggagaaagttcactattagagaaattgttaaaagccctaatcaaaatcatatcagcattagtaattgtaatcagaaactcggaagacttggttacagtcacagccacactagcattgctgggatgccacgattcaccatggagctacttaaaacagaaggtatgttcatatttaggtattccttatgtacccagacagagtgaatcgtggcttaagaaatttacagaagcatgtaatgctctcagaggtttagattggctatcacaaaagatagataaatttatcaactggcttaagaacaaaatattaccagaagctagggagaaatatgaatttgtgcaaagactcaaacagttgccggtgatagaaaatcaagttagcacaattgaacatagctgcccaacaacagaacaacagcaggccttattcaacaacgtccagtactattcacactactgtagaaaatatgcaccactctacgcagtagaggcaaagagggtagcagctcttgaaaagaaaataaacaattacatccagttcaagtccaaatctcgcattgaaccggtttgtttgataatacatggctctccagggactggcaagtcagtggcctcaaatttaattgccagggctatcacagagaaattgggaggggatatttattccttgcctccagatcctaaatactttgatgggtacaaacagcaaacggtggtcctcatggatgatttaatgcaaaatccagatggaaatgacatatctatgttctgccaaatggtttctactgtggacttcatacctccaatggctagtttggaggaaaaaggaactctgtacaccagtccatttttaatagctaccactaatgctggctcaatacatgcaccaactgtatcagactcaaaggctttgtcacgcagattcaaatttgatgtggacattgaagtcacagattcatacaaagattcaaacaaattggacatgtcaagagcagtcgagatgtgtaaaccagatgactgtgcccccaccaattataaaagatgctgcccgttgatctgtggaaaagctattcaattcagagatcgtagaactaatgcaagatccaccattgatatgctagtaactgatatcatcaaggagtatagaaccagaaacagtacacaagacaagttggaagctctatttcagggacctccacagtttaaggagatcaaaatttcagtcaccccagatacaccagctcctgatgccataaatgaccttcttaggtcagtggattctcaagaagttagggattactgccaaaagaaaggatggattgtaatacacccatcaaatgaactacttgtggaaaaacacatcagtagagcttttatcactctacaagccattgccaccttcgtatcaatagctggtgtagtttatgttatatataaactttttgctggcattcaaggtccatacacaggaatccccaaccccaaacccaaagtaccctctcttagaacagctaaagtgcaaggaccagggttcgattttgcacaagccataatgaagaaaaataccgttattgcaaggactgaaaagggtgagttcaccatgctaggtgtatatgatagggtagcggttatccccacacacgcatctgttggagaaaccatttacattaatgatgtagagactaaagttttagatgcatgtgcacttagagacttgactgatacaaacttagagattaccatagtcaaattagaccgtaatcaaaagtttagagatatcagacattttctgcccagatacgaggatgattacaatgacgctgtgcttagcgtacacacatcaaaattcccaaatatgtacattccagttggacaagtcaccaattatggtttcttgaacctaggtggtacaccaacacaccgcattttaatgtataacttcccaacaagagccggccagtgtggtggtgtggtaacaactacaggtaaggtgataggaatacatgtaggtggaaatggagctcaaggatttgcagcaatgctgttacactcttactttaccgatacacaaggtgagatagttagtagtgagaagagtggggtatgcattaacgcaccggcgaagactaaactccaacccagtgtcttccatcaagtttttgaaggttcaaaggaaccagcagttctcaatccaaaagatcctaggcttaaaacaaatttcgaggaagccattttctcgaaatatacaggcaacaaaattatgttaatggatgagtacatggaagaggcagtagatcactatgtagggtgtttagaaccattagatattagtgtggatcccatacccctcgaaagtgccatgtatgggatggatggccttgaagcattagacctaactaccagtgcaggattcccctacttactacaaggaaagaagaaaagggacatatttaacagacataccaaagacaccactgaaatgacaaagatgctagaaaaatatggagttgacctaccttttgtaacctttgtaaaagatgaactcagatcaagagaaaaagttgaaaaagggaaatcacgcctaattgaggctagttccttgaatgactcagttgctatgagagtcgcctttggaaacctttacgccacttttcatagcaatccaggtacagcaactggtagtgcagttggttgtgatccagacatattttggtcaaaaatccctattttattagatggagaaatctttgctttcgattacaccggttatgatgctagtttgtcaccagtgtggtttgcctgtttaaagaaagttctaattaaattaggttacacacaccaaacatcttttatagattatttgtgtcattcagtacatttatacaaggac-agaaagtatatagttaatggtggaatgccctctggttcttcaggcaccagcatattcaacactatgatcaacaatataataataagaactctattaattagggtttacaaaggtatagatctggaccagttcaaaatgattgcctatggggatgatgttatcgctagttacccacacaagattgacccaggtttactggcagaagcaggtaaacattatggattagtaatgacaccagcagacaaaggaaccagttttgttgatacaaattgggaaaatgtaactttcttgaaaagatacttcagagcagatgatcaatacccctttcttatacatccagtgatgccaatgaaggagatacatgaatccattagatggactaaagatcccagaaacacacaggaccatgtcagatctttgtgctacctcgcatggcacaatggagaggaggcttacaatgaattttgtagaaaaatcagaagtgtgcctgtgggaagggcattgacactacctgcatactctagtcttagacgaaaatggttagattcgttttagataactctaattga-aacccaagtt--gattactt----------------tcatttagaggtaaattttgg-------------------------------------------------------------------------------------------------------------------------------------------
>KP745769.1_Enterovirus_D68_isolate_NY74_polyprotein_gene_partial_cds
------------------------------ccaagggcccacgtggcggctagtactctggtacttcggtacctttg-tacgcctg--ttttatctcccttcccaatgtaacttagaagctcttaaatcaaggctcaataggtgg-agcgcaaaccagcgctcttatgagcaagtacttctgtttccccggtgcggttatataaactgttcccacggttgaaaataacctatccgttatccgctatagtacttcgagaaacctagtatcacctttggattgttgacgcgttgcgctcagcacactaaccc-gtgtgtagcttgggtcgatgagtctggacataccccactggcgacagtggtccaggctgcgttggcggcctactcatggt-gaaaaccatgagacgctagacatgaacaaggtgtgaagagtctattgagctactatagagtcctccggcccctgaatgcggctaatcctaaccatggagcaagtgctcacagaccagtgagttgcttgtcgtaatgcgcaagtccgtggcggaaccgactactttgggtgaccgtgtttcac-tttttaccctta----tgactgcttatggtgacaatttgatattgttgccatttagcttgtcaaatcaattgcaa---aagatcctaaa-------tcttatttatcaacttgcattttgataactttaatttgaaga-------------------------tt-----------------taataatgggagctcaggttactagacaacaaactggcactcatgaaaatgccaacattgccacaaatggatctcatattacatacaaccagataaacttttacaaagatagttacgcggcttcagctagcaagcaggatttctcacaggacccatcaaaattcactgaaccagtagtggaaggtttgaaagcaggggtgccagttttgaaatctcctagtgctgaggcgtgtggctacagtgatagagtgttacagcttaaattaggtaactcagccattgtcactcaagaagcagcaaattactgctgcgcttatggtgaatggcccaattacttgccagatcatgaagcagtagccattgataaacctacacaaccagaaactgctacagatagattttatactttaagatcagtcaagtgggaggctggaagcacaggatggtggtggaaactacccgatgcactaaataatataggcatgtttggacagaatgtacagcatcactacttatatagatctggtttcttgattcatgtgcagtgtaatgccacaaaattccatcaaggcgccttattagtagtagcaataccagaacatcagaggggagcacataacaccaacactagcccagggtttgatgatatcatgaaaggtgaagaaggagggaccttcaatcatccatatgtccttgatgatggaacatcattagcttgtgcgacgatatttccacatcaatggataaatctgaggaccaacaattcagctacaattgttcttccctggatgaacgctgctccaatggacttcccacttagacataatcagtggacgttagcaataataccagtggtgccatt------aggtacgcgtacaatgtcaagcatggttccaataacagtttcaattgctccaatgtgttgtgagttcaatggactcagacacgccattactcaaggtgtcccaacataccttttaccaggctcagggcaattcctaacaactgacgaccatagctctgcaccagttctcccgtgtttcaacccaactccagagatgcacataccagggcaggtccacaacatgctagaagtggtccaagtggaatcaatgatggagattaataacacagaaagtgcagttggcatggagcgtcttaaggttgacatatcagcattgacagacgtcgatcagttgttattcaatattccactggacatacagttggatgggccacttagaaacaccttagtagggaacatatctagatattacactcattggtctggatccctagagatgacgtttatgttttgtggcagcttcatggcaactggaaaattaattctgtgttatactcctccaggtgggtcgtgcccgacaaccagagagaccgccatgttaggtacacatattgtttgggatttcggactacaatctagtgtaaccctaataataccttggattagtggatcccactacaggatgttcaacaatgatgctaagtcaactaatgccaatgttggctatgtcacttgttttatgcagaccaatctgatagtccccagtgaatcttctgatacatgttccttgatagggttcatagcagcaaaagatgatttctccctcagattaatgagagacagccctgacattggacaaatagaccacttacatgcagcagaggcagcctatcagattgagagcatcatcaaaacagcaactgacactgtaaaaagtgagattaacgccgaacttggtgtggtccctagcttaaatgcagttgaaacaggagcaacctctaacactgaaccagaagaagccatacaaactcgcacagtgataaatcagcacggtgtatccgagaccttagtggagaattttctcagtagagcagctttagtatcaaagagaagtttcgaatacaaagatcatacttcgtctgcggcacaagcagacaagaactttttcaaatggacgatcaataccaggtcctttgtacagttaagaagaaagttagaattattcacataccttagatttgatgctgagataactatactcacaactgtagcagtaaatggtagtagtaacaacacatacgtgggtcttcctgacttaacactacaagcaatgtttgtaccgactggtgctcttaccccagaaaagcaagattcattccattggcaatcaggcagtaatgctagtgtattctttaaaatctctgaccccccagccagaatgaccataccttttatgtgcattaactcagcatactcagttttttatgatggttttgccggatttgagaaa------agtggtctgtatggaataaatccagctgacactattggtaacttgtgtgtcagaatagtgaatgaacaccaaccagttggctttacagtaaccgttagggtttacatgaagcctaaacacataaaagcatgggcaccacgaccaccacgaaccctcccatacatgagcattgcaaatgcaaattacaaaggtaaagagagagcaccaaatgcgcttaatgctataattggtaatagagacagtgtcaaaaccatgcctcacaata------tagtgaccactggcccaggctttggaggagtttttgtagggtctttcaaaataattaactatcacttagccaccacagaagagagacagtcagctatttatgtggattggcaatcagacatcttggtcacccccattgctgctcatggaaggcaccaaatagcaagatgcaaatgcaatacaggggtttactattgtagacacaaggacagaagttacccaatttgctttgaaggcccagggattcaatggatcgagcaaagtgaatattatccagcaaggtatcagactaatgtgctcctggcagttggccctgcggaagcaggagattgcggtggtttattggtctgtccacatggggtaatcggtcttcttacagcaggagggggtggaattgtagctttcactgatatcagaaatttactatggttagatactgatgttatggaacaaggcattactgactatattcaaaatcttggtaatgcctttggagcagggtttacagaaacaatttctaataaagccaaggaagtgcaaaatatgctaattggagaaagttcactattagagaaattgttaaaagccctaatcaaaatcatatcagcattagtaattgtaatcagaaactcggaagacttggttacagtcacagccacactagcattgctgggatgccacgattcaccatggagctacttaaaacagaaggtatgttcatatttaggtattccttatgtacccagacagagtgaatcgtggcttaagaaatttacagaagcatgtaatgctctcagaggtttagattggctatcacaaaagatagataaatttatcaactggcttaagaacaaaatattaccagaagctagggagaaatatgaatttgtgcaaagactcaaacagttgccggtgatagaaaatcaagttagcacaattgaacatagctgcccaacaacagaacaacagcaggccttattcaacaacgtccagtactattcacactactgtagaaaatatgcaccactctacgcagtagaggcaaagagggtagcagctcttgaaaagaaaataaacaattacatccagttcaagtccaaatctcgcattgaaccggtttgtttgataatacatggctctccagggactggcaagtcagtggcctcaaatttaattgccagggctatcacagagaaattgggaggggatatttattccttgcctccagatcctaaatactttgatgggtacaaacagcaaacggtggtcctcatggatgatttaatgcaaaatccagatggaaatgacatatctatgttctgccaaatggtttctactgtggacttcatacctccaatggctagtttggaggaaaaaggaactctgtacaccagtccatttttaatagctaccactaatgctggctcaatacatgcaccaactgtatcagactcaaaggctttgtcacgcagattcaaatttgatgtggacattgaagtcacagattcatacaaagattcaaacaaattggacatgtcaagagcagtcgagatgtgtaaaccagatgactgtgcccccaccaattataaaagatgctgcccgttgatctgtggaaaagctattcaattcagagatcgtagaactaatgcaagatccaccattgatatgctagtaactgatatcatcaaggagtatagaaccagaaacagtacacaagacaagttggaagctctatttcagggacctccacagtttaaggagatcaaaatttcagtcaccccagatacaccagctcctgatgccataaatgaccttcttaggtcagtggattctcaagaagttagggattactgccaaaagaaaggatggattgtaatacacccatcaaatgaactacttgtggaaaaacacatcagtagagcttttatcactctacaagccattgccaccttcgtatcaatagctggtgtagtttatgttatatataaactttttgctggcattcaaggtccatacacaggaatccccaaccccaaacccaaagtaccctctcttagaacagctaaagtgcaaggaccagggttcgattttgcacaagccataatgaagaaaaataccgttattgcaaggactgaaaagggtgagttcaccatgctaggtgtatatgatagggtagcggttatccccacacacgcatctgttggagaaaccatttacattaatgatgtagagactaaagttttagatgcatgtgcacttagagacttgactgatacaaacttagagattaccatagtcaaattagaccgtaatcaaaagtttagagatatcagacattttctgcccagatacgaggatgattacaatgacgctgtgcttagcgtacacacatcaaaattcccaaatatgtacattccagttggacaagtcaccaattatggtttcttgaacctaggtggtacaccaacacaccgcattttaatgtataacttcccaacaagagccggccagtgtggtggtgtggtaacaactacaggtaaggtgataggaatacatgtaggtggaaatggagctcaaggatttgcagcaatgctgttacactcttactttaccgatacacaaggtgagatagttagtagtgagaagagtggggtatgcattaacgcaccggcgaagactaaactccaacccagtgtcttccatcaagtttttgaaggttcaaaggaaccagcagttctcaatccaaaagatcctaggcttaaaacaaatttcgaggaagccattttctcgaaatatacaggcaacaaaattatgttaatggatgagtacatggaagaggcagtagatcactatgtagggtgtttagaaccattagatattagtgtggatcccatacccctcgaaagtgccatgtatgggatggatggccttgaagcattagacctaactaccagtgcaggattcccctacttactacaaggaaagaagaaaagggacatatttaacagacataccaaagacaccactgaaatgacaaagatgctagaaaaatatggagttgacctaccttttgtaacctttgtaaaagatgaactcagatcaagagaaaaagttgaaaaagggaaatcacgcctaattgaggctagttccttgaatgactcagttgctatgagagtcgcctttggaaacctttacgccacttttcatagcaatccaggtacagcaactggtagtgcagttggttgtgatccagacatattttggtcaaaaatccctattttattagatggagaaatctttgctttcgattacaccggttatgatgctagtttgtcaccagtgtggtttgcctgtttaaagaaagttctaattaaattaggttacacacaccaaacatcttttatagattatttgtgtcattcagtacatttatacaaggac-agaaagtatatagttaatggtggaatgccctctggttcttcaggcaccagcatattcaacactatgatcaacaatataataataagaactctattaattagggtttacaaaggtatagatctggaccagttcaaaatgattgcctatggggatgatgttatcgctagttacccacacaagattgacccaggtttactggcagaagcaggtaaacattatggattagtaatgacaccagcagacaaaggaaccagttttgttgatacaaattgggaaaatgtaactttcttgaaaagatacttcagagcagatgatcaatacccctttcttatacatccagtgatgccaatgaaggagatacatgaatccattagatggactaaagatcccagaaacacacaggaccatgtcagatctttgtgctacctcgcatggcacaatggagaggaggcttacaatgaattttgtagaaaaatcagaagtgtgcctgtgggaagggcattgacactacctgcatactctagtcttagacgaaaat------------------------------------------------------------------------------------------------------------------------------------------------------------------------------------------------------------------------------------
>KP745770.1_Enterovirus_D68_isolate_NY77_polyprotein_gene_complete_cds
---------------------------accccaagggcccacgtggcggctagtactctggtacttcggtacctttg-tacgcctg--ttttatctcccttcccaatgtaacttagaagttcttaaatcaatgctcaataggtgg-ggcgcaaaccagcgttctcatgagcaagcactcctgtctccccggtgaggttgtataaactgttcccacggttgaaaacgacctatccgttatccgctatagtacttcgagaaacctagtaccatctttggattgttgacgcgttgcgctcagcacactaaccc-gtgtgtagcttgggtcgatgagtctggacatacctcactggcgacagtggtccaggctgcgttggcggcctactcatggc-gaaagccatgagacgctagacatgaacaaggtgtgaagagtctattgagctactatagagtcctccggcccctgaatgcggctaatcctaaccatggagcaagtgctcacaggccagtgagttgcttgtcgtaatgcgcaagtccgtggcggaaccgactactttgggtgtccgtgtttcac-tttttactttta----tgactgcttatggtgacaatttgatattgttaccatttagcttgtcaaatcaattgcaa---aagatcctaaa-------tcttatttatcaacttgcatcttgataactttaatttgaaaa------------------------ttt-----------------taacaatgggagctcaggttactagacaacaaactggcactcatgaaaatgccaacattgccacaaatggatctcatatcacatacaatcagataaacttttacaaggatagttatgcggcttcagccagcaagcaggatttttcacaggacccatcaaaattcactgaaccagtagtggaaggtttaaaagcaggggcgccagttttgaaatctcctagtgctgaggcatgtggctacagtgatagagtattacagctcaaattaggaaattcagctattgtcacccaggaagcagcgaactactgctgcgcttatggtgaatggcccaattacttaccagaccatgaagcagtagccattgataaacctacacaaccagaaactgctacagatagattctacactttgaaatcggtcaaatgggaaactggaagcacaggatggtggtggaaactacccgatgcactaaataatataggcatgtttggacagaatgtacagcatcactacctatatagatctggtttcttgattcatgtgcagtgtaatgccacaaaattccatcaaggtgccttattagtggtagcaattccagaacatcagaggggagcgcacaacaccaatactagcccagggtttgatgatataatgaaaggtgaagaaggagggaccttcaatcatccatatgtccttgatgatggaacatcattggcttgtgcgacgatatttccacatcagtggataaatctgagaaccaacaattcagcaacaattgttcttccctggatgaatgctgctccaatggatttcccacttagacataatcagtggacgctagcaataataccagtggtgccatt------aggcacgcgtacaacatcaagtatggtcccaataacagtttcaatcgctccaatgtgttgtgagtttaatggacttagacacgccattactcaaggtgtcccaacataccttttaccaggctcgggacaattcctaacaactgatgatcatagctctgcaccagctctcccgtgtttcaacccaactccagaaatgcatatcccagggcaggtccgtaacatgctagaagtggtccaagtggaatcaatgatggagattaataacacagaaagtgcagttggcatggagcgtcttaaggttgatatatcagcattgacagatgttgatcaattgttattcaacattccactggacatacagttggatgggccacttagaaacactttagtaggaaacatatctagatattacactcattggtctggatccctagaaatgacgtttatgttttgtggcagcttcatggcaacgggaaaattaatcctgtgctatactcctccaggtggatcatgcccgacaaccagagagaccgccatgttaggtacacatattgtttgggattttggattacaatctagtgtaaccctgataataccttggattagtggatcccactacaggatgtttaataatgatgctaagtcaactaatgccaacgttggctatgtcacttgttttatgcagaccaatctgatagtccccagtgaatcctctgacacgtgttccttgatagggttcatagcagcaaaagatgatttctccctcagattaatgagagacagccctgacattggacaactagaccatttacatgcagcagaggcagcctaccagatcgagagcatcatcaaaacagcaaccgacactgtgaaaagtgagattaatgctgaacttggtgtggtccctagcttaaatgcagttgaaacaggtgcaacttctaacactgaaccagaagaagccatacaaactcgcacagtgataaatcagcacggtgtatccgagactctagtggagaattttctcagtagagcagctttggtatcaaagagaagttttgaatacaaagatcatacttcgtctgcagcacaagcagacaagaactttttcaaatggacaattaacaccagatcctttgtacagttaagaagaaaattagaattatttacataccttagatttgatgctgagatcactatactcacaactgtagcagtgaatggtagtagtaataatacatacgtgggtcttcctgacttgacacttcaagcaatgtttgtacccactggtgctcttaccccagaaaagcaggactcattccactggcagtcaggcagtaatgctagtgtattctttaaaatctctgaccccccagccagaataaccataccttttatgtgcattaactcagcatactcagttttttatgatggctttgccggatttgagaaa------aacggtctgtatggaataaatccagctgacactattggtaacttatgtgttagaatagtgaatgaacaccaaccagttggtttcacagtgaccgttagggtttacatgaagcctaaacacataaaagcatgggcaccacgaccaccacgaactctgccatatatgagtattgcaaatgcaaattacaaaggtaaagaaagagcaccaaatgcgctcagtgctataattggcaatagagacagcgtcaaaaccatgcctcataata------tagtgaacactggtccaggcttcggaggagtttttgtagggtctttcaaaataatcaactatcacttggccactacagaagagagacagtcagctatctatgtggattggcaatcagacgtcttggttacccccattgctgctcatggaaggcaccaaatagcaagatgcaagtgcaacacaggggtttactattgtaggcacaaaaacagaagttacccgatttgctttgaaggcccagggattcaatggattgaacaaaatgaatattacccagcaaggtaccagaccaatgtacttttggcagttggtcctgcggaagcaggagattgcggtggtttactagtttgtccacatggggtaatcggtcttcttacagcaggagggggtggaattgtagctttcactgatatcaggaatttgctatggttagatactgatgctatggaacaaggcattactgattatattcaaaatcttggtaatgcctttggagcaggatttacagaaacaatctctaataaagccaaggaagtgcaagatatgctaattggagagagttcactattagaaaaattgttaaaagctctaatcaaaatcatatcagcattagtaattgtaatcagaaactcagaagatttagtcacagtcacagccacactagcattgttgggatgccatgattcaccatggagctacttgaaacagaaggtatgttcatacttaggtattccttatgtacctagacagggtgaatcgtggcttaagaagttcacagaggcatgcaatgctcttagaggtctggattggctatcgcaaaagatagataaattcatcaactggcttaaaaccaaaatattaccagaagctagggagaaatatgaatttgtgcaaaggctcaaacagttaccggtgatagaaaaccaagttagtacaatcgagcatagctgcccaacaacagaacaacaacaggccttattcaacaacgtccaatactattcacactactgtagaaagtacgcaccactttacgcagtggaagcaaagagggtagtagctcttgaaaagaaaattaacaactacatccagttcaagtccaaatctcgcattgaaccggtttgtttaataatacatggctctccaggaactggcaagtcagtggcttcaaatttaattgccagggctatcacagagaaattggggggggacatttattccttgcctccagaccctaaatattttgatggatacaaacagcaaacagtggtcctcatggatgatttaatgcaaaatccagatgggaatgacatatctatgttctgccaaatggtctccactgtggatttcatacccccaatggctagtttggaggaaaaaggaactctatacaccagtccatttttaatagctactaccaatgctggctcaatacatgcaccaactgtatcagactcaaaggctttgtcacgcagatttaaatttgacgtggacattgaagtcacagattcatacaaggactcaaataaattggatatgtcaagggcagttgagatgtgcaaaccagacggctgtgcccccaccaattacaaaagatgctgcccattgatctgtggaaaggctatccaattcagagatcgcagaaccaatgcaagatccactattgatatgctagtaactgatattataaaggaatatagaaccagaaacagtacacaggataagctggaagctctgtttcaggggcctccacagtttaaagagatcaaaatttcagtcaccccagatacaccagctcctgatgctataaatgaccttcttaggtcagtggattctcaagaagttagggattattgccaaaagaaaggatggattgtagtacacccatcaaatgagctaatagtagaaaaacacattagtagagcttttattactctacaagccattgccacctttgtatcaatagctggtgtagtttatgttatatacaaactttttgctggcattcagggtccatacacagggatccccaatcctaaacctaaagtaccctctctcagaacagctaaagtgcaaggaccagggttcgattttgcacaagccataatgaagaaaaataccgtcattgcaaggactgaaaagggtgagttcaccatgctgggtgtatatgatagggtagcggtcatccccacacacgcatctgttggagaaaccatttacattaatgatgtagagactaaagttttagatgcgtgtgcacttagagacttgactgatacaaacttagagataaccatagttaaattagaccgtaatcaaaaatttagagatatcagacactttctgcccagatatgaggatgattacaatgacgctgtgcttagcgtacatacatcaaaattcccgaatatgtatatcccagttggacaagtcaccaattatggcttcttgaacctaggtggtacaccgacgcaccgcattttaatgtataacttcccaacaagagctggccagtgtggtggtgtggtgacaactacaggtaaggtgataggaatacatgtaggtggaaatggagctcaaggatttgcggcaatgctactacactcttactttaccgatacacaaggtgagatagttagtagtgaaaagagtggggtgtgcattaacgcaccggcaaagactaaactccaacccagtgttttccatcaagtttttgaaggttcaaaggaaccagcagttctcaatccaaaagatcctaggcttaaaacagatttcgaggaggccattttctcaaagtacacaggtaacaaaattatgttaatggatgagtacatggaagaggcagtggatcattatgtggggtgtttagaaccattagacatcagtgtggatcccatacccctggaaagtgccatgtatggaatggatggccttgaggcattagacttaactaccagtgcaggattcccttacttactacaagggaagaagaaaagggatatatttaatagacatactagagacaccagtgaaatgacaaaaatgttagagaaatatggagttgacctaccttttgtaacctttgtaaaagatgagcttagatcaagagaaaaagttgaaaaagggaaatcacgcctgattgaggccagttccttgaatgactcagttgctatgagagttgcctttggaaacctttatgccacatttcacaacaatccaggtacagcaactggtagtgcagttggttgtgatccagatatattttggtcaaaaatccctattttgttagatggagaaatctttgcttttgactacactggttatgatgctagtttgtcaccagtgtggtttgcctgtttaaagaaagttctaattaagttaggttacacacatcaaacgtcttttatagattatttgtgtcattcagtacatttatataaggac-aaaaaatacatagttaatggtggaatgccctctggttcttcaggcaccagcatattcaacactatgatcaacaatataatcataagaactttattaattagggtttacaaaggcatagacctggaccagttcaaaatgattgcctatggggatgatgttattgctagctacccacataagattgatccaggtttgctggcagaagcaggtaaacagtatggattagtaatgacaccagcagacaaaggaaccagttttattgacacaaattgggaaaatgtaactttcttaaaaagatatttcagagcagatgatcaatacccctttctcatacatccagtgatgccaatgaaagagatacatgaatctattagatggactaaagatcccagaaacacacaggatcatgttaggtctttgtgccacctcgcatggcataatggagaggaggcttataatgaattttgcagaaaaatcagaagtgtgcctgtgggaagagcattgacactacctgcatactctagtcttagacggaaatggttagattcgttctaggcaactctaattga-aacccaagttatagttactt----------------tcatttagaggtaaattttggcccccaagtggcc------------------------------------------------------------------------------------------------------------------------------
>KT231897.1_Enterovirus_D68_isolate_4310900947_RD2_polyprotein_gene_partial_cds
[truncated: 3,123,564 more chars]
