# Supplementary material for: Independent evolution of tetraloop in enterovirus oriL replicative element and its putative binding partners in virus protein 3C
Source: PeerJ. 2017 Oct 6;5:e3896. doi: 10.7717/peerj.3896 (PMC5633025; doi:10.7717/peerj.3896)
Supplement: Supplemental Information 8 — Sequences that differed from any other sequence in the dataset by less than 1% of the nucleotide sequence were omitted. [file peerj-05-3896-s008.fas]

>AB601882.2_Enterovirus_D68_genomic_RNA_complete_genome_strain:_JPOC10-290
-ttaaaaca-gccttggggttgttcccaccccaagggcccacgtggcggctagtactctggtacttcggtacctttg-tacgcctg--ttttatctcccttcccaatgtaacttagaagttctcaaatcaaagctcaataggtgg-agcgcaaaccagcgctctcatgagcaagcactcctgtctccccggtgcggttgtataaactgttcccacggttgaaaacaacctatccgttatccgctatagtacttcgagaaacctagtatcacctttggattgttgatgcgttgcgctcagcacactaaccc-gtgtgtagcttgggtcgatgagtctggacataccccactggcgacagtggtccaggctgcgttggcggcctactcatggt-gaaaaccatgagacgctaaacatgaacaaggtgtgaagagtctattgagctactatagagtcctccggcccctgaatgcggctaatcttaaccatggagcaagtgctcacaagccagtgggttgcttgtcgtaatgcgcaagtccgtggcggaaccgactactttgggtgtccgtgtttcac-tttttactttta----tgactgcttatggtgacaatttgatattgttaccatttagcttgtcaaatcaattacaa---aaga-ccgaaa-------tcttatttatcaacttgctttttgataacttcaatcagaaaa------------------------ttt-----------------caataatgggagctcaagttaccagacagcaaactggtacccacgagaatgccaacatcgccacaaatggatctcatatcacatacaatcagataaacttttacaaggatagttatgcggcttcagccagtaaacaggatttttcacaggacccatcaaaattcactgaaccagtggtggaaggtttaaaagcaggggcgccagttttgaaatcccctagtgctgaggcgtgcggctacagtgatagagtattacaacttaaattaggtaattcagctattgtcactcaggaagcagcaaactactgttgtgcttacggtgaatggcctaattacttaccagatcatgaagcagtggctattgacaaacctacgcaaccagaaactgccacagacagattttatactttgaaatcagtcaaatgggaggctggaagcacaggatggtggtggaaattacccgatgcgctaaataatataggcatgtttggacagaatgtgcaacaccactacttatatagatctggtttcttaattcatgtgcagtgtaatgccacaaaatttcatcaaggtgctctattagtggtagcaattccagaacatcagaggggggcgtacaacaccaatactagcccagggttcgatgatatcatgaagggtgaagaaggagggactttcaatcacccatatgtccttgatgatgggacatcattggcttgtgcaacaatatttccacatcaatggataaatctgagaactaacaactcagcaacaattgttcttccctggatgaatgctgctccaatggactttccactcagacacaatcagtggacgctagcaataataccagtagtgccatt------gggtacgcgcacaatgtcaagtatggttccaataacagtttcaattgctccaatgtgttgtgagttcaatggactcagacacgccatcactcaaggtgtcccgacataccttttgccaggctcgggacaatttctaactactgatgatcatagctcagcaccggttctcccgtgtttcaacccaactccagagatgcacattccagggcaggtccgcaacatgctagaagtggttcaagtggaatcaatgatggagatcaacaacacagaaagtgcagttggcatggagcgcctcaaggttgacatatcagcattgacagatgttgatcaattgttattcaacatcccactggacatacagttagacgggccactcagaaatactctagtaggaaacatatctaggtattatacccattggtctggatctctagaaatgacatttatgttttgtggcagcttcatggcaacgggaaagttgattctgtgctatactcctccaggtgggtcatgcccaacaaccagagagactgccatgttaggtacacatattgtctgggatttcggattacaatctagtgttaccctgataataccttggattagtggatctcactacaggatgttcaacaatgatgctaagtcaactaatgccaacgttggctacgttacctgttttatgcagaccaatctgatagtcccgagtgaatcctctgatacatgttccttaatagggttcatagcagcaaaagatgacttctctctcaggctaatgagagacagtcctgacattggacaattggaccatttagatgcggcagaggcagcctatcaaattgagagcatcatcagaacagcaactgatactgtaaaaagcgagattaacgccgaacttggtgtggtccctagcttaaatgcagttgaaacaggtgcaacttccaacactgaaccagaagaagccatacaaactcgcacagtgataaatcagcatggtgtgtctgaaactttagtggagaactttcttagcagagctgctttagtatcaaagagaagtttcgaatacaagaatcatacctcgtctgaagcgcagacggacaagaactttttcaagtggacaattaacaccaggtcctttgtacagttaagaagaaagttagaattgtttacatatctcagatttgatgctgaaatcaccatactcacaactgtggcagtgaatggtaatagtagcaacacatacatgggtcttcctgacttgacgcttcaagcaatgtttgtacccactggtgcccttaccccaaaacagcaggattcattccactggcagtcaggtagtaatgctagtgtattctttaaaatttctgaccccccagccagaatgaccataccttttatgtgcattaactcagcatactcaattttttatgatggctttgctggatttgagaaa------agtggtctgtatggaataaatccagccgacactatcggtaacttatgtgtcagaatagtgaatgaacaccaaccaattggttttacagtaaccgtgagggtttacatgaagcctaaacacataaaagcatgggcaccgcgaccaccccgaaccctaccatacatgagcattgcaaacgcaaattacagaggtaaagaaagagcaccaaatgcgctcaatgccataattggtaatagagacagtgtcaaaaccatgcctcacaata------tagtaaccactggcccaggctttggaggagtttttgtagggtcttttaaaataattaactaccacctagccactacagaagagagacagtcagctatctatgtggattggcaatcagatgttctagtaactcccattgctgctcatggaagacaccaaatagcaagatgcaagtgtaatacaggggtttactattgcagacacaaagacagaagttacccaatttgctttgaaggcccagggatccaatggatcgaacaaaatgaatattacccagcaaggtaccagaccaatgtactcctggcagttggccctgcggaagcgggagattgcggcggtttgctagtctgtccgcatggagtaatcggtcttcttacagcaggagggggtggaattgtagctttcactgatatcagaaatttactatggttagatactgatgctatggaacaaggcattactgattatattcagaatcttggtaatgcctttggagcaggtttcacagaaacgatctctaacaaagctagggaagtacaagatatgctaattggagagagttcactattagagaaattgttaaaagctctgatcaaaatcatatcagcattggtgattgtaatcagaaattcagaagacttggttacagttactgccacactagcattgctaggatgccatgattcaccatggagctacttgaaacaaaaggtgtgttcatatctaggcatttcctatgtgcctagacagagtgaatcatggcttaagaaattcacggaagcatgcaatgctctcagaggtctagattggttatcacaaaagatagacaaattcatcaactggcttaaaaccaaaatattaccagaagctagggagaaatacgaatttgtgcaaagactcaaacagttaccggtgatagaaagccaagttaatactattgaacatagctgcccaacaacagaacaacagcaagccttgttcaacaatgtccaatattactcacactactgcagaaagtacgcaccactttacgcagtggaagcaaagagagtagcagcccttgaaaagaaaataaataactacatccagttcaagtccaaatctcgcattgaaccggtttgtttaataatacatggctctccaggaactggtaaatcagtggcctcaaatttaattgccagagctatcacagaaaaattaggaggggatatttactccttgcctccagaccctaagtattttgatggatacaaacaacaaacagtggttcttatggatgatttaatgcaaaatccagatgggaatgacatatctatgttctgtcagatggtctctactgtggacttcatacccccaatggctagtttagaagaaaaaggaactctgtacaccagtccatttttaatagctactactaatgctggctcaatacatgcaccaactgtctcagactcaaaggctttgtcacgcagattcaaatttgatgtggacattgaagtcacagattcatacaaagactcaaacaaattagacatgtcaagagcagtggagatgtgcaaaccagatgactgtgcccccaccaattacaaaagatgctgcccattgatttgtggaaaggctattcaattcagagatcgcagaactaatgcaagatccaccattgatatgctagtaactgatatcatcaaggaatatagaaccaggaatagtacacaagacaagctggaagctctgttccagggacctccacagtttaaggaaattaaaatttcagtcactccagatataccggctcctgatgccataaatgaccttctcaggtcagtggattctcaagaagttagggattattgccaaaagaaaggatggattgtaatacacccatcaaatgaactacttgtagaaaaacatatcagcagggctttcatcactctacaagccattgccacctttgtgtcaatagctggtgtggtttatgttatctacaagctttttgctggcattcagggtccatacacaggaattcccaaccccaaacccaaggtaccctctcttagaacagctaaagtgcaaggaccagggttcgattttgcacaagccataatgaagaaaaacaccgtcgttgcaaggactgagaaaggtgagttcaccatgctaggtgtgtatgacagagtggcagtcatccccacacacgcatctgttggagaaactatttacatcaatgatgtagaaactaaagtcttggatgcgtgtgcacttagagacttgactgatacaaacttagagataactatagtcaaattggaccgcaatcaaaagtttagagacatcagacattttttgcccaagtatgaggatgattacaatgacgctgtgcttagcgtacatacatcaaaatttccaaacatgtacatcccagttggacaagtcaccaattatggtttcttgaacctaggtggtacaccaacgcaccgcattttaatgtacaattttccaacaagagctggccagtgcggtggtgtggtgacgactacaggtaaggtgataggaatacatgtgggtggaaatggagcccaaggatttgcagcaatgctactacactcttactttactgatacacaaggtgagatagttagtaatgaaaagagtggggtgtgtatcaacgcaccggtgaagactaaactccaacccagtgtcttccaccaagtttttgaaggttcgaaggaaccagcagttctcaattcgaaagatcctaggcttaagacagattttgaagaagctatcttctcaaaatatacaggtaacaaaattatgttaatggatgagtatatggaagaagcagtggatcattatgtaggatgtttagaaccattagatattagtgtagatcccatacccctcgaaagtgctatgtatgggatggatggccttgaagcattagacctgaccaccagtgcaggattcccttacctgctacaagggaagaagaaaagagatatatttaatagacacaccagagacactactgaaatgacaaaaatgctagaaaaatatggagttgacctaccttttgtaacttttgtaaaagatgaacttagatcaaaagaaaaagttgaaaaagggaagtcacgcttaattgaggccagctccttaaatgactcagttgctatgagggttgcttttggaaatctttacgccacatttcatagcaatccaggtacagcaactggtagtgcagtcggttgtgacccagatatattttggtcaaaaatccctattctattagatggagaaatctttgcttttgattacactggttatgatgccagtttgtcaccagtatggtttgcctgtttaaagaaagtcctaattaaattaggttacacacaccaaacatcttttatagattatttgtgtcactcggtacacttatacaaggac-aggaaatacatagtcaatggtggaatgccctctggttcttcaggtaccagcatatttaacactatgatcaacaatataatcataagaaccttattaattagggtttataaaggcattgacctggatcagttcaaaatgatagcctatggagatgatgttattgctagttacccacataagattgatccgggtctactggcagaagcaggcaaacattatggattagtaatgacaccagcagacaaaggaaccagttttgttgacaccaattgggagaacgtaactttcttgaaaagatacttcagagcagatgatcaatacccctttcttatacatccagtaatgccaatgaaggagatacatgaatccattagatggactaaggatcccagaaacacacaggaccatgttaggtctttgtgctaccttgcatggcacaacggagaggaggcctacaatgaattttgtagaaaaatcagaagtgtgcctgtaggaagggcattgacactacctgcatattctagtcttagacgaaaatggttagattcgttctagataactctaattga-aacccaagttgtagttactt----------------tcatttagaggtaaattttggtc-acttgggggcc-----------------------------------------------------------------------------------------------------------------------------
>AY426531.1_Human_enterovirus_68_strain_Fermon_complete_genome
-ttaaaaca-gctctggggttgttccca-ctcaagggcccacgtggcggctagtactctggtatctcggtacctttg-tacgcctg--ttttaattccctccccaacgtaacttagaagcttttaaaccaaagctcaataggtgg-agcgcaaaccagcgctcttatgagcaagcacttctgtctccccggtgtggttgtatagactgtccccacggttgaaaacaacttatccgttaaccgctatagtacttcgagaaacctagtattgccttcggagtgttgatgcgttgcgctcagcacactaaccc-gtgtgtagcttgggtcgatgagtctggacgtaccccactggcgacagtggtccaggctgcgttggcggcctactcatggt-gaaaaccatgagacgctagacatgaacaaggtgtgaagagtctattgagctgctatagagtcctccggcccctgaatgcggctaatcctaaccatggagcaagtgctcacaaaccagtgagttacttgtcgtaacgcgcaagtccgtggcggaaccgactactttgggtgtccgtgtttcac-tttttactttta----tgactgctaatggtgacaatttaatattgttaccatttggcttgtcgaattgatcacat---aagatctatag-------ttttgttcactgatttgctttgaaataatctcacctcaaaacctccagtacataacatttaaagagtttaaac------ttatttataacaatgggagctcaagttactagacagcaaactggaactcatgagaatgctaacattgctacaaatggatcccatattacatacaatcagataaatttttacaaggatagttatgcagcttcagccagcaagcaagacttttcacaggatccatcaaaattcactgaaccagtggtggaaggcttaaaagcaggggcaccagttttgaaatctcctagcgctgaggcttgtggctacagtgatagagtactacaactcaaattgggcaactcagctattgtcactcaagaagcagcaaactactgttgcgcttatggtgaatggcctaattatttaccagatcatgaagcagtagctattgataaacctacacaaccagaaacttctacagacagattttatactttaagatcagtcaaatgggagagtaatagcacaggatggtggtggaaactacctgatgcattaaacaacataggcatgtttggacaaaatgtacaatatcactacctatacagatctggcttcttaattcatgtgcagtgcaacgctacaaagttccatcaaggcgcgctgttggtggtagcaataccagagcatcagagaggggcacacgacaccaccactagtccagggtttaatgatatcatgaaaggtgaaagaggagggacgtttaaccacccatatgttcttgatgatggaacatcaatagcttgtgcgacaatatttccacatcaatggataaatctaagaaccaacaattcagcaacgattgttcttccatggatgaatgttgcaccaatggactttccacttagacacaatcagtggacactagcagtaataccagtggttccatt------gggtacacgcacaatgtcaagtgttgtcccaataacagtttcaattgcccctatgtgttgtgagtttaacggactcaggcacgccatcacccagggtgttccaacatatcttctaccaggttcaggacaatttctgactactgatgaccatagctcagcaccagtcctcccgtgtttcaacccaactccagaaatgcacattccagggcaaatccgcaacatgttggaaatgattcaagtggaatcaatgatggagattaacaatacagacggcgcaaatggcatggagcgtctcagagttgacatatcagtacaagcagatcttgatcagttattatttaacattccactagatatacaactggatggaccacttagaaacactttagtagggaacatatccagatattatactcattggtctggatctctagaaatgacattcatgttttgcggtagttttatggcaacagggaaattgatcctatgttacacacctccaggtggatcatgcccaacaactagagaaactgccatgttaggcactcacatcgtctgggactttggattacaatctagtatcaccttaataataccttggattagtggatcccactacaggatgttcaatagcgacgctaagtcaaccaatgctaatgttggctatgtaacctgtttcatgcagaccaacctgatagtccccagtgagtcctctgatacttgttctttaataggattcatagcagcaaaagatgacttttccctcaggttaatgagagatagtccagatattggacaatcaaaccacttacatggagcagaggcagcctatcaggtggagagtatcatcaaaacagcaactgatactgtgaagagtgagattaacgccgaacttggtgtggtccctagtctaaatgcagttgaaactggtgcaacttccaacactgaaccagaagaagccatacaaactcgcacagtaataaatcagcatggtgtgtcggagacgttagtggagaattttcttggtagggcagccctagtgtcaaagaaaagttttgaatacaagaatcatgcctcatccagcgcagggacacacaaaaacttttttaaatggacaattaatactaagtcttttgtccagttaagaagaaagctggaattattcacataccttaggtttgatgctgaaatcaccatactcacaactgtggcagtaaatggtaataatgacagcacatacatgggtctccctgacttgacactccaagcaatgtttgtaccaactggtgctcttactccaaaggagcaggattcatttcattggcaatcaggcagtaatgctagtgtgttctttaaaatttctgatcccccagctagaatgactataccttttatgtgcatcaactcagcatattcagttttttatgatggctttgctggatttgagaaa------aatggtctatatggaataaacccagctgacactattggcaacttgtgtgtcagaatagtgaatgaacatcaaccagttggttttacagtgaccgttagggtttacatgaagcctaaacatataaaagcatgggctccacgaccaccgcgaaccatgccatacatgagcattgctaatgcaaattacaaaggtagagatacagcaccaaacacacttaatgccataattggtaatagagcgagtgtcacaactatgcctcacaaca------tagtaaccaccggtccaggttttgggggagtctttgtagggtcctttaagataattaactatcacttagccacaatagaagagagacaatcagccatctatgtggactggcaatcagatgttctagtcacccccattgccgctcatggtagacatcaaatagcaagatgcaagtgtaatacaggggtttactattgccggcacagagatagaagctacccaatttgctttgaaggtccaggaattcaatggattgaacaaaatgaatactacccggcaagataccagactaatgtacttctagcagctggccctgcagaagcaggagattgtggtggtctattagtctgcccacacggggtgattggcctccttacagcaggagggggtgggattgtagccttcacagacatcagaaatttactgtggttagatactgatgttatggaacaaggtattactgattacatacaaaatcttggtaatgcttttggagcaggattcacagaaacaatctccaataaggctaaggaagtgcaagacatgttaattggagagagttcattattggaaaaattactaaaagctctaatcaaaattatatcagcactggtgattgtcattagaaattcagaagatttgataacagttacagctacactagcattgttagggtgtcatgactcaccatggagctacttgaagcaaaaagtatgctcatacttgggtattccctatgtgcctagacaaagtgaatcatggcttaagaagttcacagaggcgtgcaatgctcttaggggtttagattggctatcacaaaagatagacaagttcattaattggctcaaaactaaaatattaccagaggctagggagaaatatgaattcgtgcaaagactcaagcagctaccagtaatagaaaaacaagttagcactattgagcatagttgcccaacaacagaacgacaacaggccttattcaacaatgttcagtattactcacattactgtaggaagtacgcaccactttacgcagtggaatcaaaaagagtggccgctcttgaaaagaaaataaacaattacatccagttcaagtccaaatctcgcattgaaccggtttgtttaataatacacggctccccaggaactggcaaatcagtagcctcaaatttaattgctagagctatcacagaaaaattaggcggggacatttactccctacccccagaccctaaatactttgatggatataaacagcaaacagtagtccttatggatgatttaatgcaaaatccagatgggaatgatatatctatgttttgccaaatggtttcaactgtggattttattcctccaatggctagtttggaagagaaaggaactctatataccagtccattcttaatagccactactaatgctggttcaatacatgcaccaacagtctcagactcaaaggctttgtcacgcagattcaaatttgatgtggacattgaagttacagattcatacaaagactcaaacaaactagacatgtccagagcagtggaaatgtgcaaaccagataactgtacccctactaattataaaagatgctgcccactgatttgcggaaaagctattcaatttagagatcgtagaaccaatgcaagatccacggttgatatgctagtgactgacattattaaggaatacagaaccaggaatagcacacaagacaaattagaagccctatttcaaggacctccacaattcaaggagattaaaatctcagtcgctccagacacaccagcccctgatgccataaatgaccttcttaggtcagtggactctcaagaagttagagattattgtcaaaagaaggggtggattgtaatacacccgtcaaatgagctagttgtagaaaaacatattagtagagctttcatcactctgcaagctattgccacctttgtatcaatagctggtgtggtctatgttatatacaaactttttgctggtattcagggcccatatacaggaattcctaatcctaaacccaaagtgccctctcttagaacagccaaagtgcaaggaccaggatttgattttgcgcaagccataatgaagaaaaatactgttattgctagaactgaaaaaggcgagttcacaatgcttggtgtgtatgatagagtggcagtcattccaacacatgcatctgttggagaaatcatttacatcaacgatgtagaaaccagagttctagatgcatgtgcacttagagacttgacagacacaaacctagaaataactatagtcaaattggatcgcaatcaaaaatttagagacatcagacactttttacccagatgtgaggatgattacaatgatgctgtgcttagtgtacatacatcaaaattccctaacatgtacattccagttggacaagtcactaactacggcttcttgaacctgggcggcacaccaacacatcggattttaatgtataattttccaacaagagctggtcagtgtggtggtgtggtgacaaccacaggtaaagtgataggaatacacgtgggcgggaatggagctcagggattcgcagcaatgttgctccactcttactttactgatacacaaggtgagatagttagcaatgagaagagtgggatgtgtattaatgcaccagcaaaaacaaaactccaacccagtgtcttccatcaagtttttgaaggttcaaaggaaccagcagtactcaattcaaaagatcctagactcaagactgatttcgaggaggctattttctcaaaatatacaggtaacaaaattatgttaatggatgagtacatggaagaagcagtggatcattatgtgggatgtttagaaccactggatattagtgtagatcccataccccttgaaaatgctatgtatggaatggagggtcttgaagcattggacttaaccaccagtgcgggcttcccttatttgttacaagggaaaaagaaaagggacatattcaacagacaaaccagagatactagtgagatgacaaagatgttggaaaaatacggagttgacctacctttcgtgactttcgtgaaagacgagcttagatcaagagagaaagtcgaaaaggggaagtcacgcctgattgaagccagttccttgaacgactcagttgccatgagggttgcctttggaaatctctacgctacatttcataacaatccaggcacagcaactggtagtgcagttggttgtgatccagatatattctggtcaaaaatccctattttgttagatggagagatttttgcttttgattacactggttatgacgctagtttatcaccagtgtggtttgcctgtttgaaaaaggttctgattaaattaggttacacccaccaaacatcttttatagattatctatgccactcagtgcatttgtacaaggat-agaaaatatgtaattaatggtggaatgccctctggttcttcaggtactagtatatttaacactatgattaataacataattataagaactttattaattaaggtttacaaaggcatagatctggaccagtttaaaatgatagcatacggagatgatgttattgctagttacccacacaaaattgatccaggtttattagcagaagcaggcaagcactatggattggtaatgacaccagcggacaaaggtaccagtttcattgacactaattgggaaaatgtaacttttttgaaaagatacttcagagcagatgatcaatacccctttcttatacatccagtgatgccaatgaaagagatacatgaatctattagatggactaaagatcccagaaacacacaagatcatgttagatccttgtgttacctggcgtggcataatggagaagaggcttacaatgaattttgtagaaaaattagaagtgtgcccgtggggagggcattgacactacctgcatattctagtcttagacggaaatggttagattcgttttagataactctaattga-aacccaagttacagttactt----------------tcacttagaggtaaattttggtc-acttggggacc-----------------------------------------------------------------------------------------------------------------------------
>D00820.1_Human_enterovirus_70_genomic_RNA_complete_genome_strain:_J670/71
-ttaaaaca-gctctggggttgttcccaccccagaggcccacgtggcggctagtactccggtaccccggtacccttg-tacgcctgttttatactccctttcccaagtaactttagaagaaataaa-ctaatgttcaacaggagggggtacaaaccagtaccaccacgaacacacacttctgtttccccggtgaagttgcatagactgtacccacggttgaaagcgatgaatccgttacccgcttaggtacttcgagaagcctagtatcatcttggaatcttcgatgcgttgcgatcagcactctacccc-gagtgtagcttgggtcgatgagtctggacaccccacaccggcgac-gtggtccaggctgcgttggcggcctacccatggc-tagcaccatgggacgctagttgtgaacaaggtgcgaagagcctattgagctacctgagagtcctccggcccctgaatgcggctaatcccaaccacggagcaaatgctcacaatccagtgagtggtttgtcgtaatgcgcaagtctgtggcggaaccgactactttgggtgtccgtgtttc---cttttatttttatta-tggctgcttatggtgacaatctgagattgttatcatatagct-attggattagccatccggtgatatcttgaaattttgccataactttttcacaaatcctacaacattac-------------actacactttc----------tcttgaataattg-agacaactcataatgggagcacaagtttctagacaacaaactggcacgcatgagaatgctaacgttgccactggaggctcaagcataacttacaatcaaataaatttctacaaagatagttatgcagcctcagctagtaaacaagatttcagccaagacccatccaagttcacagagcctgtagctgaagccctaaaagctggagccccagtcctaaaatcaccatcagcagaggcttgtggttatagtgacagggtcttacagctcaaattaggaaattccagtatagttacccaagaagcagctaacatttgttgtgcctatggagagtggcccacctatctacctgataatgaggcagtggctattgataaacctacccagccagaaacatccacagatagattttacactttaaaatccaagaaatgggaaagcaacagtactgggtggtggtggaagctccctgatgctttgaatcaaattggtatgtttggtcaaaacgtccaataccactacctgtataggagtgggttcctgtgccacgtacaatgcaatgctacaaaatttcaccaaggtactcttctaatagtggctatcccagaacaccaaattggaaagaaaggaacaggtacgtcagcaagctttgctgaagtcatgaaaggggctgaaggtggagtatttgaacaaccctaccttttagatgatggtactagtttggcctgtgctcttgtataccctcaccagtggataaatcttagaaccaacaactcagcaacaattgtgttaccatggatgaacagtgcaccaatggattttgctcttagacataacaactggacattagccgttattccggtatgtccattggcaggaggtactggcaacacaaacacctatgtgccaattaccatctccattgctcccatgtgtgctgaatacaatgggcttagaaatgccattacacaaggagtgcccacttgcctgttgccaggctccaaccaatttttgactactgatgaccactcatcggcaccagcatttccagacttttcaccaacccctgaaatgcacataccaggacaagtgcacagcatgttagaaatagtgcaaattgaatctatgatggaaattaacaatgtgaatgacgctagtggagtggagaggctcagagtccaaataagtgcacaatcagacatggaccaattgcttttcaacatcccattggacatacagttggaaggcccattaagaaacacactgctaggcaacatcagcaggtattacacccactggtctggttcactggagatgactttcatgttttgtgggagctttatgaccacaggtaaattgatcatttgctacacaccacctggtggatctagcccaacagataggatgcaagccatgctagctactcatgtggtgtgggactttgggctgcaatctagtatcaccattataattccttggatctcagggtctcattacaggatgtttaacacagatgccaaagcaataaatgctaatgttggttatgttacatgttttatgcaaaccaaccttgtagcaccagtgggtgctgcagatcaatgttacattgttggaatggttgcggcaaagaaagattttaatcttagattgatgagggattcaccagacattggacagtcagctatactacctgaacaagctgcaacaacacaaattggagaaatagtgaaaactgtggctaatacagtagagagtgagattaaggctgaattaggagtgataccttcactaaatgctgttgagacaggagctacatccaacacagaaccagaggaagctattcaaactcgtactgtgatcaatatgcatggtactgcagagtgcctggtggaaaatttcttaggcagatctgcacttgtgtgtatgcgatcatttgagtacaagaatcactcaacaagtacctcatccattcaaaagaatttcttcatctggactttgaacaccagagaacttgtccaaattaggaggaagatggaattgtttacttacctaaggtttgacactgaaataactattgtacccacccttagactattctcaagcagcaatgtctccttttctggattgcccaatctaactctacaagcgatgtatgtaccaactggtgcacgaaaacccagcagtcaagactcatttgagtggcaatcagcatgcaatcctagtgtctttttcaagatcaatgacccaccagcgcgtctaacaattccattcatgagcattaactcagcttatgcaaatttctacgacggatttgctggttttgagaaaaaggccactgtcctttacggcataaatccagcaaacactatgggaaacttgtgcttgagagtggttaattcttaccaaccagtccaatacacactaacagttagggtatatatgaagcctaagcatattaaggcctgggcacctagggcgcctcgcaccatgccctataccaacatcctcaacaacaattatgcaggtcggtcagctgcacccaatgctcccacagccatagtgtcccataggagtaccataaagacaatgcccaacgatatcaatttgacaacagccggtcccggttatggaggagcttttgtggggtcttacaaaatcattaattaccatctagctacagatgaagaaaaagaaaggtcagtttatgtagactggcaatcagatgtcctagtgacaacagtagctgcccatgggaaacatcaaattgcgcgatgtaggtgcaatactggagtgtactactgtaaacacaagaacagaagttacccagtatgctttgagggccctggtattcagtggatcaatgaaagtgattactatccagctagatatcaaacaaacactctcttagcaatgggtccatgtcagccaggtgattgcgggggcctcttagtctgctcacatggagtgataggactcgtcaccgcaggcggtgagggaatagttgctttcacagacattagaaatctcctgtggttagaggatgatgccatggaacaaggtataacagattacatccagaaccttggtagcgcctttgggactggatttactgagaccatcagtgaaaaggctaaagagattcagaacatgctagttggagaggacagtttattggaaaagcttcttaaagcattaatcaaaatagtatctgcaatggtgattgtgattaggaattcagaagatctagttacagtcactgcaacacttgccctcctagggtgcaatgactcaccatgggcgtttcttaaacagaaagtttgctcatatcttggcatcccatacacaataagacagagtgattcttggctcaagaagttcacagaggcatgcaatgcattgagaggcctggattggctagcacaaaagattgacaagtttatcaactggcttaaaacaaagattctcccagaagccagagaaaagcatgaatttgtacaaaagctcaagcaactgcccgtcattgaaagtcagattaatactatagaacattcttgtccaaatagtgagcracaacaggccctgtttaataatgtgcaatactattcacactactgcaaaaaatacgctcctttgtatgcactagaagctaagagggtttctgccttagaaaggaaaattaacaactacatacagttcaagtccaaatctcgcattgaaccagtatgtttgataatacatggatctccaggcactgggaagtcagtggcatctaacctcattgccagagctattacagaaaaactgggtggggattcttactcactcccacctgatccaaaatattttgatgggtataaacaacagacagtggtcctgatggatgacttaatgcaaaatccagatggtaatgatattgctatgttttgtcagatggtatctactgtagactttataccaccaatggccagtcttgaggaaaagggaaccctgtacactagcccatttctgattgcgaccaccaatgctggctcaattcacgcacctacagtttcagattccaaagctttggcccgcagatttaaatttgacatggagattgagtcaatggaatcgtataaggatggtgttagattagatatgtttaaagcagtggagttgtgcaacccagaaaagtgcagaccaaccaactataaaaagtgttgtccactgatttgtggaaaggccattcagtttagagacaagagaacgaacgtcaggtactcagtagatatgttagtaactgaaatgatcaaggaatataggatcagaaacagcacacaagataaattggaggctctgtttcagggaccaccaactttcaaggaaattaaaatatctgtgacacctgagaccccagcacccgatgcaataaacgacctattgagatccatagattcacaagaggttagagattactgccagaagaagggatggatagtcatgcacccacccactgaactggtggtggacaagcacattagtagagcctttatagcgctacaggcaataaccacttttgtatcaattgctggggtggtttatgtaatctacaagctttttgctggaatccaaggtccatacactggtttacccaatcaaaaacccaaggtccctaccttgcgcaccgccaaagtgcaaggaccttctcttgatttcgcacaagccataatgagaaagaatacagtaatagctaggactagcaaaggggagtttaccatgttgggcatctatgatagaattgcagttgtacccacccatgcatcagttgaggaagaaatttacattaatgatgttccagtaaaagttaaggatgcttatgcccttagagatataaatgatgtgaacctggaaattactgttgtagaactagacagaaatgagaagttcagagatatcagaggattcctgccaaagtatgaagatgattacaatgatgcaatcctcagcgtaaacactagcaagttcccaaacatgtatataccagtaggacaaacactaaattatggtttccttaatcttggggggacccccacccacagaatattaatgtataacttccccacaagagcaggacaatgtggaggggtggtgaccaccactggtaaagtgattggcattcacgttggtggcaatggtgcgcaaggctttgctgccatgctattgcaaaattactttactgagaagcagggtgagatagtatccattgagaaaactggagtctttataaatgcgccagctaaaaccaaattagaacctagtgtcttccatgaagtatttgagggagttaaggaacctgcagttttacatagcaaggacaagagactgaaggtagattttgaggaagcaatattttccaaatacgttggtaacaaaaccatgctaatggatgagtacatggaggaggcagtggaccactatgtaggttgtttagagccccttgatattagcaccgaacccattaaattagaagaagccatgtatggtatggatggccttgaagccttggacctcactaccagtgctggctacccatacttgttgcaggggaagaagaaaagagacatcttcaacagacaaactagagatacaacagagatgaccaaaatgttggacaaatatggtgtggatttgccctttgtcacatttgtcaaagatgaactcagaagcagagagaaagtagagaagggcaagtctagattgattgaagctagttctttaaatgattcagttgccatgcgagtggcatttggaaacctttatgcaacattccacaaaaatccaggagtcgccactgggagcgctgttggatgtgatccagatttgttttggtccaaaatcccagttatsttagatggaaaaatttttgcatttgactacacaggttatgatgccagtctctcaccagtctggtttgcatgcctaaagaaaactctggtaaaattaggttatactcatcaaacagcatttgttgattacttgtgtcactcggttcacttgtacaaagac-agaaaatacatagtgaacggtggaatgccatcaggctcatctggcaccagtatcttcaacactatgatcaacaacattataatcagaacccttttacttaaagtttacaaaggtattgatttagatcagttcaaaatgatagcatatggtgatgatgtaattgctagttacccacatgagatagaccctggcctattggcaaaagccgggaaagagtatggattaataatgaccccagcagacaagagtagtggttttactgagactacttgggagaatgttacctttttgaagaggtatttcagagcagatgaacagtatccctttttgatccacccagttatgccaatgaaggaaatccatgagtcaattagatggacaaaagatccgagaaacacacaagatcatgtgagatccttgtgcctactkgcctggcacaatggtgaagaaacttacaatgaattctgcaggaaaatcagaactgtacctgtaggaagagctttagctttaccagtatattctagtttgaggcgcaagtggttagactcattctagataactctacttaggaacccaag----aacccctccctggggcattag--attttgtagaggtaaattttggtt-aattgggaatc-----------------------------------------------------------------------------------------------------------------------------
>DQ916376.1_Human_enterovirus_94_isolate_E210_complete_genome
-ttaaaaca-gcctgtgggttgttcccaccccagaggcccacgtggcggccagtactctggtatcacggtacctttg-tacgcctgttttatatccccttcccc--cgcaacttagaagaaaacaa-atcaagttcactaggagggggtacaaaccagtaccaccacgaacaagcacttctgtttccccggtgatgtcgtatagactgtaaccacggttgaaaacgattgatccgttatccgctcttgtacttcgaaaagcccagtatcaccttggaatcttcgatgcgttgcgctcagcactcaaccccagagtgtagcttaggtcgatgagtctggacactcctcaccggcgacggtggtccaggctgcgttggcggcctacctgtggtccaaagccacaggacgctagttgtgaacaaggtgtgaagagcctattgagctacaagagaatcctccggcccctgaatgcggctaatcctaaccacggagcaagggtacacaaaccagtgtatatcttgtcgtaacgcgcaagtctgtggcggaaccgactactttgggtgtccgtgtttc---cttttgtttttatca-tggctgcttatggtgacaatctaagattgttatcatatagct-gttggattggccatccggtaatttattgaga------tttgagcatttgcttgtttcttcaacaattt-----------cacctattcattg----------catt----------tcagcagtcaaaatgggcgctcaggtctccagacaacaaactggaactcatgaaaatgccaacattgccacaggtagctctagcataacttataatcaaatcaatttttacaaagatagttatgctgcgtcagctagcaagcaggacttttctcaagacccttccaaatttactgaaccagttgctgatgcgcttaaggcaggagcccctgttcttaaatctccaagtgcagaggcatgtggttatagtgacagagtattgcaattaaaattgggcaactcagcaattgtaactcaagaagcagccaacatgtgctgtgcctatggagaatggccaagttatctaccagacaatgaggcaacagcaattgataaacccacccagccagaaacttcaactgatagattctacacactaaaatcagtgaaatgggaaggtactagtacagggtggtggtggaaattacccgacgccctcaaccaaactgggatgtttggacaaaatgtgcaataccactacctatacagatctggtttcctatgccatgtacagtgcaatgccacaaaatttcaccagggagcgttgttagttgtagccattccagaacaccaactgggtaaatataacacagggacgtcagcatcttttgacgatgtcatgaaagggaaaactgggggagttttcactcatccttatgtcttagatgatggcacttctctggcgtgttcccttatatttccacaccagtggattaacttgaggacaaacaattcagctaccatcatgctaccttggatgaactgtgcaccaatggattttgcacttagacacaaccagtggactttggccataatcccagtcgtccctct------caatactagtggtggaacaactatggtgccaatcactgtctctatagcccctatgtgttgtgagttcaatggtctgagaaatgccataacgcagggggtccccacatatctactaccaggatcttctcaattcatgaccacggacgatcactcttcagctcctgcttttccagatttttcaccaactcctgaaatccatataccaggtagggttcataacatgttagaactagtacaggtggagtcaatgatggagataaacaatgtcgctggttcaagcggtatggagagactgagggttgagatttcagtacaaacagacatggatgcacttctctttaacatcccgctagacattcaactagatggacccctcaggagtactctgttggcaaacattgctaggtactacacccattggtcaggatctatggagatgacttttatgttttgtggtagtttcatggctacaggtaaggttatcttatgttacacaccaccaggaggctcgtgtccaacagatagagagtcagcaatgcttggtacacatattgtgtgggattttgggttacaatccagtataacgttggtcattccttggataagtgggtctcacttccgcatgttcaatagtgatgcaaaatccataaatgcaaatgtgggatatgtaacttgttttatgcaaacaaatttgatcgtacccaaggaagcggctacttcaacatacataataggctttgcggccgccaagaacgatttctcactccgtcttatgagggacagccctgatattgggcaatcacagcaattggaaggggccactgccgctttccagatagaagaagtcatgaaaactgtggccaacacagtggagagtgagatcagggctgagctcggtgtgatacctagtctaaatgctgctgagacaggagcgacctctaacaccaccccagaggaggcaattcagactagggcggtgatcaaccaacacggcaccagtgaaaccttagtggagaacttcttagggagggcagcactagtaatgatgaaagattttgaatacaagaaccatgtgactggcacacaaaaagtacaacagaactttttcaagtggaccattaacacccgttcctatgtgcaactcagaagaaagtttgagcttttcacttatataaggtttgatagtgaaataacaatagtccctacaattaggctatacacgtctactggtgcatcatattcgggtcttcccaatttgacgttgcaagctatgtttgttccagtaggagctccaaccccaaaatcgcaggactcatatgagtggcagtcggcttgcaacccaagtgtgttcttcaaaattgatgaccctccagctaggatgaccatcccattcatgtgcataaactcagcctatggtatgttttatgatgggtttgctgggtttgaaaagacagccaatggcctttatggtatcaacccggcaaacacaatgggcaacttgtgcatacgagtagtgaatgcataccagccagttcagtacacaataacaataagaatatatctgaagcccaaacacatcaaggcctgggttcctagaccacctcgcactatgccatatatgtccattgcaaatacaaattacacaggtcatagcagtgctcccaacaatgttaatgctatagttggaaacaggacaaatatcacaaccatgcccaatgaca------tcgttacaacaggacctggtttcggtggggcgtttgtgggctcatacaagatcataaactaccacctagccacagaaaatgaaaaacgtgatgcagtgtatgttgattggcaatcagacattttggtgaccacagtggctgcccatggaaagcaccagatagccaggtgtaaatgcaacgctggagtctactattgtaggcataaggacagaagttatccagtctgttttgaggggcctggaatccagtggattggggaaaatgagtactatcccgcccgctaccaaaccaacactctactcgcacacggtccagttgaagcaggagactgtggaggattgcttgtgtgcccgcatggtgtcattggacttgtcactgcgggtggtagcggagtggtggctttcactgacatcagaaacctactttggttagaggatgatgcaatggaacagggcataacagactacatccagaacctgggtaatgcttttggcactggcttcactgaaaccatctctgaaaaagctaaagaaatacaaaacatgttagtgggcgaggattctttactagaaaaattgttaaaggcattaattaaaattatctcagccatggttatagtaatcagaaattcggacgatttggttacagtgactgccacattagcattgcttggttgtaatgactccccatgggctttcttgaagcaaaaagtgtgctcctatttaggaattccctacgtgattaaacagggtgactcttggctgaaaaagtttacagaagcttgtaatgcactcaggggcttggactggctagcccaaaagatagacaaattcattgattggctaaaaactaaaatattaccagaagccagagagaaatacgaatttgttcagaaattaaagcaacttccagtaattgagagccaaattaatactattgaacacagttgtcccaactcagagcaacagcaggcacttttcaataatgtccagtattactcgcactactgtaagaagtatgctcctttgtatgccttagaagctaagagggtagcaaccctagaaaagaagattaataactacatccagttcaagtccaaatctcgcattgaacctgtatgtcttattattcatggctcaccaggaactggaaagtcagttgcttccaacctcatagccagagcaatcacagagaaactcggtggggatacctactcactaccaccagaccccaagtactttgatggttacaaacagcaaacagtagtgttaatggatgacttgatgcaaaatccagacggtaatgacattgccatgttttgccaaatggtttccacggtagatttcatcccaccaatggccagcttggaggagaaaggtactctatataccagtccctttttaattgccacaactaatgctggtgcaattcatgcccccactgtttcagattctaaagccctagctaggagattcaagtttgatgtggacattgaggttatggaatcatttaaggaggccaacaaattgaatatgttcaaagcagtagagctgtgtaagcccagtgaatgtgccccagctaattacaagaaatgttgtccactcatatgtggtagggccatccaatttagagataggagaactaatgccagatcaacagttgatatgttagtatctgatatgctgaaggaatatagagtcagaaacactacccaagataagttggaagcactgttccaggggccaccccagtttaaagaaatcaaaatttctgtatcccctgagacacctgccccagatgctataaatgatcttctcaggtcagttgattcacaggaagtcagagattactgtcaaaagaaaggttggatagttctacaccccccaactgagcttgcagtggaaaagcacattagcagagcctttattgcccttcaagccataaccacttttgtatcgatagctggagtggtatatgtaatatacaaactatttgctggaatgcaggggccctatacagggttgccaaatgccaaacctaaggtgcccactcttagaaccgcaaaggttcaggggcccgggtttgattttgcacaggctattatgaaaaagaacacagttattggcaggacagagaaaggagaatttaccatgctgggaatatacgacagggttgcagtgatacccactcatgcttccattggagaaaccatttatattaatgatgtggaaacaaaagtcaaagatgcctatgctttgaaagacatgactgatgtcaatctggaaatcactgtagttgaattgaacagaaatgagaagttcagggatattagacactttctcccaacatatgaagatgactataacgatgcagtattaagtgtaaatacttccaaattcccaaacatgtacatcccagtaggtcaagcattaaattatggtttcctcaaccttggtggcactcccacgcatagaatacttatgtacaatttcccaactagggcaggacagtgtgggggtgtcgtcactaccactggcaaggtaattggcatccatgtgggtggtaatggggctcaagggttcgccgcaatgctactcagaaactactttactgacaagcaaggtgagatagtcagtgtcgagaagagtggggtttttgtcaatgccccagcaaaaaccaaattggaacccagtgtctttcatgatgtgttcgaaggtgtaaaggagccagctgtcttacactcaaaagataaaagactcaaggttgattttgaagaagccatcttttccaagtatgtcggtaacaaaactatgctaatggatgagtatatggaggaagctgtggatcattatgtggggtgtttggaaccactggatatcagcacagagccaatcccccttgagagtgccatgtatggtatggatggactagaggctcttgacctaactaccagtgctggctacccatacatactacaaggaaagaaaaagagagacattttcaataggcaaaccagagacactacagagatgaccaaaatgcttgataaatatggagttgatttaccattcgtcacctttgttaaagatgaacttagatcaagggagaaagttgaaaaaggcaaatctagattgattgaggctagttccttaaatgactcagttgccatgagggtcgccttcgggaatctctatgccacctttcacaagaatccaggggttgctactgggagcgccgttggatgcgatccggacatattttggtctaaaatcccagtaatgttagatggaaaagtatttgcatttgactatacaggctacgatgccagtttgtctccagtctggtttgcttgcctaaagaaagttttaattaaattgggttatactcatcaaactgcatttatcgattacttgtgccattcggttcatttgtacaaagat-agaaagtacatagtgagcggtggtatgccctcaggatcatctggcaccagtatcttcaacaccatgatcaacaatattataattagaaccttacttctcaaagtctataagggcatcgaccttgatcagtttaaaatgattgcttatggtgatgatgtgattgcaagttacccacatgagattgaccctggcctattggccaaagctgggaaagaatatgggttgaccatgacacctgctgacaaaagcgcaagctttactgacacaacttgggaaaatgtaacattcctaaaaagatattttagagcagatgatcagtatccctttttgatccacccagttatgccaatgaaggaaatccatgagtccatcagatggaccaaagacccaagaaacactcaggaccatgtgagatccctgtgcctactggcctggcacaatggtgaagaagcttacaatgaattttgcaagaaaattagatctgtccctgtgggcagagctttagctttaccagtttattctagtttgaggcgcaaatggctcgactcattctagataactctaattag-gacccaaa-------cccttagaggggaacaaacaattttttagaggtaaattttggtt-aattgggaatc-----------------------------------------------------------------------------------------------------------------------------
>EF107097.1_Human_enterovirus_94_isolate_19/04_from_Democratic_Republic_of_the_Congo_complete_genome
-----------------------------------------------------t------------tggtacctttg-ggggcctgttttatatcccttccctcattgtaacttagaagtttcaaa-atacagctcaatagacagtagtgcaaaccagtactgctacgagcaagtacttctgttaccccggtgaagttgcatagactgtacccacggttgaaagtgactgatccgttatccgctttagtacttcgagaagcctagtaacatcttggaatcttcgatgcgttgcgctcagcactcaaccccagagtgtagcttaggtcgatgagtctggacattcctcaccggcgacggtggtccaggctgcgttggcggcctacctgtggcccaaagccacaggacgctagttgtgaacaaggtgtgaagagcctattgagctactaaagagtcctccggcccctgaatgcggctaatcccaaccacggagcaagtgctcacaatccagtgagtggcttgtcgtaacgagcaattctgtggcggaaccgactactttgggtgtccgtgtttc---cttttatttttatcattggctgcttatggtgacaatctaagattgccatcatatagct-tttggattggccatccggtgatatttcgagctatacaacttactgtttacagctcttttaaatagcattcaattaccagcactcatactttg----------ttttgaattactaccaaatagtcagaatgggagctcaggtttctagacaacaaactgggactcacgagaacgctaacattgctacaggtggttctaacataacctacaatcaaataaatttctacaaagacagttatgctgcatcagctagtaaacaagatttctctcaagatccttccaaattcaccgagccagttgcagatgcacttaaggcaggtgcccctgttctcaaatccccaagtgcagaggcgtgtggttacagtgacagggtattgcaactgaaactgggtaattcagcaattgtcactcaagaagcagccaatatgtgctgcgcgtatggggagtggccaaattatctcccagacaatgaggcgacagcaattgataaacccacccaaccagaaacgtcaactgacagattttacacattaaaatcagtgaaatgggaaggaactagcaagggatggtggtggaaattgccagatgccctcaatcaaactgggatgtttggtcagaatgtgcagtaccactacttatatagatctggcttcttatgccatgtgcagtgtaatgcaacaaagtttcaccagggcgcactgttggtcgtagccattccagagcaccagttaggtaagtacaacacaggaacttcggcatctttcgacgatgtcatgaaagggaaaagtgggggggtcttcaatcacccctacgttttagacgatgggacatcattggcatgttctcttatatttccacaccaatggatcaacttgagaacaaacaactcagccaccatcatgttaccctggatgaattgcgcgccaatggactttgcactaagacacaaccagtggactttagctatcatcccagtggtccctct------caacaccagtggtgggacgactatggtaccaatcacagtctccatagctcccatgtgctgtgagtttaatggtctaagaaatgccattacacaaggagtgcctacttatctgctgccaggctcctcccaattcatgaccacggatgatcactcgtcagctcccgcattcccagacttctcaccaactcctgagatccacattccaggtagagtacacaacatgctagagttagtgcaagtggaatcaatgatggaaataaacaatgttgctgatgcaagtggcatggaaagactgagggttgaaatctcggtacagacagacatggacgcacttctcttcaacattccacttgacattcaattggatggacctctcagaagcacactactagcaaatattgccagatattacactcactggtcaggctctatggaaatgacttttatgttttgtggtagctttatggctacgggcaaagtcatcttgtgttacacaccgccaggaggctcatgtccaacagatcgagagtcagcaatgctgggcacacatattgtgtgggattttgggttacaatctagtataacattggtcatcccttggataagtgggtcccattttcgcatgttcaacagcgatgcaaagtctattaatgcaaatgtggggtatgtgacctgttttatgcagacaaacctcatagtgcccaaggaagcagccacctctacgtatataattggatttgcggctgcgaagaacgacttttcgcttcgccttatgagggacagtcccgacattgggcaatcacaacaactagagggggccactgctgccttccaaatagaagaggtcataaagactgttgccaacacggtagagagtgaaatcaaagctgagcttggtgtgatacccagtttaaatgctgctgagacaggagccacttccaacacctcaccagaggaagcaattcagaccagagccgtgatcaatcaacatggcaccagtgagactttggtggagaattttcttgggagggcggcattggtaatgatgaaagactttgagtataaaaaccacgttaccagcacaaaaaaagtacaacaaaacttctttaagtggactatcaacacccgctcttatgtacagttgaggagaaaatttgaactttttacatacataagatttgatagtgagataaccattgttcctactattagactcttcacgtccactggtgtatcatactcgggtcttcctaatttaacattacaagctatgtttgttccggtaggagctccaaccccaaaatcacaagattcatatgagtggcagtcggcttgcaaccctagcgtgtttttcaaaattgatgacccaccagctagaatgaccattccatttatgtgcataaactccgcttatggcatgttctatgatggattcgctgggttcgaaaagacggccaatggcctttatggcatcaacccggctaatacaatgggcaatttgtgcataagggtagtgaatgcataccagccagttcagtacacaatcacgattagaatctacctgaagcccaaacacattaaagcctgggttcctagaccacctcgcactatgccatacatgtccatagcaaatacaaattacacaggccaaagtagtgctcccaacaatgtcaatgccatagttggcaacaggacaaacatcaccactatgcccaatgata------ttgttacagcaggacccggctttgggggggcgtttgtaggttcatacaagatcataaattatcatcttgccacagatcaagaaaaacatgatgcagtatatgttgactggcaatcagacatcctagtgactacagtagctgcccatggaaaacaccaaatagccagatgcaagtgcaacactggcgtctactattgtagacatagagataggagttatccagtttgttttgaagggcctggaatccagtgggttgaagagaatgagtactacccagcacgctatcaaaccaacaccttattagcaaatggtcctgttgaagcaggagattgtggggggttactagtgtgtccacatggagttattgggctggtcactgcaggtggcaatggagttgtggctttcactgacatcagaaacctactctggctagaagatgatgcaatggaacagggtataacagattacatccaaaacctgggtaatgcatttggtgccggtttcaccgagaccatctcagagaaggcaagagaaatccaaagtatgttgttgggtgaggactctctattggaaaagctattgaaagcattgattaagattgtgtcagctatggtcatagtgatcagaaattcagatgatttggtaacagttactgctacactggcattgcttggttgtcatgattctccatgggctttcttgaaacaaaaggtgtgctcttatctaggcatcccctatgtgattagacagggtgactcatggttaaagaaattcacggaggcatgcaatgctctcagagggtttgattggctggcacagaaaatcgataagttcattgattggttgaagaccaaaatattgccagaagccagagagaagtatgaatttgttcagaaacttaagcaattacctataattgagagtcagatcaacacgattgaacacagttgccccaattcagagcagcagcaggcactttttaacaatgtccaatactactcacattactgtaaaaaatatgctcctctatacgccttggaagccaaaagggtggcagcactagagaagaaaattaataattacatccagttcaagtccaaatctcgcattgaacctgtatgtcttattattcatggctcaccgggaaccggaaaatcagttgcctctaacctcatagccagagcaatcacagaaaaacttggcggggactcttactcactaccaccagatcacaaatatttcgatggttacaagcaacaaacagtagtgctaatggatgatttgatgcaaaacccagatggaaatgatattgccatgttttgccaaatggtttctactgtggactttatcccaccaatggctagtctagaggaaaaaggtactttgtacaccagcccctttttaattgctacaacaaatgctggttctattcacgctcccactgtttcagactccaaagcattggccagaaggtttaaatttgatgttgacatagaagttatggaatcattcaaagatgctactaaattgaatatgttcaaagcagtagaactatgcaagcctgatgagtgtgctccaaccaactacaaaaagtgctgtccacttatttgtggtaaagctatccagtttagagacaggagaactaatgctagatcaacagttgatatgttggtctctgacatgctgaaggaatacagaattagaaactccactcaggataaattggaagcactgtttcagggacctccccagtttagagaaatcaagatttcagtgtcacctgaaactcctgccccagatgctataaatgatcttctcaggtcagtcgattcgcaggaagtcagggattactgccaaaagaaaggatggatagtcctacatcccccagcagagttagcagtggagaaacatattagcagagctttcattgcccttcaagctataaccaccttcgtatcaatagctggtgtagtttatgtaatatacaagctctttgcagggatacagggaccttatacaggattgccaaatgccaaacccaaagtacccactcttagaactgcaaaagtccagggaccaggatttgactttgcacaggctattatgaagaagaacgcagtcataggtagaacggagaaaggggaattcaccatgctgggtatatatgatagaattgctgtgatacccacccacgcctctattggagagaccatatacattaatgatgtggaaacaaaagtcaaagatgcctatgccttgaaagatatgactgatgtcaatttggaaatcactgtggtcgaattggatagaaatgaaaaatttagggatattagacattttcttccgatacatgaggatgattataatgatgcagtcttaagtgtgaacacttccaaatttccaaacatgtacattccagtgggacaagctctcaattatggcttcctcaacctcggtggaacccctacccataggatcctgatgtacaactttccaactagggcaggacagtgtggaggtgtaattaccaccactggtaaagtaattggcattcacgtgggtggcaatggggcacaaggatttgctgcaatgttgctcagaaattatttcactgacaaacaaggtgagatagttagtgttgaaaagagcggtgtcttcatcaatgccccagccaaaaccaaattggaacccagtgtctttcatgatgtgtttgaaggtgtgaaggaaccagctgttttacactcgaaggataagagattaaaggtggattttgaagaggccatcttttccaagtatgttggcaacaaaactatgttgatggatgaatacatggaagaagcagtggaccactatgttgggtgcttagagcccttagacattagtactgaaccaattcctcttgagagtgccatgtatgggatggagggactggaggcccttgacctaaccactagtgccgggtatccatacctactacagggaaagaaaaagagagatatctttaataggcaaactagggacactacagaaatgaccaagatgcttgacaaatatggtgttgatttaccatttgtcacctttgttaaggatgaactcagatcaagagagaaagtagaaaaggggaaatctagactaattgaagctagttctctgaatgattcagtcgccatgagggtcgcctttggaaacctgtatgccgcctttcacaaaaatccaggaatcgctactgggagcgctgttggatgtgatccagatctattttggtctaaaatcccagtgatgttagatggaaaaatttttgcatttgactacacaggctacgacgccagcttatctccagtttggttcgcttgcctaaagaaagttttaattaaattgggttacacccatcaaactgcatttattgattacttgtgccattcggttcatttgtacaaagac-aggaaatacatagtgaacggtggtatgccctcaggatcatctggcactagtatcttcaacaccatgatcaacaacattataattagaaccttacttctcaaggtctataagggcattgaccttgaccagtttaaaatgattgcttatggtgatgatgtaattgcaagttacccacatgaaattgaccctggcctattggctgaagccgggaaagaatatgggttgaccatgacacctgctgataaaagtgcaagctttactgatacaacttgggaaaatgtaacatttctcaagagatatttcagagcagatgatcagtacccctttttgatccacccagttatgccaatgaaggagattcatgagtccattagatggactaaagatccaagaaacactcagggccatgtaagatccctgtgcctattggcctggcacaatggtgaagaagcttacaatgaattttgcaagaaaattagatcagtccctgtgggcagagctctagctttaccagtttattctagtttgaggcgcaaatggcttgactcattctagataactctaattag-gacccaaa-------ccccctagggggcacaaat-agtttttagaggtaaattttggtc-acttgggaaacc----------------------------------------------------------------------------------------------------------------------------
>EF107098.1_Human_enterovirus_68_isolate_37-99_from_France_complete_genome
-ttaaaaca-gctctggggttgttcccact-caagggcccacgtggcggctagtactctggtatcttggtacctttggggggcctg--ttttatctcccttcccagtgtaacttagaagttctcaaatcaaagctcaataggcgg-agcgcaaaccagcgctctcatgagcaagcactcctgtctccccggtgcggttgtataaactgttcccacggttgaaaacaacttatccgttatccgctatagtacttcgagaaacctagtatcacctttggattgttgatgcgttgcgctcagcacactaaccc-gtgtgtagcttgggtcgatgagtctggacgtaccccactggcgacagtggtccaggctgcgttggcggcctactcatggt-gaaaaccatgagacgctagacatgaacaaggtgtgaagagtctattgagctactatagagtcctccggcccctgaatgcggctaatcttaaccatggagcaagtgctcacaagccagtgagttgcttgtcgtaatgcgtaagtccgtggcggaaccgactactttgggtgtccgtgtttcac-tttttaccttta----tgactgcttatggtgacaatttgatattgttaccatttagcttgtcaaatcaatcacaa---aagatcctaaa-------acttatttatcaacttgcattttgataacttcattttgaaaa------------------------ttc-----------------taataatgggggctcaagttactagacagcaaaccggaacccacgagaatgccaatattgccacaaatggatctcatatcacatacaatcagataaacttttacaaggatagttatgcggcttcagctagcaaacaggatttttcacaggacccgtcaaaatttactgaaccagtggtggaaggtttaaaagcaggggcgccagttttgaaatcccctagtgctgaggcatgtggctacagtgatagagtattacaactcaaattaggtaattcagctattgtcactcaggaagcagcaaactactgttgcgcttatggtgaatggcccaattacttaccagatcatgaggcagtagctattgataagcctacacaaccagaaactgctacggacagattctatactttgaaatcagtcaaatgggaggctggaagcacaggatggtggtggaaactacccgatgcactaaataatataggcatgtttggacagaatgtacagcatcactacctatatagatctggtttcttaattcatgtgcagtgtaacgccacaaaatttcatcaaggcgccctattagtggtagcaattccagaacatcagaggggagcgtataacaccaatactagtccagagtttaatgacatcatgaaaggtgaagaaggaggaacattcaatcacccatatgtccttgatgatgggacatcattagcttgtgcaacaatatttccacatcaatggataaatctgagaactaacaattcagcaacaattgttcttccctggatgaatgctgctccaatggacttcccacttaggcacaatcagtggacgctagcaataataccagtagtgccatt------gggtacgcgtacaatgtcaagtatggttccaataacagtttcaattgctccaatgtgttgtgagttcaatgggctcagacacgctatcactcaaggtgttccaacataccttttaccaggctcgggacaatttctaactactgatgatcatagctctgcaccagttctcccgtgtttcaacccaactccagagatgcacattccagggcaggtccgcaacatgctagaagtggttcaagtggaatcaatgatggagattaacaacacagaaaatgcggttggcatggagcgtctcaaagttgacatatcagcattaacagacgttgatcaattgttattcaacattccactggacatacagctagatgggccacttagaaacactctagtaggaaacatatctagatattatactcattggtctggatctctagaaatgacatttatgttttgtggcagcttcatggcaacaggaaaattaattctgtgctatactcctccaggtgggtcatgcccaacaaccagagagactgccatgttaggtacacatattgtctgggattttgggttgcaatctagtgttaccttgataataccttggattagtggatcccactacaggatgtttaacaatgacgctaagtcaactaatgccaacgttggctatgttacctgttttatgcagaccaatctgatagtccccagtgagtcctctgacacatgttccttaatagggttcatagcagcaaaagatgatttttccctcaggttaatgagagatagccctgacattgcacaattagaccatttagatgcagcagaggcagcctaccagatcgagagcatcatcaaaacagcaactgacactgtgaagagtgagattagcgctgaacttggtgtggttcctagcttaaacgcagttgaaacaggcgcgagttctaacactgaaccagaagaagccatacaaactcgcacagtgataaatcagcacggcgtgtccgagactttagtggagaattttctcagtagggcagctttagtgtcaaagagaagtttcgaatataaaaatcatacctcgtctaaagctcggacagacaagaactttttcaaatggacaattaataccaagtcctttgtacagttaagaagaaagctagaattgtttacataccttagatttgatgctgaaatcaccatactcacaactgtggcagtgaatggtagtagtaacagcacatacatgggtcttcctgacttgacacttcaagcaatgttcgtaccaactggtgctcttactccagaaaagcaggattcattccattggcagtcaggtagtaatgctagtgtattctttaaaatttctgatcccccagccagaatgaccataccttttatgtgcattaactcagcatactcagttttttatgatggctttgctggatttgagaaa------agtggtctgtatggaataaatccagctgacaccatcggcaacttatgcgtcagaatagtgaatgaacaccaaccaattggtttcacagtaaccgtcagggtttacatgaaacctaaacacataaaagcatgggcaccgcgaccaccacgaaccctaccatacatgagcattgcaaatgcaaattacaggggtaaagatagagcaccaaatgccctcaatgccataattggcaatagagagagtgtcaaaaccatgccccacaata------tagtgaccactggcccaggcttcgggggagtctttgtagggtcttttaaaataattaactaccacttagccactacagaagagagacaatcagctatctatgtggattggcaatcagatgttctggttactcccattgccgcccatggaagacaccaaatagcaagatgcaagtgtaatacaggggtttattattgtagacacaaagatagaagttacccaatttgctttgaaggcccagggattcaatggattgaacaaaatgaatactacccagcaagataccagaccaatgtgcttctggcagctggccctgcagaagcaggagattgtggcggtctactggtctgtccacatggggtaattggtcttcttacagcaggagggggtggaattgtagctttcactgatatcagaaatttactatggttagatactgatgctatggaacaaggcattactgattatattcaaaatcttggtaatgcctttggagcagggttcacagaaacaatctctaacaaagctaaggaagtgcaagacatgctaattggagagagttcgctattagagaaattgttaaaagctctaatcaaaattatatcagcattagtgattgtaatcagaaattcagaagacttagttacagtcacagccacgttggcattgttaggatgccatgattcaccatggagctacttgaaacaaaaggtatgttcatatttgggtattccttatgtacctagacagagtgaatcatggcttaagaagttcacagaggcatgcaatgctctcagaggtttagattggttatcacaaaagatagataaattcatcaactggcttaaaaacaaaatattaccagaggctagggagaaatatgaatttgtgcaaagactcaaacagttaccggtgatagaaaaccaagttagtactattgagcatagttgcccaacaacagaacaacagcaggccttatttaacaatgtccagtattattcacactactgtagaaagtacgcaccactttacgcagtggaggcaaagagagtagcagctcttgaaaagaaaataaacaactatatccagttcaagtccaaatctcgcattgaaccggtttgtttaataatacatggctctccaggaactggcaaatcagtagcctcaaatttaattgccagggctatcacagaaaaattaggaggggatatttattccctacccccagaccctaaatattttgatggatacaaacagcaaacagtggtccttatggatgatttaatgcaaaatccagatgggaacgacatatctatgttctgccagatggtctctactgtggactttatacctccaatggctagtttggaagaaaaaggaactctgtacaccagtccatttttaatagctactactaatgctggctcaatacatgcaccaaccgtctcagattcgaaggctttgtcacgcagattcaaatttgatgtggacattgaagtcacagattcatacaaagactcaaacaaattggacatgtcaagagcagtagagatgtgtaaaccagatgactgtgcccccactaattataaaagatgctgcccgttgatttgtggaaaggctattcaatttagagatcgtagaactaatgcaagatccactattgatatgctagtaactgatatcatcaaggaatatagaaccaggaacagtacacaggacaagctagaagctctgtttcagggacctccacagtttaaagagattaaaatttcagtcactccagatacaccagctcccgatgccataaatgaccttctcaggtcagtggattctcaagaagttagggattattgtcaaaagaaagggtggattgtaatacacccatcaaatgaactacttgtagaaaagcatatcagtagggcttttatcactctacaagccattgccacctttgtatcaatagctggtgtagtttatgtcatatataaactttttgctggcattcagggcccatacacaggaattcccaaccctaaacccaaggtaccctctcttagaacagctaaagtgcaagggccagggtttgattttgcacaagccataatgaagaaaaacaccgtcgttgccaggactgaaaagggtgagttcaccatgctaggtgtacatgatagagtggcagtcatccccacacacgcatctgttggagaaaccatttacatcaacgatgtagagactaaagttttagatgcgtgtgcactcagagacttgactgacaccaacttagagataaccatagtcaaattggaccgtaaccaaaagtttagagacatcagacattttctgcccagatatgaggatgattacaatgatgctgtgcttagtgtacatacatcaaaattcccaaatatgtatatcccagttggacaagtcaccaattatggcttcttgaacctaggcggtacaccaacacaccgcattttaatgtataactttccaacaagagctggtcagtgtggcggtgtggtgacaaccacaggtaaggtgataggaatacatgtaggtggaaatggagctcaaggatttgcagcaatgctacttcactcttactttactgatacacaaggtgagatagttagtaatgagaagagtggggtgtgtattaacgcaccggcaaagactaaactccaacccagtgtcttccatcaagtttttgaaggttcaaaggaaccagcagttctcaattcaaaagatcccaggcttaagacagatttcgaggaagccatcttctcaaaatacacaggtaacaaaattatgttaatggatgagtacatggaagaagcagtggatcattatgtgggatgtttagaaccattagatattagtgtagatcccataccccttgaaagtgccatgtatgggatggatggccttgaagcattagacctaaccaccagtgcaggattcccttacttgctacaggggaagaagaaaagggatatatttaatagacaaaccaaggacactactgaaatgacaaggatgttagaaaaatatggagttgatttaccttttgtaacttttgtaaaagacgaacttagatcaagagaaaaagttgaaaaagggaaatcacgcttaattgaggccagttccttgaacgactcagttgctatgagggttgcctttggaaatctttacgctacatttcatagtaatccaggtacagcaactggtagtgcagttggttgtgatccagatatattttggtcaaaaatccctattttgttagatggagaaatctttgcttttgattacactggttatgatgctagtttgtcaccagtatggtttgcctgtttaaagaaagttctaattaaattaggttacacacaccaaacatcttttatagattatctgtgtcactcggtgcatttgtataaggac-agaaaatatatagtcaatggtgggatgccctctggttcttcaggtaccagcatattcaatactatgatcaataacataatcataagaactttattaattagggtttataaaggtatagacctggatcagttcaaaatgatagcgtatggagatgatgttattgctagttacccacataagattgatccgggtctactggcagaggcaggcaaacattatggattagtaatgacaccagcagacaagggaaccagttttgttgataccaattgggaaaacgtaactttcttgaaaagatactttagagcagatgatcaatacccctttcttatacatccagtgatgccaatgaaggagatacatgaatctattagatggactaaagatcccagaaacacacaggaccatgttaggtctttgtgctacctcgcatggcataacggcgaggaggcttacaatgaattttgtagaaaaatcagaagtgtgcctgtgggaagggcattgacactacctgcatattctagtcttagacgaaaatggttagattcgttctagataactctaattga-aacccaagttgtagttactt----------------tcatttagaggtaaattttggtc-acttggggacc-----------------------------------------------------------------------------------------------------------------------------
>JX070222.1_Human_enterovirus_68_isolate_NZ-2010-541_complete_genome
----------------------ttcccaccccaagggcccacatggcggctagtactctggtatttcggtacctttg-tacgcctg--ttttatctcccttcccaatgtaacttagaagttttcaaatcgaagctcagtaggtgg-ggcgcaaaccagcgctttcatgagcaagcacttctgtttccccggtgcggttgtatagactgtttccacggttgaaaacaacttatccgttatccgctatagtacttcgagaaacctagtatcacctttggattgttgatgcgttgcgctcagcacactaaccc-gtgtgtagcttgggctgatgagtctggacgtaccccactggtgacagtggtccaggctgcgttggcggcctactcatggt-gaaaaccatgagacgctagacatgaacaaggtgtgaagagtctattgagctactatagagtcctccggcccctgaatgcggctaatcttaaccatggagcaagtgctcacaagccagtgagttgcttgtcgtaacgcgcaagtccgtggcggaaccgactactttgggtgtccgtgtttcac-tttttaccttta----tgactgcttatggtgacaatttaatattgttaccatttagcttgtcagattaatcgcgt---gaaatcctaaa-------tcttgttcaccaatttgtattcggatagcttcatttgaaaat------------------------tctaaac------tcattcataaagatgggagctcaagttactaggcagcaaactggaacccacgagaatgccaacattgccacaaatggatctcatatcacatacaatcagataaacttttacaaggatagttatgcagcttcagctagcaaacaagatttttcacaggacccgtcaaaatttactgaaccagtggtagaaggcttaaaagcaggggccccagttttgaaatcccctagcgctgaggcatgtggctacagtgatagagtattacaactcaaattaggtaactcagctattgtcactcaggaggcagcaaattactgttgtgcttatggtgaatggcccaattatttaccagatcatgaggcagtagccattgataaacccacacaaccagaaaccgctacagacagattttataccttgaaatcagtcaaatgggaaaccgagagtacagggtggtggtggaaactacccgatgcactaaataacataggcatgtttggacagaatgtgcagtatcactatctatacagatctggctttttaattcatgtgcagtgtaacgccacaaagttccatcaaggcgctctattagtagtagcaattccagaacatcagaggggggcgtataacactactactagtccagggtttactgacatcatgaaaggtgaagaaggaggaacattcagtcacccatacgtccttgacgatgggacatcactagcctgtgcaacaatatttccacatcaatggataaatttgagaactaacaattcagcaacaatagttcttccctggatgaatgctgctccaatggacttcccactcaggcacaatcagtggacgctagcaataataccagtagtaccgtt------gggtacgcgcacagtgtcaagtatggttccaataacagtttcaattgctccaatgtgttgtgagttcaatggactcaggcatgccatcacgcaaggtgttccaacataccttctaccaggctcgggacaatttctaactactgatgaccatagctctgcgccggttcttccgtgttttaacccgactccagaaatgcacattccagggcaagtccgcaacatgttagaagtggttcaagtggagtcaatgatggagattaacaacacagaaaatgcagttggcatgcagcgtctcaaagttgacatatcagtattaacagacgttgatcaactgttattcaacattccactggacatacaattagatggaccacttagaaacactttagtaggaaacatatctagatattatactcattggtctggatctctagaaatgacatttatgttttgtgggagcttcatggcaacaggaaaattaattctatgttacactcctccaggcgggtcatgtccaacaaccagagagactgccatgctaggtacacatattgtttgggattttgggttgcaatctagtgtcaccttggtaataccttggattagtggatctcactacaggatgttcaacaatgacgctaagtcaactaatgccaacgttggctatgttacctgttttatgcaaactaatctaatagtccccagtgaatcctctaacacatgttccttaatagggttcgtagcagcaaaagatgacttttcccttaggttaatgagagatagccctgacattaggcaattagaccacttagatgcggcagaggcagcctaccagatcgagagcatcatcaaaacagcaactgacactgtaaaaagcgagattaacgccgaacttggtgtggtccctagcttaaatgcagttgaaacgggcgcaagttccaacaccgaaccagaggaagccatacaaactcgcacagtgataaatcagcatggtgtgtctgagacattggtggagaattttcttagtagggcagccttagtatcaaagagaagtttcgagtacaaaaatcacgcctcatctgaggcacaaacagacaaaaactttttcaaatggacgattaataccaagtcctttgttcagttaaggagaaagctggaattgttcacataccttagatttgatgctgaagtcaccatactcacaactgtggcagta---agtagcagtaacagtacatacacgggccttcctgacttgacacttcaagcaatgttcgtacccactggtgctcttactccagaaaaacaggattcattccattggcagtcagctagtaatgctagcgtgttcttcaaaatttctgatcccccagccagaatgactataccttttatgtgtattaactcagcatattcagttttttatgatggctttgctggatttgagaaa------agtggtctgtatggaataaatccagctgacaccatcggcaacttatgcgtcagaatagtgaatgagcaccagccaattggttttacagtaacagtcagggtttacatgaagcctaaacacataaaagcatgggcaccgcgaccaccacgaactctgccgtacatgagcattgcaaatgcaaactacaggggtaaagaaagagcaccaaatgcactcaatgccataattggtaatagagatagtgtcaagaccatgcctcacaata------tagtgaccactggcccaggttttggaggggtctttgtagggtctttcaaaataattaactatcacttagctaccacagaagagaggcagtctgctacttatgtagactggcaatcagatgttctggttactcccattgctgctcatggaagacaccagatagcaagatgcaagtgtaatacaggggtttattattgtagacacaaggatagaagttacccagtttgttttgaaggcccagggattcaatggattgaacagaatgaatattacccagcaaggtaccagactaatgtacttctggcagctggtcctgcagaagcaggggactgtggcggtttactagtctgtccacatggggtaattggtcttcttacagcaggagggggtggaattgtagccttcactgacatcaggaatttactatggttagacactgatgctatggaacaaggcattactgattatattcaaaatctcggcaatgcctttggagcaggatttacagaaacaatctctaacaaagctaaggaggtgcaagatatgctaattggagagagctcactactagaaaaattgttaaaagctctaatcaaaattatatcagcactagtgattgtaattagaaattcagaggacttagttacagtcacagccacattagcattgctgggatgccatgattcaccatggagctacttaaaacaaaaagtttgttcatatttaggtattccttatgtacctagacagagtgaatcatggcttaagaagttcacagaagctcgcaatgctctcagaggtttagattggttgtcacaaaagatagataaattcatcaactggcttaaaaacaaaatattaccagaagctagggagaaatatgaatttgtgcaaagactcaaacagttaccagtgatagaaagccaagttagcactattgagcatagctgcccaacaacagaacaacaacaagccttattcaataatgtccaatattattcacactactgtagaaagtatgcaccactttatgcagtggaggcaaagagagtgacagctcttgaaaagaaaataaataactacatccagttcaagtccaaatctcgcattgaaccggtttgtttaataatacatggctctccaggaactggcaaatcagtggcctcaaatttgattgctagggctatcacagaaaagttaggaggggatgtttattccctacccccagacccaaaatattttgatggatataaacagcaaacagtggtccttatggacgatttaatgcaaaatccagacgggaatgacatatctatgttctgccaaatggtctctactgtggattttatacctccaatggctagtttggaagaaaaaggaactctgtacaccagtccctttttgatagccactacaaatgctggttcaatacatgcaccaaccgtctcagactccaaggctttatcacgtagattcaaatttgatgtggacattgaagtcacagattcgtacaaagactcaaataaattggacatgtccagagcagtagagatgtgtaaaccagatgactgtgcccccaccaattataaaagatgctgtccgctgatttgtggaaaggccattcaattcagagatcgtagaactaatgcaagatccactatagatatgctagtaactgatatcataaaagagtatagaaccaggagtagtacacaggacaagctggaggctctgttccagggacctccacagtttaaagaggttaaaatttcagtcactccagacacgccagctcctgatgccataaatgatcttctcagatcagtggactctcaagaagttagggactattgccaaaagaaagggtggattgtaatacacccatcaaatgaactactcgtagaaaaacatattagtagggcttttatcactctacaagctattgctacctttgtatcaatagccggtgtagtttatgttatatataaactttttgctggcattcaaggtccatatacaggaattcccaatcctaaacccaaagtaccctctcttagaacagccaaggtgcaagggccagggtttgatttcgcacaagccataatgaagaaaaatactgtcattgccaggactgaaaagggtgagtttaccatgttaggcatatatgatagagtagcagtcatccccacacatgcatctgttggagaaaccatttacatcaacgatgtagagaccaaagttttggatgcgtgtgcactcagagacttgaccgatacaaacttggagattaccatagtcaaaatggaccgcaaccaaaagtttagagatatcaggcactttctgcccagatatgaggatgattacaatgacgctgtgcttagcgtacatacatcaaaatttccaaacatgtatattccagttggacaagtcaccaattatggcttcttgaacctaggcggtacaccaacacaccgcattttaatgtacaactttccaacaagagctggtcagtgtggtggtgtggtgacaaccacaggcaaggtgatagggatacatgtaggtgggaatggagctcaaggatttgcagcaatgctactccactcttactttactgatacacaaggtgaaatagttagcagtgagaagagtggagtgtgtattaacgcaccagcaaagactaaacttcaacccagtgttttccatcaagtttttgaaggttcaaaggagccagcagttctcaactcaaaagattctaggcttaaaacagattttgaggaagccatcttctcaaaatatacaggcaacaaaattatgttgatggatgagtacatggaagaagcagtagatcattatgtagggtgtctagaaccattagatattagtatagatcccataccccttgaaagtgccatgtatggaatggatggtcttgaagcattagacctgaccaccagtgcaggattcccttacttactgcaggggaagaagaaaagggatatattcaacagacaaaccagggatactactgaaatgacaaggatgttggagaaatatggagttgatttgccttttgtaacttttgtaaaagatgaacttagatcaagagaaaaagttgaaaaaggaaaatcacgcttaatcgaggccagttccttgaatgactcagttgctatgagggttgctttcggaaatctttacgccacatttcataacaatccaggtacagcaactggtagtgcagttggttgtgatccagatgtattttggtcaaaaatccctattttattaaatggagaaatctttgcttttgattacactggttatgatgctagtttgtcaccagtatggtttgcctgtttaaagaaagttctaattaaattgggttatacccaccaaacatctttcatagattatctgtgtcattcggtacatttgtataaggac-agaaaatatatagtcaatggtggaatgccctctggttcttcaggcaccagcatattcaatactatgatcaataatataatcataagaactttgttaattagggtttataaaggtatagacttagaccagttcaagatgatagcatatggagatgatgttattgctagctacccacacaagattgatccaggtttactagcagaagcaggcaaacattatggattgataatgacaccagcagataaaggaaccagctttgttgacaccaattgggaaaatgtaactttcctgaaaagatatttcagagcagatgatcaatatccctttcttatacatccagtaatgccaatgaaggagatacacgagtctattagatggactaaagatcccagaaatacacaggaccatgttaggtctttgtgttatctcgcatggcacaatggagaggaggcttacaatgaattttgtagaaaaattagaagtgtgcccgtgggaagggcgttgacactacctgcatactctagtcttagacgaaaatggttagattcgttttagataactctaattga-aacccaagttgtagttactt----------------tcatttagaggtaaattttggtc-acttggggac------------------------------------------------------------------------------------------------------------------------------
>JX101846.1_Human_enterovirus_68_strain_NYC403_from_USA_complete_genome
-ttaaaaca-gctttggggttgttcccaccccaagggcccacgtggcggctagtactctggtatttcggtacctttg-tacgcctg--ttttatctcccttcccaatgtaacttagaagttttcaaatcgaagctcagtaggtgg-ggcgcaaaccagcgctttcatgagcaagcacttctgtttccccggtgcggttgtatagactgtttccacggttgaaaacaacttatccgttatccgctatagtacttcgagaaacctagtatcacctttggattgttgatgcgttgcgctcagcacactaaccc-gtgtgtagcttgggctgatgagtctggacgtaccccactggtgacagtggtccaggctgcgttggcggcctactcatggt-gaaaaccatgagacgctagacatgaacaaggtgtgaagagtctattgagctactatagagtcctccggcccctgaatgcggctaatcttaaccatggagcaagtgctcacaagccagtgagttgcttgtcgtaacgcgcaagtccgtggcggaaccgactactttgggtgtccgtgtttcac-tttttaccttta----tgactgcttatggtgacaatttaatattgttaccatttagcttgtcagattaatcgcgt---gaaatcctaaa-------tcttatttatcaatttgtatttggatagcttcatttgaaaat------------------------tctaaat------ccattcataaagatgggagctcaagttactagacagcaaactggaacccacgagaatgccaacattgctacaaatggatctcatatcacatacaatcagataaacttttacaaggatagttatgcagcttcagctagcaaacaagatttttcacaggacccgtcaaaatttactgaaccagtggtagaaggcttaaaagcaggggccccagttttgaaatcccctagtgctgaggcatgtggctacagtgatagagtattacaacttaaattaggtaactcagctattgtcactcaggaggcagcaaattactgttgtgcttatggtgaatggcccaattatttaccagatcatgaggcagtagccattgataaacccacacaaccagaaaccgctacagatagattttataccttgaaatcagtcaaatgggaaaccgaaagcacagggtggtggtggaaactacccgatgcactaaataatatgggcatgtttggacagaatgtgcagtatcactatctatacagatctggtttcttaattcatgtgcagtgtaacgccacaaaattccaccagggcgccctactagtagtagcaattccagaacatcagaggggggcgtataacactaatactagtccagggtttactgacatcatgaaaggtgaagaaggaggaacattcagtcacccatatgtccttgacgatgggacatcactagcctgtgcaacaatatttccacatcaatggataaatttgagaactaacaattcagcaacaatagttcttccctggatgaatgctgctccaatggacttcccacttaggcacaatcagtggacgctagcaataataccagtagtaccgtt------gggtacgcgcacagtgtcaagtatggttccaataacagtctcaattgctccaatgtgttgtgagttcaatggactcaggcatgccatcgcgcaaggtgttccaacataccttctaccaggctcgggacaatttctaactactgatgaccatagctctgcgccggttcttccgtgttttaacccgaccccagaaatgcacatcccagggcaagtccgcaacatgctagaagtggttcaagtggagtcaatgatggagattaacaacacagaaaatgcagttggcatgcagcgtctcaaagttgacatatcagtattaacagacgttgatcaactgttattcaacatttcactggacatacaattagatggaccacttagaaacactctagtaggaaacatatctatatattatactcattggtctggatctctagaaatgacatttatgttatgtgggagcttcatggcaacaggaaaattaattttatgttacactcctccaggcgggtcatgcccaacaaccagagagactgccatgctaggtacacatattgtttgggattttggattgcaatccagtgttaccttggtaataccttggattagtggatcccactacaggatgtttaacaatgatgctaagtcaaccaatgccaacgttggttatgttacctgttttatgcaaactaatctaatagtccccagtgaatcctctaacacatgttccttaatagggttcgtagcagcaaaagatgacttttcccttaggttaatgagagatagccctgacattgggcaattagaccacttagatgcggcagaggcagcctaccagatcgagagcatcatcaaaacagcaactgacactgtaaaaagcgagattaacgccgaacttggtgtggtccctagcttaaatgcagttgaaacgggcgcaagttctaacaccgaaccagaggaagccatacaaactcgcacagcgataaatcagcatggtgtgtctgagacattagtggagaattttcttagtagggcagccttagtgtcaaagagaagtttcgagtacaaaaatcacgcctcatctgaggcacaaacagacaagaactttttcaaatggacgattaataccaagtcctttgtccagttaaggagaaagctggaattgttcacataccttagatttgatgctgaagtcaccatactcacaactgtggcagta---agtagcagtaacagtacatacacgggccttcctgacttgacacttcaagcaatgttcgtacccactggtgctcttactccagaaaaacaggattcattccattggcagtcagctagtaatgctagcgtgttcttcaaaatttctgaccccccagccagaatgactataccttttatgtgtattaactcagcatattcagttttttatgatggctttgctggatttgagaaa------aatggtctgtatggaataaatccagctgacaccatcggcaacttatgcgttagaatagtgaatgagcaccagccaattggttttacagtaaccgtcagggtttacatgaagcctaaacacataaaagcatgggcaccgcgaccaccacgaactctgccgtacatgagcattgcaaatgcaaactacaggggtaaagaaagagcaccaaatgcactcaatgccataattggtaatagagatagtgtcaagaccatgcctcacaata------tagtgaccactggcccaggctttggtggggtctttgtagggtctttcaaaataattaactatcacttagctaccacagaagagaggcagtctgctatttatgtagactggcaatcagatgttctggttactcccattgctgctcatggaagacaccagatagcaagatgcaagtgtaatacaggggtttattattgtagacacaaagataaaagttacccagtttgttttgaaggcccagggattcaatggattgaacagaatgaatattacccagcaaggtaccagactaatgtacttctggcagctggtcctgcagaagcaggggattgtggcggtttactagtctgtccacatggggtaattggtcttcttacagcaggagggggtggaattgtagctttcactgacatcaggaatttactatggttagacactgatgctatggaacaaggcattactgattatattcaaaatctcggcaatgcctttggagcaggatttacagaaacaatctctaacaaagctaaggaggtgcaagatatgctaattggagagagctcactattagaaaaattgttgaaagctctaatcaaaattatatcagcactagtgattgtaattagaaattcagaggacttggttacagtcacagccacattagcattgctgggatgccatgattcaccatggagctacttgaaacaaaaagtttgttcatatttaggtattccttatgtacctagacagagtgaatcatggcttaagaagttcacagaagcatgcaatgctctcagaggtttagattggttgtcacaaaagatagataaattcatcaactggcttaaaaacaaaatattaccagaagctagggagaaatatgaatttgtgcaaagactcaaacagttgccagtgatagaaagccaagttagcactattgagcatagctgcccaacaacagaacaacaacaagccttattcaataatgtccaatattattcacactactgtagaaagtatgcaccactttacgcagtggaggcaaagagagtgacagctcttgaaaagaaaataaataactacatccagttcaagtccaaatctcgcattgaaccggtttgtttaataatacatggctctccaggaactggcaaatcagtggcctcaaatttgattgccagggctatcacagaaaagttaggaggggatgtttattccctacccccagatccaaaatattttgatggatataaacagcaaacagtggtccttatggatgatttaatgcaaaatccagatgggaatgacatatctatgttctgccaaatggtctctactgtggactttatacctccaatggctagtttggaagaaaaaggaactctatacaccagtccatttttgatagccactactaatgctggctcaatacatgcaccaactgtctcagactccaaggctttatcacgcagattcaaatttgatgtggacattgaagtcacagattcatacaaagactcaaataaattggacatgtccagagcagtagagatgtgtaaaccagatgactgtgcccccaccaattataaaagatgctgtccgctgatttgtggaaaggccattcaattcagagatcgtagaactaatgcaagatccactatagatatgctagtaactgatatcataaaggagtatagaaccaggaacagtacacaggacaagctggaggctctgttccagggacctccacagttcaaagaggttaaaatttcagtcactccagacacgccagctcctgatgccataaatgatcttctcagatcagtggactctcaagaagttagagattattgccaaaagaaagggtggattgtaatacacccatcaaatgaactacttgtagaaaaacatattagtagggcttttatcactctacaagctattgctacttttgtatcaatagccggtgtagtttatgttatatataaactttttgctggcattcaaggtccatatacaggaattcccaatcctaaacccaaagtaccctctcttagaacagccaaggtgcaagggccagggtttgattttgcacaagccataatgaagaaaaataccgtcattgccaggactgaaaagggtgagtttaccatgttaggtatatatgatagagtagcagtcatccccacacatgcatctgttggagaaaccatttacatcaacgatgtagagactaaagttttggatgcgtgtgcactcagagacttgaccgacacaaacttagagattaccatagtcaaaatggaccgcaaccaaaagtttagagatatcaggcactttctgcccagatatgaggatgattacaatgatgctgtgcttagcgtacacacatcaaaatttccaaacatgtatattccagttggacaagtcaccaattatggcttcttgaacctaggcggtacaccaacacaccgcattttaatgtacaactttccaacacgagctggtcagtgtggtggtgtggtgacaaccacaggtaaggtgatagggatacatgtaggtggaaatggagctcaagggtttgcagcaatgctactccactcttactttactgatacacaaggtgaaatagttagcaatgagaagagtggagtgtgtattaacgcaccagcaaagactaaacttcaacccagtgttttccatcaagtttttgaaggttcaaaggagccagcagttctcaactcaaaagatcctagactcaaaacagattttgaggaagccatcttctcaaaatatacaggtaacaaaattatgttgatggatgagtacatggaagaagcagtggatcattatgtagggtgtctagaaccattagatattagtatagatcccataccccttgaaagtgccatgtatggaatggatggtcttgaagcgttagacctgaccaccagtgcaggattcccttacttactgcaggggaagaagaaaagggatatatttaatagacaaaccagggatactactgaaatgacaaggatgttagaaaaatatggagttgatttaccttttgtaacttttgtaaaagatgaacttagatcaagagaaaaagttgagaaaggaaaatcacgcttaatcgaggccagttccttgaatgactcagttgctatgagggttgctttcggaaatctttacgccacatttcataacaatccaggtacagcaactggtagtgcagttggttgtgatccagatgtattttggtcaaaaatccctattttattaaatggagaaatctttgcttttgattacactggttatgatgctagtttgtcaccagtatggtttgcctgtttaaagaaagttctaattaaattgggttatacccaccaaacatctttcatagattatctgtgtcattcggtacatttgtataaggac-agaaaatatatagtcaatggtggaatgccctctggttcttcaggcaccagcatattcaatactatgatcaataatataatcataagaactttgttaattagggtttataaaggcatagacttagaccagttcaagatgatagcatatggagatgatgttattgctagctacccacacaagattgatccaggtttactagcagaagcaggcaaacattatggattgataatgacaccagcagataaaggaaccagctttgttgacaccaattgggaaaatgtaactttcctgaaaagatatttcagagcagatgatcaatatccctttcttatacatccagtaatgccaatgaaggagatacacgagtctattagatggactaaagatcccagaaacacacaggaccatgttaggtctttgtgttatctcgcatggcacaatggagaggaggcttacaatgaattttgtagaaaaattagaagtgtgcccgtgggaagggcgttgacactacctgcatactctagtcttagacgaaaatggttagattcgttttagacaactctaattga-aacccaagttgtagttactt----------------tcatttagaggtaaattttggtc-acttggggacc-----------------------------------------------------------------------------------------------------------------------------
>KF726085.1_Enterovirus_D68_isolate_BCH895A_complete_genome
-ttaaaaca-gccttggggttgttcccaccccaagggcccacgtggcggctagtactctggtatttcggtacctttg-tacgcctg--ttttatctccctccccaatgtaacttagaagttttcaaatcaaagctcaataggtgg-agcgcaaaccagcgttttcatgagcaagcactcctgtttccccggtgcgattgtatagactgttcccacggttgaaaacaatctatccgttatccgctatagtacttcgagaaacctagtatcacctttggattgttgatgcgttgcgctcagcacactaaccc-gtgtgtagcttgggtcgatgagtctggacataccccactggtgacagtggtccaggctgcgttggcggcctactcatggt-gaaaaccatgagacgctaaacatgaacaaggtgtgaagagtctattgagctactatagagtcctccggcccctgaatgcggctaatcttaaccatggagcaagtgctcacaaaccagtgagttgcttgtcgtaatgcgcaagtccgtggcggaaccgactactttgggtgtccgtgtttcac-tttttactttta----tgactgcttatggtgacaatttgatattgttaccatttagcttgtcaaattaatcacac---aaagccttaaa-------tcttatctatcaatttgcatttggatagcttcattttgaaga-----------------------ttctaaac------ctgttcacaaagatgggggctcaagttactagacaacaaaccggaacccacgagaatgccaacattgccacaaatggatctcatatcacatacaatcagataaatttttacaaggatagttatgcagcttcagctagcaaacaagatttttcacaggatccgtcaaaatttaccgaaccagtggtggaaggtttaaaagcaggggctccagttttgaaatcccctagtgctgaggcgtgtggctacagtgatagagtattacaactcaaattaggcaattcagctattgtcactcaggaagcagcaaactattgttgcgcttatggtgaatggcccaattatttaccagatcatgaggcagtagctattgataaacccacgcaaccagaaactgctacggacaggttctataccttgaaatcagtcaaatgggaaactgaaagcacaggatggtggtggaaactacccgatgcactaaataacataggcatgtttggacagaatgtacagcatcactacctatatagatctggtttcttaattcatgtgcagtgtaacgccacaaaattccatcaaggcgccctattagtggtagcaatcccagaacatcagaggggagcgtataacaccaatactagtccagagtttgctgacatcatgaaaggtgaagaaggaggaacattcagtcacccatatgtccttgacgatgggacatcactagcctgtgcaacaatatttccacatcaatggataaatctgaggactaacaattcagcaacaatagttcttccctggatgaatgctgctccaatggacttcccactcagacacaatcagtggacactagcaataataccagtagtaccact------aggtacgcgtacagtgtcaagtatggttccaataacagtttcaattgctccaatgtgttgtgagtttaatggactcaggcatgccatcactcaaggcgttccaacgtaccttctaccaggctcaggacaatttctaactactgatgatcatagctctgcgccagttctcccgtgtttcaacccaactccagaaatgcacattccagggcaagtccgcaacatgctagaagtggttcaagtggagtcaatgatggagattaacaatacagagagtgcggttggcatgcagcgtctcaaagttgatatatcagtattaacagacgttgatcaattgttattcaacattccactggacatacaattagatgggccacttagaaacactctagtaggaaacatatccagatattatactcattggtctggatctctagaaatgacatttatgttttgtgggagcttcatggcaacagggaaattaatcctgtgctacactcctccaggcgggtcatgcccaacaaccagagagactgccatgttaggtacacatgttgtttgggattttggattacaatccagtgttaccttggtaataccttggatcagtggatcccactacaggatgttcaacaatgatgctaagtcaaccaatgccaacgttggctatgttacctgttttatgcaaaccaatctgatagtccccagtgagtcttctaacacatgttccttaatagggttcgtggcagcaaaagatgacttttccctcaggttaatgagagatagccctgacattcgacaactagagcatttagatgcagcagaggcagcctaccagattgagagtattatcaaaacagcaactgacaccgtgaagagtgaaattaacgccgaacttggcgtggtccccagcttaaatgcagttgaaacaggtgcaagttctaacactgaaccagaggaagccatacaaactcgcacggtgataaatcagcatggtgtatctgagacattagtagagaatttccttagtagggcagccttagtatcaaagagaagtttcgaatacaaaaatcacacctcatctgaagcacgaacagacaagaactttttcaaatggacaattaataccaagtcctttgtccagttgaggagaaagctggaattgttcacatacctcagatttgatgctgaaattaccatactcacgactgtggcagta---ggtagcaataacagtacatacatgggccttcctgacttgacacttcaagtaatgttcgtacctactggtgcccttactccagaaaaacaggattcattccattggcagtcaggtagtaatgctagtgtattctttaaagtttctgaccctccagccagaatgactataccttttatgtgtattaactcagcatactcagttttttatgatggttttgctggatttgagaaa------aatggtctctatggaataaatccagctgataccatcggcaatttatgtgtcagaatagtgaatgaacaccagccaattggtttcacagtaaccgtcagggtttacatgaaacctaaacacataaaagcgtgggcaccgcgaccaccacgaactctgccatatatgagcattgcaaatgcaaactacaggggtaaagaaagagcaccaaatgcgctcaatgccataattggcaatagagagagtgtcaaaaccatgcctcatgatatcaggttagtgaccaatggcccgggcttcggaggggtctttgtagggtctttcaaaataattaactaccacttagctaccacagaagagagacagtcagctatctatgtagactggcaatcagacattctggttactcccattgctgcccatggaagacaccaaatagcaagatgcaagtgtaatacaggggtttattattgcagacacagagatagaagttacccaatttgttttgaaggcccagggattcaatggattgaacaaaatgaatattacccagcaaggtaccagactaatgtacttctggcagctggtcctgcagaagcaggagattgtggcggtttactagtctgtccacatggggtaattggtcttctcacagcagggggggatggaattgtagctttcactgatatcaggaatctattatggctagacactgatgctatggaacaaggcattaccgattatattcaaaatcttggcaatgcctttggagcagggtttacagaaacaatctctaacaaagccaaggaagtgcaagatatgctaattggagagagttcactattagaaaaattattaaaagctctaatcaaaattatatcagcattagtgattgtaattagaaattcagaagacttagttacagtcacagccacattagcattgctaggatgccatgattcaccatggagctacttgaaacaaaaagtgtgttcatatttaggtatcccttacgtacctagacagagtgaatcatggcttaagaagttcactgaagcatgcaatgctctcagaggcttagattggttgtcacaaaagatagataaattcatcaactggcttaaaaacaaaatattaccagaggctagggagaaatatgaatttgtgcaaagactcaaacagttaccggtgatagaaaaccaagttagcactattgagcatagctgcccaacaacagaacaacaacaggccttgtttaataatgtccaatattactcacattactgtagaaagtatgcaccactttacgcagtagaggcaaagagagtgacagctcttgaaaagaaaataaataactacatccagttcaagtccaaatctcgcattgaaccggtttgtttaataatacatggctctccaggaactggcaaatcagtagcttcaaacttgattgccagggctatcacagaaaagttaggaggagatgtttactccctacccccagacccaaaatattttgatgggtataaacagcaaacagtggtccttatggatgatttaatgcaaaatccagatgggaatgatatatctatgttctgccaaatggtctctactgtggactttatacctccaatggctagtttagaagaaaaaggaactctatacaccagtccatttttgatagctaccaccaatgctggctcaatacatgcaccaactgtctcagactccaaagctttgtcacgcagattcaaattcgatgtggacattgaagtcacagattcatacaaagactcaaataaattagacatgtcaaaagcagtagaaatgtgtaaaccagatgactgtgctcccactaattataagagatgctgtccgttgatttgtggaaaggccattcaatttagagatcgtagaactaatgcaaggtccaatatagatatgctagtaactgatatcattaaggagtatagaattaggaacagtacacaagataaactggaggctctgttccagggacctccacagtttaaagagatcaaaatttcaattactccagacacaccagctcctgatgccataaatgatcttctcaggtcagtagattctcaagaagttagggattattgccaaaagaaagggtggattgtaatacacccatcaaatgaactacttgtggaaaaacatataagcagagcttttatcactctacaagccatcgctacctttgtatcaatagctggtgtggtttatgttatatataaactttttgctggtatccaaggcccttatacaggaattcccaatcctaaacccaaagtaccctctcttagaacggctaaggtgcaagggccagggtttgattttgcacaagccataatgaagaaaaacaccgtcattgccaggactgaaaagggtgagttcaccatgttgggcatacatgatagagtggcagttatccccacacatgcatctgttggagaaaccatttacatcaacgatgtagagactagagttttggatgcgtgtgctctcagagacttgaccgacacaaacttagagattaccatagtcaaactggatcgcaaccaaaagtttagagatatcagacattttctgcccagatacgaggatgattataatgacgctgtgcttagcgtgcatacatcaaaattcccaaatatgtatatcccagttgggcaagtcaccaattatggcttcctaaacctaggcggtacaccaacacaccgcattttgatgtataactttccaacaagagctggtcagtgtggtggtgtagtgacaaccacgggtaaggtgatagggatacatgtaggtggaaatggagctcaagggtttgcggcaatgctactccactcttactttactgatacacaaggtgaaatagttagcaatgagaaaagtggagtgtgtattaacgcaccagcaaaaactaaactccaacccagtgtcttccatcaagtttttgaaggttcaaaagaaccagcagttctcaattcaaaagatcctaggcttaagacagattttgaggaagccatcttctcaaaatatacaggtaacaaaatcatgttgatggatgagtacatggaagaagcagtggatcattatgtgggatgtttagaaccattagatattagtatagatcctataccccttgaaagtgccatgtatgggatggatggtctcgaagcattagacctaaccaccagtgcaggattcccttacttgctgcagggaaagaagaaaagggatatattcaatagacaaaccagggacactactgaaatgacaaggatgttagaaaaatatggagttgatctaccttttgtaacttttgtaaaagatgaacttagatcaagagaaaaagttgaaaaaggaaagtcacgtttaattgaagccagttccttgaatgattcagttgctatgagggttgcttttggaaatctttacgctacatttcatagcaacccaggcacagcaactggtagtgcagttggttgtgatccagatatattttggtcaaaaatccctgttttattggatggagaaatctttgcttttgattacactggctatgatgctagcttgtcaccagtatggtttgcctgtttaaagaaagttctaattaaattaggttacacccatcaaacatctttcatagattatctgtgccattcggtacatttgtataaagac-agaaaatatatagtcaatggtggaatgccctctggttcttcaggcaccagcatattcaacacaatgatcaataatataatcataagaactttgttaatcagggtttataaaggcatagacttagaccagttcaagatgatagcatatggagatgatgttattgctagttacccacacaagattgatccaggtttactagcagaagcaggcaaacattatggattagtaatgacaccagcagacaaaggaaccagctttgttgacactaattgggagaatgttactttcctgaaaagacactttagagcagatgatcaatatccctttcttatacatccagtaatgccaatgaaggagatacatgaatccattagatggactaaagaccccagaaatacacaggaccatgttaggtctttgtgttatctcgcatggcataacggagaggaggcttacaatgaattttgtagaaaaattagaagtgtgcccgtgggaagggcattgacactacctgcatactctagtcttagacgaaaatggttagattcgttctagacaactctaattga-aacccaagttatagttactt----------------tcgcttagaggtaaattttggtc-acttggggacc-----------------------------------------------------------------------------------------------------------------------------
>KM851225.1_Enterovirus_D68_strain_US/MO/14-18947_partial_genome
---aaaaca-gccttggggttgttcccactccaagggcccacgtggcggctagtactctggtacttcggtacctttg-tacgcctg--ttttatctcccttcccaatgtaacttagaagttcttaaatcaatgctcaataggtgg-ggcgcaaaccagcgctctcatgagcaagcactcctgtctccccggtgaggttgtataaactgttcccacggttgaaaacaacctatccgttatccgctatagtacttcgagaaacctagtaccacctttggattgttgacgcgttgcgctcagcacactaaccc-gtgtgtagcttgggtcgatgagtctggacatacctcactggcgacagtggtccaggctgcgttggcggcctactcatggt-gaaagccatgagacgctagacatgaacaaggtgtgaagagtctattgagctactatagagtcctccggcccctgaatgcggctaatcctaaccatggagcaagtgctcacaggccagtgagttgcttgtcgtaatgcgcaagtccgtggcggaaccgactactttgggtgtccgtgtttcac-tttttactttta----tgactgcttatggtgacaatttgatattgttaccatttagcttgtcaaatcaattgcaa---aagatcctaaa-------tcttatttatcaacttgcatcttgataactttaatttgaaaa------------------------ttt-----------------taacaatgggagctcaggttactagacaacaaactggcactcatgaaaatgccaacattgccacaaatggatctcatatcacatacaatcagataaacttttacaaggatagctatgcggcttcagccagcaagcaggatttttcacaggacccatcaaaattcactgaaccagtagtggaaggtttaaaagcaggggcgccagttttgaaatctcctagtgctgaggcatgtggctacagtgatagagtattacagctcaaattaggaaattcagctattgtcacccaggaagcagcgaactactgctgcgcttatggtgaatggcccaattacttaccagaccatgaagcagtagccattgataaacctacacaaccagaaactgctacagatagattctacactttgaaatcagtcaaatgggaaactggaagcacaggatggtggtggaaactacccgatgcactgaataatataggcatgtttggacagaatgtgcagcatcactacctatatagatctggtttcttgattcatgtgcagtgtaatgccacaaaattccatcaaggtgccttattagtggtagcaattccagaacatcagaggggagcgcacaacaccaacactagcccagggtttgatgatataatgaaaggtgaagaaggagggaccttcaatcatccatatgtccttgatgatggaacatcattggcttgtgcgacgatatttccacatcagtggataaatctgagaaccaacaattcagcaacaattgttcttccctggatgaatgctgctccaatggatttcccacttagacataatcagtggacgctagcaataataccagtggtgccatt------aggcacgcgtacaacatcaagtatggtcccaataacagtttcaatcgctccaatgtgttgtgagtttaatggacttagacacgccattactcaaggtgtcccaacataccttttaccaggctcgggacaattcctaacaactgatgatcatagctctgcaccagctctcccgtgtttcaacccaactccagaaatgcatatcccagggcaggtccgtaacatgctagaagtggtccaagtggaatcaatgatggagattaataacacagaaagtgcagttggcatggagcgtcttaaggttgatatatcagcattgacagatgtcgatcaattgttattcaacattccactggacatacagttggatgggccacttagaaacactttagtaggaaacatatctagatattacactcattggtctggatccctagaaatgacgtttatgttttgtggcagcttcatggcagcgggaaaattaatcctgtgctatactcctccaggtggatcatgcccgacaaccagagagaccgccatgttaggtacacatattgtttgggattttggattacaatctagtgtaaccctgataataccttggattagtggatcccactacaggatgtttaataatgatgctaagtcaactaatgccaacgttggctatgtcacttgttttatgcagaccaatctgatagtccctagtgaatcctctgacacgtgttccttgatagggttcatagcagcaaaagatgatttctccctcagattaatgagagacagccctgacattggacaactagaccatttacatgcagcagaggcagcctaccagatcgagagcatcatcaaaacagcgaccgacactgtgaaaagtgagattaatgctgaacttggtgtggtccctagcttaaatgcagttgaaacaggtgcaacttctaacactgaaccagaagaagccatacaaactcgcacagtgataaatcagcacggtgtatccgagactctagtggagaattttctcagtagagcagctttggtatcaaagagaagttttgaatacaaagatcatacttcgtctacagcacgagcagacaagaactttttcaaatggacaattaacaccagatcctttgtacagttaagaagaaaattagaattattcacataccttagatttgatgctgagatcactatactcacaactgtagcagtgaatggtagtggtaataatacatacgtgggtcttcctgacttgacacttcaagcaatgtttgtacccactggtgctcttaccccagaaaagcaggactcattccactggcagtcaggcagtaatgctagtgtattctttaaaatctccgaccccccagccagaataaccataccttttatgtgcattaactcagcatactcagttttttatgatggctttgccggatttgagaaa------aacggtctgtatggaataaatccagctgacactattggtaacttatgtgttagaatagtgaatgaacaccaaccagttggtttcacagtgaccgttagggtttacatgaagcctaaacacataaaagcatgggcaccacgaccaccacgaactctgccatatatgagtattgcaaatgcaaattacaaaggtaaagaaagagcaccaaatgcgctcagtgctataattggcaatagagacagtgtcaaaaccatgcctcataata------tagtgaacactggtccaggcttcggaggagtttttgtagggtcttttaaaataatcaactatcacttggccactacagaagagagacagtcagctatctatgtggattggcaatcagacgtcttggttacccccattgctgctcatggaaggcaccaaatagcaagatgcaagtgcaacacaggggtttactattgtaggcacaaaaacagaagttacccgatttgctttgaaggcccagggattcaatggattgaacaaaatgaatattacccagcaaggtaccagaccaatgtacttttggcagttggtcctgcggaagcaggagattgcggtggtttactagtttgtccacatggggtaatcggtcttcttacagcaggagggggtggaattgtagctttcactgatatcaggaatttgctatggttagatactgatgctatggaacaaggcattactgattatattcaaaatcttggtaatgcctttggagcaggatttacagaaacaatctctaataaagccaaggaagtgcaagatatgctaattggagagagttcactattagaaaaattgttaaaagctctaatcaaaatcatatcagcattagtaattgtaatcagaaactcagaagatttagtcacagtcacagccacactagcattgttgggatgccatgattcaccatggagctacttgaaacagaaggtatgttcatacttaggtattccttatgtacctagacagggtgaatcgtggcttaagaaattcacagaggcatgcaatgctcttagaggtctggattggctatcgcaaaagatagataaattcatcaactggcttaaaaccaaaatattaccagaagctagggagaaatatgaatttgtgcaaaggctcaaacagttaccggtgatagaaaaccaagttagtacaatcgagcatagctgcccaacaacagaacaacaacaagccttattcaacaacgtccaatactattcacactactgtagaaagtacgcaccactttacgcagtggaagcaaagagggtagtagctcttgaaaagaaaataaacaactacatccagttcaagtccaaatctcgcattgaaccggtttgtttaataatacatggctctccaggaactggcaagtcagtggcttcaaatttaattgccagggctatcacagagaaattgggaggggacatttattccttgcctccagaccctaaatattttgatggatacaaacagcaaacagtggtcctcatggatgatttaatgcaaaatccagatgggaatgacatatctatgttctgccaaatggtctccactgtagatttcatacccccaatggctagtttggaggaaaaaggaactctatacaccagtccatttttaatagctactaccaatgctggctcaatacatgcaccaactgtatcagactcaaaggctttgtcacgcagatttaaatttgacgtggacattgaagtcacagattcatacaaggactcaaataaattggatatgtcaagggcagtcgagatgtgcaaaccagacggctgtgcccccacgaattacaaaagatgctgcccattgatctgtggaaaggctatccaattcagagatcgcagaactaatgcaagatccactattgatatgctagtaactgatattataaaggaatatagaaccagaaacagtacacaggataagctggaagctctgtttcaggggcctccacagtttaaagagatcaaaatttcagtcaccccagatacaccagctcctgatgctataaatgaccttcttaggtcagtggattctcaagaagttagggattattgccaaaagaaaggatggattgtagtacacccatcaaatgagctaatagtagaaaaacacattagtagagcttttattactctacaagccattgccacctttgtatcaatagctggtgtagtttatgttatatacaaactttttgctggcattcagggtccatacacaggaatccccaatcctaaacctaaagtaccctctctcagaacagctaaagtgcaaggaccagggttcgattttgcacaagccataatgaagaaaaataccgtcattgcaaggactgaaaagggtgagttcaccatgctgggtgtatatgatagggtagcggtcatccccacacacgcatctgttggagaaaccatttacattaatgatgtagagactaaagttttagatgcgtgtgcacttagagacttgactgatacaaacttagagataaccatagtcaaattagaccgtaatcaaaaatttagagatatcagacattttctgcccagatatgaggatgattacaatgacgctgtgcttagcgtacatacatcaaaattcccaaatatgtatatcccagttggacaagtcaccaattatggcttcttgaacctaggtggtacaccgacgcaccgcattttaatgtataacttcccaacaagagctggccagtgtggtggtgtggtgacaactacaggtaaggtgataggaatacatgtaggtggaaatggagctcaaggatttgcagcaatgctactacactcttacttttccgatacacaaggtgagatagttagtagtgaaaagagtggggtgtgcattaacgcaccggcaaagactaaactccaacctagtgttttccatcaagtttttgaaggttcaaaggaaccagcagttctcaatccaaaagatcctaggcttaaaacagatttcgaggaggccattttctcaaagtacacaggtaacaaaattatgttaatggatgagtacatggaagaggcagtggatcattatgtggggtgtttagaaccattagacatcagtgtggatcccatacccctggaaagtgccatgtatggaatggatggccttgaggcattagacttaactactagtgcaggattcccttacttactacaagggaagaagaaaagggatatatttaatagacatactagagacaccagtgaaatgacaaaaatgttagagaaatatggagttgacctaccttttgtaacctttgtaaaagatgagcttagatcaagagaaaaagttgaaaaagggaaatcacgcctgattgaggccagttccttgaatgactcagttgctatgagagttgcctttggaaacctttacgccacatttcacaacaatccaggtacagcaactggtagtgcagttggttgtgatccagatatattttggtcaaaaatccctattttgttagatggagaaatctttgcttttgactacactggttatgatgctagtttgtcaccagtgtggtttgcctgtttaaagaaagttctaattaagttaggttacacacatcaaacgtcttttatagattatttgtgtcattcagtacatttatataaagac-aaaaaatacatagttaatggtggaatgccctctggttcttcaggcaccagcatattcaacactatgatcaacaatataatcataagaactttattaattagggtttacaaaggcatagacctggaccagttcaaaatgattgcctatggggatgatgttattgctagctacccacataagattgatccaggtttgctggcagaagcaggtaaacagtatggattagtaatgacaccagcagacaaaggaaccagttttattgacacaaattgggaaaatgtaactttcttaaaaagatatttcagagcagatgatcaatacccctttctcatacatccagtgatgccaatgaaagagatacatgaatctattagatggactaaagatcccagaaacacacaggatcatgttaggtctttgtgctacctcgcatggcataatggagaggaggcttataatgaattttgcagaaaaatcagaagtgtgcctgtgggaagagcattgacactacctgcatactctagtcttagacggaaatggttagattcgttctagacaactctaattga-aacccaagttatagttactt----------------tcatttagaggtaaattttgtttaattgggaacc------------------------------------------------------------------------------------------------------------------------------
>KM851229.1_Enterovirus_D68_strain_US/KY/14-18951_partial_genome
-------------------------------------------------------------------------------------------------------------------------------------------------------------------------------------------------------------------------------------------------------------------------------------------------------------------------------------------------------------------------------------------------------------------------------------------------------------------------cggcccctgaatgcggctaatcctaaccatggagcaagtgctcacaggccagtgagttgcttgtcgtaatgcgcaagtccgtggcggaaccgactactttgggtgtccgtgtttcac-tttttactttta----tgactgcttatggtgacaatttgatattgttaccatttagcttgtcaaatcaattgcaa---aagatcctaaa-------tcttatttatcaacttgcatcttgataactttaatttgaaaa------------------------ttt-----------------taacaatgggagctcaggttactagacaacaaactggcactcatgaaaatgccaacattgccacaaatggatctcatatcacatacaatcagataaacttttacaaggatagttatgcggcttcagccagcaagcaggatttttcacaggacccatcaaaattcactgaaccagtagtggaaggtttaaaagcaggggcgccagttttgaaatctcctagtgctgaggcatgtggctacagtgatagagtattacagctcaaattaggaaattcagctattgtcacccaggaagcagcgaactactgctgcgcttatggtgaatggcccaattacttaccagaccatgaagcagtagccattgataaacctacacaaccagaaactgctacagatagattctacactttgaaatcagtcaaatgggaaactggaagcacaggatggtggtggaaactacccgatgcactaaataatataggcatgtttggacagaatgtacagcatcactacctatatagatctggtttcttgattcatgtgcagtgtaatgccacaaaattccatcaaggtgccttattagtggtagcaattccagaacatcagaggggagcgcacaacaccaacactagcccagggtttgatgatataatgaaaggtgaagaaggagggaccttcaatcatccatatgtccttgatgatggaacatcattggcttgtgcgacgatatttccacatcagtggataaatctgagaaccaacaattcagcaacaattgttcttccctggatgaatgctgctccaatggatttcccacttagacataatcagtggacgctagcaataataccagtggtgccatt------aggtacgcgtacaatgtcaagcatggttccaataacagtttcaattgctccaatgtgttgtgagttcaatggactcagacacgccattactcaaggtgtcccgacataccttttaccaggctcggggcaattcctaacaactgacgaccatagctctgcaccagttctcccatgtttcaacccaactccagagatgcacataccagggcaggtccgcaacatgctagaagtggtccaagtggaatcaatgatggagattaataacacagaaagtgcagttggcatggagcgtcttaaggttgacatatcagcattgacagacgtcgatcaattgttattcaacattccactggacatacagttggatgggccacttagaaacactttagtaggaaacatatctagatattacactcattggtccggatccctagagatgacgtttatgttttgtggcagcttcatggcaactggaaaattaattctgtgttatactcctccaggtgggtcatgcccgacaaccagagagaccgctatgttaggtacacatgttgtttgggattttggattacaatctagtgtaaccctgataataccttggattagtggatcccactacaggatgttcaacaatgatgctaagtcaactaatgctaacgttggctatgtcacttgttttatgcagaccaatctgatagtccccagtgaatcttctgacacatgttccttgatagggttcatagcagcaaaagatgatttctccctcagattaatgagagacagccctgacattggacaaatagaccacttacatgcagcagaggcagcctatcagattgagagcatcatcaaaacagcaactgacactgtaaaaagtgagattaacgccgaacttggtgtggtccctagcttaaatgcagttgaaacaggagcaacctctaacactgaaccagaagaagccatacaaactcgcacagtgataaatcagcacggtgtatccgagaccttggtggagaattttctcagtagagcagctttagtatcaaagagaagttttgaatacaaagatcatacttcgtctgcggcacaaacagacaagaactttttcaaatggacgatcaataccaggtcctttgtacagttaagaagaaagttagaattattcacataccttagatttgatgctgagataactatactcacaactgtagcagtaaatggtagtagtaacaacacatacgtgggtcttcctgacttaacacttcaagcaatgtttgtacccactggtgctcttaccccagaaaagcaagattcattccattggcaatcaggcagtaatgctagtgtattctttaaaatctctgatcccccagccagaatgaccataccttttatgtgcattaactcagcatactcagttttttatgatggctttgccggatttgagaaa------agtggtctgtatggaataaatccagctgacactattggtaacttgtgtgtcagaatagtgaatgaacaccaaccagttggctttacagtaaccgttagggtttacatgaagcctaaacacataaaagcatgggcaccacgaccaccacgaactctcccatacatgagcattgcaaatgcaaattataaaggtaaagagagagcaccaaatgcgcttaatgctataattggtaatagagacagtgtcaaaaccatgcctcacaata------tagtgaccactggtccaggttttggaggagtttttgtagggtctttcaaaataattaactatcacttagctactacagaagagaaacagtcagctatctatgtggattggcaatcagacatcttggttacccccattgctgctcatggaaggcaccaaatagcaagatgcaaatgtaatacaggggtttactattgtagacacaaggacagaagttacccaatttgctttgaaggcccagggattcaatggatcgagcaaagtgagtattatccagcaagatatcagaccaatgtacttctggcagttggccctgcggaagcaggagattgcggtggtttattggtctgtccacatggggtaattggtcttcttacagcaggagggggtggaattgtagctttcactgatatcagaaatttactatggttagatactgatgttatggaacaaggtattactgactatattcaaaatcttggtaatgcctttggagcagggttcacagaaacaatttctaataaagccaaggaagtgcaagatatgctaattggagaaagttcactattagagaaattgttaaaagctctaatcaaaatcatatcagcattagtaattgtaatcagaaactcggaagacttggttacagttacagccacactagcattgctgggatgccatgattcaccatggagctacttaaagcagaaggtatgttcatatttaggtattccttatgtacctagacagagtgaatcgtggcttaagaaatttacagaagcatgtaatgctctcagaggtctagattggctatcacaaaagatagataaatttatcaactggcttaaaaacaaaatattaccagaagctagggagaaatatgaatttgtgcaaagactcaaacagttgccggtgatagaaaatcaagttagcacaattgaacatagttgcccaacaacagaacaacagcaggccttattcaataacgtccagtactattcacactactgtagaaaatatgcaccactctacgcagtagaggcaaagagggtagcagctcttgaaaagaaaataaacaactacatccagttcaagtccaaatctcgcattgaaccggtttgtttgataatacatggctctccagggactggcaagtcagtggcctcaaatttaattgccagggctatcacagagaaattgggaggggatatttattccttgcctccagatcctaaatactttgatgggtacaaacagcaaacggtggtcctcatggatgatttaatgcaaaatccagatggaaatgacatatctatgttctgccaaatggtttctaccgtggacttcatacctccaatggctagtttggaggaaaaaggaactctgtacaccagtccatttttaatagctaccactaatgctggctcaatacatgcaccaactgtatcagactcaaaggctttgtcacgcagattcaaatttgatgtggacattgaagttacagactcatacaaagactcaaacaagttggacatgtcaagagcagtcgagatgtgtaaaccagacgactgtgcccccaccaattataaaagatgctgcccgttgatctgcggaaaagctattcaattcagagatcgtagaactaatgcaagatccaccattgatatgctagtaactgatatcatcaaggaatatagaaccagaaacagtacacaagacaagttggaagctctatttcagggacctccacagtttaaggagatcaaaatttcagtcaccccagatacaccagctcctgatgccataaatgatcttcttaggtcagtggattctcaagaagttagggattactgccaaaagaaaggatggattgtaatacacccatcaaatgaactacttgtggaaaaacacatcagtagagcttttatcactctacaagccattgccaccttcgtatcaatagctggtgtagtttatgttatatataaactttttgctggcattcaaggtccatacacaggaatccccaaccccaaacccaaagtaccctctcttagaacagctaaagtgcaaggaccagggtttgattttgcacaagccataatgaagaaaaataccgttattgcaaggactgaaaagggtgagttcaccatgctaggtgtatatgatagggtagcggttatccccacacacgcatctgttggggaaaccatttacattaatgatgtagagactaaagttttagatgcatgtgcacttagagacttaactgatacaaacttagagattaccatagtcaaattagaccgtaatcaaaagtttagagacatcagacattttctgcccagatacgaggatgattataatgacgctgtgcttagcgtacacacatcaaaattcccaaatatgtacatcccagttggacaagtcaccaattatggcttcttaaacctaggtggtacaccaacacaccgcattttaatgtataacttcccaacaagagctggccagtgtggtggtgtggtgacaactacaggtaaggtgataggaatacatgtaggtggaaatggagctcaaggatttgcagcaatgctgttacactcttactttaccgatacacaaggtgagatagttagtagtgagaagagtggggtgtgcattaacgcaccggcgaagactaaactccaacctagtgtcttccatcaagtttttgaaggttcaaaggaaccagcagttctcaatccaaaagatcctaggcttaaaacagatttcgaggaggccattttctcgaaatatacaggcaacaaaattatgttaatggatgagtacatggaagaggcagtagatcattatgtggggtgtttagaaccattagatattagtgtagatcccatacccctcgaaagtgccatgtatgggatggatggccttgaagcattagacctgactaccagtgcaggattcccctacttactacaagggaagaagaaaagggacatatttaacagacataccagagacaccactgagatgacaaagatgctagagaaatatggagttgacttaccttttgtaacctttgtaaaagatgagctcagatcaagagaaaaagttgaaaaaggaaaatcacgcctaattgaggctagttccttgaatgactcagttgctatgagggtcgcctttggaaacctttacgccacttttcacagtaacccaggtacagcaactggtagtgcagttggttgtgatccagatatattttggtcaaaaatccctattttattagatggagaaatctttgcttttgattacaccggttatgatgctagtttgtcaccagtgtggtttgcctgtttaaagaaagttctaatcaaattaggttacacacaccaaacatcttttatagattatttgtgtcattcagtacatttatacaaggat-agaaagtatatagttaatggtgggatgccctctggttcttcaggcaccagcatattcaacactatgattaacaatataatcataagaactctattaattagggtttacaaaggcatagatctggaccagttcaaaatgattgcctatggggatgatgttatcgctagttacccacacaagattgatccaggtttactggcagaagcaggtaaacattatggattagtaatgacaccagcagacaaaggaaccagttttgttgatacaaattgggaaaatgtaactttcttgaaaagatacttcagagcagatgatcaatacccctttcttatacatccagtgatgccaatgaaggagatacatgaatccattagatggactaaagatcccagaaacacacaggatcatgttaggtctttgtgctacctcgcatggcataatggagaggaggcttataatgaattttgcagaaaaatcagaagtgtgcctgtgggaagagcattgacactacctgcatactctagtcttagacgaaaatggttagattcgttctagataactctaattga-aacccaagttagagttactt----------------tcaattagaggtaaattttcctttaattgggaacc-----------------------------------------------------------------------------------------------------------------------------
>KM851230.1_Enterovirus_D68_strain_US/IL/14-18952_partial_genome
-------------------------------------------------------------------------------------------------------------------------------------------------------------------------------------------------------------------------------------------------------------------------------------------------------------------------------------------------------------------------------------------------------------------------------------------------------------------------cggcccctgaatgcggctaatcctaaccatggagcaagtgctcacagaccagtgagttgcttgtcgtaatgcgcaagtccgtggcggaaccgactactttgggtgtccgtgtttcac-tttttaccctta----tgactgcttatggtgacaatttgatattgttaccatttagcttgtcaaatcaattgcga---aagatcccaag-------tcttatttatcaacttgcattttgataactccaatttgaaga-------------------------tt-----------------taataatgggagctcaggttactagacaacaaactggcactcatgaaaacgccaacattgctacaaatggatctcatattacatacaatcagataaacttttacaaagatagttatgcggcttcagctagcaagcaggatttctcacaggacccatcaaaattcactgaaccagtagtggaaggcttgaaagcaggggtgccagttttgaaatctcctagtgctgaggcgtgtggctacagtgatagagtgttacagcttaaattaggtaactcagctattgtcacccaggaagcagcaaattactgctgtgcttatggtgaatggcccaactacttgccagatcatgaagcagtagccattgataaacctacacaaccagaaactgctacagatagattttatactttaagatcagtcaaatgggaggctggaagcacaggatggtggtggaaactacctgatgcactaaataatataggcatgtttggacagaatgtacagcatcactacctatacagatctggtttcttgattcatgtgcagtgtaatgccacaaaattccatcaaggcgccttattagtagtagcaattccagagcatcagaggggagcacataacaccaacactagcccagggtttgatgatatcatgaagggtgaagaaggagggacctttaatcatccatatgtccttgatgatggaacatcattggcttgtgcgacgatatttccacatcaatggataaatttgaggaccaacaattcagctacaattgttcttccctggatgaacgctgctccaatggacttcccacttagacataatcagtggacgttagcaataataccagtggtgccatt------aggtacgcgtacaatgtcaagcatggttccaataacagtttcaattgctccaatgtgttgtgagttcaatggactcagacacgccattactcaaggtgtcccgacataccttttaccaggctcggggcaattcctaacaactgacgaccatagctctgcaccagttctcccatgtttcaacccaactccagagatgcacataccagggcaggtccgcaacatgctagaagtggtccaagtggaatcaatgatggagattaataacacagaaagtgcagttggcatggagcgtcttaaggttgacatatcagcattgacagacgtcgatcaattgttatttaacattccactggacatacagttggatgggccacttagaaacactttagtaggaaacatatctagatattacactcattggtccggatccctagagatgacgtttatgttttgtggcagcttcatggcaactggaaaattaattctgtgttatactcctccaggtgggtcatgcccgacaaccagagagaccgctatgttaggtacacatgttgtttgggattttggactacaatctagtgtaaccctgataataccttggattagtggatcccactacaggatgttcaacaatgatgctaagtcaactaatgctaacgttggctatgtcacttgttttatgcagaccaatctgatagtccccagtgaatcttctgacacatgttccttgatagggttcatagcagcaaaagatgatttctccctcagattaatgagagacagccctgacattggacaattagaccacttacatgcagcagaggcagcctatcagattgagagcatcatcaaaacagcaactgacactgtaaaaagtgagattaacgccgaacttggtgtggtccctagcttaaatgcagttgaaacaggagcaacctctaacactgaaccagaagaagccatacaaactcgcacagtgataaatcagcacggtgtatccgagaccttggtggagaattttctcagtagagcagctttagtatcaaagagaagttttgaatacaaagatcatacttcgtctgcggcacaaacagacaagaactttttcaaatggacgatcaataccaggtcctttgtacagttaagaagaaagttagaattattcacataccttagatttgatgctgagataactatactcacaactgtagcagtaaatggtagtagtaacaacacatacgtgggtcttcctgacttaacacttcaagcaatgtttgtacccactggtgctcttaccccagaaaagcaagattcattccattggcaatcaggcagtaatgctagtgtattctttaaaatctctgatcccccagccagaatgaccataccttttatgtgcattaactcagcatactcagttttttatgatggctttgccggatttgagaaa------agtggtctgtatggaataaatccagctgacactattggtaacttgtgtgtcagaatagtgaatgaacaccaaccagttggctttacagtaaccgttagggtttacatgaagcctaaacacataaaagcatgggcaccacgaccaccacgaactctcccatacatgagcattgcaaatgcaaattataaaggtaaagagagagcaccaaatgcgcttaatgctataattggtaatagagacagtgtcaaaaccatgcctcacaata------tagtgaccactggcccaggttttggaggagtttttgtagggtctttcaaaataattaactatcacttagctactacagaagagaaacagtcagctatctatgtggattggcaatcagacatcttggttacccccattgctgctcatggaaggcaccaaatagcaagatgcaaatgtaatacaggggtttactattgtagacataaggacagaagttacccaatttgctttgaaggcccagggattcaatggatcgagcaaagtgagtattatccagcaagatatcagaccaatgtacttctggcagttggccctgcggaagcaggagattgcggtggtttattggtctgtccacatggggtaattggtcttcttacagcaggagggggtggaattgtagctttcactgatatcagaaatttactatggttagatactgatgttatggaacaaggcattactgactatattcaaaatcttggtaatgcctttggagcagggttcacagaaacaatttctaataaagccaaggaagtgcaagatatgctaattggagaaagttcactattagagaaattgttaaaagctctaatcaaaatcatatcagcattagtaattgtaatcagaaactcagaagacttggttacagtcacagccacactagcattgctgggatgccatgattcaccatggagctacttaaagcagaaggtatgttcatatttaggtattccttatgtacctagacagagtgaatcgtggcttaagaaatttacagaagcatgtaatgctctcagaggtctagattggctatcacaaaagatagataaatttatcaactggcttaaaaacaaaatattaccagaagctagggagaaatatgaatttgtgcaaagactcaaacagttgccggtgatagaaaatcaagttagcacaattgaacatagttgcccaacaacagaacaacagcaggccttattcaataacgtccagtactattcacactactgtagaaaatatgcaccactctacgcagtagaggcaaagagggtagcagctcttgaaaagaaaataaacaactacatccagttcaagtccaaatctcgcattgaaccggtttgtttgataatacatggctctccagggactggcaagtcagtggcctcaaatttaattgccagggctatcacagagaaattgggaggggatatttattccttgcctccagatcctaaatactttgatgggtacaaacagcaaacggtggtcctcatggatgatttaatgcaaaatccagatggaaatgacatatctatgttctgtcaaatggtttctaccgtggacttcatacctccaatggctagtttggaggaaaaaggaactctgtacaccagtccatttttaatagctaccactaatgctggctcaatacatgcaccaactgtatcagactcaaaggctttgtcacgcagattcaaatttgatgtggacattgaagtcacagactcatacaaagactcaaacaagttggacatgtcaagagcagtcgagatgtgtaaaccagacgactgtgcccccaccaattataaaagatgctgcccgttgatctgcggaaaagctattcaattcagagatcgtagaactaatgcaagatccaccattgatatgctagtaactgatatcatcaaggaatatagaaccagaaacagtacacaagacaagttggaagctttatttcagggacctccacagtttaaggagatcaaaatttcagtcaccccagatacaccagctcctgatgccataaatgatcttcttaggtcagtggattctcaagaagttagggattactgccaaaagaaaggatggattgtaatacacccatcaaatgaactacttgtggaaaaacacatcagtagagcttttatcactctacaagccattgccaccttcgtatcaatagctggtgtagtttatgttatatataaactttttgctggcattcaaggtccatacacaggaatccccaaccccaaacccaaagtaccctctcttagaacagctaaagtgcaaggaccagggtttgattttgcacaagccataatgaagaaaaataccgttattgcaaggactgaaaagggtgagttcaccatgctaggtgtatatgatagggtagcggttatccccacacacgcatctgttggggaaaccatttacattaatgatgtagagactaaagttttagatgcatgtgcacttagagacttaactgatacaaacttagagattaccatagtcaaattagaccgtaatcaaaagtttagagacatcagacattttctgcccagatacgaggatgattataatgacgctgtgcttagcgtacacacatcaaaattcccaaatatgtatatcccagttggacaagtcaccaattatggcttcttaaacctaggtggtacaccaacacaccgcattttaatgtataacttcccaacaagagctggccagtgtggtggtgtggtgacaactacaggtaaggtgataggaatacatgtaggtggaaatggagctcaaggatttgcagcaatgctgttacactcttactttaccgatacacaaggtgagatagttagtagtgagaagagtggggtgtgcattaacgcaccggcgaagactaaactccaacctagtgtcttccatcaagtttttgaaggttcaaaggaaccagcagttctcaatccaaaagatcctaggcttaaaacagatttcgaggaggccattttctcgaaatatacaggcaacaaaattatgttaatggatgagtacatggaagaggcagtagatcattatgtggggtgtttagaaccattagatattagtgtagatcccatacccctcgaaagtgccatgtatgggatggatggccttgaagcattagacctgactaccagtgcaggattcccctacttactacaagggaagaagaaaagggacatatttaacagacataccagagacaccactgagatgacaaagatgctagagaaatatggagttgacttaccttttgtaacctttgtaaaagatgagctcagatcaagagaaaaagttgaaaaaggaaaatcacgcctaattgaggctagttccttgaatgactcagttgctatgagggtcgcctttggaaacctttacgccacttttcacagtaacccaggtacagcaactggtagtgcagttggttgtgatccagatatattttggtcaaaaatccctattttattagatggagaaatctttgcttttgattacaccggttatgatgctagtttgtcaccagtgtggtttgcctgtttaaagaaagttctaatcaaattaggttacacacaccaaacatcttttatagattatttgtgtcattcagtacatttatacaaggat-agaaagtatatagttaatggtgggatgccctctggttcttcaggcaccagcatattcaacactatgattaacaatataatcataagaactctattaattagggtttacaaaggcatagatctggaccagttcaaaatgattgcctatggggatgatgttatcgctagttacccacacaagattgatccaggtttactggcagaagcaggtaaacattatggattagtaatgacaccagcagacaaaggaaccagttttgttgatacaaattgggaaaatgtaactttcttgaaaagatacttcagagcagatgatcaatacccctttcttatacatccagtgatgccaatgaaggagatacatgaatccattagatggactaaagatcccagaaacacacaggaccatgttaggtctttgtgctatctcgcatggcacaatggagaggaggcttatgatgaattttgtagaaaaatcagaagtgtgcctgtgggaagggcattgacactacctgcatactctagtcttagacgaaaatggttagattcgttctagataactctaattga-aacccaagtt--gattactt----------------tcaattagaggtaaattttcctttaattgggaacc-----------------------------------------------------------------------------------------------------------------------------
>KM851231.1_Enterovirus_D68_strain_US/KY/14-18953_complete_genome
-tgaaaaca-gccttggggttgttcccaccccaagggcccacgtggcggctagtactctggtatttcggtacctttg-tacgcctg--ttttatctccctccccaatgtaacttagaagctttcaaatcaaagctcaataggtgg-agcgcaagccagcgcttccgtgagcaagcactcctgtttccccggtgcggttgtatagactgttcccacggttgaaaacaacctatccgttatccgctatagtacttcgagaaacctagtatcacctttggattgttgatgcgttgcgctcagcacactaaccc-gtgtgtagcttgggtcgatgagtctggacataccccactggtgacagtggtccaggctgcgttggcggcctactcatggt-gaaaaccatgagacgctaaacatgaacaaggtgtgaagagtctattgagctactatagagtcctccggcccctgaatgcggctaatcttaaccatggagcaagtgctcacaaaccagtgagttgcttgtcgtaatgcgcaagtccgtggcggaaccgactactttgggtgtccgtgtttcac-tttttactttta----tgactgcttatggtgacaatttaatattgttaccatttagctagtcaaattaatcatat---aaaactttaaa-------tcctatctaacaattcacatttggatagcttcattttgagga-----------------------ctttatac------ctacttacaaagatgggggctcaagttactagacagcaaaccggaacccatgagaacgccaacattgccacaaatggatcccatatcacatacaatcagataaatttttacaaagatagttatgcggcttcagctagtaaacaagatttttctcaggacccatcaaaatttactgaaccagtggtagaaggcttaaaagcaggggctccagttttgaaatcccctagtgctgaggcatgtggctacagtgatagagtattacaactcaaattaggtaattcggctattgtcactcaggaagcagcgaactattgttgcgcttatggtgaatggcccaattatttaccagatcacgaggcagtagctattgacaaacccacacaaccagaaactgctacggacagattctataccttgaaatcggtcaaatgggaaactgaaagtacaggatggtggtggaaattacctgatgcactaaacaacataggtatgtttggacaaaatgtacagcatcactacttatataggtctggtttcttaattcatgtgcagtgtaacgccacaaaattccatcaaggtgccctattagtggtagcaatcccagaacaccaaaggggggcgcacaacaccactactagcccaggttttgatgatatcatgaaaggtgaagaaggagggacatttaaccacccatatgtccttgatgatgggacgtcactagcctgcgcaacaatatttccacaccagtggataaatttgagaaccaataattcagcaacaatagttcttccctggatgaatgccgctccaatggacttcccactcaggcacaatcagtggacactagcaataattccagtagtaccact------aggtacgcgcacagtgtcaagtatggttccaataacagtttctattgctccaatgtgttgtgagtttaatggactcagacacgccattactcaaggtgtcccaacataccttctaccaggctcaggacaatttctaactactgatgatcacagctctgcgccggttcttccatgcttcaacccaactccagaaatgcacattccagggcaagtccgcaacatgctagaagtgattcaggtggaatcaatgatggagattaataacacagaaaatgcagttggcatgcagcgtctcaaagttgatatatcagtactaacagacgttgatcaattgttattcaacatcccactagacatacagttagatgggccacttagaaacactctagtaggaaacatatctagatattatactcactggtctggatctctagaaatgacatttatgttttgtgggagcttcatggcaacaggaaaattaattctgtgttacactcctccaggcgggtcatgcccaacaaccagagaaactgctatgttaggtacacatattgtttgggattttggattacaatccagtgtcactctggtaataccttggatcagtggatcccactacaggatgttcaacaatgatgctaagtcaaccaatgccaatgttggctatgttacctgttttatgcaaaccaatttaatagttcccagtgagtcttctaacacatgttccttaatagggttcgtagcagcaaaagatgacttttccctcaggctaatgagagatagccctgacattggacaactagaacatttacatgaggcagaggcagcctaccagattgagagcatcatcaagacagcaactgacaccgtgaaaagtgagattaacgctgaacttggcgtggtccctagtttgaatgcagttgaaacaggtgcaagttctaacactgaaccagaggaagccatacaaactcgcacggtgataaatcagcatggtgtatctgaaacattagtggagaattttcttagcagggcagccttagtatcaaagagaagtttcgaatacaaaaatcacacctcatctgaagcacgaacagacaagaacttttataaatggacaattaacaccaagtcctttgtccagttgaggagaaagctggaactgttcacgtaccttagatttgatgctgaaattaccatacttacaactgtggcagta---ggtagcaacaacagcacatacatgggccttcctgacttgacacttcaagcaatgtttgtacctactggtgcccttactccagaaaaacaggattcattccattggcagtccggtagtaatgctagtgtattcttcaaagtttctgaccccccagccagaatgactataccttttatgtgtatcaactcagcatactcagttttctatgatggttttgctggatttgaaaag------aatggtctttatgggataaatccagctgataccatcggcaacttatgtgtcagaatagtgaatgagcaccagccaattggtttcacagtgaccgtcagggtttacatgaagcctaaacacataaaagcgtgggcacccagaccaccacgaaccctgccatatatgagcattgcaaatgcaaactataagggtaaagaaagggcaccaaatgcgctcaatgccataattggcaatagagagagtgtcaaaaccatgcctcatgatatccggttagtgaatactggtccaggcttcggaggggtctttgtaggatcttttaaaataattaactaccacttagccactatagaggaaagacagtcagctatctatgtagactggcaatcagatgttctggttactcccattgctgcccatggaagacaccaaatagcaagatgtaagtgcaatacaggggtttattattgcagacacagagataagagctacccagtttgttttgaaggcccagggattcaatggattgaacaaaatgaatattacccagcaaggtaccagactaatgtgcttctagcagctggtcctgcagaagcaggagattgtggtggtttactggtctgtccacatggggtaattggtcttctcacagcaggggggggtggaattgtagctttcactgatatcaggaatttactatggttagatactgatgctatggaacaaggcattactgattacattcaaaatctcggtaatgcctttggagcggggtttacagaaacaatctctagtaaagctaaggaagtgcaagacatgttgattggagagagttcactattagagaaattgttaaaagctctaatcaaaattatctcagcattggtgattgtaattagaaattcagaagatttaattacagtcacagccacactagcattgctaggttgccatgattcaccatggagctatttgaaacataaagtgtgctcatatttaggtattccttatgtacctagacagagtgaatcatggctcaagaagttcacagaagcatgcaatgctctcaggggtttagattggttatcacagaagatagataaattcatcaactggcttaaaaacaaaatattaccagaggctagggagaaatatgaatttgtacaaagactcaaacagttaccagtcatagagaaccaagttagcactattgaacatagctgcccaacaacagaacaacaacaggccttgtttaacaatgttcaatattactcacactattgtagaaagtatgcaccactttacgcagtggaggcaaagagagtgacagctcttgaaaagaaaataaataactacatccagttcaagtccaaatctcgcattgaaccggtttgtttaataatacatggttccccagggactggcaaatcagtagcttcaaatctgattgccagggctatcacagaaaagttaggaggggatgtttattctctacccccagacccaaaatattttgatgggtataaacagcaaacagtagtccttatggatgatttaatgcaaaatccagatggaaacgacatatctatgttttgccaaatggtttccaccgtggactttatacctccaatggccagtttagaagaaaagggaactctatacaccagtccatttttgatagccactactaatgctggctcaatacatgcaccaaccgtctcagactccaaggctttgtcacgcagatttaaatttgatgtggacattgaggtcacagattcatacaaagactcaaataaattggacatgtcaagagcagtggagatgtgtaaaccagatgactgtgctcccattaattataaaagatgctgcccattgatttgtggaaaggccattcaatttagagatcgtagaactaatgcaagatccactatagatatgttagtaactgacattattaaggagtatagaatcagaaacagtacacaagataaactggaggctctgttccagggacctccacagtttaaagagatcaaaatttcagttactccagacacaccagctcctgatgctataaacgatcttctcaggtcagtggattctcaagaagttagggactattgccaaaagaaagggtggattgtaatacacccatcaaatgaattattagtggaaaaacacattagcagggcttttatcactctacaggccgttgctacctttgtatcaatagcaggtgtagtttatgttatatataaactttttgctggtatccaaggcccttacacaggaattcccaatcctaaacctaaggtaccctctcttagaacagctaaagtgcaggggccagggtttgattttgcacaagctataatgaagaaaaacaccgtcattgccaggactgaaaagggtgagttcaccatgttgggtatacatgatagagtggcagttatccccacacatgcatctgttggagaaaccatttacatcaacgatgtagagactaaagttttagatgcatgtgctctcagagacttgactgacacaaatttagagattaccatagtcaaactggatcgtaaccaaaagtttagagatatcagacattttctgcccagatatgaggatgattataatgatgctgtgcttagcgtgcatacatcaaaatttccaaatatgtatatcccagtcgggcaagtcaccaattatggtttcctaaacctaggtggcacaccaactcaccgcattttgatgtataactttccaacaagagctggtcagtgtggtggtgtggtgacaaccacaggtaaagtgatagggatacatgtaggtggaaatggagctcaagggtttgcagcaatgctactccattcttactttattgatacacaaggtgaaatagttagcaatgagaaaagtggggtgtgtattaacgcaccggcaaagaccaaacttcaacccagtgtcttccatcaagtttttgaaggttcaaaggaaccagcagttctcaattcaaaagatcctaggcttaagacagattttgaggaagctatcttttcaaaatatacaggtaataaaattatgttaatggatgaatacatggaagaagcagtggatcattatgtaggatgtttagaaccattagatattagtatagatcctataccccttgaaagtgccatgtatgggatggatggtctcgaggcattagacttaaccaccagtgcagggttcccctacttgctgcaagggaagaagaaaagggatatattcaacagacaaaccagggacaccactgaaatgacaaggatgttagaaaaatatggagttgatctaccttttgtaacttttgtaaaagatgaacttagatcaagagaaaaagttgaaaaaggaaagtcacgcttaattgaagccagttccttgaatgattcagttgctatgagggttgcttttggaaatctttacgctacattccataacaatccaggtacagcaactggaagtgcagttggttgtgatccagatatattctggtcaaaaatccctattttgctagatggagaaatctttgcttttgattacactggttatgatgccagcttatcaccagtatggtttgcctgtttaaagaaagttttaattaaattaggttacacccatcagacatctttcatagattatctgtgtcactcggtacatttgtacaaggac-agaaaatatatagtcaatggtggaatgccctctggttcttcaggcaccagcatattcaatactatgatcaataatataatcatgaggactttgttgattagggtttataaaggcatagacttagaccaattcaagatgatagcatatggagatgatgttattgctagttatccacacaagattgatccaggtttactagcagaagcaggcaaacattatggattactaatgacaccagcagacaaaggaaccagctttgttgatactaattgggaaaatgtaactttcctgaaaagatactttagagcagatcatcaatatccctttcttatacatccagtaatgccaatgaaggagatacatgagtccattagatggactaaagaccccagaaatacacaggatcatgttagatctttgtgttatctcgcatggcataacggggaggaggcttacaatgaattttgtagaaaaattagaagtgtgcctgtgggaagggcattgacactacctgcatactctagtcttagacgaaaatggttagattcgttctagataactctaattga-aacccaagttgtagttactt----------------tcatttagaggtaaattttggtt-aattggggacc-----------------------------------------------------------------------------------------------------------------------------
>KM892500.1_Enterovirus_D68_isolate_CA/RESP/10-786_complete_genome
-ttaaaaca-gccttggggttgttcccaccccaagggcccacgtggcggctagtactctggtatttcggtacctttg-tacgcctg--ttttatctcccttcccgatgtaacttagaagttttcaaatcaaagctcaataggtgg-agcgcaaaccagcgctttcatgagcaagcacttctgtttccccggtgcggttgtatagactgtttccacggttgaaaacaacttatccgttatccgctatagtacttcgagaaacctagtatcacctttggattgttgatgcgttgcgctcagcacactaaccc-gtgtgtagcttgggtcgatgagtctggacgtaccccactggtgacagtggtccaggctgcgttggcggcctactcatggt-gaaaaccatgagacgctagacatgaacaaggtgtgaagagtctattgagctactatagagtcctccggcccctgaatgcggctaatcttaaccatggagcaagtgctcacaagccagtgagttgcttgtcgtaacgcgcaagtccgtggcggaaccgactactttgggtgtccgtgtttcac-tttttaccttta----tgactgcttatggtgacaatttaatattgttaccatttagctagtcggattaatcacgt---gaaatcctaag-------tcttatttatcaatttgtatttggatagcttcatttgaaaat------------------------tctaaac------tcattcataaagatgggagctcaagttactaggcagcaaactggaactcacgaaaatgccaacattgccacaaatggatctcatatcacatacaatcagataaacttttacaaggatagttatgcagcttcagctagtaaacaagatttttcacaggatccatcaaaatttaccgaaccagtggtggaaggcttaaaagcaggggccccagttttgaaatctcctagtgctgaagcatgtggctacagtgatagagtattacaactcaaattaggtaattcagctattgtcactcaggaggcagcaaactactgttgtgcttatggtgaatggcccaattatttaccagatcatgaggcagtagccattgataaacccacacaaccagaaactgctacggacagattttataccttgaaatcagtcaaatgggaaaccgaaagcacagggtggtggtggaaactacccgatgcactaaataacataggtatgtttggacagaatgtgcagcatcactatctatacagatctggtttcttaattcatgtgcagtgtaacgccacaaaattccatcaaggcgccctattagtagtagcaattccagaacatcagaggggagcgtataacactaatactagtccagagtttactgacatcatgaaaggtgaagaaggaggaatattcagtcacccatatgtccttgacgatgggacatcactagcctgtgcaacaatatttccacatcaatggataaatctgagaactaacaattcagcaacaatagttcttccctggatgaatgctgctccaatggacttcccacttaggcacaatcagtggacgctagcaataataccagtagtaccgtt------gggtacgcgcacagtgtcaagtatggttccaataacagtttcaattgctccaatgtgttgtgagttcaatggactcaggcatgccatcacgcagggtgttccaacataccttctaccaggctcaggacaatttctaactactgatgatcatagctctgcgccggttcttccgtgttttaacccgactccagaaatgcacattccagggcaagtccgcaacatgctagaagtggttcaagtggagtcaatgatggagattaacaacacagaaaatgcagttggcatgcagcgtctcaaggttgacatatcagtattaacagacgttgatcaactgttattcaacatcccactggatatacaattagatggaccactcagaaacactctagtaggaaacatatccagatattatactcattggtctggatctctagaaatgacatttatgttttgtgggagcttcatggcaacaggaaagttaattctatgctatactcctccaggtgggtcatgtccaacaaccagagagaccgccatgttaggtacacatattgtttgggattttggattgcaatctagtgttaccttgataataccttggattagtgggtcccactacaggatgttcaacaatgatgctaagtcaaccaatgccaacgttggttatgttacctgttttatgcaaactaatctaatagtccccagtgaatcctctaacacatgttccttaatagggttcgtagcagcaaaagatgacttttcccttaggttaatgagagatagccctgatattggacaattagaccatttagatgcagcagaggcagcctaccagatcgagagcatcattaaaacagcaactgacaccgtaaaaagtgagattaacgccgaacttggtgtggtccctagcttaaatgcagttgagacaggcgcaagttctaacactgaaccagaggaagccatacaaactcgcacagtgataaatcagcatggcgtgtctgagacattagtggagaattttcttagtagggcagccttagtatcaaagagaagtttcgagtacaaaaatcacgcctcatctgaaggacgaacagacaagaactttttcaaatggacaattaataccaagtcctttgttcagttaaggagaaagctggaattattcacataccttagatttgatgctgaagttaccatactcacaactgtggcagta---agtagcagtaacactacgtacacgggcctccctgacttgacacttcaagcaatgttcgtacccactggtgctcttactccagaaaaacaggattcattccattggcagtcagctagtaatgctagcgtgttcttcaaaatttctgaccctccagccagaatgactataccttttatgtgtattaactcagcatattcagtcttttacgatggctttgctggatttgagaaa------aatggtctatatggaataaatccagctgacaccatcggcaacttatgcgtcagaatagtgaatgagcaccagccaattggcttcacagtaaccgttagggtttacatgaagcctaaacacataaaagcatgggcaccgcgaccaccacgaactctgccgtacatgagcattgcaaatgcaaactacaggggtagagaaagagcaccaaatgcactcaatgccataattggtaatagaggtagtgtcaagaccatgcctcacgata------tagtgaccactggcccaggctttggaggggtctttgtagggtctttcaaaataattaactatcacttagctaccacagaagagagacagtctgctatttatgtagactggcaatcagatgttctagttactcccatcgctgctcatggaagacatcaaatagcaagatgcaagtgtaatacaggggtttattattgtagacacaaagataaaagttacccagtttgttttgaaggcccagggattcaatggattgaacaaaacgaatattacccggcaaggtaccagactaatgtacttttggcagctggtcctgcagaagcaggggattgtggcggtttactagtctgtccacatggggtaattggtcttcttacagcaggagggggtggaattgtagccttcactgatatcagaaatttactatggttagacactgatgctatggaacaaggcattactgattatattcaaaatctcggcaatgcctttggagcagggtttacagaaacaatctctaataaagctaaggaggtgcaagatatgctaattggagagagctcactattagaaaaattgttaaaagctctaatcaaaattatatcagcactagtgattgtaattagaaattcagaagacttaattacagtcacagccacattagcattgctgggatgccatgattcaccatggagctacttgaaacaaaaggtttgttcatatttaggtattccttatgtacctagacagagtgaatcatggcttaagaaattcacagaagcatgcaatgctctcagaggtttagattggttatcacaaaagatagataaatttatcaactggcttaaaaacaaaatattaccagaagctagggagaaatatgaatttgtgcaaagactcaaacagttaccagtgatagaaagccaagttagcactattgagcatagctgcccaacaacagaacaacaacaagccttattcaataatgtccaatattattcacactactgtagaaagtatgcaccactttacgcagtagaggcaaagagagtgatagctcttgaaaagaaaataaacaactatatccagttcaagtccaaatctcgcattgaaccggtttgtttaataatacatggatctccaggaactggcaaatcagtggcctcaaatttgattgccagggctatcacagaaaagttaggaggggatgtttactccctgcccccagacccaaaatattttgatggatacaaacagcaaacagtggtccttatggacgatttaatgcaaaatcccgatgggaatgacatatctatgttctgccaaatggtctctactgtggactttatacctccaatggctagtttggaagaaaaaggaactctatacaccagtccatttttgatagccactactaatgctggctcaatacatgcaccaaccgtctcagactccaaggctttgtcacgtagattcaaatttgatgtggacattgaagtcacagattcatacaaagactcaaataaattggacatgtccagagcagtagagatgtgtaaaccagatgactgtgcccccactaattataaaagatgctgtccgctgatttgtggaaaggccattcaattcagagatcgtagaactaatgcaagatccactatagatatgttagtaactgatatcataaaggagtatagaaccaggaacagtacacaggacaagctcgaggctctgttccagggacctccacagtttaaagagatcaaaatttcagtcactccagacacaccagctcctgatgccataaatgatcttctcagatcagtggactctcaagaagttagggattattgccaaaagaaagggtggattgtaatacacccgtcaaatgaactacttgtagaaaaacatattagtagggcttttatcactctacaggctattgctacctttgtatcaatagccggtgtagtttatgttatatataaactttttgctggcattcaaggtccatatacaggaattcccaatcccaaacccaaagtaccctctcttagaacagccaaggtgcaagggccagggttcgattttgcacaagccataatgaagaaaaacaccgtcattgccaggactgaaaagggtgagtttaccatgttaggtatatatgatagagtagcagtcatccccacacatgcatctgttggagaaaccatttacatcaacgatgtagagactaaagttttggatgcgtgtgcactcagagacttgaccgacacaaacttggagattaccatagtcaaaatggaccgcaaccaaaagtttagagatatcaggcactttctgcccagatatgaggatgattacaatgacgctgtgcttagcgtacatacatcaaaatttccaaacatgtatattccagttggacaagtcaccaattatggcttcttgaatctaggcggtacaccaacacaccgcattttaatgtacaactttccaacaagagctggtcagtgtggtggtgtagtgacaaccacaggtaaggtgatagggatacatgtaggtggaaatggagctcaaggatttgcagcaatgctactccactcttactttactgatacacaaggtgaaatagttagcaatgagaagagtggggtgtgtattaacgcaccagcaaagactaaactccaacccagtgttttccatcaagtttttgaaggttcaaaggagccagcagttctcaattcaaaagatcctaggcttaaaacagattttgaggaggccatcttctcaaaatatacaggtaacaaaattatgttgatggatgagtacatggaagaagcagtggatcattatgtagggtgtctagaaccattagatattagtatagatcccataccccttgaaagtgccatgtatggaatggatggcctcgaagcattagacctgaccaccagtgcaggattcccttacctactgcaggggaagaagaaaagggacatatttaatagacaaaccagggatactactgaaatgacaaggatgttagaaaaatatggagttgatttaccttttgtaacttttgtaaaagatgagctcagatcaagagaaaaagttgaaaaagggaaatcacgcttaatcgaggccagttccttgaatgactcagttgctatgagggttgcttttggaaacctttacgccacatttcataataatccaggtacagcaactggcagtgcagttggttgtgatccagatgtattttggtcaaaaatccctattttattaaatggagaaatctttgcttttgattacactggttatgatgccagtttgtcaccagtatggtttgcctgtttaaagaaagttctaattaaattgggttatacccaccaaacatctttcatagattatctgtgtcattcagtacatttgtacaaggac-agaaaatatatagtcaatggtggaatgccctctggttcctcaggtacgagcatattcaatactatgatcaataatataatcataagaactttgttaattagggtttataaaggcatagacttagaccagttcaagatgatagcatatggagatgatgttattgctagctacccacacaagattgatccaggtttactagcagaagcaggcaaacattacggattaataatgacaccagcagacaaaggaaccagctttgttgacaccaactgggaaaatgtaactttcctgaaaagatatttcagagcagatgatcaatatccctttcttatacatccagtaatgccaatgaaggagatacatgagtctattagatggactaaagatcccagaaacacacaggaccatgtcagatctttgtgttatctcgcatggcacaatggagaggaggcttacaatgaattttgtagaaaaattagaagtgtgcccgtgggaagggcgttggcactacctgcatactctagtcttagacgaaaatggttagattcgttttagataactctaattga-aacccaagttgtagttactt----------------tcatttagaggtaaattttggcc-acttgggggcc-----------------------------------------------------------------------------------------------------------------------------
>KM892501.1_Enterovirus_D68_isolate_CA/AFP/11-1767_complete_genome
-ttaaaaca-gccttggggttgttcccactccaagggcccacgtggcggctagtactctggtactttggtacctttg-tacgcctg--ttttatctcccttcccaatgtaatttagaagctcttaaaccaaggctcaataggtgg-ggcgcaaaccagcgctctcatgagcaagcactcctgtctccccggtgtggttgtataaactgttcccacggttgaaaacaacctatccgttatccgctatagtacttcgagaaacctagtatcacctttggattgttgacgcgttgcgctcagcacactaaccc-gtgtgtagcttgggtcgatgagtctggacataccccactggcgacagtggtccaggctgcgttggcggcctactcatggt-gaaaaccatgagacgctagacatgaacaaggtgtgaagagtctattgagctactatagagtcctccggcccctgaatgcggctaatcctaaccatggagcaagtgctcacaagccagtgagttgcttgtcgtaatgcgcaagtccgtggcggaaccgactactttgggtgtccgtgtttcac-tttttactttta----tgactgcttatggtgacaatttgatattgttaccatttagcttgtcaaatcaattgcaa---aagatcctaaa-------tcttatttatcaacttgcattttgataactctattcgaaaattctaaactca-------------tttt-----------------taataatgggagctcaggttactagacaacaaactggcactcatgaaaatgccaacattgccacaaatggatctcatatcacatacaatcagataaacttttacaaggatagttatgcggcttcagccagcaagcaggatttttcacaggacccatcaaaattcactgaaccagtagtggaaggtttgaaagcaggggcgccagttttgaaatctcctagtgctgaggcatgtggctacagtgatagagtattacagctcaaattaggaaattcagctattgtcacccaggaagcagcaaactactgctgtgcttatggtgaatggcccaattacttaccagatcatgaagcagtagccattgataaacctacacaaccagaaactgctacagatagattctacactttgaaatcagtcaaatgggaggctggaagcacgggatggtggtggaaactacccgatgcactaaataatataggcatgtttggacagaatgtacagcatcactacctatatagatctggtttcttgattcatgtgcagtgtaatgccacaaaattccatcaaggcgccttattagtggtagcaattccagaacatcagaggggagcgtataacactaatactagtccagagtttactgacatcatgaaaggtgaagaaggagggaccttcaatcatccatatgttcttgatgatggaacatcattggcttgtgcgacaatatttccacatcagtggataaatctgagaaccaacaattcagcaacaattgttcttccctggatgaatgctgctccaatggacttcccacttagacacaatcagtggacgctagcaataataccagtggtgccatt------aggtacgcgtacaatgtcaagtatggtcccaataacagtttcaatcgctccaatgtgttgtgagtttaatggactcagacacgccattactcaaggtgtcccaacataccttttaccaggctcgggacaattcctaacaactgatgatcatagctctgcaccggttctcccgtgtttcaacccaactccagagatgcacattccagggcaggtccgtaacatgctagaagtggtccaagtggaatcaatgatggagattaacaacacagaaagtgcagttggcatggagcgtctcaaggttgatatatcagcattgacagatgtcgatcaattgttattcaacattccactggacatacagttggatgggccacttagaaacactttagtaggaaacatatctagatattatactcattggtctggatccctagaaatgacgtttatgttttgtggcagcttcatggcaacgggaaaattaattctatgctatactcctccaggtgggtcatgcccgacaaccagagagaccgccatgttaggtacacatattgtttgggattttggactacaatctagtgtaaccctgataataccttggattagtggatcccactacaggatgttcaataatgatgctaagtcaactaatgccaacgttggctatgtcacttgttttatgcagaccaatctgatagtccccagtgaatcctctgacacatgttccttgatagggttcatagcagcaaaagatgatttctccctcagattaatgagagacagccctgacattggacaactagaccatttacatgcagcagaggcagcctaccagatcgagagcatcatcaaaacagcaactgacactgtaaaaagtgagattaacgctgaacttggtgtggtccctagcttaaatgcagttgaaacaggtgcaacttctaacactgaaccagaagaagccatacaaactcgcacagtgataaatcagcacggtgtatccgaaactctagtggagaattttctcagtagagcagccttggtatcaaagagaagtttcgaatacaaagatcatacttcgtctgcagcacaaacagacaagaactttttcaaatggacaattaataccaggtcctttgtacagctaagaagaaagttagaattatttacataccttagatttgatgctgaaatcactatactcacaactgtagcagtgaatggtagtagtaataatacatacgtgggtcttcctgacttgacacttcaagcaatgtttgtacccactggtgctcttaccccagaaaagcaagactcattccactggcagtcaggtagtaatgctagtgtattctttaaaatctctgaccccccagccagaatgaccataccttttatgtgcattaactcagcatactcagttttctatgatggctttgccggatttgagaaa------agtggtctgtatggaataaatccagctgacactattggtaacttatgtgttagaatagtgaatgaacaccaaccagttggtttcacagtgaccgttagggtttacatgaagcctaaacacataaaagcatgggcaccacgaccaccacgaaccctgccatacatgagtattgcaaatgcaaattacaaaggtaaagaaagagcaccaaatgcgctcaatgctataattggcaatagagacagtgtcaaaaccatgcctcataata------tagtgaccactggtccaggcttcggaggagtttttgtagggtcttttaaaataatcaactatcacttagccactacagaagagagacagtcagctatctatgtggattggcaatcagacgtcttggttacccccattgctgctcatggaaggcaccaaatagcaagatgcaagtgcaatacaggggtttactattgtagacacaaagacagaagttacccaatttgctttgaaggcccagggattcaatggattgaacaaaatgaatattacccagcaaggtaccagaccaatgtacttttggcagttggccctgcggaagcaggagattgcggtggtttactagtctgcccacatggggtaatcggtcttcttacagcaggagggggtggaattgtagctttcactgatatcagaaatttgctatggttagatactgatgctatggaacaaggcattactgattatattcaaaatcttggtaatgcctttggagcagggtttacagaaacaatctctaataaagccaaggaagtgcaagatatgctaattggagagagttcactattagaaaaattgttaaaagctctaatcaaaatcatatcagcattagtaattgtaatcagaaattcggaagacttagttacagtcacagccacactagcattgttgggatgccatgattcaccatggagctacttgaaacagaaggtatgttcatacttaggcattccttatgtacctagacagggtgaatcgtggcttaagaagtttacagaggcatgcaatgctcttagaggtctggattggctatcacaaaagatagataaattcatcaactggcttaaaaccaaaatattaccagaagctagggagaaatatgaatttgtgcaaagactcaaacagttaccggtgatagaaaaccaagtgagcacaattgagcatagctgcccaacaacagaacaacagcaggccttatttaacaacgtccagtactattcacactactgtagaaagtacgcaccactttacgcagtggaagcaaagagggtagtagctcttgaaaagaaaataaacaactacatccagttcaagtccaaatctcgcattgaaccggtttgtttaataatacatggctctccagggactggcaagtcagtagcctcaaatttaattgccagggctatcacagaaaaattgggaggggacatttattccctgcctccagaccctaaatattttgatggatacaaacagcaaacggtggtcctcatggatgatttaatgcaaaatccagatgggaatgacatatctatgttctgccaaatggtctctactgtggatttcatacccccaatggctagtttggaggaaaaaggaactctgtacaccagtccatttttaatagctactactaatgctggctcaatacatgcaccaactgtatcagactcaaaggctttgtcacgcagatttaaatttgacgtggacattgaagtcacagattcatacaaagactcaaataaattggacatgtcaagggcagtcgagatgtgcaaaccagacggctgtgcccccaccaattacaaaagatgctgcccattgatctgtgggaaggctattcaattcagagatcgcagaactaatgcaagatccactattgatatgctagtaactgatattatcaaggaatatagaaccagaaacagtacacaggataagctggaagctctgtttcagggacctccacagtttaaagagatcaaaatttcagtcaccccagatacaccagctcctgatgccataaatgaccttcttaggtcagtggattctcaagaagttagggattattgccaaaagaaaggatggattgtaatacacccatcaaatgaactactagtagaaaaacacatcagtagagcttttattactctacaagccattgccacctttgtatcaatagctggtgtggtttatgttatatataaactttttgctggcattcagggtccatacacaggaatccccaatcctaaacccaaagtaccctctctcagaacagctaaagtgcaaggaccagggttcgattttgcacaagcaataatgaagaaaaataccgtcattgcaaggactgaaaagggtgagttcaccatgctgggtgtatatgatagggtagcggtcatccccacacacgcatctgttggagaaaccatttacattaatgatgtagagactagagttttagatgcgtgtgcgcttagagatttgactgatacaaacttagagataaccatagtcaaattagaccgtaatcaaaaattcagagatatcagacattttctgcccagatatgaggatgattacaatgacgctgtgcttagcgtacatacatcaaaattcccaaatatgtatatcccagttggacaagtcaccaattatggcttcttgaacctaggtggtacaccgacgcaccgcattttaatgtataacttcccaacaagagctggccagtgtggtggtgtggtgacaactacaggtaaggtgataggaatacacgtaggtggaaatggagctcaaggatttgcagcaatgctactacactcttactttaccgatacacaaggtgagatagttagtagtgaaaagagtggggtgtgcattaacgcaccggcaaagactaaactccaacccagtgttttccatcaagtttttgaaggttcaaaggaaccagcagttctcaatccaaaagatcctaggcttaaaacagattttgaggaagccattttctcaaaatatacaggtaacaaaattatgttaatggatgagtacatggaagaggcagtggatcattatgtggggtgtttagaaccattagatatcagtgtggatcccatacccctggaaagtgccatgtatggaatggatggccttgaggcattagacttaactaccagtgcaggattcccttacttactacaagggaagaagaaaagggatatatttaatagacatactagagacaccagtgaaatgacaaagatgttagagaaatatggagttgacctaccttttgtaacctttgtaaaagatgagcttagatcaagagaaaaagttgaaaaagggaaatcacgcctgattgaggccagttccttgaatgactcagttgctatgagggttgcctttggaaacctttacgccacatttcacaacaatccaggtacagcaaccggtagtgcagttggttgcgatccagatatattttggtcaaaaatccctattttgttagatggagaaatctttgcttttgattacactggttatgatgctagtttgtcaccagtgtggtttgcctgtttaaagaaagttctaattaagttaggttacacacatcaaacgtcctttatagattatttgtgtcattcggtacatttatataaggac-agaaaatatatagttaatggtgggatgccctctggttcttcaggtaccagcatattcaacactatgatcaataatataatcataagaactctattaattagggtttacaaaggcatagacctggaccagttcaaaatgattgcctatggggatgacgttattgctagctatccacataagattgatccaggtttactggcagaagcaggtaaacagtatggattagtaatgacaccagcagacaaaggaaccagttttgccgacacaaattgggaaaatgtaactttcttaaaaagatatttcagagcagatgatcaatacccctttctcatacatccagtgatgccaatgaaggagatacatgaatctattagatggactaaagatcccagaaacacacaggatcatgttaggtctttgtgctaccttgcatggcataatggagaggaggcttataatgaattttgtagaaaaatcagaagtgtgcctgtgggaagggcattaacactacctgcatactctagtcttagacggaaatggttagattcgttctagacaactctaattga-aacccaagttatagttactt----------------tcatttagaggtaaattttggtc-acttgggggc------------------------------------------------------------------------------------------------------------------------------
>KP100794.1_Enterovirus_D68_strain_US/CO/13-60_polyprotein_gene_complete_cds
-ttaaaaca-gccttggggttgttcccactccaagggcccacgtggcggctagtactctggtacttcggtacctttg-tacgcctg--ttttatctcccttcccaatgtaacttagaagttcttaaatcaatgctcaataggtgg-ggcgcaaaccagcgctctcatgagcaagcactcctgtctccccggtgaggttgtataaactgttcccacggttgaaaacaacctatccgttatccgctatagtacttcgagaaacctagtaccacctttggattgttgacgcgttgcgctcagcacactaaccc-gtgtgtagcttgggtcgatgagtctggacatacctcactggcgacagtggtccaggctgcgttggcggcctactcatggt-gaaaaccatgagacgctagacatgaacaaggtgtgaagagtctattgagctactatagagtcctccggcccctgaatgcggctaatcctaaccatggagcaagtgctcacaggccagtgagttgcttgtcgtaatgcgcaagtccgtggcggaaccgactactttgggtgtccgtgtttcac-tttttactttta----tgactgcttatggtgacaatttgatattgttaccatttagcttgtcaaatcaattgcaa---aagatcttaaa-------tcttatttatcaatttgcatcttgataactttgatttgaaaa------------------------ttt-----------------taacaatgggagctcaggttactagacaacaaactggcactcatgaaaatgccaacattgccacaaatggatctcatatcacatacaatcagataaacttttacaaggatagttatgcggcttcagccagcaagcaggatttttcacaggacccatcaaaattcactgaaccagtagtggaaggtctaaaagcaggggcgccagttttgaaatctcctagtgctgaggcatgtggctacagtgatagagtattacagctcaaattaggaaattcagctatcgtcacccaggaagcagcaaactactgttgtgcttatggtgaatggcccaattacttaccagatcatgaagcagtagccattgataaacctacacaaccagaaactgctacagatagattctacactttgaaatcagtcaaatgggagactggaagcacaggatggtggtggaaactacccgatgcactaaacaacataggcatgtttggacagaatgtacagcatcactacctatatagatctggcttcttgattcatgtgcagtgcaatgccacaaaattccatcaaggtgccttattagtggtagcaattccagaacatcagaggggagcgcacaacactaacactagcccagggtttgatgatataatgaaaggtgaagaaggagggaccttcaatcatccatatgtccttgatgatggaacatcattggcttgtgcgacgatatttccacatcagtggataaatctgagaaccaacaattcagcaacaattgttcttccctggatgaatgctgctccaatggatttcccacttagacataatcagtggacgctagcaataataccagtggtgccatt------aggtacgcgtacaacgtcaagtatggtcccaataacagtttcaatcgctccaatgtgttgtgagtttaatggacttagacacgccattactcaaggtgtcccaacataccttttaccaggctcgggacaattcctaacaactgatgatcatagctctgcaccggctctcccgtgtttcaacccaactccagaaatgcacatcccagggcaggtccgtaacatgctagaagtggtccaagtggaatcaatgatggagattaacaacacagaaagtgcagttggcatggagcgtcttaaggttgatatatcagcattgacagatgtcgatcaattgttattcaacattccactggacatacagttggatgggccacttagaaacactttagtaggaaacatatctagatattacactcattggtctggatccctagaaatgacgtttatgttttgtggcagcttcatggcaacgggaaaattaatcctgtgctatactcctccaggtgggtcatgcccaacaaccagagagaccgccatgttaggtacacatattgtttgggattttggattacaatctagtgtaaccctgataataccttggattagtggatcccactacaggatgtttaacaatgatgctaagtcaactaatgccaacgttggctatgtcacttgttttatgcagactaatctgatagttcccagtgagtcctctgacacgtgttccttgatagggttcatagcagcaaaagatgatttctctctcagactaatgagagacagccctgacattagacaactagaccatttacatgcagcagaggcagcctaccagatcgagagcatcatcaaaacagcaaccgacactgtgaaaagtgagattaacgctgaactcggtgtggtccctagcttaaatgcagttgaaacaggtgcaacttctaacactgaaccagaagaagccatacaaactcgcacagtgataaatcagcatggtgtgtccgagactttagtggagaattttctcagtagagcagctttggtatcaaagagaagttttgaatacaaagatcatacttcgtctgcagcacaagcggacaagaactttttcaaatggacaattaacaccagatcctttgtacagttaagaagaaagttagaattattcacataccttagatttgatgctgagatcactatactcacaactgtagcagtgaatggtagtagtaataatacatacgtgggtcttcctgacttgacacttcaggcaatgtttgtacccactggtgctcttaccccagaaaagcaggactcattccactggcagtcaggtagtaatgctagtgtattctttaaaatctctgaccccccagccagaatgaccataccttttatgtgcattaactcagcatactcaattttttatgatggctttgccggatttgagaaa------agtggtctgtatggaataaatccagctgacactattggtaacttatgtgttagaatagtgaatgaacaccaaccagttggtttcacagtgaccgttagggtttacatgaagcctaaacacataaaagcatgggcaccacgaccaccacgaaccctgccgtatatgagtattgcaaatgcaaattacaaaggcaaagaaagagcaccaaatgcgctcagtgctataattggcaatagagacagtgtcaaaaccatgcctcataata------tagtgaacactggtccaggcttcggaggagtttttgtagggtctttcaaaataatcaactatcacttagccactgcagaagagagacagtcagctatctatgtggattggcaatcagacgtcttggttacccccattgctgctcatggaaggcaccaaatagcaagatgcaagtgcaatacaggggtttactattgtaggcacaaaaacagaagttacccaatttgctttgaaggcccagggattcaatggattgaacaaaatgaatattacccagcaaggtaccagaccaatgtacttttggcagttggtcctgcggaagcaggagattgcggtggtttactagtctgtccacatggggtaatcggtcttcttacagcaggagggggtggaattgtggctttcactgatatcagaaatttgctatggttagatactgatgctatggaacaaggcattactgattacattcaaaatcttggtaatgcctttggagcagggtttacagaaacaatctctaataaagccaaggaagtgcaagatatgctaattggagagagttcactattagaaaaattgctaaaagctctaatcaaaatcatatcagcattagtaattgtaatcagaaattcggaagacctagtcacagtcacagctacactagcattattaggatgccatgattcaccatggagctacttgaaacagaaagtatgttcatacttaggtattccttatgtacctagacagggtgaatcgtggcttaagaagttcacagaagcatgcaatgctcttagaggtctggattggctatcacaaaagatagataaattcatcaactggcttaaaaccaaaatattaccagaagctagggagaaatatgaatttgtgcagaggctcaaacagttaccggtgatagaaagccaagttagtacgatcgagcatagctgcccaacaacagaacaacagcaggccttattcaacaacgtccagtactattcacactattgtagaaagtacgcaccactttacgcagtggaagcaaagagggtagtagctcttgaaaagaaaataaacaactacatccagttcaagtccaaatctcgcattgaaccggtttgtttaataatacatggctctccaggaactggcaagtcagtggcttcaaatttaattgccagggctatcacagaaaaattgggaggagacatttattccttgcctccagaccctaaatattttgatggatacaaacagcaaacagtggtcctcatggatgatttaatgcaaaatccagatgggaatgacatatctatgttctgccaaatggtctctactgtggatttcatacccccaatggctagtttggaagaaaaaggaactctgtacactagtccatttttaatagctactaccaatgctggctcaatacatgcaccaactgtatcagactcaaaggctttgtcacgcagatttaaatttgacgtggacattgaagtcacagattcatacaaggactcaaataaattgaatatgtcaagggcagtcgagatgtgcaaatcagatggctgtgcccccaccaattacaaaagatgctgcccattgatctgtggaaaggctattcaattcagagatcgcagaactaatgcaagatccactattgatatgttagtaactgatattataaaggagtatagaaccagaaacagtacacaggataagctggaagctctgtttcaggggcctccacagtttaaagagatcaaaatttcagtcaccccagatacaccagctcctgatgctataaatgatcttctcaggtcagtggattctcaagaagttagggattattgccaaaagaaaggatggattgtaatacacccatcaaatgaactactagtagaaaaacacatcagtagagcttttattactctacaagccattgccacctttgtatcaatagctggtgtagtttatgttatatacaaactttttgctggcattcagggtccatacacaggaatccccaatcctaaacctaaagtaccctctctcagaacagctaaagtgcaaggaccagggttcgattttgcacaagccataatgaagaaaaataccgtcattgcaaggactgaaaagggtgagttcaccatgctgggtgtatatgatagggtagcggtcatccccacacacgcatctgttggagataccatttacattaatgatgtagagactagagttttagatgcgtgtgcacttagagacttgactgatacaaacttagagataaccatagtcaaattagaccgtaatcaaaaatttagagatatcagacattttctgcccagatatgaggatgattacaatgacgctgtgcttagcgtacatacatcaaaattcccaaatatgtatatcccagttggacaagtcaccaattatggcttcttgaacctaggtggtacaccgacgcaccgcattttaatgtataacttcccaacaagagctggccagtgtggtggtgtggtgacaactacaggtaaggtgataggaatacatgtaggtggaaatggagctcaaggatttgcagcaatgctactacactcttactttaccgatacacaaggtgagatagttagtagtgaaaagagtggggtgtgcattaacgcaccggcaaagactaaactccaacccagtgttttccatcaagtttttgaaggttcaaaggaaccagcagttctcaatccaaaagatcctaggcttaaaacagatttcgaggaggccattttctcaaaatatacaggtaacaaaatcatgttaatggatgaatacatggaagaggcagtggatcattatgtggggtgtctggaaccattagatatcagtgtggatcccatacccctggaaagtgccatgtatggaatggatggccttgaggcattagacttaactaccagtgcaggattcccttacttactacaagggaagaagaaaagggacatatttaatagacatactagagacaccagtgaaatgacaaagatgttagagaaatatggagttgacctaccttttgtaacctttgtaaaagatgagcttagatcaagagaaaaagttgaaaaagggaaatcacgcctgattgaggccagttccttgaatgactcagttgctatgagggttgcctttggaaacctttacgccacatttcacaacaatccaggtacagcaactggtagtgcagttggttgtgatccagatatattttggtcgaaaatccctattttgttagatggagaaatctttgcttttgactacactggttatgatgctagtttgtcaccagtgtggtttgcctgtttaaagaaagttctaattaagttaggttacacgcatcaaacatcttttatagattatttgtgtcattcggtgcatttatataaggac-aaaaaatacatagttaatggtggaatgccctctggttcttcaggcaccagcatattcaacactatgatcaacaatataatcataagaactttattaattagggtttacaaaggcatagacctggaccagttcaaaatgattgcctatggggatgatgttattgctagctacccacataagattgatccaggtttgctggcagaagcaggtaaacagtatggattagtaatgacaccagcagacaaaggaaccagttttgtcgacacaaattgggaaaatgtaactttcttaaaaagatatttcagagcagatgatcaatacccctttctcatacatccagtgatgccaatgaaagagatacatgaatctattagatggactaaagatcccagaaacacacaggatcatgttaggtctttgtgctacctcgcatggcataatggagaggaggcttataatgaattttgtagaaaaatcagaagtgtgcctgtgggaagggcattgacactacctgcatactctagtcttagacggaaatggttagattcgttctagacaactctaattga-aacccaagttatagttattt----------------tcatttagaggtaaat------------------------------------------------------------------------------------------------------------------------------------------------
>KP114664.1_Enterovirus_D68_isolate_EV68_Alberta2985_2014_polyprotein_gene_partial_cds
-----------------------------------------------------------------------------------------------------------------------------------------------------------------------------------------------------------aac-------------------aacctatccgttatccgctatagtacttcgagaaacctagtatcacctttggattgttgacgcgttgcgctcagcacactaaccc-gtgtgtagcttgggtcgatgagtctggacgtaccccactggcgacagtggtccaggctgcgttggcggcctactcatggt-gaaaaccatgagacgctagacatgaacaaggtgtgaagagtctattgagctactatagagtcctccggcccctgaatgcggctaatcctaaccatggagcaagtgctcacaggccagtgagttgcttgtcgtaatgcgcaagtctgtggcggaaccgactactttgggtgtccgtgtttcac-tttttactttta----tgactgcttatggtgacaatttgatattgttaccatttagcttgtcaaatcaattgcaa---aagatcctaaa-------tcttacttaccaacttgcattttgataaccttgatttgaaaa------------------------ttt-----------------taataatgggagctcaggtcactagacaacaaacaggcactcacgaaaatgccaacgttgccacaaatggatctcatatcacatacaatcagataaatttttataaggatagttatgcggcttcagccagcaagcaagatttttcacaggacccatcgaaattcactgagccagtggtggaaggtttaaaagcaggagcgccagttttgaaatctcctagtgctgaggcgtgtggctacagtgatagagtgctacagcttaaattaggtaattcagctattgtcacccaggaagcagcaaactactgctgtgcttatggtgaatggcccaattacttaccagaccatgaagcagtagccattgacaaacctacacaaccagaaactgctacagatagattctacactttgagatcagtcaaatgggaggctggaagtacaggatggtggtggaaactacccgatgcactaaataatataggcatgtttggacagaatgtacaacatcactacctatatagatctggtttcctgattcatgtgcagtgtaatgccacaaaattccatcaaggcgccttattagtggtagcaattccagaacatcagaggggagcacacaacactactactagtccagggtttgatgatatcatgaaaggtgaagcaggagggacctttaatcatccatatgtccttgatgatggaacgtcattggcttgtgcgacgatatttccacatcagtggataaatctgagaactaacaattcagcaacaattgttcttccctggatgaatgctgctccaatggacttcccacttagacataatcagtggacactagcaataataccagtggtgccatt------aggcacgcgtacaatgtcaagtatggtcccaataacagtttcaattgctccaatgtgttgtgagtttaatggactcagacacgccattactcaaggtgtcccaacataccttttaccaggctcgggacaattcctaacaactgatgatcatagctctgcaccggttctcccgtgtttcaacccaactccagagatgcacattccagggcaggtccgtaatatgttagaagtggtccaagtggaatcaatgatggagattaacaacacagaaagtgcggttggcatggagcgtctcaaggttgacatatcagcattgacagatgtcgaccaattgttattcaacattccactggacatacaattggatgggccacttagaaacactttagtaggaaacatatctagatattatactcattggtctggatccctagaaatgacatttatgttttgtggcagctttatggcaacgggaaaattaatcctgtgctatactcctccaggtgggtcatgtccgacaaccagagagaccgccatgttaggtacacatattgtttgggattttggactacaatctagtgtaaccctgataataccttggattagtggatcccactacaggatgttcaataatgatgctaagtcaactaatgctaacgttggctatgtcacttgttttatgcagaccaatctgatagtccccagtgaatcttctgacacatgttccttgatagggttcatagcagcaaaagatgatttctccctcagattaatgagagacagccctgacattggacaactagaccatttacacggagcagaggcggcctaccagatcgagagcatcatcaaaacagcaactgacaccgtgaaaagtgagattaacgctgaacttggtgtggtccctagcttaaatgcagttgaaacaggtgcaacttctaacactgaaccagaggaagccatacaaactcgcacagtgataaatcaacacggtgtatccgaaactctagtggagaattttctcagtagagcagctttggtatcaaagagaagtttcgaatacaaagaccatacttcgtctgcagcacaagcagataagaactttttcaaatggacaattaacaccaggtcctttgtacagctaagaagaaagttagaattattcacataccttagatttgatgctgagatcactatactcacaactgtagcagtgaatggtagtagtaataatacatatgtgggtcttcctgacttgacactgcaggcaatgtttgtacccactggtgcccttaccccagaaaagcaagactcattccactggcagtcaggtagtaatgctagtgtattctttaaaatctctgaccccccagccagaatgaccataccttttatgtgcattaattcagcatactcagttttttatgatggctttgccggattcgagaaa------agtggtctgtatggaataaatccagctgacactattggtaacttgtgtgtcagaatagtgaatgaacaccaaccagttggtttcacagtgaccgttagggtttacatgaagcctaaacacataaaagcgtgggcaccacgaccaccacgaaccctgccatacatgagtattgcaaatgcaaattacaaaggtaaagaaagagcaccaaatgcactcaatgctataattggcaatagagacagtgttaaaaccatgcctcataata------tagtgaccactggtccaggcttcggaggagcttttgtgggatctttcaaaataattaactatcacttagccactacagaggagagacagtcagctatctatgtggattggcaatcagacgtcttagttacccccattgctgctcatggaagacaccaaatagcaagatgcaagtgcaatacaggagtttactattgtagacacaaagacagaagttacccaatttgctttgaaggcccagggattcaatggattgaacaaaatgaatattacccagcaaggtaccagaccaatgtacttttggcagttggccctgcagaagcaggagattgtggtggtttactagtctgtccacatggggtaatcggtcttcttacagcgggagggggtggaattgtagcttttaccgatatcagaaacttgctatggttagatactgatgctatggaacaaggcattactgattacattcaaaatcttggcaatgcctttggaacagggttcacagaaacaatctctagtaaagccaaggaagtgcaagatatgctaattggagagagttcactattagaaaaattgctaaaagctctaatcaaaatcatatcagcattagtaattgtaatcagaaattcggaagacttagttacagtcacagccacactagcattgctgggatgccatgattcaccatggagctacttgaaacagaaggtatgttcatacttaggtattccctatgtacctagacagagtgaatcgtggcttaagaagttcacagaagcatgcaatgctctcagaggtctagattggctatcacaaaagatagataaattcatcaattggcttaaaaccaaaatattaccagaagctagggagaaatatgagtttgtgcaaagactcaagcagttaccggtgatagaaaaccaagttagcacaatcgagcatagctgtccaacaacagaacaacagcaggccttattcaacaatgtccagtatttttcacactactgtagaaagtacgcaccactttacgcagtggaagcaaagagggtggtagctcttgaaaagaaaataaacaactacatccagttcaagtccaaatctcgcattgaaccggtttgtttaataatacatggctctccaggaactggtaagtcagtggcctcaaacttaattgccagggctatcacagaaaaattgggaggggacatttattccctgcctccagaccctaaatattttgatggatacaaacagcaaacagtagtcctcatggatgatttaatgcaaaatccagatgggaatgacatatctatgttctgccaaatggtctctactgtggatttcatacccccaatggctagtttggaggaaaaaggaactctgtacaccagtccatttttaatagctactactaatgctggctcaatacatgcaccaactgtatcagactcaaaggctttgtcacgcagatttaaatttgatgtagatattgaggtcacagattcatacaaagactcaaacaaattggacatgtcaagagcagtcgagatgtgcaaaccagacggctgtgcccccgccaattacaaaagatgctgcccattgatctgtggaaaggctattcaattcagagatcgtagaactaatgcaagatccactattgatatgctagtaactgatattatcaaggagtatagaaccagaaacagtacacaggataaactggaagctctgtttcagggacctccacagtttaaagagatcaaaatttcagtcaccccagatacaccagctcctgatgccataaatgaccttcttaggtcagtggattctcaagaagttagggattattgccaaaagaaaggatggattgtaatacacccatcaaatgaactactagtagaaaaacacatcagtagagcttttattactctgcaagccattgccacctttgtatcaatagctggtgtagtttatgttatatataaactttttgctggcattcagggtccatacacaggaatccccaatcctaaacccaaagtaccctctctcagaacagctaaagtgcaaggaccagggttcgattttgcacaagccataatgaagaaaaataccgtcattgcaaggactgaaaagggtgagttcaccatgctgggtgtttatgatagggtagcagtcatccccacacacgcatctgttggagaaaccatttacattaatgatgtagagactagagttttagatgcgtgtgcacttagagacttgactgatacaaacttagagataaccatagtcaaattagaccgtaatcaaaagttcagagatatcagacattttctgcccagatatgaggatgattacaatgacgctgtgcttagcgtacacacatcaaaattcccaaatatgtatatcccagttggacaagtcaccaattatggcttcttgaacctaggtggtacaccgacacaccgcattttaatgtataacttcccaacaagagctggccagtgtggtggtgtggtgacaactacgggtaaggtgataggaatacatgtaggtggaaatggagctcaaggatttgcagcaatgctactgcactcttactttaccgatacacaaggtgagatagttagtagtgagaagagtggggtgtgcattaacgcaccggcaaaaaccaaactccaacccagtgttttccatcaagtttttgagggttcaaaggaaccagcagttctcaatccaaaagatcctaggcttaaaacagattttgaggaagccattttctcgaaatatacaggtaacaaaattatgttaatggatgagtacatggaagaggcagtggatcattatgtggggtgtttagaaccattagatatcagtgtggaccccatacccctggaaagtgccatgtatggaatggatggccttgaggcattagacttaactaccagtgcgggattcccttacttgctacaagggaagaagaaaagggatatatttaatagacacactagagacaccagtgaaatgacaaagatgttagagaaatatggagttgacctaccttttgtaacctttgtaaaagatgagcttagatcaagagaaaaagttgaaaaagggaaatcacgcctgattgaggccagttccttgaatgactcagttgctatgagggttgcctttgggaacctttacgccacatttcacaacaatccaggtacagcaaccggtagtgcagttggttgtgacccagatatattttggtcaaaaatccctattttattagatggagaaatctttgcttttgattacactggctatgatgctagtttgtcaccagtgtggtttgcctgtttaaagaaagttctaattaagttaggttacacacatcaaacatcctttatagattatttgtgtcattcggtacatttatataaggac-agaaaatatatagttaatggtgggatgccctctggttcttcaggtactagcatattcaacactatgatcaataatataatcataagaactttattaattagggtttacaaaggcatagacctggaccagttcaaaatgattgcctatggggatgatgttattgctagctatccacataagattgatccaggtttactggcagaagcaggtaaacactatggattagtaatgacaccagcagacaaaggaaccagttttgtcgacacaaattgggaaaacgtaactttcttaaaaagatatttcagagcagatgaccaatacccctttctcatacatccagtgatgccaatgaaggagatacatgaatctattagatggactaaagatcccagaaacacacaggatcat----------------------------------------------------------------------------------------------------------------------------------------------------------------------------------------------------------------------------------------------------------------------------------------------------------------------------------------------------------------------
>KP240936.1_Enterovirus_D68_isolate_Beijing-R0132_complete_genome
-ttaaaaca-gccttggggttgttcccactccaagggcccacgtggcggctagtactctggtacttcggtacctttg-tacgcctg--ttttatctcccttcccaatgtaacttagaagctcttaaatcaaggctcaataggtgg-ggcgcaaaccagcgctctcatgagcaagcactcctgtctccccggtgtggttgtataaactgttcccacggttaaaaacaacctatccgttatccgctatagtacttcgagaaacctagtatcacctttggattgttgacgcgttgcgttcagcacactaaccc-gtgtgtagcttgggtcgatgagtctggacgtaccccactggtgacagtggtccaggctgcgttggcggcctactcatggt-gaaaaccatgagacgctagacatgaacaaggtgtgaagagtctattgagctactatagagtcctccggcccctgaatgcggctaatcctaaccatggagcaagtgctcacaggccagtgagttgcttgtcgtaatgcgcaagtccgtggcggaaccgactactttgggtgtccgtgtttcac-tttttactttta----tgactgcttatggtgacaatttgatattgttaccatttagcttgtcaaattaattgcaa---aagatcctaag-------tctcatttaccaacttgcattttgattaccttgatttgtaaa------------------------ttt-----------------taataatgggagctcaggttactagacaacaaacaggcactcacgaaaatgccaacgttgccacaaatggatctcatatcacatacaatcagataaacttttataaggatagttatgcggcttcagccagcaagcaagatttttcacaggacccatcgaaattcactgaaccagtggtggaaggtttaaaagcaggagcgccagtcttgaaatctcctagtgctgaggcgtgtggttacagtgatagagtgctacagcttaaattaggtaattcagctattgtcacccaggaagcagcaaactactgctgtgcttatggtgaatggcccaattacttaccagaccatgaagcagtagccattgacaaacctacacaaccagaaactgctacagacagattctacactttgagatcagttaaatgggaggctggaagtacaggatggtggtggaaactacccgatgcactaaataatataggcatgtttggacagaatgtacagcatcactacctatatagatctggtttcttgattcatgtgcagtgtaatgccacaaaattccatcaaggcgccttattagtggtagcaattccagaacatcagaggggagcgcacaacactaccactagcccagggtttgatgatatcatgaaaggtgaagcaggagggaccttcaatcatccatatgtccttgatgatggaacgtcattggcttgcgcgacgatatttccacatcagtggataaatctgagaactaacaattcagcaacaattgttcttccctggatgaatgctgctccaatggacttcccacttagacataatcagtggacactagcaataataccagtggtgccatt------aggcacgcgtacaatgtcaagcatggtcccaataacagtttcaattgctccaatgtgttgtgagtttaatggactcagacacgccattactcaaggtgtcccaacataccttttaccaggctcgggacaattcctaacaactgatgatcatagctctgcaccggttctcccgtgtttcaacccaactccagagatgcacattccagggcaggtccgtaatatgttagaagtggtccaagtggaatcaatgatggagattaacaacacagaaagtgcggttggtatggagcgtctcaaggttgacatatcagcattgacagatgtcgaccaattgttattcaacattccactggacatacaattggatgggccacttagaaacactttagtaggaaacatatctagatactatactcattggtctggatccctagaaatgacatttatgttttgtggcagctttatggcaacgggaaaattaatcctgtgctatactcctccaggtgggtcgtgtccgacaaccagagagaccgccatgttaggtacacatattgtttgggattttggactacaatctagtgtaaccctgataataccttggattagtggatcccactacaggatgttcaataatgatgctaagtcaactaatgctaatgttggctatgtcacttgttttatgcagaccaatctgatagtccccagtgaatcctctgacacatgttccttgatagggttcatagcagcaaaagatgatttctccctcagattaatgagagacagccctgacattggacaactagaccatttacatggagcagaggcagcctaccagatcgagagcatcatcaaaacagcaactgacaccgtgaaaagtgaaattaacgctgaacttggtgtagtccctagcttaaatgcagttgaaacaggtgcaacttctaacactgaaccagaggaagccatacaaactcgcacagtgataaatcaacacggtgtatccgaaactctagtggagaattttctcagtagagcagctttggtatcaaagagaagtttcgaatacaaagaccatacttcgtctgcagcacaagcagataagaactttttcaaatggacaattaacaccaggtcctttgtacagctaagaagaaagttagaattattcacataccttagattcgatgctgagatcactatactcacaactgtagcagtgaatggtagtagtaataatacatatgtgggtcttcctgacttgacactgcaggcaatgtttgtacccactggtgcccttaccccagaaaagcaagactcattccactggcagtcaggtagtaatgctagtgtattctttaaaatttctgaccccccagccagaatgaccataccttttatgtgcattaattcagcatactcagttttttatgatggctttgccggatttgagaaa------agtggtctgtatggaataaatccagctgacactattggtaacttgtgtgtcagaatagtgaatgaacaccaaccagttggtttcacagtgaccgttagggtttacatgaagcctaaacacataaaagcgtgggcaccacgaccaccacgaaccctgccatacatgagtattgcaaatgcaaattacaaaggtaaagaaagagcaccaaatgcactcaatgctataattggcaatagagacagtgttaaaaccatgcctcataata------tagtgaccactggtccaggcttcggaggagcttttgtaggatctttcaaaataattaactatcacttagccactacagaggagagacagtcagctatctatgtagattggcaatcagacgtcttagttacccccattgctgctcatggaagacaccaaatagcaagatgcaagtgcaatacaggagtttactattgtagacacaaagacagaagttacccgatttgctttgaaggcccagggattcaatggattgaacaaaatgaatattacccagcaaggtaccagaccaatgtacttttggcagttggccctgcagaagcaggagattgtggtggtttactagtctgtccacatggggtaatcggtcttcttacagcaggagggggtggaattgtagctttcaccgatatcagaaacttgctatggttagatactgatgctatggaacaaggcattactgattacattcaaaatcttggcaatgcctttggagcagggttcacagaaacaatctctagtaaagccaaggaagtgcaagatatgctaattggagagagttcactattagaaaaattgctaaaagctctaatcaaaatcatatcagcattagtaattgtaatcagaaattcggaagacttagttacagtcacagccacactagcattgctgggatgccatgattcaccatggagctacttgaaacagaaggtgtgttcatacttaggtattccttatgtacctagacagagtgaatcgtggcttaagaagttcacagaagcatgtaatgctctcagaggtctagattggctatcacaaaagatagataaattcatcaactggcttaaaaccaaaatattaccagaagctagggagaaatatgagtttgtgcaaagactcaagcagttaccggtgatagaaaaccaagttagcacaatcgagcatagctgcccaacaacagaacaacagcaggccttatttaacaatgtccagtatttttcacactactgcagaaagtacgcaccactttacgcagtggaagcaaagagggtggtagctcttgaaaagaaaataaacaactacatccagttcaagtccaaatctcgcattgaaccggtttgtttaataatacatggctctccaggaactggcaagtcagtggcctcaaatttaattgccagggctatcacagaaaaattgggaggggacatttattccctgcctccagaccctaaatattttgatggatacaaacagcaaacagtagtcctcatggatgatttaatgcaaaatccagatgggaatgacatatccatgttctgccaaatggtctctactgtggatttcatacccccaatggctagtttggaggaaaaaggaactctgtacaccagtccatttttaatagctactactaatgctggctcaatacatgcaccaactgtatcagactcaaaggctttgtcacgcagatttaaatttgatgtagatattgaagtcacagattcatacaaagactcaaacaaattggacatgtcaagagcagtcgagatgtgcaaaccagacgactgtgcccccaccaattacaaaagatgctgcccattgatctgtggaaaggctattcaattcagagatcgtagaactaatgcaagatccactattgatatgctagtaactgatattatcaaggagtatagaaccagaaacagtacacaggataaactggaagctctgtttcagggacctccacagtttaaagagatcaaaatttcagtcactccagatacaccagctcctgatgccataaatgatcttcttaggtcagtggattctcaagaagttagggattattgccaaaagaaaggatggattgtaatacacccatcaaatgaactactagtagaaaaacacatcagtagagcttttattactctgcaagccattgccacctttgtatcaatagctggtatagtttatgttatatataaactttttgctggcattcagggtccatacacaggaatccccaatcctaaacccaaagtaccctctctcagaacagctaaagtgcaaggaccagggttcgattttgcacaagccataatgaagaaaaataccgtcattgcaaggactgaaaagggtgagttcaccatgctgggtgtatatgatagggtagcggtcatccccacacacgcatctgttggagaaaccatttacattaatgatgtagaaactagagttttagatgcgtgtgcacttagagacttgactgatacaaacttagagataaccatagtcaaattagaccgtaatcaaaagttcagagatatcagacattttctgcccagatatgaggatgattacaatgacgctgtgcttagcgtacacacatcaaaattcccaaatatgtatatcccagttggacaagtcaccaattatggcttcttgaacctaggtggtacaccgacacaccgcattttaatgtataacttcccaacaagagctggccagtgtggtggtgtggtgacaactacaggcaaggtgataggaatacatgtaggtggaaatggagctcaagggtttgcagcaatgctactgcactcttactttaccgatacacaaggtgagatagttagtagtgagaagagtggggtgtgcattaacgcaccggcaaaaaccaaactccaacccagtgttttccatcaagtttttgaaggttcaaaggaaccagcagttctcaatccaaaagatcctaggcttaaaacagattttgaggaagccattttctcgaaatatacaggtaacaaaattatgttaatggatgagtacatggaagaggcagtggatcattatgtggggtgtttagaaccattagatatcagtgtggatcccatacccctggaaagtgccatgtatggaatggatggccttgaggcattagacttaactaccagtgcgggattcccttacttgctacaagggaagaagaaaagggatatatttaatagacacactagagacaccagtgaaatgacaaagatgttagagaaatatggagttgacctaccttttgtaacctttgtaaaagatgagcttagatcaagagaaaaagttgaaaaagggaaatcacgcctgattgaggccagttccttgaatgactcagttgctatgagggttgcctttgggaacctttacgccacatttcacaacaatccaggtacagcaaccggtagtgcagttggttgtgacccagatatattttggtcaaaaatccctattttattagatggagaaatctttgcttttgattacactggctatgatgctagtttgtcaccagtgtggtttgcctgcttaaagaaagttctaattaagttaggttacacacatcaaacatcctttatagattatttgtgtcattcggtacatttatataaggac-agaaaatatatagttaatggtgggatgccctctggttcttcaggtactagcatattcaacactatgatcaataatataatcataagaactctactaattagggtttacaaaggcatagacctggaccagttcaaaatgattgcctatggggatgatgttattgctagctatccacataagattgatccaggtttactggcagaagcaggtaaacattatgggttagtaatgacaccagcagacaaaggaaccagttttgttgacacaaattgggaaaacgtaactttcttaaaaagatatttcagagcagatgatcaatacccctttctcatacatccagtgatgccaatgaaggagatacatgaatctattagatggactaaagatcccagaaacacacaggatcatgttaggtctttgtgctacctcgcatggcataatggagaggaggcttataatgaattttgtagaaaaatcagaagtgtgcctgtgggaagggcattgacactacctgcatactctagtcttagacggaaatggttagattcgttctagacaactctaattga-aacccaagttatagttactt----------------tcatttagaggtaaattttggtc-acttgggggc------------------------------------------------------------------------------------------------------------------------------
>KP745756.1_Enterovirus_D68_isolate_NY160_polyprotein_gene_complete_cds
----------------------------accccaaggcccacgtggcggctagtactctggtacttcggtacctttg-tacgcctg--ttttatctcccttcccaatgtaacttagaagttcttaaatcaatgctcaataggtgg-ggcgcaaaccagcgctctcatgagcaagcactcctgtctccccggtgaggttgtataaactgttcccacggttgaaaacaacctatccgttatccgctatagtacttcgagaaacctagtaccacctttggattgttgacgcgttgcgctcagcacactaaccc-gtgtgtagcttgggtcgatgagtctggacatacctcactggcgacagtggtccaggctgcgttggcggcctactcatggt-gagaaccatgagacgctagacatgaacaaggtgtgaagagtctattgagctactatagagtcctccggcccctgaatgcggctaatcctaaccatggagcaagtgctcacaggccagtgagttgcttgtcgtaatgcgcaagtccgtggcggaaccgactactttgggtgtccgtgtttcac-tttttactttta----cgactgcttatggtgacaatttgatattgttaccatttagcttgtcaaatcaattgcaa---aagatcctaaa-------tcttatttatcaatttgcatcttgataactttaatttgaaaa------------------------ttt-----------------taacaatgggagctcaggttactagacaacaaactggcactcatgaaaatgccaacattgccacaaatggatctcatatcacatacaatcagataaacttttacaaggatagttatgcggcttcagccagcaagcaggatttttcacaggacccatcaaaattcactgaaccagtagtggaaggtctaaaagcaggggcaccagttttgaaatctcctagtgctgaggcatgtggctacagtgatagagtattacagctcaaattaggaaattcagctattgtcactcaggaagcagcaaactactgctgtgcttatggtgaatggcccaattacttaccagatcatgaagcagtagccattgataaacctacacaaccagagactgctacagatagattctacactttgaaatcagtcaaatgggagactggaagcacaggatggtggtggaaactacccgatgcactaaacaacataggcatgtttggacagaatgtacagcatcactacctatatagatctggtttcttgattcatgtgcagtgtaatgccacaaaattccatcaaggtgccttattagtagtagcaattccagaacatcagaggggagcgcacaacaccaacactagcccagggtttgatgatataatgaaaggtgaagaaggagggaccttcaatcatccatatgtccttgatgatggaacatcattggcttgtgcgacgatatttccacatcagtggataaatctgagaaccaacaattcagcaacaattgttcttccctggatgaatgctgctccaatggatttcccacttagacataatcagtggacgctagcaataataccagtggtgccatt------aggtacacgtacaacgtcaagtatggtcccaataacagtttcaatcgctccaatgtgttgtgagtttaatggacttagacacgccattactcaaggtgtcccaacataccttttaccaggctcaggacaattcctaacaactgatgatcatagctctgcaccggctctcccgtgtttcaacccaaccccagaaatgcacatcccagggcaggtccgtaacatgctagaagtggtccaagtggaatcaatgatggagattaacaacacagaaagtgcagttggcatggagcgtcttaaggttgatatatcagcattgacggatgtcgatcaattgttattcaacatcccactggacatacagttggatgggccacttagaaacactttagtaggaaacatatctagatattacactcattggtctggatccctagaaatgacgtttatgttttgtggcagcttcatggcaacgggaaaattaatcctgtgctatactcctccaggtgggtcatgcccaacgaccagagagaccgccatgttaggtacacatattgtttgggattttggattacaatctagtgtaaccctgataataccttggattagtggatcccactacaggatgtttaacaatgatgctaagtcaactaatgccaatgttggctatgtcacttgttttatgcagactaatttgatagttcccagtgaatcctctgacacatgttccttgatagggttcatagcagcaaaagatgatttctcccttagactaatgagagacagccctgacattggacaactagaccatttacatgcagcagaggcagcctaccagatcgagagcatcatcaaaacagcaactgacactgtgaaaagtgagattaacgctgaacttggtgtggtccctagcttaaatgcagttgaaacaggtgcaacttctaacactgaaccagaagaagccatacaaactcgcacagtgataaatcagcacggtgtgtccgagactttagtggagaattttctcagtagagcagctttggtatcaaagagaagttttgaatacaaagatcatacttcatctgcagcacaagcagacaagaactttttcaaatggacaattaacaccagatcctttgtacagttaaggagaaagttagaattattcacataccttagatttgatgctgagatcactatacttacaactgtagcagtgaatggtagtagtaataatacatacgtgggtcttcctgacttgacacttcaagcaatgtttgtacccactggtgctcttaccccagaaaagcaggactcattccactggcagtcaggtagtaatgctagtgtattctttaaaatctctgaccccccagccagaatgaccataccttttatgtgcattaactcagcatactcagttttttatgatggctttgccggatttgagaaa------agtggtctgtatggaataaatccagctgacactattggtaacttatgtgttagaatagtgaatgaacaccagccagttggtttcacagtgaccgttagggtttacatgaagcctaaacacataaaagcatgggcaccacgaccaccacgaaccctgccatatatgagtattgcaaatgcaaattacaaaggtaaagaaagagcaccaaatgcgctcagtgctataattggcaatagagacagtgtcaaaaccatgcctcataata------tagtgaacactggtccaggctttggaggagtttttgtagggtctttcaaaataatcaactatcacttagccactgcagaagagagacagtcagctatctatgtggattggcaatcagacgtcttggttacccccattgctgctcatggaaggcaccaaatagcaagatgcaagtgcaatacaggggtttactattgtaggcacaaaaacagaagttacccaatttgctttgaaggcccagggattcaatggattgaacaaaatgaatattacccagcaaggtaccagaccaatgtacttttggcagttggtcctgcggaagcaggagattgtggtggtttactagtctgtccacatggggtaatcggtcttcttacagcaggagggggtggaattgtggctttcactgatatcagaaatttgctatggttagatactgatgctatggaacaaggcattactgattacattcaaagtcttggtaatgcctttggagcagggtttacagaaacaatctctaataaagccaaggaagtgcaagatatgctaattggagagagttcactattagaaaaattgttaaaagctctaatcaaaatcatatcagcattggtaattgtaatcagaaattcggaagacctagtcacagtcacagctacactagcattattaggatgccatgattcaccatggagctacttgaaacagaaagtatgttcatacttgggtattccttatgtacctagacagggtgaatcgtggcttaagaagttcacagaagcatgcaatgctcttagaggtctggattggctatcacaaaagatagataaattcatcaactggcttaaaaccaaaatattaccagaggctagggagaaatatgaatttgtgcagaggctcaaacagttaccggtgatagaaagccaagttagtacaatcgagcatagctgcccaacaacagaacaacagcaggccttattcaacaatgtccagtactattcacactattgtagaaagtacgcaccactttacgcagtggaagcaaagagggtagtagctcttgaaaagaaaataaacaactacatccagttcaagtccaaatctcgcattgaaccggtttgtttaataatacatggctctccaggaactggcaagtcagtggcttcaaatttaattgccagggctatcacagaaaaattgggaggagacatttattccttgcctccagaccctaaatattttgatggatacaaacagcaaacagtggtcctcatggatgatttaatgcaaaatccagatgggaatgacatatctatgttctgccaaatggtctctactgtggatttcatacccccaatggcaagtttggaggaaaaaggaactctgtacactagtccatttttaatagctactaccaatgctggctcaatacatgcaccaactgtatcagactcaaaggctttgtcacgcagatttaaatttgacgtggacattgaagtcacagattcatacaaggactcaaataaattggacatgtcaagggcagtcgagatgtgcaaatcagacagctgtgcccccaccaattacaaaagatgctgcccattgatctgtggaaaggctattcaattcagagatcgcagaactaatgcaagatccactattgatatgctagtaactgatattataaaggagtatagaaccagaaacagtacacaggataagctggaagctctgtttcaggggcctccacagtttaaagagatcaaaatttcagtcaccccagatacaccagctcctgatgctataaatgaccttcttaggtcagtggattctcaagaagttagggattattgccaaaagaaaggatggattgtaatacacccatcaaatgagctactagtagaaaaacacatcagtagagcttttattactctacaagccattgccacctttgtatcaatagctggtgtagtttatgttatatacaaactttttgctggcattcagggtccatacacaggaatccccaatcctaaacctaaagtaccctctctcagaacagctaaagtgcaaggaccagggttcgattttgcacaagccataatgaagaaaaataccgtcattgcaaggactgaaaagggtgagttcaccatgctgggtgtatatgatagggtagcggtcatccccacacacgcatctgttggagataccatttacattaatgatgtagagaccagagttttggatgcgtgtgcacttagagacttgactgatacaaacttagagataactatagtcaaattagaccgtaatcaaaaatttagagatatcagacattttctgcccagatatgaggatgattacaatgacgctgtgcttagcgtacatacatcaaaattcccaaatatgtatatcccagttggacaagtcaccaattatggcttcttgaacctaggtggtacaccgacgcaccgcattttaatgtataacttcccaacaagagctggccagtgtggtggcgtggtgacaactacaggtaaggtgataggaatacatgtaggtggaaatggagctcaaggatttgcagcaatgctactacactcttactttaccgatacacaaggtgagatagttagtagtgaaaagagtggggtgtgcattaatgcaccggcaaagactaaactccaacccagtgttttccatcaagtttttgaaggttcaaaggaaccagcagttctcaatccaaaagatcctaggcttaaaacagatttcgaggaggccattttctcaaaatatacaggtaataaaattatgttaatggatgaatacatggaagaggcagtggatcattatgtggggtgtttagaaccattagatatcagtgtggatcccatacctctggaaagtgccatgtatggaatggatggccttgaggcattagacttaactaccagtgcaggattcccttacttactacaagggaagaagaaaagggacatatttaatagacatactagagacaccagtgaaatgacaaagatgttagagaaatatggagttgacctaccttttgtaacctttgtaaaagatgagcttagatcaagagaaaaagttgaaaaagggaaatcacgcctgattgaggccagttccttgaatgactcagttgctatgagggttgccttcggaaacctttacgccacattccacaacaatccaggtacagcaactggtagtgcagttggttgtgatccagatatattttggtcaaaaatccctattctgttagatggagagatctttgcttttgactacactggttatgatgctagtttgtcaccagtgtggtttgcctgtttaaagaaagttctaattaagttaggttacacgcatcaaacatctttcatagattatttgtgtcattcggtacatttatataaggac-aaaaaatacatagttaatggtggaatgccctctggttcttcaggcactagcatattcaacactatgatcaacaatataatcataagaactttattaattagggtttacaaaggcatagacctggaccagttcaaaatgattgcctatggggatgatgtcattgctagctacccacataagattgatccaggtttgctggcagaagcaggcaaacagtatggattagtaatgacaccagcagacaaaggaaccagttttgtcgacacaaattgggaaaatgtaactttcttaaaaagatatttcagagcagatgatcaatacccctttctcatacatccagtcatgccaatgaaagagatacatgaatctattagatggactaaagatcccagaaacacacaggatcatgttaggtctttgtgctacctcgcatggcataatggagaggaggcttataatgaattttgtagaaaaatcagaagtgtgcctgtgggaagggcattgacactacctgcatactctagtcttagacggaaatggttagattcgttctagacaactctaattga-aacccaagttatagttactt----------------tcatttagaggtaaattttggcc-cccaagtggcc-----------------------------------------------------------------------------------------------------------------------------
>KP745768.1_Enterovirus_D68_isolate_NY73_polyprotein_gene_complete_cds
------------------------------ccaagggcccacgtggcggctagtactctggtacttcggtacctttg-tacgcctg--ttttatctcccttcccaatgtaacttagaagctcttaaatcaaggctcaataggtgg-agcgcaaaccagcgctcttatgagcaagtacttctgtttccccggtgcggttatataaactgttcccacggttgaaaataacctatccgttatccgctatagtacttcgagaaacctagtatcacctttggattgttgacgcgttgcgctcagcacactaaccc-gtgtgtagcttgggtcgatgagtctggacataccccactggcgacagtggtccaggctgcgttggcggcctactcatggt-gaaaaccatgagacgctagacatgaacaaggtgtgaagagtctattgagctactatagagtcctccggcccctgaatgcggctaatcctaaccatggagcaagtgctcacagaccagtgagttgcttgtcgtaatgcgcaagtccgtggcggaaccgactactttgggtgaccgtgtttcac-tttttaccctta----tgactgcttatggtgacaatttgatattgttgccatttagcttgtcaaatcaattgcaa---aagatcctaaa-------tcttatttatcaacttgcattttgataactttaatttgaaga-------------------------tt-----------------taataatgggagctcaggttactagacaacaaactggcactcatgaaaatgccaacattgccacaaatggatctcatattacatacaaccagataaacttttacaaagatagttacgcggcttcagctagcaagcaggatttctcacaggacccatcaaaattcactgaaccagtagtggaaggtttgaaagcaggggtgccagttttgaaatctcctagtgctgaggcgtgtggctacagtgatagagtgttacagcttaaattaggtaactcagccattgtcactcaagaagcagcaaattactgctgcgcttatggtgaatggcccaattacttgccagatcatgaagcagtagccattgataaacctacacaaccagaaactgctacagatagattttatactttaagatcagtcaagtgggaggctggaagcacaggatggtggtggaaactacccgatgcactaaataatataggcatgtttggacagaatgtacagcatcattacttatatagatctggtttcttgattcatgtgcagtgtaatgccacaaaattccatcaaggcgccttattagtagtagcaataccagaacatcagaggggagcacataacaccaacactagcccagggtttgatgatatcatgaaaggtgaagaaggagggaccttcaatcatccatatgtccttgatgatggaacatcattagcttgtgcgacgatatttccacatcaatggataaatctgaggaccaacaattcagctacaattgttcttccctggatgaacgctgctccaatggacttcccacttagacataatcagtggacgttagcaataataccagtggtgccatt------aggtacgcgtacaatgtcaagcatggttccaataacagtttcaattgctccaatgtgttgtgagttcaatggactcagacacgccattactcaaggtgtcccaacataccttttaccaggctcagggcaattcctaacaactgacgaccatagctctgcaccagttctcccgtgtttcaacccaactccagagatgcacataccagggcaggtccacaacatgctagaagtggtccaagtggaatcaatgatggagattaataacacagaaagtgcagttggcatggagcgtcttaaggttgacatatcagcattgacagacgtcgatcagttgttattcaatattccactggacatacagttggatgggccacttagaaacaccttagtagggaacatatctagatattacactcattggtctggatccctagagatgacgtttatgttttgtggcagcttcatggcaactggaaaattaattctgtgttatactcctccaggtgggtcgtgcccgacaaccagagagaccgccatgttaggtacacatattgtttgggatttcggactacaatctagtgtaaccctaataataccttggattagtggatcccactacaggatgttcaacaatgatgctaagtcaactaatgccaatgttggctatgtcacttgttttatgcagaccaatctgatagtccccagtgaatcttctgatacatgttccttgatagggttcatagcagcaaaagatgatttctccctcagattaatgagagacagccctgacattggacaaatagaccacttacatgcagcagaggcagcctatcagattgagagcatcatcaaaacagcaactgacactgtaaaaagtgagattaacgccgaacttggtgtggtccctagcttaaatgcagttgaaacaggagcaacctctaacactgaaccagaagaagccatacaaactcgcacagtgataaatcagcacggtgtatccgagaccttagtggagaattttctcagtagagcagctttagtatcaaagagaagtttcgaatacaaagatcatacttcgtctgcggcacaagcagacaagaactttttcaaatggacgatcaataccaggtcctttgtacagttaagaagaaagttagaattattcacataccttagatttgatgctgagataactatactcacaactgtagcagtaaatggtagtagtaacaacacatacgtgggtcttcctgacttaacactacaagcaatgtttgtaccgactggtgctcttaccccagaaaagcaagattcattccattggcaatcaggcagtaatgctagtgtattctttaaaatctctgaccccccagccagaatgaccataccttttatgtgcattaactcagcatactcagttttttatgatggttttgccggatttgagaaa------agtggtctgtatggaataaatccagctgacactattggtaacttgtgtgtcagaatagtgaatgaacaccaaccagttggctttacagtaaccgttagggtttacatgaagcctaaacacataaaagcatgggcaccacgaccaccacgaaccctcccatacatgagcattgcaaatgcaaattacaaaggtaaagagagagcaccaaatgcgcttaatgctataattggtaatagagacagtgtcaaaaccatgcctcacaata------tagtgaccactggcccaggctttggaggagtttttgtagggtctttcaaaataattaactatcacttagccaccacagaagagagacagtcagctatttatgtggattggcaatcagacatcttggtcacccccattgctgctcatggaaggcaccaaatagcaagatgcaaatgcaatacaggggtttactattgtagacacaaggacagaagttacccaatttgctttgaaggcccagggattcaatggatcgagcaaagtgaatattatccagcaaggtatcagactaatgtgctcctggcagttggccctgcggaagcaggagattgcggtggtttattggtctgtccacatggggtaatcggtcttcttacagcaggagggggtggaattgtagctttcactgatatcagaaatttactatggttagatactgatgttatggaacaaggcattactgactatattcaaaatcttggtaatgcctttggagcagggtttacagaaacaatttctaataaagccaaggaagtgcaaaatatgctaattggagaaagttcactattagagaaattgttaaaagccctaatcaaaatcatatcagcattagtaattgtaatcagaaactcggaagacttggttacagtcacagccacactagcattgctgggatgccacgattcaccatggagctacttaaaacagaaggtatgttcatatttaggtattccttatgtacccagacagagtgaatcgtggcttaagaaatttacagaagcatgtaatgctctcagaggtttagattggctatcacaaaagatagataaatttatcaactggcttaagaacaaaatattaccagaagctagggagaaatatgaatttgtgcaaagactcaaacagttgccggtgatagaaaatcaagttagcacaattgaacatagctgcccaacaacagaacaacagcaggccttattcaacaacgtccagtactattcacactactgtagaaaatatgcaccactctacgcagtagaggcaaagagggtagcagctcttgaaaagaaaataaacaattacatccagttcaagtccaaatctcgcattgaaccggtttgtttgataatacatggctctccagggactggcaagtcagtggcctcaaatttaattgccagggctatcacagagaaattgggaggggatatttattccttgcctccagatcctaaatactttgatgggtacaaacagcaaacggtggtcctcatggatgatttaatgcaaaatccagatggaaatgacatatctatgttctgccaaatggtttctactgtggacttcatacctccaatggctagtttggaggaaaaaggaactctgtacaccagtccatttttaatagctaccactaatgctggctcaatacatgcaccaactgtatcagactcaaaggctttgtcacgcagattcaaatttgatgtggacattgaagtcacagattcatacaaagattcaaacaaattggacatgtcaagagcagtcgagatgtgtaaaccagatgactgtgcccccaccaattataaaagatgctgcccgttgatctgtggaaaagctattcaattcagagatcgtagaactaatgcaagatccaccattgatatgctagtaactgatatcatcaaggagtatagaaccagaaacagtacacaagacaagttggaagctctatttcagggacctccacagtttaaggagatcaaaatttcagtcaccccagatacaccagctcctgatgccataaatgaccttcttaggtcagtggattctcaagaagttagggattactgccaaaagaaaggatggattgtaatacacccatcaaatgaactacttgtggaaaaacacatcagtagagcttttatcactctacaagccattgccaccttcgtatcaatagctggtgtagtttatgttatatataaactttttgctggcattcaaggtccatacacaggaatccccaaccccaaacccaaagtaccctctcttagaacagctaaagtgcaaggaccagggttcgattttgcacaagccataatgaagaaaaataccgttattgcaaggactgaaaagggtgagttcaccatgctaggtgtatatgatagggtagcggttatccccacacacgcatctgttggagaaaccatttacattaatgatgtagagactaaagttttagatgcatgtgcacttagagacttgactgatacaaacttagagattaccatagtcaaattagaccgtaatcaaaagtttagagatatcagacattttctgcccagatacgaggatgattacaatgacgctgtgcttagcgtacacacatcaaaattcccaaatatgtacattccagttggacaagtcaccaattatggtttcttgaacctaggtggtacaccaacacaccgcattttaatgtataacttcccaacaagagccggccagtgtggtggtgtggtaacaactacaggtaaggtgataggaatacatgtaggtggaaatggagctcaaggatttgcagcaatgctgttacactcttactttaccgatacacaaggtgagatagttagtagtgagaagagtggggtatgcattaacgcaccggcgaagactaaactccaacccagtgtcttccatcaagtttttgaaggttcaaaggaaccagcagttctcaatccaaaagatcctaggcttaaaacaaatttcgaggaagccattttctcgaaatatacaggcaacaaaattatgttaatggatgagtacatggaagaggcagtagatcactatgtagggtgtttagaaccattagatattagtgtggatcccatacccctcgaaagtgccatgtatgggatggatggccttgaagcattagacctaactaccagtgcaggattcccctacttactacaaggaaagaagaaaagggacatatttaacagacataccaaagacaccactgaaatgacaaagatgctagaaaaatatggagttgacctaccttttgtaacctttgtaaaagatgaactcagatcaagagaaaaagttgaaaaagggaaatcacgcctaattgaggctagttccttgaatgactcagttgctatgagagtcgcctttggaaacctttacgccacttttcatagcaatccaggtacagcaactggtagtgcagttggttgtgatccagacatattttggtcaaaaatccctattttattagatggagaaatctttgctttcgattacaccggttatgatgctagtttgtcaccagtgtggtttgcctgtttaaagaaagttctaattaaattaggttacacacaccaaacatcttttatagattatttgtgtcattcagtacatttatacaaggac-agaaagtatatagttaatggtggaatgccctctggttcttcaggcaccagcatattcaacactatgatcaacaatataataataagaactctattaattagggtttacaaaggtatagatctggaccagttcaaaatgattgcctatggggatgatgttatcgctagttacccacacaagattgacccaggtttactggcagaagcaggtaaacattatggattagtaatgacaccagcagacaaaggaaccagttttgttgatacaaattgggaaaatgtaactttcttgaaaagatacttcagagcagatgatcaatacccctttcttatacatccagtgatgccaatgaaggagatacatgaatccattagatggactaaagatcccagaaacacacaggaccatgtcagatctttgtgctacctcgcatggcacaatggagaggaggcttacaatgaattttgtagaaaaatcagaagtgtgcctgtgggaagggcattgacactacctgcatactctagtcttagacgaaaatggttagattcgttttagataactctaattga-aacccaagtt--gattactt----------------tcatttagaggtaaattttgg-------------------------------------------------------------------------------------------------------------------------------------------
>KT231897.1_Enterovirus_D68_isolate_4310900947_RD2_polyprotein_gene_partial_cds
-----------------------------------------------------------------------------------------------------------------------------------------------------------------------------------------------tgtggttgtataaactgttcccacggttgaaaacaacctatccgttatccgctatagtacttcgagaaacctagtatcacctttggattgttgacgcgttgcgctcagcacactaaccc-gtgtgtagcttgggtcgatgagtctggacataccccactggcgacagtggtccaggctgcgttggcggcctactcatggt-gaaaaccatgagacgctagacatgaacaaggtgtgaagagtctattgagctactatagagtcctccggcccctgaatgcggctaatcctaaccatggagcaagtgctcacaggccagtgagttgcttgtcgtaatgcgcaagtccgtggcggaaccgactactttgggtgtccgtgtttcac-tttttaccttta----tgactgcttatggtgacaatttgatattgttaccatttagcttgtcaaatcaattgcaa---aaggtcctaaa-------tcttatttatcaacttgcattttgataactttaatttgaaga------------------------ttt-----------------taataatgggagctcaggttactagacaacaaactggcactcacgaaaatgccaacattgccacaaatggatctcatattacatacaatcagataaacttttacaaagatagttatgcggcttcagccagcaagcaggatttctcgcaggacccatcaaaattcactgaaccagtagtggaaggtttaaaagcaggggcgccagttttgaaatctcctagtgctgaggcgtgtggctacagtgatagagtattacagcttaaattaggtaactcagctattgtcacccaggaagcagcaaactactgctgcgcttatggtgaatggcccaattacttgccagatcatgaagcagtagccattgataaacctacacaaccagaaactgctacagatagattctatactttaaaatcagtcaaatgggaggctggaagcacaggatggtggtggaaactacccgatgcactaaataatataggcatgtttggacagaatgtacagcatcactacctatatagatctggtttcttgattcatgtgcagtgtaatgccacaagattccatcaaggcgccttattagtagtagcaattccagaacatcagaggggagcacataacaccaacactagcccagggtttgatgatatcatgaaaggtgaagaaggagggaccttcaaccatccatatgtccttgatgatggaacatcattggcttgtgcgacgatatttccacatcaatggataaatctgaggaccaacaattcagcaacaattgttcttccctggatgaatgctgctccaatggacttcccacttagacataatcagtggacgctagcaataataccagtggtgccatt------aggtacgcgtacaatgtcaagtatggttccaataacagtttcaatcgctccaatgtgttgtgagttcaatggactcagacacgccattactcaaggtgtcccaacataccttttaccaggctcggggcaattcctaacaactgacgaccatagttctgcaccggttctcccgtgtttcaacccaactccagagatgcacattccagggcaggtccgcaacatgctagaagtggtccaagtggaatcaatgatggagattaacaacacagaaagtgcggttggcatggagcgtcttaaggttgacatatcagcattgacagacgtcgatcaattgttattcaacattccactggacatacagttggatgggccacttagaaacactttagtaggaaacatatctagatattatactcattggtctggatccctagaaatgacatttatgttttgtggcagcttcatggcaactggaaaattaattctgtgttatactcctccaggtgggtcatgcccgacaaccagagagaccgccatgttaggtacacatattgtttgggattttggactacaatctagtgtaaccctgataataccttggattagtggatcccactacaggatgttcaacaatgatgctaagtcaactaatgccaacgttggctatgtcacttgttttatgcagaccaatctgatagtccccagtgaatcctctgacacatgttccttgatagggttcatagcagcaaaagatgatttctccctcaggttaatgagagacagccctgacattggacaaatagaccacttacatgcagcagaggcagcctaccagattgagagcatcatcaaaacagcaactgacactgtgaaaagtgagattaacgccgaacttggtgtggtccctagcttaaatgcagttgaaacaggagcaacttctaacactgaaccagaagaagccatacaaactcgcacagtgataaatcagcacggtgtatccgagactttagtggagaattttctcagtagagcagctttagtatcaaagagaagttttgaatacaaagatcatacttcgtctgcggcacaaacagacaagaactttttcaaatggacaattaataccaggtcctttgtacagttaagaagaaagttagaattattcacataccttagatttgatgctgaaataactatactcacaactgtagcagtgaatggtagtagtaacaacacatacatgggtcttcctaacttaacacttcaagcaatgtttgtacccactggtgctcttaccccagaaaagcaagattcattccactggcaatcaggtagtaatgctagtgtattctttaaaatttctgaccccccagccagaatgaccataccttttatgtgcattaactcagcatactcagttttttatgatggctttgccggatttgagaaa------agtggtctgtatggaataaatccagctgacactatcggtaacttgtgtgtcagaatagtgaatgaacaccaaccagttggtttcacagtaaccgttagggtttacatgaagcctaaacacataaaagcatgggcaccacgaccaccacgaaccctgccatacatgagcattgcaaatgcaaattacaaaggtaaagagagagcaccaaatgcgcttaatgctataattggcaatagagacagtgtcaaaaccatgcctcacaata------tagtgaccactggcccaggctttggaggagtttttgtagggtctttcaaaataattaactaccacttagccactacagaagagagacagtcagctatctatgtggattggcaatcagacgttttggttacccccattgctgctcatggaaggcaccaaatagcaagatgcaaatgtaatacaggggtttactattgtagacacaaggacagaagttacccaatttgctttgaaggcccagggattcaatggatcgaacaaagtgaatattatccagcaaggtatcagaccaatgtacttctggcagttggccctgcggaagcaggagattgcggtggtttactagtctgtccacatggggtaatcggtcttcttacagcaggagggggtggaattgtagctttcactgatatcagaaatttgctatggttagatactgatgctatggaacaaggcattactgattatattcaaaatcttggtaatgcctttggagcagggttcacagaaacaatctctaataaagccaaggaagtgcaaaatatgctaattggagagagttcactattagagaaattgttaaaagctctaatcaaaatcatatcagcattagtaattgtaatcagaaactcggaagacttagttacagtcacagccacactagcattgctgggatgccatgattcaccatggagctacttaaaacagaaggtatgttcatacttaggtattccttatgtacctagacagagtgaatcgtggcttaagaaatttacagaagcatgtaatgctctcagaggtctagattggctatcacaaaagatagataaattcatcaactggcttaaaaacaaaatattaccagaagctagggagaaatatgaatttgtgcaaagactcaaacagttaccggtgatagaaaaccaagttagcacaattgaacatagctgcccaacaacagaacaacagcaggccttattcaataatgtccagtactattcacactactgtagaaaatatgcaccactctacgcagtggaggcaaagagggtagcagctcttgaaaagaaaataaacaactacatccagttcaagtccaaatctcgcattgaaccggtttgtttaataatacatggctctccaggaactggcaagtcagtggcctcaaatttaattgccagggctatcacagagaaattgggaggggatatttattccttgcctccagaccctaaatactttgatggatacaaacagcaaacggtggtcctcatggatgatttaatgcaaaatccagatgggaatgacatatctatgttctgccaaatggtttctactgtggacttcatacccccaatggctagtttggaggaaaaaggaactctgtacaccagtccatttttaatagctaccactaatgctggctcaatacatgcaccaactgtatcagactcaaaggctttgtcacgcagattcaaatttgatgtggacattgaagtcacagattcatacaaagactcaaacaaattggacatgtcaagagcagtcgagatgtgtaaaccagacggctgtgcccccaccaattataaaagatgctgcccgttgatctgtggaaaagctattcaattcagagatcgtagaactaatgcaagatccactattgatatgctagtaactgatatcatcaaggaatatagaaccagaaacagtacacaagacaagctggaagctctatttcagggacctccacagtttaaagagatcaaaatttcagtcaccccagatacaccagctcctgatgccataaatgaccttcttaggtcagtggattctcaagaagttagggattattgccaaaagaaaggatggattgtaatacacccatcaaatgaactacttgtagaaaaacacatcagtagagcttttatcactctacaagccattgccaccttcgtatcaatagctggtgtagtttatgttatatataaactttttgctggcattcaaggtccatacacaggaatccccaaccccaaacccaaagtaccctctctcagaacagctaaagtgcaaggaccagggttcgattttgcacaagccataatgaagaaaaataccgttattgcaaggactgaaaagggtgagttcaccatgctaggtgtatatgatagggtagcggttatccccacacacgcatctgttggagaaaccatttacattaatgatgtagagactagagttttagatgcgtgtgcacttagagacttgactgatacaaacttagagataaccatagtcaaattagaccgtaatcaaaagtttagagacatcagacattttctgcccagatacgaggatgattacaatgacgctgtgcttagcgtacatacatcaaaattcccaaatatgtatatcccagttggacaagtcaccaattatggtttcttgaacctaggtggtacaccaacgcaccgcattttaatgtataacttcccaacaagagctggccagtgtggtggtgtggtgacaactacaggtaaggtgataggaatacatgtaggtggaaatggagctcaaggatttgcagcaatgttgctacactcttactttaccgatacacaaggtgagatagttagtagtgagaagagtggggtgtgcattaacgcaccggcaaagactaaactccaacccagtgtcttccatcaagtttttgaaggttcaaaggaaccagcagttctcaatccaaaagatcctaggcttaaaacagatttcgaggaagctattttctcaaaatatacaggtaacaaaattatgttaatggatgagtacatggaagaggcagtagatcattatgtggggtgtttagaaccattagatattagagtggatcccatacccctcgaaagtgctatgtatgggatggatggccttgaagcattagacttaactaccagtgcaggattcccctacttactacaagggaagaagaaaagggatatatttaacagacataccagagacaccactgaaatgacaaagatgctagagaaatatggagttgacctaccttttgtaacctttgtaaaagatgagcttagatcaagagaaaaagttgaaaaagggaaatcacgcttaattgaggccagttccttgaatgactcagttgctatgagggtcgcctttggaaacctttacgccacatttcatagcaatccaggtacagcaactggtagtgcagttggttgtgatccagatatattttggtcaaaaatccctattttattagatggagaaatctttgcttttgattacaccggttatgatgctagtttatcaccagtgtggtttgcctgtttaaagaaagttctaattaagttaggttacacacaccaaacatcttttatagattatttgtgtcattcagtacatttatataaggac-agaaaatatatagttaatggtgggatgccctctggttcttcaggtaccagcatattcaacactatgatcaataatataatcataagaactctattaattagggtttacaaaggcatagacctggaccagttcaaaatgattgcctatggagatgatgttatcgctagttacccacacaagattgatccaggtttactggcagaagcaggtaaacattatggattagtaatgacaccagcagacaaaggaaccagttttgttgacacaaattgggaaaatgtaactttcttgaaaagatacttcagagcagatgatcaatacccctttcttatacatccagtgatgccaatgaaggagatacatgaatctattagatggactaaagatcccagaaacacacaggaccatgtcaggtctttgtgctacctcgcatggcacaatggagaggaggcttataatgaattttgtagaaaaatcagaa---------------------------------------------------------------------------------------------------------------------------------------------------------------------------------------------------------------------------------------------------------------------------------------------
>KT231899.1_Enterovirus_D68_isolate_4310901348_RD2_polyprotein_gene_partial_cds
--------------------------------------------------------------------------------------------------------------------------------------------------------------------------------------------------------------------------------------------------------------------------------tttggattgttgatgcgttgcgctcagcacactaaccc-gtgtgtagcttgggttgatgagtctggacctaccccactggtgacagtggtccaggctgccttggccgcctactcatggt-gaaagccatgagacgctagacatgaacaaggtgtgaagagtctattgagctactatagagtcctccggcccctgaatgcggctaatcttaaccatggagcaagtgctcacaagccagtgagttgcttgtcgtaacgcgcaagtccgtggcggaaccgactactttgggtgtccgtgtttcac-tttttaccttta----tgactgcttatggtgacaatttaatattgttaccatttagcttgtcaaattaatcacgt---gaaatcctaaa-------tcttatttatcaatttgtatttggatagcttcatttgagaat------------------------tctaaac------tcattcataaagatgggagctcaagttactaggcagcaaactggaacccacgagaatgccaacattgccacaaatggatctcatatcacatacaatcagataaacttttacaaggatagttatgcagcttcagctagcaaacaagacttctcacaggacccgtcaaaatttactgaaccagtggtagaaggcttaaaagcaggggccccagttttgaaatcccctagcgctgaggcatgtggttacagtgatagagtactacaactcaaattaggtaactcagctattgtcactcaggaggcagcaaactactgttgcgcttatggtgaatggcccaattatttaccagatcatgaggcagtagccattgataaacccacacaaccagaaaccgctacagatagattttataccttgaaatcagtcaaatgggaaaccgaaagcacagggtggtggtggaaactacccgatgcactaaataatataggcatgtttggacagaatgtgcagtatcactatctatacagatctggtttcttaattcatgtgcagtgtaacgccacaaaattccatcaaggcgccctattagtagtagcaattccagaacatcagaggggggcgtataacactaatactagcccagggtttactgacatcatgaaaggtgaagaaggaggaacattcagccacccatatgtccttgacgatgggacatcactagcctgtgcaacaatatttccacatcaatggataaatttgaggactaacaattcagcaacaatagttcttccctggatgaatgctgctccaatggacttcccacttaggcacaatcagtggacgctagcaataataccagtagtaccgtt------gggtacgcgcacagtgtcaagtatggttccaataacagtttcaattgctccaatgtgttgtgagtttaatggactcaggcatgccatcacgcaaggtgttccaacataccttctaccaggctcgggacaatttctaactactgatgaccatagctctgcaccggttcttccgtgttttaacccgactccagaaatgcacattccagggcaagtccgcaacatgctagaaatagttcaagtggagtcaatgatggagattaacaacacagaaaatgcagttggcatgcagcgtctcaaagttgacatatcagtattaacagacgtcgatcaactgttattcaacattccactggacatacaattggatggaccacttagaaacactctagtaggaaacatatctagatattatactcattggtctggatctctagaaatgacatttatgttttgtgggagcttcatggcaacaggaaaattaattctatgttatactcctccaggtgggtcatgtccaacaaccagagagactgccatgctaggtacacatattgtttgggattttggattgcaatctagtgttaccttggtaataccttggattagtggatcccactacaggatgtttaacaatgatgctaagtcaaccaatgccaatgttggttatgttacctgttttatgcaaactaatctaatagtccccagtgaatcttctaacacatgttccttaatagggttcgtagcagcaaaagatgacttttcccttaggttaatgagagatagccctgacattgggcaattagaccacttagatgcagcagaggcagcctaccagatcgagagcatcatcaaaacagcaactgacactgtaaaaagcgagattaatgccgaacttggtgtggtccctagcttaaatgcagttgaaacgggcgcaagttctaacaccgaaccagaggaagccatacaaactcgcacagtgataaatcagcatggtgtgtctgagacattagtggagaattttcttagtagggcagccttagtatcaaagagaagtttcgaatacaaaaatcacgcctcatctgaggcacaaacagacaagaactttttcaaatggacgattaataccaagtcctttgtccagttaaggagaaagctggaattgtttacataccttagatttgatgctgaagtcaccatactcacaactgtggcagta---agtagcagtaacagtacatacacgggccttcctgacttgacacttcaagcaatgttcgtacccactggtgctctcactccagaaaaacaggattcattccattggcagtcagccagtaatgctagcgtgttcttcaaaatttctgatcccccagccagaatgactataccttttatgtgtattaactcagcatattcagttttttatgatggctttgctggatttgagaaa------aatggcctgtatggaataaatccagctgacaccatcggcaacttatgcgtcagaatagtgaatgagcaccagccaattggtttcacagtaaccgtcagggtttacatgaagcctaaacacataaaagcatgggcaccgcgaccaccacgaactctgccgtacatgagcattgcaaatgcaaactacaggggtaaagaaagagcaccaaatgcactcaatgccataattggtaatagagatagtgtcaagaccatgcctcacaata------tagtgaccactggcccaggctttggaggggtctttgtagggtctttcaaaataattaactatcacttagctaccacagaagagagacagtctgctatttatgtagactggcaatcagatgttctggttactcccattgctgctcatggaagacaccaaatagcaagatgcaagtgtaatacaggggtttattattgtagacacaaagatagaagttacccagtttgttttgaaggcccagggattcaatggattgaacaaaatgaatattacccagcaaggtaccaaactaatgtacttctggcagctggtcctgcagaagcaggggattgtggcggtttactagtctgtccacatggggtaattggtcttcttacagcaggagggggtggaattgtagctttcactgacatcaggaatttactatggttagacactgatgctatggaacaaggcattactgattacattcaaaatctcggcaatgcctttggagcagggtttacagaaacaatctctaacaaagctaaggaggtgcaagatatgctaattggagagagctcactattagaaaaattgttaaaagctctaatcaaaattatatcagcactagtgattgtaattagaaactcagaggacttagttacagtcacagccacattagcattgctgggatgccatgattcaccatggagctacttgaaacaaaaagtttgttcatatttaggtattccttatgtacctagacagagtgaatcatggctcaagaaattcacagaagcatgcaatgctctcagaggtttagattggttgtcacaaaagatagataaattcatcaactggcttaaaaacaaaatattaccagaagctagggaaaaatatgaatttgtgcaaagactcaaacaattaccagtgatagaaagccaagttagcactattgagcatagctgcccaacaacagaacaacaacaagccttattcaataatgtccaatattattcacactactgtagaaagtatgcaccactttacgcagtggaggcaaagagagtgacagctcttgaaaagaaaataaataactacatccagttcaagtccaaatctcgcattgaaccggtttgtttgataatacatggctctccaggaactggcaaatcagtagcctcaaatttaattgccagggctatcacagaaaagttaggaggggatgtttattccctacccccagacccaaaatattttgatggatacaaacagcaaacagtggtccttatggatgatttaatgcaaaatccagatgggaatgacatatctatgttctgccaaatggtctctactgtggactttatacctccaatggctagtttggaagaaaaaggaactctatacaccagtccatttctgatagccactactaatgctggctcaatacatgcaccaaccgtctcagactccaaggctttatcacgtagattcaaatttgatgtggatattgaagtcacagattcatacaaagactcaaataaattggacatgtccagagcagtagagatgtgtaaaccagatgactgtgcccccaccaattataaaagatgctgtccgctgatttgtggaaaggccattcaattcagagatcgtagaactaatgcaagatccactatagatatgctagtaactgatatcataaaggaatacagaaccagaagcagtacacaggacaagctggaggctctgttccagggacctccacagtttaaagaggttaaaatttcagtcactccagacacgccagctcctgatgctataaatgatcttctcagatcagtggactctcaagaagttagggattattgccaaaagaaagggtggattgtaatacacccatcaaatgaactacttgtagaaaagcatattagtagggcttttattactctacaagctattgctacctttgtatcaatagccggtgtagtttatgttatatataaactctttgctggcattcaaggtccatatacaggaattcccaatcctaaacctaaagtaccctctcttagaacagccaaggtgcaagggccagggtttgattttgcacaagccataatgaagaaaaataccgtcattgccaggactgaaaagggtgagtttactatgttaggtatatatgatagagtagcagtcatccccacacatgcatctgttggagaaaccatttacatcaacgatgtagagactaaagttttggatgcgtgtgcactcagagacttgaccgacacaaacttggagattaccatagtcaaaatggaccgcaaccaaaagtttagagatatcaggcactttctgcccagatatgaggatgattacaatgacgctgtgcttagcgtacatacatcaaaatttccaaacatgtatattccagttggacaagtcaccaattatggcttcttgaacctaggcggtacaccaacacaccgcattttaatgtacaactttccaacaagagctggtcagtgtggtggtgtggtgacaaccacaggtaaggtgatagggatacatgtaggtggaaatggagctcaaggatttgcagcaatgttactccattcttactttactgatacacaaggtgaaatagttagcaatgagaagagtggagtgtgtattaacgcaccagcaaagactaaacttcaacccagtgttttccatcaagtttttgaaggttcaaaggagccagcagttctcaattcaaaagatcctaggcttaaaacagattttgaggaagccatcttctcaaaatatacaggtaacaaaattatgttgatggatgagtacatggaagaagcagtggatcattatgtagggtgtctagaaccattagatattagtatagatcccataccccttgaaagtgccatgtatggaatggatggtcttgaagcattggacctgaccaccagtgcaggattcccttacttactgcaggggaagaagaaaagggatatatttaatagacaaaccagggatactactgaaatgacaaggatgttagaaaaatatggagttgatttaccttttgtaacttttgtaaaagatgaacttagatcaagagaaaaagttgaaaaaggaaaatcacgcttaatcgaggccagttccttaaatgactcagttgctatgagggttgctttcggaaatctttacgccacatttcataacaatccaggtacagcaactggtagtgcagttggttgtgatccagatatgttttggtcaaaaatccctattttattaaatggagaaatctttgcttttgattacactggttatgatgctagtttgtcaccagtatggtttgcctgcttaaagaaagttctaattaaattgggttatacccaccaaacatctttcatagattatctgtgtcattcagtacatttgtataaggac-agaaaatatatagtcaatggtggaatgccctctggttcttcaggcaccagcatattcaatactatgatcaataatataatcataagaactttgttaattagggtttataaaggcatagacttagaccagttcaagatgatagcatatggagatgatgttattgctagctacccacacaagattgatccaggtttactagcagaagcaggcaaacattatggattgataatgacaccagcagataaaggaaccagctttgttgacaccaattgggaaaatgtaactttcctgaaaagatatttcagagcagatgatcaatatccctttcttatacatccagtaatgccaatgaaggagatacacgagtctattagatggactaaagatcccagaaatacacaggaccatgttaggtctctgtgttatctcgcatggcacaatggagaggaggcttacaatgaattttgtagaaaaattagaagtgtgcccgtgggaagggcgttgacactacctgcatactctagtc------------------------------------------------------------------------------------------------------------------------------------------------------------------------------------------------------------------------------------------------
>KT231903.1_Enterovirus_D68_isolate_4310902284_RD2_polyprotein_gene_partial_cds
----------------------------------------------------------------------------------------------------------t------------------------------------------------------tcttatgagcaagcacttctgtctccccggtgcggttgtataaactgttcccacggttgaaaacaacctatccgttatccgctatagtacttcgagaaacctagtatcacctttggattgttgatgcgttgcgctcagcacactaaccc-gtgtgtagcttgggtcgatgagtctggacataccccactggcgacagtggtccaggctgcgttggcggcctactcatggt-gaaaaccatgagacgctagacatgaacaaggtgtgaagagtctattgagctactatagagtcctccggcccctgaatgcggctaatcttaaccatggagcaagtgctcacaagccagtgagttgcttgtcgtaatgcgcaagtccgtggcggaaccgactactttgggtgtccgtgtttcac-tttttactttta----tgactgcttatggtgacaatttgatattgttaccatttagcttgtcaaatcaattacaa---aaga-cctaaa-------tcttgtttatcaacttgcattttgataacttcaattagaaaa------------------------att-----------------taataatgggagctcaagttaccagacagcaaaccggtacccacgagaatgccaacatcgccacaaatggatctcatatcacatacaatcagataaacttttacaaggatagttatgcggcttcagccagcaaacaggatttttcacaggacccatcaaaattcactgaaccagtggtggaaggtttaaaagcaggggcgccagttttgaaatcccctagcgctgaggcgtgcggttacagtgatagagtattacaacttaaattaggtaattcagctattgtcactcaggaggcagcaaactactgttgtgcttatggtgaatggcccaattacttaccagatcatgaggcagtggctattgacaaacctacacaaccagaaactgctacggacagattttatactttgaaatcggtcaaatgggaggctggaagcacaggatggtggtggaaattacccgatgcgctaaataatataggcatgtttggacaaaatgtgcaacatcactacttatatagatctggtttcttaattcatgtgcagtgtaacgccacaaaatttcatcaaggcgctctattagtggtagcaattccagaacatcagaggggggcgtataacaccaatactagcccagggttcgatgatatcatgaaaggtgaagaaggagggactttcaatcacccatatgtccttgatgatgggacatcattggcttgtgcaacgatatttccacatcaatggataaatttgagaaccaacaattcagcaacaatcgttcttccctggatgaatgctgctccaatggactttccactcagacacaatcagtggacgctagcaataataccagtagtgccatt------gggtacgcgcactatgtcaagtatggttccaataacagtttcaattgctccaatgtgttgtgagttcaatggactcagacacgccatcactcagggtgtcccaacataccttttaccaggttcgggacaatttctaactactgatgatcatagctcagcaccggttctcccgtgtttcaacccaactccagagatgcacattccagggcaggtccgcaacatgctagaagtggttcaagtggaatcaatgatggagatcaacaacacagaaagtgcagttggtatggagcgcctcaaggttgacatatcagcattgacagatgtcgatcaattgttgttcaacattccactggacatacagttagacgggccactcagaaacactctagtaggaaacatatctaggtattatactcattggtctggatctttagaaatgacatttatgttttgtggcagcttcatggcaacaggaaagttgattctatgctacacccctccaggtgggtcatgcccaacaaccagagagactgctatgttaggtacacatattgtctgggatttcggattacaatctagtgttaccctgataataccttggattagtggatctcactacagaatgttcaacaatgatgctaagtcaattaatgccaacgttggctacgtcacctgttttatgcagaccaatctgatagttccgagtgaatcctctgatacatgttccttgatagggttcatagcagcaaaagatgacttctcccttaggttaatgagagacagccctgacattggacaattagaccatttagatgcggcagaggcagcctaccaaattgagagcatcatcaaaacagcaactgacactgtaaaaagtgagattaacgccgaacttggtgtggtccctagcttaaatgcagttgaaacgggcgcgacttccaacactgaaccagaagaagccatacaaactcgcacagtgataaatcagcatggtgtatccgaaactttagtggagaattttcttagtagagctgctttagtatcaaagagaagtttcgaatacaaaaatcatacctcgtctgaagcgcagacagacaagaactttttcaagtggacaattaacaccaggtcctttgtacagttaagaagaaagttagaattgtttacatatctcagatttgatgctgaaatcactatactcacaactgtggcagtgaatggtggtagtaacaacacatacatgggtcttcctgacttgacgcttcaagcaatgtttgtgcccactggtgccctcaccccaaaacagcaggattcattccactggcagtcaggtagcaatgccagtgtattctttaaaatttctgaccccccagccagaatgaccataccttttatgtgcattaactcagcatactcaattttttatgatggctttgctggatttgagaaa------agtggcttgtatgggataaatccagctgacactatcggcaacttatgtgtcagaatagtgaatgaacaccaaccaattggttttacagtaaccgtgagggtttacatgaagcctaaacacataaaagcatgggcaccgcgaccaccccgaaccctaccatacatgagcattgcaaatgcaaattacagaggtaaagtaagagcaccaaatgcgctcaatgccataattggtaatagagacagtgtcaaaaccatgcctcacaata------tagtaaccactggcccaggctttggaggagtttttgtagggtcttttaaaataattaactaccacttggccactgcagaagagagacagtcagctatttatgtggattggcaatcagatgttttagtaactcccattgctgctcatggaagacaccaaatagcaagatgcaagtgtaatacaggggtttactattgtagacacaaagacagaagttacccgatatgctttgaaggcccggggatccaatggatcgaacaaaatgaatattacccagcaaggtaccagaccaatgtactcctggcagctggccctgcagaagcgggagattgcggcggcttactggtctgtccgcatggagtaatcggtcttcttacagcaggaggaggtggaattgtagccttcactgatatcagaaatttactatggttagatactgatgctatggaacaaggcattactgattatattcagaatcttggtaatgcctttggagcaggtttcacagaaacgatctctagcaaagctaaggaagtacaagatatgttaattggagagagttcactattggagaaattgttaaaagctctgatcaaaatcatatcagcactggtgatcgtaatcagaaattcagaagacttagttacagtcacagccacactagcattgctaggatgccatgattcaccatggagctacttgaaacaaaaggtatgctcatatctaggcattccctacgtacctagacagagtgaatcatggcttaagaagtttacagaagcatgcaatgctctcagaggtctagattggttatcacaaaagatagataaattcatcaactggcttaaaaccaaaatattgccagaagctagggagaaatatgaatttgtgcaaagactcaaacagttaccggtgatagaaagccaagttagtactattgaacatagctgtccaacaacagaacaacagcaagccttgttcaacaatgttcaatattattcacactactgtagaaagtacgcaccactttacgcagtggaagcaaagagagtagtagctcttgaaaagaaaataaacaactacatccagttcaagtccaaatctcgcattgaaccggtttgtttaataatacatggctctccaggaactggtaaatcagtggcctcaaatttaattgccagagctatcacagaaaaattaggaggggatatttactccttgcctccagaccctaagtattttgatggatacaaacaacaaacagtggttcttatggatgatttaatgcaaaatccagatgggaatgacatatctatgttctgtcaaatggtctctactgtggacttcatacccccaatggctagtttggaagaaaaaggaactctgtacaccagtccatttttaatagctactactaatgctggctcaatacatgcaccaactgtctcagactcaaaggctttgtcacgcagattcaaatttgatgtggacattgaagtcacagattcatacaaagattcaaacaaattagacatgtcaagagcagtggagatgtgcaaaccagatgactgtgcccccaccaattataaaagatgctgcccattgatttgtggaaaggctattcaattcagagatcgcagaactaatgcaagatccactattgatatgctagtaaccgacatcatcaaggaatatagaaccaggaatagtacacaggacaagctggaagctttgtttcagggacctccacagtttaaggaaatcaaaatttcagtcactccagatacaccagctcctgatgccataaatgatcttctcaggtcagtggattctcaagaagttagggattattgccaaaagaaaggatggattgtaatacacccatcaaatgaactacttgtagaaaaacatatcagtagggctttcatcactctacaagccattgctacctttgtgtcaatagctggtgtggtttatgttatatacaagctttttgctggcattcagggtccatacacaggaattcccaaccctaaacccaaggtaccctctcttagaacagccaaagtgcaaggaccagggttcgatttcgcacaagccataatgaagaaaaacaccgtcattgcaaggactgaaaaaggtgagttcaccatgttaggtgtgtatgatagagtggcagtcatccccacacacgcatctgttggagaaaccatttacattaatgatgtagagactaaagttttagatgcgtgtgcacttagagacttgactgatacaaacttagagataactatagttaaattagaccgcaatcaaaagtttagggacatcagacattttctgcccaagtatgaggatgattacaatgacgctgttcttagcgtacatacatcaaaatttccaaacatgtatatcccagttggacaagtcaccaattatggcttcttgaacctaggtggtacaccaacgcaccgcattttaatgtacaactttccaacaagagcaggccagtgtggtggtgtggtgacgactacaggtaaggtgataggaatacatgtaggtggaaatggagcccaaggatttgcagcaatgctactacactcttactttactgatacacaaggtgagatagttagtaatgagaagagtggggtgtgtatcaacgcaccggtgaagactaaactccaacccagtgtcttccaccaagtttttgaaggttcaaaggaaccagcagttctcaattcgaaagatcctaggcttaagacagattttgaagaagccatcttctcaaaatatacaggtaacaaaattatgttgatggatgagtacatggaagaagcagtggaccattatgtgggatgtttagaaccattagatattagtgtagaacccatacctcttgaaagtgccatgtatgggatggatggccttgaagcattagacctaaccaccagtgcaggattcccttacttgctacaagggaagaagaaaagagatatatttaacagacataccagagacactactgaaatgacaaagatgctagaaaaatatggagttgacctaccttttgtaacttttgtgaaagatgaacttagatcaagagaaaaagttgaaaaagggaagtcacgcttaattgaggccagttccttgaatgactcagttgctatgagggttgcctttggaaatctttacgccacatttcatagcaatccaggtacagcaactggtagtgcagtcggttgtgacccagatatattttggtcaaaaatccctattctgttagatggagaaatctttgcttttgattacactggttatgatgctagtttgtcaccagtatggtttgcctgtttaaagaaagttctgattaaattaggttacacacaccaaacatcttttatagattatttgtgtcactcagtacatttatataaagac-aggaaatatatagtcaatggtggaatgccctctggttcttcaggtaccagtatatttaacactatgatcaataatataatcataagaaccttattaattagggtttacaaaggcattgacctggaccagttcaaaatgatagcctatggagatgatgttattgctagttacccacataagattgatccgggtctactggcagaagcaggcaaacattatggattagtaatgacaccagcagacaaaggaaccagttttgttgacaccaattgggaaaacgtaactttcttgaaaagatacttcagagcagatgatcaatacccctttcttatacatccagtaatgccaatgaaggagatacatgaatctattagatggactaaggatcccagaaacacacaggaccatgttaggtctttgtgctacctcgcatggcataacggagaggaggcttacaatgaattttgtagaaaaatcagaagtgtgcctgtaggaaaggcattgacactacctgcatactctagtcttagacggaaat------------------------------------------------------------------------------------------------------------------------------------------------------------------------------------------------------------------------------------
>KT280499.1_Enterovirus_D68_isolate_2014-R970_complete_genome
-ttaaaaca-gccttggggttgttcccactccaagggcccacgtggcggctagtactctggtacttcggtacctttg-tacgcctg--ttttatctcccttcccaatgtaacttagaagctcttaaatcaaggctcaataggtgg-ggcgcaaaccagcgctctcatgagcaagcactcctgtctccccggtgtggttgtataaactgttcccacggttgaaaacaacctatccgttatccgctatagtacttcgagaaacctagtatcacctttggattgttgacgcgttgcgctcagcacactaaccc-gtgtgtagcttgggtcgatgagtctggacgtaccccactggcgacagtggtccaggctgcgttggcggcctactcatggt-gaaaaccatgagacgctagacatgaacaaggtgtgaagagtctattgagctactatagagtcctccggcccctgaatgcggctaatcctaaccatggagcaagtgctcacaggccagtgagttgcttgtcgtaatgcgcaagtccgtggcggaaccgactactttgggtgtccgtgtttcac-tttttactttta----tgactgcttatggtgacaatttgatattgttaccatttagcttgtcaaattaattacaa---aagatcctaaa-------tcttatttaccaacttgcattttgataactttgatttgaaaa------------------------ttt-----------------taataatgggagctcaggttactagacaacaaactggcactcacgaaaatgccaatgttgccacaaatggatctcatatcacatacaatcagataaacttttataaggatagttatgcggcgtcagccagcaagcaggatttttcacaggacccatcgaaattcactgaaccagtagtggaaggtttaaaagcaggagcgccagttttgaaatctcctagtgctgaagcgtgtggctacagtgatagagtactacagcttaaattaggtaattcagctattgtcacccaggaagcagcaaactactgctgtgcttatggtgaatggcccaattacttaccagaccatgaagcagtggccattgacaaacctacacaaccagaaactgctacagatagattctacactttgagatcagtcaaatgggaggctggaagcacaggatggtggtggaaactacccgatgcactaaataatataggcatgtttggacagaatgtacagcatcactacctatatagatctggtttcttgattcatgtgcagtgtaatgccacaaaattccatcaaggcgccttattagtggtagcaattccagaacatcagaggggagcgcacaacactaccactagtccagggtttgatgatatcatgaaaggtgaagcaggagggacctttaatcatccatatgttcttgatgatggaacatcattggcttgtgcgacaatatttccacatcagtggataaatctgagaactaacaattcagcaacaattgttcttccctggatgaatgctgctccaatggacttcccacttagacataatcagtggacactagcaataataccagtggtgccatt------aggcacgcgtacaatgtcaagtatggtcccaataacagtttcaattgctccaatgtgttgtgagtttaatggactcagacacgccattactcaaggtgtcccaacataccttttaccaggctcgggacaattcctaacaactgatgatcatagctctgcaccggttctcccgtgtttcaacccaactccagagatgcacattccagggcaggtccgtaatatgctagaagtggttcaagtggaatcaatgatggagattaataacacagaaagtgcggttggtatggagcgtctcaaggttgacatatcagcattgacagatgttgaccaattgttattcaacattccactggacatacagttggatggaccacttagaaacactttagtaggaaacatatctagatattatactcattggtctggatccctagaaatgacattcatgttttgtggcagctttatggcaacgggaaaattaatcctgtgctatactcctccaggcgggtcatgtccgacaaccagagaaaccgccatgttaggtacacatattgtttgggattttggactacaatctagtgtaaccctgataataccttggattagtggatcccactacaggatgttcaataatgatgctaagtcaactaatgctaatgttggctatgtcacgtgttttatgcagaccaatctgatagtccccagtgaatcctctgacacatgttccttgatagggttcatagcagcaaaagatgatttctccctcagattaatgagagacagccctgacattggacaactagaccatttacatgcagcagaggcagcctaccagatcgagagcatcatcaaaacagcaactgacactgtgaaaagtgagattaatgctgaacttggtgtagtccctagcttaaatgcagttgaaacaggtgcaacttctaacactgaaccagaagaagccatacaaactcgcacagtgataaatcaacacggtgtatccgaaactctagtggagaattttctcagtagagcagctttggtatcaaagagaagtttcgaatacaaagaccatacttcgtctgcagcacaagcagataagaactttttcaaatggacaattaacaccaggtcctttgtacagctaagaagaaagttagaactattcacataccttagattcgatgctgagatcactatactcacaactgtagcagtgaatggtagtagtaataatacatatgtgggtcttcctgacttgacactgcaggcaatgtttgtacccactggtgcccttaccccagaaaagcaagactcattccactggcagtcaggtagtaatgctagtgtattctttaaaatctctgaccccccagccagaatgaccataccttttatgtgcattaattcagcatactcagtcttttatgatggttttgccggatttgagaaa------agtggtctgtatggaataaatccagctgacactattggtaacttgtgtgtcagaatagtgaatgaacaccaaccagttggtttcacagtgaccgttagggtttacatgaagcctaaacacataaaggcgtgggcaccacgaccaccacgaaccctgccatacatgagtattgcaaatgcaaattacaaaggtaaagaaagagcgccaaatgcactcaatgctataattggcaatagagacagtgttaagaccatgcctcataata------tagtaaccactggtccaggtttcgggggagtttttgtaggatctttcaaaataattaactaccacttagccactacagaggagagacagtcagctatctatgtggattggcaatcagacgtcttggttacccccattgctgctcatggaagacaccaaatagcaagatgcaagtgcaatacaggggtttactattgtagacacaaagacagaagttacccaatttgctttgaaggcccagggattcaatggattgaacaaaatgaatattacccagcaaggtaccagaccaatgtacttttggcagttggccctgcagaagcaggagattgcggtggtttactagtctgtccacatggggtaatcggtcttcttacagcaggagggggtggaattgtagctttcaccgatatcagaaacttgctatggttagacactgatgctatggaacaaggcattactgattacattcaaaatcttggcaatgcctttggagcagggttcacagaaacaatctctaataaagccaaggaagtgcaagatatgctaattggagagagttcactattagaaaaattgctaaaagctctaatcaaaatcatatcagcattagtaattgtaatcagaaattcggaagatttagttacagtcacagccacactagcattgctgggatgccatgattcaccatggagctacttgaaacagaaggtatgttcatacttaggtattccttatgtacctagacagagtgaatcgtggcttaagaagttcacagaagcatgcaatgctctcagaggtctagattggctatcacaaaagatagataaattcatcaactggcttaaaaccaaaatattaccagaagctagggagaaatatgagtttgtgcaaagactcaagcagttaccggtaatagagaaccaagttagcacaatcgaacatagctgcccaacaacagaacaacagcaggccttattcaacaacgtccagtactattcacactactgtagaaagtacgcaccactttacgcagtggaagcaaagagggtagtagctcttgaaaagaaaataaacaactacatccagttcaagtccaaatctcgcattgaaccggtttgtttaataatacatggctctccaggaactggtaagtcagtggcttcaaatttaattgccagggctatcacagaaaaattgggaggggacatttattccctgcctccagaccccaaatattttgatggatacaaacagcaaacggtggtcctcatggatgatttaatgcaaaatccagatgggaatgacatatctatgttctgccaaatggtctctactgtggatttcatacccccaatggctagtttggaggaaaaaggaactctgtacaccagtccatttttaatagctactactaatgctggctcaatacatgcaccaactgtatcagactcaaaggctttgtcacgcagatttaaatttgatgtagatattgaggtcacagattcatacaaagactcaaacaaattggacatgtcaagagcagtcgagatgtgcaaaccagacggctgtgcccccaccaattacaaaagatgctgcccattgatctgtggaaaggctattcaattcagagatcgtagaactaatgcaagatccactattgatatgctagtaactgatatcatcaaggagtatagaaccagaaacagcacacaggataaactggaagctctgtttcagggacctccacagtttaaagagatcaaaatttcagtcaccccagatacaccagctcctgatgccataaatgaccttcttaggtcagtggattctcaagaggttagggattattgccaaaagaaaggatggattgtaatacacccaccaaatgagctactagtagaaaaacatatcagtagagcttttattactctgcaagccattgccacctttgtatcaatagctggtgtagtttatgttatatataaactttttgctggtattcagggtccatacacaggaatccccaatcctaaacccaaagtaccctctctcagaacagctaaagtgcaaggaccagggttcgattttgcacaagccataatgaagaaaaataccgtcattgcaaggactgaaaagggtgagttcaccatgctgggtgtatatgacagggtagcggtcatccccacacacgcatctgttggagaaaccatttacattaatgatgtagagactagagttttagatgcgtgtgcacttagagacttgactgacacaaacttagagataaccatagtcaaattagaccgtaatcaaaagttcagagatatcagacattttctgcccagatatgaggatgattacaatgacgctgtgcttagcgtacacacatcaaaattcccaaatatgtatatcccagttggacaagtcaccaattatggcttcttaaacctaggtggtacaccgacacaccgcattttaatgtataacttcccaacgagagctggccagtgcggtggtgtggtgacaactacaggtaaggtgataggaatacatgtaggtggaaatggagctcaaggatttgcagcaatgctactgcactcttactttaccgatacacaaggtgagatagttagtagtgaaaagagtggggtgtgcattaacgcaccggcaaaaactaaactccaacccagtgttttccatcaagtttttgaaggttcaaaggaaccagcagttctcaatccaaaagatcctaggcttaaaacagatttcgaggaagccattttctcgaaatatacaggtaacaaaattatgttaatggatgaatacatggaagaggcagtggatcactatgtggggtgcttagaaccattagatatcagtgtggatcccatacccttggaaagtgccatgtatggaatggatggccttgaggcattagacttaactaccagtgcaggattcccttacttactacaagggaagaagaaaagggatatatttaatagacacactagagacaccagtgaaatgacaaagatgttagagaaatatggagttgacctaccttttgtaaccttcgtaaaagatgagcttagatcaagagaaaaagttgaaaaagggaaatcacgcctgattgaggccagttccttgaatgactcagttgctatgagggttgcctttgggaacctttacgccacatttcacaacaatccaggtacagcaaccggtagtgcagttggttgtgacccagatatattttggtcaaaaatccctgttttattagatggagaaatctttgcttttgattacactggctatgatgccagtttgtcaccagtgtggtttgcttgcttaaagaaagttctaattaagttaggttacacacatcaaacatcctttatagattatttgtgtcattcggtacatttatataaggac-agaaaatatatagttaatggtgggatgccctctggttcttcaggtaccagcatattcaacactatgatcaataatataatcataagaactctattaattagggtttacaaaggcatagacctggaccagttcaaaatgattgcctatggggatgatgttattgctagctatccacataagattgatccaggtttactggcagaagcaggtaaacattatggattagtaatgacaccagcagacaaaggaaccagttttgttgacacaaattgggaaaacgtaactttcttaaaaagatatttcagagcagatgatcaatacccctttcttatacatccagtgatgccaatgaaggagatacatgaatctattagatggactaaagatcccagaaacacacaggatcatgttaggtctttgtgctacctcgcatggcataatggagaggaggcttataatgaattttgtaaaaaaatcagaagtgtgcctgtgggaagggcattgacactacctgcatactctagtcttagacggaaatggttagattcgttctagacaactctaattga-aacccaagttatagttactt----------------tcatttagaggtaaattttggtc-acttgggggc------------------------------------------------------------------------------------------------------------------------------
>KT280501.1_Enterovirus_D68_isolate_2013-1017-26_complete_genome
-tgaaaaca-gccttggggttgttcccaccccaagggcccacgtggcggctagtactctggtatttcggtacctttg-tacgcctg--ttttatctccctccccaatgtaacttagaagttttcaaatcaaagctcaataggtgg-agcgcaagccagcgcttccgtgagcaagcactcctgtttccccggtgcggttgtatagactgttcccacggttgaaaacaacctatccgttatccgctatagtacttcgagaaacctagtatcacctttggattgttgatgcgttgcgctcagcacactaaccc-gtgtgtagcttgggtcgatgagtctggacataccccactggtgacagtggtccaggctgcgttggcggcctactcatggt-gaaaaccatgagacgctagacatgaacaaggtgtgaagagtctattgagctactatagagtcctccggcccctgaatgcggctaatcttaaccatggagcaagtgctcacaaaccagtgagttgcttgtcgtaatgcgcaagtccgtggcggaaccgactactttgggtgtccgtgtttcac-tttttactttta----tgactgcttatggtgacaatttaatattgttaccatttagctagtcaaattaatcacat---aaaactttaaa-------tcctatctaacaattcacatttgaatagcttcattttgagga-----------------------ctttaaac------ctatttacaaagatgggggctcaagttacaagacagcaaaccggaacccatgagaacgccaacattgccacaaatggatctcatatcacatacaatcagataaatttttacaaagatagttatgcggcttcagctagtaaacaagatttttcacaggacccatcaaaatttactgaaccagtggtagagggcttaaaagcaggggctccagttttgaagtcccctagtgctgaggcatgtggctacagtgatagagtattacaacttaaattaggtaattcggctattgtcactcaggaagcagcgaactattgttgcgcttatggtgagtggcccaattatttaccagatcatgaggcagtagctattgacaaacccacacaaccagaaactgctacggacagattctataccttgaaatcggttaaatgggaaactgaaagcacaggatggtggtggaaattacctgatgcgctaaacaacataggtatgtttggacagaatgtacagcatcactacctatatagatctggtttcttaattcatgtgcagtgtaacgccactaaattccatcaaggcgccctattagtggtagcaatcccagaacatcaaaggggggcgcacaacactaacactagcccaggtttcgatgacatcatgaaaggtgaagaaggaggaacatttaaccatccatatgtccttgatgatgggacgtcactagcctgcgcaacaatatttccacaccaatggataaatttgagaaccaataattcagcaacaatagttcttccctggatgaatgccgctccaatggacttcccacttaggcacaatcagtggacactagcagtaataccagtagtaccact------aggtacgcgcacagtgtcaagtatggttccaataacagtttcaattgccccaatgtgttgtgagtttaatggactcagacatgctatcactcaaggtgtcccaacataccttctaccaggctcaggacaatttctaactactgatgatcacagttctgcgccagttcttccatgtttcaacccaactccagagatgcacattccagggcaggtccgcaatatgctagaagtgattcaagtggaatcaatgatggagattaataacacagaaaatgcagttggcatgcagcgtctcaaagttgatatatcagtactaacagacgttgatcaattgttattcaacattccactagacatacagttagatgggccacttagaaacactctagtaggaaacatatctagatattatactcactggtctggatctctagaaatgacatttatgttttgtgggagcttcatggcaacaggaaaattaattctgtgttacactcctccaggcggatcatgcccaacaaccagagaaactgctatgttaggtacacatgttgtttgggattttggattacaatccagtgtcaccctggtaataccttggattagtggatcccactacaggatgttcaacaatgacgctaagtcaaccaatgccaacgtcggctatgttacctgttttatgcaaaccaatttgatagtcccaaatgagtcttctaacacatgttccttgatagggttcgtggcagcaaaagatgacttttccctcaggttaatgagagatagccctgacattggacaactagaacatttacatgaggcagaggcagcctaccagattgagagcattatcaagacagctactgacaccgtgaaaagtgaaattaacgctgaacttggcgtggtccctagtttgaatgcagttgaaacaggtgcaagttctaacactgaaccagaggaagccatacaaactcgcacggtgataaatcagcatggtgtatctgagacattagtggagaattttcttagcagggcagccttagtatcaaagagaagtttcgaatacaaaaatcacacctcatctgaagcacgaacagacaagaacttttacaaatggacaattaacaccaagtcctttgtccagttgaggagaaaactggaactgttcacgtaccttagatttgatgctgaaattaccatacttacaactgtggcagta---ggtagcaacaacagcacatacatgggccttcctgacttgacacttcaagcaatgtttgtacctactggtgcccttactccagagaaacaggattcattccattggcaatccggtagtaatgctagtgtattcttcaaagtttctgaccccccagccagaatgactataccttttatgtgtatcaactcagcatactcggttttctatgatggttttgctggatttgagaag------aatggtctttatgggataaatccagctgataccatcggcaacttatgtgtcagaatagtgaatgagcaccagccaattggtttcacagtaaccgtcagggtttacatgaagcctaaacacataaaagcgtgggcaccgcgaccaccacgaaccctgccatatatgagcattgcaaatgcaaactacaagggtaaagaaagagcaccaaatgcgctcaatgccataattggtaacagagagagtgtcaaaaccatgcctcatgacatccggttagtgaatactggtccaggcttcggaggggtctttgtaggatcttttaaaataattaactaccacctagctactacagaggaaagacagtcagctatctatgtagactggcagtcagatgttctggttactcccattgctgcccatggaagacaccaaatagcaagatgtaagtgcaatacaggggtttattattgcagacacagagataaaagctacccagtttgttttgaaggcccagggattcaatggattgaacagaatgaatattacccagcaagataccagactaatgtgctcctagcagctggtcctgcagaagcaggagattgtggtggtttactggtctgtccacatggggtaattggtcttctcacagcaggggggggtggaattgtagctttcactgacatcaggaatttactatggttagatactgatgctatggaacaaggcattactgattacattcaaaatctcggtaatgcctttggagcagggtttacagaaacaatctctagtaaagccaaggaagtgcaagacatgttaattggagagagttcactattagaaaaattattaaaagctctaatcaaaattatctcagcattggtgattgtaattagaaattcagaagatttagttacaatcacagccacactagcattactaggatgccatgattcaccatggagctatttgaaacaaaaagtgtgctcatatttaggtattccttatgtacctagacagagtgaatcatggctcaagaagttcacagaagcatgcaatgctctcaggggtttagattggttatcacagaaaatagataaatttatcagctggcttaaaaacaagatattaccagaggctagagagaaatatgaatttgtacaaagactcaaacagttaccagtgatagagaaccaagttagcactattgagcatagctgcccaacaacagaacaacaacaggccttgtttaacaatgttcaatattactcacactactgtagaaagtatgcaccactctacgcagtggaggcaaagagagtgacagctcttgaaaagaaaataaataactacatccagttcaagtccaaatctcgcattgaaccggtttgtttaataatacatggctctccagggactggcaaatcagtagcttcaaatttgattgccagggctatcacagaaaagttaggaggagatgtttattctttacccccagacccaaaatactttgatggatataaacagcaaacagtagtccttatggatgatctaatgcaaaatccagatggaaatgacatatctatgttttgccaaatggtctctaccgtggattttatacctccaatggccagtttagaagaaaagggaactctatacaccagtccatttttgatagctactactaatgctggctcaatacatgcaccaactgtctcagactccaaggctctgtcacgcagatttaaatttgatgtggacattgaagtcacagattcatacaaagactcaaataaattggacatgtcaagagcagtagagatgtgtaaaccagatgactgtgctcccactaattataaaagatgctgcccactgatttgtggaaaggccattcaatttagagatcgtagaactaatgcaagatccactatagatatgttagtaactgatatcatcaaggagtatagaatcagaaacagtacacaagataaactggaggctctgttccagggacctccacaatttaaagagatcaaaatttcagttactccagacacaccagctcctgatgccataaacgatcttctcaggtcagtggattctcaagaagttagggattattgccaaaagaaagggtggattgtaatacacccatcaaatgaattgttagtggaaaaacacattagcagggcttttatcactctacaggccgttgctacctttgtatcgatagcaggtgtagtttatgttatatataaactctttgctggtatccaaggcccttacacaggaattcccaatcctaaacctaaagtaccctctcttagaacagctaaggtgcaggggccagggtttgattttgcacaagctataatgaagaaaaacaccgtcattgccaggactgaaaagggtgaattcaccatgttgggtatacatgatagagtagcagttatccccacacatgcatctgttggagaaaccatttacatcaacgatgtagagactaaagttttagatgcatgtgctctcagagacttgaccgacacaaacttagagattactatagtcaaactggatcgtaaccaaaagtttagagatatcagacattttctgcccagatacgaggatgattataatgacgctgtgcttagtgtgcatacatcaaaatttccaaatatgtatatcccagtcgggcaagtcaccaattatggcttcctaaacctaggtggcacaccaacacaccgcatcttgatgtataactttccaacaagagctggtcagtgtggtggtgtggtgacaaccacaggtaaggtgatagggatacatgtaggtggaaatggagctcaagggtttgcagcaatgctacttcactcttactttactgatacacaaggtgaaatagttagtaatgagaaaagtggggtgtgtattaacgcaccggcaaagactaaacttcaacccagtgtcttccatcaagtttttgaaggttcaaaggaaccagcagttctcaattcaaaagatcttaggcttaagacagattttgaggaagctatcttctcaaaatatacaggtaacaaaattatgttgatggatgaatacatggaagaagcagtggatcattatgtaggatgtttagaaccattagatatcagtatagatcctatacccctcgaaagtgccatgtatggaatggatggtctcgaggcattagacttaaccaccagtgcagggttcccttacttgctgcaagggaagaagaaaagggatatattcaatagacaaaccagggacactactgaaatgacaaggatgttagaaaaatatggagttgatctaccctttgtaacttttgtaaaagatgaacttagatcaagagaaaaaattgaaaaaggaaagtcacgcttaattgaagccagttccttgaatgattcagttgctatgagggttgcttttggaaatctttacgctacattccataacaatccaggtacagcaactggaagtgcagttggttgtgatccagatatattctggtcaaaaatccctattttgctagatggagaaatctttgcttttgattacactggttatgatgccagtttatcaccagtatggtttgcctgtttaaagaaagttctaattaaattaggttacacccatcagacatctttcatagattatctgtgtcactcggtacatttgtacaaagac-agaaaatatatagtcaatggtggaatgccctctggttcttcaggcaccagcatattcaatactatgatcaataatataatcataaggactttgttgattagggtttataaaggcatagacttagatcagttcaagatgatagcatatggagatgatgttattgctagttacccacacaagattgatccaggtttactagcagaagcaggcaaacattatggattactaatgacaccagcagacaaaggaaccagctttgttgataccaattgggaaaatgtaactttcctgaaaagatactttagagcagatgatcaatatccctttcttatacatccagtaatgccaatgaaggagatacatgaatctattagatggaccaaagaccccagaaacacgcaggaccatgttagatctttgtgtcatctcgcatggcataatggggaggaggcttacaatgaattttgtagaaaaattagaagtgtgcccgtgggaagggcattgacactacctgcatactctagtcttagacgaaaatggttagattcgttctagataactctaattga-aacccaagttattgttactt----------------tcatttagaggtaaattttggtt-atttggggacc-----------------------------------------------------------------------------------------------------------------------------
>KT280503.1_Enterovirus_D68_isolate_2011-21186_complete_genome
-ttaaaaca-gccttggggttgttcccactccaagggcccacgtggcggctagtactctggtacttcggtacctttg-tacgcctg--ttttatctcccttcccaatgtaacttagaagctcttaaatcaaggctcaataggtgg-ggcgcaaaccagcgctctcatgagcaagcactcctgtctccccggtgtggttgtataaactgttcccacggttgaaaacaacctatccgttatccgctatagtacttcgagaaacctagtatcacctttggattgttgacgcgttgcgctcagcacactaaccc-gtgtgtagcttgggtcgatgagtctggacataccccactggcgacagtggtccaggctgcgttggcggcctactcatggt-gaaaaccatgagacgctagacatgaacaaggtgtgaagagtctattgagctactatagagtcctccggcccctgaatgcggctaatcctaaccatggagcaagtgctcacaggccagtgagttgcttgtcgtaatgcgcaagtccgtggcggaaccgactactttgggtgtccgtgtttcac-tttttactttta----tgactgcttatggtgacaatttgatattgttaccatttagcttgtcaaatcaattgcaa---aagatcctaaa-------tcttatttatcaacttgcattttgataactctgatttaaaaa------------------------ttt-----------------taataatgggagctcaagttactagacaacaaactggcactcatgaaaatgccaacattgccacaaatggatctcatatcacatacaatcagataaacttttacaaggatagttatgcggcttcagccagcaagcaggatttttcacaggacccatcaaaattcactgaaccagtagtggaaggtttaaaagcaggggcgccagttttgaaatctcctagtgctgaggcatgtggctacagtgatagagtattacagctcaaattaggaaattcagctattgtcacccaggaagcagcaaactactgctgtgcttatggtgaatggcccaattacttaccagatcatgaagcagtagccattgataaacctacacaaccagaaactgctacagatagattctacaccttgaaatcagtcaaatgggaggctggaagcacaggatggtggtggaaactacccgatgcactaaataatataggcatgtttggacagaatgtacagcatcactacctatatagatctggtttcttgattcatgtgcaatgtaatgccacgaaattccatcaaggcgccttattagtggtagcaattccagaacatcagaggggagcgcacaacaccaacactagcccagggtttgatgatatcatgaaaggtgaagaaggagggaccttcaatcatccatatgtccttgatgatggaacatcattggcttgtgcgacgatatttccacatcagtggataaatctgagaaccaacaattcagcaacaattgttcttccctggatgaatgccgctccaatggacttcccacttagacataatcagtggacgctagcaataataccagtggtgccatt------aggtacgcgcacaatgtcaagtatggtcccaataacagtttcaatcgctccaatgtgttgtgagtttaatgggctcagacacgccattacccaaggtgtcccaacataccttttaccaggctcggggcaattcctaacaactgatgatcatagctctgcaccggtcctcccgtgtttcaacccaactccagagatgcacatcccagggcaggttcgtaacatgctagaagtggtccaagtggaatcaatgatggagattaacaacacagaaagtgcagttggcatggagcgtctcagggttgatatatcagcattgacagatgtcgatcaattgttattcaacattccactggacatacagttggatgggccacttagaaacactttagtaggaaacatatctagatattatactcattggtctggatccctagaaatgacatttatgttttgtggtagcttcatggcaacgggaaaattaatcctgtgctatactcctccaggtgggtcgtgcccgacaaccagagagaccgccatgttaggtacacatattgtctgggattttggactacaatctagtgtaaccctgataataccttggattagtggatcccactacaggatgttcaataatgatgctaagtcaactaatgccaacgttggctatgtcacttgttttatgcagaccaatctgatagtccccagtgaatcctctgacacatgttccttgatagggttcatagcagcaaaagatgatttctccctcagattgatgagagacagccctgacattggacaactggaccatttacatgcagcagaggcagcctaccagatcgagagcatcatcaaaacagcaactgacaccgtgaaaagtgagactaacgttgaacttggtgtggtccctagcttaaatgcagttgaaacaggtgcaacttttaacactgaaccagaagaagccatacaaactcgcacagtgataaatcagcacggtgtatccgagactctagtggagaattttctcagtagagcagctttggtatcaaagagaagttttgaatacaaagatcatacttcgtctgcagcacaagcagacaagaactttttcaaatggacaattaacaccaggtcctttgtacagctaagaagaaagttagaattatttacataccttagatttgatgctgagatcactatactcacaactgtagcagtgaatggtagtaataataatacatacgtgggtcttcctgacttgacacttcaagcaatgtttgtacccactggtgctcttaccccagaaaagcaagactcattccactggcagtcaggtagtaatgctagtgtgttctttaaaatctctgaccccccagccagaatgaccataccttttatgtgcattaactcagcatactcagttttttatgatggctttgccggatttgagaaa------agtggtctgtatggaataaatccagctgacactattggtaacttatgtgttagaatagtgaatgaacaccaaccagttggtttcacagtgaccgttagggtttacatgaagcctaaacacataaaagcatgggcaccacgaccaccacgaaccctgccatacatgagtattgcaaatgcaaactacaaaggtaaagaaagagcaccaaatgcgctcaatgctataattggcaatagagacagtatcaaaaccatgcctcataata------tagtgaccactggtccaggcttcggaggagtttttgtagggtctttcaaaataatcaactatcacttagccactacagaagagagacagtcagctatctatgtggattggcaatcagacgtcttggttacccccattgctgctcatggaaggcaccaaatagcaagatgcaagtgcaatacaggggtttactattgtagacacaaagacagaagttacccaatttgctttgaaggcccagggattcaatggattgaacaaaatgaatattacccagcaaggtaccagaccaatgtacttttggcagttggccctgcggaagcaggagattgcggtggtttactagtctgtccacatggggtaatcggtcttcttacagcaggagggggtggagttgtagctttcactgatatcagaaatttactatggttagatactgatgctatggaacaaggcattactgattatattcaaaatcttggtaatgcctttggagcagggtttacagaaacaatctctaataaagccaaggaagtgcaagatatgctaattggagagagttcactattagaaaaattgttaaaagctctaatcaaaatcatatcagcattagtaattgtaatcagaaattcggaagatttagttacagtcacagccactctagcattgctgggatgccatgactcaccatggagctacttgaaacagaaggtatgttcatacttaggcattccttatgtacctagacagggtgaatcgtggcttaagaagttcacagaggcatgcaatgctcttagaggtctggattggctatcacaaaagatagataaattcatcaactggcttaaaaccaaaatattaccagaagctagggagaaatatgaatttgtgcaaagactcaaacagttaccggtgatagaaaaccaagttagcacaatcgagcatagctgcccaacaacagaacaacagcaggccttattcaacaacgtccagtactattcacactactgtagaaagtacgcaccactttacgcagtggaagcaaagagggtagtagctcttgaaaagaaaataaacaactacatccagttcaagtccaaatctcgcattgaaccggtttgtttaataatacatggctctccaggaactggcaagtcagtggcctcaaatttaattgccagggctatcacagaaaaattgggaggggacatttattccctgcctccagaccctaaatattttgatggatacaaacagcaaacggtggtcctcatggatgatttaatgcaaaatccagatgggaatgacatatctatgttctgccaaatggtctctactgtggatttcatacccccaatggctagtttggaggaaaaaggaactctgtacaccagtccatttttaatagctactactaatgctggctcaatacatgcaccaactgtatcagactcaaaggctttgtcacgcagatttaaatttgacgtggacattgaagtcacagattcatacaaagactcaaataaattggacatgtcaagggcagtcgagatgtgcaaaccagacggctgcgcccccaccaattacaaaagatgctgcccattgatctgtgggaaggctattcaattcagagatcgcagaactaatgcaagatccactattgatatgctagtaactgatattatcaaggaatatagaatcagaaacagtacacaggataagctggaagctctgtttcagggacctccacagtttaaagagatcaaaatttcagtcaccccagatacaccagctcctgatgccataaatgaccttcttaggtcagtggattctcaagaagttagggattattgtcaaaagaaaggatggattgtaatacacccatcaaatgaactactagtagaaaaacatatcagtagagcttttattactctacaagccattgccacctttgtatcaatagctggtgtagtttatgttatatataaactttttgctggcattcagggtccgtacacaggaatccccaatcctaaacccaaagtaccctctctcagaacagctaaagtgcaaggaccagggttcgattttgcacaagccataatgaagaaaaataccgtcattgcaaggactgaaaagggtgagttcaccatgctgggtgtatatgatagggtagcggtcatccccacacacgcatctgttggagaaaccatttacattaatgatgtagagactagagttttagatgcgtgtgcacttagagacttgactgatacaaacctagagataaccatagtcaaattagaccgtaatcaaaaattcagagatatcagacattttctgcccagatatgaggatgattacaatgacgctgtgcttagcgtacatacatcaaaattcccaaatatgtatatcccagttggacaagtcaccaattatggcttcttgaacctaggtggtacaccgacgcaccgcattttaatgtataacttcccaacaagagctggccagtgtggtggtgtggtgacaactacaggtaaggtgataggaatacatgtaggtggaaatggagctcaaggatttgcagcaatgctactacactcttactttaccgatacacaaggtgagatagttagtagtgaaaagagtggggtgtgcattaacgcaccggcaaagactaaactccaacccagtgttttccatcaagtttttgaaggttcaaaggaaccagcagttctcaatccaaaagatcctaggcttaaaacagatttcgaggaagccattttctcaaaatatacaggtaacaaaattatgttaatggatgagtacatggaagaggcagtggatcattatgtggggtgtttagaaccattagatatcagtgtggatcccatacccctggaaagtgccatgtatggaatggatggccttgaggcattagacttaaccaccagtgcaggattcccttacttactacaagggaagaagaaaagggatatatttaatagacatactagagacaccagtgaaatgacaaagatgttagagaaatatggagttgacctaccttttgtaacctttgtaaaagatgagcttagatcaagagaaaaagttgaaaaagggaaatcacgtttgattgaggccagttccttgaatgactcagttgctatgagggttgcctttggaaacctttacgccacatttcacaacaatccaggtacagcaactggtagtgcagttggttgtgatccagatatattctggtcaaaaatccctattttgttagatggagaaatctttgcttttgattacactggttatgatgctagtttgtcaccagtatggtttgcctgtttaaagaaagttctaattaagttaggttacacacatcaaacgtcctttatagattatttgtgtcattcggtacatttatataaggac-agaaaatatatagttaatggtggaatgccctctggttcttcaggtaccagcatattcaacactatgatcaataatataatcataagaactctattaattagggtttacaaaggcatagacctggaccagttcaaaatgattgcctatggggatgatgttattgctagctatccacataagattgatccgggtttactggcagaagcaggtaaacagtatggattagtaatgacaccagcagacaaaggaaccagttttgtcgacacgaattgggaaaatgtaactttcttaaaaagatatttcagagcagatgatcaatacccctttctcatacatccagtgatgccaatgaaggagatacatgaatctattagatggactaaagatcccagaaacacacaggatcatgttaggtctttgtgctacctcgcgtggcataatggagaggaggcttataatgaattttgtagaaaaatcagaagtgtgcctgtgggaagggcattgacactacctgcatactctagtcttagacgaaaatggttagattcgttctagacaactctaatgaa-accccaagttatagttactt----------------tcatttagaggtaaattttggtc-acttgggggc------------------------------------------------------------------------------------------------------------------------------
>KT280504.1_Enterovirus_D68_isolate_2013-0720-6_complete_genome
-ttaaaaca-gccttggggttgttcccactccaagggcccacgtggcggctagtactctggtacttcggtacctttg-tacgcctg--ttttatctcccttccccatgtaacttagaagctcttaaatcaaggctcaataggtgg-ggcgcaaaccagcgctctcatgagcaagcactcctgtctccccggtgtggttgtataaactgttcccacggttgaaaacaacctatccgttatccgctatagtacttcgagaaacctagtatcacctttggattgttgacgcgttgcgctcagcacactaaccc-gtgtgtagcttgggtcgatgagtctggacataccccactggcgacagtggtccaggctgcgttggcggcctactcatggt-gaaaaccatgagacgctagacatgaacaaggtgtgaagagtctattgagctactatagagtcctccggcccctgaatgcggctaatcctaaccatggagcaagtgctcacaggccagtgagttgcttgtcgtaatgcgcaagtccgtggcggaaccgactactttgggtgtccgtgtttcac-tttttactttta----tgactgcttatggtgacaatttgatattgttaccatttagcttgtcaaatcaattgtaa---aagattctaaa-------tcttatttatcaacttgcattttgataactttgatttgaaaa------------------------ttt-----------------taataatgggagctcaggttactagacaacaaactggcactcatgagaatgccaacattgccacaaatggatctcatatcacatacaatcaaataaacttttataaggatagttatgcggcttcagccagcaagcaagatttttcacaggacccatcaaaattcactgaaccagtagtggaaggtttaaaagcaggggcgccagttttgaaatctcctagtgctgaggcatgtggctacagtgatagagtgttacaactcaaattaggaaattcagctattgtcacccaggaagcagcaaactactgctgtgcttatggtgaatggcccaattacttaccagatcatgaagcagtagccattgataaacctacacaaccagaaactgctacagatagattctacaccttgaaatcagtcaaatgggaggctggaagcacaggatggtggtggaaactacccgatgcactaaataatataggcatgtttggacagaatgtacagcatcactacctatatagatctggtttcttgattcatgtgcagtgtaatgccacaaaatttcatcaaggcgccttattagtggtagcaattccagaacatcagaggggagcgcacaacaccaacactagcccagggtttgatgatatcatgaaaggcgaagaaggagggaccttcaatcatccatatgtccttgatgatggaacatcattggcttgtgcgacgatatttccacatcagtggataaatctgagaactaataattcagcgacaattgttcttccctggatgaatgctgctccaatggacttcccacttagacataatcagtggacgctagcaataataccagtggtgccatt------aggcacgcgcacaatgtcaagtatggtcccaataacagtttcaatcgctccaatgtgttgtgagtttaatgggctcaggcacgccattactcaaggtgtcccaacataccttttaccaggctcggggcaattcctaacaactgatgatcatagctctgcaccggccctcccgtgtttcaacccaactccagagatgcacatcccagggcaggttcgtaacatgctagaagtgatccaagtggaatcaatgatggagattaacaacacagaaagtgcagttggcatggagcgtcttagagttgatatatcagcattgacagatgtcgatcagttgttattcaacattccactggacatacagttggatgggccacttagaaacactttagtaggaaacatatctagatattatacgcattggtctggatccctagaaatgacatttatgttttgtggtagcttcatggcaacgggaaaattaatcctatgctatactcctccaggtgggtcgtgcccgacaaccagagagaccgccatgttaggtacacatattgtctgggattttggactacaatctagtgtaaccctgataataccttggattagtggatcccactacaggatgttcaataatgatgctaagtcaactaatgccaacgttggctatgtcacttgttttatgcagaccaatctgatagtccccagtgaatcctctgacacatgttccttgatagggttcatagcagcaaaagatgatttctccctcagattgatgagagacagccctgacattggacaactggaccatttacatgcagcagaggcagcctaccagatcgagagcatcatcaaaacagcaactgacactgtgaaaagtgagattaacgctgaactcggtgtggtccctagcttaaatgcagttgaaacaggtgcaacttctaacactgaaccagaagaagccatacaaactcgcacagtgataaatcagcacggtgtatccgagactctagtggagaattttctcagtagagcagctttggtatcaaagagaagttttgaatacaaagatcatacttcgtctgcagcacaagcagacaaaaactttttcaaatggacaattaacaccaggtcctttgtacagctaagaagaaagttagaattgtttacataccttagatttgatgctgagatcactatactcacaactgtagcagtgaatggtagtagtaataatacatacgtgggtcttcctgacttgacacttcaagcaatgtttgtacccactggtgctcttaccccagaaaagcaagactcattccactggcaatcaggtagtaatgctagtgtgttctttaaaatctctgaccccccagccagaatgaccataccttttatgtgcattaactcagcatactcagtcttttatgatggctttgccggatttgagaaa------agtggtctgtatggaataaatccagctgacaccattggcaacttgtgtgttaggatagtgaatgaacaccaaccagttggtttcacagtgaccgttagggtttacatgaagcctaaacacataaaagcatgggcaccacgaccaccacgaaccttgccatacatgagtattgcaaatgcaaactacaaaggtaaagaaagagcaccaaatgcgctcaatgctataattggcaatagagacagtatcaaaaccatgcctcataata------tagtgaccactggtccaggcttcggaggagtttttgtagggtctttcaagataatcaactatcacttagccactacagaagagagacagtcagctatctatgtggattggcaatcagatgtcttggtcacccccattgctgctcatggaaggcaccaaatagcaagatgcaagtgcaatacaggggtttactattgtagacacaaagatagaagttacccaatttgctttgaaggcccagggattcaatggattgaacaaaatgaatattacccagcaaggtaccagaccaatgtacttttggcagttggtcctgcggaagcaggagattgcggtggtttactagtctgtccacatggggtaatcggtcttcttacagcaggagggggtggagttgtagctttcactgatatcagaaatttgctatggttagatactgatgctatggaacagggcattactgattatattcaaaatcttggtaatgcctttggagcagggtttacagaaacaatctctaataaagccaaggaagtgcaagatatgctaattggagagagttcactattagaaaaattgttaaaagctctaatcaaaatcatatcagcattagtaattgtaatcagaaattcggaagatttagttacagtcacagccactctagcattgctgggatgccatgactcaccatggagctacttaaaacagaaggtatgttcatacttaggtattccttatgtacctagacagggtgaatcgtggcttaagaagttcacagaggcatgcaatgctcttagaggtctggattggttatcacaaaagatagataaattcatcaactggcttaaaaccaaaatattaccagaagctagggagaaatatgaatttgtgcaaagactcaaacagttaccggtgatagaaaaccaagttagcacaatcgagcatagctgcccaacaacagaacaacagcaggccttattcaacaacgtccagtactattcacactactgtagaaagtacgcaccactttacgcagtggaagcaaagagggtagtagctcttgaaaagaaaataaacaactacatccagttcaagtccaaatctcgcattgaaccggtttgtttaataatacatggctctccaggaactggcaagtcagtggcctcaaatttaattgccagggctatcacagaaaaattgggaggggacatttattccctgcctccagaccctaaatattttgatgggtacaaacagcaaacggtggtcctcatggatgatttaatgcaaaatccagatgggaatgacatatctatgttctgtcaaatggtctctactgtggatttcatacccccaatggctagtttggaggaaaaaggaactctgtacaccagtccatttttaatagctactactaatgctggctcaatacatgcaccaactgtatcagactcaaaggctttgtcacgcagatttaaatttgatgtggacattgaagtcacagattcatacaaagactcaaataaattagacatgtcaagggcagtcgagatgtgcaaaccagacggctgcgcccccactaattacaagagatgttgcccattgatctgtggaaaggctattcaattcagagatcgcagaactaatgcaaggtccactattgatatgctagtaactgatattatcaaggaatatagaatcagaaacagtacacaggataagctggaagctctgtttcagggacctccacagtttaaagagatcaaaatttcagtcaccccagatacaccagctcctgacgccataaatgaccttcttaggtcagtggattctcaagaagttagggattattgtcaaaagaaaggatggattgtaatacacccatcaaatgaattactagtagaaaaacatatcagtagagcttttattactctacaagccattgccacctttgtatcaatagctggtgtagtttatgttatatataaactttttgctggcattcagggtccgtacacaggaatccccaatcctaaacccaaagtaccctctctcagaacagctaaagtgcaaggaccagggttcgattttgcacaagccataatgaagaaaaataccgtcattgcacggactgaaaagggtgagttcaccatgctgggtgtatatgatagggtagcggtcatccccacacacgcgtctgttggagaaaccatttacattaatgatgtagagactagagttttagatgcgtgcgcacttagagacttaactgatacaaacttagagataaccatagtcaaattagaccgtaatcaaaaattcagagatatcagacattttctgcccagatatgaggatgattacaatgacgctgtgcttagcgtacatacatcaaaattcccaaatatgtatatcccagttggacaagtcaccaattatggcttcttgaacctaggtggtacaccgacgcaccgcattttaatgtataacttcccaacaagagctggccagtgtggtggtgtggtgacaactacaggtaaggtgataggaatacatgtaggtggaaatggagctcaaggatttgcagcaatgctactacactcttactttaccgacacacaaggtgagatagttagtagtgaaaagagtggggtgtgcgttaacgcaccggcaaagactaaactccaacccagtgttttccatcaagtttttgaaggttcaaaggaaccagcagttctcaatccaaaagatcctaggcttaaaacagatttcgaggaagccattttctcaaaatatacaggtaacaaaattatgttaatggatgagtacatggaagaggcagtggatcattatgtggggtgtttagaaccattagatatcagtgtggatcccatacccttggaaagtgccatgtatggaatggatggccttgaggcattagacttaaccaccagtgcagggttcccttacttactacaggggaagaagaaaagggatatatttaatagacatactagagacaccagtgaaatgacaaagatgttagagaaatatggagttgacctaccttttgtaacctttataaaagatgagcttagatcaagagaaaaagttgaaaaagggaaatcacgtttgattgaggccagttccctgaatgactcagttgctatgagggttgcctttggaaacctttacgccacatttcacaacaatccaggtacagcaaccggtagtgcagttggttgtgatccagatatattctggtcaaaaatccctattttgttagatggagaaatctttgcttttgattacactggctatgatgctagcttgtcaccagtatggtttgcctgtttaaagaaagttctaattaagttaggttacacacatcaaacgtcttttatagattatttgtgtcattcggtacatttatataaggac-agaaaatatatagttaatggtggaatgccctctggttcttcaggtaccagcatattcaacactatgatcaacaatataatcataagaactctattaattagagtttacaaaggcatagacctggatcagttcaaaatgattgcctatggggatgatgttattgctagctacccacataagattgatccaggtttgttggcagaagcaggtaaacagtatggattagtgatgacaccagcagacaaaggaaccagttttgtcgacacaaattgggaaaatgtaactttcttaaaaagatatttcagagcagatgatcaatacccttttctcatacatccagtgatgccaatgaaggagatacatgaatctattagatggaccaaagatcccagaaacacacaggatcatgttaggtctttgtgctacctcgcatggcataatggagaggaggcttataatgaattttgtagaaaaatcagaagtgtgcctgtgggaagggcattgacactacctgcatactctagtcttagacggaaatggttagattcgttctagacaactctaattga-aacccaagttatagttactt----------------tcatttagaggtaaattttggtc-acttgggggc------------------------------------------------------------------------------------------------------------------------------
>KT285319.1_Enterovirus_D68_isolate_2012-12225_complete_genome
-ttaaaaca-gccttggggttgttcccacctcaagggcccacgtggcggctagtactctggtatttcggtacccttg-tacgcctg--ttttatctccctccccaatgtaacttagaagctttcaaatcaaagctcaataggtgg-agcgcaagccagcgcttccgtgagcaagcactcctgtttccccggtgcggttgtatagactgttcccacggttgaaaacaacctatccgttatccgctatagtacttcgagaaacctagtatcacctttggattgttgatgcgttgcgctcagcacactaaccc-gtgtgtagcttgggtcgatgagtctggacataccccactggtgacagtggtccaggctgcgttggcggcctactcatggt-gaaaaccatgagacgctagacatgaacaaggtgtgaagagtctattgagctactatagagtcctccggcccctgaatgcggctaatcttaaccatggagcaagtgctcacaaaccagtgagttgcttgtcgtaatgcgcaagtccgtggcggaaccgactactttgggtgtccgtgtttcac-tttttactttta----tgactgcttatggtgacaatttaatattgttaccatttagctagtcaaattaatcacat--aaaaactttaaa-------tcctatctaacaattcacatttggatagcttcattttgagga-----------------------ctttaaac------ctatttacaaagatgggggctcaagttactagacagcaaaccggaacccatgagaacgccaacattgccacaaatggatctcatatcacatacaatcagataaatttttacaaagatagttatgcggcttcagctagtaaacaagatttttcacaggacccatcaaaatttactgaaccagtggtagaaggcttaaaagcaggggctccagttttgaagtcccctagtgctgaggcatgtggctacagtgatagagtattacaacttaaattaggtaattcggctattgtcactcaggaagcagcgaactattgttgcgcttatggtgaatggcccaattatttaccagatcatgaggcagtagctattgacaaacccacacaaccagaaactgctacggacagattctataccttgaaatcggtcaaatgggaaactgaaagcacaggatggtggtggaaattacctgatgcactaaacaacataggtatgtttggacagaatgtacagcatcactacctatatagatctggtttcttaattcatgtgcagtgtaacgccacaaaattccatcaaggcgccctattagtggtagcaatcccagaacaccaaaggggggcgcacaacactaacactagcccaggtttcgatgacatcatgaaaggtgaagaaggaggaacatttaaccacccatatgtccttgatgatgggacgtcactagcctgcgcaacaatatttccacaccaatggataaatttgagaaccaataattcagcaacaatagttcttccctggatgaatgccgctccaatggacttcccacttaggcacaatcagtggacactagcaataataccagtagtaccact------aggtacgcgcacagtgtcaagtatggttccaataacagtttcaattgccccaatgtgttgtgagtttaatggactcagacatgccatcactcaaggtgtcccaacataccttctaccaggctcaggacaatttctaactactgatgatcacagctctgcgccggttcttccatgtttcaacccaactccagaaatgcacattccagggcaagtccgcaacatgctagaagtgattcaagtggaatcaatgatggagattaacaacacagaaaatgcagttggcatgcagcgtctcaaagttgatatatcagtactaacagacgttgatcaattgttattcaacattccactagacatacagttagatgggccacttagaaacactctagtaggaaacatatctagatattatactcactggtctggatctctagaaatgacatttatgttttgtgggagcttcatggcaacaggaaaattaattctgtgttacactcctccaggcgggtcatgcccaacaaccagagaaactgctatgttaggtacacatgttgtttgggattttggattacaatccagtgtcaccctggtaataccttggattagtggatcccactacaggatgttcaacaatgatgctaagtcaaccaatgccaacgtcggctatgttacctgttttatgcaaaccaatttgatagtccccagtgagtcttctaacacatgttccttaatagggttcgtggcagcaaaagatgacttttccctcaggttaatgagagatagccctgacattggacaactagaacatttacatgaggcagaggcagcttaccagattgagagcattatcaagtcagctactgacaccgtgaaaagtgaaattaacgctgaacttggcgtggtccctagtttgaatgcagttgaaacaggtgcaagttctaacactgaaccagaggaagccatacaaactcgcacggtgataaatcagcatggtgtatctgaaacattagtggagaattttcttagcagggcagccttagtatcaaagagaagtttcgaatacaaaaatcacacctcatctgaagcacgaacagacaagaacttttacaaatggacaattaacaccaagtcctttgtccagttgaggagaaagctggaactgttcacgtaccttagatttgatgctgaaattaccatacttacaactgtggcagta---ggtagcaacaacagcacatacatgggccttcctgacttgacacttcaagcaatgtttgtacctactggtgcccttactccagagaaacaggattcattccattggcagtccggtagtaatgctagtgtattcttcaaagtttctgaccccccagccagaatgactataccttttatgtgtatcaactcagcatactcagttttctatgatggttttgctggatttgagaag------aatggtctttatgggataaatccagctgataccatcggcaacttatgtgtcagaatagtgaatgagcaccagccaattggtttcacagtaaccgtcagggtttacatgaagcctaaacacataaaagcgtgggcaccgcgaccaccacgaaccctgccatatatgagtattgcaaatgcaaactacaagggtaaagaaagagcaccaaatgcgctcaatgccataattggcaatagagagagtgtcaaaaccatgcctcatgacatccggttagtgaatactggtccaggcttcggaggggtctttgtaggatcttttaaaataattaactaccacctagccactacagaggaaagacagtcagctatttatgtagattggcagtcagatgttctggttactcccattgctgcccatggaagacaccaaatagcaagatgtaagtgcaatacaggggtttattattgcagacacagagatagaagctacccagtttgttttgaaggcccagggattcaatggattgaacagaatgaatattacccagcaaggtaccagactaatgtgcttctagcagctggtcctgcagaagcaggagattgtggtggtttactggtctgtccacatggggtaattggtcttctcacagcaggggggggtggaattgtagccttcactgacatcaggaatttactatggttagatactgatgctatggaacaaggcattactgattacattcaaaatctcggtaatgcctttggagcagggtttacagaaacaatctctagtaaagccaaggaagtgcaagacatgttaattggagagagttcactattagagaaattattaaaagctctaatcaaaattatctcagcattggtgattgtaattagaaattcagaagatttagttacagtcacagccacactagcattgctaggatgccatgattcaccatggagctatttgaaacaaaaagtgtgctcatatttaggtattccttatgtacctagacagagtgaatcatggctcaagaagttcacagaagcatgcaatgctctcaggggtttagattggttatcacagaagatagataaattcatcagctggcttaaaaacaagatattaccagaggctagggagaaatatgaatttgtacaaagactcaaacagttaccagtgatagagaaccaagttagcactattgagcatagctgcccaacaacagaacaacaacaggccttgtttaacaatgttcaatattactcacactactgtagaaagtatgcaccactctacgcagtggaggcaaagagagtgacagctcttgaaaagaaaataaataactacatccagttcaagtccaaatctcgcattgaaccggtttgtttaataatacatggctctccagggactggcaaatcagtagcttcaaatttgattgccagggctatcacagaaaagttaggaggagatgtttattctctacccccagacccaaaatattttgatgggtacaaacagcaaacagtagtccttatggatgatttaatgcaaaatccagatggaaatgacatatctatgttttgccaaatggtctctaccgtggactttatacctccaatggccagtttagaagaaaagggaactctatacaccagtccatttttgatagctactactaatgctggctcaatacatgcaccaaccgtctcagactccaaggcattgtcacgcagatttaaatttgatgtggacattgaagtcacagattcatacaaagactcaaataaattggacatgtcaagggcagtagaaatgtgtaaaccagatgactgtgctcccactaattataaaagatgctgcccattgatttgtggaaaggccattcaatttagagatcgtagaactaatgcaagatccactatagatatgttagtaactgatatcatcaaggagtatagaatcagaaacagtacacaagataaactggaggctctgttccagggacctccacagtttaaagagatcaaaatttcagttactccagacacaccagctcctgatgtcataaacgatcttctcaggtcagtggattctcaagaagttagggactattgccaaaagaaagggtggattgtaatacacccatcaaatgaattgttagtggaaaaacacattagcagggcttttatcactctacaggccgttgctacctttgtatcaatagcaggtgtagtttatgttatatataaactttttgctggtatccaaggcccttacacaggaattcccaatcctaaacctaaggtaccctctcttagaacagctaaggtgcaggggccagggtttgattttgcacaagctataatgaagaaaaacaccgtcattgccaggactgaaaagggtgagttcaccatgttgggtatatatgatagagtggcagttatccccacacatgcatctgttggagaaaccatttacatcaacgatgtagagactaaagttttagatgcatgtgctctcagagacttgaccgacacaaacttagagattaccatagtcaaactggatcgtaaccaaaagtttagagatatcagacattttctgcccagatacgaggatgattataatgacgctgtgcttagcgtgcatacatcaaaatttccaaatatgtatatcccagtcgggcaagtcaccaattatggcttcctaaacctaggtggcacaccaacacaccgcatcttgatgtataactttccaacaagagctggtcagtgtggtggtgtggtgacaaccacaggtaaggtgatagggatacatgtaggtggaaatggagctcaagggtttgcagcaatgctacttcactcttactttactgatacacaaggtgaaatagttagcaatgagaaaagtggggtgtgtattaacgcaccggcaaagactaaacttcaacccagtgtcttccatcaagtttttgaaggttcaaaggaaccagcagttctcaattcaaaagatcctaggcttaagacagattttgaggaagctatcttctcaaaatatacaggtaacaaaattatgttgatggatgaatacatggaagaagcagtggatcattatgtaggatgtttagaaccattagatatcagtatagatcctatacccctcgaaagtgccatgtatgggatggatggtctcgaggcattagacttaaccaccagtgcagggttcccttacttgctgcaagggaagaagaaaagggatatattcaatagacaaaccagggacactactgaaatgacaaggatgttggaaaaatatggagttgatctaccttttgtaactttcgtaaaagatgaacttagatcaagagaaaaagttgaaaaaggaaagtcgcgcttaattgaagccagttccttgaatgattcagttgctatgagggttgcttttggaaatctttacgctacattccataacaatccaggtacagcaactggaagtgcagttggttgtgatccagatatattctggtcaaaaatccctattttgctagatggagaaatctttgcttttgattacactggttatgatgccagtttatcaccagtatggtttgcctgtttaaagaaagttctaattaaattaggttacacccatcagacatctttcatagattatctgtgtcactcggtacatttgtacaaagac-agaaaatatatagtcaatggtggaatgccctctggttcttcaggcaccagcatattcaatactatgatcaataatataatcataaggactttgttgattagggtttataaaggcatagacttagaccagttcaagatgatagcatatggagatgatgttattgctagttacccacacaagattgatccaggtttactagcagaagcaggcaaacattatggattactaatgacaccagcagacaaaggaaccagctttgttgataccaattgggaaaatgtaactttcctgaaaagatactttagagcagatgatcaatatccctttcttatacatccagtaatgccaatgaaggagatacatgaatccattagatggactaaagaccccagaaacacgcaggaccatgttagatctttgtgttatctcgcatggcataatggggaggaggcttacaatgaattttgtagaaaaattagaagtgtgcccgtgggaagggcattgacactacctgcatactctagtcttagacgaaaatggttagattcgttctagataactctaattga-aacccaagttatagttactt----------------tcatttagaggtaaattttggtc-acttgggggc------------------------------------------------------------------------------------------------------------------------------
>KT285320.1_Enterovirus_D68_isolate_2011-21282_complete_genome
-ttaaaaca-gccttggggttgttcccactccaagggcccacgtggcggctagtactctggtacttcggtacctttg-tacgcctg--ttttatctcccttcccaatgtaacttagaagctcttaaatcaaggctcaataggtgg-ggcgcaaaccagcgctctcatgagcaagcactcctgtctccccggtgtggttgtataaactgttcccacggttgaaaacaacctatccgttatccgctatagtacttcgagaaacctagtatcacctttggattgttgacgcgttgcgctcagcacactaaccc-gtgtgtagcttgggtcgatgagtctggacatacctcactggcgacagtggtccaggctgcgttggcggcctactcatggt-gaaaaccatgagacgctagacatgaacaaggtgtgaagagtctattgagctactatagagtcctccggcccctgaatgcggctaatcctaaccatggagcaagtgctcacaggccagtgagttgcttgtcgtaatgcgcaagtccgtggcggaaccgactactttgggtgtccgtgtttcac-tttttattttta----tgactgcttatggtgacaatttgatattgttaccatttagcttgtcaaatcaattgcaa---aagatcctaaa-------tcttatttatcaacttgcattttgataactttgatttgaaaa------------------------ttt-----------------taataatgggagctcaggttactagacaacaaactggcactcatgaaaatgccaacattgccacaaatggatctcatatcacatacaatcagataaacttttacaaggatagttatgcggcttcagccagcaagcaggatttttcacaggacccatcaaaattcactgaaccagtagtggaaggtttaaaagcaggggcgccagttttgaaatctcctagtgctgaggcatgtggctacagtgatagagtattacagctcaaattaggaaattcagctattgtcacccaggaagcagcaaactactgctgtgcttatggtgaatggcccaattacttaccagatcatgaagcagtagccattgataaacctacacaaccagaaactgctacagatagattctacactttgaaatcagtcaaatgggagactggaagcacaggatggtggtggaaactacccgatgcactaaataatataggcatgtttggacagaatgtacagcatcactacctatatagatctggtttcttgattcatgtgcagtgtaatgccacaaaattccatcaaggtgccttattagtggtagcaattccagaacatcagaggggagcgcacaacaccaacactagcccagggtttgatgatatcatgaaaggtgaagaaggagggaccttcaatcatccatatgtccttgatgatggaacatcattggcttgtgcgacgatatttccacatcagtggataaatctgagaaccaacaattcagcaacaattgttcttccctggatgaatgctgctccaatggacttcccacttagacataatcagtggacgctagcaataataccagtggtgccatt------aggtacgcgtacaacgtcaagtatggtcccaataacagtttcaatcgctccaatgtgttgtgagtttaatggactcagacacgccattactcaaggtgtcccaacataccttttaccaggctcgggacaattcctaacaactgatgatcatagctctgcaccggctctcccgtgtttcaacccaactccagaaatgcacatcccagggcaggtccgtaacatgctagaagtggttcaagtggaatcaatgatggagattaacaacacagaaagtgcagttggcatggagcgtctcaaggttgatatatcagcattgacagatgtcgatcaattgttattcaacattccactggacatacagttggatgggccacttagaaacactttagtaggaaacatatctagatattacactcattggtctggatccctagaaatgacgtttatgttttgtggcagcttcatggcaacgggaaaattaatcctgtgctatactcctccaggtgggtcatgcccgacaaccagagagaccgccatgttaggtacacatattgtttgggattttggattacaatctagtgtaaccctgataataccttggattagtggatcccactacaggatgtttaataatgatgctaagtcaactaatgctaacgttggctatgtcacttgttttatgcaaactaatctgatagtccccagtgaatcctctgacacatgttccttgatagggttcatagcagcaaaagatgatttctccctcagattaatgagagacagccctgacattggacaactagaccatttacaggcagcagaggcagcctaccagatcgagagcatcatcaaaacagcaaccgacactgtgaaaagtgagattaacgctgaacttggtgtggtccctagcttaaatgcagttgaaacaggtgcaacttctaacactgaaccagaagaagccatacaaactcgcacagtgataaatcagcacggtgtatccgagactctagtggagaattttctcagtagagcagctttggtatcaaagagaagttttgaatacaaagatcatacttcgtctgcagcacaagcagacaagaactttttcaaatggacaattaacaccaggtcctttgtacagttaagaagaaagttagaattattcacataccttagatttgatgctgagatcactatactcacaactgtagcagtgaatggtagtagtaataatacatacatgggtcttcctgacttgacacttcaagcaatgtttgtacccactggtgctcttaccccagaaaagcaggactcattccactggcagtcaggtagtaatgctagtgtattctttaaaatctctgaccccccagccagaatgaccataccttttatgtgcattaactcagcatactcagttttttatgatggctttgccggatttgagaaa------agtggtctgtatggaataaatccagctgacactattggtaacttatgtattagaatagtgaatgaacaccaaccagttggtttcacagtgaccgttagggtttacatgaagcctaaacacataaaagcatgggcaccacgaccaccacgaaccctgccatatatgagtattgcaaatgcaaattacaaaggtaaagaaagagcaccaaatgcgctcagtgctataattggcaatagagacagtgtcaaaaccatgcctcataata------tagtgaacactggtccaggcttcggaggagtttttgtagggtctttcaaaataatcaactatcacttagccactgcagaagagagacagtcagctatctatgtggattggcaatcagacgtcttggttacccccattgctgctcatggaaggcaccaaatagcaagatgcaagtgcaatacaggagtttactattgtaggcacaaaaacagaagttacccaatttgctttgaaggcccagggattcaatggattgaacaaaatgaatattacccagcaaggtaccagaccaatgtacttttggcagttggtcctgcggaagcaggagattgcggtggtttactagtctgtccacatggggtaatcggtcttcttacagcaggagggggtggaattgtagctttcactgatatcagaaatttgctatggttagatactgatgctatggaacaaggcattactgattatattcaaaatcttggtaatgcctttggagcagggtttacagaaacaatctctaataaagccaaggaagtacaagatatgctaattggagagagttcactattagaaaaattgttaaaagctctaatcaaaatcatatcagcattagtaattgtaatcagaaattcggaagacttagtcacagtcacagccacactagcattgttgggatgccatgattcaccatggagctacttgaaacagaaggtatgttcatacttaggtattccttatgtacctagacagggtgaatcgtggcttaagaagttcacagaggcatgcaatgctcttagaggtctggattggctatcacaaaagatagataaattcatcaactggcttaaaaccaaaatattaccagaagctagggagaaatatgaatttgtgcaaaggctcaaacagttaccggtgatagaaaaccaagttagtacaatcgagcatagctgcccaacaacagaacaacagcaggccttattcaacaacgtccagtactattcacactactgtagaaagtacgcaccactttatgcagtggaagcaaagagggtagtagctcttgaaaagaaaataaacaactacatccagttcaagtccaaatctcgcattgaaccggtttgtttaataatacatggctctccaggaactggcaagtcagtggcctcaaatttaattgccagggctatcacagaaaaattgggaggggacatttattccttgcctccagaccctaaatattttgatggatacaaacagcaaacagtggtcctcatggatgatttaatgcaaaatccagatgggaatgacatatctatgttctgccaaatggtctctactgtggatttcatacccccaatggctagtttggaggaaaaaggaactctgtacaccagtccatttttaatagctactactaatgctggctcaatacatgcaccaactgtatcagactcaaaggctttgtcacgcagatttaaatttgacgtggacattgaagtcacagattcatacaaagactcaaataaattggacatgtcaagggcagtcgagatgtgcaaaccagacggctgtgcccccaccaattacaaaagatgctgcccattgatctgtggaaaggctattcaattcagagatcgcagaactaatgcaagatccactattgatatgttagtaactgatattataaaggaatatagaaccagaaacagtacacaggataagctggaagctctgtttcagggacctccacagtttaaagagatcaaaatttcagtcaccccagatacaccagctcctgatgctataaatgaccttcttaggtcagtggattctcaagaagttagggattattgccaaaagaaaggatggattgtaatacacccatcaaatgaactactagtagaaaaacacatcagtagagcttttattactctacaagccattgccacctttgtatcaatagctggtgtagtttatgttatatacaaactttttgctggcattcagggtccatacacaggaatccccaatcctaaacctaaagtaccctctctcagaacagctaaagtgcaaggaccagggttcgattttgcacaagccataatgaagaaaaataccgtcattgcaaggactgaaaagggtgagttcaccatgctgggtgtatatgatagggtagcggtcatccccacacacgcatctgttggagaaaccatttacattaatgatgtagagactagagttttagatgcgtgtgcacttagagacttgactgatacaaacttagagataaccatagtcaaattagaccgtaatcaaaaattcagagatatcagacattttctgcccagatatgaggatgattacaatgacgctgtgcttagcgtacatacatcaaaattcccaaatatgtatatcccagttggacaagtcaccaattatggcttcttgaacctaggtggtacaccgacgcaccgcattttaatgtataacttcccaacaagagctggccagtgtggtggtgtggtgacaactacaggtaaggtgataggaatacatgtaggtggaaatggagctcaaggatttgcagcaatgctactacactcttactttaccgatacacaaggtgagatagttagtagtgaaaagagtggggtgtgcattaacgcaccggcaaagactaaactccaacccagtgttttccatcaagtttttgaaggttcaaaggaaccagcagttctcaattcaaaagatcctaggcttaaaacagatttcgaggaagccattttctcaaaatatacaggtaacaaaattatgttaatggatgagtacatggaagaggcagtggatcattatgtggggtgtttagaaccattagatatcagtgtggatcccatacccctggaaaatgccatgtatggaatggatggccttgaggcattagacttaactaccagtgcaggattcccttacttactacaagggaagaagaaaagggatatatttaatagacatactagagacaccagtgaaatgacaaagatgttagagaaatatggagttgacctaccttttgtaacctttgtaaaagatgagcttagatcaagagaaaaagttgaaaaagggaaatcacgcctgattgaggccagttccttgaatgactcagttgctatgagggttgcctttggaaacctttacgccacatttcacaacaatccaggtacagcaactggtagtgcagttggttgtgatccagatatattttggtcaaaaatccctattttgttagatggagaaatctttgcttttgattacactggttatgatgctagtttgtcaccagtgtggtttgcctgtttaaagaaagttctaattaagttaggttacacacatcaaacgtcctttatagattatttgtgtcattcggtacatttatacaaggac-aaaaaatacatagttaatggtggaatgccctcgggttcttcaggcaccagcatattcaacactatgatcaataatataatcataagaactctattaattagggtttacaaaggcatagacctggaccagttcaaaatgattgcctatggggatgatgttattgctagctacccacataagattgatccaggtttgctggcagaagcaggtaaacagtatggattagtaatgacaccagcagacaaaggaaccagttttgtcgacacaaattgggaaaatgtaactttcttaaaaagatatttcagagcagatgatcaatacccctttctcatacatccagtgatgccaatgaaggagatacatgaatctattagatggactaaagatcccagaaacacacaggatcatgttaggtctttgtgctacctcgcatggcataatggagaggaggcttataatgaattttgtagaaaaatcagaagtgtgcctgtgggaagggcattgacactacctgcatactctagtcttagacggaaatggttagattcgttctagacaactctaattga-aacccaagttatagttactt----------------tcatttagaggtaaattttggtc-acttgggggc------------------------------------------------------------------------------------------------------------------------------
>KT285484.1_Enterovirus_D68_isolate_BCH824A_complete_genome
tttaaaaca-gccttggggttgttcccatcccaagggcccacgtggcggctagtactctggtatttcggtacctttg-tacgcctg--ttttatctcccttcccaatgtaacctagaagctcttaaatcaaggctcaataggtgg-agcgcaaaccagcgctctcatgagcaagcactcctgtctccccggtgtggttgtataaactgttcccacggttgaaaacaacctatccgttatccgctatagtacttcgagaaacctagtatcacctttggattgttgatgcgttgcgctcagcacactaaccc-gtgtgtagcttgggtcgatgagtctggacgtacctcactggcgacagtggtccaggctgcgttggcggcctactcatggt-gaaaaccatgagacgctaaacatgaacaaggtgtgaagagtctattgagctactatagagtcctccggcccctgaatgcggctaatcttaaccatggagcaagtgctcacaagccagtgagttgcttgtcgtaatgcgcaagtccgtggcggaaccgactactttgggtgtccgtgtttcac-tttttactttta----tgactgcttatggtgacaatttgatattgttaccatttagcttgtcaaaccaattgcaa---aagaccctaaa-------tcttatttgtcaacttgtattttaataacttcaatttgaaaa------------------------ttt-----------------taataatgggagctcaagttactagacagcaaactggcacccacgagaatgccaacattgccacaaatggatctcatatcacatacaatcagataaacttttataaggatagttatgcagcttcagccagtaaacaggatttttcacaggacccatcaaaattcactgaaccagtggtggaaggtttaaaagcaggggcaccagttttgaaatctcctagtgctgaggcgtgtggctacagtgatagagtattacaacttaaattaggtaactcagctattgtcacccaggaagcagcaaactactgttgtgcttacggtgaatggcccaattacttaccagatcatgaggcagtggctattgataaacctacacaaccagaaactgctacggatagattctatactttgaaatcagttaaatgggaggctggaagcacagggtggtggtggaaactacccgatgcactaaataatataggcatgtttggacagaatgtacagcatcactacctatatagatctggtttcttgattcatgtgcagtgtaacgccacaaaattccatcaaggcgccttactagtggtagcaattccagaacatcagaggggagcgtataacaccaacactagcccagggtttgatgacatcatgaaaggtgaagaaggagggacttttaatcatccatatgtccttgatgatggaacatcattggcttgtgcgacgatatttccacatcaatggataaatctgagaaccaacaactcagcaacaattgttcttccctggatgaatgctgctccaatggactttccacttagacataatcagtggacgctagcaataataccagtagtgccatt------gggtacgcgtacaatgtcaagtatggttccaataacagtttcaattgctccaatgtgctgtgagtttaatggactcagacacgccatcactcaaggtgtcccaacataccttttaccaggctcgggacaattcctaaccactgatgaccatagctctgcaccggttctcccgtgctttaacccaactccagagatgcacatcccagggcaagtccgcaacatgctagaagtggttcaagtggaatcaatgatggagattaacaacacagaaaatgcggttggcatggagcgtctcaaggttgacatatcggcattgacagacgttgatcaattgttattcaacattccactggacatacaattggatgggccacttagaaacactttagtaggaaacatatctagatattatacccattggtctggatccctagaaatgacgttcatgttttgtggcagcttcatggcaacgggaaaattaatcctgtgttatactcctccaggtgggtcatgcccaacaaccagagagactgccatgttaggcacacatattgtttgggactttggactacaatccagtgttaccctgataataccttggattagtggatcccactacaggatgttcaacaatgatgctaagtcaaccaatgccaacgttggctatgttacttgctttatgcagaccaatctgatagtccccagtgaatcctctgatacatgttccttgatagggttcatagcagcaaaagatgatttctccctcaggctaatgagagacagccctgacattgcacaattggaccatttacatgcagcagaggcagcctaccagatcgagagcattatcaaaacagcaactgacactgtaaaaagtgagattaacgccgaacttggtgtggtccctagcttaaatgcagttgaaacaggtgcaacttctaacactgaaccagaagaagccatacaaactcgcacagtgataaatcagcacggtgtgtctgagactttagtggagaattttctcagtagagcagctttagtatcaaagagaagtttcgaatacaaagatcatacctcgtctgaagcgcagacagacaagaattttttcaaatggacaattaataccaggtcctttgtacagctaagaagaaagttagaattgtttacttaccttagatttgatgctgaaatcaccatactcacaactgtggcagtgaatggtagtggtaacaacacatatatgggtcttcctgacttgacacttcaagcaatgtttgtgcccactggtgcccttaccccagaaaagcaagattcattccactggcagtcaggtagtaatgctagtgtattctttaaaatttctgaccccccagccagaatgaccataccctttatgtgcattaactcagcatactcagttttttatgatggctttgctggatttgagaag------agtggtctgtatggaataaatccagctgacactatcggtaacttatgtgtcagaatagtgaatgagcaccaaccagttggtttcacagtaaccgttagggtttatatgaagcctaaacacataaaagcatgggcaccacgaccaccacgaaccctaccatacatgagcattgcaaatgcaaattacagaggtaaagaaagagcaccaaatgcgctcaatgccataattggcaatagagacagtgtcaaaaccatgcctcataata------tagtgaccactggcccaggtttcggaggagtttttgtggggtcttttaaaataattaactatcacttagccactatagaagagagacagtcagctatctatgtggattggcaatcagacgttttggttacccctattgctgctcatggaaggcaccaaatagcaagatgcaggtgtaacacaggggtttactattgtagacacaaagacagaagttacccaatttgctttgaaggcccagggattcaatggatcgaacaaaatgaatattacccagcaaggtaccagaccaatgtacttctagcagccggccctgcggaagcgggagattgcggtggtttactagtttgtccacatggggtaatcggccttcttacagcaggagggggtggaattgtagctttcactgatatcagaaatttactatggttggatactgacgctatggaacaaggcattactgattatattcaaaatcttggtaatgcctttggagcagggttcacagaaacaatctctaataaagccaaggaagtgcaaaatatgctaattggagagagttcactattagagaaattgttaaaagctctaatcaaaatcatatcagcactagtgattgtaatcagaaattcagaagacttagttacagttacagccacactagcattgctgggatgccatgattcaccatggagctacttgaaacaaaaggtatgttcatatttaggtattccttatgtacctagacagagtgaatcatggcttaagaagtttacagaagcatgcaatgctctcagaggtctagattggttatcacaaaagatagataaattcatcaactggcttaaaaacaaaatattaccagaagctagggagaaatatgaatttgtgcaaagactcaaacagttaccggtgatagaaaaccaagttagcaccattgagcatagctgcccaacaacagaacaacagcaggccttgttcaataatgtccagtattattcacactactgtagaaagtacgcaccactctacgcagtggaagcaaagagagtagcagctcttgaaaagaaaataaacaactacatccagttcaagtccaaatctcgcattgaaccggtttgtttaataatacatggctctccaggaactggcaaatcagtggcctcaaatttaattgccagggctatcacagaaaaattaggaggggatatttactccttgcctccagaccctaaatattttgatggatacaaacagcaaacggtggtccttatggatgatttaatgcaaaatccagatgggaatgacatatctatgttctgtcaaatggtctctactgtggacttcatacccccaatggctagtttggaggaaaaaggaactctatacaccagtccatttttaatagccactactaatgccggctcaatacatgcaccaactgtatcagactcaaaggctttgtcacgcagattcaaatttgatgtagacattgaagtcacagattcatacaaagactcaaacaaattggacatgtcaagagcagtggagatgtgcaaaccagatggttgtgcccctactaattataaaagatgctgcccactgatctgtggaaaggccatccaattcagagatcgtagaactaatgcaagatccactattgatatgctagtaactgatatcatcaaggaatacagaactaggaacagtacacaggacaagctggaagctctgtttcagggacctccacagtttaaagagatcaaaatttcagtcactccagatacaccggctcctgatgccataaatgaccttcttaggtcagtggattctcaagaagttagggattattgccaaaagaaagggtggattgtaatacacccatcaaatgaactgctcgtagaaaaacatatcagtagggcttttatcactctacaagccattgccacctttgtatcaatagctggtgtggtttatgttatatataaactttttgctggcattcagggcccatacacaggaattcccaaccctaaacccaaagtaccctctcttagaacagctaaagtgcaaggaccagggttcgattttgcacaagccataatgaagaaaaatactgttattgcaaggactgaaaagggtgagttcaccatgctaggtgtatatgatagggtggcggtcatccccacacatgcatctgttggagaaaccatttacatcaacgatgtagagactagagttttagatgcgtgtgcacttagagatttgactgatacaaacttagagataaccatagtcaaattagaccgtaatcaaaagtttagagacatcagacattttctgcccagatatgaggatgattacaatgacgctgtgcttagtgtacatacatcaaaattcccaaatatgtatatcccagttgggcaagtcaccaattatggatttttgaacttgggtggtacaccaacgcaccgcattttaatgtataacttcccaacaagagctggccagtgtggtggtgtggtgacaactacaggcaaagtgataggaatacatgtaggtggaaatggagctcaaggatttgcagcaatgctactccactcttactttactgatacacaaggtgagataattagtagtgagaagagtggggtgtgcattaacgcaccagcaaagactaaactccaacccagtgtcttccatcaagttttcgaaggttcaaaggaaccagcagttcttaattcaaaagatcctaggcttaaaacagatttcgaggaagccattttctcaaagtacacaggtaacaaaattatgttaatggatgagtacatggaagaagcagtggatcattatgtggggtgtttagaaccattagatattagtgtagatcccataccccttgaaagcgccatgtatgggatggacggtcttgaagcattggacttaaccaccagtgctggattcccttatttactacaagggaagaagaaaagggatatatttaatagacacactagagacaccactgaaatgacaaagatgctagagaaatatggagttgacctaccttttgtaacttttgtaaaagatgaacttagatcaagagaaaaagttgaaaaagggaaatcacgcctaattgaggccagttccttgaatgactcagttgctatgagggtcgcctttggaaatctttacgctacatttcatagcaacccaggtacagcaactggtagtgcagttggttgtgatccagatatattttggtcaaaaatccctattttgttagatggagaaatctttgcttttgattacactggttatgatgctagtttgtcaccagtatggtttgcctgtttaaagaaagttctaatcaaattaggttacacacaccaaacatcttttatagattatttgtgtcattcagtacatttatataaggac-agaaaatacatagtcaatggtggaatgccctctggttcttcaggtaccagcatattcaacactatgatcaataatataatcataagaactttattaattagggtttacaaaggcatagacctggaccagttcaaaatgatagcttatggagatgatgttattgctagttacccacataagattgatccaggtttactagcagaagcaggcaaacattatggattagtaatgacaccagcagacaaaggaaccagttttgttgacaccaattgggaaaacgtaaccttcttgaaaagatacttcagagcagatgatcaatacccctttcttatacatccagtaatgccaatgaaggagatacacgaatctattagatggactaaggatcccagaaacacacaggaccatgttaggtctttgtgctacctcgcatggcataatggagaggaggcttacaatgaattttgtagaaaaatcagaagtgtgcctgtgggaagggcattgacactacctgcatactctagtcttagacgaaaatggttagattcgttctagataactctaattga-aacccaagttgtagttactt----------------tcatttagaggtaaattttggtc-acttgggggcc-----------------------------------------------------------------------------------------------------------------------------
>KT318494.1_Enterovirus_D68_isolate_1-I8/TW/2008_complete_genome
---aaaaca-gccttggggttgttcccactccaagggcccacgtggcggctagtactctggtacttcggtacctttg-tacgcctg--ttttatctcccttcccaatgtaacttagaagctcttaaatcaaggctcaataggtgg-agcgcaaaccagcgctctcatgagcaagcactcctgtctccccggtgtggttgtataaactgttcccacggttgaaaacaacctatccgttatccgctatagtacttcgagaaacctagtatcacctttggattgttgacgcgttgcgctcagcacactaaccc-gtgtgtagcttgggtcgatgagtctggacataccccactggcgacagtggtccaggctgcgttggcggcctactcatggt-gaaaaccatgagacgctagacatgaacaaggtgtgaagagtctattgagctactatagagtcctccggcccctgaatgcggctaatcctaaccatggagcaagtgctcacaggccagtgagttgcttgtcgtaatgcgcaagtccgtggcggaaccgactactttgggtgtccgtgtttcac-tttttaccttta----tgactgcttatggtgacaatttgatattgttaccatttagcttgtcaaatcaattgcaa---aagatcctaaa-------tcttatttatcaacttgcattttgataactttaatttgaaaa------------------------ttt-----------------taataatgggagctcaggttactagacaacaaactggcactcacgaaaatgccaacattgccacaaatggatctcatatcacatacaatcagataaacttttataaggatagttatgcggcttcagccagcaagcaggatttttcgcaggacccatcaaaattcactgaaccagtagtggaaggtttaaaggcaggggcaccagttttgaaatctcctagtgctgaggcgtgtggctacagtgatagagtattacagcttaaattaggtaattcagctattgtcacccaggaagcagcaaactactgctgtgcttatggtgaatggcccaattacttaccagatcatgaagcagtagccattgataaacctacacaaccagaaactgctacagatagattctatactttgaaatcagtcaaatgggaggctggaagcacaggatggtggtggaaactacccgatgcactaaataatataggcatgtttggacagaatgtacagcatcactacctatatagatctggtttcttgattcatgtgcagtgtaatgccacaaaattccatcaaggcgccttattagtggtagcaattccagaacatcagaggggagcgcacaacaccaacactagcccagggtttgatgatatcatgaaaggtgaagaaggagggaccttcaatcatccatatgtccttgatgatggaacatcattggcttgtgcgacgatatttccacatcaatggataaatctgaggaccaacaattcagcaacaattgttcttccctggatgaatgctgctccaatggacttcccacttagacataatcagtggacgctagcaataataccagtggtaccatt------aggtacgcgtacaatgtcaagtatggttccaataacagtttcaatcgctccaatgtgttgtgagtttaatggactcagacacgccattactcaaggtgtcccaacataccttttaccaggctcgggacaattcctaacaactgatgaccatagctctgcaccggttctcccgtgtttcaacccaactccagagatgcacattccagggcaggtccgcaacatgctagaagtggtccaagtggagtcaatgatggagattaacaacacagaaagtgcggttggcatggagcgtctcaaggttgacatatcagcattgacagacgtcgatcaattgttattcaacattccactggacatacagttggatgggccacttagaaacactttagtaggaaacatatctagatattatactcattggtctggatccctagaaatgacatttatgttttgtggcagcttcatggcaactggaaaattaattctgtgctatactcctccaggtgggtcatgcccgacaaccagagagaccgccatgttaggtacacatattgtttgggattttggactacaatctagtgtaaccctgataataccttggattagtggatcccactacaggatgttcaacaatgatgctaagtcaactaatgccaacgttggctatgtcacttgttttatgcagaccaatctgatagtccccagtgaatcctctgacacatgttccttgatagggttcatagcagcaaaagatgatttctccctcaggttaatgagagacagccctgacattggacaattagaccacttacatgcagcagaggcagcctaccagatcgagagcatcatcaaaacagcaactgacactgtgaaaagtgagattaacgccgaacttggtgtggtccctagcttaaatgcagttgaaacaggtgcaacttctaacactgaaccagaagaagccatacaaactcgcacagtgataaatcagcacggtgtatccgagactttagtggagaattttctcagtagagcagctttagtatcaaagagaagtttcgaatataaagatcatacttcgtctgcagcgcgaacagacaagaactttttcaaatggacaattaataccaggtcctttgtacagctaagaagaaagttagaattattcacataccttagatttgatgctgagatcactatactcacaactgtagcagtgaatggtagtagtaataacacatacatgggtcttcctgacttgacacttcaagcaatgtttgtacccactggtgctcgtaccccagaaaagcaagattcattccactggcagtcaggtagtaatgctagtgtattctttaaaatttctgaccccccagccagaatgaccataccttttatgtgcattaactcagcatactcagttttttatgatggctttgccggatttgagaga------agtggtctgtatggaataaatccagctgacactatcggtaacttatgtgtcagaatagtaaatgaacaccaaccagttggtttcacagtaaccgttagggtttacatgaagcctaaacacataaaagcatgggcaccacgaccaccacgaaccttgccatacatgagcattgcaaatgcaaattacaaaggtaaagaaagagcaccaaatgcgcttaatgctataattggcaatagagacagtgtcaaaaccatgcctcataata------tagtgaccactggcccaggcttcggaggagtttttgtagggtctttcaaaataattaactatcacttagccactacagaagagagacagtcagctatctatgtggattggcaatcagacgtcttggttacccccattgctgctcatggaaggcaccaaatagcaagatgcaagtgtaatacaggggtttactattgtagacacaaagacagaagttacccaatttgctttgaaggcccagggatccaatggatcgaacaaaatgaatattacccagcaaggtatcagaccaatgtacttctggcagttggccctgcagaagcaggagattgcggtggtttactagtctgtccacatggggtaatcggtcttcttacagcaggagggggtggaattgtagctttcactgatatcagaaatttgctatggttagatactgatgctatggaacaaggcattactgattatgttcaaaatcttggtaatgcctttggagcagggttcacagaaacaatctctaataaagccaaggaagtgcaaaatatgctaattggagagagttcactattagaaaaattgttaaaagctctaatcaaaatcatatcagcattagtaattgtaatcagaaattcggaagacttagttacagtcacagccacactagcattgctgggatgccatgattcaccatggagctacttaaaacagaaggtatgttcatacttaggtattccttatgtacctagacagagtgaatcgtggcttaagaagtttacagaagcatgcaatgctctcagaggtctagattggctatcacaaaagatagataaattcatcaactggcttaaaaacaaaatattaccagaagctagggagaaatatgaatttgtgcaaagactcaaacagttgccggtgatagaaaaccaagttagcacaattgagcatagctgcccaacaacagaacaacagcaggccttattcaataatgtccagtactattcacactactgtagaaaatatgcaccactctacgcagtggaggcaaagagggtagcagctcttgaaaagaaaataaacaactacatccagttcaagtccaaatctcgcattgaaccggtttgtttaataatacatggctctccaggaactggcaagtcagtggcctcaaatttaattgccagggctatcacagaaaaattgggaggggatatttattccttgcctccagaccctaaatattttgatggatacaaacagcaaacggtggtcctcatggatgatttaatgcaaaatccagatgggaatgacatatctatgttctgccaaatggtctctactgtggacttcatacccccaatggctagtttggaggaaaaaggaactctgtacaccagtccttttttgatagctaccactaatgctggctcaatacatgcaccaactgtatcagactcaaaggctttgtcacgcagattcaaatttgatgtggacattgaagtcacagattcatacaaagactcaaacaaattggacatgtcaagagcagtcgagatgtgcaaaccagacggctgtgcccccaccaattataaaagatgctgcccattgatctgtggaaaagctattcaattcagagatcgtagaactaatgcaagatccactattgatatgctagtaactgatatcatcaaggaatatagaaccagaaacagtacacaagacaagctggaagctctgtttcagggacctccacagtttaaagagatcaaaatttcagtcactccagatacaccagctcctgatgccataaatgaccttcttaggtcagtggattctcaagaagttagggattattgccaaaagaaaggatggattgtaatacacccaccaaatgaactacttgtagaaaaacacattagtagagcttttatcgctctacaagccattgccacctttgtatcaatagctggtgtagtttatgttatatataaactttttgctggcattcaaggtccatacacaggaatccccaaccccaaacccaaagtaccctctctcagaacagctaaagtgcaaggaccagggttcgattttgcacaagccataatgaagaaaaataccgtcattgcaaggactgaaaagggtgagttcaccatgctaggtgtatatgatagggtagcggttatccccacacacgcatctgttggagaaaccatttacattaacgatgtagagactagagttttagatgcgtgtgcacttagagacttgactgatacaaacttagagataaccatagtcaaattagaccgtaatcaaaagtttagagacatcagacattttctgcccagatacgaggatgattacaatgacgctgtgcttagcgtacatacatcaaaattcccaaatatgtatatcccagttggacaagtcaccaattatggtttcttaaacctaggtggtacaccaacgcaccgcattttaatgtataacttcccaacaagagctggccagtgtggtggtgtggtgacaactacaggtaaggtgataggaatacatgtaggtggaaatggagctcaaggatttgcagcaatgctactacactcttactttaccgatacacaaggtgagatagttagtagtgagaagagtggggtgtgcattaacgcaccggcaaagactaaactccaacccagtgtcttccatcaagtttttgaaggttcaaaggaaccagcagttctcaatccaaaagatcctaggcttaaaacagatttcgaggaagccattttctcaaaatatacaggtaacaaaattatgttaatggatgagtacatggaagaggcagtggatcattatgtggggtgtttagaaccattagatattagtgtggatcccatacccctcgaaagtgccatgtatgggatggatggccttgaagcattagacttaactaccagtgcaggattcccttacttactacaagggaagaagaaaagggatatatttaatagacatactagagacaccactgaaatgacaaagatgctagagaaatatggagttgacctaccttttgtaacctttgtaaaagatgagcttagatcaagagaaaaagttgaaaaagggaaatcacgcctaattgaggccagttccttgaatgactcagttgctatgagggttgcctttggaaacctttacgccacatttcatagcaatccaggtacagcaactggtagtgcagttggttgtgatccagatatattttggtcaaaaatccctattttgttagatggagaaatctttgcttttgattacactggttatgatgctagtttgtcaccagtgtggtttgcctgtttaaagaaagttctaattaagttaggttacacacaccaaacatcttttatagattatttgtgtcattcagtacatttatataaggac-agaaaatatatagttaatggtgggatgccctctggttcttcaggtaccagcatattcaacactatgatcaataatataatcataagaactctattaattagagtttacaaaggcatagacctggaccagttcaaaatgattgcctatggagatgatgttatcgctagttacccacataagattgatccaggtttactggcagaagcaggtaaacattatggattagtaatgacaccagcagacaaaggaaccagttttgttgacacaaattgggaaaacgtaactttcttgaaaagatacttcagagcagatgatcaatacccctttcttatacatccagtgatgccaatgaaggagatacatgaatctattagatggactaaagatcccagaaacacacaggaccatgtcaggtctttgtgctacctcgcatggcacaatggagaggaggcttataatgaattttgtagaaaaatcagaagtgtgcctgtgggaagggcactgacactacctgcatactctagtcttagacgaaaatggttagattcgttctagataactctaattga-aacccaagttgtagttactt----------------tcatttagaggtaaattttggtc-acttggggac------------------------------------------------------------------------------------------------------------------------------
>KT347233.1_Enterovirus_D68_strain_EVD68/Homo_sapiens/USA/MO19/2014_complete_genome
--------------------------cactccaagggcccacgtggcggctagtactctggtacttcggtacctttg-tacgcctg--ttttatctcccttcccaatgtaacttagaagttcttaaatcaatgctcaataggtgg-ggcgcaaaccagcgctctcatgagcaagcactcctgtctccccggtgaggttgtataaactgttcccacggttgaaaacaacctatccgttatccgctatagtacttcgagaaacctagtaccacctttggattgttgacgcgttgcgctcagcacactaaccc-gtgtgtagcttgggtcgatgagtctggacatacctcactggcgacagtggtccaggctgcgttggcggcctactcatggt-gaaaaccatgagacgctagacatgaacaaggtgtgaagagtctattgagctactatagagtcctccggcccctgaatgcggctaatcctaaccatggagcaagtgctcacaggccagtgagttgcttgtcgtaatgcgcaagtccgtggcggaaccgactactttgggtgtccgtgtttcac-tttttacttttg----tgactgcttatggtgacaatttgatattgttaccatttagcttgtcaaatcaattacaa---aagatcctaaa-------tcttattcatcaatttgcatcttgataattttaatttgaaaa------------------------ttt-----------------caacaatgggagctcaggttactagacaacaaactggcactcatgaaaatgccaacattgccacaaatggatctcatatcacatacaatcagataaacttttacaaagatagttatgcggcttcagccagcaagcaggatttttcacaggacccatcaaaattcactgaaccagtggtggaaggtctaaaagcaggggcgccagttttgaaatctcctagcgctgaggcatgtggctacagtgatagagtattgcagctcaaattaggaaattcagctatcgtcacccaggaagcagcaaactactgctgtgcttatggtgaatggcccaattacttaccagatcatgaagcagtagccattgataaacctacacaaccagaaactgctacagatagattctacaccttgaaatcagtcaaatgggagactggaagcacaggatggtggtggaaactacccgatgcactaaacaacataggcatgtttgggcagaatgtacagcatcactacctatatagatctggtttcttgattcatgtgcagtgcaatgccacaaaattccatcaaggtgccttattagtggtagcaattccagaacatcagaggggagcgcacaacaccaacactagcccagggtttgatgatataatgaaaggtgaagaaggagggaccttcaatcatccatatgtccttgatgatggaacatcattggcttgtgcgacgatatttccacatcagtggataaatctgagaaccaacaattcagcaacaattgttcttccctggatgaatgctgctccaatggatttcccacttagacataatcagtggacgctagcaataataccagtggtgccatt------gggtacgcgtacaacgtcaagtatggtcccaataacagtttcaatcgctccaatgtgttgtgaatttaatggacttagacacgccattactcaaggtgtcccaacataccttttaccaggctcgggacaattcctaacaactgatgatcatagctctgcaccagctctcccgtgtttcaacccgactccagaaatgcacatcccagggcaggtccgtaacatgctagaagtggtccaagtggaatcaatgatggagattaacaacacagaaagtgcagttggcatggagcgtcttaaggttgatatatcagcattgacagatgtcgatcaattgttattcaacattccactggacatacagttggacgggccacttagaaacactttagtaggaaacatatctagatattacactcattggtctggatctctagaaatgacgtttatgttttgtggtagcttcatggcaacgggaaaattaatcctgtgctatactcctccaggtgggtcatgcccaacaaccagagagaccgccatgttaggtacacatattgtttgggattttggattacaatctagtgtaaccctgataataccttggattagtggatcccactacaggatgtttaacaatgatgctaagtcaactaatgccaacgttggctatgtcacttgttttatgcagactaatctgatagttcccagtgaatcctctgatacatgttccttgatagggtttatagcagcaaaagatgatttctccctcagactaatgagagacagccctgacattggacaactagaccacttacatgcagcagaggcagcctaccagatcgagagcatcatcaaaacagcaactgacactgtgaaaagtgagattaacgctgaacttggtgtggtccctagcttaaatgcagttgaaacaggtgcaacttctaacactgaaccagaagaggccatacaaactcgcacagtgataaatcagcacggtgtgtctgagactttagtggagaattttctcagtagagcagctttggtatcaaagagaagttttgaatacaaagatcatacttcgtctgcagcacaagcagacaagaactttttcaaatggacaattaacaccagatcctttgtacagttaagaagaaagttagaattgttcacataccttagatttgatgctgagatcactatactcacaactgtagcagtgaatggtagtagcaataatacatacgtgggtcttcctgacttgacacttcaagcaatgtttgtgcccactggtgctcttaccccagaaaagcaggactcattccattggcagtcaggtagtaatgctagtgtattctttaaaatctctgaccccccagccagaatgaccataccttttatgtgcattaactcagcatactcagttttttatgatggctttgccggatttgagaaa------agtggtctgtatggaataaatccagctgacactattggtaacttatgtgttagaatagtgaatgaacaccaaccagttggtttcacagtgaccgttagggtttacatgaagcctaaacacataaaagcatgggcaccacgaccaccacgaaccctgccatatatgagtattgcaaatgcaaattacaaaggtaaagaaagagcaccaaatgcgctcagtgctataattggcaatagagacagtgtcaaaaccatgcctcataata------tagtgaacactggtccaggcttcggaggagtttttgtagggtctttcaaaataattaactatcacttagccactgcagaagagagacagtcagctatctatgtggattggcaatcagacgtcttggttacccccattgctgctcatggaaggcaccaaatagcaagatgcaagtgcaatacaggggtttactattgtaggcacaaaaacagaagttacccaatttgctttgaaggcccagggattcaatggattgaacaaaatgaatattacccagcaaggtaccagaccaatgtacttttggcagttggtcctgcggaagcaggagattgcggtggtttactagtctgtccacatggggtaatcggtcttcttacagcaggagggggtggaattgtggctttcactgatatcagaaatttgctatggttagatactgatgttatggaacaaggcattactgattacattcaaaatcttggtaatgcctttggagcagggtttacagaaacaatctctaataaagccaaggaagtgcaagatatgctaattggagagagttcactattagaaaaattgttaaaagctctaatcaaaatcatatcagcattagtaattgtaatcagaaattcggaagacctagtcacagtcacagctacactagcattattaggatgccatgattcaccatggagctacttgaaacagaaagtatgttcatacttaggtattccttatgtacctagacagggtgaatcgtggcttaagaagttcacagaagcatgcaatgctcttaggggtctggattggctatcacaaaagatagataaattcatcaactggcttaaaaccaaaatattaccagaagctagggagaaatatgaatttgtgcagaggctcaagcagttaccggtgatagagagccaagttagtacaatcgagcatagctgcccaacaacagaacaacagcaggccttattcaacaacgtccagtactattcacactattgtagaaagtacgcaccactttacgcagtggaagcaaagagggtagtagctcttgaaaagaaaataaacaactacatccagttcaagtccaaatctcgcattgaaccggtttgtttaataatacatggctctccagggactggcaagtcagtggcttcaaatttaattgccagggctatcacagaaaaattgggaggagacatttattccttgcctccagaccctaaatattttgatggatacaaacagcaaacagtggtcctcatggatgatttaatgcaaaatccagatgggaatgacatatctatgttctgccaaatggtctctactgtggatttcatacccccaatggctagtttggaggaaaaaggaactctgtacactagtccatttttaatagctactaccaatgctggctcaatacatgcaccaactgtatcagactcaaaggctttgtcacgcagatttaaatttgacgtggacattgaagtcacagattcatacaaggactcaaataaattggacatgtcaagggcagtcgagatgtgcaaaccagacggctgtgcccccaccaattacaaaagatgctgcccattgatctgtggaaaggctattcaattcagagatcgcagaactaatgcaagatccactattgacatgctagtaactgatattataaaggagtatagaaccagaaacagtacacaggataagctggaagctctgtttcaggggcctccacagtttaaagagatcaaaatttcagtcaccccagatacaccagctcctgatgctataaatgaccttctcaggtcagtggattctcaagaagttagggattattgccaaaagaaaggatggattgtaatacacccatcaaatgaactactagtagaaaaacacatcagtagagcttttattactctacaagccattgccacctttgtatcaatagctggtgttgtttatgttatatacaaactttttgctggcattcagggtccatacacaggaatccccaatcctaaacctaaagtaccctctctcagaacagctaaagtgcaaggaccagggttcgattttgcacaagccataatgaagaaaaataccgtcattgcaaggactgaaaagggtgagttcaccatgctgggtgtatatgatagggtagcggtcatccccacacacgcatctgttggagataccatttacattaatgatgtagaaactagagttttagatgcgtgtgcacttagagacttgactgatacaaacttagagataaccatagtcaaattggaccgtaatcaaaaatttagagatatcagacattttctgcctagatatgaagatgattacaatgacgctgtgctcagcgtacatacatcaaaattcccaaatatgtatatcccagttggacaagtcaccaattatggcttcttgaacctaggtggtacaccgacacaccgcattttaatgtataacttcccaacaagagctggccagtgtggtggtgtggtgacaactacaggtaaggtgataggaatacatgtaggtggaaatggagctcaaggatttgcagcaatgctactacactcttactttaccgatacacaaggtgagatagttagtagtgaaaagagtggggtgtgcattaacgcaccggcaaagactaaactccaacccagtgttttccatcaagtttttgaaggttcaaaggaaccagcagttctcaatccaaaagatcctaggcttaaaacagatttcgaggaagccattttctcaaaatatacaggtaacaaaattatgttaatggatgaatacatggaagaggcagtggatcattatgtggggtgtttagaaccattagatatcagtgtggatcccatacccctggaaaatgccatgtatggaatggatggccttgaggcattagacttaactaccagtgcaggattcccttacttactacaagggaagaagaaaagggacatatttaatagacatactagagacaccagtgaaatgacaaaaatgttagagaaatatggggttgacctaccttttgtaacctttgtaaaagatgagcttagatcaagagaaaaagttgaaaaagggaaatcacgcctgattgaagccagttccttgaatgactcagttgctatgagggttgcctttggaaacctttacgccacatttcacaacaatccaggtacagcaactggtagtgcagttggttgtgatccagatatattttggtcaaaaatccctattttgttagatggagaaatctttgcttttgactacactggttatgatgctagtttgtcaccagtgtggtttgcctgtttaaagaaagttctaattaagttaggttacacgcatcaaacatcttttatagattatttgtgtcattcggtacatttatataaggac-aaaaaatacatagttaatggtggaatgccctctggttcttcaggcaccagcatattcaacactatgatcaacaatataatcataagaactttattaattagggtttacaaaggcatagacctggaccagttcaaaatgattgcctatggggatgatgttattgctagctacccacataagattgatccaggtttgctggcagaagcaggtaaacagtatggattagtaatgacaccagcagacaaaggaaccagttttgtcgacacgaattgggaaaatgtaactttcttaaaaagatatttcagagcagatgatcaataccccttcctcatacatccagtgatgccaatgaaagagatacatgaatctattagatggactaaagatcccagaaacacacaggatcatgttaggtctttgtgctacctcgcatggcataatggagaggaggcttataatgaattttgtagaaaaatcagaagtgtgcctgtgggaagggcattgacactacctgcatactctagtcttagacggaaatggttagattcgttctagacaactctaattgg-aacccaagttatagttactt----------------tcatttagag------------------------------------------------------------------------------------------------------------------------------------------------------
>KT347247.1_Enterovirus_D68_strain_EVD68/Homo_sapiens/USA/MO41/2014_complete_genome
--------------------------cactccaagggcccacgtggcggctagtactctggtacttcggtacctttg-tacgcctg--ttttatctcccttcccaatgtaacttagaagttcttaaatcaatgctcaataggtgg-ggcgcaaaccagcgctctcatgagcaagcactcctgtctccccggtgaggttgtataaactgttcccacggttgaaaacaaccaatccgttatccgctatagtacttcgagaaacctagtaccacctttggattgttgacgcgttgcgctcagcacactaaccc-gtgtgtagcttgggtcgatgagtctggacatacctcactggcgacagtggtccaggctgcgttggcggcctactcatggt-gaaaaccatgagacgctagacatgaacaaggtgtgaagagtctattgagctactatagagtcctccggcccctgaatgcggctaatcctaaccatggagcaagtgctcacaggccagtgagttgcttgtcgtaatgcgcaagtccgtggcggaaccgactactttgggtgtccgtgtttcac-tttttactttta----tgactgcttatggtgacaatttgatattgttaccatttagcttgtcaaatcaattgcaa---aagatcctaaa-------tcttatttatcaatttgcatcttgataactttaatttgaaaa------------------------ttt-----------------taacaatgggagctcaggttactagacaacaaactggcactcatgaaaatgccaacattgccacaaatgggtctcatatcacatacaatcagataaacttttacaaggatagttatgcggcttcagccagcaagcaggatttttcacaggacccatcaaaattcactgaaccagtagtggaaggtctaaaagcaggggcgccagttttgaaatctcctagcgctgaggcatgtggctacagtgatagagtattacaactcaaattaggaaattcagctatcgtcacccaggaagcagcaaactactgctgtgcttatggtgaatggcccaattacttaccagatcatgaagcagtagccattgataaacctacacaaccagaaactgctacagatagattctacactttgaaatcagtcaaatgggagactggaagcacaggatggtggtggaaactacccgatgcactaaacaacataggcatgtttggacagaatgtacagcatcactatctatatagatctggtttcttgattcatgtgcagtgcaatgccacaaaattccaccaaggtgccttattagtggtagcaattccagaacatcagaggggagcgcacaacaccaacactagcccagggtttgatgatataatgaaaggtgaagaaggagggaccttcaatcatccatatgtccttgatgatggaacatcattggcttgtgcgacgatattcccacatcagtggataaatctgagaaccaacaattcagcaacaattgtccttccctggatgaatgctgctccaatggatttcccacttagacataatcagtggacgctagcaataataccagtggtgccatt------aggtacgcgtacaacgtcaagtatggtcccaataacagtttcaatcgctccaatgtgttgtgagtttaatggacttagacacgccattactcaaggtgtcccaacataccttttaccaggctcaggacaattcctaacaactgatgatcatagctctgcaccggctctcccgtgtttcaacccaactccagaaatgcacatcccagggcaggtccgtaacatgctagaagtagtccaagtggaatcaatgatggagattaacaacacagaaagtgcagttggcatggagcgtcttaaggttgatatatcagcattgacagatgtcgatcaattgttattcaacattccactggacatacagttggacgggccacttagaaacactttagtaggaaacatatctagatattacactcattggtctggatccctagaaatgacgtttatgttttgtggcagcttcatggcaacgggaaaattaatcctgtgctatactcctccaggtgggtcatgcccaacaaccagagagaccgccatgttaggtacacatattgtttgggattttggattacaatctagtgtaaccctgataataccttggattagtggatcccactacaggatgtttaacaatgatgctaagtcaactaatgccaacgttggctatgtcacttgttttatgcagactaatctgatagttcccagtgaatcctctgacacatgctccttgatagggttcatagcagcaaaagatgatttctccctcagactaatgagagacagccctgacattggacaactagaccatttacatgcagcagaggcagcctaccagatcgagagcatcatcaaaacagcaactgacactgtgaaaagtgagatcaacgctgaacttggtgtggtccctagcttaaatgcagttgaaacaggtgcaacttctaacactgaaccagaagaagccatacaaactcgcacagtgataaatcagcacggtgtgtccgagactttagtggagaattttctcagtagagcagctttggtatcaaagagaagttttgagtacaaagatcatacttcatctgcagcacaagcagacaagaacttcttcaaatggacaattaacaccagatcctttgtacagttaagaagaaagttagaattattcacataccttagatttgacgctgagatcactatactcacaactgtagcagtgaatggtagtagtaataatacatacgtgggtcttcctgacttgacacttcaagcaatgtttgtgcccactggtgctcttaccccagaaaagcaggactcattccactggcagtcaggtagtaatgctagtgtattctttaaaatctctgaccccccagccagaatgaccataccttttatgtgcattaactcagcatactcagttttttatgatggctttgccggatttgagaaa------agtggtttgtatggaataaatccagctgacactattggtaacttatgtgttagaatagtgaatgaacaccaaccagttggtttcacagtgaccgttagggtttacatgaagcctaaacacataaaagcatgggcaccacgaccaccacgaaccctgccatatatgagcattgcaaatgcaaattacaaaggtaaagaaagagcaccaaatgcactcagtgctataattggcaatagagacagtgtcaaaaccatgcctcataata------tagtgaacactggtccaggcttcggaggagtttttgtagggtctttcaaaataatcaactatcacttagccactgcagaagagagacagtcagctatctatgtggattggcaatcagacgtcttagttacccccattgctgctcatggaaggcaccaaatagcaagatgcaagtgcaatacaggggtttactattgtaggcacagaaacagaagttacccaatttgctttgaaggcccagggattcaatggattgaacaaagtgaatattacccagcaaggtaccagactaatgtacttttggcagttggtcctgcggaagcaggagattgcggtggtttactagtctgtccacatggggtaatcggtcttcttacagcaggagggggtggaattgtggctttcactgatatcagaaatttgctatggttagatactgatgctatggaacaaggcattactgattatattcaaaatcttggtaatgcctttggagcagggtttacagaaacgatctccaataaagccaaggaagtgcaagatatgctaattggagagagttcactattagaaaaattgttaaaagctctaatcaaaatcatatcagcattagtaattgtaatcagaaattcggaagacctaatcacagtcacagctacactagcattattaggatgccatgattcaccatggagctacttaaaacagaaagtatgttcatacttaggtattccttatgtacctagacagggtgaatcgtggcttaagaagttcacagaagcatgcaatgctcttagaggtctcgattggttatcacaaaagatagataaattcatcaactggcttaaaaccaaaatattaccagaagctagggagaaatatgaatttgtgcagaggctcaaacagttaccggtgatagaaagccaagttagtacaatcgagcatagctgcccaacaacagaacaacagcaggccttattcaacaacgtccagtactattcacactattgtaaaaagtacgcaccactttacgcagtggaagcaaagagggtagtagctcttgaaaagaaaataaacaactacatccagttcaagtccaaatctcgcattgaaccggtttgtttaataatacatggctctccagggactggcaagtcagtggcttcaaatttaattgccagggctatcacagaaaaattgggaggagacatttattccttgcctccagaccctaaatattttgatggatacaaacagcaaacagtggtcctcatggatgatttaatgcaaaatccagatgggaatgacatatctatgttctgccaaatggtctctactgtggatttcatacccccaatggctagtttggaggaaaaaggaactctgtacactagtccatttttaatagctactaccaatgctggctcaatacatgcaccaactgtatcagactcaaaggctttgtcacgcagatttaaatttgacgtggacattgaagtcacagattcatacaaggactcaaataaattggacatgtcaagggcagtcgagatgtgcaaatcagacggttgtgcccccaccaattacaaaagatgctgcccattgatctgtggaaaggctattcaattcagagatcgcagaactaatgcaagatccactattgatatgctagtaactgatattataaaggagtatagaaccagaaacagtacacaggataagctggaagctctgtttcaggggcccccacagtttaaagagatcaaaatttcagtcaccccagatacaccagctcctgatgctataaatgaccttctcaggtcagtggattctcaagaagttagggattattgccaaaagaaaggatggattgtaatacacccatcaaatgaactactagtagaaaaacacatcagtagagcttttattactctacaagccattgccacctttgtatcaatagctggtgtagtttatgttatatacaaactttttgctggcattcagggtccatatacaggaatccccaatcctaaacctaaagtaccctctctcagaacagctaaagtgcaaggaccagggttcgattttgcacaagccataatgaagaaaaatactgtcattgcaaggactgaaaagggtgagttcaccatgctgggtgtatatgatagggtagcggtcatccccacgcacgcatctgttggagataccatttacattaatgatgtagagactagagttttagatgcgtgtgcacttagagacttgactgatacaaacttagagataaccatagtcaaattagaccgtaatcaaaaatttagagatatcagacattttctgcccagatatgaggatgattacaatgacgctgtgcttagcgtacatacatcaaaattcccaaatatgtatatcccagttggacaagtcaccaattatggcttcttgaacctaggtggtacaccgacgcaccgcattttaatgtataatttcccaacaagagctggccagtgtggtggtgtggtgacaactacaggtaaggtgataggaatacatgtaggtggaaatggagctcaaggatttgcagcaatgctactacactcttactttaccgatacacaaggtgagatagttagtagtgaaaagagtggggtgtgcattaacgcaccggcaaagactaaactccaacccagtgttttccatcaagtttttgaaggttcaaaggaaccagcagttctcaatccaaaagatcctaggcttaaaacagatttcgaggaggccattttctcaaaatatacaggtaacaaaattatgttaatggatgaatacatggaagaggcagtggatcattatgtggggtgtttagaaccattagacatcagtgtggatcccatacccctggaaagtgccatgtatggaatggatggccttgaggcactagacttaactaccagtgcaggattcccttacttactacaagggaagaagaaaagggacatatttaatagacatactagagacaccagtgaaatgacaaagatgttagagaaatatggggttgacctaccttttgtaacctttgtaaaagatgagcttagatcaagagaaaaagttgaaaaagggaaatcacgcctgattgaagccagttccttgaatgactcagttgctatgagggttgcctttggaaacctttacgccacatttcacaacaatccaggtacagcaactggtagtgcagttggttgtgatccagatatattttggtcaaaaatccctattttgttagatggagaaatctttgcttttgactacactggttatgatgctagtttgtctccagtgtggttcgcctgtttaaagaaagtcctaattaagttaggttacacgcatcaaacatcttttatagattatttgtgtcattcggtacatttatataaggac-aaaaaatacatagttaatggtggaatgccctctggttcctcaggcaccagcatattcaacactatgatcaacaatataatcataagaactttattaattagggtttacaaaggcatagacctggaccagttcaaaatgattgcctatggggatgatgttattgctagctacccacataagattgatccaggtttgctggcagaagcaggtaaacagtatggattagtaatgacaccagcagacaaaggaaccagttttgtcgacacaaattgggaaaatgtaactttcttaaaaagatatttcagagcagatgatcaatacccctttctcatacatccagtgatgccaatgaaagagatacatgaatctattagatggactaaagatcccagaaacacacaggatcatgttaggtctttgtgctacctcgcatggcataatggagaggaggcttataatgaattttgtagaaaaatcagaagcgtgcctgtgggaagggcattgacactacctgcatactctagtcttagacggaaatggttagattcgttctagacaactctaattga-aacccaagttatagttactt----------------tcatttagag------------------------------------------------------------------------------------------------------------------------------------------------------
>KT347280.1_Enterovirus_D68_strain_EVD68/Homo_sapiens/USA/N0051U5/2012_complete_genome
--------------------------caccccaagggcccacgtggcggctagtactctggtatttcggtacctttg-tacgcctg--ttttatctcccttcccaatgtaacttagaagttttcaaatcgaagctcagtaggtgg-ggcgcaaaccagcgctttcatgagcaagcacttctgtttccccggtgcggttgtatagactgtttccacggttgaaaacaacttatccgttatccgctatagtacttcgagaaacctagtatcacctttggattgttgatgcgttgcgctcagcacactaaccc-gtgtgtagcttgggctgatgagtctggacgtaccccactggtgacagtggtccaggctgcgttggcggcctactcatggt-gaaaaccatgagacgctagacatgaacaaggtgtgaagagtctattgagctactatagagtcctccggcccctgaatgcggctaatcttaaccatggagcaagtgctcacaagccagtgagttgcttgtcgtaacgcgcaagtccgtggcggaaccgactactttgggtgtccgtgtttcac-tttttaccttta----tgactgcttatggtgacaatttaatattgttaccatttagcttgtcggattaatcgcgt---gaaatcctaaa-------tcttgttcaccaatttgcattcggatagcttcatttgaaaat------------------------tctaaac------tcattcacaaagatgggagctcaagttactaggcagcaaactggaacccacgagaatgccaacattgccacaaatggatctcatatcacatacaatcagataaacttttacaaggatagttatgcagcttcagctagcaaacaagatttttcacaggacccgtcaaaatttactgaaccagtggtagaaggcctaaaagcaggggccccagttttgaaatcccctagcgctgaggcatgtggctacagtgatagagtattacaactcaaattaggtaactcagctattgtcactcaggaggcagcaaattactgttgtgcttatggtgaatggcccaattatttaccagatcatgaggcagtagccattgataaacccacacagccagaaaccgctacagatagattttataccttgaaatcagtcaaatgggaaaccgagagtacagggtggtggtggaagctacccgatgcactaaataacataggcatgtttggacagaatgtgcagtatcactatctatacagatctggttttttaattcatgtgcagtgcaacgccacaaagttccatcagggcgctctattagtagtagcaattccagaacatcagaggggggcgtatgacactactactagtccagggtttactgacatcatgaaaggtgaagaaggaggaacattcaatcacccatatgttcttgacgatgggacatcactagcctgtgcaacaatatttccacatcaatggataaatttgagaactaacaattcagcaacaatagttcttccctggatgaatgctgctccaatggacttcccactcaggcataatcagtggacgctagcaataataccagtagtaccgtt------gggtacgcgcacagtgtcaagtatggttccaataacagtttcaattgctccaatgtgttgtgagttcaatggactcaggcatgccatcacacaaggtgttccaacataccttctaccaggctcgggacaatttctaactactgatgaccatagctctgcgccggttcttccgtgctttaacccgactccagaaatgcacattccagggcaagtccgcaatatgctagaagtggttcaagtggagtcaatgatggagattaacaacacagaagatgcagttggcatgcagcgtctcaaagttgatatatcagtattaacagacgttgatcaactgttattcaacatcccactggacatacaattagatggaccacttagaaacactttagtaggaaatatatctagatattatactcattggtctggatctctagaaatgacatttatgttttgtgggagcttcatggcaacaggaaaattaattctatgttacactcctccaggcgggtcatgtccaacaaccagagagactgccatgttaggtacacatattgtttgggattttggattgcaatctagtgtcaccttggtgataccttggattagtggatctcactacaggatgttcaacaatgacgctaagtcaaccaatgccaacgttggctatgttacctgttttatgcaaactaatctaatagtccccagtgaatcctctaacacatgttccttaatagggttcgtagcagcaaaagatgacttttcccttaggttaatgagagatagccctgacattgggcaattagaccacttacatgcagcagaggcagcctaccagatcgagagcatcatcaaaacagcaactgacactgtaaaaagcgagattaacgctgaacttggtgtggtccctagcttaaatgcagttgaaacgggcgcaagttctaacaccgaaccagaggaagccatacaaactcgcacagtgataaatcagcatggtgtgtctgagacattagtggagaattttcttagtagggcagccttagtatcaaagagaagcttcgagtacaaaaatcacgcctcatctgaggcacaaacagacaaaaactttttcaaatggacgattaataccaagtcctttgtccagttaaggagaaagctggaattgttcacatatcttagatttgatgctgaagtcaccatactcacgactgtggcagta---agtagcagtaacagcacatacacgggccttcctgacttgacacttcaagcaatgttcgtacccactggtgctcttactccagaaaaacaggattcattccattggcagtcagctagtaatgctagcgtgttcttcaaaatttctgatcccccagccagaatgactataccttttatgtgtattaactcagcatattcagttttttatgatggctttgctggatttgagaaa------agtggtctgtatggaataaatccagctgacaccatcggcaacttatgcgtcagaatagtgaatgaacaccagccaattggttttacagtaacagtcagggtttacatgaaacctaaacacataaaagcatgggcaccgcgaccaccacgaactctgccgtacatgagtattgcaaatgcaaactacaggggtaaagaaagagcaccaaatgcactcaatgccataattggtaatagagatagtgtcaagaccatgcctcacaata------tagtaaccactggcccaggttttggaggggtctttgtagggtctttcaaaataattaactaccacttagctaccacagaagagaggcagtctgctatttacgtagactggcaatcagatgttctggttactcccattgctgctcacggaaggcaccagatagcaagatgcaagtgtaatacaggggtttattattgtagacacaaggatagaagttacccagtttgctttgaaggcccagggattcaatggattgaacagaatgaatattacccagcaaggtaccagactaatgtacttctggcagctggtcctgcagaagcaggggactgtggtggtttactagtctgtccacatggagtaattggtcttcttacagcaggaggaggtggaattgtagctttcactgacatcaggaatttactatggttagacactgatgctatggaacagggtattactgattatattcaaaatcttggcaatgcctttggagcaggatttacagaaacgatctctaacaaagctaaagaggtgcaagatatgctaattggagagagctcactactagaaaaattgttaaaagctctaatcaaaattatatcagcactagtgatcgtaattagaaattcagaggacttaattacagtcacagccacattagcattgctgggatgccatgattcaccatggagctacttaaaacaaaaagtttgttcatatttaggtattccttatgttcctagacagagtgagtcatggcttaagaagttcacagaagcatgcaatgctctcagaggtttagattggttgtcacaaaagatagacaaattcatcaactggcttaaaaacaaaatattaccagaagctagggagaaatacgaatttgtgcaaagactcaaacagttaccagtgatagaaagtcaagttagcactattgagcatagctgcccaacaacagaacaacaacaagccttattcaataacgtccaatattactcacactactgtagaaagtatgcaccactttatgcagtagaggcaaagagagtgacagctcttgaaaagaaaataaataactacatccagttcaagtccaaatctcgcattgaaccggtttgtttaataatacatggttctccaggaactggcaaatcagtggcctcaaatttgattgccagggctatcacagaaaagttaggaggggatgtttattccctacccccagacccaaaatattttgatggatataaacagcaaacagtggtccttatggatgatttaatgcaaaatccagacgggaatgacatatctatgttctgccaaatggtctctactgtggattttatacctccaatggctagtttggaagaaaagggaactctgtacaccagtccctttttgatagccactactaatgctggttcaatacatgcaccaaccgtctcagactccaaggctttatcacgtagattcaaatttgacgtggacattgaagtcacagattcgtacaaagactcaaataaattggacatgtccagagcagtagagatgtgtaaaccagatgactgtgccccgaccaattataaaagatgttgtccgctgatttgtggaaaggccattcaattcagagatcgtagaaccaatgcaagatccactatagatatgctagtaactgatatcataaaagagtatagaaccagaaatagtacacaggacaagctggaggctctgttccagggacctccacagtttaaagaggttaaaatttcagtcactccagacacgccggctcctgatgccataaatgatcttctcagatcagtggactctcaagaagttagggactattgccaaaagaaagggtggattgtaatacacccatcaaatgaactagttgtagaaaaacatattagtagggcttttatcactctacaagctattgccacctttgtatcaatagccggtgtggtctatgttatatataaactttttgctggcattcaaggtccatacacaggaattcccaatcctaaacccaaagtaccctctcttagaacagccaaggtgcaagggccagggttcgatttcgcacaagccataatgaagaaaaatactgtcattgccaggactgaaaagggtgagtttaccatgttaggcatatatgatagagtagcagtcatccccacacatgcatctgttggagaaaccatttacatcaacgatgtagagaccaaagttttggatgcgtgtgcgctcagagacttaactgacacaaacttggagattaccatagtcaaaatggaccgcaaccaaaagtttagagatatcaggcactttctgcccagatatgaggatgattacaatgacgctgtacttagcgtacatacatcaaaatttccaaacatgtatattccagttggacaagttaccaattatggcttcttgaacctaggcggtacaccaacacaccgcgttttaatgtacaactttccaacaagagctggtcagtgtggtggcgtggtgacaaccacaggcaaggtgatagggatacatgtaggtgggaatggagctcaaggatttgcagcaatgctactccactcttactttactgatacacaaggtgaaatagttagcagtgagaagagtggagtgtgtattaacgcaccagcaaagactaaacttcaacccagtgttttccatcaagtttttgaaggttcaaaggagccagcagttctcaactcaaaagatcctaggcttaaaacagattttgaggaagccatcttctcaaaatatacaggtaacaaaattatgttgatggatgagtacatggaagaagcagtagatcattatgtagggtgtctagaaccattagatattagtatagatcccataccccttgaaagcgccatgtatggaatggatggtcttgaagcattagacctgaccaccagtgcaggattcccttacttactgcaggggaagaagaaaagggatatatttaacagacaaactagggacactactgaaatgacaaggatgttggagaaatatggggttgatttgccttttgtaacttttgtaaaagatgaacttagatcaagagaaaaagttgaaaaaggaaaatcacgcttaattgaggccagttccttgaatgactcagttgctatgagggttgctttcggaaatctttacgccacatttcataacaatccaggtacagcaactggtagtgcagttggttgtgatccagatgtgttttggtcaaaaatccctgtcttattaaatggagaaatctttgcttttgattacactggttatgatgccagtttgtcaccagtatggtttgcctgtttaaagaaagttctaattaaattgggttatacccaccaaacatctttcatagattatctgtgtcattcggtacatttgtataaggat-agaaaatatatagtcaatggtggaatgccctctggttcttcaggcaccagcatattcaatactatgatcaataatataatcataagaactttgttaattagggtttataaaggtatagacttagatcagttcaagatgatagcatatggagatgatgttattgctagctacccacacaagattgatccaggtttactagcagaagcaggcaaacattatggattgacaatgacaccagcagataaaggaaccagctttgttgacaccaattgggaaaatgtaactttcctgaaaagatatttcagagcagatgatcaatatccctttcttatacatccagtaatgccaatgaaggaaatacacgagtctattagatggactaaagatcccaggaatacacaggatcatgttaggtctttgtgttatcttgcatggcacaatggagaggaggcttacaatgaattttgtagaaaaattagaagtgtgcccgtgggaagggcgttgacactacctgcatactctagtcttagacgaaaatggttagattcgttttagacaactctaattga-aacccaagttgtagttactt----------------tcatttagag------------------------------------------------------------------------------------------------------------------------------------------------------
>KT455427.1_Enterovirus_D68_isolate_NYS14_31249_partial_genome
--------------------------------------------------------------------------------------------------------------------------------------------------------------------------------------------------------------------------------------------------------------------------------------------------------------------------------------------------------------------------------------------------------------------------------------------------------------------------ggcccctgaatgcggctaatcctaaccatggagcaagtgctcacaggccagtgagttgcttgtcgtaatgcgcaagtccgtggcggaaccgactactttgggtgtccgtgtttcac-tttttactttta----tgactgcttatggtgacaatttgatattgttaccatttagcttgtcaaatcaattacaa---aagatcctaaa-------tcttatttatcaatttgcatcttgataactttaatttgaaaa------------------------ttt-----------------caacaatgggagctcaggttactagacaacaaactggcactcatgaaaatgccaacattgccacaaatggatctcatatcacatacaatcagataaacttttacaaagatagttatgcggcttcagccagcaagcaggatttttcacaggacccatcaaaattcactgaaccagtagtggaaggtctaaaagcaggggyammarttttgwaatctcctagcgccgaggcatgtggctacagtgatagagtattacagctcaaattaggaaattcagctatcctcacccaggaagcagcaaactactgctgtgcttatggtgaatggcccaattacttaccagatcatgaagcagtagccattgataaacctacacaaccagaaactgctacagatagattctacaccttgaaatcagtcaaatgggagactggaagcacaggatggtggtggaaactacccgatgcactaaacaacataggcatgtttggacagaatgtacagcatcactacctatatagatctggtttcttgattcatgtgcagtgcaatgccacaaaattccatcaaggtgccttattagtggtagcaattccagaacatcagaggggagcgcacaacaccaacactagcccagggtttgatgatataatgaaaggtgaagaaggagggaccttcaatcatccatatgtccttgatgatggaacatcattggcttgtgcgacgatatttccacatcagtggataaatctgagaaccaacaattcagcaacaattgttcttccctggatgaatgctgctccaatggatttcccacttagacataatcagtggacgctagcaataataccagtggtgccatt------gggtacgcgtacaacgtcaagtatggtcccaataacagtttcaatcgctccaatgtgttgtgaatttaatggacttagacacgccattactcaaggtgtcccaacataccttttaccaggctcgggacaattcctaacaactgatgatcatagctctgcaccagctctcccgtgtttcaacccaactccggaaatgcacatcccagggcaggtccgtaacatgctagaagtggtccaagtggaatcaatgatggagattaacaacacagaaagtgcagttggcatggagcgtcttaaggttgatatatcagcattgacagatgtcgatcaattgttattcaacattccactggacatacagttggatgggccacttagaaacactttagtaggaaacatatctagatattacactcattggtctggatccctagaaatgacgtttatgttttgtggcagcttcatggcaacgggaaaattaatcctgtgctatactcctccaggtgggtcatgcccaacaaccagagagaccgccatgttaggtacacatattgtttgggattttggattacaatctagtgtaaccctgataataccttggattagtggatcccactacaggatgtttaacaatgatgctaagtcaactaatgccaatgttggctatgtcacttgttttatgcagactaatctgatagttcccagtgaatcctctgatacatgttccttgatagggtttatagcagcaaaagatgatttctccctcagactaatgagagatagccctgacattggacaactagaccacttacatgcagcagaggcagcctaccagatcgagagcatcatcaaaacagcaactgacaccgtgaaaagtgagattaacgctgaacttggtgtggtccctagcttaaatgcagttgaaacaggtgcaacttctaacactgaaccagaagaggccatacaaactcgcacagtgataaatcagcacggtgtgtctgagactttagtggagaattttctcagtagagcagctttggtatcaaagagaagttttgaatacaaagatcatacttcatctgcagcacaagcagacaagaactttttcaaatggacaattaacaccagatcctttgtacagttaagaagaaagttagaattattcacataccttagatttgatgctgagatcactatactcacaactgtagcagtgaatggtagtagtaataatacatacgtgggtcttcctgacttgacacttcaagcaatgtttgtgcccactggtgctcttaccccagaaaagcaggactcattccactggcagtcaggtagtaatgctagtgtattctttaaaatctctgaccccccagccagaatgaccataccttttatgtgcattaactcagcatactcagttttttatgatggctttgccggatttgagaaa------agtggtctgtatggaataaatccagctgacactattggtaacttatgtgttagaatagtgaatgaacaccaaccagttggtttcacagtgaccgttagggtttacatgaagcctaaacacataaaagcatgggcaccacgaccaccacgaaccctgccatatatgagtattgcaaatgcaaattacaaaggtaaasaaagagcaccaaatgcgctcagtgctataattggcaatagagacagtgtcaaaaccatgcctcataata------tagtgaacactggtccaggcttcggaggagtttttgtagggtctttcaaaataatcaactatcacttagccactgcagaagagagacagtcagctatctatgtggattggcaatcagacgtcttggttacccccattgctgctcatggaaggcaccaaatagcaagatgcaagtgcaatacaggggtttactattgtagacacaaaaacagaagttacccaatttgctttgaaggcccagggattcaatggattgaacaaaatgaatattacccagcaaggtaccagaccaatgtacttttggcagttggtcctgcggaagcaggagattgcggtggtttactagtctgtccacatggggtaatcggtcttcttacagcaggagggggtggaattgtggctttcactgatatcagaaatttgctatggttagatactgatgctatggaacaaggcattactgattacattcaaaatcttggtaatgcctttggagcaggatttacagaaacaatctctaataaagccaaggaagtgcaagatatgctaattggagagagttcactattagaaaaattgttaaaagctctaatcaaaatcatatcagcattagtaattgtaatcagaaattcggaagacctagtcacagtcacagctacactagcattattaggatgccatgattcaccatggagctacttgaaacagaaagtatgttcatacttaggtattccttatgtacctagacagggtgaatcgtggcttaagaagttcacagaagcatgcaatgctcttagaggtctggattggctatcacaaaagatagataaattcatcaactggcttaaaaccaaaatattaccagaagctagggagaagtatgaatttgtgcagaggctcaaacagttaccggtgatagaaagccaagttagtacaatcgagcatagctgcccaacaacagaacaacagcaggccttattcaacaacgtccagtactattcacactattgtagaaagtacgcaccactttacgcagtggaagcaaagagggtagtagctcttgaaaagaaaataaacaactacatccagttcaagtccaaatctcgcattgaaccggtttgtttaataatacatggctctccagggactggcaagtcagtggcttcaaatttaattgccagggctatcacagaaaaattgggaggagacatttattccttgcctccagaccctaaatattttgatggatacaaacagcaaacagtggtcctcatggatgatttaatgcaaaatccagatgggaatgacatatctatgttctgccaaatggtctctactgtggatttcataccaccaatggctagtttggaggaaaaaggaactctgtacactagtccatttttaatagctactaccaatgctggctcaatacatgcaccaactgtatcagactcaaaggctttgtcacgcagatttaaatttgacgtggacattgaagtcacagattcatacaaggactcaaataaattggacatgtcaagggcagtcgagatgtgcaaaccagacggctgtgcccccaccaattacaaaagatgctgcccattgatctgtggaaaggccattcaattcagagatcgcagaactaatgcaagatccactattgatatgctagtaactgatattataaaggagtatagaaccagaaacagtacacaggataagctggaagctctgtttcaggggcctccacagtttaaagagatcaaaatttcagttaccccagatacaccagctcctgatgctataaatgaccttctcaggtcagtggattctcaagaagttagggrttattgccaaaagaaaggatggattgtaatmcaccyatcaaatgaaytactagtagaaaaacacatcagtagagcttttattactctwcaagccattgccacctttgtatcavtagctggtgtagtttatgttatatacaadctttttgctggcattcagggtccatacacaggaatccccaatcctaaacctaaagtaccctctctcagaacagctaaagtgcaaggaccaggdttcgattttgcacaagccataatgaagaaaaataccgtcattgcaaggactgaaaagggtgagttcaccatgctgggtgtatatgatagagtagcggtcatccccacacacgcatctgttggagataccatttacattaatgatgtagaaactagagttttagatgcgtgtgcacttagagatttgactgatacaaacttagagataaccatagtcaaattagaccgtaatcaaaaatttagagatatcagacattttctgcctagatatgaagatgattacaatgacgctgtgcttagcgtacatacatcaaaattcccaaatatgtatatcccagttggacaagtcaccaattatggcttcttgaacctaggtggtacaccgacacaccgcattttaatgtataacttcccaacaagagctggccagtgtggtggtgtggtgacaactacaggtaaggtgataggaatacatgtaggtggaaatggagctcaaggatttgcagcaatgctactacactcttactttaccgatacacaaggtgagatagttagtagtgaaaagagtggggtgtgcattaacgcabcggvaaagvstaaactccaacccagtgttttccatcaagtttttgaaggttcaaaggaaccagcagttctcaatccaaaagatcctaggcttaaaacagatttcgaggaagccattttctcaaaatatacaggcaacaaaattatgttaatggatgaatacatggaagakgcagtggatcattatgtggggtgtttagaaccattagatatcagtgtggwtcccatacccctggaaagtgccatgtatggaatggatggccttgaggcattagacttaactaccagtgvaggattcccttacttactacaagggaagaagaaaagggacatatttaatagacatactagagacaccagtgaaatgacaaagatgttagagaaatatggggttgacctaccttttgtaacctttgtaaaagatgagcttagatcaagagaaaaagttgaaaaagggaaatcacgcctgattgaagccagttccttgaatgattcagttgctatgagggttgcctttggaaacctttacgccacatttcacaacaatccaggtacagcaaccggtagtgcagttggttgtgatccagatatattttggtcaaaaatccctattttgttagatggagaaatctttgcttttgactacactggttatgatgctagtttgtcaccagtgtggtttgcctgtttaaagaaagttctaattaagttaggttacacgcatcaaacatcttttatagattatttgtgtcattcggtacatttatataaggac-aaaaaatacatagttaatggtggaatgccctctggttcttcaggcaccagcatattcaatactatgatcaacaatataatcataagaactttattaattagggtttacaaaggcatagacctggaccagttcaaaatgattgcctatggggatgatgttattgctagctacccacataagattgatccaggtttgctggcagaagcaggtaaacagtatggattagtaatgacaccagcagacaaaggaaccagttttgtcgacacaaattgggaaaatgtaactttcttaaaaagatatttcagagcagatgatcaatacccctntctcatacatccagtgatgccaatgaaagagatacatgaatctattagatggactaaagatcccagaaacacacaggatcatgttaggtctttgtgctacctcgcatggcataatggagaggaggcttataatgaattttgtagaaaaatcagaagtgtgcctgtgggaagggcattgacactacctgcatactctagtcttagacdgadatggttagattcgttctagacaactctaattga-aacccaagttatagttactt----------------tcatttagaggtaaattttsgtttaattsgkavtv-----------------------------------------------------------------------------------------------------------------------------
>KT711078.1_Enterovirus_D68_isolate_TW-00880-2014_complete_genome
-ttaaaaca-gctttggggttgttcccactccaagggcccacgtggcggctagtactctggtgcttcggtacctttg-tacgcctg--ttttatctcccttcccaatgtaacttagaagttcttaaatcaaggctcaataggtgg-ggcgcaaaccagcgctctcatgagcaagcactcctgtctccccggtgtggttgtataaactgttcccacggttgaaaacaacctatccgttatccgctatagtacttcgagaaacctagtatcacctttggattgttgacgcgttgcgctcagcacactaaccc-gtgtgtagcttgggtcgatgagtctggacgtaccccactggcgacagtggtccaggctgcgttggcggcctactcatggt-gaaaaccatgagacgctagacatgaacaaggtgtgaagagtctattgagctactatagagtcctccggcccctgaatgcggctaatcctaaccatggagcaagtgctcacaggccagtgagttgcttgtcgtaatgcgcaagtccgtggcggaaccgactactttgggtgtccgtgtttcac-tttttactttta----tgactgcttatggtgacaatttgatattgttaccatttagcttgtcaaattaattgcaa---aagatcctaaa-------tcttacttaccaacttgcattttgataaccttgatttgaaaa------------------------ttttaa--------------taataatgggagctcaggttactagacaacaaactggcactcacgaaaatgccaatgtcgccacaaatggatctcatatcacatacaatcagataaacttttataaggatagttatgcggcttcagccagcaagcaggatttttcacaggacccatcgaaattcactgaaccagtagtggaaggtttaaaagcaggagcgccagttttgaaatctcctagtgctgaggcgtgtggctacagtgatagagtgctacagcttaaattaggtaattcagctattgtcacccaggaagcagcaaactactgctgtgcttatggtgaatggcccaattacttaccagaccatgaagcagtagccattgacaaacctacacaaccagaaactgctacagatagattctacactttgagatcagtcaaatgggaggctggaagcacaggatggtggtggaaactacccgatgcactaaataatataggcatgtttggacagaatgtacagcatcactacctatatagatctggtttcttgattcatgtgcagtgtaatgccacaaaatttcaccagggtgccttgttagtggtagcaattccagaacatcagaggggagcgcacaacactaccactagtccagggtttgatgatatcatgaaaggtgaagcaggagggaccttcaatcatccatatgtccttgatgatggaacgtcattggcttgtgccacgatatttccacatcagtggataaatctgagaactaacaattcagcaacaattgttcttccctggatgaatgctgctccaatggacttcccacttagacataatcagtggacactagcaataataccagtggtgccatt------aggcacgcgtacaatgtcaagtatggtcccaataacagtttcaattgctccaatgtgttgtgagtttaatggactcagacacgccattactcaaggtgttccaacataccttttaccaggctcgggacaattcctaacaactgatgatcatagctctgcaccggttctcccgtgttttaacccaactccagagatgcacattccagggcaggtccgtaatatgctagaagtggtccaagtggaatcaatgatggagattaacaacacagaaagtgcggttggtatggagcgtctcaaggttgacatatcagcattgacagatgtcgaccaattgttattcaacattccactggacatacaattggatgggccacttaggaacaccttagtaggaaacatatctagatattatactcattggtctggatccctagaaatgacatttatgttttgtggcagctttatggcaacgggaaaattaatcctgtgctatactcctccaggtgggtcatgtccgacaaccagagagaccgccatgttaggtacacatattgtttgggatcttggactacaatctagtgtaaccctgataataccttggattagtggatcccactacaggatgttcaataatgatgctaagtcaactaatgctaacgttggttatgtcacttgttttatgcagaccaatctgatagtccccagtgaatcctctgacacatgttccttgatagggttcatagcagcaaaagatgatttctccctcagattaatgagggacagccctgacattggacaactagaccatttacatgcagcagaggcagcctaccagatcgagagcatcatcaaaacagcaactgatactgtgaaaagtgagattaacgctgaacttggtgtagtccctagcttaaatgcagttgaaacaggtgcaacttctaacactgaaccagaagaagccatacaaactcgcacagtgataaaccaacacggtgtatccgaaactctagtggagaattttctcagtagagcagctttggtatcaaagaggagtttcgaatacaaagaccatacttcgtctgcagcacaagcagataagaactttttcaaatggacaattaacaccaggtcctttgtacagctaagaagaaagttagaattattcacataccttagattcgatgctgagatcactatactcacaactgtagcagtgaatggtagtagtaataatacatatgtgggtcttcctgacctgacactgcaggcaatgtttgtacccactggtgcccttaccccagaaaagcaagactcattccactggcagtcaggtagtaatgctagtgtattctttaaaatctccgaccccccagccagaatgaccataccttttatgtgcattaattcagcatactcagttttttatgatggctttgccggatttgagaaa------agtggtctgtatggaataaatccagctgataccattggtaacttgtgtgtcagaatagtgaatgaacaccaaccagttggtttcacagtgaccgttagggtttacatgaagcctaaacacataaaagcgtgggcaccacgaccaccacgaaccctgccatacatgagtattgcaaatgcaaattacaaaggtaaagaaagagcaccaaatgcactcaatgctataattggcaatagagacagtgttaaaaccatgcctcataata------tagtaaccactggtccaggctttggaggagtttttgtaggatctttcaaaataattaattatcacttagccactacagaggagagacagtctgctatctatgtggattggcaatcagacgtcttggttacccccattgctgctcatggaagacaccaaatagcaagatgcaagtgtaatacaggggtttactattgtagacacaaagacagaagttacccaatttgttttgaaggcccagggattcaatggattgaacaaaatgaatattacccagcaaggtaccagaccaatgtacttttggcagttggccctgcagaggcaggagattgcggtggtttactagtctgtccacatggggtaatcggtcttcttacagcaggagggggtggaattgtagctttcaccgatatcagaaacttgctatggttagatactgatgctatggaacaaggcattactgattacattcaaaatcttggcaatgcctttggagcagggttcacagaaacaatctctaataaagccaaggaagtgcaggatatgctaattggagagagttcactattagaaaaattgctaaaagctctaatcaaaatcatatcagcattagtaattgtaatcagaaattcggaagacttagttacagtcacagccacactagcattgctgggatgccatgattcaccatggagctacttgaaacagaaggtatgttcatacttaggtattccttatgtacctagacagagtgaatcgtggcttaagaagttcacagaagcatgcaatgctctcagaggtctagattggctatcacaaaagatagataaattcatcaactggcttaaaaacaaaatattaccagaagctagggagaaatatgagtttgtgcaaagactcaagcagttaccggtgatagaaaaccaagttagcacaatcgagcatagctgcccaacaacagaacaacagcaagccttattcaacaatgtccagtactactcacactactgtagaaagtacgcaccactttacgcagtggaagcaaagagggtagtagctcttgaaaagaaaataaacaactacatccagttcaagtccaaatctcgcattgaaccggtttgtttaataatacatggctctccaggaactggcaagtcagtggcctcaaatttaattgccagggctatcacagaaaaattgggaggggacatttattccctgcctccagaccctaaatattttgatggatacaaacagcaaacggtagtcctcatggatgatttaatgcaaaatccagatgggaatgacatatctatgttctgccaaatggtctctactgtggatttcatacccccaatggctagtttggaggaaaaaggaactctgtacaccagtccatttttaatagctactactaatgctggctcaatacatgcaccaactgtatcagactcaaaggctttgtcacgcagatttaaatttgatgtagatattgaggtcacagattcatacaaagactcaaacaagttggacatgtcaagagcagtcgagatgtgcaaaccagacggctgtgcccccaccaattacaaaagatgctgcccattgatttgcggaaaggctattcaattcagagatcgtagaactaatgcaagatccactattgatatgctagtaactgatatcatcaaggagtatagaactagaaacagtacacaggataaactggaagctctgtttcagggacctccacagtttaaagagatcaaaatttcagtcaccccagatacaccagctcctgatgccataaatgaccttcttaggtcagtggattctcaagaagttagggattattgccaaaagaaaggatggattgtaatacacccatcaaatgaactactagtagaaaaacatatcagtagagcttttattactctgcaagccattgccacctttgtatcaatagctggtgtagtttatgttatatataaactttttgctggcattcagggtccatacacaggaatccccaatcctaaacccaaagtaccctctctcagaacagctaaagtgcaaggaccagggttcgattttgcacaagccataatgaagaaaaataccgtcattgcaaggactgaaaagggtgagttcaccatgctgggtgtatatgatagggtagcggtcatccccacacacgcatctgttggagaaaccatttacattaatgatgtagagactagagttttagatgcgtgtgcacttagagacttgactgacacaaacttagagataactatagtcaaattagaccgtaatcaaaagttcagagatatcagacattttctgcccagatacgaggatgattacaatgacgctgtgcttagcgtacatacatcaaaattcccaaatatgtatatcccagttggacaagtcaccaattatggcttcttgaacctaggtggtacaccgacacatcgcattttaatgtataacttcccaacaagagctggtcagtgtggtggtgtggtgacaactacaggtaaggtgataggaatacatgtaggcggaaatggagctcaaggatttgcagcaatgctactgcactcttactttaccgatacacaaggtgagatagttagtagtgagaagagtggggtgtgcattaacgcaccagcaaaaactaaactccaacccagtgttttccatcaagtttttgaaggttcaaaggaaccagcagttctcaatccaaaagatcctaggcttaaaacagattttgaggaagccattttctcaaaatatacaggtaacaaaattatgttaatggatgagtacatggaagaggcagtggatcattatgtggggtgtttagaaccattagatatcagtgtggatcccatacccctggaaagtgccatgtatggaatggatggccttgaggcattagacttaactaccagtgcaggattcccctacttactacaagggaagaagaaaagggatatatttaatagacacactagagacaccagtgaaatgacaaagatgttggagaaatatggagttgacctaccttttgtaacttttgtaaaagatgagctcagatcaagagaaaaagttgaaaaagggaaatcacgcctgattgaggccagttccttgaatgactcagttgctatgagggttgcctttgggaacctttacgccacatttcacaacaacccaggcacagcaaccggtagtgcagttggttgtgacccagatatattttggtcaaaaatccctattttattagatggagaaatctttgcttttgattacactggctatgatgctagtttgtcaccagtgtggtttgcctgcttaaagaaagttctaattaagttaggttacacacatcaaacatcctttatagattatttgtgtcattcggtacatttatataaggac-agaaaatatatagttaatggtgggatgccctctggttcttcaggtaccagcatattcaacactatgatcaataatataatcataagaactctattaattagggtttacaaaggcatagacctagaccagttcaaaatgattgcctatggggatgatgttattgctagctatccacataagattgatccaggtttattggcagaagcaggtaaacattatggattagtaatgacaccagcagacaaaggaaccagttttgttgacacaaattgggaaaacgtaactttcttaaaaagatatttcagagcagatgaccaatacccctttctcatacatccagtgatgccaatgaaggagatacatgaatctattagatggactaaagatcccagaaacacacaggatcatgttaggtctttgtgctacctcgcatggcataatggagaggaggcttataatgaattttgtagaaaaatcagaagtgtgcctgtaggaagggcattgacactacctgcatactctagtcttagacggaaatggttagattcgttctagacaactctaattga-aacccaagttatagttactt----------------tcatttagaggtaaattttggtc-acttgggg--------------------------------------------------------------------------------------------------------------------------------
>KT725431.1_Enterovirus_D68_isolate_EVD68/Homo_sapiens/XXX/ATCC_VR-1197/XXXX_complete_genome
--------------------------ca-cccaagggcccacgtggcggctagtactctggtatcttggtacctttg-tacgcctg--ttttaattccctccccaacctaacttagaagctttcaaaccaaagctcaataggtgg-agcgcaaaccagcgctcttatgagcaagcacttctgtctccccggtgcggttgcatagactgtccccacggttgaaaacaacttatccgttaaccgctatagtacttcgagaaacctagtatcaccttcggagtgtcgatgcgttgcgctcagcacactaaccc-gtgtgtagcttgggtcgatgagtctggacgtaccccactggcgacagtggtccaggctgcgttggcggcctactcatggt-gaaaaccatgagacgctagacatgaacaaggtgtgaagagtttattgagctactatagagtcctccggcccctgaatgcggctaatcctaaccatggagcaagtgctcacaaaccagtgggttgcttgtcgtaacgcgcaagtccgtggcggaaccgactactttgggtgtccgtgtttcac-tttttactttta----tgactgctaatggtgacaatttaatattgttaccatttggcttgtcaaattgatcacat---aagatctatag-------ttttgtttactgagttattttgaagtaatcttacctcaaaacctccagtacataacatttaaagagtttaaac------ttaattataataatgggtgctcaagttactagacagcaaactggaactcacgagaatgctaacattgccacaaatgggtcccatattacatacaatcagataaatttttacaaggatagttatgcagcttcagccagcaagcaagacttttcacaggatccatcaaaattcactgagccagtcgtggaaggcttaaaagcaggggcaccagttttgaaatctcctagcgctgaggcttgtggctacagtgatagagtactacaactcaaattgggcaactcagctattgtcactcaagaagcagcaaattactgttgcgcttatggtgaatggcctaattatttaccagatcatgaagcagtggctattgataaacctacacaaccagaaacttctacagacagattttatactttaagatcagtgaaatgggagatcaacagcacaggatggtggtggaaactacctgatgcattaaataacataggcatgtttggacaaaatgtacaatatcactacctttatagatctggcttcttaattcatgtgcaatgtaacgccacaaagttccatcaaggcgcgctgttagtggtagcaataccagagcatcagagaggagcacatgacaccaccactagtccaggatttaatgacatcatgaaaggtgaaagaggagggacgttcaatcacccatatgttcttgatgatgggacatcaatagcttgtgcgacaatatttccacatcaatggataaacctaagaactaacaattcagcaacgattgttcttccatggatgaatgctgcaccaatggactttccacttagacacaatcagtggacactagcagtaataccagtggttccatt------gggtacacgcacaatgtcaagtgttgtcccaataacagtttcaattgcccctatgtgttgtgagtttaacggactcaggcacgctatcacccagggtgttccaacataccttctaccaggttcaggacaatttctgactactgatgaccatagctcagcaccagtcctcccgtgtttcaacccaactccagaaatgcacattccagggcaaatccgtaacatgttggaaatgattcaagtggaatcaatgatggagataaacaacacagaaggcacaaatggcatggagcgtctcagagttgacatatcagtacaagcagatcttgatcagttattatttaacattccattagatatacaactggatggaccacttagaaacactctagtagggaacatatccagatactatactcattggtctggatctctagaaatgacattcatgttttgcggtagctttatggcaacagggaaattgatcctatgttacacacctccaggtggatcatgcccaacaaccagagaaactgccatgttgggcactcacatcgtctgggactttggattacaatctagcatcactttaataataccttggattagtggatcccactacaggatgttcaatggtgacgctaagtcaaccaatgccaatgttggctatgtaacctgtttcatgcagaccaacctgatagtccccagtgagtcctctgatacttgttctttaataggattcatagcggcaaaggatgatttttccctcaggttaatgagagatagtccagatattggacaattagaccacttacatggagcagaggcagcctatcaggtggagagcatcatcaagacagcaactgatactgtgaaaagtgagattgatgccgaacttggtgtggtccctagtctaaatgcagttgaaactggtgcaacttccaacactgaaccagaagaagccatacaaactcgcacagtaataaatcagcatggtgtgtcagagacgtcagtggagaattttctcggtagggcagccctggtgtcaaagaaaagttttgaatacaagaaccatgcctcatccagcgcagggacacacaaaaatttctttaaatggacaattaatactaagtcctttgtccagttaagaagaaagctagaattgtttacataccttaggtttgatgctgaaatcaccatactcacaactgtagcagtaaatggtagtaatgacagcacatacatgggtctccctgacttgacactccaagcaatgtttgtaccaactggtgttcttactccaaaggaacaggattcgtttcattggcaatcaggctgtaatgctagtgtgttctttaaaatttctgatcccccagctagaatgactataccttttatgtgcatcaactcagcatattcagttttttatgatggctttgctggatttgagaaa------aatggtctatatggaataaacccagctgacaccattggcaacttgtgtgtcagaatagtgaatgaacatcaaccagttggtttcacagtgaccgttagggtttacatgaagcctaaacatgtaaaagcatgggctccacgaccaccgcgaaccatgccatacatgagcattgctaatgcaaattacaaaggtagatatacagcaccaaacacacttaatgccataattggtaatagagcgagtgtcacaactatgcctcacaaca------tagtaaccaccggtccaggttttgggggagtctttgtagggtcctttaagataatcaactaccatttagccacaatagaagagagacaatcagctatttatgtggactggcaatcagatattctagtcacccccattgctgctcatggtagacatcaaatagcaagatgcaagtgtaatacaggggtttactattgccggcacaaagatagaagctacccaatttgctttgaaggtccaggaattcaatggattgaacaaaatgaatactacccagcaaggtaccagactaatgtacttctagcaactggccccgcagaagcaggagattgtggtggtctattagtctgtccacacggagtgattggcctccttacagcaggagggggtgggattgtagctttcactgacatcagaaatttactatggttggatactgatgttatggaacaaggtattactgattacatacaaaatcttggtaatgcctttggagcaggatttacagaaacaatctccaataaggccaaggaagtgcaagacatgttaattggagagagttcattactggagaaattactaaaagctctaatcaaaattatatcagcactggtgattgtaattagaaattcagaagatttgataacagtcacagctacactagcattgttagggtgtcatgactcaccatggagctacttgaaacaaaaggtatgctcatacttgggcattccctatgtgcctagacaaagtgaatcatggcttaagaagtttacagaggcatgcaatgctctcaggggtttagattggttatcacaaaaaatagataagttcattaactggcttaaaactaaaatattaccagaggctagggagaaatacgaatttgtgcaaagactcaagcagctaccagtaatagaaaatcaagttagcactattgaacatagttgcccaacaacagagcaacaacaggccttattcaataatgttcagtactattcacattactgtaggaagtacgcaccactttacgcagtggaatcaaaaagagtggctgctcttgaaaagaaaataaacaattacatccagttcaagtccaaatctcgcattgaaccggtttgtttaataatacacggctccccaggaactggtaaatcagtagcctcaaatttaattgctagagctatcacagaaaaattaggcggagacatttactccctacccccagaccctaagtactttgatggatataaacaacaaacagtagtccttatggatgatttaatgcaaaatccagatgggaatgacatatctatgttttgccaaatggtctccactgtggattttattcctccaatggccagtttggaagagaaaggaactctatacaccagtccattcttgatagctactactaatgctggctcaatacatgcaccaacagtctcagattcgaaggccttgtcacgcaggttcaaattcgatgtggacattgaagttacagattcatacaaagactcgaacaaactagacatgtccagagcagtggaaatgtgcaaaccagatgactgtgcccccactaattataaaagatgctgcccactgatttgcggaaaagccattcaatttagagatcgtagaactaatgcaagatccacgattgatatgctagtgactgacattattaaggaatatagaaccaggaatagcacacaagacaaattagaagctctatttcaaggacctccacaatttaaggagattaaaatctcagtcactccagacacaccagcccctgatgccataaatgaccttcttaggtcagtggactctcaagaagttagagattattgtcaaaagaaggggtggattgtaatacacccatcaaatgagctacttgtagaaaaacatattagtagagctttcatcactctgcaagctatcgccacttttgtatcaatagctggtgtagtctatgtcatatacaaactttttgctggcattcagggcccatacacaggaattcctaaccctaaacccaaagtgccctctcttagaacggctaaagtgcaaggaccaggatttgattttgcacaagccataatgaagaaaaatactgttattgctagaactgaaaaaggcgagttcacaatgcttggtgtgtatgatagagtggcagttattcctacacatgcatctgttggagaaatcatttatatcaacgatgtggaaactagagttctagatgcatgtgcactcagagatttaacagatacaaacctagaaataactatagtcaaattggaccgcaatcaaaaatttagagacatcagacactttttacccagatgtgaggatgattacaatgatgctgtgcttagtgtacatacatcaaaattccccaacatgtacattccagttggacaagttactaactacggcttcttgaacctgggcggcacaccaacacatcggattttaatgtataactttccaacaagagctggtcagtgtggtggtgtggtgacaaccacaggtaaagtgataggaatacacgtgggcgggaatggagctcagggatttgcagcaatgttgctccactcttactttactgatacacaaggtgagatagttagtaatgaaaagagtgggatgtgtattaatgcaccagcaaaaacaaaactccaacccagtgtcttccatcaagtttttgaaggctcaaaggaaccagcagtactcaattcaaaagatcctagactcaagactgattttgaggaggctattttctcaaaatatacaggtaacaaaattatgttaatggatgagtacatggaagaagcagtggatcattatgtgggatgtttagaaccactggatattagtgtagatcccataccccttgaaaatgctatgtatggaatggacggccttgaagcattggacttaaccaccagtgcgggcttcccttatttgttacaagggaaaaagaaaagggacatattcaacagacaaaccagagacactagtgagatgacaaagatgttggaaaaatacggagttgacctaccttttgtgactttcgtgaaagacgagcttagatcaagagagaaagtcgaaaaggggaagtcacgcctgattgaagccagttccttgaatgactcagttgccatgagggttgcctttggaaatctttacgctacatttcataacaatccaggcacagcaactggtagtgcagttggttgtgatccagatgtattctggtcaaaaatccctattttattagatggagagatttttgcttttgattacactggttatgatgctagtttgtcaccagtgtggtttgcctgtttgaaaaaggttctgattaaactaggttacacccaccaaacatcttttatagattatctatgccactcagtgcatttgtataaagat-agaaaatatgtagttaatggtggaatgccttctggttcttcaggtactagtatatttaacactatgattaataacataatcataagaactttattaattaaggtttataaaggcatagacctggaccagttcaaaatgatagcatacggggatgatgttattgctagttatccacacaaaattgatccaggtttattagcagaagcaggtaagcactatggattggtaatgacaccagcggacaaaggtaccagcttcgttgatactaattggaaaaatgtaacttttttgaaaagatacttcagagcagatgaccaatacccctttcttgtacatccagtgatgccaatgaaggagatacatgaatctattagatggactaaagatcccagaaacacacaagatcatgttagatccttgtgttacctggcgtggcataatggagaggaggcttacaatgaattttgtagaaaaattagaagtgtgcccgtggggagggcattgacactacctgcatattctagtcttagacggaaatggttagattcgttttagataactctaattga-aacccaagttgcagttactt----------------tcacttagag------------------------------------------------------------------------------------------------------------------------------------------------------
>KT803588.1_Enterovirus_D68_isolate_CHN/CQ5508/2013_polyprotein_gene_partial_cds
-------------------------------------------------------------------------------------------------------------------------------------------------------aagccagcgcttccgtgagcaagcacttctgtttccccggtgcggttgtataaactgttcccacggttgaaaacaacctatccgttatccgctatagtacttcgagaaacctagtatcacctttggattgttgatgcgttgcgctcagcacactaaccc-gtgtgtagcttgggtcgatgagtctggacataccccactggtgacagtggtccaggctgcgttggcggcctactcatggt-gaaaaccatgagacgctagacatgaacaaggtgtgaagagtctattgagctactatagagtcctccggcccctgaatgcggctaatcttaaccatggagcaagtgctcacaaaccagtgagttgcttgtcgtaatgcgcaagtccgtggcggaaccgactactttgggtgtccgtgtttcac-tttttactttta----tgactgcttatggtgacaatttaatattgttgccatttagctagtcaaattaatcacat---aaaacttcaaa-------ccctatctaacaattcacacttggatagcttcattttgagga-----------------------ctttaaac------ctatttacaaagatgggggctcaagttactagacagcaaaccggaacccatgagaacgccaacattgccacaaatggatctcatatcacatacaatcagataaatttttacaaagatagttatgcagcttcagctagtaaacaagatttttcacaggacccatcaaaatttactgaaccagtggtagaaggcttaaaagcaggggctccagttttgaagtcccctagtgctgaggcatgtggctacagtgatagagtattacaacttaaattaggtaattcggctattgtcactcaggaagcagcgaactattgttgcgcttatggtgaatggcccaattatttaccggatcatgaggcagtagctattgacaaacctacacaaccagaaactgctacggacagattctatactttgaaatcggtcaaatgggaaactgaaagcacaggatggtggtggaaattacctgatgcactaaacaacataggtatgtttggacaaaatgtacagcatcactacctatataggtctggattcttaattcatgtgcagtgtaacgccacaaaattccatcaaggcgccctattagtggtagcaatcccagaacatcaaaggggggcgcacaacaccaacactagcccaggtttcgatgacatcatgaaaggtgaagaaggaggaacatttaaccacccatatgtccttgatgatgggacgtcactagcctgcgcaacaatatttccacaccaatggataaatttgagaaccaataattcagcaacaatagttcttccctggatgaatgctgctccaatggactttccacttaggcacaatcagtggacactagcaataataccagtagtaccact------aggtacgcgcacagtctcaagtatggttccaataacagtttcaattgccccaatgtgttgtgagtttaatggactcagacatgccatcactcaaggtgtcccaacataccttctaccaggctcaggacaatttctaactactgatgatcacagctctgcgccggttcttccatgtttcaacccaactccagaaatgcacattccagggcaagtccgcaacatgttagaagtgattcaagtggaatcaatgatggagattaacaacacagaaaatgcagttggcatgcaacgtctcaaagttgatatatcagtactaacagacgttgatcaattgttattcaacatcccactagacatacagttagatgggccacttagaaacactctagtaggaaacatatctagatattatactcactggtctggatctctagaaatgacatttatgttttgtgggagcttcatggcaacaggaaaattaattctgtgttacactcctccaggcgggtcatgcccaacaaccagagaaactgctatgctaggtacacatgttgtttgggattttggattacaatccagtgtcaccctgataataccttggattagtggatcccactacaggatgttcaacaatgatgctaagtcaaccaatgccaacgtcggctatgttacctgttttatgcaaaccaatttgatagtcccaaatgagtcttctaacacatgttccttaatagggttcgtggcagcaaaagatgacttttctctcaggttaatgagagatagccctgacattggacaactagaacatttacatgaggcagaggcagcctaccagattgagagcattatcaagacagctactgacaccgtgaaaagtgaaattaacgctgaacttggtgtggtccctagtttgaatgcagttgaaacaggtgcaagttctaacactgaaccagaggaagccatacaaactcgcacggtgataaatcagcatggtgtatctgaaacattagtagagaattttcttagcagggcagccttagtatcaaaaagaagttttgaatacaaaaatcatacctcatctgaagcacgaacagacaagaacttttacaaatggacgattaacaccaagtcctttgtccagttgaggagaaagctagaactgttcacgtaccttagatttgatgctgaaatcaccatacttacaactgtggcagta---ggtagcaacaacagtacatacatgggccttcctgacttgacacttcaagcaatgtttgtacctactggtgcccttactccagagaagcaggattcattccattggcagtccggtagtaatgctagtgtattcttcaaagtttctgaccccccagccagaatgactataccttttatgtgtatcaactcagcatactcagttttctatgatggttttgctggatttgagaag------aatggtctttatgggataaatccagctgataccattggcaacttatgtgtcagaatagtgaatgagcaccagccaattggtttcacagtaaccgttagggtttacatgaagcctaagcacataaaagcgtgggcaccgcgaccaccacgaaccctgccatatatgagcattgcaaatgcaaactacaagggtaaagaaagagcaccaaatgcgctcaatgccataattggcaatagagagagtgtcaaaaccatgcctcatgatatccgactagtgaatactggtccaggcttcggaggggtctttgtagggtcttttaaaattattaattaccacttagccactacagaggaaagacagtcagctatctatgtagactggcaatcagatgttctggttactcccattgctgctcatggaagacaccaaatagcaagatgtaagtgcaatacaggggtttattattgcagacacagagatagaagctacccagtttgttttgaaggcccagggattcaatggattgaacaaaatgaatattacccagcaaggtaccagactaatgtgcttctagcagctggtcctgcggaagcaggagattgtggtggtttactggtctgtccacatggggtaattggtcttgtcacagcaggggggggtggaattgtagctttcactgatatcaggaatttactatggttagatactgatgctatggaacaaggcattactgattacattcaaaatcttggtaatgcctttggagcagggtttacagaaacaatctctagtaaagctaaggaagtgcaagacatgttaattggagagagttcactattagagaaattattaaaagctctaatcaaaattatctcagcattagtgattgtaattagaaattcagaagatttagttacagtcacagccacactagcattactaggatgccatgattcaccatggagctatttgaaacaaaaagtgtgctcatatttaggtattccttatgtacctagacagagtgaatcatggctcaagaagttcacagaagcatgcaatgctctcaggggtttagattggttatcacagaagatagacaaattcatcagttggcttaaaaacaaaatattaccagaggctagggagaaatatgaatttgtacaaagactcaaacagttaccagtgatagagaaccaagttagcactattgagcatagctgcccaacaacagaacaacaacaggccttgtttaacaatgttcaatattactcacactactgtagaaagtatgcaccactctacgcagtggaggcaaagagagtgacagctcttgaaaagaaaataaataactacatccagttcaagtccaaatctcgcattgaaccggtttgtttaataatacatggctctccaggaactggcaaatcagtagcttcaaatttgattgccagggctatcacagaaaagttaggaggagatgtttattctctacccccagacccaaaatattttgatgggtacaaacagcaaacagtagtccttatggatgatttaatgcaaaatccagatggaaatgacatatctatgttttgccaaatggtctctaccgtggactttatacctccaatggccagtttagaagaaaagggaactttatacaccagtccatttttgatagctactactaatgctggctcaatacatgcaccaaccgtttcagactccaaggctttgtcacgcagatttaaatttgatgtggacattgaagtcacagattcatacaaggactcaaataaattggacatgtcaagagcagtagagatgtgtaaaccagatgactgtgctcccactaattataaaagatgctgcccattgatttgtggaaaggccattcaatttagagatcgtagaactaatgcaagatccactatagatatgttagtaactgatatcatcaaggagtatagaatcagaaacagtacacaagataaactggaggctctgttccagggacctccacagtttaaagagatcaaaatctcagttactccagacacaccagctcctgatgccataaacgatcttctcaggtcagtggattctcaagaagttagggactattgccaaaagaaagggtggattgtaatacacccatcaaatgaattgttagtggaaaaacatattagcagggcttttatcactctacaggccgttgctacctttgtgtcaatagcaggtgtggtttatgttatatataaactttttgctggtatccaaggcccttacacaggaattcccaatcctaaacctaaggtaccctctcttagaacagctaaagtgcaggggccagggtttgattttgcacaagctataatgaagaaaaacaccgtcattgccaggactgaaaagggtgagtttaccatgttgggtatacatgatagagtagcagttatccccacacatgcatctgttggagaaaccatttacatcaacgatgtagagactaaagttttagatgcatgtgctctcagagacttgaccgacacaaacttagagattaccatagtcaaactggatcgtaaccaaaagtttagagatatcagacattttctgcccagatacgaggatgattataatgacgctgtgcttagcgtgcatacatcaaaatttccaaatatgtatatcccagtcgggcaagtcaccaattatggcttcctaaacctaggcggcacaccaacacaccgcatcttaatgtataactttccaacaagagctggtcagtgtggtggtgtggtgacaactacaggtaaggtgatagggatacatgtaggtggaaatggagctcaagggtttgcagcaatgcttcttcactcttactttactgatacacaaggtgaaatagttagcaatgagaaaagtggggtgtgtattaacgcaccggcaaagactaaacttcaacccagtgtcttccatcaagtttttgaaggttcaaaggaaccagcagttctcaatccaaaagatcctaggctcaagacagactttgaggaagctatcttctcaaaatatacaggtaacaaaattatgttgatggatgaatacatggaagaagcagtggaccattatgtaggatgtttagaaccattagacatcagtatagatcctatacccctcgaaagtgccatgtatgggatggatggtctcgaggcattagacttaaccaccagtgcagggttcccttatttgctgcaagggaagaagaaaagggatatattcaatagacaaaccagggacactactgaaatgacaaggatgttagaaaaatatggagttgatctaccttttgtaactttcgtaaaagatgaacttagatcaagagaaaaagttgaaaaaggaaagtcacgcttaattgaagccagttccttgaatgattcagttgctatgagggttgcttttggaaatctttacgctacattccataacaatccaggtacagctactggaagtgcagttggttgtgatccagatatattctggtcaaaaatccctattttgttagatggagaaatctttgcttttgattacaccggttatgatgccagtttatcaccagtatggtttgcctgtttaaagaaagttctaattaaattaggttacacccatcagacatctttcatagattacctgtgccactcggtacatttgtacaaagac-aggaaatatatagtcaatggtggaatgccctctggttcttcaggcaccagcatattcaatactatgatcaataatataatcataaggactttgttgattagggtttataaaggcatagacttagaccagttcaagatgatagcatatggagatgatgttattgctagttacccacacaagattgatccaggtttactagcagaagcaggcaaacattatggattactaatgacaccagcagacaaaggaaccagctttgttgatactaattgggaaaatgtaactttcctgaaaagatactttagagcagatgatcaatatccctttcttgtacatccagtaatgccaatgaaggagatacatgaatccattagatggactaaagaccccagaaatacgcaggaccatgttagatctttgtgttatctcgcatggcataatggggaggaggcttacaat-------------------------------------------------------------------------------------------------------------------------------------------------------------------------------------------------------------------------------------------------------------------------------------------------------------------
>KT803589.1_Enterovirus_D68_isolate_CHN/CQ2860/2012_polyprotein_gene_partial_cds
-------------------------------------------------------------------------------------------------------------------------------------------------------aaaccagcgctctcatgagcaagcactcctgtctccccggtatggttgtataaactgttcccacggttgaaaacaacctatccgttatccgctatagtacttcgagaaacctagtatcaccttcggattgttgacgcgttgcgctcagcacactaaccc-gtgtgtagcttgggtcgatgagtctggacataccccactggcgacagtggtccaggctgcgttggcggcctactcatggt-gaaaaccatgagacgctagacatgaacaaggtgtgaagagtctattgagctactatagagtcctccggcccctgaatgcggctaatcctaaccatggagcaagtgctcacaggccagtgagttgcttgtcgtaatgcgtaagtccgtggcggaaccgactactttgggtgtccgtgtttcac-tttttactttta----tgactgcttatggtgacaatttgatattgttaccatttagcttgtcaaatcaattgcaa---aagatcctaaa-------tcttatttatcaacttgcattttgataactttgatttgaaaa------------------------ttt-----------------taataatgggagctcaggttactagacaacaaactggcactcacgaaaatgccaacattgccacaaatggatcccatatcacatacaatcagataaacttttacaaggatagttatgcggcttcagccagcaagcaggatttttcacaagacccatcaaaatttaccgaaccagtagtggaaggtttaaaagcaggggcgccagttttgaaatctcctagtgctgaggcatgtggctacagtgatagagtattacagctcaaattaggtaattcagctattgtcacccaggaggcagcaaactactgctgtgcttatggtgaatggcccaattacttaccagatcatgaagcagtagccattgataaacctacacaaccagaaactgctacagatagattctacactttgaaatcagtcaaatgggaggctggaagcacaggatggtggtggaaactacccgatgcactaaataatataggtatgtttggacagaatgtgcagcatcactacctatatagatctggtttcttgattcatgtgcagtgtaatgccacaaaattccaccaaggcgccttattggtggtagcaattccagaacatcagaggggagcgcacaacaccaacactagcccaggatttgatgatatcatgaaaggtgaagaaggagggaccttcaatcatccatatgtccttgatgatgggacatcattggcttgtgcgacgatatttccacatcagtggataaatctgagaaccaacaattcagcaacaattgttcttccctggatgaatgctgcaccaatggacttcccacttagacataatcaatggacgctagcaataataccagtggtgccatt------aggtacgcgtacaatgtcaagtatggtcccaataacagtttcaatcgctccaatgtgttgtgagtttaatggactcagacacgccattactcaaggtgtcccaacataccttttaccaggctcgggacaattcctaacaactgatgatcatagctctgcaccggttctcccgtgtttcaacccaactccagagatgcacattccagggcaggtccgtaacatgttagaagtggtccaagtggaatcaatgatggagattaacaacacagaaagtgcggttggcatggagcgtctcaaggttgatatatcagcattgacagatgtcgatcaattgttattcaacattccactggacatacagttggatgggccacttagaaacactttagtaggaaacatatctagatattatactcattggtctggatccctagaaatgacatttatgttttgtggcagcttcatggcaacgggaaaattaatcctgtgctatactcctccaggtgggtcctgcccaacaaccagagagaccgccatgttaggtacacatattgtttgggattttggactacaatctagtgtaaccctgataataccttggattagtggatcccactacaggatgttcaataatgatgctaagtcaactaacgctaacgttggctatgtcacttgttttatgcagaccaatctgatagtccccagtgaatcctctgacacatgttccttgatagggttcatagcagcaaaagacgatttctccctcagattaatgagagacagccctgacattggacaactagaccatttacatgcagcagaggcagcctaccagatcgagagcatcatcaaaacagcaactgacactgtgaaaagtgagattaacgctgaacttggtgtggtccctagcttaaatgcagttgaaacaggtgcaacttctaacactgaaccagaagaagccatacaaactcgcacagtgataaatcagcacggtgtatccgagactctagtggagaattttctcagtagagcagctttggtatcaaagagaagtttcgaatacaaagatcatacttcgtctgcagcacaagcagacaagaactttttcaaatggacaattaacaccaggtcctttgtacagctaagaagaaagttagaattattcacataccttagatttgatgctgagatcactatactcacaactgtagcagtgaatggtagtagtaataatacatacgtgggtcttcctgacttgacacttcaagcaatgtttgtacccactggtgctcttaccccagaaaagcaagactcattccactggcagtcaggtagcaatgctagtgtattctttaaaatctctgaccccccagccagaatgaccataccttttatgtgcattaactcagcatactcagttttttatgatggctttgccggatttgagaaa------agtggtctgtatggaataaatccagctgacactattggtaacttatgtgttagaatagtgaatgaacaccaaccagttggtttcacagtgaccgttagggtttacatgaagcctaaacacataaaagcatgggcaccacgaccaccacgaaccctgccatacatgagtattgcaaatgcaaattacaaaggtaaagaaagagcaccaaatgcgctcaatgctataattggcaatagagacagtgtcaaaaccatgcctcataata------tagtgaccactggtccaggcttcggaggagtttttgtagggtctttcaaaataattaattatcacttagccactacagaagagagacagtcagctatttatgtggattggcaatcagacctcttggttacccccatagctgctcatggaaggcaccaaatagcaagatgcaagtgcaatacaggggtttactattgtagacacaaagacagaagttacccaatttgctttgagggcccagggattcaatggattgaacaaaatgaatattacccagcaaggtaccagaccaatgtacttttggcagttggccctgcggaagcaggagattgcggtggtttactagtctgtccacacggggtaatcggtcttcttacagcaggagggggtggaattgtagcttttaccgatatcagaaatttgctatggttagatactgatgctatggagcaaggtattactgattatattcaaaatcttggtaatgcctttggagcagggttcacagaaacaatctctaataaagccaaggaagtgcaagatatgctaattggagagagttcactattagaaaaattgttaaaagctctaatcaaaatcatatcagcattagtaattgtaatcaggaattcggaagacttagttacagtcacagccacattagcattgctgggatgccatgattcgccatggagctacttgaaacagaaggtatgttcatacttaggcattccttatgtacctagacagggtgaatcgtggcttaagaagttcacaaaggcatgcaatgctctcagaggtctagattggttatcacaaaagatagataaattcatcaattggcttaaaaccaaaatattaccagaagctagggagaaatatgaatttgtgcaaagactcaaacagttaccggtgatagaaagtcaagttagcacaatcgagcatagctgcccaacaacagaacaacagcaggccttattcaacaacgtccagtactattcacactactgtagaaagtacgcaccactttacgcagtggaagcaaagagggtagtagctcttgaaaagaaaataaacaactacatccagttcaagtccaaatctcgcattgaaccggtttgtttaataatacatggatctccaggaactggcaagtcagtggcctcaaatttaattgctagggctatcacagaaaaattgggaggggacatttattccctgcctccagaccctaaatattttgatggatacaaacagcaaacagtggtcctcatggatgatttaatgcaaaatccagatggaaatgacatatctatgttctgccaaatggtctctactgtggatttcatacccccaatggctagtttggaggaaaaaggaactctgtacaccagtccatttttaatagctactactaatgctggctcgatacatgcaccaactgtatcagactcaaaggctttgtcacgcagatttaaatttgatgtggacattgaagtcacagattcatacaaagattcaaataaattggacatgtcaagagcagttgagatgtgcaaaccagacagctgtgcccccaccaattacaaaagatgctgcccattgatctgtggaaaggctatccaattcagagatcgtagaactaatgcaagatccactattgatatgctagtaactgatattatcaaggaatatagaaccagaaacagcacacaggataagctggaagctctgtttcagggacctccacagtttaaagagatcaaaatttcagtcaccccagatacaccagctcctgatgccataaatgaccttcttaggtcagtggattctcaagaagttagggattattgccaaaagaaaggatggattgtaatacacccatcaaatgaactactagtagaaaaacacatcagtagagcttttattactctacaagccattgccacctttgtatcaatagctggtgtagtttatgttatatataaactttttgctggcattcagggtccatacacgggaatccccaatcctaaacccaaagtaccctctctcagaactgctaaagtgcaaggaccagggttcgattttgcacaagccataatgaagaaaaataccgtcattgcaaggactgaaaagggtgagttcaccatgctgggtgtatacgataaggtagcggtcatccccacacacgcatctgttggagaaaccatttacattaatgatgtagagactagagttttagatgcgtgtgcacttagagacttgactgatacaaacttagagataaccatagtcaaattagaccgtaatcaaaagttcagagatatcagacattttctgcccagatatgaggatgattacaatgacgctgtgcttagcgtacatacatcaaaattcccaaatatgtatatcccagttggacaagtcaccaattatggcttcttgaacctaggtggtacaccgacgcaccgcattttaatgtataacttcccaacaagagctggccagtgtggtggtgtggtgacaactacaggtaaggtgataggaatacatgtaggtggaaatggagctcaagggtttgcagcaatgctactacactcttactttaccgatacacaaggtgagatagttagcagtgaaaagagtggggtgtgcattaatgcaccggcaaagactaaactccaacccagtgttttccatcaagtttttgaaggttcaaaagaaccagcagttctcaatccaaaagatcctaggcttaaaacagatttcgaggaagccattttctcaaaatatacaggtaacaaaattatgttaatggatgagtacatggaagaggcagtggatcattatgtggggtgtttagaaccattagatatcagtgtggatcccatacccttggaaagtgccatgtatggaatggatggccttgaggcattagacttaactaccagtgcaggattcccttacttactacaagggaagaagaaaagggatatatttaatagacatactagagacaccagtgaaatgacaaagatgttagagaaatatggagttgacttaccttttgtaacctttgtaaaagatgagcttagatcaagagaaaaagttgaaaaagggaaatcacgcctaattgaggccagttccttgaatgactcagttgctatgagggttgcctttggaaacctttacgccacatttcacaacaatccaggtacagcaaccggtagtgcagttggttgtgatccagatatattttggtcaaaaatccctattttgttagatggagaaatctttgcttttgattacactggttatgatgctagtttgtcaccagtgtggtttgcctgtctaaagaaagttctaattaagttaggttacacacatcaaacatcctttatagattatttgtgtcattcggtacatttatacaaggac-agaaaatatgtagttaatggtgggatgccctctggttcttcaggtaccagcatattcaacactatgatcaataatataatcataagaactctattaattagggtttacaaaggcatagacctggaccagtttaaaatgattgcctatggggatgatgttattgctagctatccacataagattaatccaggtttactggcagaagcgggaaaacattatggattagtaatgacaccagcagacaaaggaaccagttttgttgacacaaattgggaaaacgtaactttcttaaaaagatatttcagagcagatgatcaatacccctttctcatacatccagtaatgccaatgaaggagatacatgaatctattagatggactaaagatcccagaaacacacaggatcatgttaggtctttgtgctacctcgcatggcataatggagaggaggcttataat-------------------------------------------------------------------------------------------------------------------------------------------------------------------------------------------------------------------------------------------------------------------------------------------------------------------
>KT803591.1_Enterovirus_D68_isolate_CHN/CQ7170/2014_polyprotein_gene_partial_cds
-------------------------------------------------------------------------------------------------------------------------------------------------------aaaccagcgctctcatgagcaagcacttctgtctccccggtgtggttgtataaactgttcccacggttgaaaacaacctatccgttacccgctatagtacttcgagaaacctagtatcacctttggattgttgacgcgttgcgctcagcacactaaccc-gtgtgtagcttgggtcgatgagtctggacgtaccccactggtgacagtggtccaggctgcgttggcggcctactcatggt-gaaaaccatgagacgctagacatgaacaaggtgtgaagagtctattgagctactatagagtcctccggcccctgaatgcggctaatcctaaccatggagcaagtgctcacaggccagtgagttgcttgtcgtaatgcgcaagtccgtggcggaaccgactactttgggtgtccgtgtttcac-tttttactttta----tgactgcttatggtgacaatttgatattgttaccatttagcttgtcaaattaattgcaa---aagatcctaaa-------tcttatttaccaacttgcattttgataaccttgatttgaaaa------------------------ttt-----------------taataatgggagctcaggttactagacaacaaactggcactcacgaaaatgccaatgttgccacaaatggatctcatatcacatacaatcagataaacttttataaggatagttatgcggcttcagccagcaagcaggatttttcacaggatccatctaaattcactgaaccagtagtggaaggtttaaaagcaggagcgccagttttgaaatctcctagtgccgaggcatgtggctacagtgatagagtgctacagcttaaattaggtaattcagctattgtcacccaggaagcagcaaactactgctgtgcttatggtgaatggcccaattacttaccagaccatgaagcagtagccattgacaaacctacacaaccagaaactgctacagatagattctacactttgagatcagtcaaatgggaggctggaagcacaggatggtggtggaaactacccgatgcactaaataatataggcatgtttggacagaatgtacagcatcactacctatatagatctggtttcttgattcatgtgcagtgtaatgccacaaaattccatcaaggcgccttattagtggtagcaattccagaacatcagaggggagcgcacaacactaccactagtccagggtttgatgatattatgaaaggtgaagcaggagggacctttaatcatccatatgttcttgatgatggaacatcattggcttgtgcgacgatatttccacatcagtggataaatttgagaactaacaattcagcaacaattgttcttccctggatgaatgctgctccaatggacttcccacttagacataatcagtggacactagcaataataccagtggtgccatt------aggcacgcgtacaatgtcaagtatggtcccaataacagtttcaattgctccaatgtgttgtgagtttaatggactcagacacgccattactcaaggtgtcccaacataccttttaccaggctcgggacaattcctaacaactgatgatcatagctctgcaccggttctcccgtgtttcaacccaactccagagatgcacattccagggcaggtccgtaatatgctagaagtggtccaagtggaatcaatgatggagattaataacacagaaagtgcggttggtatggagcgtctcaaggttgacatatcagcattgacagatgttgaccaattgttattcaacattccactggacatacagttggatggaccacttagaaacactttagtaggaaacatatctagatattatactcattggtctggatccctagaaatgacattcatgttttgtggcagctttatggcaacgggaaaattaatcctgtgctatactcctccaggtggatcatgtccgacaaccagagagaccgccatgttaggtacacatattgtttgggattttggactacaatctagtgtaaccctgataataccttggattagtggatcccactacaggatgttcaataatgatgctaagtcaactaatgctaatgttggctatgtcacatgttttatgcagaccaatctgatagtccccagtgaatcctctgacacatgttccttgatagggttcatagcagcaaaagatgatttctccctcagattaatgagagacagccctgacattggacaactagaccatttacatgcagcagaggcagcctaccagatcgagagcattatcaaaacagcaactgatactgtgaaaagtgagattaatgctgaacttggtgtagtccctagcttaaatgcagttgaaacaggtgcaacttctaacactgaaccagaagaagccatacaaactcgcacagtgataaatcaacacggtgtatccgaaactctagtggagaattttctcagtagagcagctttggtatcaaagagaagtttcgaatacaaagaccatacttcgtctgcagcacaagcagataagaactttttcaaatggacaattaacaccaggtcctttgtacagctaagaagaaagttagaattattcacataccttagattcgatgctgagatcactatactcacaactgtagcagtgaatggtagtagtaataatacatatgtgggtcttcctgacttgacactgcaggcaatgtttgtacccactggtgcccttaccccagaaaagcaagactcattccactggcagtcaggtagtaatgctagtgtgttctttaaaatctctgaccccccagccagaatgaccataccttttatgtgcattaattcagcatactcaatcttttatgatggctttgccggatttgagaag------agtggtctgtatggaataaatccagctgacactattggtaacttatgtgtcagaatagtgaatgaacaccaaccagttggtttcacagtgaccgttagggtttatatgaagcctaaacacataaaagcgtgggcaccacgaccaccacgaaccctgccatacatgagtattgcaaatgcaaattacaaaggtaaagaaagagcgccaaatgcactcaatgctataattggcaatagagacagtgttaagaccatgcctcataata------tagtgaccactggtccaggcttcgggggagtttttgtaggatctttcaaaataattaactaccacttagccactacagaggagagacagtcagctatctatgtggattggcaatcagacgtcttggttacccccattgctgctcatggaagacaccaaatagcaagatgcaagtgcaatacaggggtttactattgtagacacaaagacagaagttacccaatttgctttgaaggcccagggattcaatggattgaacaaaatgaatattacccagcaaggtaccagaccaatgtacttttggcagttggccctgcagaagcaggagattgcggtggtttactagtctgtccacatggggtaatcggtcttcttacagcaggagggggtggaattgtagctttcaccgatatcagaaacttgttatggttagatactgatgctatggaacaaggcattactgattacattcaaaatcttggcaatgcctttggagcagggttcacagaaacaatctctaataaagccaaggaagtgcaagatatgctaattggagagagttcactattagaaaaattgctaaaagctctaatcaaaatcatatcagcattagtaattgtaatcagaaattcagaagacttagttacagtcacagccacactagcattgctgggatgccatgattcaccatggagctacttgaaacagaaggtatgttcatacttaggcatcccttatgtacctagacagagtgaatcgtggcttaaaaaattcacagaagcatgcaatgctctcagaggtctagattggctatcacaaaagatagataaattcatcaactggcttaaaactaaaatattaccagaagctagggagaaatatgagtttgtgcaaagactcaagcagttaccggtgatagaaaaccaagttagcacaatcgaacatagctgcccaacaacagaacaacagcaggccttattcaacaatgtccagtactattcacactactgtagaaagtacgcaccactttacgcagtggaagcaaagagggtagtagctcttgaaaagaaaataaacaactacatccagttcaagtccaaatctcgcattgaaccggtttgtttaataatacatggctctccaggaactggcaagtcagtggcctcaaatttaattgccagggctatcacagaaaaattggggggggacatttattccctgcctccagaccctaaatattttgatggatacaaacagcaaacggtggtcctcatggatgatttaatgcaaaatccagatgggaatgacatatctatgttctgccaaatggtctctactgtggatttcatacccccaatggctagtttggaggaaaaaggaactctgtacaccagtccatttttaatagctactactaatgctggctcaatacatgcaccaactgtatcagactcaaaggctttgtcacgcagatttaaatttgatgtagatattgaggtcacagattcatacaaagactcaaacaaattggacatgtcaagagcagtcgagatgtgcaaaccagatggctgtgcccccaccaattacaaaagatgctgcccattgatctgtggaaaggctattcaattcagagatcgtagaactaatgcaagatccactattgatatgctagtaactgatatcatcaaagagtacagaaccagaaacagcacacaggataaactggaagctctgtttcagggacctccacagtttaaagagatcaaaatttcagtcaccccagatacaccagctcctgatgccataaatgaccttcttaggtcagtggattctcaagaggttagggattattgccaaaagaaaggatggattgtaatacacccaccaaatgaactactagtagaaaaacatatcagtagagcttttattactctgcaagccattgccacctttgtgtcaatagctggtgtagtttatgttatatataaactttttgctggcattcagggtccatacacaggaatccccaatcctaaacccaaagtgccctctctcagaacagctaaagtgcaaggaccagggttcgattttgcacaagccataatgaagaaaaataccgtcattgcaaggactgaaaagggtgagttcaccatgctgggtgtatatgatagggtagcggtcatccccacacacgcatctgttggagaaaccatttacattaatgatgtagaaactagagttttagatgcgtgtgcacttagagacttgactgatacaaacttagagataaccatagtcaaattagaccgtaatcaaaagttcagagatatcagacattttctgcccagatatgaggatgattacaatgatgctgtgcttagcgtacacacatcaaaattcccaaatatgtatatcccagttggacaagtcaccaattatggcttcttaaacctaggtggtacaccgacacaccgcattttaatgtataacttcccaacgagagctggccagtgcggtggtgtggtgacaactacaggtaaggtgataggaatacatgtaggtggaaatggagctcaaggatttgcagcaatgctactgcactcttactttaccgatacacaaggtgagatagttagtagtgagaagagtggggtgtgtattaacgcaccggcaaaaactaaactccaacccagtgttttccatcaagtttttgaaggttcaaaggaaccagcagttctcaatccaaaagatcctaggcttaaaacagatttcgaggaagccattttctcgaaatatacaggtaacaaaattatgttaatggatgagtacatggaagaggcagtggatcattatgtggggtgcttagaaccattagatatcagtgtggatcccatacccctggaaagtgccatgtatggaatgaatggccttgaggcattagacttaactaccagtgcaggattcccttacttactacaagggaagaagaaaagggatatatttaatagacacactagagacaccagtgaaatgacaaagatgttagagaaatatggagttgacctaccttttgtaaccttcgtaaaagatgagcttagatcaagagaaaaagttgaaaaagggaaatcacgcctgattgaggccagttccttgaatgactcagttgctatgagggttgcctttgggaacctttatgccacatttcacaacaatccaggtacagcaaccggtagtgcggttggttgtgacccagatatattttggtcaaaaatccctattttattagatggagaaatctttgcttttgattacactggctatgatgccagtttgtcaccagtgtggtttgcctgcttaaagaaagttctaattaagttaggttacacacatcaaacatcctttatagattatttgtgtcattcggtacatttatataaggac-agaaaatatatagttaatggtgggatgccctctggttcttcaggtactagcatattcaacactatgattaataatataatcataagaactctattaattagggtttacaaaggcatagacctggaccagttcaaaatgattgcctatggggatgatgttattgctagttatccacataagattgatccaggtttactggcagaagcaggtaaacattatggattagtaatgacaccagcagacaaaggaaccagttttgttgacacaaattgggaaaacgtaactttcttaaaaagatatttcagagcagatgatcaatacccctttctcatacatccagtgatgccaatgaaggagatacatgagtctattagatggactaaagatcccagaaacacacaggatcatgttaggtctttgtgctacctcgcatggcataatggagaggaggcttataat-------------------------------------------------------------------------------------------------------------------------------------------------------------------------------------------------------------------------------------------------------------------------------------------------------------------
>KT825142.1_Enterovirus_D68_isolate_MEX/DF/2014-InDRE2351_complete_genome
--taaaaca-gccttggggttgttcccactccaagggcccacgtggcggctagtactctggtacttcggtacctttg-tacgcctg--ttttatctcccttcccaatgtaacttagaagttcttaaatcaatgctcaataggtag-ggcgcaaaccagcgctctcatgagcaagcactcctgtctccccggtgaggttgtataaactgttcccacggttgaaaacaacctatccgttatccgctatagtacttcgagaaacctagtaccacctttggattgttgacgcgttgcgctcagcacactaaccc-gtgtgtagcttgggtcgatgagtctggacatacctcactggcgacagtggtccaggctgcgttggcggcctactcatggt-gaaagccatgagacgctagacatgaacaaggtgtgaagagtctattgagctactatagagtcctccggcccctgaatgcggctaatcctaaccatggagcaagtgctcacaagccagtgagttgcttgtcgtaatgcgcaagtccgtggcggaaccgactactttgggtgtccgtgtttcac-tttttactttta----tgactgcttatggtgacaatttgatattgttaccatttagcttgtcaaatcaattgcaa---aagatcctaaa-------tcttatttatcaacttgcatcttaacaactttaatttgaaaa------------------------ttt-----------------taacaatgggagctcaggttactagacaacaaactggcactcatgaaaatgccaacattgccacaaatggatcccatatcacatacaatcagataaacttttacaaggatagttatgcggcttcagccagcaagcaggatttttcacaggacccatcaaaattcactgaaccagtagtggaaggtttaaaagcaggggcgccagttttgaaatctcctagtgctgaggcatgtggctacagtgatagagtattacagctcaaattaggaaattcagctattgtcacccaggaagcagcaaactactgctgcgcttatggtgaatggcccaattacttaccagaccatgaagcagtagccattgataaacctacacaaccagaaactgctacagatagattctacactttgaaatcagtcaaatgggaaactggaagcacaggatggtggtggaaactacccgatgcattaaataatataggcatgtttggacagaatgtacagcatcactacctatatagatctggtttcttgattcatgtgcagtgtaatgccacaaaattccatcaaggtgccttattagtggtagcaattccagaacatcagaggggagcgcacaacaccaacactagcccagggtttgatgatataatgaaaggtgaagaaggagggactttcaatcacccatatgtccttgatgatggaacatcattggcttgtgcgacgatatttccacatcagtggataaatctgagaaccaacaattcagcaacaattgttcttccctggatgaatgctgctccaatggacttcccacttagacataatcagtggacgctagcaataataccagtggtaccgtt------aggcacgcgtacaacatcaagtatggtcccaataacagtttcaatcgctccaatgtgttgtgagtttaatggacttagacacgccattactcaaggtgtcccaacataccttttaccaggctcgggacaattcctaacaactgatgatcatagctctgcaccagctctcccgtgtttcaatccaactccagaaatgcacatcccagggcaggtccgtaacatgctagaagtggtccaagtggaatcaatgatggagattaataacacagaaagtgcagttggcatggagcgtcttaaggttgatatatcagcattgacagatgtcgatcaattgttattcaacattccactggacatacagttggatgggccacttagaaacactttggtaggaaacatatctagatattacactcattggtctggatccctagaaatgacgtttatgttttgtggcagcttcatggcaacgggaaaattaatcctgtgctatactcctccaggtggatcatgcccgacaaccagagagaccgccatgttaggtacacatattgtttgggattttggattacaatctagtgtaaccctgataataccttggattagtggatcccactacaggatgtttaataatgatgctaagtcaactaatgccaacgttggctatgtcacttgtttcatgcagaccaatctgatagtccccagtgaatcctctgacacgtgttccttgatagggttcatagcagcaaaagatgatttctccctcagattaatgagagacagccctgacattggacaactagaccatttacatgcagcagaggcggcttaccagatcgagagcatcatcaaaacagcaaccgacactgtgaaaagtgagattaatgctgaacttggtgtggtccctagcttaaatgcagttgaaacaggtgcaacttctaacactgaaccagaagaagccatacaaactcgcacagtgataaatcagcacggtgtatccgagactctagtggagaattttctcagtagagcagctttggtatcaaagagaagttttgaatacaaagatcatacttcgtctgcagcacaagcagacaagaactttttcaaatggacaattaacaccagatcctttgtacagttaagaagaaaattagaattattcacataccttagatttgatgctgagatcactatactcacaactgtagcagtgaatggtagtagtaataatacatacgtgggtcttcctgacttgacacttcaagcaatgtttgtacccactggtgctcttaccccagaaaagcaggactcattccactggcaatcaggcagtaatgctagtgtattctttaaaatctctgaccccccagccagaataaccataccttttatgtgcattaactcagcatactcagttttttatgatggctttgccggatttgagaaa------aacggtctgtatggaataaatccagctgacactattggtaacttatgtgttagaatagtgaatgaacaccaaccagttggtttcacagtgaccgttagggtttacatgaagcctaaacacataaaagcatgggcaccacgaccaccacgaaccctgccatatatgagtattgcaaatgcaaattacaaaggtaaagaaagagcaccaaatgcactcagtgctataattggcaatagagacagtgtcaaaaccatgcctcataata------tagtgaacactggtccaggcttcggaggagtttttgtaggatctttcaaaataatcaactatcacttggccactgcagaagagagacagtcagctatctatgtggattggcaatcagacgtcttggttacccccattgctgctcatggaaggcaccaaatagcaagatgcaagtgcaatacaggggtttactattgtaggcacaaaaacagaagttacccaatttgctttgaaggcccagggattcaatggattgaacaaaatgaatattacccagcaaggtaccagaccaacgtacttttggcagttggtcctgcggaagcaggagattgcggtggtttactagtctgtccacatggggtaatcggtcttcttacagcaggagggggtggaattgtagctttcactgatatcaggaatttgctgtggttagatactgatgttatggaacaaggcattactgattatattcaaaatcttggtaatgcctttggagcagggtttacagaaacaatctctaataaagccaaggaagtgcaggatatgctaattggagagagttcactattagaaaaattgttaaaagctctaatcaaaatcatatcagcattagtaattgtaatcagaaactcagaagatttagtcacagtcacagccacactagcattgttgggatgccatgattcaccatggagctacttgaaacagaaggtatgttcatacttaggtattccttatgtacctagacagggtgaatcgtggcttaagaagttcacagaggcatgcaatgctcttagaggtctggattggctatcgcaaaagatagataaattcatcaactggcttaaaaccaaaatattaccagaagctagggagaaatatgaatttgtgcaaaggctcaaacaattaccagtgatagaaaaccaagttagtacaatcgagcatagctgcccaacaacagaacaacaacaggccttatttaacaacgtccaatactattcacactactgtagaaagtacgcaccactttacgcagtggaagcaaagagggtagtagctcttgaaaagaaaataaacaactacatccagttcaagtccaaatctcgcattgaaccggtttgtttaataatacatggttctccaggaactggcaagtcagtggcttcaaatttaattgccagggctatcacagagaaattggggggggacatttattccttgcctccagaccctaaatattttgatggatacaaacagcaaacagtggtcctcatggatgatttaatgcaaaatccagatgggaatgacatatctatgttctgccaaatggtctccactgtggatttcatacccccaatggctagtttggaggaaaaaggaactctatacaccagtccatttttaatagctactaccaatgctggctcaatacatgcaccaactgtatctgactcaaaggctttgtcacgcagatttaaatttgacgtggacattgaagtcacagattcatacaaggactcaaataaattggacatgtcaagggcagtcgagatgtgcaaaccagacagctgtgcccccaccaattacaaaagatgctgcccattgatctgtggaaaggctattcaattcagagatcgcagaactaatgcaagatccactattgatatgctagtaactgatattataaaggaatatagaaccagaaacagtacacaggataagctggaagctctgtttcaggggcctccacagtttaaagagatcaaaatttcagtcaccccagatacaccagctcctgatgctataaatgaccttcttaggtcagtggattctcaagaagttagggattattgccaaaagaaaggatggattgtaatacacccatcaaatgagctactagtagaaaaacacatcagtagagcttttattactctacaagccattgccacctttgtatcaatagctggtgtagtttatgttatatacaaactttttgctggcattcagggtccatacacaggaatccccaatcctaaacctaaagtaccctctctcagaacagctaaagtgcaaggaccagggttcgattttgcacaagccataatgaagaaaaataccgtcattgcaaggactgaaaagggtgagttcaccatgctgggtgtatatgatagggtagcggtcatccccacacacgcatctgttggagaaaccatttacattaatgatgtagagactaaagttttagatgcgtgtgcacttagagacttgactgatacaaacttagagataaccatagtcagattagaccgtaatcaaaaatttagagatatcagacattttctgcccagatatgaggacgattacaatgacgctgtgcttagcgtacatacatcaaaattcccaaatatgtatatcccagttggacaagtcaccaattatggcttcttgaacctaggtggtacaccgacacaccgcattttaatgtataacttcccaacaagagctggccagtgtggtggtgtggtgacaactacaggcaaggtcataggaatacatgtaggtggaaatggagctcaaggatttgcagcaatgctactacactcttactttaccgatacacaaggtgagatagttagtagtgaaaagagtggggtgtgcattaatgcaccggcaaagactaaactccaacccagtgttttccatcaagtttttgaaggttcaaaggaaccagcagttctcaatccaaaagatcctaggcttaaaacagatttcgaggaggccattttctcaaagtacacaggtaacaaaattatgttaatggatgagtacatggaagaggcggtggatcattatgtggggtgtttagaaccattagacatcagtgtggatcccatacccctggaaagtgccatgtatggaatggatggccttgaggcattagacttaactaccagtgcaggattcccttacttactacaagggaagaagaaaagggatatatttaatagacatactagggacaccagtgaaatgacaaagatgttagagaaatatggagttgacctaccttttgtaacctttgtgaaagatgagcttagatcaagagaaaaagttgaaaaagggaagtcacgcctgattgaggccagttccttgaatgactcagttgctatgagagttgcctttggaaacctttacgccacatttcacaacaatccaggtacagcaactggtagtgcggttggttgtgatccagatatattttggtcaaaaatccctattttgttagatggagaaatctttgcttttgattatactggttatgatgctagtttgtcaccagtgtggtttgcctgtttaaagaaagttctaattaagttgggttacacacatcaaacgtcttttatagattatttgtgtcattcggtacatttatataaggac-aaaaaatacatagttaatggtggaatgccctctggttcttcaggcaccagcatattcaacactatgatcaacaatataatcataagaactttattaattagggtttacaaaggcatagacctggaccagttcaaaatgattgcctatggggatgatgttatcgctagctacccacataagattgatccaggtttgctggcagaagcaggtaaacagtatggattagtaatgacaccagcagacaaaggaaccagttttattgacacaaattgggaaaatgtaactttcttaaaaagatatttcagagcagatgatcaatacccctttctcatacatccagtaatgccaatgaaagagatacatgaatctattagatggactaaagatcccagaaacacacaggatcatgttaggtctttgtgctacctcgcatggcataatggagaggaggcttataatgaattttgcagaaaaatcagaagtgtgcctgtgggaagagcattgacactacctgcatactctagtcttagacggaaatggttagattcgttctagacaactctaattga-aacccaagttatagttactt----------------tcatttagaggtaaattttggcc-----------------------------------------------------------------------------------------------------------------------------------------
>KT835408.1_Enterovirus_D68_strain_EV68/Ontario/C818712/2014_partial_genome
-------------------------ccactccaagggcccacgtggcggctagtactctggtacttcggtacctttg-tacgcctg--ttttatctcccttcccaatgtaacttagaagttcttaaatcaatgctcaataggtgg-agcgcaaaccagcgctctcatgagcaagcactcctgtctccccggtgaggttgtataaactgttcccacggttgaaaacaacctatccgttatccactatagtacttcgagaaacctagtaccacctttggattgttgacgcgttgcgctcagcacactaaccc-gtgtgtagcttgggtcgatgagtctggacatacctcactggcgacagtggtccaggctgcgttggcggcctactcatggt-gaaaaccatgagacgctagacatgaacaaggtgtgaagagtctattgagctactatagagtcctccggcccctgaatgcggctaatcctaaccatggagcaagtgctcacaggccagtgagttgcttgtcgtaatgcgcaagtccgtggcggaaccgactactttgggtgtccgtgtttcac-tttttactttta----tgactgcttatggtgacaacttgatattgttaccatttagcttgtcaaatcaattgcaa---aagatcctaaa-------tcttatttatcaatttgcatcttgataactttaatttgaaaa------------------------ttt-----------------taacaatgggagctcaggttactagacaacaaactggcactcatgaaaatgccaacattgccacaaatggatctcatatcacatacaatcagataaacttttacaaggatagttatgcggcttcagctagcaagcaggatttttcgcaggacccatcaaaattcactgaaccagtagtggaaggtctaaaagcaggggcaccagttttgaaatctcctagtgctgaggcatgtggctacagtgatagagtattacagctcaaattaggaaattcagctattgtcacccaggaagcagcaaactactgctgtgcttatggtgaatggcccaattacttatcagatcatgaagcagtagccattgataaacctacacaaccagaaactgctacagatagattctacactttgaaatcagtcaaatgggagactggaagcacaggatggtggtggaaactacccgatgcactaaacaacataggcatgtttggacagaatgtacaacatcactacctatatagatctggtttcttgattcatgtgcagtgcaatgccacaaaattccatcaaggtgccttattagtggtagcaattccagaacatcagaggggagcgcacaacaccaacactagcccagggtttgatgatataatgaaaggtgaagaaggagggaccttcaatcatccatatgtccttgatgatggaacatcattggcttgtgcgacgatatttccacatcagtggataaatctgagaaccaacaattcagcaacaattgttcttccctggatgaatgctgctccaatggacttcccacttagacataatcagtggacgctagcaataataccagtggtgccatt------aggtacgcgtacaacgtcaagtatggtcccaataacagtttcaatcgctccaatgtgttgtgagtttaatggacttagacacgccattactcaaggtgtcccaacataccttttaccaggctcaggacaattcctaacaactgatgatcatagctctgcaccggctctcccgtgtttcaacccaactccagaaatgcacatcccagggcaggtccgtaacatgctagaagtggtccaagtggaatcaatgatggagattaacaacacagaaagtgcagttggcatggagcgtcttaaggttgatatatcagcattgacagatgtcgatcaattgttattcaacattccactggacatacagttggatgggccacttagaaacactttagtaggaaacatatctagatattacactcattggtctggatccctagaaatgacgtttatgttttgtggcagcttcatggcaacgggaaaattaatcctgtgctatactcctccaggtgggtcatgcccaacaaccagagagaccgccatgttaggtacacatattgtttgggattttggattacaatctagtgtaaccctgataataccttggattagtggatcccactacaggatgtttaacaatgatgctaagtcaactaatgccaacgttggctatgtcacttgttttatgcagactaatctaatagttcccagtgaatcctctgacacatgttccttgatagggttcatagcagcaaaagatgatttctccctcagactaatgagagacagccctgacattggacaactagaccatttacatgcagcagaggcagcctaccagattgagagcatcatcaaaacagcaactgacactgtgaaaagtgagattaacgctgaacttggtgtggtccctagcttaaatgcagttgaaacaggtgcaacttctaacactgaaccagaagaagccatacaaactcgcacagtgataaatcagcacggtgtgtccgagactttagtggagaattttctcagtagagcagctttggtatcaaagagaagttttgaatacaaggatcatacttcgtctgcagcacaagcagacaagaactttttcaaatggacaattaacaccagatcctttgtacagttaagaagaaagttagaattattcacataccttagatttgatgctgagatcactatactcacaactgtagcagtgaatggtagtagtaataatacatacgtgggtcttcctgacttgacacttcaagcaatgtttgtacccactggtgctcttaccccagaaaagcaggactcattccactggcagtcaggtagtaatgctagtgtattctttaaaatctctgaccccccagctagaatgaccataccttttatgtgcattaactcagcatactcagttttttatgatggctttgctggatttgagaaa------agtggtctgtatggaataaatccagctgacactattggtaacttatgtgttagaatagtgaatgaacaccaaccagttggtttcacagtgaccgttagggtttacatgaagcctaaacacataaaagcatgggcaccacgaccaccacgaaccctgccatacatgagtattgcaaatgcaaattacaaaggtaaagaaagagcaccaaatgcgctcagtgctataattggcaatagagacagtgtcaaaaccatgcctcataata------tagtgaatactggcccaggcttcggaggagtttttgtagggtctttcaaaataatcaactaccacttagccactgcagaagagagacagtcagctatctatgtggattggcaatcagacgtcttggttacccccattgctgctcacggaaggcaccaaatagcaagatgcaagtgcaatacaggagtttactattgtaggcacaaaaacagaagttacccaatttgctttgaaggcccagggattcaatggattgaacaaaatgaatattacccagcaaggtaccagaccaatgtacttttggcagttggtcctgcggaagcaggagattgcggtggtttactagtctgtccacatggggtaatcggtcttcttacagcaggagggggtggaattgtggctttcactgatatcagaaatttgctatggttagatactgatgctatggaacaaggcattactgattacattcaaaatcttggtaatgcctttggagcagggtttacagaaacaatctctaataaagccaaggaagtgcaagatatgctaattggagaaagctcactattagaaaaattgttaaaagctctaatcaaaatcatatcagcattagtaattgtaatcagaaattcggaagacctagtcacagtcacagctacactagcattattaggatgccatgattcaccatggagctacttgaaacagaaagtatgttcatacttaggtattccttatgtacctagacaaggtgaatcgtggcttaagaagttcacggaagcatgcaatgctcttagaggtctggattggctatcacaaaagatagataaattcatcaactggcttaaaaacaaaatattaccagaagctagggagaaatatgaatttgtacagaggctcaaacagttaccggtgatagaaagccaagttagtacaattgagcatagctgcccaacaacagaacaacagcaggccttattcaacaacgtccagtactattcacactattgtagaaagtacgcaccactttacgcagtggaagcaaagagggtagtagctcttgaaaagaaaataaacaactacatccagttcaagtccaaatctcgcattgaaccggtttgtttaataatacatggctctccaggaactggcaagtcagtggcttcaaatttaattgccagggccatcacagaaaaattgggaggagacatttattccttgcctccagaccctaaatattttgatggatacaaacagcaaacagtggtcctcatggatgatttaatgcaaaatccagatgggaatgacatatctatgttctgccaaatggtctctactgtggatttcatacccccaatggctagtttggaggaaaaaggaactctgtacactagtccatttttaatagctactaccaatgctggctcaatacatgcaccaactgtatcagactcaaaggctttgtcacgcagatttaaatttgacgtggacattgaagtcacagattcatacaaggactcaaataaattggacatgtcaagggcagtcgagatgtgcaaatcagacggctgtgcccccaccaattacaaaagatgctgcccattgatctgtggaaaggctattcaattcagagatcgcagaactaatgcaagatccactattgatatgctagtaactgatattataaaggagtatagaaccagaaacagtacacaggataagctggaagctctgtttcaggggcctccacagtttaaagagatcaaaatttcagtcaccccagatacaccagctcctgatgctataaatgaccttctcaggtcagtggattctcaagaagttagggattattgccaaaagaaaggatggattgtaatacacccatcaaatgaactactagtagaaaaacacatcagtagagcttttattacactacaagccattgccacctttgtgtcaatagctggtgtagtttatgttatatacaaactttttgctggcattcagggtccatacacgggaattcccaatcctaaacctaaagtaccctctctcagaacggctaaagtgcaaggaccagggttcgattttgcacaagccataatgaagaaaaataccgtcattgcaaggactgaaaagggtgagttcaccatgctgggtgtatatgataaggtagcggtcatccccacacacgcatctgttggagataccatttacattaatgatgtggagactagagttttggatgcgtgtgcacttagagacttgactgatacaaacttagagataaccatagtcaaattagaccgtaatcaaaaatttagagatatcagacattttctgcccagatatgaggatgattacaatgacgctgtgcttagcgtacatacatcaaaattcccaaatatgtatatcccagttggacaagtcaccaattatggcttcttgaacctaggtggtacaccgacgcaccgcattttaatgtataacttcccaacaagagctggccagtgtggtggtgtggtgacaactacaggtaaggtgataggaatacatgtaggtggaaatggagctcaaggatttgcagcaatgctactacactcttactttaccgatacacaaggtgagatagttagtagcgaaaagagtggggtgtgcattaacgcaccggcaaagactaaactccaacccagtgttttccatcaagtttttgaaggttcaaaggaaccagcagttctcaatccaaaagatcctaggcttaaaacagatttcgaggaggccattttctcaaaatatacaggtaacaaaattatgttgatggatgaatacatggaagaggcagtggatcattatgtggggtgtttagaaccattagatatcagtgtggatcccatacccctagaaagtgccatgtatggaatggatggccttgaggcattagacttaactaccagtgcaggattcccttacttactacaagggaagaagaaaagggacatatttaatagacatactagagacaccagtgaaatgacaaagatgttagagaaatatggagttgacttaccttttgtaacctttgtaaaagatgagcttagatcaagagaaaaagttgaaaaagggaaatcacgcctgattgaggccagttccttgaatgactcagttgctatgagggttgcctttggaaacctttacgccacatttcacaacaatccaggtacagcaactggtagtgcagttggttgtgatccagatatattttggtcaaaaatccctattttgttagatggagaaatctttgcttttgactacactggttatgatgctagtttgtcaccagtgtggtttgcctgtttgaagaaagttctaattaagttaggttacacgcatcaaacatcttttatagattatttgtgtcattcggtacatttatataaggac-aaaaaatacatagttaatggtggaatgccctctggttcttcaggcaccagcatattcaacactatgatcaacaatataatcataagaactttattaattagggtttacaaaggcatagacctggaccagttcaaaatgattgcctatggggatgatgttattgctagctacccacataagattgatccaggtttgctggcagaagcaggtaaacagtatggattagtaatgacaccagcagacaaaggaaccagttttgtcgacacaaattgggaaaatgtaactttcttaaaaagatatttcagagcagatgatcaatacccctttctcatacatccagtgatgccaatgaaagagatacatgaatctattagatggactaaagatcccagaaacacacaggatcatgttaggtctttgtgctacctcgcatggcataatggagaggaggcttataatgaattttgtagaaaaatcagaagtgtgcctgtgggaagggcattgacactacctgcatactctagtcttagacggaaatggttagattcgttctagataactctaattga-aacccaagttatagttactt----------------tcatttagaggtaaat------------------------------------------------------------------------------------------------------------------------------------------------
>KT995538.1_Enterovirus_D68_strain_USA/PA/2014-19177_complete_genome
-----------------------tcccactccaagggcccacgtggcggctagtactctggtacttcggtacctttg-tacgcctg--ttttatctcccttcccaatgtaacttagaagttcttaaatcaatgctcaataggtgg-ggcgcaaaccagcgctctcatgagcaagcactcctgtctccccggtgaggttgtataaactgttcccacggttgaaaacaacctatccgttatccgctatagtacttcgagaaacctagtaccacctttggattgttgacgcgttgcgctcagcacactaaccc-gtgtgtagcttgggtcgatgagtctggacatacctcactggcgacagtggtccaggctgcgttggcggcctactcatggt-gaaaaccatgagacgctaaacatgaacaaggtgtgaagagtctattgagctactatagagtcctccggcccctgaatgcggctaatcctaaccatggagcaagtgctcacaggccagtgagttgcttgtcgtaatgcgcaagtccgtggcggaaccgactactttgggtgtccgtgtttcac-tttttactttta----tgactgcttatggtgacaatttgatattgttaccatttagcttgtcaaatcaattgcaa---aagatcctaaa-------ccttatttatcaatttgcatcttgataactttaatttgaaaa------------------------ttt-----------------taacaatgggagctcaggttactagacaacaaactggcactcatgaaaatgccaacattgccacaaatggatctcatatcacatacaatcagataaacttttacaaggatagttatgcggcttcagccagcaagcaggatttttcacaggacccatcaaaattcactgaaccagtagtggaaggtctaaaagcaggggcgccagttttgaagtctcctagcgctgaggcatgtggctacagtgatagagtattacagctcaaattaggaaattcagctatcgtcacccaggaagcagcaaactactgctgtgcttatggtgaatggcccaattacttaccagatcatgaagcagtagccattgataaacctacacaaccagaaactgctacagatagattctacactttgaaatcagtcaaatgggagactggaagcacaggatggtggtggaaactacccgatgcactaaacaacataggcatgtttggacagaatgtacagcatcactacctatatagatctggtttcttgattcatgtgcagtgcaatgccacaaaattccatcaaggtgccttattagtggtagcaattccagaacatcagaggggagcgcacaacaccaacactagcccagggtttgatgatataatgaaaggtgaagaaggagggaccttcaatcatccatatgtccttgatgatggaacatcattggcttgcgcgacgatatttccacatcagtggataaatctgagaaccaacaattcagcaacaattgttcttccctggatgaatgctgctccaatggatttcccacttagacataatcagtggacgctagcaataataccagtggtgccatt------aggtacgcgtacaacgtcaagtatggtcccaataacagtttcaatcgctccaatgtgttgtgagtttaatggacttagacacgccattactcaaggtgtcccaacataccttttaccaggctcgggacaattcctaacaactgatgatcatagctctgcaccagctctcccgtgtttcaacccaactccagaaatgcacatcccagggcaggtccgtaacatgctagaagtggtccaagtggaatcaatgatggagattaacaacacagaaagtgcagttggcatggagcgtcttaaggttgatatatcagcattgacagatgtcgatcaattgttgttcaacattccactggacatacagttggatgggccacttagaaacactttagtaggaaacatatctagatattacactcattggtctggatccctagaaatgacgtttatgttttgtggcagcttcatggcaacgggtaaattaatcctgtgctatactcctccaggtgggtcatgcccaacaaccagagagaccgccatgttaggtacacatattgtttgggattttggattacaatctagtgtaactctgataataccttggattagtggatcccactacaggatgtttaacaatgatgctaagtcaactaatgccaacgttggctatgtcacttgttttatgcagactaatctgatagttcccagtgaatcctctgacacatgttccttgatagggtttatagcagcaaaagatgatttctccctcagactaatgagagacagccctgacattggacaactagaccatttacatgcagcagaggcagcctaccagatcgagagcatcatcaaaacagcaactgacactgtgaaaagtgagattaacgctgaacttggtgtggtccctagcttaaatgcagttgaaacaggtgcaacttctaacactgaaccagaagaagccatacaaactcgcacagtgataaatcagcacggtgtgtccgagactttagtggagaattttctcagtagagcagctttggtatcaaagagaagttttgaatacaaagatcatacttcgtctgcagcacaagcagacaagaactttttcaaatggacaattaacaccagatcctttgtacagttaagaagaaagttagaattattcacataccttagatttgatgctgagatcactatactcacaactgtagcagtgaatggtagtagtaataatacatacgtgggtcttcctgacttgacacttcaagcaatgtttgtgcccactggtgctcttaccccagaaaagcaggactcattccactggcagtcaggtagtaatgctagtgtattctttaaaatctctgaccccccagccagaatgaccataccttttatgtgcattaactcagcatactcagttttttatgatggctttgccggatttgagaaa------agtggtttgtatggaataaatccagctgacactattggtaacttatgtgttagaatagtgaatgaacaccaaccagttggtttcacagtgaccgttagggtttacatgaagcctaaacacataaaagcatgggcaccacgaccaccacgaaccctgccatatatgagtattgcaaatgcgaattacaaaggtaaagaaagagcaccaaatgcgctcagtgctataattggcaatagagacagtgtcaaaactatgcctcataata------tagtgaacactggtccaggcttcggaggagtttttgtagggtctttcaaaataatcaactatcacttagccactgcagaagagagacagtcagctatctatgtggattggcaatcagatgtcttggttacccccattgctgctcatggaaggcaccaaatagcaagatgcaagtgcaatacaggggtttactattgtaggcacaaaaacagaagttacccaatttgctttgaaggcccagggattcaatggattgaacaaaatgaatattacccagcaaggtaccagaccaatgtacttttggcagttggtcctgcggaagcaggagattgcggtggtttactagtctgtccacatggggtaattggtcttcttacagcaggagggggtggaattgtggctttcactgatatcagaaatttgctatggttagatactgatgctatggaacaaggcattactgattacattcaaaatcttggtaatgcctttggagcagggtttacagaaacaatctctaataaagccaaggaagtgcaagatatgctaattggagagagttcactattagaaaaattgttaaaagctctaatcaaaatcatatcagcattagtaattgtaattagaaattcggaagatctagtcacagtcacagctacactagcattattgggatgccatgattcaccatggagctacttgaaacagaaagtatgttcatacttaggtattccttatgtacctagacagggtgaatcgtggcttaagaagttcacagaagcatgcaatgctcttagaggtctggattggctatcacaaaagatagataaattcatcaactggcttaaaaccaaaatattaccagaagctagggagaaatatgaatttgtgcagaggctcaaacagttaccggtgatagaaagccaagttagtacaatcgagcatagctgcccaacaacagaacaacagcaggccttattcaacaacgtccagtactattcacactattgtagaaagtacgcaccactttacgcagtggaagcaaagagggtaatggctcttgaaaagaaaataaacaattacatccagttcaagtccaaatctcgcattgaaccggtttgtttaataatacatggctctccaggaactggcaagtcagtggcttcaaatttaattgccagggctatcacagaaaaattgggaggagacatttattccttgcctccagaccctaaatattttgatggatacaaacagcaaacagtggtccttatggatgatttaatgcaaaatccagatgggaatgacatatctatgttctgccaaatggtctctactgtggatttcatacccccaatggctagtttggaggaaaaaggaactctgtacactagtccatttttaatagctactaccaatgctggctcaatacatgcaccaactgtatcagactcaaaggctttgtcacgcagatttaaatttgacgtggacattgaagtcacagattcatacaaggactcaaataaattggacatgtcaagggcagtcgagatgtgcaaaccagacggctgcgcccccaccaattacaaaagatgctgcccgttgatctgtggaaaagctattcaattcagagatcgcagaactaatgcaagatccactattgatatgctagtaactgatattataaaggagtatagaaccagaaacagtacacaggataagctggaagctctgtttcagggacctccacagttcaaagagatcaaaatttcagtcaccccagatacaccagctcctgatgctataaatgaccttctcaggtcagtggattctcaagaagttagggattattgccaaaagaaaggatggattgtaatacacccatcaaatgaactactagtagaaaaacacatcagtagagctttcattactctacaagccattgccacctttgtatcaatagctggtgtagtttatgttatatacaaactttttgctggcattcagggtccatacacaggaatccccaaccctaaacctaaagtaccctctctcagaacagctaaagtgcaaggaccagggttcgattttgcacaagccataatgaagaaaaataccgtcattgcaaggactgaaaagggtgagttcaccatgctgggtgtatatgatagggtagcggtcatccccacacacgcatctgttggagataccatttacattaatgatgtagagactagagttttagatgcgtgtgcacttagagacttgactgatacaaacttagagataaccatagtcaaattagaccgtaatcaaaaatttagagatatcagacattttctgcccagatatgaggatgattacaatgacgctgtgcttagcgtacatacatcaaaattcccaaatatgtatatcccagttggacaagtcaccaattatggcttcttgaacctaggtggtacaccgacgcaccgcattttaatgtataacttcccaacaagagctggccagtgtggtggtgtggtgacaactacaggtaaggtgataggaatacatgtaggtggaaatggagctcaagggtttgcagcaatgctactacactcttactttaccgatacacaaggtgagatagttagtagtgaaaagagtggggtgtgcattaacgcaccggcaaagactaaactccaacccagtgttttccatcaagtttttgaaggttcaaaggaaccagcagttctcaatccaaaagatcctaggcttaaaacagatttcgaagaggccattttctcaaaatatacaggcaacaaaattatgttaatggatgaatacatggaagaggcagtggatcattatgtgggttgtttagaaccactagatatcagtgtggatcccatacccctggaaagtgccatgtatggaatggatggccttgaggcattagacttaactaccagtgcagggttcccttacttactacaagggaagaagaaaagggacatatttaatagacatactagagacaccagtgaaatgacaaagatgttagagaaatatggggttgacctaccttttgtaacctttgtaaaagatgagcttagatcaagagaaaaagttgaaaaagggaaatcacgcctgattgaagccagttccttgaatgactcagttgctatgagggttgcctttggaaacctttacgccacatttcacaacaatccaggtacagcaactggtagtgcagttggttgtgatccagatatattttggtcaaaaatccctattttgttagatggagaaatctttgcttttgactacactggttatgatgctagtttgtcaccagtgtggtttgcctgtttaaagaaagttctaattaaattaggttacacgcatcaaacatcttttatagattatttgtgtcattcggtacatttatataaggac-aaaaaatacatagttaatggtggaatgccctctggttcttcaggcaccagcatattcaacactatgatcaacaatataatcataagaactttattaattagggtttacaaaggcatagacctggaccagttcaaaatgattgcctatggggatgatgttattgctagctacccacataagattgatccaggtttgctggcagaagcaggtaaacagtatggattagtaatgacaccagcagacaaaggaaccagttttgttgacacaaattgggaaaatgtaacttttttaaaaagatatttcagagcagatgatcaatacccctttctcatacatccagtgatgccaatgaaagagatacatgaatctattagatggactaaagatcccagaaacacacaggatcatgttaggtctttgtgctacctcgcatggcataatggagaggaggcttataatgaattttgtagaaaaatcagaagtgtgcctgtgggaagggcattgacactacctgcatactctagtcttagacgaaaatggttagattcgttctagacaactctaattga-aacccaagttatagttactt----------------tcatttagaggtaa--------------------------------------------------------------------------------------------------------------------------------------------------
>KT995544.1_Enterovirus_D68_strain_USA/VA/2014-19181_complete_genome
-----------------------tcccactccaagggcccacgtggcggctagtactctggtacttcggtacccttg-tacgcctg--ttttatctcccttcccaatgtaacttagaagttcttaaatcaatgctcaataggtgg-ggcgcaaaccagcgctctcatgagcaagcactcctgtctccccggtgaggttgtataaactgtccccacggttgaaaacaacctatccgttatccgctatagtacttcgagaaacctagtaccacctttggattgttgacgcgttgcgctcagcacactaaccc-gtgtgtagcttgggtcgatgagtctggacatacctcactggcgacagtggtccaggctgcgttggcggcctactcatggt-gaaaaccatgagacgctagacatgaacaaggtgtgaagagtctattgagctactatagagtcctccggcccctgaatgcggctaatcctaaccatggagcaagtgctcacaggccagtgagttgcttgtcgtaatgcgcaagtccgtggcggaaccgactactttgggtgtccgtgtttcac-tttttactttta----tgactgcttatggtgacaatttgatattgttaccatttagcttgtcaaatcaattgcta---aagatcctaaa-------tcttatttatcaatttgcatcctgataactttaatttgaaaa------------------------ttt-----------------caacaatgggagctcaggttactagacaacaaactggcactcatgaaaatgccaacattgccacgaatggatctcatatcacatacaatcagataaacttttacaaggatagttatgcggcttcagccagcaagcaggatttttcacaggacccatcaaaattcactgaaccagtagtggaaggtctaaaagcaggggcgccagttttgaaatctcctagcgctgaggcatgtggctacagtgatagagtattacagctcaaattaggaaattcagctatcgtcacccaggaagcagcaaactactgctgtgcttatggtgaatggcccaattacttaccagatcatgaagcagtagccattgataaacctacacaaccagaaactgctacagatagattctacactttgaaatcagtcaaatgggagactggaagcacaggatggtggtggaaactacccgatgcactaaacaacataggcatgtttggacagaatgtacagcatcactacctatatagatctggtttcttgattcatgtgcagtgcaatgccacaaaattccatcaaggtgccttattggtggtagcaattccagaacatcagaggggagcacacaacaccaacactagcccagggtttgatgatgtaatgaaaggtgaagaaggagggaccttcaatcatccatatgtccttgatgatggaacatcattggcttgtgcgacaatatttccacatcagtggataaatctgagaaccaacaattcagcaacaattgttcttccctggatgaatgctgctccaatggatttcccacttagacataatcagtggacgctagcaataataccagtggtgccatt------aggtacgcgtacaacgtcaagtatggtcccaataacagtttcaatcgctccaatgtgttgtgagtttaatggacttagacacgccattactcaaggtgtcccaacataccttttaccaggctcgggacaattcctaacaactgatgatcatagctctgcaccggctctcccgtgtttcaacccaactccagaaatgcacatcccagggcaggtccgtaacatgctagaagtggtccaagtggaatcaatgatggagattaacaacacagaaagtgcagttggcatggagcgtcttaaggttgatatatcagcattgacagatgtcgatcaattgttattcaacattccactggacatacagttggatgggccacttagaaacactttagtaggaaacatatctagatattatactcattggtctggatccctagaaatgacatttatgttttgtggcagtttcatggcaacgggaaaattaatcctgtgctatactcctccaggtgggtcatgcccaacaaccagagagaccgccatgttaggtacacatattgtttgggattttggattacaatctagtgtaaccctgataataccttggattagtggatcccactacaggatgtttaacaatgatgctaagtcaactaatgccaacgttggctatgtcacttgttttatgcagactaatctgatagttcccagtgaatcctctgacacatgttccttgatagggttcatagcagcaaaagatgatttctccctcagactgatgagagacagccctgacattggacaactagaccatttacatgcagcagaggcagcctaccagatcgagagcatcattaaaacagcaactgacactgtgaaaagtgagattaacgctgaacttggtgtggtccctagcttaaatgcagttgaaacaggtgcaacttctaacactgaaccagaagaagccatacaaactcgcacagtgataaatcagcacggtgtgtctgagactttagtggagaattttctcagtagagcagctttggtatcaaagagaagttttgagtacaaagatcatacttcgtctgcagcacaagcagacaagaactttttcaaatggacaatcaacaccagatcctttgtacagttaagaagaaagttagaattattcacataccttagatttgatgctgagatcactatactcacaactgtagcagtgaatggtagtagtaataatacatacgtgggtcttcccgacttgacacttcaagcaatgtttgtgcccactggtgctcttaccccagaaaagcaggactcattccactggcagtcaggtagtaatgctagtgtattctttaaaatctctgaccccccagccagaatgaccataccttttatgtgcattaactcagcatactcagtcttttatgatggctttgccggatttgagaaa------agtggtctgtatggaataaatccagctgacactattggtaacttatgtgttagaatagtgaatgaacaccaaccagttggtttcacagtgactgttagggtttacatgaagcctaaacacataaaagcatgggcaccacgaccaccacgaaccctgccatatatgagtattgcaaatgcaaattacaaaggtaaagaaagagcaccaaatgcgctcagtgctataattggcaatagagacagtgtcaaaaccatgcctcataata------tagtgaacactggtccaggcttcggaggagtttttgtagggtctttcaaaataatcaactatcacttagccactgcagaagagagacagtcagctatctatgtggattggcaatcagacgtcttggttacccccattgctgctcatggaaggcaccaaatagcaagatgcaagtgcaatacaggggtttactattgtaggcacaaaaacagaagttacccaatttgctttgaaggcccagggattcaatggattgaacaaaatgaatattacccagcaaggtaccagaccaatgtacttttggcagttggtcctgcggaagcaggagattgcggtggtttattagtctgtccacatggggtaatcggtcttcttacagcaggagggggcggaattgtggctttcactgatatcagaaatttgctatggttagatactgatgctatggaacaaggcattactgattacattcaaaatcttggtaatgcctttggagcagggtttacagaaacaatctctaataaagccaaggaagtgcaagatatgctaattggagagagttcactactagaaaaattgttaaaagctctaatcaaaatcatatcagcattagtaattgtaatcagaaattcggaagacctagtcacagtcacagctacactagcattgttaggatgccatgattcaccatggagctacttgaaacagaaagtgtgttcatacttaggtattccttatgtacctagacagggtgaatcgtggcttaagaagttcacagaagcatgcaatgctcttagaggtctggattggctatcacaaaagatagataaattcatcaactggcttaaaaccaaaatattaccagaagctagggagaaatatgaatttgtgcagaggctcaaacagttaccggtgatagaaagccaagttagtacaattgagcatagctgtccaacaacagaacaacagcaggccttattcaacaacgtccagtactattcacactattgtagaaagtacgcaccactttacgcagtggaagcaaagagggtagtggcccttgaaaagaaaatcaacaactacatccagttcaagtccaaatctcgcattgaaccggtttgtttaataatacatggctctccaggaactggcaagtcagtggcttcaaatttaattgccagggctatcacagaaaaattgggaggagacatttattccttgcctccagaccctaaatattttgatggatacaaacagcaaacagtggtcctcatggatgatttaatgcaaaacccagatgggaatgacatatctatgttctgccaaatggtctctactgtggatttcatacccccaatggctagtttggaggaaaaaggaactctgtacactagtccatttttaatagctactaccaatgctggctcaatacatgcaccaactgtatcagactcaaaggctttgtcacgcagatttaaatttgacgtggacattgaagtcacagattcatacaaggactcaaataaattggacatgtcaagggcagtcgagatgtgtaaatcagacggctgtgcccctaccaattacaaaagatgctgcccattgatctgtggaaaggctattcaattcagagatcgcagaactaatgcaagatccactattgatatgctagtaactgatattataaaggagtatagaaccagaaacagtacacaggataagctggaagctctgtttcaggggcctccacagtttaaagagatcaaaatttcagtcaccccagatacaccagctcctgatgctataaatgaccttctcaggtcagtggattctcaagaagttagggattattgccaaaagaaaggatggattgtaatacacccatcaaatgaactactagtagaaaaacacatcagtagagcttttattactctacaagccattgccacctttgtatcaatagctggtgtagtttatgttatatacaaactttttgctggcattcagggcccatacacaggaatccccaatcctaaacctaaagtaccctctctcagaacagctaaagtgcaaggaccagggttcgattttgcacaagccataatgaagaaaaataccgtcattgcaaggactgaaaagggtgagttcaccatgctgggtgtatatgatagggtagcggtcatccccacacacgcatctgttggagataccatttacattaatgatgtagagactaaagttttagatgcgtgtgcacttagagacttgactgatacaaacttagagataaccatagtcaaattagaccgtaatcaaaaatttagagatatcagacattttctgcctagatatgaggatgattacaatgacgctgtgcttagcgtacatacatcaaaattcccaaatatgtatatcccagttggacaagtcaccaattatggcttcttgaacctaggtggtacaccgacgcaccgcattttaatgtataacttcccaacaagagctggccagtgtggtggtgtggtgacaactacaggtaaagtgataggaatacatgtaggtggaaatggagctcaaggatttgcagcaatgctactacactcttactttactgatacacaaggtgagatagttagtagtgaaaagagtggggtgtgcattaacgcaccggcaaagactaaactccaacccagtgttttccatcaagtttttgaaggttcaaaggaaccagcagttctcaatccaaaagatcctaggcttaaaacagatttcgaggaggccattttctcaaaatatacaggtaacaaaattatgttaatggatgaatacatggaagaggcagtagatcattatgtggggtgtttagaaccattagatatcagtgtagatcccatacccctggaaagtgccatgtatggaatggatggccttgaggcattagacttaactaccagtgcaggattcccttacttactacaagggaagaagaaaagggacatatttaatagacatactagagacaccagtgaaatgacaaagatgttagagaaatatggggttgacctaccttttgtaacctttgtaaaagatgagcttagatcaagagaaaaagttgaaaaagggaaatcacgcctgattgaagccagttccttgaatgactcagttgctatgagggttgcctttggaaacctttacgccacatttcacaacaatccaggtacagcaactggtagtgcagttggttgtgatccagatatattttggtcaaaaatccctattttgttagatggagaaatctttgcttttgactacactggttatgatgctagtttgtcaccagtgtggtttgcctgtttaaagaaagttctaattaagttaggttacacgcatcaaacatcttttatagattacttgtgtcattcggtacatttatataaggac-aaaaaatacatagttaatggtggaatgccctctggttcttcgggcaccagcatattcaacactatgatcaacaatataatcataagaactttattaattagggtttacaaaggcatagacctggaccagttcaaaatgattgcctatggggatgatgttattgctagctacccgcataagattgatccaggtttgctggcagaagcaggtaaacagtatggattagtaatgacaccagcagacaaaggaaccagttttgtcgacacaaattgggaaaatgtaactttcttaaaaagatatttcagagcagatgatcaatacccctttctcatacatccagtgatgccaatgaaagagatacatgaatctattagatggactaaagatcccagaaacacacaggatcatgttaggtctttgtgctacctcgcatggcataatggagaggaggcttataatgaattttgtagaaaaatcagaagtgtgcctgtgggaagggcattgacactacctgcatactctagtcttagacggaaatggttagattcgttctagacaactctaattga-aacccaagttatagttactt----------------tcatttagaggtaa--------------------------------------------------------------------------------------------------------------------------------------------------
>KT995555.1_Enterovirus_D68_strain_USA/ID/2014-19068_complete_genome
-----------------------tcccactccaagggcccacgtggcggctagtactctggtacttcggtacctttg-tacgcctg--ttttatctcccttcccaatgtaacttagaagctcttaaatcaaggctcaataggtgg-agtgcaaaccagcactcttatgagcaagtactcctgtttccccggtgcggttatataaactgttcccacggttgaaaataacctatccgttatccgctatagtacttcgagaaacctagtatcacctttggattgttgacgcgttgcgctcagcacactaaccc-gtgtgtagcttgggtcgatgagtctggacataccccactggcgacagtggtccaggctgcgttggcggcctactcatggt-gaaaaccatgagacgctagacatgaacaaggtgtgaagagtctattgagctactatagagtcctccggcccctgaatgcggctaatcctaaccatggagcaagtgctcacagaccagtgagttgcttgtcgtaatgcgcaagtccgtggcggaaccgactactttgggtgtccgtgtttcac-tttttaccctta----tgactgcttatggtgacaatttgatattgttaccatttagcttgtcaaatcaattgcga---aagatcctaaa-------tcttatttatcaacttgcattttgataactctaatttgaaga-------------------------tt-----------------tgataatgggagctcaggttactagacaacaaactggcactcatgaaaacgccaacattgctacaaatggatctcacattacatacaatcagataaacttttacaaagatagttatgcggcttcagctagcaagcaggatttctcacaggacccatcaaaattcactgaaccagtagtggaaggcttgaaagcaggggtgccagttttgaaatctcctagtgctgaggcgtgtggctacagtgatagagtgttacagcttaaattaggtaactcagctattgtcacccaggaagcagcaaattactgctgcgcttatggtgaatggcccaactacttgccagatcatgaagcagtagccattgataaacctacacaaccagaaactgctacagatagattttatactttaagatcagtcaaatgggaggctggaagcacaggatggtggtggaaactacccgatgcactaaataatataggcatgtttggacagaatgtacagcatcactacctatacagatctggtttcttgattcatgtgcagtgtaatgccacaaaattccatcaaggcgccttattagtagtagcaattccagaacatcagaggggagcacataacaccaacactagcccagggtttgatgatatcatgaaaggtgaagaaggagggacttttaatcatccatatgtccttgatgatggaacatcattggcttgtgcgacgatatttccacatcaatggataaatctgaggaccaacaattcagctacaattgttcttccctggatgaacgctgctccaatggacttcccacttagacataatcagtggacgttagcaataataccagtggtgccatt------aggtacgcgtacaatgtcaagcatggttccaataacagtttcaattgctccaatgtgttgtgagttcaatggactcagacacgccattactcaaggtgtcccaacataccttttaccaggctcggggcaattcctaacaactgacgaccatagctctgcaccagttctcccatgtttcaacccaactccagagatgcacataccagggcaggtccgcaacatgctagaagtgatccaagtggaatcaatgatggagattaacaacacagaaagtgcagttggcatggagcgtcttaaggttgacatatcagcattgacagacgtcgatcaattgttgttcaacattccactggacatacagttggatgggccacttagaaacactttagtaggaaacatatctagatattacactcattggtccggatccctagaaatgacgtttatgttttgtggcagcttcatggcaactggaaaattaattctgtgttatactcctccaggtgggtcatgcccgacaaccagagagaccgctatgttaggtacacatattgtttgggattttggactacaatctagtgtaaccctgataataccttggattagtggatcccactacaggatgttcaacaatgatgctaagtcaactaatgccaatgttggctatgtcacttgttttatgcagaccaatctgatagtccccagtgaatcttctgacacatgttccttgatagggttcatagcagcaaaagatgatttctccctcagattaatgagagacagccctgacattggacaaatagaccacttacatgcagcagaggcagcctatcagattgagagcatcatcaaaacagcaactgacactgtaaaaagtgagattaacgccgaacttggtgtggtccctagcttaaatgcagttgaaacaggagcaacctctaacactgaaccagaagaagccatacaaactcgcacagtgataaatcagcacggtgtatccgagaccttagtggagaattttctcagtagagcagctttagtatcaaagagaagtttcgaatacaaagatcatacttcgtctgcggcacaaacagacaagaactttttcaaatggacgatcaataccaggtcctttgtacagttaagaagaaagttagaattattcacataccttagatttgatgctgagataactatactcacaactgtagcagtaaatagtagtagtaacaacacatacgtgggtcttcctgacttaacacttcaagcaatgtttgtacccactggtgctcttaccccagaaaagcaagattcattccattggcaatcaggcagtaatgctagtgtattctttaaaatctctgatcccccagccagaatgaccataccttttatgtgcattaactcagcatactcagttttttatgatggctttgccggatttgagaaa------agtggtctgtatggaataaatccagctgacactattggtaacttgtgtgtcagaatagtgaatgaacaccaaccagttggctttacagtaaccgttagggtttacatgaagcctaaacacataaaagcatgggcaccacgaccaccacgaaccctcccatacatgagcattgcaaatgcaaattataaaggtaaagagagagcaccaaatgcgcttaatgctataattggtaatagagacagtgtcaaaaccatgcctcacaaca------tagtgaccactggcccaggctttggaggagtttttgtagggtctttcaaaataattaactatcacttagctactacagaagagaaacagtcagctatctatgtggattggcaatcagacatcttagttacccccattgctgctcatggaaggcaccaaatagcaagatgcaaatgtaatacaggggtttactattgtagacacaaggacagaagttacccaatttgctttgaaggcccagggattcaatggatcgagcaaagtgagtattatccagcaaggtatcagaccaacgtacttctggcagttggccctgcggaagcaggagattgcggtggtttattggtctgtccacatggggtaatcggtcttcttacagcaggagggggtggaattgtagctttcactgatatcagaaatttactatggttagatactgatgttatggaacaaggcattactgactatattcaaaatcttggtaatgcctttggagcagggttcacagaaacaatttctaataaagccaaggaagtgcaagatatgctaattggagaaagttcactattagagaaattgttaaaagctctaatcaaaatcatatcagcattagtaattgtaatcagaaactcggaagacttggttacagtcacagccacactagcattgctgggatgccatgattcaccatggagctacttaaaacagaaggtgtgttcatatttaggtattccttatgtacctagacagagtgaatcgtggcttaagaaatttacagaagcatgtaatgctctcagaggtctagattggctatcacaaaagatagataaatttatcaactggcttaaaaacaaaatattaccagaagctagggagaaatatgaatttgtgcaaagactcaaacagttgccggtgatagaaaatcaagttaacacaattgaacatagttgcccaacaacagaacaacagcaggccctattcaataacgtccagtactattcacactactgtagaaaatatgcaccactctacgcagtagaggcaaagagggtagcagctattgaaaagaaaataaacaactacatccagttcaagtccaaatctcgcattgaaccggtttgtttgataatacatggttctccagggactggcaagtcagtggcctcaaatttaattgccagggctatcacagagaaattgggaggggatatttattccttgcctccagatcctaaatactttgatgggtacaaacagcaaacggtggtcctcatggatgatttaatgcaaaatccagatggaaatgacatatctatgttctgccaaatggtttctactgtggacttcatacctccaatggctagtttggaggaaaaaggaactctgtacaccagtccatttttaatagctaccactaatgctggctcaatacatgcaccaactgtatcagactcaaaggctttgtcacgcagattcaaatttgatgtggacattgaagtcacagactcatacaaagactcaaacaagttggacatgtcaagagcagtcgagatgtgtaaaccagacgactgtgcccccaccaattataaaagatgctgcccgttgatctgtggaaaagctattcaattcagagatcgtagaactaatgcaagatccaccattgatatgctagtaactgatatcatcaaggaatatagaaccagaaacagtacacaagacaagttggaggctctatttcagggacctccacagtttaaggagatcaaaatttcagtcaccccagatacaccagctcctgatgccataaatgaccttcttaggtcagtggattctcaagaagttagggattattgccaaaagaaaggatggattgtaatacatccatcaaatgaactacttgtggaaaaacacatcagtagagcttttatcactctacaagccgttgccaccttcgtatcaatagctggtgtagtttatgttatatataaactttttgctggcattcaaggtccatacacaggaatccccaaccccaaacccaaagtaccctctcttagaacagctaaagtgcaaggaccaggatttgattttgcacaagccataatgaagaaaaacaccgttattgcaaggactgaaaagggtgagttcaccatgctaggtgtatatgatagggtagcggttatccccacacacgcatctgttggggaaaccatttacattaatgatgtagagactaaagttttagatgcatgtgcacttagagacttaactgatacaaacttagagattaccatagtcaaattagaccgtaatcaaaagtttagagacatcagacattttctgcccagatacgaggatgattataatgacgctgtgcttagcgtacacacatcaaaattcccaaatatgtatatcccagttggacaagtcaccaattatggtttcttaaacctaggtggtacaccaacacaccgcattttaatgtataacttcccaacaagagctggccagtgtggtggtgtggtgacaactacaggtaaggtgataggaatacatgtaggtggaaatggagcccaaggatttgcagcaatgctgttacactcttactttaccgatacacaaggtgagatagttagtagtgagaagagtggggtgtgcattaacgcaccggcaaagactaaactccaacctagtgttttccatcaagtttttgaaggttcaaaggaaccagcagttctcaatccaaaagatcctaggcttaaaacagatttcgaggaagccattttctcgaaatatacaggcaacaaaattatgttaatggatgagtacatggaagaggcagtagatcattatgtggggtgtttagaaccattagatattagtgtggatcccatacccctcgaaagtgccatgtatgggatggatggccttgaagcattagacctaactaccagtgcaggattcccctacttactacaagggaagaagaaaagggacatatttaacagacataccagagacaccactgagatgacaaagatgctagagaaatatggagttgacttaccttttgtaacctttgtaaaagatgagctcagatcaagagaaaaagttgaaaaaggaaaatcacgcctaattgaggctagttccttgaatgactcagttgctatgagggtcgcctttggaaacctttacgccacttttcatagcaacccaggtacagcaactggtagtgcagttggttgtgatccagatatattttggtcaaaaatccctattttattagatggagaaatctttgcttttgattacaccggttatgatgctagtttgtcaccagtgtggtttgcctgtttaaagaaagttctaatcaaattaggttacacacaccaaacatcttttatagattatttgtgtcattcagtacatttatacaaggat-agaaagtatatagttaatggtgggatgccctctggttcttcaggcaccagcatattcaacactatgatcaacaatataatcataagaactctgttaattagggtttacaaaggcatagatctggaccagttcaaaatgattgcctacggggatgatgttatcgctagttacccacacaagattgatccgggtttactggcagaagcaggtaaacattatggattagtaatgacaccagcagataaaggaaccagttttgttgatacaaattgggaaaatgtaaccttcttgaaaagatacttcagagcagatgatcaatacccttttcttatacatccagtgatgccaatgaaggagatacatgaatccattagatggactaaagatcccagaaacacacaagaccatgttaggtctttgtgctatctcgcatggcacaatggagaggaggcttataatgaattttgtagaaaaatcagaagtgtgcctgtgggaagggcattgacactacctgcatactctagtcttagacgaaaatggttagattcgttctagataactctaattga-aacccaagtt--gattactt----------------tcatttagaggtaaattt----------------------------------------------------------------------------------------------------------------------------------------------
>KU844178.1_Enterovirus_D68_isolate_US/CA/Rhyne_polyprotein_gene_complete_cds
-----------------------------ctcaagggcccacgtggcggctagtactctggtatctcggtacctttg-tacgcctg--ttttaattccctccccaacgtaacttagaagcttttaaaccaaagctcaataggcgg-agcgcaaaccagcgctcttatgagcaagcacttctgtctccccggtgtggttgtatagactgtccccacggttgaaaacaacttatccgttaaccgctatagtacttcgagaaacctagtattgccttcggagtgtcgatgcgttgcgctcagcacactaaccc-gtgtgtagcttgggtcgatgagtctggacgtaccccactggcgacagtggtccaggctgcgttggcggcctactcatggt-gaaaaccatgagacgctagacatgaacaaggtgtgaagagtctattgagctactatagagtcctccggcccctgaatgcggctaatcctaaccatggagcaagtgctcacaaaccagtgggttacttgtcgtaacgcgcaagtccgtggcggaaccgactactttgggtgtccgtgtttcac-tttttactttta----tgactgctaatggtgacaatttaatattgttaccatttggcttgtcgaattgatcacat---aagatctatag-------ttttgttcactgatttgctttgaaacaatctcacctcaaaacctccagtacataacatttaaagagtttaaac------ttatttataacaatgggggctcaagttactagacagcaaactggaactcacgagaatgctaacattgctacaaatggatcccatattacatacaatcagataaatttttacaaggatagttatgcagcttcagccagcaagcaagatttttcacaggatccatcaaaattcactgaaccagtggtggaaggcttaaaagcaggggcaccagttttgaaatctcctagcgctgaggcttgtggctacagtgatagagtactacaactcaaattgggcaactcagctattgtcactcaagaagcagcaaactactgttgcgcttatggtgaatggcctaattatttaccagatcatgaagcagtagctattgataaacctacacaaccagaaacttctacagacagattttatactttaagatcagtcaaatgggagagtaatagcacaggatggtggtggaaactacctgatgcattaaacaacataggcatgtttggacaaaatgtacaatatcactacctatatagatctggcttcttaattcatgtacagtgcaacgccacaaagttccatcaaggcgcgctgttggtggtagcaataccagagcatcagagaggggcacacgacaccaccactagtccagggtttaatgatatcatgaaaggtgaaagaggaggaacgttcaaccacccatatgttcttgatgatggaacatcaatagcttgtgcgacaatatttccacatcaatggataaatctaagaaccaacaattcagcaacgattgttcttccatggatgaatgctgcaccaatggactttccacttagacacaatcagtggacactagcagtaataccagtggttccatt------gggtacacgcacaatgtcaagtgttgtcccaataacagtttcaattgcccctatgtgttgtgagtttaacggactcaggcacgccatcacccagggtgttccaacatatcttctaccaggttcaggacaatttctgactactgatgaccatagctcagcaccagtcctcccgtgtttcaacccaactccagaaatgcacattccagggcaaatccgcaatatgttggaaatgattcaagtggaatcaatgatggagattaacaacacagaaggcgcaaatggcatggagcgtctcagagttgacatatcagtacaagcagatcttgatcagttattatttaacattccactagatgtacaactggatggaccacttagaaacactctagtagggaacatatccagatactatactcattggtctggatctctagaaatgacattcatgttttgcggtagctttatggcaacagggaaattgatcctatgttacacacctccaggtggatcatgcccaacaactagagaaactgccatgttaggcactcacatcgtctgggactttggattacaatctagtatcactttaataataccttggattagtggatcccactacaggatgttcaataatgacgctaagtcaaccaatgctaatgttggctatgtaacctgtttcatgcagaccaacctgatagtccccagtgagtcctctgatacttgttctttaataggattcatagcagcaaaggatgacttttcccttaggttaatgagagatagtccagatattggacaattaaaccacttacatggagcagaggcagcctatcaggtggagagtatcatcaaaacagcaactgatactgtgaagagtgagattaatgccgaacttggtgtggtccctagtctaaatgcagttgaaactggtgcaacttccaacactgaaccagaagaagccatacaaactcgcacagtaataaatcagcatggtgtgtcggagacgttagtggagaattttctcggtagggcagccctagtatcaaagaaaagttttgaatacaagaatcatgcctcatccagtgcagggacacacaaaaacttttttaaatggacaattaatactaagtcttttgtccagttaagaagaaagctagaattattcacataccttaggtttgatgctgaaatcaccatactcacaactgtagcagtaaatggtagtaatgatagcacatacatgggtctccctgacttgacactccaagcaatgtttgtaccaactggtgctcttactccaaaggagcaggattcatttcattggcaatcaggcagtaatgctagtgtgttctttaaaatttctgatcccccagctagaatgactataccttttatgtgcatcaactcagcatattcagttttttatgatggctttgctggatttgagaaa------aatggtctatatggaataaacccagctgacactattggcaacttgtgtgtcagaatagtgaatgaacatcaaccagttggtttcacagtgaccgttagggtttacatgaagcctaaacatataaaagcatgggctccacgaccaccgcgaaccatgccatacatgagcattgctaatgcaaattacaaaggtagagatacagcaccaaacacacttaatgccataattggtaatagagcgagtgtcacaactatgcctcacaaca------tagtaaccaccggtccaggttttgggggagtctttgtagggtccttcaagataattaactaccatttagccacaatagaagagagacaatcagctatctatgtggactggcaatcagatgttctagtcacccccattgccgctcatggtagacatcaaatagcaagatgcaagtgtaatacaggggtttactattgccggcacagagatagaagctacccaatttgctttgaaggtccaggaattcaatggattgaacaaaatgaatactacccagcaagataccagactaatgtacttttagcagctggccccgcagaagcaggagattgtggtggtctattagtctgcccacacggggtgattggcctccttacagcaggaggaggtgggattgtagccttcacagacatcagaaatttactgtggttagatactgatgttatggaacaaggtattactgattacatacaaaatcttggtaatgcctttggagcaggattcacagaaacaatctccaataaggccaaggaagtgcaagacatgttaattggagagagttcattattggagaaattactaaaagctctaatcaaaattatatcagcactggtgattgtcattagaaattcagaagatttgataacagtcacagctacactagcattgttagggtgtcatgactcaccatggagctacttgaagcaaaaagtatgctcatacttgggtattccctatgtgcctagacaaagtgaatcatggcttaagaagttcacagaggcgtgcaatgctctcaggggtttagattggctatcacaaaaaatagacaagttcattaattggctcaaaactaaaatattaccagaggctagggagaaatatgaatttgtgcaaagactcaagcagctaccagtaatagaaaatcaagttagcactattgagcatagttgcccaacaacagaacaacaacaggccttattcaacaatgttcagtattactcacattactgtagaaagtacgcaccactttacgcagtggaatcaaaaagagtggccgctcttgaaaagaaaataaacaattacatccagttcaagtccaaatctcgcattgaaccggtttgtttaataatacacggctccccaggaactggcaaatcagtagcctcaaatttaattgctagagctatcacagaaaaattaggcggggacatttactccctacccccagaccctaaatactttgatggatataaacagcaaacagtagtccttatggatgatttaatgcaaaatccagatgggaatgatatatctatgttttgccaaatggtttccactgtggattttattcctccaatggctagtttggaagagaaaggaactctatataccagtccattcttaatagccactactaatgctggctcaatacatgcaccaacagtctcagactcaaaggctttgtcacgcagattcaaatttgatgtggacattgaagttacagattcatacaaagactcaaacaaactagacatgtccagagcagtggaaatgtgcaaaccagataactgtacccctactaattataaaagatgctgcccactgatttgcggaaaagctattcaatttagagatcgtagaactaatgcaagatccacggttgatatgctagtgactgacattattaaggaatacagaaccaggagtagcacacaagacaaattagaagccctatttcaaggacctccacaattcaaggagattaaaatctcagtcactccagacacaccagcccctgatgccataaatgaccttcttaggtcagtggactctcaagaagttagagattattgtcaaaagaaggggtggattgtaatacacccgtcaaatgagctagttgtagaaaaacatattagtagagctttcatcactctgcaagctattgccacctttgtatcaatagctggtgtagtctatgttatatacaaactttttgctggtattcagggcccatatacaggaattcctaatcctaaacccaaagtgccctctcttagaacagccaaagtgcaaggaccaggatttgattttgcgcaagccataatgaagaaaaatactgttattgctagaactgaaaaaggcgagttcacaatgcttggtgtgtatgatagagtggcagtcattcctacacatgcatctgttggagaagtcatttacatcaacgatgtagaaaccagagttctagatgcatgtgcactcagagacttgacagacacaaacctagaaataactatagtcaaattggaccgcaatcaaaaatttagagacatcagacactttttacccagatgtgaggatgattacaatgatgctgtgcttagtgtacatacatcaaaattccctaacatgtacattccagttggacaagtcactaactacggcttcttgaacctgggcggcacaccaacacatcggattttaatgtataattttccaacaagagctggtcagtgtggtggtgtggtgacaaccacaggtaaagtgataggaatacacgtgggcgggaatggagctcagggattcgcagcaatgttgctccactcttactttactgatacacaaggtgagatagttagcaatgagaagagtgggatgtgtattaatgcaccagcaaaaacaaaactccaacccagcgtcttccatcaagtttttgaaggctcaaaggaaccagcagtactcaattcaaaagatcctagactcaagactgatttcgaggaggctattttctcaaaatatacaggtaacaaaattatgttaatggatgagtacatggaagaagcagtggatcattatgtgggatgtttagaaccactggatattagtgtagatcccataccccttgaaaatgctatgtatggaatggagggtcttgaagcattggacttaaccaccagtgcgggcttcccttatttgttacaagggaaaaagaaaagggacatattcaacagacaaaccagagatactagtgagatgacaaagatgttggaaaaatacggagttgacttacctttcgtgactttcgtgaaagacgagcttagatcaagagagaaagttgaaaaggggaagtcacgcctgattgaagccagttccttgaacgactcagttgccatgagggttgcctttggaaatctctacgctacatttcataacaatccaggcacagcaactggtagtgcagttggttgtgatccagatatattctggtcaaaaatccctattttgttagatggagagatttttgcttttgattacactggttatgacgctagtttatcaccagtgtggtttgcctgtttgaaaaaggttctgatcaaactaggttacacccaccaaacatcttttatagattatctatgccactcagtgcacttgtataaggat-agaaaatatgtagttaatggtggaatgccctctggttcttcaggcactagtatatttaacactatgattaacaacataattataagaactctattaattaaggtttacaaaggcatagacctggaccagtttaaaatgatagcatacggagatgatgttattgctagttacccacataaaattgatccaggtttattagcagaagcaggcaagcactatggattggtaatgacaccagcggacaaaggtaccagcttcattgacactaattgggaaaatgtaacttttttgaaaagatacttcagagcagatgatcaatacccctttcttatacatccagtgatgccaatgaaagagatacatgaatctattagatggactaaagatcccagaaacacacaagatcatgttagatccttgtgttacctggcgtggcataatggagaagaggcttacaatgaattttgtagaaaaattagaagtgtgcccgtggggagggcattgacactacctgcatattctagtcttagacggaaatggttagattcgttttagataactctaattga-aacccaagttacagttactt----------------tcacttagag------------------------------------------------------------------------------------------------------------------------------------------------------
>KU982558.1_Enterovirus_D68_isolate_EVD68/SZ01/CHN/2015_complete_genome
-ttaaaacaagctctggggttgttcccactccaagggcccacgtggcggctagtactctggtacttcggtacctttg-tacgcctg--ttttatctcccttcccaatgtaatttagaagctcttaaatcaaggctcaataggtgg-ggcgcaaaccagcgctctcatgagcaagcactcctgtctccccggtgtggttgcataaactgttcccacggttgaaaacaacctatccgttatccgctatagtacttcgagaaacctagtatcacctttggattgttgacgcgttgcgctcagcacactaaccc-gtgtgtagcttgggtcgatgagtctggacataccccactggcgacagtggtccaggctgcgttggcggcctactcatggt-gaaaaccatgagacgctagacatgaacaaggtgtgaagagtctattgagctactatagagtcctccggcccctgaatgcggctaatcctaaccatggagcaagtgctcacaggccagtgagttgcttgtcgtaatgcgcaagtccgtggcggaaccgactactttgggtgtccgtgtttcac-tttttactttta----tgactgcttatggtgacaatttgatattgttaccatttagcttgtcaaattaattgcaa---aagatcctaaa-------tcttacttaccaacttgcattttgataaccttgatttgaaaa------------------------ttt-----------------taataatgggagctcaggtcaccagacaacaaactggcactcacgaaaatgccaatgttgccacaaatggatctcatatcacatataatcagataaacttttataaggatagttatgcggcttcagccagcaagcaggatttttcacaggacccatcgaaattcactgaaccagtagtggaaggtttaaaagcaggagcgccagttttgaaatctcctagtgctgaagcgtgtggctacagtgatagagtgctacagcttaaattaggtaattcagctattgtcacccaggaagcagcaaactactgctgtgcttatggtgaatggcccaattacttaccagaccatgaagcagtagccattgacaaacctacacaaccagaaactgctacagatagattctacactttgaggtcagtcaaatgggaggctacaagcacaggatggtggtggaaactacccgatgcactaaataatataggcatgtttggacagaatgtacagcatcactacctatatagatctggtttcttgattcatgtgcagtgtaatgccacaaaattccatcagggcgccttattagtggtagcaattccagaacatcagaggggagcgcacaacactaccactagtccagggtttgatgatatcatgaaaggtgaagcaggagggaccttcaatcatccatatgtccttgatgatgggacgtcattggcttgtgcgacgatatttccacatcagtggataaatctgagaactaacaattcagcaacaattgttcttccctggatgaatgctgctccaatggacttcccacttagacataatcagtggacactagcaataataccagtggtgccatt------aggcacgcgtacaatgtcaagcatggtcccaataacagtttcaattgctccaatgtgttgtgagtttaatggactcagacacgccattactcaaggtgttccaacataccttttaccaggctcgggacaattcctaacaactgatgatcatagctctgcaccagttctcccgtgttttaacccaactccagagatgcacattccagggcaggtccgtaatatgctagaagtggtccaagtggaatcaatgatggagatcaacaacacagaaagtgcggttggtatggagcgtctcaaggttgacatatcagcattgacagatgtcgaccaattgttattcaacattccactggatatacaattggatgggccacttagaaacactttagtaggaaacatatctagatactatactcattggtctggatccctagaaatgacatttatgttttgtggcagctttatggcgacaggaaaattaatcctgtgctatactcctccaggtgggtcatgcccgacaaccagagagaccgccatgttaggtacacatgttgtttgggattttggactacaatctagtgtaaccctgataataccttggattagtggatcccactacaggatgttcaataatgatgctaagtcaactaatgctaacgttggctatgtcacttgtttcatgcagaccaatctgatagtccccagtgaatcctctgacacatgttccttgatagggttcatagcagcaaaagatgatttctccctcaggttaatgagagacagccctgacattggacaactagaccatttacatggagcagaggcagcctaccagattgagagcatcattaaaacagcaactgacactgtgaaaagtgagattaacgctgaacttggtgtagtccctagcttaaatgcagttgaaacaggtgcaacatctaacactgagccagaagaagccatacaaactcgcacagtgataaatcaacacggtgtatccgaaactctagtggagaattttctcagtagagcagctttggtatcaaagagaagtttcgaatacaaagaccatacttcgtctgcagcacaagcagataagaactttttcaaatggacaattaacaccaggtccttcgtacagctaagaagaaagttagaattattcacataccttagattcgatgctgagatcactatactcacaactgtagcagtgaatggtagtggtaataatacatatgtgggtcttcctgacttgacactgcaggcaatgtttgtacccactggtgcccttaccccagaaaagcaagactcattccactggcagtcaggtagtaatgctagtgtattctttaaaatctctgaccccccagccagaatgaccataccttttatgtgtattaattcagcatactcagttttttatgatggctttgccggatttgagaaa------actggtctgtatggaataaatccagctgacactattggtaacttgtgtgttagaatagtgaatgaacaccaaccagttggtttcacagtgactgttagggtttacatgaagcccaaacacataaaagcgtgggcaccacgaccaccacgaaccctgccatacatgagtattgcaaatgcaaattacaaaggtaaagaaagagcaccaaatgcgctcaatgctataattggcaatagagacagtgttaaaaccatgcctcataata------tagtgactactggtccaggcttcggaggagtttttgtaggatctttcaaaataattaactatcacttagccactacagaggagagacagtcagccatctatgtggattggcaatcagacatcttggttacccccattgctgctcatggaagacaccaaatagcaagatgcaagtgcaatacaggggtttactattgtagacacaaagacagaagttacccaatttgctttgaaggcccagggattcaatggattgaacaaaatgaatattacccagcaaggtaccagaccaatgtacttttagcagttggccctgcagaagcaggagattgcggtggtttactagtctgtccacatggggtaatcggtcttcttacagcaggagggggtggaattgtagctttcactgatatcagaaacttgttatggttagatactgatgctatggaacaaggcattactgattacattcaaaatcttggcaatgcctttggagcagggttcacagaaacaatctctaataaagccaaggaagtgcaagatatgctaattggagagagttcactattagaaaaattgctaaaagctctaatcaaaatcatatcagcactagtaattgtaatcagaaattcagaagacttagttacagtcacagctacactagcattactggggtgccacgattcaccatggagctacttgaaacagaaggtatgttcatacttaggtattccttatgtacctagacagagtgaatcgtggcttaagaagttcacagaagcatgcaatgctctcagaggtctagattggctatcacaaaagatagataaattcatcaactggcttaaaaccaaaatattaccggaagctagggagaaatatgagtttgtgcaaagactaaagcagttaccggtgatagaaaaccaagttagcacaatcgagcatagctgcccaacaacagaacaacagcaggccttattcaataatgtccagtactattcacactactgtagaaagtacgcaccactttacgcagtggaagcaaagagggtaatggctcttgaaaagaaaataaacaactatatccagttcaagtccaaatctcgcattgaaccggtttgtttaataatacatggctctccaggaactggcaagtcagtggcctcaaatttaattgccagggctatcacagaaaaattgggaggggacatttattccttgcccccagaccctaaatattttgatggatataaacagcaaacggtagtcctcatggatgatttaatgcaaaatccagatgggaatgacatatctatgttctgccaaatggtctctactgtggattttatacccccaatggctagcttggaggaaaaaggaactctgtacaccagtccatttttaatagctactactaatgctggctcaatacatgcaccaactgtgtcagactcaaaggctttgtcacgcaggtttaaatttgatgtagatattgaggtcacagattcatacaaagactcaaacaaattggacatgtcaagagcagtcgagatgtgcaaaccagacggctgtgcccccgccaattacaaaagatgctgcccattgatttgtggaaaggctattcaattcagagatcgtagaactaatgcaagatccactattgatatgctagtaactgatatcatcaaggagtatagaaccagaaacagtacacaggataaactggaagctctgtttcagggacctccacagtttaaagagatcaaaatttcagtcaccccagatacaccagctcctgatgccataaatgaccttcttaggtcagtggattctcaagaagttagagattattgtcaaaagaaaggatggattgtaatacacccatcaaatgaactactagtagaaaaacacatcagtagagcttttattactctgcaagccattgccacctttgtatcaatagctggtgtagtttatgttatatataaactttttgctggtattcagggtccatacacagggatccccaatcctaaacccaaagtaccctctctcagaacagccaaagtgcaaggaccagggttcgattttgcacaagccataatgaagaaaaataccgtcattgcgaggactgaaaagggtgagttcaccatgctgggtgtatatgatagggtagcggtcatccccacacacgcatctgttggagaaaccatttacattgatgatgtagagactagagttttagatgcgtgtgcacttagagacttgactgatacaaacttagagataaccatagtcaaattagaccgtaatcaaaagttcagagatatcagacattttctgcccagatacgaggatgattacaatgatgctgtgcttagcgtacacacatcaaaattcccaaatatgtatattccagttggacaagtcaccaattatggcttcttgaacctaggtggtacaccgacacaccgcattttaatgtataacttcccaacaagagctggtcagtgtggtggtgtggtgacaactacaggtaaggtgataggaatacatgtaggtggaaatggagctcaaggatttgcagcaatgctactgcactcttactttaccgacacacaaggtgagatagttagtagtgagaagagtggggtgtgcattaatgcgccggcaaaaactaaactccaacccagtgttttccatcaagtttttgaaggttcaaaggaaccagcagttctcaatccaaaagatcctaggcttaaaacagattttgaggaagccattttctcaaaatatacaggtaacaaaattatgttaatggatgagtacatggaagaggcagtggatcattatgtggggtgtttagaaccattagatatcagtgtggatcccatacccctggaaagtgccatgtatggaatggatggccttgaggcattagacttaactaccagtgcaggattcccttacttactacaagggaagaagaaaagggatatatttaatagacacactagagacaccagtgaaatgacaaagatgttagaaaaatatggagttgacctaccctttgtaacctttgtaaaagatgaacttagatcaagagaaaaagttgaaaaagggaaatcacgcctgattgaggccagttccttgaatgactcagttgctatgagggttgcctttgggaacctttacgccacatttcacaacaatccaggtacagcaaccggtagtgcagttggttgtgacccagatatattttggtcaaaaatccctattttattagatggagaaatctttgcttttgattacactggctatgatgctagtttgtcaccagtgtggtttgcctgtttaaagaaagttctaattaagttaggttacacacatcaaacgtcctttatagattatttgtgtcactcggtacatttatataaggac-agaaaatacatagttaatggtgggatgccctctggttcttcaggtaccagcatattcaacactatgatcaataatataatcataagaactctattgattagggtttacaaaggcatagacctggaccagttcaaaatgattgcctatggggatgatgttattgctagctatccacataaaattgatccaggtttactggcggaagcaggcaaacattatggattagtaatgacaccagcagacaaaggaaccagctttgttgacacaaattgggaaaacgtaactttcttaaaaagatatttcagagcagatgatcaatacccctttctcatacatccagtgatgccaatgaaggagatacatgaatctattagatggactaaagatcccagaaacacacaggatcatgttaggtctttgtgctacctcgcatggcataatggagaggaggcttataatgaattttgtagaaaaatcagaagtgtgcctgtgggaagggcattgacactacctgcatactctagtcttagacggaaatggttagattcgttttagacaactctaattga-aacccaagttata---------------------------------------------------------------------------------------------------------------------------------------------------------------------------------------
>KU982559.1_Enterovirus_D68_isolate_EVD68/SZ02/CHN/2015_complete_genome
-ttaaaacaagctctggggttgttcccactccaagggcccacgtggcggctagtactctggtacttcggtacctttg-tacgcctg--ttttatctcccttcccaatgtaatttagaagctcttaaatcaaggctcaataggtgg-ggcgcaaaccagcgctctcatgagcaagcactcctgtctccccggtgtggttgtataaactgttcccacggttgaaaacaacctatccgttatccgctatagtacttcgagaaacctagtatcacctttggattgttgacgcgttgcgctcagcacactaaccc-gtgtgtagcttgggtcgatgagtctggacataccccactggcgacagtggtccaggctgcgttggcggcctactcatggt-gaaaaccatgagacgctagacatgaacaaggtgtgaagagtctattgagctactatagagtcctccggcccctgaatgcggctaatcctaaccatggagcaagtgctcacaggccagtgagttgcttgtcgtaatgcgcaagtccgtggcggaaccgactactttgggtgtccgtgtttcac-tttttactttta----tgactgcttatggtgacaatttgatattgttaccatttagcttgtcaaattaattacaa---aagatcctaaa-------tcttacttactaacttgcattttgataaccttgatttgaaaa------------------------ttt-----------------taataatgggagctcaggtcaccagacaacaaactggcactcacgaaaatgccaatgttgccacaaatggatctcatatcacatacaatcagataaacttttataaggatagttatgcggcttcagccagcaagcaggatttttcacaggacccatcgaaattcactgaaccagtagtggaaggtttaaaagcaggagcgccagttttgaaatctcctagtgctgaggcgtgtggctacagtgatagagtgctacagcttaaattaggtaattcagctatcgtcacccaggaagcagcaaactattgctgtgcttatggtgaatggcccaattacttaccagaccatgaagcagtagccattgacaaacctacacaaccagaaactgctacagatagattctacactttgaggtcagtcaaatgggaggctacaagcacaggatggtggtggaaactacccgatgcactaaataatataggcatgtttggacagaacgtacagcatcactacctatatagatctggtttcttgattcatgtgcagtgtaatgccacaaaattccatcaaggcgccttattagtggtagcaattccagaacatcagaggggagcgcacaacactaccactagtccagggtttgatgatatcatgaaaggtgaagcaggagggaccttcaatcatccatatgtccttgatgatggaacgtcactggcttgtgcgacaatatttccacatcagtggataaatctgagaactaacaattcagcaacaattgttcttccctggatgaatgctgctccaatggacttcccacttagacataatcagtggacgctagcaataataccagtggtgccact------aggcacgcgtacaatgtcaagcatggtcccaataacagtttcaattgctccaatgtgttgtgagtttaatggactcagacacgccattactcaaggtgtcccaacataccttttgccaggctcgggacaattcctaacaactgatgatcatagctctgcaccggttctcccgtgtttcaacccaactccagagatgcacattccagggcaggtccgtaatatgctagaagtggtccaagtggaatcaatgatggaaatcaacaacacagaaagtgcggttggtatggagcgtctcaaggttgacatatcagcattgacagatgtcgaccaattgttattcaacattccactggatatacaattggatgggccacttagaaacactttagtaggaaacatatctagatactatactcattggtctggatccctagaaatgacatttatgttttgtggcagctttatggcgacaggaaaattaatcctgtgctatactcctccaggtgggtcatgcccgacaaccagagagactgccatgttaggtacacatattgtttgggattttggactacaatctagtataaccctgataataccttggattagtggatcccactacaggatgttcaataatgatgctaagtcaactaatgctaacgttggctatgtcacttgtttcatgcagaccaatctgatagtccccagtgaatcctctgacacatgttccttgatagggttcatagcagcaaaagatgatttctccctcaggttaatgagagacagtcctgacattggacaactagaccatttacatggagcagaggcagcctaccagatcgagagcatcattaaaacagcaactgacactgtgaaaagtgagattaacgctgaacttggtgtagtccctagcttaaatgcagttgaaacaggtgcaacatctaacactgaaccagaagaagctatacaaactcgcacagtgataaatcaacacggtgtatccgaaactctagtggagaattttctcagtagagcagctttggtgtcaaagagaagtttcgaatacaaagaccatacttcgtctgcagcacaagcagataagaactttttcaaatggacaattaacaccaggtccttcgtacagctaagaagaaagttagaattatttacataccttagattcgatgctgaggtcactatactcacaactgtagcagtgaatggtagtggtaataatacatatgtgggtcttcctgacttgacactgcaggcaatgtttgtacccactggtgcccttaccccagagaagcaagactcattccactggcagtcaggtagtaatgctagtgtattctttaaaatctctgaccccccagccagaatgaccataccttttatgtgtattaattcagcatactcagttttttatgatggctttgccggatttgagaaa------actggtctgtatggaataaatccagctgacactattggtaacttgtgtgttagaatagtgaatgaacaccaaccagttggtttcacagtgactgttagggtttacatgaagcctaaacacataaaagcgtgggcaccacgaccaccacgaaccctgccatacatgagcattgcaaatgcaaattacaaaggtaaagaaagagcaccgaatgcactcaatgctataattggcaatagagacagtgttaaaaccatgcctcataata------tagtgactactggtccaggcttcggaggagtttttgtaggatctttcaaaataatcaactatcacttagccaccacagaggagagacagtcagccatctacgtggattggcaatcagacatcttggttacccccattgctgctcatggaagacaccaaatagcaagatgcaagtgcaatacaggggtttactattgtagacacaaagacagaagttacccaatttgctttgaaggcccagggattcaatggattgaacaaaatgaatattacccagcaaggtaccagaccaatgtacttttagcagttggccctgcagaagcaggagattgcggtggtttactagtctgtccacatggggtaatcggtcttcttacagcaggagggggtggaattgtagctttcaccgatatcagaaacttgctatggttggatactgatgctatggaacaaggcattactgattacatccaaaatcttggcaatgcctttggagcagggttcacagaaacaatctctagtaaagccaaggaagtgcaagatatgctaattggagagagttcactattagaaaaattgttaaaagctttaattaaaatcatatcagcattagtaattgtaatcagaaattcagaagacttagttacagtcacagctacactagcattactggggtgccacgattcaccatggagctacttgaaacagaaggtatgttcatacttaggtattccttatgtacctagacagagtgaatcgtggcttaagaagttcacagaagcatgcaatgctctcagaggtctagattggctatcacaaaagatagataaattcatcaactggcttaaaaccaaaatattaccggaagctagggagaaatatgagtttgtgcaaagactaaagcagctaccggtgatagaaaaccaagttagcacaatcgagcatagctgcccaacaacagaacaacagcaggccttattcaataatgtccagtactattcacactactgtagaaagtacgcaccactttacgcagtggaagcaaagagggtgatggctctcgaaaagaaaataaacaactacatccagttcaagtccaaatctcgcattgaaccggtttgtttaataatacatggctctccaggaactggcaagtcagtggcctcaaatttaattgccagggctatcacagaaaaattgggaggggatatttattccttgcccccagaccctaaatattttgatggatacaaacagcaaacggtagtcctcatggatgatttaatgcaaaatccagatgggaatgacatatctatgttctgccaaatggtctctactgtggattttatacccccaatggctagcttggaggaaaaaggaactttgtacaccagtccatttttaatagctactactaatgctggctcaatacatgcaccaactgtgtcagactcaaaggctttgtcacgcaggtttaaatttgatgtagatattgaggtcacagattcatacaaagactcaaacaaattggacatgtcaagagcagtcgagatgtgcaaaccagacggctgtgcccccgccaattacaaaagatgctgcccattgatttgtggaaaggctattcaattcagagatcgtagaactaatgcaagatccactattgatatgctagtaactgatattatcaaggagtatagaaccagaaacagtacacaggataaactggaagctctgtttcagggacctccacagtttaaagagatcaaaatttcagtcaccccagatacaccagctcctgatgccataaatgaccttcttaggtcagtggattctcaagaagttagggattattgccaaaagaaaggatggattgtaatacacccatcaaatgaactactagtagagaaacacatcagtagagcttttattgctctgcaagccattgccacctttgtatcaatagctggtgtagtttatgttatatataaactttttgctggcattcagggtccatacacagggatccccaatcctaaacccaaagtaccctctctcagaacagctaaagtgcaaggaccagggttcgattttgcacaagccataatgaagaaaaatactgtcattgcgaggactgaaaagggtgagttcaccatgctgggtgtatatgatagggtagcggtcatccccacacacgcatctgttggagaaaccatttacattgatgatgtagagactagagttttagatgcgtgtgcacttagagacttgactgacacaaacttagagataaccatagtcaaattagaccgtaatcaaaagttcagagatatcagacattttctgcccagatacgaggatgattacaatgatgctgtgcttagcgtacacacatcaaaattcccaaatatgtatattccagttggacaagtcaccaattatggcttcttgaacctaggtggtacaccgacacaccgcattttaatgtataacttcccaacaagagctggccagtgtggtggtgtggtgacaactacaggtaaggtgataggaatacatgtaggtggaaatggagctcaaggatttgcagcaatgctactgcactcttactttaccgacacacaaggtgagatagttagtagtgagaagagtggggtgtgcattaatgcaccagcaaaaactaaactccaacctagtgttttccatcaagtttttgaaggttcaaaggaaccagcagttctcaatccaaaagatcctaggcttaaaacagattttgaggaagccattttctcaaaatatacaggtaacaaaattatgttaatggatgagtacatggaagaggcagtggatcattatgtggggtgtttagaaccattagatatcagtgtggatcccatacccctggaaagtgccatgtatggaatggatggccttgaggcattagacttaaccaccagtgcaggattcccatacttactacaagggaagaagaaaagggatatatttaatagacacactagagacaccagtgaaatgacaaagatgttagaaaaatatggagttgacctaccctttgtaacctttgtaaaagatgaacttagatcaagagaaaaagttgaaaaagggaaatcacgcctgattgaggccagttccttgaatgactcagttgctatgagggttgcctttgggaacctttacgccacatttcacaacaatccaggtacagcaaccggtagtgcagttggttgtgacccagatatattttggtcaaaaatccctattttattagatggagaaatctttgcttttgattacactggctatgatgctagtttgtcaccagtgtggtttgcctgtttaaagaaagttctaattaagttaggctacacacatcaaacatcctttatagattatttgtgtcactcggtacatttatataaggac-agaaaatacatagttaatggtgggatgccctctggttcttcaggtaccagcatattcaacactatgatcaataatataatcataagaactctattaattagggtttacaaaggcattgacttggaccagttcaaaatgattgcctatggggatgatgttattgctagctatccacataaaattgatccaggtttactggcggaagcaggcaaacattatggattagtaatgacaccagcagacaaaggaaccagttttgttgacacaaattgggaaaacgtaactttcttaaaaagatatttcagagcagatgatcaatacccctttctcatacatccagtgatgccaatgaaggagatacatgaatctattagatggactaaagatcccagaaacacacaggatcatgttaggtctttgtgctacctcgcatggcataatggagaggaggcttacaatgaattttgtagaaaaatcagaagtgtgcctgtgggaagggcattgacactacctgcatactctagtcttagacggaaatggttagattcgttttagacaactctaattga-aacccaagttata---------------------------------------------------------------------------------------------------------------------------------------------------------------------------------------
>KU982561.1_Enterovirus_D68_isolate_EVD68/SZ04/CHN/2015_complete_genome
-ttaaaacaggctctggggttgttcccactccaagggcccacgtggcggctagtactctggtacttcggtacctttg-tacgcctg--ttttatctcccttcccaatgtaacttagaagctcttaaatcaaggctcaataggtgg-ggcgcaaaccagcgctctcatgagcaagcactcctgtttccccggtgtggttgtataaactgttcccacggttgaaaacaacctatccgttatccgctatagtacttcgagaaacctagtatcacctttggattgttgacgcgttgcgctcggcacactaaccc-gtgtgtagcttgggtcgatgagtctggacgtaccccactggtgacagtggtccaggctgcgttggcggcctactcatggt-gaaaaccatgagacgctagacatgaacaaggtgtgaagagtctattgagctactatagagtcctccggcccctgaatgcggctaatcctaaccatggagcaagtgctcacaggccagtgagttgcttgtcgtaacgcgcaagtccgtggcggaaccgactactttgggtgtccgtgtttcac-tttttactttta----tgactgcttatggtgacaatttgatattgttaccatttagcttgtcaaattaattacaa---aagatcctaag-------tctcatataccaacttgcattttgataactttgatttgtaaa------------------------ttt-----------------taataatgggagctcaggttactagacaacaaacaggtactcatgaaaatgccaacgttgccacaaatggatctcatatcacatacaatcagataaacttttataaggatagttatgcggcttcagccagcaagcaagatttttcacaggacccatcgaaattcactgaaccagtggtggaaggtttaaaagcaggagcaccagttttgaaatctcctagtgctgaggcgtgtggttacagtgatagagtgctacagcttaaattaggtaattcagctattgtcacccaggaagcagcaaactactgctgtgcttatggtgaatggcccaattacttaccagaccatgaagcagtagccattgacaaacctacacaaccagaaactgctacagacagattctacactttgagatcagtcaaatgggaggctggaagtacaggatggtggtggaaactacccgatgcactaaataatataggcatgtttggacagaatgtacagcatcactacctatatagatctggcttcttgattcatgtgcagtgtaatgccacaaaattccatcaaggcgccttattagtggtggcaattccagaacatcagaggggagcgcacaacaccaccactagcccagggtttgatgatatcatgaaaggtgaagcaggagggaccttcaaccatccatatgtccttgatgatggaacgtcattggcttgcgcaacgatatttccacatcagtggataaatctgagaactaacaattcagcaacaattgttcttccctggatgaatgctgctccaatggacttcccacttagacataatcagtggacactagcaataataccagtggtgccatt------aggcacgcgcacaatgtcaagtatggtcccaataacagtttcaattgctccaatgtgttgtgagtttaatggactcagacacgccattactcaaggtgtcccaacataccttttaccaggctcgggacaattcctaacaactgatgatcacagctctgcaccggttctcccgtgtttcaacccaactccagagatgcacattccagggcaggtccgtaatatgttagaagtgatccaagtggaatcaatgatggagattaacaacacagaaagtgcggttggtatggagcgtctcaaggttgacatatcagcattgacagatgtcgaccaattgttattcaacattccactggacatacaattagatggaccacttagaaacactttagtaggaaacatatctagatactatactcattggtctggatccctagaaatgacatttatgttttgtggcagctttatggcaacgggaaaattaatcctgtgctatactcctccaggtgggtcatgtccgacaaccagagagaccgccatgttaggtacacatattgtttgggattttggactacaatctagtgtaaccctgataataccttggattagtggatcccactacaggatgttcaataatgatgctaagtcaactaatgccaacgttggctatgtcacttgttttatgcagaccaatctgatagtccccagtgaatcctctgacacatgttccttgatagggttcatagcagcaaaagatgatttctccctcagattaatgagagacagccctgacattggacaactagaccatttacatggagcagaggcagcctaccagattgagagcatcatcaaaacagcaactgacaccgtgaaaagtgaaattaacgctgaacttggtgtagtccctagcttaaatgcagttgaaacaggtgcaacttctaacactgaaccagaggaagccatacaaactcgcacagtgataaatcaacacggtgtgtccgaaactctagtggagaattttctcagtagagcagctttggtatcaaagagaagtttcgaatacaaagaccatacctcgtctgcagcacaagcagataagaactttttcaaatggacaattaacaccaggtcctttgtacagctaagaagaaagttagaattattcacataccttagattcgatgctgagattactatactcacaactgtagcagtgaatggtagtagtaataatacatatgtgggtcttcctgacttgacactgcaggcaatgtttgtacccactggtgcccttaccccagaaaagcaagactcattccactggcagtcaggtagtaatgctagtgtgttctttaaaatttctgaccccccagccagaatgaccataccttttatgtgcattaattcagcatactcagttttttatgatggctttgccggatttgagaaa------agtggtctgtatggaataaacccagctgacactattggtaacttgtgtgtcagaatagtgaatgaacaccaaccagttggtttcacagtgacagttagggtttacatgaagcctaaacacataaaagcgtgggcaccacgaccaccacgaaccctgccatacatgagcattgcaaatgcaaattacaaaggtaaagaaagagcaccaaatgcactcaatgctataattggcaatagagacagtgttaaaaccatgcctcataata------tagtgaccactggtccaggcttcggaggagcttttgtaggatctttcaaaataattaactatcacttagccactacagaggagagacagtcagctatctatgtagattggcaatcagatgtcttagttacccccattgctgctcatggaaggcaccaaatagcaagatgcaagtgcaatacaggagtttactattgtagacacaaaaacagaagttacccaatttgctttgaaggcccagggattcaatggattgaacaaaatgaatattacccagcaaggtaccagaccaatgtacttttggcagttggccctgcagaagcgggagattgtggtggtttactagtctgtccacatggggtaattggtctccttacagcaggaggaggtggaattgtagctttcaccgatatcagaaacttgctatggttagatactgatgctatggaacaaggcattactgattacattcaaaatcttggcaatgcctttggagcagggttcacagaaacaatctctaataaagccaaagaagtgcaagatatgctaattggagagagttcactattggaaaaattgctaaaagctctaatcaaaatcatatcagcattagtaattgtaatcagaaattcggaagacttagttacagtcacagccacactagcattgctgggatgccatgattcaccatggagctacttgaaacagaaggtatgttcatacttaggtattccttatgtacctagacagagcgaatcgtggcttaagaagttcacagaagcatgtaatgctctcagaggtctagattggttgtcacaaaagatagataaattcattaactggcttaaaaccaaaatattaccagaagctagggagaaatatgagtttgtgcaaagactcaagcagttaccggtgatagaaaaccaagttagtacaatcgagcatagctgcccaacaacagaacaacagcaggccttatttaacaatgtccagtatttttcacactactgtagaaaatatgcaccactttacgcagtggaagcaaagagggtggtagctcttgaaaagaaaataaacaactacatccagttcaagtccaaatctcgcattgaaccggtttgtttaataatacatggctctccaggaactggcaagtcagtggcttcaaatttaattgccagggctatcacagaaaaattgggaggggacatttattccctgcctccagaccctaaatattttgatggatacaaacagcaaacagtagtcctcatggatgatttaatgcaaaatccagatgggaatgacatatccatgttctgccaaatggtctctactgtggatttcatacccccaatggctagtttggaggaaaaaggaactctgtataccagtccatttttaatagctactactaatgctggttcaatacatgcaccaactgtatcagactcaaaggctttgtcacgcagatttaaatttgatgtagatattgaggtcacagattcatacaaagactcaaacaaattggacatgtcaagagcagtcgagatgtgcaaaccagacgactgtgcccccaccaattacaaaagatgctgcccattgatctgtggaaaggctattcaattcagagatcgtagaactaatgcaagatccactattgatatgctagtgactgatattatcaaggagtatagaaccagaaacagtacacaggataaactggaagctctgtttcagggacctccacagttcaaagagatcaaaatttcagtcactccagatacaccagctcctgatgccataaatgaccttcttaggtcagtggattctcaagaagttagggattattgccaaaagaaaggatggattgtaatacacccatcaaatgaactactagtagaaaaacacatcagtagagcttttattactctgcaagctattgccacctttgtatcaatagctggtgtagtttatgttatatataaactttttgctggcattcagggtccatacacaggaattcccaatcctaaacccaaagtaccctctctcagaacagctaaagtgcaaggaccagggttcgattttgcacaagccataatgaagaaaaataccgtcatcgcaaggactgaaaagggtgagttcaccatgctgggtgtatatgatagggtagcggtcatccccacacacgcatctgttggagaaaccatttacattaatgatgtagaaactagagttttagatgcgtgtgcacttagagacttgactgatacaaacttagagataaccatagtcaaattagaccgtaatcaaaagttcagagatattagacattttctgcccagatatgaggatgattacaatgatgctgtgcttagcgtacacacatcaaaattcccgaatatgtatatcccagttggacaagtcaccaattatggcttcttgaacctaggtggtacaccgacacaccgcattttaatgtataacttcccaacaagagctggccagtgtggtggtgtggtgacaactacaggcaaggtgataggaatacatgtaggtggaaatggagctcaaggatttgcagcaatgctactgcactcctactttaccgatacacaaggtgagatagttagtagtgagaagagtggggtgtgcattaacgcaccggcaaaaaccaaactccaacccagtgttttccatcaagtttttgaaggttcaaaggaaccagcagttctcaatccaaaagatcctaggcttaaaacagattttgaggaagccattttctcgaaatatacaggtaacaaaattatgttaatggatgagtacatggaagaggcagtggatcattatgtggggtgtttagaaccattagatatcagtgtggatcccatacccctggaaagcgccatgtatggaatggatggccttgaggcattagacttaactaccagtgcgggattcccttacttgctacaagggaagaagaaaagggatatatttaatagacacactagagacaccagtgaaatgacaaagatgttagaaaaatatggagttgacctaccttttgtaacctttgtgaaagatgagcttagatcaagagaaaaagttgaaaaagggaaatcacgcctgattgaggccagttccttgaatgactcagttgctatgagggttgcctttgggaacctttacgccacattccacaacaatccaggtacagcaaccggtagtgcagttggttgtgacccagatatattttggtcaaaaatccctattttattagatggagaaatctttgcttttgattacactggctatgatgctagtttgtcaccagtgtggtttgcctgtttaaagaaagttctaattaagttaggttacacacatcaaacatcctttatagattatttgtgtcattcggtacatttatataaggac-agaaaatatatagttaatggtgggatgccctctggttcttcaggtactagcatattcaacactatgatcaataatataatcataagaactctgctaattagggtttacaaaggcatagacctggaccagttcaaaatgattgcctatggggatgatgttattgctagctatccacataagattgatccaggtttactggcagaagcaggtaaacattatgggttagtaatgacaccagcagacaaaggaatcagttttgttgacacaaattgggaaaacgtaactttcctaaaaagatattttagagcagatgatcaatacccctttctcatacatccagtgatgccaatgaaggagatacatgaatctattagatggactaaagatcccagaaacacacaggatcatgttaggtctttgtgctaccttgcatggcataatggagaggaggcttataatgaattttgtagaaaaatcagaagtgtgcctgtgggaagagcattgacactacctgcatactctagtcttagacggaaatggttagattcgttctagacaactctaattga-aacccaagttata---------------------------------------------------------------------------------------------------------------------------------------------------------------------------------------
>KX255353.1_Enterovirus_D68_strain_EV-D68/Homo_sapiens/USA/C3963/2000_complete_genome
--------------------------caccccaagggcccacgtggcggctagtactctggtatttcggtacctttg-tacgcctg--ttttatctcccttcccaatgtaacttagaagctctcaaatcaaagctcaataggtgg-ggcgcaaaccagcgctctcacgagcaagcactcctgtctccccggtgtggttgtataaactgtccccacggttgaaaacaacctatccgttatccgctatagtacttcgagaaacctagtatcacctttggattgttgatgcgttgcgctcagcacactaaccc-gtgtgtagcttgggtcgatgagtctggacataccccactggcgacagtggtccaggctgcgttggcggcctactcatggt-gaaaaccatgagacgctagacatgaacaaggtgtgaagagtctattgagctactatagagtcctccggcccctgaatgcggctaatcttaaccatggagcaagtgctcacaagccagtgagttgcttgtcgtaatgcgcaagtccgtggcggaaccgactactttgggtgtccgtgtttcac-tttttactttta----tgactgcttatggtgacaatttgatattgttaccatttagcttgtcaaatcaattacaa---aagaccttaaa-------tcttatttatcaacttgcattttgataactttaatttgaaaa------------------------ttt-----------------taataatgggagctcaagttactagacagcaaaccggtacccacgagaatgccaacattgccacaaatggatctcatatcacatacaatcagataaatttttacaaggatagttatgcggcttcagccagcaaacaggatttttcacaggacccatcaaaatttactgaaccagtggtggaaggtttaaaagcaggggcgccagttttgaaatcccctagtgctgaggcatgtggctacagtgatagagtattacaacttaaattaggtaattcagctattgtcactcaggaagcagcaaactactgttgtgcttatggtgaatggcccaattatttaccagatcatgaggcagtggctattgataaacctacacaaccagaaactgctacggacagattctatactttgaaatcagtcaaatgggaggctggaagcacaggatggtggtggaaactacccgatgcactaaataatgtaggcatgtttggacagaatgtacagcatcactacctatatagatctggtttcttaattcatgtgcagtgtaacgccacaaagtttcatcaaggcgccctattagtggtagcaattccagaacatcagaggggagcgtataacaccaatactagcccagggtttgatgacatcatgaaaggtgaagaaggagggactttcattcacccatatgtccttgatgatgggacatcgttagcttgtgcaacgatatttccacatcaatggataaatctgagaactaacaattcagcaacaattgttcttccctggatgaatgctgctccaatggactttccacttagacataatcagtggacgctagcaataataccagtagtgccatt------gggtacgcgtacaatgtcaagtatggttccaataacagtttcaattgctccaatgtgttgtgagtttaatggactcagacacgccatcactcaaggtgtcccaacataccttttaccaggctcgggacaatttctaactactgatgaccatagctctgcaccggttctcccgtgttttaacccaactccagagatgcacattccagggcaggtccgcaacatgctagaagtagttcaagtggaatcaatgatggagattaacaacacagaaaatgcggttggcatggagcgtctcaaggttgacatatcagcattaacggacgttgatcaattgttattcaacattccactggacatacagttagacgggccacttagaaacactctagtaggaaacatatctagatattatactcattggtctggatctctagaaatgacattcatgttttgtggcagcttcatggcaacgggaaaattaattctgtgctatactcctccaggtgggtcatgcccaacaaccagagagactgccatgttaggtacacatattgtctgggattttggattacaatctagtgttaccctgataataccttggattagtggatcccactacaggatgttcaacaatgatgctaagtcaactaatgccaacgttggctatgttacctgttttatgcagaccaatctgatagtccccagtgaatcctctgacacatgttctttgatagggttcatagcagcaaaagatgacttctccctcaggttaatgagagacagccctgacattggacaattagaccatttagatgcggcagaggcagcctaccagatcgagagcatcatcaaaacagcaactgacactgtgaaaagtgagattaacgccgaacttggtgtggtccctagcttaaatgcagttgaaacaggcgcaacttctaacactgaaccagaagaagccatacaaactcgcacagtgataaatcagcacggtgtgtccgagactttagtggagaattttcttagtagagcagctttagtatcaaagagaagtttcgaatacaaaaatcatacctcgtctgaagcgcggacagacaagaactttttcaaatggacaattaataccaggtcctttgtacagttaagaagaaagttagaattgtttacataccttagatttgatgctgaaatcaccatactcacaactgtggcagtgaatggtagtagtaacaacacatacatgggtcttcctgacttaacacttcaagcaatgtttgtacccactggtgctcttaccccagaaaagcaggattcattccactggcagtcaggtagtaatgctagtgtattctttaaaatttctgaccccccagccagaatgaccataccttttatgtgcattaactcagcatactcagttttttatgatggctttgctggatttgagaaa------agtggtctgtatggaataaatccagctgacaccatcggtaacttatgtgtcagaatagtgaatgaacaccaaccaattggtttcacagtaaccgtcagggtttacatgaagcctaaacacataaaagcatgggcaccgcgaccaccacgaaccctaccatacatgagcattgcaaatgcaaattacagaggtaaagaaagagcaccaaatgcgctcaatgccataattggcaatagagacagtgtcaaaaccatgcctcataata------tagtgaccactggcccaggcttcggaggagtctttgtagggtcttttaaaataattaactaccacttagccactatagaagagagacagtcagctatctatgtggattggcaatcagatgttctggttactcccattgccgctcatggaagacatcaaatagcaagatgcaagtgtaatacaggggtttactattgtagacacaaagacagaagttacccaatttgctttgaaggcccagggattcaatggatcgaacaaaatgaatattacccagcaaggtaccagaccaatgtacttctggcagctggccctgcagaagcgggagattgcggcggtttactggtctgtccacatggggtaatcggtcttcttacagcaggagggggtggaattgtagctttcactgatatcagaaatttactatggttagatactgatgctatggaacaaggcattactgattatattcaaaatcttggtaatgcctttggagcagggttcacagaaacaatctctaataaagctaaggaggtgcaagatatgctaattggagagagttcactattagagaaattgttaaaagctctaatcaaaatcatatcagcattagtgattgtaatcagaaattcagaggacttagttacagtcacagccacactagcattgctaggatgccatgattcaccatggagctacttgaaacaaaaggtatgttcatatttaggtattccttatgtacctagacagagtgaatcgtggcttaagaagtttacagaagcatgcaatgctctcagaggtttagattggttatcacaaaagatagataaattcatcaactggcttaaaaacaaaatattaccagaagctagggagaaatatgaatttgtgcaaagactcaaacagttaccggtgatagaaaaccaagttagtactattgagcatagctgcccaacaacagaacaacagcaggccttattcaacaatgtccagtattattcacactactgtagaaagtacgcaccactttacgcagtggaagcaaagagagtagcagctcttgaaaagaaaataaacaactacatccagttcaagtccaaatctcgcattgaaccggtttgtttaataatacatggctctccaggaactggcaaatcagtggcctcaaatttaattgccagggctatcacagaaaaattaggaggggatatttattccttacctccagaccctaaatattttgatggatataaacagcaaacagtggtccttatggatgatttaatgcaaaatccagatgggaatgacatatctatgttctgccaaatggtctctactgtggacttcatacccccaatggctagtttggaagaaaaaggaactctgtacaccagtccatttttaatagctactactaatgctggctcaatacatgcaccaactgtctcagactcaaaggctttgtcacgcagattcaaatttgatgtagacattgaagtcacagattcatataaagactcaaacaaattggacatgtcaagagcagtggagatgtgcaaaccagatgactgtgcccccactaattataaaagatgctgcccgttgatttgtggaaaggctattcaattcagagatcgtagaactaatgcaagatccactattgatatgctagtaactgatatcatcaaggaatatagaaccagaaacagtacacaggacaagctggaagctctgtttcagggacctccacagtttaaagagatcaaaatttcagtcactccagatacaccagctcctgatgccataaatgaccttctcaggtcagtagattctcaagaagttagggattattgccaaaagaaaggatggattgtagtacacccatcaaatgaactacttgtagaaaaacatatcagtagggcttttatcactctacaagccattgccacctttgtatcaatagctggtgtagtttatgttatatataaactttttgctggcattcagggcccatacacaggaattcccaaccctaaacccaaggtaccctctcttagaacagctaaagtgcaaggaccagggttcgattttgcacaagccataatgaagaaaaacaccgtcattgcaaggactgaaaagggtgagttcaccatgttaggtgtatatgatagagtggcggtcatccccacacacgcatctgttggagaaaccatttacattaacgatgtagagactagagttttagatgcgtgtgcacttagagacttgactgatacaaacttagagataaccatagtcaaattagaccgtaatcaaaagtttagagacatcagacattttctgcccagatatgaggatgattacaatgacgctgtgcttagcgtacatacatcaaaattcccaaatatgtacatcccagttggacaagtcaccaattatggtttcttgaacctaggtggtacaccaacgcaccgcattttaatgtataactttccaacaagagctggccagtgtggtggtgtggtgacaactacaggtaaggtgataggaatacatgtaggtggaaatggagctcaaggatttgcagcaatgctactacactcttactttactgatacacaaggtgagatagttagcaatgagaagagtggggtgtgtattaacgcaccggcaaaaactaaactccaacccagtgttttccatcaagtttttgaaggttcgaaggaaccagcagttctcaattcaaaagatcctaggcttaagacagatttcgaggaagccatcttctcaaaatatacaggtaacaaaattatgttaatggatgagtacatggaagaagcagtggatcattatgtgggatgtttagaaccattagatattagtgtagatcccatacccctcgaaagtgccatgtatgggatggatggccttgaagcattagacctaaccaccagtgcaggattcccttacttgctacaagggaagaagaaaagggatatatttaatagacataccagagacactactgaaatgacaaggatgctagaaaaatatggagttgacttaccttttgtaacttttgtaaaagacgaacttagatcaagagaaaaagttgaaaaagggaaatcacgcttaattgaggccagttccttgaatgactcagttgctatgagggttgcctttggaaatctttacgctacatttcatagcaatccaggtacagcaactggtagtgcagttggttgtgatccagatatattttggtcaaaaatccctattttgttagatggagaaatctttgcttttgattacactggttatgatgctagtttgtcaccagtatggtttgcctgtttaaagaaagttctaattaaattaggttacacacaccaaacatcttttatagattatttgtgtcattcggtacatttatataaggac-agaaaatatatagttaatggtggaatgccctctggttcttcaggtaccagcatattcaacactatgatcaataatataatcataagaactttattaattagggtttataaaggcatagacctggaccagttcaaaatgatagcctatggagatgatgttattgctagttacccacataagattgatccgggtctactggcagaagcaggcaaacattatggattagtaatgacaccagcagacaaaggaaccagttttgttgacaccaattgggaaaacgtaactttcttgaaaagatacttcagagcagatgatcaatacccctttcttatacatccagtgatgccaatgaaggagatacatgaatctattagatggactaaggatcccagaaacacacaggaccatgttaggtctttgtgctacctcgcatggcataacggagaggaggcttataatgaattttgtagaaaaatcagaagtgtgcctgtggggagggcattgacactacctgcatactctagtcttagacgaaaatggttagattcgttctagataactctaattga-aacccaagttgtagttactt----------------tcatttagag------------------------------------------------------------------------------------------------------------------------------------------------------
>KX255358.1_Enterovirus_D68_strain_EV-D68/Homo_sapiens/USA/O1312a/2012_complete_genome
--------------------------caccccaagggcccacgtggcggctagtactctggtatttcggtacctttg-tacgcctg--ttttatctcccttcccaatgtaacttagaagttttcaaatcgaagctcagtaggtgg-ggcgcaaaccagcgctttcatgagcaagcacttctgtttccccggtgcggttgtatagactgtttccacggttgaaaacaacttatccgttatccgctatagtacttcgagaaacctagtatcacctttggattgttgatgcgttgcgctcagcacactaaccc-gtgtgtagcttgggctgatgagtctggacgtaccccactggtgacagtggtccaggctgcgttggcggcctactcatggt-gaaaaccatgagacgctagacatgaacaaggtgtgaagagtctattgagctactatagagtcctccggcccctgaatgcggctaatcttaaccatggagcaagtgctcacaagccagtgagttgcttgtcgtaacgcgcaagtccgtggcggaaccgactactttgggtgtccgtgtttcac-tttttaccttta----tgactgcttatggtgacaatttaatattgttaccatttagcttgtcagattaatcgcgt---gaaatcctaaa-------tcttgttcaccaatttacattcggatagcttcatttgaaaat------------------------tctaaac------tcattcataaaaatgggagctcaagttactaggcagcaaactggaacccacgagaatgccaacattgccacaaatggatctcatatcacatacaatcagataaacttttacaaggatagttatgcagcttcagctagcaaacaagatttttcacaggacccgtcaaaatttactgaaccagtggtagaaggcctaaaagcaggggccccagttttgaaatcccctagcgctgaggcatgtggctacagtgatagagtattacaactcaaattaggtaactcagctattgtcactcaggaggcagcaaattactgttgtgcttatggtgaatggcccaattatttaccagatcatgaggcagtagccattgataaacccacacagccagaaaccgctacagatagattttataccttgaaatcagtcaaatgggaaaccgagagtacagggtggtggtggaaactacccgatgcattaaataacataggcatgtttggacagaatgtgcagtatcactatctatacagatctggttttttaattcatgtgcagtgcaacgccacaaagttccatcagggcgctctattagtagtagcaattccagaacatcagaggggggcatatgacactactactagtccagggtttactgacatcatgaaaggtgaagaaggaggaacattcagtcacccatatgttcttgacgatgggacatcactagcctgtgcaacaatatttccacatcaatggataaatttgagaactaacaattcagcaacaatagttcttccctggatgaatgctgctccaatggacttcccactcaggcataatcagtggacgctagcaataataccagtagtaccgtt------gggtacgcgcacagtgtcaagtatggttccaataacagtttcaattgctccaatgtgttgtgagttcaatggactcaggcatgccatcacacaaggtgttccaacataccttctaccaggctcgggacaatttctaactactgatgaccatagttctgcgccggttcttccgtgttttaacccgactccagaaatgcacattccagggcaagtccgcaatatgctagaagtggtccaagtggagtcaatgatggagattaataacacagaagatgcagttggcatgcagcgtctcaaagttgacatatcagtattaacagacgttgatcaactgttattcaacatcccactggacatacaattagatggaccacttagaaacactttagtaggaaatatatctagatattatactcattggtctggatctctagaaatgacatttatgttttgtgggagcttcatggcaacaggaaaattaattctatgttacactcctccaggcgggtcatgtccaacaaccagagagactgccatgctaggtacacatattgtttgggattttggattgcaatctagtgtcaccttggtgataccttggattagtggatctcactacaggatgttcaacaatgacgctaagtcaaccaatgccaacgttggctatgttacctgttttatgcaaaccaatctaatagtccccagtgaatcctctaacacatgttccttaatagggtttgtagcagcaaaagatgacttttcccttagattaatgagagatagccctgacattgggcaattagaccacttacatgcagcagaggcagcctaccagattgagagcatcatcaaaacagcaactgacactgtaaaaagcgagattaacgctgagcttggtgtggtccctagcttaaatgcagttgaaacgggcgcaagttctaacaccgaaccagaggaagccatacaaactcgcacagtgataaatcagcatggtgtgtctgagacattagtggagaattttcttagtagggcagccttagtatcaaagagaagcttcgagtacaaaaatcacgcctcgtctgaggcacaaacagacaaaaactttttcaaatggacgattaataccaagtcctttgtccagttaaggagaaagctggaattgttcacataccttagatttgatgctgaagtcaccatactcacaactgtggcagta---agtagcagtaacagtacatacacaggccttcctgacttgacactccaagcaatgtttgtacccactggtgctcttactccagaaaaacaggattcattccattggcagtcagccagtaatgctagcgtgttcttcaaaatttctgatcccccagccagaatgactataccttttatgtgtattaactcagcatattcagttttttatgatggctttgctggatttgagaaa------agtggtctgtatggaataaatccagctgacaccatcggcaacttatgcgtcagaatagtgaatgaacaccagccaattggttttacagtaacagtcagggtttacatgaaacctaaacacataaaagcatgggcaccgcgaccaccacgaactctgccgtacatgagtattgcaaatgcaaactacaggggtaaagaaagagcaccaaatgcactcaatgccataattggtaatagagatagtgtcaagaccatgcctcacaata------tagtaaccactggcccaggttttggaggggtttttgtagggtctttcaaaataattaactaccacttagctaccacagaagagaggcagtctgctatttacgtagactggcaatcagatgttctagttactcccattgctgctcacggaaggcaccagatagcaagatgcaagtgtaatacaggggtttattattgtagacacaaggatagaagttacccagtttgttttgaaggcccagggattcaatggattgaacagaatgaatattacccagcaaggtaccagactaatgtacttctagcagctggtcctgcagaagcaggggactgtggtggtttactagtctgtccacatggagtaattggtcttcttacagcaggaggaggtggaattgtagccttcactgacattaggaatttactatggttagacaccgatgctatggaacagggcattactgattacattcaaaatctcggcaatgcctttggagcaggatttacagaaacaatctctaacaaagctaaagaggtgcaagatatgctaattggagagagctcactactagaaaaattgttaaaagctctaatcaaaattatatcagcactagtgatcgtaattagaaattcagaggacttaattacagtcacagccacattagcattgctgggatgccatgattcaccatggagctacttaaaacaaaaagtttgttcatatttaggtattccttatgtacctagacagagtgagtcatggcttaagaagttcacagaagcatgcaatgctctcagaggtttagattggttgtcacaaaagatagacaaattcatcaactggcttaaaaacaaaatattaccagaagctagggagaaatatgaatttgtgcaaagactcaaacagttaccagtgatagaaagccaagttagcactattgagcatagctgcccaacaacagaacaacaacaagccttattcaataatgtccaatattactcacactactgtagaaagtatgcaccactttatgcagtagaggcaaagagagtgacagctcttgaaaagaaaataaataactacatccagttcaagtccaaatctcgcattgaaccggtttgtttaataatacatggttctccaggaactggcaaatcagtagcctcaaatttgattgccagggctatcacagaaaagttaggaggggatgtatattccctgcccccagatccaaaatattttgatggatataaacagcaaacagtggtcctcatggatgatttaatgcaaaatccagacgggaatgacatatctatgttttgccaaatggtctctactgtggattttatacctccaatggctagtttggaagaaaaaggaactctgtacaccagtccctttttgatagccactactaatgctggttcaatacatgcaccaaccgtctcagactccaaggctttatcgcgtagattcaaatttgacgtggacattgaagtcacagattcgtacaaagactcaaataaattggacatgtccagagcagtagagatgtgtaaaccagatgactgtgccccgaccaattataaaagatgttgtccgctgatttgtggaaaggccattcaattcagagatcgtagaactaatgcaagatccactatagatatgctagtaactgatatcataaaagagtatagaaccaggaatagtacacaggacaagttggaggctctgttccagggacctccacagtttaaagaggttaaaatttcagttactccagacacgccggctcctgatgccataaatgatcttctcagatcagtggattctcaagaagttagggactattgccaaaagaaagggtggattgtaatacacccatcaaatgaactacttgtagaaaaacatattagtagggcttttatcactctacaagctattgctacctttgtatcaatagccggtgtagtctatgttatatataaactttttgctggcattcaaggtccatacacaggaattcccaatcctaaacccaaagtaccctctcttagaacagccaaggtgcaagggccagggtttgattttgcacaagccataatgaagaaaaatactgtcattgccaggactgaaaagggtgagtttaccatgttaggcatatatgatagagtagcagtcatccccacacatgcatctgttggagaaaccatttacatcaacaatgtagagaccaaagttttggatgcgtgtgcgctcagagacttgactgacacaaacttggagattaccatagtcaaaatggaccgcaaccaaaagtttagagatatcaggcacttcctgcccagatatgaggatgattacaatgacgctgtgcttagcgtacatacatcaaaatttccaaacatgtatattccagttggacaagtcaccaattatggcttcttgaacctaggcggtacaccaacacaccgcattttaatgtacaactttccaacaagagctggtcagtgtggtggcgtggtgacaaccacaggcaaggtgatagggatacatgtaggtgggaatggagctcaaggatttgcagcaatgctactccactcttactttactgatacacaaggtgaaatagttagcagtgagaagagtggagtgtgtattaacgcaccagcaaagactaaacttcaacccagtgttttccatcaagtttttgaaggttcaaaggagccagcagttctcaactcaaaagatcctaggcttaaaacagattttgaggaagccatcttctcaaaatatacaggtaacaaaattatgttgatggatgagtacatggaagaagcagtagatcattatgtagggtgtctagaaccattagatattagtatagatcccataccccttgaaagcgccatgtatggaatggatggtcttgaagcattagacctgaccaccagtgcaggattcccttacttactgcaggggaagaagaaaagggatatatttaacagacaaaccagggatactactgaaatgacaaggatgttggagaaatatggagttgatttgccttttgtaacttttgtaaaagatgaacttagatcaagagaaaaagttgaaaaaggaaaatcacgcttaattgaggccagttccttgaatgactcagttgctatgagggttgctttcggaaatctttacgccacatttcataacaatccaggtacagcaactggtagtgcagttggttgtgatccagatgtgttttggtcaaaaatccctatcttgttaaatggagaaatctttgcttttgattacactggttatgatgccagtttgtcaccagtatggtttgcctgtttaaagaaagttctaattaaattgggttatacccaccaaacatctttcatagattatctgtgtcattcggtacatttgtataaggac-agaaaatatatagtcaatggtggaatgccctctggttcttcaggcaccagcatattcaatactatgatcaataatataatcataagaactttgttaattagggtttataaaggtatagacttagaccagttcaagatgatagcatatggagatgatgttattgctagctacccacacaagattgatccaggtttactagcagaagcaggcaaacattatggattaataatgacaccagcagataaaggaaccagctttgttgacaccaattgggaaaatgtaactttcctgaaaagatatttcagagcagatgatcaatatccctttcttatacatccagtaatgccaatgaaggaaatacacgagtctattagatggactaaagatcccaggaatacacaggatcatgttaggtctttgtgttatctcgcatggcacaatggagaggaggcttacaatgaattttgtagaaaaattagaagtgtgcccgtgggaagggcgttgacactacctgcatactctagtcttagacgaaaatggttagattcgttttagacaactctaattga-aacccaagttatagttaatt----------------tcatttag--------------------------------------------------------------------------------------------------------------------------------------------------------
>KX255363.1_Enterovirus_D68_strain_EV-D68/Homo_sapiens/USA/C6944/2006_complete_genome
--------------------------caccccaagggcccacgtggcggctagtactctggtatttcggtacctttg-tacgcctg--ttttatctcccttcccaatgtaacttagaagttttcaaatcgaagctcaataggtgg-agcgcaaaccagcgctttcatgagcaagcacttctgtctccccggtgcggttgtatagactgtttccacggttgaaaacaacttatccgttatccgctatagtacttcgagaaacctagtatcacctttggattgttgatgcgttgcgctcaacacactaaccc-gtgtgtagcttgggtcgatgagtctggacgtaccccactggtgacagtggtccaggctgcgttggcggcctactcatggt-gaaaaccatgagacgctagacatgaacaaggtgtgaagagtctattgagctactatagagtcctccggcccctgaatgcggctaatcttaaccatggagcaagtgctcacaagccagtgagttgcttgtcgtaacgcgcaagtccgtggcggaaccgactactttgggtgtccgtgtttcac-tttttactttta----tgactgcttatggtgacaatttaatattgttaccatttagcttgtcagattaatcacgt---gaaatcctaaa-------tcttatttatcaatttgtatttggatagcttcatttgaaaat------------------------tctaaac------tcatttataaagatgggagctcaagttactagacagcaaactggaacccacgagaatgccaacattgccacaaatggatctcatatcacatacaatcagataaatttttacaaggatagttatgcagcttcagctagcaaacaagatttttcacaggatccgtcaaaatttactgaaccagtggtggaaggcttaaaagcaggggccccagttttgaaatcccctagcgctgaggcatgtggctacagtgatagagtattacaactcaaattaggtaactcagctattgtcactcaggaggcagcaaactactgttgtgcttatggtgaatggcccaattatttaccagatcatgaggcagtagctattgataaacccacacaaccagaaaccgctaccgatagattctataccttgaaatcagtcaaatgggaaaccgaaagcacagggtggtggtggaagttacccgatgcactaaataatataggcatgtttggacagaatgtgcagcatcactatctatatagatctggtttcttaattcatgtgcagtgtaacgccacaaaattccatcaaggcgccctattagtagtagcaattccagaacatcagaggggggcgtataacaccaatactagtccagagtttactgatatcatgaaaggtgaagaaggaggaacattcagtcacccatatgtccttgacgatgggacatcactagcctgtgcaacaatatttccacatcaatggataaatctgagaactaacaattcagcaacaatagttcttccctggatgaatgctgctccaatggacttcccacttaggcacaatcagtggacgctagcaataataccagtagtaccgtt------gggtacgcgcacagtgtcaagtatggttccaataacagtttcaattgctccaatgtgctgtgagttcaatggactcaggcatgccatcacgcaaggtgttccaacataccttctaccaggctcgggacaatttctaactactgatgatcatagctctgcgccggctcttccgtgttttaacccgactccagaaatgcacattccagggcaagtccgcaacatgctagaagtggttcaagtggagtcaatgatggagattaacaacacagaaaatgcagttggcatgcagcgtctcaaagttgacatatcagtattaacagacgttgatcaattgttattcaacattccactggatatacaattagatgggccacttagaaacactctagtaggaaacatatctagatattatactcattggtctggatctctagaaatgacatttatgttttgtgggagcttcatggcaacaggaaaattaattctatgctatactcctccaggtgggtcgtgcccaacaaccagagagactgccatgttaggtacacatatcgtttgggattttggattgcaatctagtgttaccttggtaataccttggattagtggatcccactacaggatgttcaacaatgatgctaagtcaaccaatgccaacgttggttatgttacctgttttatgcaaactaatctaatagtccccagtgaatcctctaacacatgttccttaatagggttcgtagcagcaaaagatgacttttcccttaggttaatgagagatagccctgacattggacaattagaccatttagatgcagcagaggcagcctaccagatcgagagcatcattaaaacagcaactgacaccgtaaaaagtgagattaacgccgaacttggtgtggttcctagcttaaatgcagttgaaacaggcgcaagctccaacactgaaccagaggaagccatacaaactcgcacagtgataaatcagcatggtgtgtctgagacattagtggagaattttcttagtagggcagccttagtatcaaagagaagtttcgagtacaaaaatcacgcctcatctgaagcacgaacagacaagaactttttcaaatggacaattaataccaagtcctttgtccagttaaggagaaagctggaattgttcacataccttagatttgatgctgaagtcaccatactcacaactgtggcagta---agtagcagtaacagcacatacacgggccttcctgacttgacacttcaagcaatgttcgtacctactggtgctcttactccagaaaaacaggattcattccattggcagtcagctagtaatgctagcgtgttcttcaaaatttctgaccccccagccagaatgactataccttttatgtgtattaactcagcatattcagttttttatgatggctttgctggatttgagaaa------aatggtctgtatggaataaatccagctgacaccatcggcaacttatgtgtcagaatagtgaatgagcaccagccaattggtttcacagtaaccgttagggtttacatgaagcctaaacacataaaagcatgggcaccgcgaccaccacgaaccttgccgtacatgagcattgcaaatgcaaactacaggggtaaagaaagagcaccaaatgcactcaatgccataattggtaatagagatagtgtcaagaccatgcctcacaata------tagtgaccactggcccaggctttggaggggtctttgtagggtctttcaaaataattaactatcacttagctaccacagaagagagacagtctgctatctatgtagactggcaatcagatgttctggttactcccattgctgctcatggaagacaccaaatagcaagatgcaagtgtaatacaggggtttattattgtagacacaaagatagaagttacccagtttgttttgaaggcccagggattcaatggattgaacaaaatgaatattacccagcaaggtaccagactaatgtacttctggcagctggtcctgcagaagcaggggattgtggcggtttactagtctgtccacatggggtaattggtcttcttacagcaggagggggtggaattgtagctttcactgacatcaggaatttactatggttagacactgatgctatggaacaaggcattactgattatattcaaaatctcggcaatgcctttggagcagggtttacagaaacaatctctaacaaagctaaggaggtgcaagatatgctaattggagagagctcactattagaaaaattgttaaaagctctaatcaaaattatatcagcactagtgattgtaattagaaattcagaagacttagttacagtcacagccacattagcattgctgggatgccatgattcaccatggagctacttgaaacaaaaagtttgttcatatttaggtattccttatgtacctagacagagtgaatcatggcttaagaagttcacagaagcatgcaatgctctcagaggtttagattggttgtcacaaaagatagataaattcatcaactggctcaaaaacaaaatattaccagaggctagggagaaatatgaatttgtgcaaagactcaaacagttaccagtgatagaaagccaagttagcactattgagcatagctgcccaacaacagaacaacaacaggccttattcaataatgtccaatattactcacactactgtaggaagtatgcaccactttacgcagtggaggcaaagagagtgacagctcttgaaaagaaaataaacaactacatccagttcaagtccaaatctcgcattgaaccggtttgtttaataatacatggctctccaggaactggcaaatcagtggcctcaaatttgattgccagggctatcacagaaaagttaggaggggatgtttattccctacccccagacccaaaatattttgatggatacaaacagcaaacagtggtccttatggatgatttaatgcaaaatccagatgggaatgacatatctatgttctgtcaaatggtctctactgtggactttatacctccaatggctagtttggaagaaaaaggaattctatacaccagtccatttttgatagccactactaatgctggctcaatacatgcaccaaccgtctcagactccaaggctttgtcacgcagattcaaattcgatgtggacattgaagtcacagattcatacaaagactcaaataaattggacatgtcaagagcagtagagatgtgtaaaccagatgactgtgcccccactaattataaaagatgctgtccgttgatttgtggaaaggccattcaattcagagatcgtagaactaatgcaagatctactatagatatgctagtaactgatatcataaaggagtacagaaccaggaacagcacacaggataagctggaggctctgttccagggacctccacagtttaaagagatcaaaatttcagtcactccagacacaccagctcctgatgccataaatgatcttctcagatcagtggactctcaagaagttagggattattgccaaaagaaagggtggattgtaatacacccatcaaatgaactacttgtagaaaaacatattagtagggcttttatcactctacaagctattgctacctttgtatcaatagctggtgtagtttatgttatatataaactttttgctggcattcaaggcccatatacaggaattcccaatcctaaacccaaagtaccctctcttagaacagccaaggtgcaagggccagggttcgattttgcacaagccataatgaagaaaaacaccgtcattgccaggactgaaaagggtgagtttaccatgttaggtatatatgatagagtggcagtcatccccacacatgcatctgttggagaaaccatttacatcaacgatgtagagactagagttttggatgcgtgtgcactcagagacttgaccgacacaaacttggaaattaccatagtcaaaatggaccgtaaccaaaagtttagagatatcaggcactttctgcccagatatgaggatgattacaatgacgctgtgcttagcgtacatacatcaaaatttccaaacatgtatattccagttggacaagtcaccaattatggcttcttgaacctaggcggtacaccaacacaccgcattttaatgtacaactttccaacaagagctggtcagtgtggcggtgtggtgacaaccacaggtaaggtgatagggatacatgtaggtggaaatggagctcaaggatttgcagcaatgctactccactcttactttactgatacacaaggtgaaatagttagcaatgagaagagtggggtgtgtattaacgcaccagcaaagactaaacttcaacccagtgttttccatcaagtttttgaaggttcaaaggagccagcagttctcaattcaaaagatcctaggcttaaaacagattttgaggaagccatcttctcaaaatatacaggtaacaaaattatgttgatggatgagtacatggaagaagcagtggatcattatgtaggatgtctagaaccattagatattagtatagaccccataccccttgaaagtgccatgtatgggatggatggcctcgaagcattagacctgaccaccagtgcaggattcccttacttactgcaggggaagaagaaaagggatatatttaatagacaaaccagggacactactgaaatgacaaggatgttagaaaaatatggagttgatttaccttttgtaacttttgtaaaagatgaacttagatcaagagaaaaagttgaaaaagggaaatcacgcttaatcgaggccagttccttgaatgactcagttgctatgagggttgcttttggaaatctttacgccacatttcataataatccaggtacagcaactggtagtgcagttggttgtgatccagatgtattttggtcaaaaatccctattttattagatggagaaatctttgcttttgattacactggttatgatgctagtttgtcaccagtatggtttgcctgtttaaagaaagttctaattaaattgggttatacccaccaaacatctttcatagattatctgtgtcattcggtacatttgtataaggac-agaaaatatatagtcaatggtgggatgccctctggttcctcaggtaccagcatattcaatactatgatcaataatataatcataagaactttgttaattagggtttataaaggcatagacttagaccagttcaagatgatagcatatggagatgatgttattgctagttacccacacaagattgatccaggtttactagcagaagcaggcaaacattatggattaataatgacaccagcagacaaaggaaccagttttgttgacaccaattgggaaaacgtaactttcctgaaaagatatttcagagcagatgatcaatatccctttcttatacatccagtaatgccaatgaaggagatacatgaatctattagatggactaaagatcccagaaatacacaggaccatgttaggtctttgtgttatctcgcatggcacaatggagaggaggcttacaatgaattttgtagaaaaattagaagtgtgcccgtgggaagggcgttgacactacctgcatactctagtcttagacgaaaatggttagattcgttttagacaactctaattga-gacccaagttgtagttgctt----------------tcatttag--------------------------------------------------------------------------------------------------------------------------------------------------------
>KX255366.1_Enterovirus_D68_strain_EV-D68/Homo_sapiens/USA/U2215/2008_complete_genome
[truncated: 122,223 more chars]
