# Supplementary material for: Independent evolution of tetraloop in enterovirus oriL replicative element and its putative binding partners in virus protein 3C
Source: PeerJ. 2017 Oct 6;5:e3896. doi: 10.7717/peerj.3896 (PMC5633025; doi:10.7717/peerj.3896)
Supplement: Supplemental Information 9 [file peerj-05-3896-s009.fas]

>KU172420.1_Enterovirus_E_strain_bovine_enterovirus_strain_MexKSU/5_complete_genome
tttaaaacagctcgggggttgttcccactcccggggcccacgtggcgctagtactctggtacg-ttagtacc-ttgtacgcctgttttcccctcc--ttaaacaaattaagattaccactactgaggggagtagtccgactccgctccagcactgctgcaccagtgaattggtatgattagtacctcttcacggagtagatggtattcct---accccgcaacttagaagtttattaacaaaccgaccaataggtgcacagtatccagctgtgtaacggtcaagcacttctgtttccccggtccaccaggatcgttacccgcccgacccactacgagaagcctagtaactagccaagtgactgcgaagttgcgctcaaccacaaccccagtggtagctctggaagatggggctcgca-cctcccccgtggtaacacggttgcctgcccgcgtgtgcttccgggttcggcc-ttgtgccgttcacttctacgtcatgtaactagccaagagcctattgtgctgggacggttttcctccgggaccgtgaatgctgctaatcctaacctccgagcgtgtgcgcacaatccagtgttgctacgtcgtaacgcgtaagttggaggcggaacagactactttcggtaccccgtgtttcctct---tttattata-------ttatttaatggtgacaattgcagaaatttgtgatttagcgactttaccattgcacatagcattatattgtttgattgctttcca-caaaacatctgatatacccaactcttatatcgatctacttatctt-tctttgcttgaagaataaattaaagaaagcacgatgggagcgcaagtgagtagaaatactgctggatcccacacaactggtacttatgcaactgggggttcaagcattaattatacaaatataaattactactcgaactctgcatctgcctctcaaaacaaacaggatttcacgcaagatccttcaaaatttactcagcctattgcagatgtgatcaaagaaggtgcagtgcctttgaaatctcccagtgctgaagcatgtggatacagtgatagagttgcccagctcactttagggaattccagcataaccactcaagaagcagctaatatagtggtaggttatggagtgtggccaaggggtataactccagttgaggcaactgcagtagatcgccctactgaaccaggaacctcttgtgagaggttctataccttacagacactaaaatgggtaccaacttggaaaggtcactactttaagttacctgattgtctcaatgatgtgggcatgtttggacaaaacgcccagtttcactacttgtatagaggaggttgggctatacacgtccaatgcaatgctacaaagttccaccagggaacgctcttggttgttaccatacccgagcatgaaattgccgcagaggggag---tgattttaactccgtatttccagggagaacaggttatgagtttaaaaatcctttccttctagacaacggcactgcattaggcaatgctttaatttatcctcatcaatggatcaaccttcgcaccaacaatagtgcgacactcatattaccgtatgtgaatgccttacccatggattcagctattaagcatagcaactggtcactttgtgtcataccaatagcgccactccagtttgctgatggtaccacagcgatggtcccagttactatcactattgctcccatggccactgaatttggcggtctgcgcactgcggtaaca------caaggtttgccaactgtaccaggacctggctcatatcagtttatgaccacagatgaacttcagtccccatgcgtatttccagatttctatcccactcctgagatttttataccaggagaagtgaagaatctcttagaaattgtacaggtcgaatccttggttgaagcaaataacgttgcaggtgcaaatggaactgagagatacaggattcctgtaagagtgcaggatgaaattgatggagagatctttgcaatgaaagttgatccaggttacgatggccctttacaatctacactcctcggggtttacaccagatattacacgcaatggtcaggctcactcaaattcaccttcatgtttactggttcatttatgtcaacaggcaaattattacttgcttatacaccaccaggtggcagcaaaccggcaactcggtttgatgctatgttagctacccatgtcatatgggattttggccttcaaagttcaattacactggtagttccttgggtgtcaaaaagtcacttcagagcaacggcctcaaacaacacc---tataattataaatattatgaggcaggcataatcaccatttggtaccaaaccaacttggtggtgcctgttggtttccctacatcagcagatattctatgctttgtggcagcacagcctaacttttcaatgagaatccaaaaagagcgcccggacatgatacaaaccgcagcactacagggtgatgaagctcccagcgctattcattcagcagcaatttcgatgatcaaaggggtgacaaattccatcaacagtacacccaccaatacccctgcaacaacccacaccatatcaactgcacacacacctgccttacaagcagctgaaactggtgccacctccaacgccacagatgccggattaatcgaaactcgacatgtagtgaatgtgcatggtgttgaagagacttccattgaaagtttctttgggagatcagggttagttggaatggtcaaaatgaatactggcgatgtaacagcagtatgggtgataaactttggagaatttgtccagctcagagcaaaattagaacttttcacgtacatgcgttttgaccttgaattcacaatcatcgctacttgcctgacaacaaacagtgccgtg------gacaattgggttgacaaaccagtgaactatcaagtcatgtatgtaccaccaggatctactccacctgttgatcaagatacctaccaatggcagagtgctacaaacccctcagtttttggcatagttggacaagcaccgattcgcttcagcatccctttcatgtccacagcctcagcttactcatttgcctacgatggttttccagttttcagtgagaatgatgttgtgacccagtatggtaggattcccagtaattatcttggccaattgaacttcaggacgttagaaaaagttgattt---ccacgtgcgtttccgcatctacgccaaactgaaacatgtcagggcttggatacccagggcacctcgcgctgtgagatatcaacgcagatatga--tcgctcataccaat-------cagttgaacaatttgctacaaatagaacgaatttgacaacaaccggagccttcggacagcaatctggagccatttacgtgggcaattacaagattgttaacagacacttggcaacttatgcagactgggaaaatgaagtgtggcagtcatatcatagggacctattagttaccagagttgatgcccatgggtgtgataccattgcccgctgtagctgcaggacaggagtttattattgcaaatctagagacaagcattatccaatcgtagtcacgccaccctcaatctttaagattgaagctaacgagtattatccagaaagaatgcagacccatattctattgggcattggccctggggagcccggtgactgcggagggattctccgttgcgagcatggtgtaatggggatcctcacggttgggggtggtgatcttgttggctttgcagacatccgtgatttactctggattgaagatgacgccatggaacaagggattacagattatgtgcaacaattgggtaatgcctttggtgctggtttcactacagagatagccaactacacaaatcaacttagagacatgctcatcggttcagactgtgtggttgagaaaattatcagatcattggtaaggcttgtttctgctcttgtaattgtggtaagaaatcaccaagatctagttacagtcggggctactctagcccttttagggtgtgagggatctccatggaaatggttgaaaagaaaggtgtgtcaaattcttggaattaatatggctgaaaaacaatcagataattggatgaggaagtttaccgaaatgtgcagtgtctttaaaggacttgattggattgctacaaagatctccaaattcattgattggctaaaacagaaggttcttccagaactcaaagaaagagcagagtttgtgaaaaacctgaagcaattaccattactagaagcacagattaatactttggaacattcctctgcaagccaagaaaagcaagaacaactatttggaaatatccaatatcttgcccaccattgtaggaagagcgcaccattatacgcagctgaagccaagcgtgtttttcacttagagaagcgtgtcttgggtgccatgcagttcaagaccaagaatcgcattgaacctgtatgtgcactaattcacggttcaccagggactggtaaatcccttgccacaatgattattggcagaaaacttgcagagtgtgagggttctgatgtctattctctaccaccagatccagaccactttgacggttaccaacaacaggctgttgtggtcatggacgacttacttcaaaacccagatggaaaggatatgaccttattctgccaaatggtttcaactgcccccttcacagtacccatggctgctcttgaagataagggaaagttgtttacttcaaaatatgtactagcctccacaaatgcgggccaagttacaccaccaactgtagcagattataaagctctgcagagaagattcttctttgattgtgacatagaagtgcagaaggaattcaagaaaaatggcaccactctggacgtagccaaggccactgagacctgtgaggattgttctccaattaactttaagaaatgcatgccacttatctgtggtaaggctctccaacttaaatcccgcaaaggggatggaatgaggtacagcttggacactcttattagtgagctcaggcgagagagcaaccgccgctacaacatcggcaatgtcttggaagctctatttcagggtcccatgtgttacaaacctcttaggattaatgttcatgaagaggaaccagcaccctcagctatcagtgacttgttacaagcagttgacagtgaagaagtgagggaatattgcaggtctaaaggctggattgttgaagaaaaagtcactgagcttaaacttgaacgcaatgtcacacgagcactcgctatcatccaaagtgtgtcgctcgttgctgcagttgctggtaccatttacattgtttatcgcctcttttcaggtatgcagggaccatattctggtattaataccaattacacaactaaaagaccagttgtaagacaagttcagacacaaggcccactctttgactttggggtttcccttttgaagaaaaacattcggacagtgaagacaggtactggtgagtttactgcgcttggagttcatgatactgtgatagtcctaccccgtcacgccatgccgggaaagaccattgaaatgaatgggagggatattgaagtgctagatgcttatgacttgaatgataaaactgatacctcccttgagttgaccatcgtaagactaaaaatgaacgagaagttcagagatatcagagcaatgataccagatcaaattacagactataatgaggcggtagtggtcgtgaatacctcatactacccacagctctttatgcctgtagggcgcgtcaaagactacggcttcttgaaccttgcaggtagacccacccatagagtcctgatgtatgaatttcctacaaaggcaggccaatgtggtggagtagtcatcagcatgggaaaggtagtaggtattcatgtgggaggtaatggcgctcaaggctttgctgcttcactgttacgcagatattttactgttgagcaagggcagattgaatatgttgagaaaagcaaagatgctggatacccagtgatcaacacacccactcagactaagttagaacccagtgttttctttgatgttttccctggtgtgaaagaaccggcagttcttcataagaaggataagagattagaaactgattttgaagaagccttgttttcaaaatatattgggaatgtgcaaagagatatgccagaagaactacttattgctatagatcactattctgaacagctaaagatgttaaatattgatcccaggcccatctcaatggaagatgcaatctatggaactgaagggcttgaagcccttgatctcgggactagtgcaggatacccctatgttgccatgggtataaagaagagagatattttaaataaggagactaaagacatcaccaaaatgcaggagtgcattgccaaatatggcttgaatttacccatggttacctatgttaaagatgaactcagagcaccaagcaagattaagaaaggaaagagccgcttaatagaggcatccagcttgaatgactcagtggctatgagatgctactttggcaatctatacaaagcttttcatactaaccctggcactatatccggttgcgctgttggatgcgaccctgagaccttttggagtaagattccagttatgatggatggtgaactttttggttttgattacaccgcttatgatgctagtctgtctccaatgtggtttcatgctttagcagaagttcttagacggattggatttgttgaatgcaaacattttattgatcagctttgctgcagtcaccacctttatatggataaacattattatgtagtaggtggtatgccctcaggttgctctggcacatctatcttcaattctatgatcaataatttaattattcgcaccctggtacttacagtttataagaatattgatttggatgatcttaagattatagcctacggtgatgatgtacttgcatcgtacccgtatgaaattgatgccagccttttggcagatgctggtaaaaactttggtctgattatgaccccacctgacaaatccacggaatttgttaagttgacttgggacaatgtcacttttttgaagagaaagttcgtccgcgatgtacgatacccctttttggtgcatccggtcatggatatgtctgatatccatgaatccattcgctggacaaaagatcccaagcacactgaagatcatgttcgctcgctatgcctattggcttggcattgtggcgagagagaatataatgaattcattacaaagattcgaactgtccctgtcgggagagccttacatttaccctcatttaaggcactcgagaggaagtggtacgattctttttaagttg---ccaacttg-atgatccggtttaattagcctcaatttggcctaaatacacccaccggatggggtgtaaaaaaaaaaaaaaaa-------
>KF748290.1_Enterovirus_E_isolate_HY12_polyprotein_gene_complete_cds
tttaaaacagcctgggggttgtacccacccctagggcccacgcggcgccagtactctggttcgcctagaacctttgtacgcctgttttccccaccc-tcaaacaaattaagatctctaccaatgtggggagtagcccgactccgcaccgatac-gtcgcaccagcagaccggttcgcttaggacccttctgcggattggtatgagccccc-caccctcgtaacttagaagttt--tacaaa-ccgaccaatagcggcgttgtatccrgcagcgcaacggtcaagcacttctgtttccccggcgctctgcg-tcgttacccgcctgatcgactgcgggaagcttagtaggatcccaattgaatgcgcagttgcgttcagccacaaccccagtggtagctctgaggaatggagctcgcc-gttcccccacagtaatgtggtggcttgctcgcgtgygtcctcgggttcactc-ttagagtgttcactgcaatttcaagtaaggtctgaagagcctactgcgctcgaccagttatcctccggagccgtgaatgctgctaatcctaacctccgggcgtgtgcgcacaatccagtgttgctacgtcgtaacgcgcaagctggaggcggaacagactactttcggtactccgtgtttcctcattttatttcaat-------attttatatggtgacattgactgatatttgtgaacttgctcgcttgcccttgaatattgccttgtattatttgatagcatttca-caaaacaacccaactttcagttgagcttattgattttgttgtgac-tttaaatcaaattcacaagattacgcaaa----atgggcggtcagttcagcagaaacgttgcagggagccacacaacaaggacttacgcaaccggcggctcaaccattaactaccacaacataaactattacagtagttcagcatcagccgcccagaacaagcaagatcttgcacaggacccttcgaaattcacccaacctattgcagatgtgataaaagaggcggccgttccgctgaaatctccgtcagcagaagcgtgtggatatagtgaccgggtggctcaactgactttaggtaacagcactatcactacgcaggaggctgcgaatatctgtgtggcttacggaacgtggccttccaagctcagtgacaccgacgcaacatcagtcgataaaccaaccgaaccaggtgtgtcagccgagcggttctacacactacgctccaaagcatgggagtcaacaagcactggttggtattggaagctgccggatgcccttaacaacaccgggatgttcggacaaaatgcacagttccactatatataccgtggcggttgggccgttcacgttcaatgcaatgccacaaagttccaccagggaaccttgttagtggttgcaataccggaacaccaaattgcgacacaggaacaaccggacttcaacagaacaatgcccggtgaccaggggggaacgttccaagaagcattctggctagaggatgggactagtctaggaaatgcacttatttatccacaccaatggatcaatctcaggaccaacaattctgccactctaattttaccatacgtgaatgctattcccatggattcagcgatcagacattcaaactggacattggcaataatccctattgctccactcaaatatgcagcggaaaccaccccgttggtgccgataactgtgacaatcgcaccaatggagactgagtacaacggtttaaggcgggctattgcatcaaaccaaggccttccaacaaaacctggacccggctcctaccaattcatgaccactgacgaggactgctcgccatgcattcttcctgatttccaaccaacaccagagattttcataccagggagggtgaataaccttctcgagatagtgcaggttgaatccatagttgaggcaaacaacaggaatggtgttttgggtgttgagcgttacgtgatacctatcagcgtgcaggacgctctggactcacagatatacgccttgaaattagaacttggtggtactggaccactctcatcatctcttttgggcaccatggcgaagcacttcacccaatggagtggttcaatagaratcacctgcatgtttacaggcacatttatgacaacagggaaggtgttactagcctacactccaccaggcggggacatgcccaggaatagggaggaagcaatgctaggcacccacgtaatatgggactttggattgcagtcttccatcacacttgtagtgccttggatctcggccagtcattttagaggagtcagcgttgacgatacc---ttaaactatcagtactatgcaagtgggcatattactatttggtatcaaacaaacatggttataccaccaggcttcccaaacgtagcgggcataataatgcttgtcgcggctcagcccaatttttccttcagaatccaaaaggacagggaggatatgatccagacagccgcactacagaatga------------cccagggaaggtactcaaggacattatagacacacaagtggcgggagcccttg---------tggcgggtacagcaacctctacgcacgctatagccactgatgcaacacccgctctacaagcagccgagaccggtgcaacatccactgctagtgatgagagcatgattgaaacccgaactattgtgccaacacacggcatacatgaaacaagcgtggagagcttcttcggtaggtcagcactggttggcatgcccatccttgagaacggatcacgcgtcaccatgtggcgcattgacttcagggagtttgtccagctccgtgctaaaatgtcctggtttacttacatgagatttgacgtggagttcacaatcgtagcga---------ccacagccaacacctcc---------ggttccgtcgaccagaacaatagattccaggtcatgtacgtccctcccggggcaccacaaccggcagatcaagactcataccagtggcaatcgggctgcaacccctcagtgatagctgataccgaagggcccccggtgcaattctcagtgcctttcatgagcaccgctaacgcgtattccaccgtatacgatgggtacgcccggttcatgaacactgacccagaca---agtatggtatattgcccagtaactttctcgggcttatgtactttaggtgccttgaggacacgcatac---ccaaatgaggttccgtatctatgcaaagattaaacatacacagtgttggattccccgagccccgagacaagcgccatataagaagagataccatcttgtgtttggtggcccaaacttccaagacaagatctgcgctgacagggctagcctcacctcgtacgggccttttggacaacaacaaggtgccgcatacgtgggctcctacaagattgtcaacaggcatcttgcaacgtatgctgattgggagaacgaggtatggcagtcatatcagagggacttgctcgtcactagagttgatgcccatggccgtgataccattgccaggtgcaactgtagggctggtgtctattactgtaaatcaagaaataaacactacccgattgtggttacgcccccttccatcttcaagatagaggccaataactactacccagaacggatgcagacccatatactattagggatcgggtttgccgagcccggtgattgcggtggcctactccgctgtgagcatggtgtcatgggtatccttaccgtgggtggcggtaatcttgttgggttcgctgacatccgcgaccttctctggattgaagatgacgctatggagcaaggcattactgattatgttcaacagctaggtaatgcctttggagccggattcaccgctgaaattgccaattataccaatcaactcagagacatgctaatgggttccgattccgttgtggagaaaatcattagatccttagtgagacttgtctcagcacttgtgatagtagttaggaaccaccaggacttggtgacagttggagcaactctcgccctgctcggctgcgagggctctccttggaagtggctcaaaagaaaggtctgtcagacgctaggtgttaacatggcagagaggcaatcagacaattggataaaaaagttcactgagatgtgcaatgcctttaggggccttgattggatcgctgttaaaatttccaaattcattgattggctcaaacaaaagatcctaccggagctgaaggagagggctgagttcgtcaagaaccttagacagcttcccttactagaggcccaggttaataccttggaacactcctcagctagtcaagagaagcaagaacagctgttcggaaacgttcaatatctagcccatcattgcaggaaaaatgcaccactttacgcagccgaagccaaacgtgtttaccacctggaaaagcgcgtgctcggtgccatgcagttcaagaccaagaatcgcattgaacccgtatgtgcactcatacatggctctcccggtacagggaaatcattggcaaccatgattgtaggcaggaagctggcagagtatgaaagctcagatgtctactcccttcctcctgatccagatcattttgacggctaccaacaacaggctgttgtcgtgatggacgacctgctgcagaatccagacggaaaggacatgaccctgttttgtcaaatggtctccacggcccccttcactgtacccatggcagcccttgaggataaaggaaagctctttacttcgaagtttgtgctggcctctaccaatgccggacaagttaccccgcccactgtggctgattacaaagcactgcaaagaagattttattttgactgtgacattgaagtacagaaagactataagaagaatggagtcaccttagatgttgcaaaggccactgaggtatgtgaggactgctccccagttaactttaagaagtgcatgcccctaatctgtgggaaagccctccaactcaaatcccgcaagggggatgggatgaggtatagtttagataccctgattagtgagctccggcgagagagcaatcgccgccacaacattggtaacgttctcgaggctctttttcaaggccccgtaacctacaaacccttgaagattgaagtcattgaggaggaaccagcgccctcagccatcagcgatctactacaggcagtggataatgaagaagtgagagagtattgcaggtccaaggggtggatcgttgaagagaaggttactgaacttagattagagcgcaatgtgaaccgtgccctcgcagtcattcagagtgtctcccttattgcagccattgctgggactatctatatagtgtatcgccttttctcaggcatgcagggcccatactccggcattggaaccaattacgccacgaagaagccagttgtcaggcaggttcaaactcaaggaccactctttgatttcggcgtctctctattaaagaaaaacattagaacagttagaaccagctccggtgaattcactgctcttggcgtgcacgacacaatcatagtcctgccgcgtcatgccatgcctggcaaaactatagagatgaatggaagggatatcgaggttttggatgcatatgacctgaatgataaaactgatacctccctggaattgactatagttagactcaagatgaatgaaaagtttagagacattagggcaatgattccagatcagatcactgattacaacgaggcaattgtcgtagtcaacacgtcctactacccacagctctttatgcctgttgggcgtgttaaggactatggattcttgaatcttgcaggtaggcctacccacagagtcttaatgtatgaattccccaccaaggcgggtcagtgtggtggagtggtggtcagtatgggcaagattgttggtatccacgttggaggcaacggtgcgcaaggatttgcagcatcgctcctgcgcaggtactttactgttgaacaagggcaaatagaatacattgagaagagtaaagatgcaggctacccggtcattaatgctcctacccaaaccaagcttgaacccagtgtctttttcgatgtttttccaggagtgaaggaaccggctgttctacacaagaaagataagagacttgaaactaactttgaagaagccctgttctcaaagtacattggaaatgtgcaaagagacatgccagaggaactgctcgttgcgattgaccattactccgaacaactaaagatgctgaacattgaccctcgacccatttcaatggaggacgcaatctacggcacggaggggcttgaggcattagatctaggcaccagtgcgggctacccttatgtggcaatgggcatcaagaagagggacattctcaacaaggagaccagagacacaaccaaaatgcaggaatgtatagacaagtatggtttgaatttgccaatggttacctatgtwaaggatgagctcagggcacccgacaagattaagaaaggaaagagccgtttgatcgaggcatcaagtctgaacgactcggtggccatgaggtgttattttggaaatctatataaggccttccacaccaacccgggcaccatctctgggtgcgcagtgggttgtgaccctgaaacattctggagcaagatccctgtgatgatggacggtgagctttttggttttgattacactgcctatgatgccagcctctcaccaatgtggttccatgccttagctgaagtgctcaggagaattggctttgttgagtgcaaacatttcattgaccaactgtgttgcagccaccacctttatatggataagcactactatgtggttggtggaatgccatctggctgctccggtacatccatctttaactccatgatcaacaacttgatcattcgcacgcttgtgctcacagtctacaagaacatagacctggatgatctcaagataatagcctacggtgatgacgtccttgcgtcatacccatacgagattgacgctggtctccttgccgaggctggcaaaagttttggtctcataatgacgcctcctgataagtcagcagagtttgtcaaactaacctgggacaacgtgacctttctaaagagaaggtttgtgcgcgatcagcgctaccctttccttgtacatccggtcatggacatgtccaacatccatgagtccattcgttggacgaaggaccccaggcacactgaagaccatgttcgttcactttgcctattggcttggcactgtggcgagaaagagtacaatgaatttgtttcaaagattcgttccgttcctgttgggagagcccttcatctaccttcatttaaggcgctcgaaaggaaatggtatgattctttctaaattg---ccaacttg-atgatccggtttaattagcttcaatttggccagaatacacccaccggatggggtgt-----------------------
>AF123432.1_Bovine_enterovirus_isolate_K2577_complete_genome
-ttaaaacagcctgggggttgtacccacccctggggcccacgcggcgccagtactctggtacg-ctagtacctttgtacgcctgttttccccaccc-ttaaataaattaagattaccactgctgtggggagtagtccgactccgcaccgatac-gtcgcaccagtgaactggttcgcttagaacctttgcacggagcagctggtatcccc----ccccgtaacttagaagcctg-gacaaa-ccgaccaatagaggcgttgtagccagcagcgcaacggtcaagcacttctgtttccccggcgccatgcg-tcgttacccgcccggcctactgcgggaagcctagtaggaccccaatcggacgcgcggttgcgttcagccacaaccccagtggtagctctgaggaatgggactcgcc-taccccccacagcaatgtggtggcttgtccgcgtgtgtcctcgggttcgctc-gttgagcgatcaccgcaactctgagtaaggtctcaagagcctactgcgctaggtcggttctcctccggagccgtgaatgctgctaatcccaacctccgagcgtgtgcgcacaacccagtgttgctacgtcgtaatgcgtaagttggaggcggaacagactactttcggtactccgtgtttccttaatttttgttcat--------tattacatggtgacattgactgacatttgtgaatttgcccgcctgcccttgaacatagctctctattacttgattgcatttca-caaaacaacccaactcactgttgaacttgttgacttcgcagtcta-cttgaacttacagtacaatcacattcaca----atgggagcccaaatgagcagaaacacagcaggaagccacactaccggcacatacgcaaccggcggctcaacaataaactacaacaacattaattactacagccacgccgcctcggctgctcaaaacaaacaagacctcacacaagacccggcaaagttcacgcaaccaattgttgatgtgattaaagagacagccgtcccgctcaaatcaccgagtgcggaggcatgtggttatagtgacagggtcgctcaactgacactcggaaatagcaccataacaacccaagaggctgctaacatctgcgttgcctacggaacctggccttccaaactctcgaaccatgatgctacgtccgtggacaagccgactgagccgggagttagtgctgagcgtttctacaccctacgctccaaggcctgggaatcaaatagtacaggatggtactggaagcttcccgacgccctgaataatactggcatgtttggacaaaacgcacagtttcattacatatatcgtggtggatgggccatacacgttcagtgtaatgccaccaaatttcatcagggcaccctgcttgtcgtggcaattcccgaacaccagatagccacccaggaacagccagatttcggtcgtacgatgcctggtgatgaaggaggcacgtttcaggagccattctggttggaagatggtacgtgccttggtaacgcactagtgtacccccaccagtggattaacttgagaaccaacaactctgccaccctgatccttccttacgttaacgccatccccatggactcagccattcgtcactcaaactggacacttgccataattcccgtggcccccctaaagtacgccgcggataccactccactagtgccaatcactgtgactatagcccctatggagactgagtacaacggtttgaggagggccatagcatcaaatcagggacttcccacgaaaccaggtccaggttcgtatcagttcctaactagcgatgaggactctaccccttgcatactccccgacttccaaccaaccccagagatattcatacctggtgaagtgaccaatctcctccaaattgcacaggttgagtcgattgttgaggcgaataataccgctgacgcggccggtgtcgagcggtatgtgataccagtgagtgtgcaggatgcccttgactctcagatttatgtgctaaagttggaactaggggggtctggaccactttcgtcgacgcttctcggcacgatggcaaaacacttcacccagtggagtgggtcagtggaaatcacctgtatgttcacgggaactttcatgaccacagggaaagtcctcctagcctatactccaccagggggtgacatgccccggaatagggacgaggcgatgcttggaactcacgtaatatgggactttgggctacaatcctccatcactcttgttatcccgtggatctctgcctcccatttcagaggggttagtgttgatgacacc---ctgaactaccagtactacgcagcgggatatgtcaccatgtggtaccagaccaacatggtcataccccctggctttccaaacaccgctggaattgtcatgttagtggctgcccaacccaacttctccttccgcatccagaaggaccgcgaggacatgacccagaccgccgccctacagaatga------------ccccggcaaggcacttgagagcgccatccaaaagcaggttgcaaacgcacttg---------tcgctggcaccacctcctctacacactcaattgcgaccgactctacgcctgctcttcaggccgccgagaccggggcaacctcaaccgcgcaagatgagagcatgatcgagactcggacgattatcccaacccacggtgtgcacgagacaagtgtggagagcttctatggtagatcagccctggtcggcatggtaaccctggcgtctggatcacgtgtcatcagttggcgtatagacttcagggagtttgtgcaacttcgcgccaaaatgtcctggttcacttacatgagatttgatgttgagttcaccatcgtggcca---------ccaccgcaagtgctaca---------gcagcagttgagcatagaaataggttccaagttatgtatgtcccaccaggtgcgccgcaaccagcagatcaagactcgtttcagtggcagtcagggtgcaacccctcagcgatcgctgatgtagaagggcccccggttcaattctctgttcctttcatgagcaccgccaatgcctattccaacttctatgatgggtatgctagattcatggacacaaacccggata---gatatgggttgttgcctagtaactttctcgggctcatgtactttagatgcttggaagacaccactga---taacgtgagatttcgcatctacgctaagatcaagcacactaggtgctggatcccaagagcccctaggcaagcaccgtacaagaaaaggtacaacctggtttttgatggtaccacc------gatcgaatctgcaccaatcgcagctctctcactacactaggaccctttggccagcaacagggcgccgcctacgtcggcggctacaagatagtcaatagacacctagccacttatcaagactgggagaatgaggtctggcaatcataccagcgcgacctccttgtcacaagagtggacgcccatggttgtgacactattgctaggtgcaactgcaggtccggagtctacttttgcaagtccaaaaacaagcactatcccattgttgtcacccctccatccattttcaagatagaggcgaatgattattacccagagaggatgcaaacccatatccttcttggtattggattcgccgaacccggtgactgcggcggactacttcgctgcgaacacggggttatgggcatcctcacagtgggtggcggtgatcttgttggctttgccgacattcgcgacctgctctggattgaagatgatgccatggaacagggtatcaccgactatgttcaacaactaggtaatgcctttggcgccggtttcacggcggagatcgccaattacaccaatcagctgagagacatgcttgtgggctctgattcagtagtggagaaaattattagatcattggttagacttgtgtcagcactagttatagtagtgaggaatcaccaggacttggtcacagtcggagcaactttggcgctccttgggtgcgaaggctcaccgtggaagtggctgaagaggaaagtttgtcaaatcctaggcataaacatggctgagaggcagtcagacaactggatgaagaaattcactgagatgtgcaatgccttcagaggacttgattggattgctgcaaagatctctaagttcatcgactggctcaaacaaaagatcctgcccgagctcaaagaaagagcagaattcgtgaagaacctcaagcaattgccccttctagaggctcaggtcaacacattagagcattcctcagcgagtcaggagaagcaggagcagttgttcgggaatgttcagtatctggcccaccattgcaggaaaaacgcaccgctctatgcagcggaggccaagcgcgtttaccacctcgagaaacgcgtacttggtgccatgcagttcaagaccaagaatcgcattgaacccgtatgtgcactcatacacggatcccctggaaccggtaagtcacttgccacaatgatcgtgggcaggaagctggccgaatacgaaggctcagatgtgtactcactcccaccagacccagatcactttgatgggtatcaacagcaagccgttgtggtgatggatgatctccttcaaaatccagatggaaaggacatgacacttttctgccaaatggtatcgaccgcaccgttcaccgtgcccatggctgcactcgaggataaaggcaaacttttcacctccaaatttgtactagcctccaccaatgctgggcaggtcaccccgccaacagtggctgattacaaggccttgcagagaagatttttctttgattgtgacattgaagtgcagaaggactacaaaaagaatggtgtcactttggatgtcgccaaagccacggagacgtgtgaagactgctccccagcaaacttcaagaagtgcatgcccctgatctgcgggaaagccttgcagctcaagtcccgcaagggagatggaatgaggtatagtctggacacattgattagcgagctgcggcgtgagagcaaccgtcgtcacaacattggaaacgtcctggaggcgttgttccaagggcctgcctgctataagcccttgaggattgaggtccacgaggaagaaccagccccatcagcaattagtgacctacttcaggcggttgatagcgaggaagtaagggagtactgcaggtcaaagggttggatagtcgtggagaaagtgaccgaactcaaactggagcgcaatgtcaatcgcgcactagcagtcattcagagcgtgtcgcttattgctgcagtggcaggcactatttacatagtgtaccggctcttctcaggcatgcaaggcccatactctgggatcgggtccaactatgccaccaagaaacccgttgtgagacaagtgcaaacccagggtcccttgtttgactttggagtgtcgctcctaaagaagaacatcagaaccgtgaaaacaagcaccggtgagttcactgcattgggagtgtatgacacagttatcgtgctgccacgccacgccatgcctggtaagaccatcgagatgaatggcaaggacatagaagtgctagatgcatatgacttgaatgacaccactgacacctcgttggagctcacaattgtaaagttaaaaatgaatgaaaagtttagggatatcagagcaatgatcccagaccagatcacagattataacgaggcaattgtagtggttaacacatcctactaccctcaactcttcatgcccgttgggcgcgtgaaagattatggcttcctcaacctggccggtagacctacccatagggtattgatgtatgagttcccaaccaaggcagggcaatgtggtggtgtggttgtcagcatgggaaagattgttggcattcacgtaggaggcaatggagcacaagggtttgcggcctcgcttctacgccggtacttcactgcagagcaaggacaaatcgagtacatcgagaaaagcaaggatgcagggtacccagtcatcaatgcacccacccagactaagctagaacccagcgttttcttcgacgtcttcccgggtgttaaagaaccggctgtcctccacaagaaggacaagaggcttgagaccaactttgaagaagccctgttttcaaagtacattggaaatgtgcagagggatatgccggaggaacttcttattgcaatagaccattattcagaacaactcaaaatgcttaatattgatcccagacccatctccatggaggacgccatttatggtacggaaggccttgaagcactagacttgggaaccagtgcgggctacccctacgtagccatgggcattaagaagagagacattttgaacaaggagaccagagatgttaccaaaatgcaggagtgcatcaataagtacgggctgaatttacccatggtcacctatgtcaaggatgaactcagggctccagataagattaagaaagggaagagtcgcctcatcgaggcctctagcttgaatgactctgtggcaatgagatgctattttgggaatctgtacaaggcgtttcataccaaccctggcaccatctccggatgcgccgtgggttgcgatcccgagacgttttggagcaagataccagtgatgatggacggagagctcttcggttttgattatacagcctatgatgccagtttgagccccatgtggttccacgccctagccgaagtacttaggagaattggctttgtcgagtgcaaacatttcattgatcagctttgctgtagccaccacctctacatggacaaacactattacgtagtgggaggcatgccatctggctgttcgggcacttccattttcaactccatgataaacaacctgatcatccgcaccttagtgttgactgtctacaagaacattgacttggatgatctgaagattatagcctacggtgacgatgtacttgcatcatacccgtatgagattgatgctagccttctagccgaggccggcaaaagctttggactaatcatgacaccacctgataagtccgctgaatttgttaaattgacctgggacaacgttacctttttgaagaggaaattcgtgcgcgatacgcgttaccccttcctcgttcatccggtcatggacatgtcaaatatccatgagtccattcgttggacgaaagaccccaggcatactgaagaccacgttcgttcgctgtgcctattggcctggcattgcggcgagaaggaatataatgaatttgtttctaagattcgctccgttcccgtcgggcgggccttgcatctaccttcatttaaggccctcgaaaggaagtggtacgattctttctaaattg---ccaacttg-atgatccggtttaattagcttcaatttggcctgaatacacccaccggatggggtgt-----------------------
>AF123433.1_Bovine_enterovirus_isolate_SL305_complete_genome
-ttaaaacagcctgggggttgtacccacccccggggcccacgtggcgccagtactctggttcgcttaaaacctttgtacgcctgttttcccctccc-ttaaataaattaagatctctgccaatgtggggagtagtccgactccgcaccgatac-gtcgcaccagcagaccggttcgcttaggacccttctgcggattggtatgagtcccttcccccctgcaacttagaagttag-cacaaa-ccgaccaatagcggcgttgcaaccagcagcgcaacggtcaagcacttctgtttccccggcgcaacgcg-tcgttacccgcccaacctactacgggaagcccagtatgatcccaatcgactgcgcagtcgcgttcagccacaaccccagtggtagctctgaggaatggggctcgcc-ttccccccacagtgatgtggtggcttgcccgcgcgtgtcctcgggttcactc-actgagtgttcactgcaatttcgagtaagatctgaagagcctactgtgctaggttggtcttcctccggagccgtgaatgctgctaatcctaacctccgagcgtgtgcgcacaatccagtgttgctacgtcgtaacgcgtaagttggaggcggaacagactactttcggtactccgtgtttccttatttcatttcaat--------atttttatggtgacattgactgatatccgtgaatttgcacgcttgcccctgaacattgccttgtattacttagtgtcattcca-caagaccacagaactctcagttgagctcatcaacttcgctgtgtt-ccttaaccaaatccacaaacgtacttgca----atgggagcacaaatgagcagaagcacagccggaagccacaccactggtacatacgccactggcggatcaacaatcaactacaacaatatcaattactatagtcatgccgcctcggcagctcagaacaagcaggacttcacgcaggatccatcaaagttcacacagcccatagtggatgttgtcaaggagaccgccgttccgctaaagtcgccatctgctgaagcctgcggttatagtgaccgagtggcccaactcaccctaggaaatagcaccataacaacgcaagaggccgccaatatttgtgtcgcttacggcacctggccttcaaagctgtccgaccatgatgccacgtccgtagataaacccaccgaaccgggcgtcagcgccgagcgcttctataccctgcgctctaaggcctgggaggcaaatagtcctggctggtattggaagcttcctgacgccctgaacaacacaggcatgtttggacagaatgcccagtttcattacatatatcgaggcggttgggccatacacgttcagtgcaatgctaccaaatttcaccaaggcactctcctcgtgttggccatccccgaacaccagattgccacccaggagcaaccccaattcgaccgtacaatgccaggggatgctggtggtaccttccaagaacctttctggttggaggacggaactagcttgggtaattccctgatctatccccaccaatggatcaacttgaggacgaataactcagccactctggttctcccctatgtcaatgccatcccaatggattcagcgatccgccattcaaactggacgctagccataatcccggtagcgcctttgaggtatgctgcagacaccacaccgctggtacccatcacagtgacgatagctcccatggaaaccgaatacaacggtttaagaagggccatagcctcaaaccaaggcctccctaccaaaccgggtccaggttcctaccagtttctgaccagtgatgaggactcaactccatgcatactccctgacttccaaccaacaccggagatcttcatcccgggtgaagtgaccaacctccttcaaattgcacaggtcgagtcaattgttgaggccaacaacactaacgatgcgaatggtgtcgagcggtacgtaataccagttggtgtgcaggacgccctcgactcgcagatctatgtgttgaaattagagttgggtggatccgggccactctcatcatcactactaggcacaatggccaagcatttcacccaatggagtggttcggtagaaatcacctgcatgttcactgggacgttcatgaccacaggaaaagttctcctagcatacaccccaccaggaggcgacatgcctagaaacagagatgaggcaatgctaggaacccatgtaatatgggattttggactgcagtcttccataacccttgttgtcccttggatctctgcctctcattataggggagttagtacagatgacagc---ctaaactatcaatactatgcagctggctatgtcaccatgtggcaccagactaacatggtcataccccccggcttcccgaacaccgccggaattatcatgttagtggcagctcagtcaaacttctcattccgcattcagaaagatcgcgaagacatggcccaaactgcagccctacaaaacga------------ccctggcaaggcgctcgagagtgctatacaaaagcaagtggctaacgcgcttg---------ttgctggtaccacccagtcgtcgcattcgattgcgacggattcgacgcctgccctccaggctgcggagaccggagccacttcaactgctagtgacgagagcatgatcgagacgcggacagtggtcccaacccatggagtgcacgagacgagtgtggagagtttctatggtaggtcggctctagtcggtatggtcaccctcccttctggatccagggtagttaattgggtcataggtttcagagagtttgtgcagctacgtgccaagatgtcgtggttcacctacatgaggtttgacgttgaatttactatcgttgcca---------caactgcaagctccacc---------gcggctgttgagcacagaaataggtttcaggtcatgtatgtaccaccaggagcaccacaaccagccgatcaggactcattccagtggcaatcggggtgtaacccttcagtgatagcagatgtagaggggcctcctgttcaattttcagtcccgttcatgagcacagccaacgcatactcaaatttctatgatggttacgctaggttcatggatacccaccccgaca---ggtacggtatactacccagtaacttcttagggttgatgtatttcaggtgcttggaagacaccaccga---caacgtgcgattccgcatttatgccaaaatcaagcacaccaggtgctggatccctagagcgcccaggcaggcaccttacaagaaaagatacaacctagtttttgatggaaccact------gacagaatttgcacaagccgcagctctctaaccacgcttggaccctttggccagcaacagggcgcagcttttgttggatcttacaaaatagttaacagacaccttgccacctacaccgattgggaaaacgaggtttggcagtcataccagcgtgatctcctcgtcaccagagtggacgcacatgggtgtgataccatcgccaggtgcaactgtaggtctggggtttattattgtaaatcaaggaacaagcattatcccattgttgtcaccccaccgtccatcttcaaaatcgaagcaaatgattactacccagagaggatgcagactcacattctccttggcactgggtttgccgagcccggagattgcggtggcctgctccgttgcgagcacggggtcatgggcattcttacagtgggtggtggtgaccttgttggtttcgccgatattcgtgatttactctggattgaggatgatgccatggagcaaggaattactgactatgttcaacaactaggtaatgcttttggagcgggatttaccgcggaaatcgctaattacaccaaccagcttagggatatgctagtaggttcagactcagttgtggaaaagattatcaggtctctagttagactcgtctcagctctagtcatagtggtgaggaatcaccaagatttggttacagtcggagcgaccctagccctccttggttgtgaaggttctccatggaaatggttgaagcgaaaggtgtgccagatacttgggatcaacatggcagagaaacagtcagacaactggatgaagaaattcactgagatgtgtaacgccttcaggggccttgattggatcgccgcgaagatctcgaaattcatcgactggcttaagcaaaagatcctacccgaacttaaagaaagggccgagttcgtgaagaacctcaaacaactccccttgttggaggcccaagtcaacacattggagcactcctcagccagccaggagaaacaggaacaactgtttggaaacattcaatatctagcccatcactgcagaaagaatgcaccactttatgcagctgaagccaaacgcgtttaccacctagagaaacgtgtgctcggcgccatgcagttcaagaccaagaatcgcattgaacctgtatgcgcgcttatacatggatcccctggaactgggaagtcactagccaccatgattgtaggccggaaattagcagagtatgagggctcagatgtttattccctcccaccagatcctgatcattttgatggctatcaacaacaagccgttgttgtaatggatgatttactgcaaaacccagacggaaaagacatgaccctattttgccagatggtatcaacagctccatttaccgtgcccatggctgctttggaggataagggaaaactcttcacgtcaaagtttgttttggcctctaccaacgctgggcaggtgactcctcctactgtggctgactataaagcgctacagagaagattcttctttgactgcgacatagaggtgcagaaggattacaagaggaacggcgtcactctagacgtcgcgaaagccactgaaacatgtgaagattgctccccagccaatttcaaaaagtgcatgcccctgatttgtggtaaggccctccagctcaagtcccgcaagggagatgggatgaggtatagtttagacaccctgataagtgagctccggcgtgagagcaatcgccgctataacattggcaatgtccttgaagccctgttccagggtcctgttagctataagcccctgaggattgaagttattgaagaagagcccgccccttcagccattagtgacctactgcaagcagtggacaatgaggaagtgagggagtactgtaggtcaaagggatggatcattgaggagaaagttactgaactcaagctagagcgtaacgtgaaccgtgctctcgctgtcattcagagtgtttccctcatagccgccgtcgctgggaccatttacatagtgtaccgcctcttctcaggcatgcagggcccatactctggcattggaaccaattacgccacaaagaaaccagttgttaggcaggtacaaacccagggaccattatttgatttcggagtctccctgctaaagaagaacatcagaacagtcaagactggtgctggtgagttcactgcccttggtgtgtatgacacagtcattgtcttaccgcgccatgccatgccaggcaagaccatagagatgaatggcaaagacgtcgaggttttggacgcctatgacttgaatgacaagaccgacacctccttggagctgaccattgtcaaactcaaaatgaatgagaagtttagagacatcagggcaatgatcccagatcaaatcactgactacaatgaggcaattgtggtagtcaatacatcctattacccacagctttttatgcccgttgggcgtgttaaggactatggatttcttaacctagctggcagacctacacacagagttttgatgtacgagttcccaaccaaagccgggcagtgtggaggagtggttgttagcatgggaaagatcgttggtatccacgttggaggcaacggcgcccaaggatttgcggcctctcttttgcgcaggtattttactgcggagcaagggcagattgagtacatcgagaaaagcaaggacgcaggttacccagtcatcaacgcacccacccaaaccaagctggaacccagtgttttctttgatgtcttccccggggtgaaggaaccagctgttctccacaagaaagataagagacttgagaccaacttcgaggaagccctattttcaaagtacatcgggaatgtacagagagacatgccagaagagttgcttattgcaattgaccattattctgagcagttgaagatgctcaacattgatcctcggcccatctcgatggaagatgcgatttacggcacagaaggactggaggcgttagatctaggcactagtgcaggttacccctacgtggcgatgggcattaagaaaagggacattctaaataaggagaccagagacgtcacccaaatgcaggagtgcataaataagtatggattaaatttgcccatggttacgtatgtcaaagatgaactcagagcccccgataagatcaagaaaggaaaaagccgtcttattgaggcatctagtctgaatgattcagtggcaatgagatgttacttcgggaatctctacaaagcgtttcacaccaaccctggtaccatttctggttgcgcagttgggtgcgacccggagacgttttggagcaagattcctgtgatgatggacggagagctatttgggtttgattatactgcttatgatgccagtttgagtccaatgtggttccacgccctagctgaggtgcttaggagaattggctttgttgagtgcaaacattttatagatcaactctgctgcagtcatcacctttatatggacaagcattactatgttgttggcggcatgccctctggctgttcgggtacctccatttttaactccatgataaacaatttgatcatccgtacgctggttctcacagtgtacaaacatatcgatcttgatgatctaaagataatagcttacggcgatgatgttctcgcatcgtacccgtatgagattgacgctagccttctagcggaagctggcaaaagctttggtctaataatgacaccgcctgacaagtccgcggagtttgtcaagttaacctgggacaatgtgacctttctgaagagaaggttcgtgcgcgacgcacgctaccctttccttgttcatccggtcatggatatgtcaaacattcatgagtccattcgttggacgaaagaccccaggcacactgaggaccacgtgcgctcgctatgcctattggcctggcattgcggcgaaagagaatacaacgaatttatcaccaagattcgctccgttcctgtcgggagagcccttcatttaccttcattcaaggcgctcgaaaggaagtggtacgattctttctaaattg---ccaacttg-atgatccggtttaattagcttcaatttggcctgaatacacccaccggatggggtgt-----------------------
>KC667561.1_Enterovirus_E_strain_PA12-24791_complete_genome
-ttaaaacagcctgggggttgta-ccacccctagggcccacgtggcgccagtactctggttcgcgtagaacctttgtacgcctgttttccccccc--ttaaataaattaagatctctgccaatgtggggagtagtccgactccgcaccgatac-gtcgcaccagcagaccagttcgtttagaactcttctgcggattggcacgagcaccc---accccgtaacttagaagcattacacaaa-ccggccaataggagcgcggcaaccagccgcgtagcggtcaagcacttctgtctccccggtcagtaatgatcgttatccgccctctccactacgagaagcccattaactgccgaaagtgatgatgagttgcgctcaaccgcacccccagcggtagctctgagagatggggctcgcagcctcccccgtggtaacacggatgcttgcccgcgcgtgctctcgggtttggtc-cttgaccattcactcagattcgccgtacgcagccaagagcctattgtgctggagaggttttcctccggagccgtgaatgctgctaatcctaacctccgagcgtgtgcgcacaatccagtgttgctacgtcgtaacgcgtaagttggaggcggaacagactactttcggtactccgtgtttcc------actattaaaaacatttttaatttatggtgacgttgactgatattgttgagcttgctcgtttgcccttgaacatcgctttgtattatattgttggattcca-taagacttccctactcactgttgaatttattgattttgttgttttatttgaatagcattcataagcataatcaac----atgggagcccagttgagcagaaacacagctggcagccataccaccggtacctacgcaaccggaggttcaaccattaattataataacataaactattacagccatgcagcatccgccgcccagaacaaacaagatttcactcaggatccatctaaatttgcccaacctattgccgacgtgatcaaagagacagccgtgcccctgaaatcaccgagtgcggaggcttgcggctacagtgatcgtgtggctcagctaacattaggtaatagtactattaccacccaagaagcggcaaacatatgtgttgcttatgggtgctggccatcaaagctgagtgataccgatgccacctcagttgataagcccacggagcctggtgtctctgctgagcgcttctacacccttcgctccaagccgtggcaggcagacagcaaagggtggtattggaaactgccagacgcccttaataacaccggcatgtttgggcagaatgctcaattccactacatatataggggcggttgggccattcacgtgcaatgcaacgcgacgaagttccaccaaggcacactcttagtgttggccataccagagcaccagatagcaacacaggagcaaccagtgttcgatagaaccatgccgggtagtgagggtggtgccttccaagaacccttttggttggaagatggaactagtctgggaaactctttaatctacccacaccagtggataaaccttagaaccaacaactccgccacgttgatattgccctatgttaatgccatccccatggactcagcaattagacactcaaactggactttagcaataattccagttgccccgctgaagtatgcagctgagactacaccgcttgtcccaatcactgtgactatagctccaatggagactgagtacaacgggcttaggcgtgccattgccagcaaccagggccttccaacgaagcctggaccaggttcctaccagttcatgactacagacgaggattgctcaccctgcgtcttacctgacttccaaccgacaccggaaatattcatacccggaaaggtaaataatttgcttgaaatagcccaggtcgaatccatcgttgaagcgaataacagagaaggtgttgcgggtgtcgatcgctacgttattcctgtcagtgttcaggacgcactggatgcacagatctacgccctgaaactggagttgggcggaacaggccctctctcttccagcctcttaggaaccctggccaaacactacacgcagtggagtggttcggtggagattacgtgtatgttcactggcacttttatgacaactgggaaagtcctgttagcctacacaccaccaggtggtgacatgcccagaaacagagaagaggcgatgcttggaacgcatgttgtttgggattttggactgcaatcgtccataacgctagtcatcccctggatttcggcgtctcactttagaggggttagcaatgatgacata---ctgaactaccaatactatgcagctggtcatgtcactatttggtaccaaacaaatatggtgattccacctggttttccaaacacagctggaatcatcatgatgatagccgctcaacccaacttttccttccgcatacaaaaagacagggaagacatgacacaaactgcggtcttgcaaaatga------------ccctgggaaagtgctgaaagatgcaattgataagcaagtggcgggagccttgg---------ttgccggtacctctacatcaacccattcggtagctaccgatagcacaccggcactacaggcagcagaaaccggagcaacatcaactgctagagacgagagcatgattgaaactcgcaccattgtctcaacccatggcattcatgaaaccagtgtggagagcttctttgggcgatcctcccttgtgggtatgccactgcttgcaacagggtcaaatatcacatactggcgcattgatttcagggagtttgtccagcttagggcaaagatgtcttggttcacatacatgcgctttgacgtggagttcaccatcatcgcc---------------acgagttcgactggtcagaacgttaccacagaacaacacacaacctatcaagtaatgtatgtgccccccggtgcacctgtgccttccaatcaggactcgttccagtggcaatcgggttgcaacccatccgtctttgcagacaccgatggaccacccgcacagttttccgtgcccttcatgagctcggcaaacgcatactccacagtttacgatgggtatgcgcggtttatggacacagatcctgata---gatatggtattttgccaagtaatttcctgggttttatgtactttagaactcttgaggacgcggcaca---ccaggtgaggtttcgcatttatgctaagatcaagcataccagctgctggatcccacgtgcacccaggcaggcgccctacaaaaagagatacaacctggtttttagtggcgacaca------gatagaatctgcaataacagggcaagtcttactagctatggaccttttggtcagcaacaaggtgccgcctatgtgggctcctataagatcgtaaacagacatctcgccacttataccgactgggaaaatgaggtttggcaatcgtaccaacgagacttattggtgaccagagtggatgcacacgggtgcgacactatcgcccgatgtaactgcagatccggggtatattactgcaagtccagaaacaaacactacccgattgtggtgaccccgccctccatctttaaaatcgaggccaacgactattacccagaaagaatgcagacacacatccttcttagcattggctttgccgagcccggagattgcggcggccttctccgctgtgagcatggggttatgggaatccttaccgtcggtggtggagatctagtgggattcgctgacattcgtgatctgttgtggattgaagatgatgccatggagcagggaattactgattatgtccaacagctaggtaatgcctttggggctggattcactgcagaaattgcaaattacaccaaccaactcaaggacatgctggtcggttcagactcagtagttgaaaagataatcaggtctctggtcagacttgtgtctgccctggtaatagtggtgaggaaccaccaggatcttgtcaccgtaggggctactctcgccctccttgggtgcgagggttcgccgtggaagtggctcaaaagaaaggtctgccagattctagggattaatatggcagagaggcagtctgacaattggatgaagaaatttaccgagatgtgtaatgcgtttcggggtctggattggatcgctgctaaaatttctaaattcattgactggcttaagcagaaaattctccctgagctcaaggaaagagcagagtttgttaagaatctgaaacagctaccactattggaagcacaggtcaacacgctggagcactccgcggcaagccaagagaagcaggaacagttgttcggtaacattcagtatcttgcccaccactgtagaaagaacgcaccattttatgccgcagaagccaaacgcgtttaccatctagaaaaacgcgtccttggtgccatgcagttcaagaccaagaatcgcattgaacctgtgtgtgcactaatccatggctcacctggcactggcaaatccctcgccacgatgattgtaggcagaaagcttgctgaatacgagggttcagatgtgtactctctgccaccagatcccgaccatttcgacggttatcagcaacaggccgtcgtggtaatggatgacctcctgcagaatccagatggcaaggacatgacactattctgtcaaatggtttccaccgcacccttcaccgtgcccatggctgctttggaagacaagggtaaattattcacctccaagtttgtgctagcctccacaaatgcagggcaagttacaccaccaacagttgcagattacaaggcattgcagagaagattcttctttgactgcgatattgaggttcagaaggaatatcgcagaaatggcgcaaccttagatgttgctaaggctacggagacatgcgacgattgctcccccgtgaattttaagaagtgcatgccactgatctgcgggaaagcactccagctcaagtcccggaagggcgatggtatgaggtacagccttgatacgctaatttctgagctgcgccgtgagagcaaccgccgctataacatcggcagtgtccttgaagcacttttccagggcccagttagttacaagcccctgaggattgaggtgattgaggaggaacctgcgccgtcagccattagtgatttactccaagcagtagacaatgaagaagtgagggaatattgcaggtcaaagggatggatcgtggaggagaaggtcactgagctaaaactagagcgcaacgttaatcgtgctctagctgttatccaaagtgtttccctcattgcggcagtcgccggcaccatttacatagtataccgacttttttccggtatgcaagggccctactcaggtattggctcaaattatgccacaaagaaacccgttgtgaggcaggttcaaacccaaggaccgttgtttgactttggcgtgtcactgttgaagaagaacatcagaactgtgaaaaccagcactggtgaatttaccgccctcggcgtgtatgacacagtgatagttcttcctcgccatgccatgccaggcaagaccattgagatgaacgggaaagacgttgaagttcttgacgcttacgatctgaatgacaaaactgacacatcattggagctgacaattgtgaggcttaaaatgaatgaaaagttcagagacattagggctatgattcctgatcaaattacagattacaatgaggccgtggtggttgtcaacacctcatactacccacagctattcatgccggtcgggcgcgtcaaagattacgggtttcttaacctggctgggaggcccacacacagagtactcatgtacgaatttcccaccaaagcaggccagtgtggtggtgttgttatcagcatgggaaagatcgtaggcatccatgtgggaggaaatggcgcacagggttttgccgcgtccctcctgcgtaggtactttactgcagagcaaggacagattgaatacatcgagaagagcaaggacgcgggatatcccgtgatcaacgcccccacccaaactaaacttgagcccagcgttttctttgacgtctttcccggagttaaagaaccagctgttctgcataagaaagataagagactggaaaccaattttgaggaagcgctcttctccaaatatattggaaatgtgcaaagagacatgccagaagagttactcatagctatagatcattattctgaacagcttaaaatgttgaatattgatccaaggccaatttcaatggaagacgccatttatggcactgaaggcctagaggcactcgacctgggaacgagtgcaggttacccttacgtagctatgggcattaagaaaagagatatacttaacaaagagactagggatgttaccaagatgcaggagtgtataaacaagtatggcttgaatttgccaatggtcacctacgtgaaggatgagcttagagccccagacaagatcaagaaagggaagagccgcctcattgaagcgtccagcctgaacgactctgtcgccatgaggtgttattttgggaatctctataaggcctttcacacaaatcccgggactatctccggttgtgccgttggatgtgaccctgagatattctggagcaaaattcccgtgatgatggacggcgagttgtttggctttgattacactgcttatgatgctagcctgagtccaatgtggttccacgcactagcagaggttctcagaaggattggatttgtggagtgcaagcacttcatcgatcaactttgctgcagccatcatttatacatggataaacactattatgttgtgggcggcatgccatcaggctgctccggcacctccatttttaattctatgataaataatctgatcatccgcacgttggttttgacggtctacaagaacattgatctggatgatcttaagataattgcctacggtgacgacgtactcgcgtcctatccgtatgaaattgatgccagtcttcttgcggaggcgggcaaaagctttggcttgatcatgacaccacctgacaagtcggctgaatttgtgaaattgacctgggacaatgtgaccttcctgaagaggaagtttgtgcgcgacgcgcgctatcccttcctcgttcatccggtcatggatatgtccaacatccatgagtccattcgctggacgaaggatcccaggcatacagaagaccatgttcgctcactgtgcctattggcctggcactgtggcgaaaaagaatataatgaatttgttaccaagattcgttccgttcccgtcgggagagcccttcacctaccctcttttaaggcgctcgagaggaaatggtacgattctttctaaattg---ccaacttg-atgatccggtataattagcttcaatttggcctgaatacacccaccggatgggg--------------------------
>DQ092769.1_Enterovirus_E_strain_LC-R4_polyprotein_gene_complete_cds
-ttaaaacagcctgggggttgtacccacccccggggcccacgtggcgccagtactctggtttgcttagaacctttgtacgcctgttttcccccccctttaaataaattaagatctctgccaatgtggggagtagtccgactccgcaccgatac-gtcgcaccagcagaccggttcgcctagaacccttctgcggattggtatgagttcct----ccccgaaacttagaagcaccgcaccaa-ccgaccaataggagcgtggcacccagccatgttacggtcaagcacttctgtttccccggtcagaaatgatcgttatccgccctctcccctacgagaagcctattaaccaccgaacgtggtgaagagttgcgctcagccacaatcccagtggtagctctgagagatggggctcgca-tttcccccgtggtaacacggttgcttgcccgcgcgtgctctcgggttcagtcttctgactgttcactctgaaccacggtaagtggccaagagcctattgtgctggagaggttctcctccggagccgtgaatgctgctaatcccaacctctgagcgtgtgcgcacaatccagtgttgctacgtcgtaacgcgtaagtcggaggcggaacagactactttcggtactccgtgtttccttattatctattaat--------caatttatggtgacactgactgatattgttgagtttgctcgattgcccttgaacattgccttatactatcttattgcattttaatagagccacagagcttactgttgagcttattgactttgctgttta-cttgaatcaaatatacgcattagataaac----atgggagcccaaatgagcaggaacactgccggcagccacaccaccgggaactacgccaccggcggttcaaccataaattataataatataaactactatagccatgctgcttctgatgcacagaataagcaagacttcacccaggatccctctaagttcactcagccgattgcagatgtgataaaggagacagcagtcccccttaaatcaccgagtgcggaggcgtgtggatacagtgaccgggtggctcagctgacgctcggtaacagtaccattaccacccaggaggcagccaacatttgtgtcgcctatgggtgttggcctgcaaaactcagtgactcagacgccacctccgtggataaacccacggagcccggtgtttcggcggagcggttttacactctccggtccaagccgtggcaggccgatagcaaagggtggtactggaaattgccggacgctctgaacaatacaggaatgtttggtcagaacgcccagttccactacatctacagaggagggtgggcgattcacgtacagtgcaatgcgaccaaattccaccagggtacactacttgttctcgccatacctgagcatcaaatagcaacgcaggaacagccagcgtttgacagaacaatgccaggtagtgatggtgggactttccaggaacccttttggctagaggacggcacgagcttgggaaactctttgatttatccacaccaatggatcaaccttagaacaaataattctgccactttgatattaccctatgtgaatgccatacccatggattccgccatcaggcactcgaattggaccctagccattattcccgtcgctccattaaagtacgcggctgagaccacaccacttgtccccattacagtgaccatcgcaccaatggagactgaatacaatggacttaggcgtgctattgctagcaaccagggtcttcccaccaaaccaggacccgggtcgtaccaattcatgaccaccgacgaggactgttccccgtgtatcttgcctgacttccagccgactcccgagatctttatacccgggaaggtgaacaaccttctagagatcgcccaagttgagtccatcgtcgaggcaaacaacagggagggtgtagagggtgttgaacggtatgtgatccctgttagtgtacaggatgcactagatgctcaaatctatgccctaaaacttgagttgggtggtagcggcccgctttcctcaagccttctagggaccctggccaaacattacacccaatggagtggttcagtagagatcacttgcatgttcaccgggactttcatgacaaccgggaaggttctcctagcctacacacctccgggtggggatatgcccaggaacagagaagaagcaatgcttgggacgcatgttgtttgggactttggcctgcaatcgtccataaccctggttattccatggatttcagcatcgcattttaggggggtcagcagtgatgatacc---ctgaattaccaatactacgcagcgggtcacatcaccatttggtatcagacaaacatggtgatcccacccggttttccgaacacagccgggatcattatgatgatcgccgcccaacccaacttctcctttcgcatacaaaaagacagggaagacatgacgcagaccgcggttctacagaatga------------ccctggaaaaatgttgaaggatgtgattgacaagcaagttgcaggcgcccttg---------tcgcaggaaccagcacatccacccacaccgtggcgacggacagcacacctgcactgcaggccgctgagaccggtgccacatccaccgcccgtgatgagaacatgatcgagacccgcactgttgttccaactcatggaatacatgaaaccagtgtggagagcttctttggtcgctcttccctcgtgggaatgccattgctggctaccggctcgagtgtcacctcctggcgcattgacttcagggagtttgtccagttaagggccaagatgtcctggttcacatacatgcgctttgacgtggagttcaccattatcgcc---------------actagttccacaggacagaacgtcactactgaacagcacactacctatcaagtgatgtatgtgccccctggcgcgccggtaccatccaaccaagactcgtttcagtggcagtcagggtgcaatccctccgtgtttgccgacactgacgggccccctgcacagttttccgtgccattcatgagttcagcaaatgcgtactccaccgtttacgacggatacgcacgatttatggacacggaacctgata---gatatggcatcctcccgagtaatttccttggcttcatgtatttcaggacgctcgaggatgcagcaca---ccaggtgaggttccgcatttacgccaaaatcaaacataccagctgctggatcccgcgcgcgcccagacaagcaccctacaagaagaggtacaacctcgtctttagcggggacact------gacagaatctgtagcaacagggccagttctaccagttacggccctttcggacaacagcaaggtgcggcctacgtaggttcttacaagattgttaacagacacctcgccacgtacactgactgggagaatgaagtctggcagtcctaccaacgcgacctcctggtgacaagagtagatgcccacggggctgacaccatcgcccggtgcaattgcaggtctggcgtttactactgcaagtctaggaacaagcactacccaatagtggtcacgcctccctccatcttcaagatcgaggccaatgactactaccccgaaaggatgcaaacccacatcctccttggaattgggttcgccgagcctggtgattgcggtggacttctgcggtgtgagcatggggtcatgggcatcctcacagtcggcggtggagatttggttgggttcgccgacatccgcgacttgctttggattgaggacgatgctatggaacaggggatcacagattatgtccagcaactaggaaatgcatttggtgctgggttcactgccgaaatcgctaactatacaaaccagcttagggacatgctagtgggctcagactccgtggtagagaagatcgtaaggtccctagttagactcgtctcggctctagttatcgtagtgagaaaccaccaggacctggtcactgtaggggcgaccctagcccttcttgggtgtgaaggttccccctggaagtggcttaagaggaaggtctgccagattttagggataaacatggccgaaagacaatctgataattggatgaagaaatttaccgagatgtgctacgcctttcgtggcttggattggattgctaccaagatttccaaatttattgattggttgaaacagaagatactacccgaactcaaagagagggcagagtttgttaagaacctgaagcagttaccactgctcgaggcacaagtcaacaccctcgagcactcctcggcaagccaggaaaagcaagaacagttgtttggaaacgtccagtacctagcccaccattgcaggaagaacgccccactttacgcagcagaagccaagcgtgtttaccacctggaaaagcgcgtgctcggcgccatgcagttcaagaccaagaatcgcattgaacctgtgtgtgcactgatccacggctcacccggtactggtaaatcgctagccacaatgatagtggggagaaagctagctgagtacgaaggctctgatgtatactctcttccacctgacccagatcactttgatggctaccagcagcaagccgtggtggtgatggatgatttgcttcaaaacccagatggtaaggacatgacactcttctgtcaaatggtttcgacagccccctttaccgtgcccatggcagcactggaagacaaaggaaaactgtttacttccaaatttgtgcttgcctctacaaacgcgggacaagtcactcctccaaccgtggccgactacaaagcactgcagaggaggtttttctttgattgtgacattgaggtccagaaggattataaaagaaatggtaccacattggacgtggccaaagctactgaaacctgtgaagactgctccccagtaaactttaagaaatgcatgcccctcatatgtggcaaagctctccagcttaagtcccgtaaaggtgatggcatgagatacagtttagacaccttgatcagtgaactccgccgtgaaagcaatcggcgctataacatcggaaatgtcctcgaggctttgttccaaggcccagtgtgttacaaaccactcaggattgaagtgcacgaggaagaaccagcgccatctgccatcagcgatctcttgcaggccgttgacagtgaagaggtgagggagtactgcaggtccaaaggctggattgttgaggaaaaggtgactgagcttaagctagagcgcaacgttaaccgtgcactagcggtcatccagagtgtatcactcatagcagcagtggccgggaccatttacattgtttaccggctcttctcaggcatgcagggaccttactctggagtcggtgcaagctatgctacaaagaaaccggtcgtgagacaggtccagactcaaggtcctctctttgatttcggcgtttcccttctaaagaaaaacattaggacagtgaagacgggcaccggtgagttcactgcccttggcgtgtacgacaccgtcatagtccttccacgccacgctatgccagggaaaaccatcgaaatgaatggaaaggatattgaggtactggatgcttatgacctgaatgataagactgacacttcacttgaactaaccattgtgaaacttaaaatgaatgaaaagttcagagacattagagcaatgattccggaccagattacagactacagtgaggcggtagttgttgtcaacacctcgtattacccgcagctgttcatgccagtcgggcgtgtcaaagactacgggttcttgaatttggccggcagaccaacccacagagtccttatgtatgaatttcccaccaaagctgggcagtgtgggggtgtggtcatcagtatgggaaaaattgtagggattcatgtcggaggcaatggtgcacaaggttttgctgcctctctcctgcgcaggtatttcaccgcagagcagggacagattgagtatattgagaagagcaaggacgcggggtacccagtcattaatgctcccacacaaaccaagctagagcctagcgttttctttgatgttttccccggcgttaaggaaccagctgttttgcataagaaggacaggaggcttgaaaccaactttgaggaggctctattttcaaaatatattggcaatgtgcagagggacatgccagaggagttgctcattgcaatcgatcactactccgagcaactcaagatgctgaacattgatccaaggccaatttcaatggaggacgcaatctatggtactgaagggcttgaagcactcgatttgggaacaagtgctggctacccctatgtagccatgggtattaagaaaagggacattcttaacaaggagaccagggacgttacgaagatgcaggagtgcataaataaatatgggttgaacttgccaatggtcacctacgttaaggatgaacttagggccccggacaagatcaagaagggaaagagccgcctcatcgaagcatccagcctgaatgattcagttgccatgcggtgctatttcgggaatctctacaaggcatttcacaccaaccctggaaccatctcagggtgtgccgttggatgcgatcccgaaactttctggagcaagattccggtgatgatggacggtgaactttttggcttcgactatacagcttatgatgccagcctgagtccgatgtggttccatgccctggcggaagtcctgaggagaatcggttttgtggagtgcaaacacttcatagaccagctttgttgcagccaccacctgtacatggacaagcattactatgttgtgggcggtatgccatctggttgctctggtacctccatctttaactccatgatcaataatctgatcatccgcacgttggttctcacagtttacaagaatattgatttggatgatctcaaaataatagcctacggtgacgacgtacttgcgtcatatccgtatgaaattgatgccagccttcttgcggaggccggtaaaagctttggcctgattatgactccaccagacaaatcagctgagtttgttaagttgacctgggacaatgtgaccttcctgaagaggaaattcgtgcgtgacacacgctaccccttcctcgttcatccggtcatggacatgtcaaacatccatgagtccatccgctggacaaaggatcccaggcatactgaagaccatgttcgctcactgtgcttattggcctggcactgtggcgaagaagagtacaatgaattcgtctcaaagatccgttccgttcccgtcgggcgagcccttcacttaccttcatttaaggcactcgagaggaaatggtacgactctttctaaattg---ccaacttg-atgatccggtttaattagcttcaatttggcccgaatacacccaccggatggggtgt-----------------------
>D00214.1_Bovine_enterovirus_genomic_RNA_complete_genome
-ttaaaacagcctgggggttgtacccacccctggggcccacgtggcgctagtactctggttcg-ttagaacctttgtacgcctgttttcccctcc--ttaaacaaattaagatctctgccaatgtggggagtagtccgactccgcaccgatac-gtcgcaccagtagaccggttcgcttaggacccttctacggattggtatgagttccc--caccccgtaacttagaagtactagcaaaa-ccgaccaataggagcgtggcacccagctgcgttaaggtcaagcacttctgtctccccggccagaaatggtcgtcacccgccctctctactacgagaagcctattaaccattgaaggcgatgaggagttgcgctccaccacaaccccagtggtagctctgagagatggggctcgcagtcacccccgtggtaacacggttgcttgcccgcgtgtgctctcgggttcggccacttggccgttcactccaactcgttgtaagtggccaagagcctattgtgctagagaggttttcctccggagccgtgaatgctgctaatcccaacctccgagcgtgtgcgcacaatccagtgttgctacgtcgtaacgcgcaagttggaggcggaacagactactttcggtactccgtgtttccttattattttataca-------acaatttatggtgacattgactgatactattgagttcgcccgcttgccattgaatattgccttgtattaccttatagcatttca-aaaagccacagatctcaccctcgagctcattcactttgcagtttg-tttgaatcgcatacacaagacatttgaac----atgggagcccagttgagcagaaatactgccgggagccacactactggaacctacgctaccggaggctcaaccattaattataacaacattaactactacagccacgccgcttctgcagcgcagaacaaacaagacttcacccaggacccatccaagttcactcagccaattgcggatgtgataaaggagacagcggttccacttaagtcaccaagcgcagaagcgtgcggttacagtgatcgcgtagcccagttgacacttggcaacagcactatcactacccaagaggcagcaaatatatgcgttgcttatggctgctggcctgcaaagcttagcgacactgatgccacatcagtggacaagcccactgaaccaggtgtatcagcggagcgcttttataccctccgttccaagccgtggcaggcagatagcaaggggtggtattggaagctacccgatgcactcaacaatacaggaatgtttggacagaacgcccagttccactacatctatagaggtgggtgggcagtgcacgtccaatgcaatgcaaccaaattccaccagggcacgctccttgtgcttgcaatcccagaacaccaaatcgccacacaagagcagcccgcttttgacagaaccatgccaggcagcgaaggcggcactttccaagagcccttctggctcgaggatggaacgtctttaggaaactccctgatctatccgcaccagtggatcaaccttaggacaaacaattcagcaaccctgatattaccatacgtgaatgccattccgatggactcggccattaggcattcaaattggacactagctatcattccagttgcacccttgaaatatgcagccgagaccacgccgcttgtccccattactgtgactatcgcaccgatggagacggagtacaacgggcttagacgcgctatagctagcaatcaaggccttccaactaagccagggccaggttcctaccagttcatgactactgatgaggattgttccccgtgcattttgcctgatttccagccgacccctgaaattttcatccctggtaaggtcaataaccttttggaaattgcgcaagttgagtctatccttgaggccaacaacagggaaggggtagagggtgttgagcggtatgtcatcccagtaagtgttcaggacgcattggatgcccagatttatgccctaagacttgagcttggcggaagtggccctctctcctccagccttctaggtaccttagcaaagcattatacccaatggagtgggtcagtggagatcacctgcatgttcactggcaccttcatgacaacaggaaaggtcctcttggcatacacacctccaggtggagatatgcctaggaatagagaagaagccatgcttggaacgcatgttgtctgggactttggtctacaatcatcaataaccttggtcataccttggatctctgcatcacattttagaggagtcagtaatgacgatgtg---ctgaattaccaatattatgcagcaggtcatgtcaccatctggtaccaaacaaacatggtaatccctccgggattccctaacacggcaggcataatcatgatgattgccgcacagccaaacttctccttccgcattcaaaaggatagggaagacatgacccaaactgcaattctgcagaatga------------cccaggcaagatgctaaaggatgcgattgacaaacaagttgcaggagccctag---------ttgctggtaccacgacatccacccactcagtagccacggacagcacaccagccctgcaggccgctgagactggtgccacgtcaactgccagggatgagagcatgattgagacccgcactattgtgccgactcacggtatccacgagacaagtgtggagagtttctttggacgctcctcactcgtgggtatgccgctgctggccactggcaccagtatcaccaactggcgcattgacttcagggagttcgtccagttgagagccaagatgtcctggtttacttacatgcgctttgacgtggagttcaccataattgca---------------acaagttctactgggcagaatgttaccaccgagcagcacaccacttaccaggtgatgtacgtcccccctggggcacccgttccctccaatcaagactcatttcagtggcaatctgggtgcaacccctcggtattcgcggacacggacggaccacctgcccaattctcagtacccttcatgagctcagccaatgcgtattccacggtttatgatgggtacgcacgattcatggacactgacccagata---gatatggcatcctcccgagcaatttcctgggattcatgtacttcaggacactcgaagacgcagcaca---ccaagtaaggttccgcatctgtgccaaaataaaacacaccagctgctggatcccacgtgcacccagacaagcaccatacaagaagaggtacaacctggtattcagtggggattcc------gacaggatttgttctaacagagccagcttgactagctatggaccctttgggcagcagcagggtgctgcgtatgtgggctcctacaaaattttaaacagacaccttgccacatacgctgattgggaaaatgaagtctggcaatcttaccagcgtgatctacttgttactagagttgatgctcacgggtgtgacaccatcgctcgatgcaattgcagatctggtatctattactgcaaatccacagccaagcactatcctattgtagtcacgcccccatctatctacaagattgaggccaacgattattacccagaaagaatgcaaactcacatccttcttgggattggcttcgctgagcccggtgattgcggtggtcttcttcgttgtgagcatggtgttatgggcattcttacggttggcggtggagaccatgtcgggtttgcagatgttcgtgacctcctttggatagaggatgacgccatggaacagggaatcactgactacgtccaacagttaggcaatgcctttggagctggattcactgctgagattgcaaattacaccaaccaactcagggacatgttaatgggctcagattcagtagtagagaagatcattaggtctcttgtccgactggtttctgcgctggttatagtggtgagaaaccaccaggatttgattaccgtgggagcaaccctcgcccttctaggttgtgaaggctctccatggaaatggctgaagagaaaggtttgccaaattcttggaatcaacatggcagaaaggcagtcagacaactggatgaaaaagttcactgagatgtgcaacgccttcagaggcctagactggatcgcagcaaaaatctccaagtttattgattggcttaaacaaaagatcctaccagaactcaaagagagagcagagttcgtcaagaagttaaaacagctcccactcttagaggctcaggtgaacactctggaacactcttccgctagtcaggagaggcaagaacaattgtttgggaatgttcagtaccttgcccatcattgtagaaagaacgccccgctttatgccgcagaagctaagcgcgtctaccatctagagaagcgcgtcctccgtgccatgcagttcaagaccaagaaccgcattgaacctgtatgtgcactgattcatggctcacctggtaccggtcagtcgttggctactatgatagtaggaagaaaactggctgagtacgaaggttccgacgtctactccctaccgcctgacccggatcattttgatggctaccaacaacaagccgtcgtagtgatggatgatttacttcaaaaccccgatgggaaggacatgaccttgttttgccaaatggtttcgacggctccttttactgtgcccatggctgctttggaggataaggggaagctcttcacttccaaatttgtgctagcttctactaatgcaggccaagttactccgccaaccgtggctgattataaggcgctgcagagaaggtttttctttgattgtgacattgaggtccagaaggaatacaaaagagatggggtcactctggatgtggccaaggctactgagacctgtgaagactgctccccagccaatttcaagaagtgcatgccgttgatttgcggaaaggccctccagctaaaatcgcgcaagggcgatgggatgagatacagcctggacaccctgattagtgagcttcggcgtgagagcaaccgccgttacaatattggcaacgtccttgaggccctgttccaagggccagtgtgttataagcctcttagaattgaagttcatgaggaagaaccagcaccttccgccattagcgatttgctgcaggcagtcgatagtgaggaggtgagggaatattgcaggtccaagggttggattgttgaagagagggtcactgaacttaagcttgagcgcaacgtgaaccgtgcgctggcagtcattcagagtgtgtctctcattgctgcagtggctgggaccatttacatagtttatcgcctcttttctggtatgcagggcccttactcaggtatcggcacaaactacgccacaaagaaaccagtggtaagacaggtacaaacccaaggtcctctttttgatttcggcgtctccctacttaagaagaacattaggacagtcaaaacaggtgcaggcgagtttaccgccctgggggtttatgatactgtggtggtcctgccccgccatgccatgcctggcaagaccattgaaatgaatgggaaggacattgaagttttggacgcttatgacctcaacgacaagaccgacacttctctagaattgaccatagtgaaattgaaaatgaatgagaagttcagggacattagagcaatggttccggaccaaattacagattacaatgaggcagtggtggttgtgaatacctcatactacccccagctttttacctgcgtggggcgtgtcaaggactacggattcctgaaccttgctggcaggccaacacatagagttttgatgtatgaattccccaccaaggcaggccaatgcggtggtgtggttattagcatgggtaagatagtgggtgtccacgtaggaggtaacggtgcccaaggttttgccgcctcccttctacgcaggtactttacagcagaacaaggacaaattgaatatatcgagaagagtaaagatgccgggtaccccgtgatcaatgcacccacccaaaccaaattagagcccagtgttttctttgatgttttccccggggtgaaagaaccagcggtactccacaagaaggacaagaggcttgaaaccaactttgaggaagctctattttccaagtacataggaaatgtacaaagggacatgcctgaggaattactcattgccatagatcattattctgaacaactcaaaatgttgaatattgacccgaggcccatttcaatggaggatgcaatttacggtacagaggggcttgaggcacttgatcttggaactagtgcgagctacccgtacgttgcaatgggcatcaagaaaagagatattttgaataaagagaccagggatgtcactaagatgcaagagtgcatagataagtatggtttaaatctacccatggtcacctatgtcaaggatgaactcagggcgccagataagatcaggaaaggaaaaagccgtttgatagaggcatctagcttgaatgattcagtagccatgcggtgctactttgggaacctctacaaggttttccacaccaaccctggaaccatctccggctgtgccgttggatgcgaccctgaaaccttctggagcaagatcccagtgatgatggatggtgagctttttggctttgattatactgcatatgatgctagcctgtctcccatgtggttccatgccctggcagaagtccttagacggattggatttgttgagtgcaagcactttattgatcaactttgctgcagccaccacctttatatggataagcactattatgtggttgggggcatgccttctggctgctctggcacctccatcttcaattctatgattaacaacctaatcatccgcactcttgtgctcacagtttataaaaatattgatttggatgatcttaagataatagcctacggggatgacgtgctcgcgtcgtacccgtatgagattgatgccagcctcttggcagaagctggtaaaagctttggtctaatcatgactccaccagataaatctgcggagtttgtcaaattaacctgggataacgtgacctttttgaagaggaagttcgtgcgtgatgcacggtaccctttccttgtacatccggtcatggacatgtcgaacatccatgagtccattcggtggacgaaagatcccaggcatactgaagaccatgtccgctcactttgcctattggcctggcattgtggcgaggaagaatacaacgaatttgttacaaagatccgttccgttcctgtcgggagagccctccatctaccttcattcaaggcgctcgagaggaaatggtacgactctttctgaattg---ccaacttg-atgatccgctttaattagcttcaatttggccctaatacacccaccggatggggtgt-----------------------
>NC_001859.1_Bovine_enterovirus_complete_genome
-ttaaaacagcctgggggttgtacccacccctggggcccacgtggcgctagtactctggttcg-ttagaacctttgtacgcctgttttcccctcc--ttaaacaaattaagatctctgccaatgtggggagtagtccgactccgcaccgatac-gtcgcaccagtagaccggttcgcttaggacccttctacggattggtatgagttccc--caccccgtaacttagaagtactagcaaaa-ccgaccaataggagcgtggcacccagctgcgttaaggtcaagcacttctgtctccccggccagaaatggtcgtcacccgccctctctactacgagaagcctattaaccattgaaggcgatgaggagttgcgctccaccacaaccccagtggtagctctgagagatggggctcgcagtcacccccgtggtaacacggttgcttgcccgcgtgtgctctcgggttcggccacttggccgttcactccaactcgttgtaagtggccaagagcctattgtgctagagaggttttcctccggagccgtgaatgctgctaatcccaacctccgagcgtgtgcgcacaatccagtgttgctacgtcgtaacgcgcaagttggaggcggaacagactactttcggtactccgtgtttccttattattttataca-------acaatttatggtgacattgactgatactattgagttcgcccgcttgccattgaatattgccttgtattaccttatagcatttca-aaaagccacagatctcaccctcgagctcattcactttgcagtttg-tttgaatcgcatacacaagacatttgaac----atgggagcccagttgagcagaaatactgccgggagccacactactggaacctacgctaccggaggctcaaccattaattataacaacattaactactacagccacgccgcttctgcagcgcagaacaaacaagacttcacccaggacccatccaagttcactcagccaattgcggatgtgataaaggagacagcggttccacttaagtcaccaagcgcagaagcgtgcggttacagtgatcgcgtagcccagttgacacttggcaacagcactatcactacccaagaggcagcaaatatatgcgttgcttatggctgctggcctgcaaagcttagcgacactgatgccacatcagtggacaagcccactgaaccaggtgtatcagcggagcgcttttataccctccgttccaagccgtggcaggcagatagcaaggggtggtattggaagctacccgatgcactcaacaatacaggaatgtttggacagaacgcccagttccactacatctatagaggtgggtgggcagtgcacgtccaatgcaatgcaaccaaattccaccagggcacgctccttgtgcttgcaatcccagaacaccaaatcgccacacaagagcagcccgcttttgacagaaccatgccaggcagcgaaggcggcactttccaagagcccttctggctcgaggatggaacgtctttaggaaactccctgatctatccgcaccagtggatcaaccttaggacaaacaattcagcaaccctgatattaccatacgtgaatgccattccgatggactcggccattaggcattcaaattggacactagctatcattccagttgcacccttgaaatatgcagccgagaccacgccgcttgtccccattactgtgactatcgcaccgatggagacggagtacaacgggcttagacgcgctatagctagcaatcaaggccttccaactaagccagggccaggttcctaccagttcatgactactgatgaggattgttccccgtgcattttgcctgatttccagccgacccctgaaattttcatccctggtaaggtcaataaccttttggaaattgcgcaagttgagtctatccttgaggccaacaacagggaaggggtagagggtgttgagcggtatgtcatcccagtaagtgttcaggacgcattggatgcccagatttatgccctaagacttgagcttggcggaagtggccctctctcctccagccttctaggtaccttagcaaagcattatacccaatggagtgggtcagtggagatcacctgcatgttcactggcaccttcatgacaacaggaaaggtcctcttggcatacacacctccaggtggagatatgcctaggaatagagaagaagccatgcttggaacgcatgttgtctgggactttggtctacaatcatcaataaccttggtcataccttggatctctgcatcacattttagaggagtcagtaatgacgatgtg---ctgaattaccaatattatgcagcaggtcatgtcaccatctggtaccaaacaaacatggtaatccctccgggattccctaacacggcaggcataatcatgatgattgccgcacagccaaacttctccttccgcattcaaaaggatagggaagacatgacccaaactgcaattctgcagaatga------------cccaggcaagatgctaaaggatgcgattgacaaacaagttgcaggagccctag---------ttgctggtaccacgacatccacccactcagtagccacggacagcacaccagccctgcaggccgctgagactggtgccacgtcaactgccagggatgagagcatgattgagacccgcactattgtgccgactcacggtatccacgagacaagtgtggagagtttctttggacgctcctcactcgtgggtatgccgctgctggccactggcaccagtatcaccaactggcgcattgacttcagggagttcgtccagttgagagccaagatgtcctggtttacttacatgcgctttgacgtggagttcaccataattgca---------------acaagttctactgggcagaatgttaccaccgagcagcacaccacttaccaggtgatgtacgtcccccctggggcacccgttccctccaatcaagactcatttcagtggcaatctgggtgcaacccctcggtattcgcggacacggacggaccacctgcccaattctcagtacccttcatgagctcagccaatgcgtattccacggtttatgatgggtacgcacgattcatggacactgacccagata---gatatggcatcctcccgagcaatttcctgggattcatgtacttcaggacactcgaagacgcagcaca---ccaagtaaggttccgcatctgtgccaaaataaaacacaccagctgctggatcccacgtgcacccagacaagcaccatacaagaagaggtacaacctggtattcagtggggattcc------gacaggatttgttctaacagagccagcttgactagctatggaccctttgggcagcagcagggtgctgcgtatgtgggctcctacaaaattttaaacagacaccttgccacatacgctgattgggaaaatgaagtctggcaatcttaccagcgtgatctacttgttactagagttgatgctcacgggtgtgacaccatcgctcgatgcaattgcagatctggtatctattactgcaaatccacagccaagcactatcctattgtagtcacgcccccatctatctacaagattgaggccaacgattattacccagaaagaatgcaaactcacatccttcttgggattggcttcgctgagcccggtgattgcggtggtcttcttcgttgtgagcatggtgttatgggcattcttacggttggcggtggagaccatgtcgggtttgcagatgttcgtgacctcctttggatagaggatgacgccatggaacagggaatcactgactacgtccaacagttaggcaatgcctttggagctggattcactgctgagattgcaaattacaccaaccaactcagggacatgttaatgggctcagattcagtagtagagaagatcattaggtctcttgtccgactggtttctgcgctggttatagtggtgagaaaccaccaggatttgattaccgtgggagcaaccctcgcccttctaggttgtgaaggctctccatggaaatggctgaagagaaaggtttgccaaattcttggaatcaacatggcagaaaggcagtcagacaactggatgaaaaagttcactgagatgtgcaacgccttcagaggcctagactggatcgcagcaaaaatctccaagtttattgattggcttaaacaaaagatcctaccagaactcaaagagagagcagagttcgtcaagaagttaaaacagctcccactcttagaggctcaggtgaacactctggaacactcttccgctagtcaggagaggcaagaacaattgtttgggaatgttcagtaccttgcccatcattgtagaaagaacgccccgctttatgccgcagaagctaagcgcgtctaccatctagagaagcgcgtcctccgtgccatgcagttcaagaccaagaaccgcattgaacctgtatgtgcactgattcatggctcacctggtaccggtcagtcgttggctactatgatagtaggaagaaaactggctgagtacgaaggttccgacgtctactccctaccgcctgacccggatcattttgatggctaccaacaacaagccgtcgtagtgatggatgatttacttcaaaaccccgatgggaaggacatgaccttgttttgccaaatggtttcgacggctccttttactgtgcccatggctgctttggaggataaggggaagctcttcacttccaaatttgtgctagcttctactaatgcaggccaagttactccgccaaccgtggctgattataaggcgctgcagagaaggtttttctttgattgtgacattgaggtccagaaggaatacaaaagagatggggtcactctggatgtggccaaggctactgagacctgtgaagactgctccccagccaatttcaagaagtgcatgccgttgatttgcggaaaggccctccagctaaaatcgcgcaagggcgatgggatgagatacagcctggacaccctgattagtgagcttcggcgtgagagcaaccgccgttacaatattggcaacgtccttgaggccctgttccaagggccagtgtgttataagcctcttagaattgaagttcatgaggaagaaccagcaccttccgccattagcgatttgctgcaggcagtcgatagtgaggaggtgagggaatattgcaggtccaagggttggattgttgaagagagggtcactgaacttaagcttgagcgcaacgtgaaccgtgcgctggcagtcattcagagtgtgtctctcattgctgcagtggctgggaccatttacatagtttatcgcctcttttctggtatgcagggcccttactcaggtatcggcacaaactacgccacaaagaaaccagtggtaagacaggtacaaacccaaggtcctctttttgatttcggcgtctccctacttaagaagaacattaggacagtcaaaacaggtgcaggcgagtttaccgccctgggggtttatgatactgtggtggtcctgccccgccatgccatgcctggcaagaccattgaaatgaatgggaaggacattgaagttttggacgcttatgacctcaacgacaagaccgacacttctctagaattgaccatagtgaaattgaaaatgaatgagaagttcagggacattagagcaatggttccggaccaaattacagattacaatgaggcagtggtggttgtgaatacctcatactacccccagctttttacctgcgtggggcgtgtcaaggactacggattcctgaaccttgctggcaggccaacacatagagttttgatgtatgaattccccaccaaggcaggccaatgcggtggtgtggttattagcatgggtaagatagtgggtgtccacgtaggaggtaacggtgcccaaggttttgccgcctcccttctacgcaggtactttacagcagaacaaggacaaattgaatatatcgagaagagtaaagatgccgggtaccccgtgatcaatgcacccacccaaaccaaattagagcccagtgttttctttgatgttttccccggggtgaaagaaccagcggtactccacaagaaggacaagaggcttgaaaccaactttgaggaagctctattttccaagtacataggaaatgtacaaagggacatgcctgaggaattactcattgccatagatcattattctgaacaactcaaaatgttgaatattgacccgaggcccatttcaatggaggatgcaatttacggtacagaggggcttgaggcacttgatcttggaactagtgcgagctacccgtacgttgcaatgggcatcaagaaaagagatattttgaataaagagaccagggatgtcactaagatgcaagagtgcatagataagtatggtttaaatctacccatggtcacctatgtcaaggatgaactcagggcgccagataagatcaggaaaggaaaaagccgtttgatagaggcatctagcttgaatgattcagtagccatgcggtgctactttgggaacctctacaaggttttccacaccaaccctggaaccatctccggctgtgccgttggatgcgaccctgaaaccttctggagcaagatcccagtgatgatggatggtgagctttttggctttgattatactgcatatgatgctagcctgtctcccatgtggttccatgccctggcagaagtccttagacggattggatttgttgagtgcaagcactttattgatcaactttgctgcagccaccacctttatatggataagcactattatgtggttgggggcatgccttctggctgctctggcacctccatcttcaattctatgattaacaacctaatcatccgcactcttgtgctcacagtttataaaaatattgatttggatgatcttaagataatagcctacggggatgacgtgctcgcgtcgtacccgtatgagattgatgccagcctcttggcagaagctggtaaaagctttggtctaatcatgactccaccagataaatctgcggagtttgtcaaattaacctgggataacgtgacctttttgaagaggaagttcgtgcgtgatgcacggtaccctttccttgtacatccggtcatggacatgtcgaacatccatgagtccattcggtggacgaaagatcccaggcatactgaagaccatgtccgctcactttgcctattggcctggcattgtggcgaggaagaatacaacgaatttgttacaaagatccgttccgttcctgtcgggagagccctccatctaccttcattcaaggcgctcgagaggaaatggtacgactctttctgaattg---ccaacttg-atgatccgctttaattagcttcaatttggccctaatacacccaccggatggggtgt-----------------------
>DQ092792.1_Enterovirus_E_strain_PS_42_polyprotein_gene_complete_cds
-ttaaaacagcctgggggttgtacccacccccggggcccacgcggcgctagtactctggttcgtttagaacccttgtacgcctgtttttcccccc--ttaaataaattaagatctctgccaatgtggggagtagtccgactccgcaccgatac-gtcgcaccagcagaccggttcgcctaggacccttatgcggattggtatgagtcccc---cccccgaaacttagaagcacattacaaa-ctggccaataggagcgtggtatccaaccgcgttgcggtcaagcacttctgtttccccggtcagaaatgatcgttacccgccctccccactacgagaagcctattaaccactgaaagtgatgatgagttgcgctcagccacaaccccggtggtagctctgagagatggggctcgca-ccacccccgtggtgacacggttgcttgcccgcgtgtgctctcgggttcagtcgcgagactgttcactctgactcattgtaggtggccaagagcctattgtgctggggaggttttcctccggagccgtgaatgctgctaatcccaacctccgagcgtgtgcgcacaatccagtgttgctacgtcgtaacgcgtaagttggaggcggaacagactactttcggtactccgtgtttccttaat-tttattgtt-------caaatttatggtgacattgtctgacatttgtgaattcgctcgcctgccacttaatatcgctttatatcatctgatagcattcca-taagactacagaactcactttggaactcatcgactttgctgtttt-cctgaatactgttcacaaccaaacaaaac-aaaatgggagcgcagttgagcagaaacacagctggaagccacaccaccggcacttacgccgccggtggttcgacaattaactacaacaatataaactactacagcaatgccgcttcagctgcccagaacaagcaggactttacccaggatccatccaagtttacgcaaccaattgcagacgtgataaaggagacagccgtccccttgaagtcaccctcagctgaggcctgtgggtacagtgatcgcgttgcccaactgactcttggaaatagtaccatcacgacacaggaggcagccaacatatgcgtggcctatggcgtgtggccaagtaagttatccgaccatgacgccacctctgtagataaacccactgaaccaggtgtcagtgctgaaagattttacactctcaggtctaaggcgtggggcgcgaacagcacaggttggtactggaagctaccggatgcgttgaacaacaccgggatgtttggccaaaacgcgcagttccattacatctaccggggcggatgggcgatccatgtgcaatgtaacgccacgaagttccaccaagggacattgttggttgttgccattccagaacaccagattgccacacaagaacagcccacgttcgatcgaacgatgcctggtgacacaggcggcacttttcaggaaccattttggctggaggatggcacttcactaggtaacgcactaatctacccccaccaatggatcaacttgaggacaaacaactcagccactctcatcctgccctacgtgaacgccattccaatggattcggccattcggcactccaactggaccctcgccatcattccggtagccccactgaggtatgctgcagacactactcctttggtcccaatcaccgtaaccattgcaccgatggagacagagtacaacgggctgcgacgggcggttgcatccaaccaaggcctcccaactaaaccagggccggggtcctatcagtttatgaccagtgatgaggactgcacaccgtgcatattgccagattttcaacccactcccatgattttcatacccggggaggtcactaacctactgcagatagcacaagtcgaatcaatcgtagaggccaataatgtcgcagatgtgattggggtggagaggtacgttattcccatcagtgttcaggaccgattagattcacaaatttacgtgctgaagctcgaactcggcggcacagggccattgtcctcaaccctcctgggcacaatggccaaacacttcacacaatggagtggatctgttgagatcacttgcatgttcaccggcacgttcatgactactgggaaagtgctgttggcatacaccccgcccggtggcgacatgccacgtaacagagatgaggcaatgttggggacgcacgtaatttgggacttcggtctacaatcctcaatcaccctggtcgtgccgtggatttcagccagccactttagaggagtgagtgtggacgacaca---ctaaattatcaatattatgctgccggttacgtcactatgtggtaccagacgaacatggtgataccacccggttttccaaacacggccggcataatcatgctggttgcagctcaacccaatttctcattcaggatccagaaggacagggaggacatgacacagacagcagccctccagaatga------------cccagggacggcgctggaagcggctatccaaaagcaggtggcaggagccctcg---------tggctggcacaaccgcatccacccactccattgcaaccgactcaacacctgccctgcaagccgctgaaactggtgcaacgtccaccgctgaagacagcagcatgatcgaaacgaggaccatagtgcctacccatggagttcatgagacctcagtggagagtttctttgggcgctcggcgctggtggggatgccgaccctccaagcaggatccagagtgacgaactggcgcatagatttcagggaatttgtccagttgcgagcaaagatgtcgtggttcacgtacatgaggtttgacgtggagttcacgattgttgcac---------gaacggccaatgccaca---------gcagctgtagaacacaggaacaggttccaggtcatgtatgtcccgccaggagccccacaaccggccgatcaagattcatttcaatggcagtctggatgcaacccatcagttatagcagatgtagaggggccccctgtacagttctcggtgccgtttatgagcaccgcaaacgcctattcaaacttctatgatgggtatgcccgatttatggacaccaaccctgaca---ggtatgggctcctgcctagtaatttccttggccttatgtactttcgctgccttgaggacacgactga---tgcagtgagatttcgcatctacgccaaaatcaagcacacacactgttggattccccgggccccaaggcaagcaccttacaagaagaggtataacttggtgtttgacggcgccact------gacaagatatgcatggaccgtagcagcctcacaacacttggtccgttcggtcaacaacagggtgcagccttcgtgggatgttacaaaatagttaacagacacctggcaacggtccaagactgggagaatgaagtgtggcagtcataccagcgtgatcttcttgtcacgaggatagatgctcatgggtgtgacacgatagcccgatgcaactgcaggtctggtgtttactactgcaaatcaagaaacaaacactatccaatagtggtaacacccccttccatcttcaagattgaagccaatgactactacccggagagaatgcaaacccacatccttctcggcattggatttgccgaacctggagactgcggtggtcttcttcgttgtgaacatggagtgatgggtattctcacagttggtggcggtaacctagtcgggtttgctgacatccgcgatttactttggatcgaggacgatgccatggaacaagggatcacagactatgtacaacagctgggcaatgcatttggtgctggattcactgctgagattgccaactataccaatcaactcagggacatgttaataggctctgattctgtcgtggagaagattattagatctctggtgcgcttgatttccgcactagttatagtagtgagaaaccatcaagacctagtcaccgtaggagcgacgctcgccctccttgggtgtgagggctccccgtggaaatggctgaagaggaagacatgtcaaatcctcggcatcaatatggctgaaaggcagtctgacagttggatgaagaaatttactgagatgtgcaatgcctttagaggccttgattggattgcagcaaaaatgtctaagtttattgattggttgaagcagaagattttaccagagcttaaagagagagctgaattcctcaaaaacctgaagcagttgccattacttgaggcccaagtcaacaccctagagcattcgtcagccagtcaagagaagcaggagctactttttggaaacatccaatacctcgcccaccattgtagaaagaatgcaccactatatgccgcagaagccaagcgcgtctaccatttggagaaacgcgttctcggcgccatgcagttcaagaccaagaatcgcattgaacctgtgtgtgcgttgattcacggctcacccggcaccggtaagtcactagccaccatgatagtggggaggaagctcgctgagtatgagagctcggacgtatactccctgccaccagatcccgaccatttcgatggctatcaacaacaagccgttgtaatcatggatgacttgctccagaacccagacggcaaggacatgacattgttctgtcagatggtgtcgacagccccttttaccgtgcctatggcggcattggaagataaaggaaagctcttcacatctaagttcgtgcttgcctccaccaatgcagggcaggtcaccccccccaccgtggcggactacaaggcattacagaggaggtttttcttcgactgtgacatcgaggtccagaaagaatacaggaagaatggcaccactctcgatgtggctaaggccactgaggcttgtgaggattgttctccagtcaacttcaagaagtgcatgccccttatatgcggcaaagctcttcaactcaaatcgcgcaaaggagacggaatgaggtatagcttggataccctaattagtgaattgcgccgtgaaagcaacaggcgctacaatattggtaatgttcttgaggctctattccagggccctgtgtgctacaagccgctgaggatcgaggttcacgaggaggaaccagcaccatccgcaatcagtgacctgttgcaagcagtcgatagcgaggaggttagagagtactgcaggtccaaaggatggattatccaggaaaaggtcactgagcacacactggagcgcaatgtcaaccgtgcactggcagtcattcagagtgtctccctcattgcggcagttgctgggaccatctacatcgtataccgactcttttcaggcatgcagggtccctactccggcattggcacaaattacgccaccaagaagccggttgtgagacaggttcaaacccagggccctctctttgactttggagtttctttgctaaagaagaacatcaggacagtgaagactgactctggcgagtttactgcccttggagtacacgacaccgtcatagtcctcccgcgtcacgctatgcctgggaggaccgttgtggtgaacgggaaggacgtagaggttctagatgcctatgacctaaatgataagactgacacctcattagaactgaccattgtaaaacttaagatgaatgaaaaattcagggacatcagggcgatgatcccagatcagattacagattacaacgaggcagtagtggtggtaaacacttcctattatccccagctttttatgcccgttggccgtgtgaaagactatggattcctcaatctagctggcaggccgacacatagagtccttatgtatgaatttcccaccaaggcaggacagtgtggtggcgttgtgattagtatggggaagattgtgggtatccacgtgggagggaatggcgcacagggcttcgctgcctctctcttgcgcagatacttcaccgccgagcagggtcaaattgagtacatcgaaaagagcaaagacgcgggattccctatcatcaatgctcccacccaaaccaaactagaacccagtgttttctatgatgtcttccctggggtcaaggagccagctgtcctccacaagaaggacaaaagacttgaggtcaattttgaggaagctctcttttccaagtatattggcaatgtgcaaagagacatgccagatgagctacttattgcaatagaccattactctgaacaactcaagatgctaaacattgacccgagaccgatatcgatggaggacgcgatttacggcactgagggccttgaggcattggatttaggaacaagtgctgggtacccctatgtagccatgggcatcaagaaaagggacattcttaataaagaaaccagagatgttaccaagatgcaagagtgcatagacaaatacggcctgaatctaccaatggtcacttatgttaaagatgagcttagggcccccgacaaaatcaagaagggaaagagtcgcctcatcgaggcgtcaagcctgaatgactccgttgccatgaggtgttatttcgggaacctttacaaggcctttcacaccaacccgggaacaatcactggttgtgccgttgggtgcgaccccgaaacattctggagtaagatcccggtgatgatggatggtgagctctttggctttgattacacggcgtatgacgccagcctcagcccaatgtggtttcatgccctggccgaagtcctcaggagaattggtttcgtggagtgcaaacattttatagatcagctgtgttgcagccaccacctgtatatggataaacactactatgttctgggcggcatgccatcgggctgctctggtacttcaattttcaattcaatgattaacaatttgatcatccgcactttggtcctcacggtgtacaagaacatagacctggatgatctcaaaattatagcctacggggacgacgtgttggcgtcatacccgtatgaaattgataccagtcttcttgccgaggcgggcaaaagcttcggtctgattatgacaccacctgacaaatcagccgaatttgttaagctgacctgggataatgtgacctttctgaagaggaggttcgtacgtgatgcacggcaccccttcctcgttcatccggtcatggatatgtcaaatattcatgagtccattcgctggacaaaagatcccaggcatacagaagaccatgttcgttcgttgtgcctattggcttggcactgcggtgaaaaagagtataacgaatttgtttcgaagattcgctccgttcccgtcgggagagcccttcacctaccttctttcaaggcactcgagcggaaatggtacgactctttctaattta---ccaacttg-atgatccggtttaattagcttcaatttggtctaaatacacccaccggatggggtgt-----------------------
>DQ092793.1_Enterovirus_E_strain_PS_83_polyprotein_gene_complete_cds
-ttaaaacagcctgggggttgtacccacccccggggcccacgcggcgctagtactctggttcgtttagaacccttgtacgcctgtttttccccccc-ttaaataaattaagatctctgccaatgtggggagtagtccgactccgcaccgatac-gtcgcaccaacagaccggttcgcctaggacccttctgcggattggtatgagtcccc---cccccgaaacttagaagcacattacaaa-ctggccaataggagcgtggtatccaaccgcgttgcggtcaagcacttctgtttccccggtcagaaatgatcgttacccgccctccccactacgagaagcctattaaccactgaaagtgatgatgagttgcgctcagccacaaccccggtggtagctctgagagatggggctcgca-ccacccccgtggtgacacggttgcttgcccgcgtgtgctctcgggttcagtcgcgagactgttcactctgactcattgtaggtggccaagagcctattgtgctggggaggttttcctccggagccgtgaatgctgctaatcccaacctccgagcgtgtgcgcacaatccagtgttgctacgtcgtaacgcgtaagttggaggcggaacagactactttcggtactccgtgtttccttaat-tttattgtt-------caaatttatggtgacattgtctgacatttgtgaattcgctcgcctgccacttaatatcgctttatatcatctgatagcattcca-taagactacagaactcactttggaactcatcgactttgctgtttt-cctgaatactgttcacaaccaaacaaaac-aaaatgggagcgcagttgagcagaaacacagctggaagccacaccaccggcacttacgccgccggtggttcgacaattaactacaacaatataaactactacagcaatgccgcttcagctgcccagaacaagcaggactttacccaggatccatccaagtttacgcaaccaattgcagacgtgataaaggagacagccgtccccttgaagtcaccctcagctgaggcctgtgggtacagtgatcgcgttgcccaactgactcttggaaatagtaccatcacgacacaggaggcagccaacatatgcgtggcctatggcgtgtggccaagtaagttatccgatcatgacgccacctctgtagataaacccactgaaccaggtgtcagtgctgaaagattttacactctcaggtctaaggcgtggggcgcgaacagcacaggttggtactggaagctaccggatgcgttgaacaacaccgggatgtttggccaaaacgcgcagttccattacatctaccggggcggatgggcgatccatgtgcaatgtaacgccacgaagttccaccaagggacattgttggttgttgccattccagaacaccagattgccacacaagaacagcccacgttcgatcgaacgatgcctggtgacacaggcggcacttttcaggaaccattttggctggaggatggcacttcactaggtaacgcactaatctacccccaccaatggatcaacttgaggacaaacaactcagccactctcatcctgccctacgtgaacgccattccaatggattcggccattcggcactccaactggaccctcgccatcattccggtagccccactgaggtatgctgcagacactactcctttggtcccaatcaccgtaaccattgcaccgatggagacagagtacaacgggctgcgacgggcggttgcatccaaccaaggcctcccaactaaaccagggccggggtcctatcagtttatgaccagtgatgaggactgcacaccgtgcatattgccagattttcaacccactcccatgattttcatacccggggaggtcactaacctactgcagatagcacaagtcgaatccatcgtagaggccgataatgtcgcagatgcgattggggtggagaggtacgttattcccatcagtgttcaggaccgattagattcacaaatttacgtgctgaagctcgaactcggcggcagagggccattgtcctcaaccctcctgggcacaatggccaaacacttcacacaatggagtggatctgttgagatcacttgcatgttcaccggcacgttcatgactactgggaaagtgctgttggcatacaccccgcccggtggcgacatgccacgtaacagagatgaggcaatgttggggacgcacgtaatttgggacttcggtctacaatcctcaatcaccctggtcgtgccgtggatttcagccagccactttagaggagtgagtgtggacgacaca---ctaaattatcaatattatgctgccggttacgtcactatgtggtaccagacgaacatggtgataccacccggttttccaaacacggccggcataatcatgctggttgcagctcaacccaatttctcattcaggatccagaaggacagggaggacatgacacagacagcagccctccagaatga------------cccagggacggcgctggaagcggctatccaaaagcaggtggcaggagccctcg---------tggctggcacaaccgcatccacccactccattgcaaccaactcaacacctgccctgcaagccgctgaaactggtgcaacgtccaccgctgaagacagcagcatgatcgaaacgaggaccatagtgcctacccatggagttcatgagacctcagtggagagtttctttgggcgctcggcgctggtggggatgccgaccctccaagcaggatccagagtgacgaactggcgcatagatttcagggaatttgtccagttgcgagcaaagatgtcgtggttcacgtacatgaggtttgacgtggagttcacgattgttgcac---------gaacggccaatgccaca---------gcagctgtagaacacaggaacaggttccaggtcatgtatgtcccgccaggagccccacaaccggccgatcaagattcatttcaatggcagtctggatgcaacccatcagttatagcagatgtagaggggccccctgtacagttctcggtgccgtttatgagcaccgcaaacgcctattcaaacttctatgatgggtatgcccgatttatggacaccaaccctgaca---ggtatgggctcctgcctagtaatttccttggccttatgtactttcgctgccttgaggacacgactga---tgcagtgagatttcgcatctacgccaaaatcaagcacacacactgttggattccccgggccccaaggcaagcaccttacaagaagaggtataacttggtgtttgacggcgccact------gacaagatatgcatggaccgtagcagcctcacaacacttggtccgttcggtcaacaacagggtgcagccttcgtgggatgttacaaaatagttaacagacacctggcaacggtccaagactgggagaatgaagtgtggcagtcataccagcgtgatcttcttgtcacgaggatagatgctcatgggtgtgacacgatagcccgatgcaactgcaggtctggtgtttactactgcaaatcaagaaacaaacactatccaatagtggtaacacccccttccatcttcaagattgaagccaatgactactacccggagagaatgcaaacccacatccttctcggcattggatttgccgaacctggagactgcggtggtcttcttcgttgtgaacatggagtgatgggtattctcacagttggtggcggtaacctagttgggtttgctgacatccgcgatttactttggatcgaggacgatgccatggaacaagggatcacagactatgtacaacagctgggcaatgcatttggtgctggattcactgctgagattgccaactataccaatcaactcagggacatgttaataggctctgattctgtcgtggagaagattattagatctctggtgcgcttgatttccgcactagttatagtagtgagaaaccatcaagacctagtcaccgtaggagcgacgctcgccctccttgggtgtgagggctccccgtggaagtggctgaagaggaagacatgtcaaatcctcggcatcaatatggctgaaaggcagtctgacagttggatgaagaaatttactgagatgtgcaatgcctttagaggccttgattggattgcagcaaaaatatctaagtttattgattggttgaagcagaagattttaccagagcttaaagagagagctgaattcctcaaaaacctgaagcagctgccattacttgaggcccaagttaacaccctagagcattcgtcagccagtcaagagaagcaagagctactttttggaaacatccaatacctcgcccaccattgtagaaagaatgcaccactatatgccgcagaagccaagcgcgtctaccatttggagaaacgcgttctcggcgccatgcagttcaagaccaagaatcgcattgaacctgtgtgtgcgttgattcacggctcacccggcaccggtaagtcactagccaccatgatagtggggagaaagctcgctgagtatgagagctcggacgtatactccctgccaccagatcccgaccatttcgatggctatcaacaacaagccgttgtagtcatggatgacttgctccagaacccagacggcaaggacatgacattgttctgtcagatggtgtcgacagccccttttaccgtgcctatggcggcattggaagataaaggaaagctcttcacatctaagttcgtgcttgcctccaccaatgcagggcaggtcaccccccccaccgtggcggactacaaggcattacagaggaggtttttcttcgactgtgacatcgaggtccagaaagaatacaggaagaatggcaccactctcgatgtggctaaggccactgaggcttgtgaggactgttctccagtcaacttcaagaagtgcatgccccttatatgcggcaaagctctccaactcaaatcgcgcaaaggagacggaatgaggtatagcttggataccctaattagtgaattgcgccgtgaaagcaacaggcgctacaatattggtaatgtccttgaggctctattccagggccctgtgtgctacaagccgctgaggatcgaggttcacgaggaggaaccagcaccatccgcaatcagtgacctgttgcaagcagtcgatagcgaggaggttagagagtactgcaggtccaaaggatggattatccaggaaaaggtcactgagcacacactggagcgcaatgtcaaccgtgcactggcagtcattcagagtgtctccctcattgcggcagttgctgggaccatctacatcgtataccgactcttttcaggcatgcagggtccctactccggcattggcacaaattacgccaccaagaagccggttgtgagacaggttcaaacccagggccctctctttgactttggagtttctttgctaaagaagaacatcaggacagtgaagactgactctggcgagtttactgcccttggagtatacgacaccgccatagtcctcccgcgtcacgctatgcctgggaggaccgttgtggtgaacgggaaggacgtagaggttctagatgcctatgacctaaatgataagactgacacctcattagaactgaccattgtgaaacttaagatgaatgaaaaattcagggacatcagggcgatgatcccagatcagattacagattacaacgaggcagtagtggtggtaaacacttcctattatccccagctttttatgcccgttggccgtgtgaaagactatggattcctcaatctagctggcaggccgacacatagagtccttatgtatgaatttcccaccaaggcaggacagtgtggtggcgttgtgattagtatggggaagattgtgggtatccacgtgggagggaatggcgcacagggcttcgccgcctctctcttgcgcagatacttcaccgccgagcagggtcaaattgagtacatcgaaaagagtaaagacgcgggattccctatcatcaatgctcccacccaaaccaaactagaacccagtgttttctatgatgtcttccctggggtcaaggagccagctgtcctccacaagaaggacaaaagacttgaggtcaattttgaggaagctctcttttccaagtatattggcaatgtgcaaagagatacgccagatgagctacttattgcaatagaccattactccgaacaactcaagatgctaaacattgacccgagaccgatatcgatggaggacgcgatttacggcactgagggccttgaggcattggatttaggaacaagtgctgggtacccctatgtagccatgggcatcaagaaaagggacattcttaataaagaaaccagagatgttaccaagatgcaagagtgcatagacaaatacggcctgaatctaccaatggtcacttatgttaaagatgagcttagggcccccgacaaaatcaagaagggaaagagtcgcctcatcgaggcgtcaagcctgaatgactccgttgccatgaggtgctatttcgggaacctttacaaggcctttcacaccaacccgggaacaatcactggttgtgccgttgggtgcgaccccgaaacattctggagtaagatcccggtgatgatggatggtgagctctttggctttgattacacggcgtatgacgccagcctcagcccaatgtggtttcatgccctggccgaagtcctcaggagaattggtttcgtggagtgcaaacattttatagatcagctgtgttgcagccaccacctgtatatggataaacactactatgttgtgggcggcatgccatcgggctgctctggtacttcaattttcaattcaatgattaacaatttgatcatccgcactttggtcctcacggtgtacaagaacatagacctggatgatctcaaaattatagcctacggggacgacgtgttggcgtcatacccgtatgaaattgatgccagtcttcttgccgaggcgggcaaaagcttcggtctgattatgacaccacctgacaaatcagccgaatttgttaagctgacctgggataatgtgacctttatgaagaggaggttcgtacgtgatgcacggcaccccttcctcgttcatccggtcatggatatgtcaaatattcatgagtccattcgttggacaaaagatcccaggcatacagaagaccatgttcgttcattgtgcctattggcttggcactgcggcgaaaaagagtataacgaatttgtttcgaagattcgctccgttcccgtcgggagagcccttcacctaccttctttcaaggcactcgagcggaaatggtacgactctttctaattta---ccaacttg-atgatccggtttaattagcttcaatttggtctaaatacacccaccggatggggtgt-----------------------
>DQ092771.1_Enterovirus_E_isolate_Vir_404/03_polyprotein_gene_complete_cds
-ttcaaacagcctgggggttgtacccacccctggggcccacgcggcgccagtactctggtacgcttagtacctttgtacgcctgttttccctttcccttaaacaaattaagattaccactgttgaggggagtagtccgactccgctccggcactgccgcaccagtactccggtatgcctagtaccctagtacggagcagatggtatccccctttccctgaaacttagaagtctgacgcaaacccgaccaataggagcgcggtatccaaccgcgtaacggtcaagcacttctgtttccccggtccgcaaggatcgttacccgcccgtcccactacgggaagcctagtaactggccaactgagtgagaggttgcgctcagccacatacccagtggtagctctggaagatggggctcgca-ctccccccgtggtaacacggttgcttgcccgcgtgtgcttccgggttcggt--ttcgaccgttcacctcaaccccaggtaaccagccaagagcctactgtgctggagcggttttcctccggagccgtgaatgctgctaatcccaacctccgagcgtgtgcgcacaaaccagtgttgctacgtcgtaacgcgtaagttggaggcggaacagactactttcggtactccgtgtttcct-----tttgtttta----tctattgtttatggtgacactgtctgacatttgtgaatttgctcgcttacccttgaatattgcattgtattatctggttgcatttca-caacacaacccaactctccattgaactcatcaactttgctgtatt-tcttaacacaatacaaagaaagcgagata----atgggagcacaaatgagcagaaacaccgcaggcagccacacaaccggtacatacgcgaccggtggctcgaccattaattataacaacatcaactattatagtaatgcagcatccgcagcgcaaaacaagcaggatttcacgcaagacccctccaaattcacccaaccgatagcagatgtcatcaaagagacagctgtcccccttaagtcccccagcgctgaggcgtgcggatatagtgatagggttgctcaattgacactaggaaacagcacaatcacgacccaggaggcagccaacatttgcgtggcatacggctgctggccatctaaactaagtgacagtgacgccacctctgtggacaaaccgacagagccaggcgtatcagctgaacggttttacacgctgcggtcgaagccatggcaggccgacagcaaggggtggtattggaaattaccggacgcgctgaataacacgggcatgttcgggcaaaatgctcagtttcactacatctataggggagggtgggctatacatgtgcagtgtaatgccactaagtttcaccaaggcacactcttggtgttggcgataccagaacaccaaatcgcaacccaggaacaaccggcatttgacaggacgatgccaggtagcgagggtggtaccttccaagagcccttttggttggaagatggtacaagtctgggcaattctctcatttacccacaccagtggataaatctgagaaccaacaactcagccaccctgatcttgccatatgttaatgccatcccaatggactcagcgatcaggcactcgaactggacgttagcaatcatcccaatcgcccctctaaagtatgcggctgagaccacacccctggtccccatcactgttaccattgcacccatggagacagagtacaatgggctgaggagggccattgctagcaatcaggggctgcccacaaaaccaggacctggttcataccagtttctgaccacagacgaggattgctccccttgcatcctacccgactttcaaccaaccccagaaatcttcataccaggcagggtcaacaatcttctcgagattgcccaggttgagtcaatcgttgaagcaaataatagggaaggtgttgagggagtggaaaggtatgtgatcccggttagtgtccaggatgccctcgatgcgcaaatttatgcattgaaactggagctcggagggactggacctctgtcctccagcttacttggaacccttgcaaaacactacacccagtggagcgggtctgtcgagatcacttgcatgttcaccggaacctttatgacaacagggaaagtgctactcgcctacacccctccgggaggggacatgcctaggaatagagaggaagccatgctgggcactcatgttgtttgggactttggcctgcagtcatccataactctaatcatcccatggatctccgccagccacttcaggggtgtggccaatgatgacacc---ctcaattaccaatactatgcagctgggcacgtcaccatctggtaccaaacgaacatggttataccaccaggctttcccaacaccgcaggcattattatgatgattgctgctcaaccaaatttctctttccgtatccaaaaagatagggaggacatgacccaaacggcaatcctacagaatga------------cccaggaagcgtgctcaaggacgccatcgataaacaagtggcgagtgctctag---------ttgctggcactaccacctccagccatggtgtggccactgacagcacccccgcgctacaggccgcagaaaccggtgcgacttccactgcaagagatgaaggcatgattgagactcgcacaatagtcccaacacatggcattcacgagaccagtgtggagagctttttcggcaggtcgtcgctcgtggggatgcccctactggctgccggctccggggttacgtactggcggattgattttcgggaatttgtgcagttaagagcaaaaatgtcttggttcacttacatgaggtttgacgttgagttcacaataattgcc---------------accagctccaccagccaaggagtcactacagagcagagtaccacttaccaagtgatgtatgtgccgcccggtgccccagtgccatcgaaccaagattctttccaatggcagtctgggtgcaatccctctgtcttttctgacacggacggcccaccagctcaattctcagtacccttcatgagctcagcgaacgcctactccaacgtgtacgatggctacgcgcgcttcatggatacagaccccgata---ggtatggaattttgcctagcaacttcctgggcttcatgtactttagaacgcttgaggatgcggccca---ccaagtacgcttccgcatctatgcaaagattaagcacactagctgttggatcccccgggcacccagacaggccccatacaagaagaggtacaacctggtgttcagtggcgacacc------gaccgcatttgctctaatcgcgccagcttgacatcttatggccccttcgggcagcaacaaggtgcagcctttgttggcaactacaagatagtcaacagacaccttgccactgtgggcgattgggaaaatgaggtgtggcaatcctaccaaagggacctgttagtgacccgggtcgacgcccatggctgtgacaagattgccaggtgctcatgcagatcaggcgtgtacttctgcaaatcaagaaacaagcattatccaattgtagtcacgcccccctccatcttcaaaattgaagccaatgactattacccagagagaatgcaaacccacatccttctcggtattggatttgccgaacccggtgactgcggcggtttgttgcgctgtgaacacggtgtgatggggattcttactgttggaggtagcgaccttgttggttttgccgatatcagggatctcttgtggatcgaggacgatgccatggaacagggcatcactgactatgtacaacaactaggcaacgccttcggtgctggctttactgccgaaattgcaaactacaccaaccaattgaaggacatgcttgttgggtcggactcagttgtggagagaatcatccgagcccttgttaggttagtgtcagcccttgttattgtggtccgtaatcaccaagacttggtaacggtaggagctactctcgcccttctaggctgtgatggatcaccatggaaatggcttaagagaaaagtttgccaaacccttggtatcaatatggcagagagacagtcagacaattggatgaagaagttcactgaaatgtgcaacgcattccgtggcctagattggattgctgcaaaaatttccaaattcattgattggctcaaacagaagatcctaccagaattgaaagagagggcagaatttgtaaagaacttaaagcagttaccactacttgaagcacaggtcaacactttggaacactcctctgctagccaggaaaaacaggagcagctctttggaaacatacagtacttggctcatcattgcaggaaaaacgccccactctacgctgctgaagcaaagcgggtgtatcatcttgaaaagcgtgtgttaggtgcaatgcagttcaagaccaagaatcgcattgaaccggtatgtgcactgatacacggatcacccgggactgggaaatcacttgccaccatgattgtgggccgcaaacttgcagagtatgaaggctctgacgtttactcactcccgcccgacccagatcattttgatggttatcagcagcaggcggtggtcgttatggatgatttacttcagaacccagacggcaaggatatgaccctgttttgtcaaatggtttccactgcacccttcacagtgcccatggcagctcttgaagacaagggcaagctatttacatcaaagtttgtcctggcctcgaccaatgctggacaagttacgccgccaaccgttgctgactacaaagctctacagaggaggttcttctttgattgtgacattgaagtccagaaggagtacaggaagaatggcaccacactggacgttgctaaggcgactgaggcttgcgaagactgtgtacctgtaaactttaagaagtgcatgcctctaatttgtggaaaggccctccagttgaagtcccgcaaaggagatggaatgagatacagcttagacaccctaatctccgagttgcgtagggaaagtaatcgcaggttcaacattggcaatgtactagaggccctatttcaaggtcctgtctgctacaaaccacttaggattgaagtgtgcgaagaacaacctgcgccctcagccattagtgaccttctgcaagcagttgatagcgaggaagtcagagaatactgcagatcaaagggctggattgttgaggagaaggtcaccgagatgaggcttgaacgtaacgtcaatagagccctatcagtagtccagagcatttcactggttgtggccgtagccggcaccatctacatagtctaccggcttttctcaggcattcaaggaccttactctggtatcgggaccaattatgcaacaaagaaaccagtcgtccgccaagtccagacacaagggcccctttttgattttggtgtgtcgttgctaaagaagaacatcaggacagttaaaacaagcacaggggagttcaccgccctaggtgtatatgatactgttattgtgcttccgcgccatgccatgccaggtaagaccatagaaatgaatggtagggacgtagaggtactggatgcatatgatctaaatgataagacagacacctccttggaattgacaattgttaaactcaagatgaatgagaagttcagggacattagggcaatgataccagatcagataactgattacaatgaggccgtggtcgtggttaatacatcatactacccacagctgttcatgccagtcggtcgcgtcaaggactacggcttcctcaaccttgccggtaggcccacgcacagagtgctaatgtatgagttccccaccaaagcgggccagtgcggcggggtagtgatcagcatgggaaaaattgttgggattcacgttggaggcaacggagcccaaggttttgcagcttcccttttacgcaggtatctcactgcagagcagggacaaattgagtacatcgagaagagcaaagatgctggttaccctgtaattaatgcccctacccagaccaagctggaaccgagtgttttcttcgatgtttttcccggggttaaagaacctgcagtccttcataagaaagacaaaagacttgagaccaattttgaagaggccctgttttcaaagtacattggaaatgtacagagggatatgcctgaagagttgctgatcgcgatagaccattacgctgaacaactcaagatgttaaacattgatccaaggcccatttcaatggaggatgccatctatggaacggaaggtcttgaagcacttgaccttggtacaagtgccggctatccatacgtggccatgggaataaagaaaagggatattttgaacaaagaaaccagggatgttacaaagatgcaagagtgtattgacaaatacggtcttaacctacccatggttacttacgtgaaggacgagctaagggcaccagataagatcaagaaagggaaaagccggctgattgaagcatccagcctcaatgactccgttgcgatgcggtgctatttcgggaatctctacaaggcctttcacaccaaccctggaaccatctcgggttgtgccgttggatgcgatcctgaaaccttttggagcaagatcccagtgatgatggatggtgaactctttggatttgattatacagcttatgacgcgagtcttagtccaatgtggtttcacgctttagccgaagtgctcaggaggattggatttgttgagtgcaagcactttattgaccaactatgttgcagccaccacctttacatggacaagcattactatgttgtagggggaatgccttccggttgctcaggcacatccatcttcaattccatgataaataatctaatcatccgcacgcttgtgctcactgtctataaaaatattgatttggatgatctcaaaattattgcctacggggacgacgttcttgcgtcgtacccgtacgaaattgatgccgcactgctcgctgaggcgggtaagagctttggtctcatcatgactccaccagacaagtctgctgagtttgtcaaattgacctgggacaatgtcacctttctgaagaggcgtttcgtgcgagacacgcgataccccttcttggtacatccggtcatggatatgtcgaacatccatgagtccattcgctggaccaaggaccccaggcacactgaagaccacgtgcgttcgctttgcctattggcttggcactgcggcgagaaagagtacaatgaatttgtcagcaagattcgcaccgttccggtcggaagagccctacacctaccttcattcaaggcgctcgagaggaagtggtacgattccttctaaattg---ccaacttg-atgatccggtttaattagcttcaatttggcctgaatacacccaccggatggggtgt-----------------------
>KM667941.1_Enterovirus_E_isolate_BEV/Egypt/2014_complete_genome
tttaaaacagcctgggggttgtacccacccctggggcccacgcggcgccagtactctggtacg-ctagtacctttgtacgcctgttttcccctccc-ttaaataaattaagattaccactactgaggggagtggtccgactccgctccggcactgccgcaccagtagactggtacgtctagtacccttctacggagtagatggtaccccc---cccctgaaacttagaagtatgcaaacaaaccgaccaataggcgcgtggcatccagtcacgttacggtcaagcacttctgtctccccggtccgaaaggatcgttacccgcccgacccactacgaaaagcctagtagtccgccaagtgtctgcgaagttgcgatcaaccacaaccccagtggtagctctggaagatggggctcgcg-tttcccccgtggtaacacggtcgcctgcccgcgcgcgcttccgggttcggtc-ttgtgccgatcacttcaatgtcacgcaactgacgaagagcctattgtgctgggacggttttcctccggggccgtgaatgctgctaatcccaacctccgagcgtgtgcgcacaatccagtgttgctacgtcgtaacgcgtaagttggaggcggaacagactactttcggaaccccgtgtttcttattt-tacacttta-------tcaatatatggtgacaattgctgaaatttgcgatctagcgactttaccactgaatattgcactgtactacttgattgcatttca-caaaacctctgacatccctagctcttatattgaacttttggttta-tttgaatctgaaatataacttagaaagaacaaaatgggagcacaagtgagtaagaacactgccgggtctcacactactcgcacctatgctaccggtggttcgagtatccactacaccaatatcaactactatgagaatgcggcttcgaacagcctgaacaagcaggatctgacccaggacccagagaagttcactcgcccggtcgttgacgtgatgaaagaggccgcagccccactgaagtcgccaagtgctgaagcttgcgggtatagtgaccgcgttgcccaactaacgctggggaactcgaccatcaccacgcaagaggcggctaacattgttgtggcttatggtcagtggcccgaaaccctctcggactcggatgccacagccattgacaaacccaccgagcccggggtgtctgcagaaagattttacactttgccctcagtacagtggacagagacctttccaggtaagtactggaaactccctgacgccttatcagaccttggactgtttggacagaacctccaattccattacctgtacagagggggttgggccattcacgtccagtgcaacgctacgaagttccatcaaggtacgcttctggtggtggctatcccagaacacaaaatccaggcacaggcaacaccaagctttgacaagacaaatccaggcgagaacggcgcggacttcagctttcctttcactcttgaggacggctccgcacttggtaacgcactcatctaccctcatcagtggattaacttgcgaacgaacaattctgcaactttgatcctcccatacgtcaacgccatccccatggattcaggcatacgtcacaacaattggacacttgccgtgactcccattgtaccccttgcatatgcagtgggttccaccacttatgtcccaatcaccatcaccattgcgccgatggccaccgagttcaacggtttgaggcgggccattact------cagggtttgcccaccatgtacacgcccgggtcagggcaatttctcactacagacgacttccaggcaccctgtattctgcctaagtttcaggccagccctgagattaaaattccaggtgaagttaggaatatcttggagatagtgcaggtggagtctcttgtagagattaacaatgttgagggccaggacggtgttgcccgctaccgaatccccttgagtgtgcaggatgccatggaccagcaaatcatggcattaagggtcgaccctggcgtggacggacccttgcaatcgaccttgcttggtgtctttactcgctattatacacagtggtccggttccttggagttcaccttcatgttctgtggcacatttatgtcaactggaaaggtggtcattgcgtataccccaccgggtggcactgcaccaacctcgcgccgcgatgccatgctgggcacccatataatttgggactttggccttcagtcgtccatcacccttatagtcccatggatatcctccggacacttcaggggggttgctgccaacgacaccacttttaagtatcggtactatgaaactgggtttatcaccatgtggtatcaaaccaaccttgttgtgccgccccagtttccgaatgatgctagcattattatgtttgtggcagcacagccgaatttctcactgcgcataatgaaggaccgcccggagatgacgcagacagcagctctacaagggga---------------------------aacaggtttggctatcaaacaggcggtgcacaagaccg---------tggccaatactgttgagtcgcatcactcaattagcactgaaagtaccccggctctccaggctgctgaaacgggcgcgagctcaaatgcaagtgatgagagtctcatagaaacccgcaacgtgatcaacgtgcactcagtggctgagacatcaattgaagctttctttggcaggtccggtctggttggtatggc------tgagactattgggggcatagggcgttggatagtgaacttcggtgaattcgtccaagtgcgcgcaaagatagaacttttcacgtacatcaggtttgacatcgaactaaccattgtggggg--aggttcttgacaaccagaacaaag-ttgagcacgtacctgtaaag------------taccaggttatgtatgtgcccccaggcgcgaccctgcccgaaaatcaggatactttccagtggcaatcgtcatgcaatccgtccgtgatatctagtacagaattgccccctgcgagagtagcgattccatttatgagcaccgccaatgcctactcaatgtcctacgacgggtatgctactttcggggacactggtggcgcca---actacggtatcgtgccctccaattatctgggaaccatagtttttaggactattgaagacctagatgggctcaagctgaaattacgcttttatgccaaaccaaagcacgtgaagtgctggatcccccgggctccccgtgcagtgccgtacaagtctaggtacacaggtgtctatgataatgcc---------aacaagttttgtgcaaatcgcgccagcattaaaaccactggcgcgttcgggcaacagtccggtgcagtctgtgtgggtagttaccgcatcctcaatcgccatcttgccactgaggctgattgggagaacgtagtgtgggactcctatgagagagaccttcttgtgatgcgacacgacgcagccggttctgacgtgatcgcacgatgcaactgcaccagcggggtctactactgtaggtctcgcggcaaacactacccagtagttgttaccccacccagcctggtacacgttgatgccaatgattactacccagaaagatatcaatcccatgtgcttcttggcattggatttgctgagcccggcgattgcggtggtatccttcgttgccagcacggctgcatgggtatcctcaccgctggtggaaataatttggtcgctttcgccgacctgcgagatcttctgtggattgaagacgacgcaatggaacaagggctaacagactatgtgcagaacctgggaaatgcattcggtgccggcttcacagacgagatttccaactacatcgggcaagttagggatatgatggttggtagcgacacggttgttgagaggatagtgagaaacatcattaaactcctctctgccctggtgatcgtggtcaggaaccgtgctgacattatcacagtcacagcaactctgtccctactaggctgttctggctcgccttggagatggctgaagtcgaagatctgttcaattttgggtataaatatggcacaaaagcaggctgatagttggatcaagaagttcactgaggccgtaaatgccttcaaagggctcgattggattgctgcaaaattttctaaatttctcgactggattaagtcgaagattataccggagctcagagagagaacagagttcgtcaaaaacctaagacaactcccactgctggaggctcagattgccacgctcgaacattccaaccccaatcaggagactcaggagaccctgttttcgaacgtacaatacctggcccatcattgcaggaagaatgccccactatacgcagctgaggcgcgcagggtctttgccctggagaagcgcgtgttgggcgcaatgcagttcaagaccaagaatcgaattgaacctgtttgctgcctgatccacggcaccccgggcaccggcaagtctctcgcaaccaccattattgggagaaagatcgccgaatacgaaaacagtggcgtctacagtcttccccctgaccccgaccattttgatggttaccaagaacaagctgttgtcataatggatgacctccatcagaatcccgatggtaaagacatgagtttgttttgccagatggtctccacaaccccgtttgttgttccaatggcggcacttgaggacaagggtaggctcttcacctccaagtatgttctggcctcgacaaacgccaaccacatccacccagtgaccgttgctgatggcaaggctctgcagcgcagattccacttcgacacagacattgagattatggacgactatgtccaaaatggg---aaattaaatatccaaaaggccacggaatcttgtgaggattgttcaccaatcaactttcagaaatgcatgcccctcatttgtgggaaagcactccaactccgtagcaagaagggagatggcatgaggtatagtattgataccatgatcactgagatgcgtcgtgaatcagccaggcgatacaacattggcaacgtgattgaggctctcttccagggaccccccgaatttaagccattaagaatagatgttagtgaagaggctccagccccacctgctattgctgatcttctcgctagcgttgactctgaggaggtcagggagtactgtaggtccaagggctggatagtccaggaaaagattaccaaagagagtcttgaacgcaatgtcaaccgcgcgctcattgttcttcaatccgccacccttattgccaccatctgcggtgttatctatgtggtttacaaactttttgcaggactgcaaggaccctactctggcatccacaccaattaccagaaggtaaagcccgttgttagacaagtcaccacccagggacccctggtggactttgctgtatccctccttaaaaagaacatcaagacagtgcagaccaaggtgggcgagttcaccggccttggggtttacgacaccttcatggtacttcctaggcatgcaatggcccatggtgaaattcagattgatgggaaggttgcgaaaattgaagatgcctatgatctcaatgacaccactcaaacctcccttgagctgaccattgtaaagctcaagcaaaatgaaaagtttagagatattagagccatgattccagagaacataacagaaactagtgaagccctggtcatagttaacacctctgcttaccccaacctgttcatgccagtgggcgccgttaaggattatggctacctcaacctggcaggtagacccactcatcgcaccctgatgtacaacttccccacgcgagcgggccagtgtggtggggtcgttatttccatgggtaagatcataggaattcatataggtggcaacggggcgcagggcttcagcgcggcactccttcgccgatacttcacccagccacaaggggagatagagttcatggagaaaagcaaagatgcgggctaccccatcattaatgcccccactaagacaaagctccatcccagtgtattctatgacgtcttccctggggagaaagagcctgcagtcctccgcaagaaagaccctaggctcgaggtcgattttgaggaagcgcttttctccaaatacattggaaataaacacattgctgtcactgaggagatggaggttgcaattgaccactatgcaaaccaattgaagcagctggacattgatcccagcccaattagcatggaggatgccatctatggcacagagggcctagaggctctagacctcggcacaagtgcaggttacccctatgtagccttgggaatcaagaagagagatattctcaacaaggagaccagagacgtctccaagatgcaacaatgcatagacaagtacgggctcaacctccccatggtcacctacgtgaaagacgagcttaggtctaaagagaaggtgaagaagggcaaaagccgactcatcgaggcgtcgagtctaaacgattccgtcgcaatgaggtgcgccttcggaaatctttacaaggcatttcacaccaatccaggcactctcactggatgtgcagtgggttgcaacccagagaccttctggagcaagatcccagtcatgatggatggagagctttttggctttgactacaccgcgtacgatgccagtctttcccccgtctggtttcagtgtctctatctcctccttgagaagatagggtttggacactgcaagcatttcattgaccaactttgctgctccaatcacctatttatggacaagaggtacgtcgtcgtcggcggcatgccctctggatgctcaggaaccagcatcttcaatagcatgatcaataatatcatcatcagaacattggtcctgactgtgtacaaaaacattgacctcgatgatctaaagatcatcgcatatggtgatgacgtcattgcttcctacccattcgagctcgatgcaaaactgctcgccgatgcggggaagagctttggcctcattatgacaccaccagataagagttctgagtttgtcaaactaacctgggataatgtgacctttttgaagaggtcgttcgtcaaggacgagcgcttcccattccttattcatccggtcatgaagatgacagatattcatgagtccattcgctggaccaaggatgctaaatctacccaggaccatgttcgctcactgtgcttattggcgtggcactgtgggcaagaacaatatgaagagtttctggagaaaatccggagtgtgcccgtgggccgggcgctttcgctgccctcatttaaagcattgcagcgctcctggtatgattctttttaactcggctccaatttgaattatccggtctaatcagattctaattggcac-aatacacccgccggatggggtgtaaaaaaaaaaaaaaaaaaaaaaa
