# Supplementary material for: Independent evolution of tetraloop in enterovirus oriL replicative element and its putative binding partners in virus protein 3C
Source: PeerJ. 2017 Oct 6;5:e3896. doi: 10.7717/peerj.3896 (PMC5633025; doi:10.7717/peerj.3896)
Supplement: Supplemental Information 12 — Sequences that differed from any other sequence in the dataset by less than 1% of the nucleotide sequence were omitted. [file peerj-05-3896-s012.fas]

>KC748420.1_Enterovirus_F_strain_IL/alpaca_complete_genome
tttaaaagagcctgggggttgtacccacccctggggcccacgtggcgctagtactctggtacgccagtacctttgtacgcctg-ttttcccctcccttaaataaattaagattgccactactgaggggagtagtccgactccgctccagcaatgctgcaccagtgcactggtacgccagtaccttttcacggagtagatggcatcccca-ccccgaaacgtagaagcatgcaaacaaaccgaccaccaggcgcgcggcatccaaccgcgttacggtcaagcacttctgtttccccggtccgcaaggatcgttacccgcccgacccactacgagaagcccagtaactggccaagtggtcgcgaggttgcactcagccac-aaccccagtggtagctctggaagatggggctcgcagttcccccgtggtaacacggttgcctgcccgcgcgtgcttccgggttcgg-ctctcgccgttcacctcaaccccacgtaaccagccaagagcctattgtgctgggacggtattcctccggggccgtgaatgctgctaatcccaacctccgagcgtgtgcgcacaatccagtgttgctacgtcgtaatgcgtaagttggaggcggaacagactactttcggtaccccgtgttt-cctttatttttccttcaaaaattttatggtgacaattgttgagatttgcgatttggccactttaccat-tgaatattgccttgtattacttggttgcttttcacagaacctctgacatacccagttcgtatattgatcttcttgtttatttaaacctaaaacacaaacttagaaagctaagatgggagcacaactgagcaagaataccgctggatcacacaccaccggcacttacgccactggtgggtcaaatattcattacactaatattaattactacgagaatgccgcttccaacagcttgaacaaacaagactttacacaagatcctgagaagttcacccgcccagttgttgacgtgatgaaggaagcggccgtaccactcaagagtccgccggccgaggcgtgtggttacagtgacagagtggcacaactaactcttggcaactccaccatcacaacccaggaggccgccaacatagttgtggcatatgggaagtggccagagaagttgagcgactctgatgccacggcagttgatcggccgactgaaccgggtgtgtctgccgagcgcttttacacactcccgtcagtgcagtggacgaacacctttaagggccgattttggaagttgcctgacgcgctgtcccagctcggactgtttggtcagaatctgcaatttcactacttgtacagaggcggttgggccatccatgtccagtgtaatgccactaaattccatcagggaacgctccttgtggttgccatccctgagcacaaaattcagtcgcagcaaaccccggactttgcaaaaaccaacccgggagaggatgggtttgaatttcagttccccttcacccttgaggacggcagtgctctaggaaatgccctcatttacccacatcaatggatcaacctgagaacaaacaattcggccactctaatcctcccttacgttaacgccctgccaatggactcgggcataaggcataacaactggaccctggccgtcataccacttgtagacctggcgtatgctgaagggtcaacaacatttgttccaatcacagtcactatcgcaccaatggcaacggagtttaatgggctcaggcgcgcggttacgcaaggactcccaacaatgtatacacccggttctggacaatttctcactactgatgattttcagtcgccatcaatcctcccaaagtttaaggctactcccgagatagagatccccgggcgggtgctgaacattctagaaattgtacaggtcgagagtctggttgaaa-tcaataatgtagagggtagcagcggtgtcgccaggtacaggatcccgttaagtgtgcaagatgacatggaccaacagataatggccctgagggtggatcctggaaccaatgggcccttgcagtcaaccctcctgggtgtgtttactcgatattacacccagtggtccgggtccgtagaatttaccttcatgttttgcggtaccttcatgtctaccggtaaggtaataatcgcctacaccccacccggtggggctgcccccacatcgcgcagggaggcgatgctggggactcacatagtttgggacttcgggctgcaatcctcaataaccctcgttgtaccttggatttcctcaggtcatttccgtgctgctgacattaacgccaccttattcaaatacaagtactacgaggctgggtttgtcacaatgtggtatcagacaaatttggtggtgcccccttcttttccaaaccaggccacaatcctgatgtttgtagccgcccaacccaacttctcaatgaggatcctcaaggacaggcccgagatgacccagaccgctgcactgcagggtgatgttaaggatgtgataaaaagtgcagtttctacgacagttaagaacaccactgagagccaccacagtattagcacggaaaacacacctgctctgcaagcggctgaaaccggtgccacctcaaacgccagtgatgaaggcctgattgaaactcggaatgtggtcaatactcacggagtcgaggagacttctgtagaggccttctttggccggtctggcctagtgggcatgaccagcaccgttggcggaattggtaggtggatagttaactttggtgagttcgtgcaggtgcgcgccaagctggagctcttcacatatgtccgctttgacatcgagctaaccattgttgcagaggttctcacccagacagggaataaggtcgcccatcagcatgtcaattatcaggtaatgtatgtccctccaggtgctagcgagcctgagaaccaggactcttaccagtggcagtcctcctgcaatccaagcgtgatatccaacacagcggccccacccgcgcgcgtctccatccctttcatgagtacagctaatgcctactcaatgtcatatgatgggtacgcaacctttgatgacacagcaggctccaactatggcatggttccatctaactatcttgggaccattgtctttcgcacaatggaggacttggaccagaaattgctcaaagtgcgcttctatgcgaagcccaaacaccttaaatgctggatgccacgagcccccagggcagtgccatacaagtcgcgctacacaggggtttatgacactgtcgaaagattctgcgacaatcgtagctcgatcaccacggctggagcgtttggtcaacaaagcggcgcagcgtatgttggtaactacaagattatgaaccgccacctcgccgaaaaacaagattgggacaaccttgtttgggactcttatgagcgggatcttcttgtgaccagggtggatgcccacggacgcgatcagatcgcacgctgtgactgccgtgctggcgtctactactgcaaatccagaatgaaacactaccccgtggtggtaactccccctagcctggttcatgttgataagaatgattattacccagagagataccaatcacatgtggccctgggaatcgggttcgcggaacctggtgactgtggtggtctgctgcgctgtgagcacggtgtaatgggcattcttactgctggtggtagtaaccttgttgcctttgccgatattagggacctcctgtggattgaagatgatgtcatggaacagggtcttacagattacgtccaaagtctcgggaatgcctttggggccgggtttacagacgaaatctccaactacgttgggcaggtgcgtgatatgatggttgggtcagacacagtagtggagaaaattgtcaggaatatcatcaagctcctgtctgcgctagtgatagtggtgaggaaccgtagtgacataatcaccgtgacagccacactttccctgttagga-tgctctgggtcaccgtggcgatggctcaaagcaaaaatctgctccattttgggaatcaacatggcgcaaaaacaagctgatagctggatcaagaagttcactgaagcggtcaatgcctttaaaggcctggactggatcgctgccaagttctctaaatttcttgattggattaagtccaagattattccggagcttagggaaagaacagagttcgttaagcaccttaggcaacttccactccttgaagcccaaatcaacacgctagagcactccaaccccaaccaggaaacccaggagcaattgttctcaaacgtccagtacctggcacaccactgcaggaagaatgcacccctttatgcggccgaagcccgcagggtttttgctctggaaaagcgagttctgggagcaatgcagttcaagaccaagaatcgaattgaacctgtttgctgcttaattcacggaacccctggtacaggcaagtctcttgctaccacaatcattgggaggaagatagctgaatatgaaaacagtggagtctacagtctgccccctgatccagatcacttcgatggttacgcagagcaagctgtggtaattatggacgacctacatcaaaatccagatggtaaggatatgagcctgttttgtcaaatggtctccaccactcctttcgtagtccccatggccgcgcttgaagacaagggtaggcttttcacctccaagtatgtgcttgcctcaacaaatgctaaccacatccacccggttacggttgctgacggaaaggccctacaacgccgctttcactttgacacagacattgagttgatggatggttttgtgaagaacggcaagcttgacatccaaaaagccaccgaggcatgcgatgattgctctcctattaattttcagaagtgcatgcctctcatttgtgggaaagctcttcaacttcgtagcaagaagggtgatgggatgagatacagcattgacaccatgatcactgaaatgcgcagagaatcagcgcgccgctacaatatcggtaacgtgatcgaggcgcttttccagggacccccagagtttaagcccttgcgcatcgatgtgagtgaggaaactcccgctccgcccgctattgctgacctgcttgccagcgtggactctgaggatgtcagggaatactgcagacagaagggctggatagtacaggagaagatcaccaaagaaagccttgagcgcaatgttaaccgcgctcttatagtgctacagtcagccacactcattgccactatctgcggagttatttatgtagtgtacaagctgtttgccgggctccaggggccctactctggtatccacacaaactaccaaaaagttaagccagtggtcagacaggttaccactcagggaccgctcctagactttgctatgtccctcttgaagaagaacatcagaactgtggttaccaagactggtgaatttactggactcggtgtctatgacacctttatggtcttgcctcgccacgcgatggctcatgatgaggttgaagttgatggcaagaaagtacaaatcgaggatgcttacgacctcaatgacaccactcagacctcccttgaactcacagttttaaaacttaagcaaaatgaaaaatttagggacatcaggtcactgatccctgatcaaatttccgagaccacagaggcccttgtgatagtgaacacctcggcctatcccaacttgttcatgccagtgggagcagtgaaagattatggctaccttaacctagcagggagaccgacgcaccgtacgctcatgtacaatttcccaacgagagcagggcagtgcggcggtgttgcagtttccatgggtaaggtgattggcatccacatcgggggcaacggagcacagggttttgcagccgcgttgctccgtaggtacttcacccaacctcaaggcgaaattgagtttatggaaaagagcaaggacgcaggttaccccatcataaatgcacccaccaagaccaagctccaccccagtgtgttctttgacgtcttcccgggcgagaaagagcctgcagtcctccataagaaagataaaaggcttgaggttgattttgaggaggctctcttttccaagtacattggcaatatccacaaacctgtgactgaagaaatggagatagctattgatcattatgccaaccagctcaagcaacttaatatagatcccacacctattagcatggaggatgccatctatggtacagagggcctagaggcgcttgacttagggactagtgccgggtatccatatgtggctctgggcataaaaaagagggacattctcaacaaggaaacaagggacgtgtccaagatgcagcagtgtattgataagtacgggctcaacctacccatggtcacctacgttaaggatgagctcagatccaaggagaaggtgaagaagggcaagagccgactca-cgaagcg-cgagttt-aatgattccgttgcgatgaggtgcgcctttgggaacctctacaaggcattccatatgaacccgggcaccctgaccgggtgtgccgtcgggtgcaacccagagactttttggagcaagattccagtcatgatggatggagagctttttggctttgactacactgcgtacgacgccagtctctcccccgtttggtttcagtgcctatacctcctcctggacaaaattgggttcgggcactgcaagcacttcattgatcaactgtgctgctccaaccacttattcatggacaagaggtatgtcgtcgttggcggtatgccttctggctgttctgggaccagcatttttaacagcatgatcaataacattatcattagaactctggtcctaacagtctacaagaacattgaccttgatgatctcaagatcatcgcgtatggtgatgatgtgatcgcctcctaccccttcgagcttgacgcaaagttgctcgccgatgcggggaaaagctttggcctcatcatgacaccaccagacaaaagtgctgaatttgtcaaactaacctgggataatgtgaccttcctcaagaggtcgttcgtcaaggatgaacgatttccgttccttattcatccggtcatgaagatgtcagatattcatgagtccattcgctggaccaaggatgctaaatctacccaggaccatgtgaggtccctgtgcttattggcttggcactgtggacaagaacagtacgaagagttcctggagaaaatccggagtgtgcctgtgggccgggcactctcgctgccatccttcaaggcactgcagcgctcctggtatgactccttttgaactcaaatccaatttgaattatccggtctaatcagattctaattggcacaatacaccacgccggatggggtgtaaaaaaaaaaaaaaaaaaaaaaaaaaaaaaaaaaaaa---------------------
>NC_021220.1_Enterovirus_F_strain_BEV-261_polyprotein_gene_complete_cds
-tttaaacagcctgggggttgttcccacccctggggcccacgtggcgctagtactctggtacgctagtacctttgtacgcctgtttttcccctcccttaaataaatcaaggttgccactactgaggggagtagtccgactccgctccagcaatgctgcaccagtgcactggtacgctagtaccttttcacggagtagatggtatcccttaccccggaacctagaagattgcacacaaaccgaccaataggcgcaccgcatccagccgtgcagcggtcaagcacttctgtctccccggtctgtaaagatcgttatccgcccgacccactacgaaaagcctagtaactggccaagtgaacgcgaagttgcgctccgccac-aaccccagtggtagctctggaagatggggctcgcaccacccccgtggtaacacggttgcctgcccgcgtgtgcttccgggttcggtctcgtgccgttcacttcaacttcacgcaaccagccaagagcctattgtgctgggacggttttcctccggggccgtgaatgctgctaatcccaacctccgagcgtgtgcgcacaatccagtgttgctacgtcgtaacgcgtaagttggaggcggaacagactactttcggtaccccgtgttt-cctctcattttattt--aatattttatggtgacaattgttgagatttgcgctcttgcaacgttgccat-tgaatattggcttatactatttggttgccttttacaaaacctctgatatacccagttcttacattgatctgcttgtttttctcaatttgaagtatagactacaaatagcaaaatgggagcgcaaatgagcaggaacactgctggatcccacaccaccagtacctatgcaaccggcgggtcaaacatccattacactaacatcaactattacgagaacgctgcctctaacagccttaacaagcaggactttacgcaagaccctgagaagtttactcgtccggtggttgatgtaatgaaggaagctgcagtgccactcaaaagtccatccgctgaagcgtgtggttatagtgacagagtagcacaactgaccctcggaaactccaccattaccactcaagaggccgcgaatattgttgtggcatacggtaaatggccggagaagttgagtgattctgatgcaacagcggttgaccgaccaactgagccaggtgtttctgccgagcgcttttacacgctcccatcagtgcagtggactacgacctttaagggaaggttctggaagctaccggacgcgttatcccagttggggctctttggacaaaatttgcaattccactacctgtacaggggtgggtgggccatccacgtccagtgcaacgcaaccaagtttcaccagggaacacttcttgtagtcgccatccccgagcacaagattcagtcgcaacaaaccccagaatttgccaagaccaatccgggggaggatgggtatgagtttcagttcccgtttacacttgaggatggtagcgccctgggtaacgccctcatttacccacatcaatggatcaatttgaggacaaacaactccgccactctgattctgccctatgtcaacgcactcccaatggactccgggatcagacacaacaattggactctagcagtcataccactggttgatttggcatacgctgatgggtcgacaacctttgttcccattacggtcaccattgcccctatggcaacggaatttaacgggcttaggcgcgcagtcacccagggactcccgacaatgtacacaccaggttctgggcagttccttacgaccgatgatttccagtcaccatcgatcctcccaaaatttaaagccactcccgagatagaaatacctgggcgggtgttgaatatcctggagattgtgcaagttgagagcctagttgaga-tcaacaacgtggaccaagtcaacggtgtggcaaggtacaggattccactaagtgtccaggatgacatggatcagcagataatggccctgagggtggatccagggaccagtggtcctctgcaatccactcttctgggtgtgttctctcggtattacacccagtggtctgggtccatagagttcaccttcatgttttgcgggactttcatgtccacgggcaaggttataatcgcgtacaccccacctggaggcacagcccccacatcgcgccgagaggcgatgctggggacccacatagtttgggactttggtctacaatcctcgataacccttgttgtcccctggatctcgtcaggccactttcgcgctgccgacatcaatgctaccttgtttaagtataagtactatgaggcaggatttgtgacaatgtggtatcaaaccaatctggtcgttcccccatcattcccaaaccaagcagccatcttaatgtttgtggccgcacaaccaaatttctccatgagaatccttaaggaccgacccgagatgacccagactgcagcgctgcagggcgatgtcaaagactcgattaagggtgcagtggcaacaacagttaagaacaccactgagagccaccacagcattagcaccgagaacactccggctctgcaagcggctgagaccggggccacctcaaatgccagcgacgagggcctcattgagactaggaacgtggtgaatacccatggtgttgaagagacctctgttgaggctttctttgggagatctggtttggtcggtatgaccagtaccgttgggggtatagggagatggattgttaacttcggggaatttgtgcaagtgcgcgccaagcttgagctcttcacctacgtccgctttgatatagaactaaccattgtggcagaggtgctgacgcagacggggaacaaagtagcgcaccaacatgttaattaccaggtgatgtatgtaccaccaggggcaagtgagcctgaaaatcaggactcgtaccagtggcaatcatcgtgtaacccgagtgtcatctcaaacacggctgctcccccagcacgtgtctcaattccttttatgagcacagccaacgcgtactcaatgtcttatgacggatacgccacattcgacgacactgccggatccaactatgggatggtgccatcgaactacttggggacaattgtgttccgcaccatggaggacctcgatcaaaagttgctgaaagtgcggttttacgccaaacccaaacacctaaagtgctggatgcctagagcaccaagggctgtaccatacaagtcaaggtacactggggtatacgacaccgtcgagaagttctgcgatgaccgtcgctccatcacaacagcgggggcctttggtcaacaaagcggtgcagcatacgttggtaactacaagatcatgaaccgccaccttgctgagaagcaagactgggataacctggtttgggactcctacgagagggaccttcttgtcacccgagttgaggctcacggccgcgaccaaatcgcacgctgccaatgtacagccggggtttattattgcaagtccagaatgaaacattacccagtgatcgtgaccccaccagtcttgtacaaaatcggagctagtgattattacccagaaaggtatcaatctcatgttgcactcggaatcggtttcgccgagcccggcgactgtggtggtatactacggtgccagcatggggttatgggcattcttactgctggcggtaacaacatggtcgccttcgctgatgtgcgccaattgctgtggattgaagacgatgtcatggagcagggccttaccgataacgtccagagcttaggtaacgcttttggtgctggatttactgatgagatatccaactatgtggggcaggtcagggacatgatggttggttccgacaccgttgtggagagggtagtcgggaacattataaaacttttgtccgccctggtgattgttgttagaaaccgcagcgacatcattactgtgacagcaaccctatccttgcttggg-tgctcaggctccccttggcgctggcttaaatcaaagatttgctcgatcttgggtattaacatggcacagaagcaggctgacggctgggttaagaagtttactgaggcagttaacgcctttaagggtttggactggatcgctgccaagttgtccaagttccttgattggatcaaatccaagatcatcccggagctcagagagagagcggagtttgttaagaatcttaggcagcttcctcttctcgaggcccagatcaccactttggagcactccaaccctaatcaggagacccaagaacagcttttctcgaacgtccaatacctggcacaccactgtaggaagaacgctccgctctatgcagcggaagcccggagagttttcgcactagagaaacgcgtccttggagcaatgcagttcaagaccaagaatcgaattgaacctgtttgctgtttgatccatggaacgccgggcactggtaaatcacttgccacgactattattggcaggaagatcgctgagtacgagaatagcggggtctatagtttgccacctgacccagaccactttgatggctacgccgagcaggcagttgtaattatggatgatctgcatcagaacccagacggcaaagatatgagcttgttttgtcagatggtttccaccacccccttcgtggttccgatggctgctctcgaggataaaggtagacttttcacctccaaatatgtgctggcctcaacaaatgccaaccatatccatccagttacagtcgccgatggaaaggcccttcagcgccgcttccacttcgacacggacattgaattgatggatggcttcgtgaaaaacgggaaactagatattcagagggcaaccgaggcatgtgaagactgttctccgatcaactttcagaagtgcatgcctctcatttgtggtaaggctctccagctccgtagcaagaagggtgatggcatgagatacagcattgataccatgatcacagagatgcgcagggagtcagcccgacgctataatattgggaatgttatagaggcactcttccaaggaccacctgagttcaaacccctgcgcattgatgtgagtgaggaaacccctgcaccacccgcgatcgcagatcttctagcaagtattgactccgaggaggtgcgtgaatactgccgcataaaggggtggatagtacaggagaagatcacgaaggaaagcctcgagcgcaacgttaaccgtgcgctcatcgtgcttcaatccgccaccctcatagcaaccatctgtggcgtgatctatgtggtgtacaaactgtttgcaggactccaaggtccttactctggtatccacaccaattaccagaaggtaaagccggtagttagacaggtcaccacccagggtcccctccttgactttgccatgtcactcttgaagaaaaacatcagaactgttgtgactaagactggtgaatttactggacttggtgtctatgatacctttatggtcctccctcgccatgctatggctcatggggaagttgaggtcgatggcaagaaagtggaggttgaagatgcctatgatctgaatgacaccacccagacctccctcgaactcacagtcttgaagctcaggcaaaatgagaagttcagggacatcaggtcactgatccctgaccagatttctgaaaccactgaggctcttgtgattgtaaacacctcagcatatcccaacctgttcatgccagttggtgcagtgaaggactacggctacctcaacctagcaggtaggcccacacaccgtacgcttatgtacaactttccgacaagagcaggacagtgtggtggtgtcgcggtctccatgggcaaagtgattggcatccacattggaggtaatggagcacaaggttttgcagcagcgttactccgcaggtacttcactcaaccccagggagaaattgagttcatggagaaaagcaaggacgcaggatatcctatcatcaacgcacccactaaaaccaagctccaccccagcgtgttctttgatgttttcccaggtgagaaagaaccagcagttctccacaggaaggataagaggctagaagttgacttcgaggaagctctcttttctaagtatattggcaacatccacaagcctgtgaccgaggagatggagatagcaatagaccattatgctaatcagctcaaacaacttaatattgatcccacccctatcagtatggaagacgccatctatggtacagagggtcttgaagcacttgatcttggaactagtgcaggttacccatacgtggcgctgggcattaagaagagagatatactcaacaaagagactagagatgtctccaaaatgcagcaatgcatagacaagtacgggctcaacctacccatggttacctatgtgaaggatgagctcaggtcaaaagagaaagtgaagaagggcaaaagccgactcattgaagcgtcgagtctaaatgattccgttgcgatgaggtgcgccttcggaaatctctacaaggcttttcacacaaacccaggcaccctcacggggtgtgcagttgggtgcaaccctgagaccttttggagcaaaatcccggtcatgatggacggagagctttttggcttcgactacactgcgtatgacgccagtctctcccctgtctggttccagtgcctgtaccttctcctcgagaagattggctttggccattgcaaacacttcatcgaccagctctgctgctccaaccacctattcatggacaaaaggtacgtcgtcgttggcggcatgccctctggctgctcaggtactagtatttttaacagcatgattaacaacatcatcatcagaactttagtcctgacagtctacaaaaacattgaccttgatgatctcaagatcattgcgtacggtgatgatgtgatcgcctcttaccccttcgagctcgatgcgaagttgctcgccgatgcgggaaagagtttcggcctcatcatgacaccaccagacaaaagtgctgaatttgtcaaactaacctgggacaatgtgacctttctcaagaggtcgttcgtcaaggacgagcgatttccattcctcattcatccggtcatgaagatgtctgatattcatgagtccattcgttggaccaaggatgctaaatctacccaggatcatgttagatccctgtgcctattggcctggcactgcggacaagaacagtatgaagagtttctggagaagatccggagtgtgcccgtgggccgggcactctcgctgccgtcttttagggcattgcagcgctcctggtatgactcctttt-aactcagctccaatttgaattatccggtctaatcagattctaattggcacaatacacc-cgccggatggggtgt----------------------------------------------------------
>HQ917060.1_Bovine_enterovirus_type_2_strain_BHM26_complete_genome
tttaaaacagcctgggggttgtacccacccccggggcccacgtggcgccagtactctggtacgctagtacccttgtacgcctg-tttttcccccccttaaataaattaagactgccactactgaggggagtagtccgactccgctccggcactgccgcaccagtacactggtatgttagtacctttgtacggagtaagtggtatcccca-ccctgaaacttagaagtatgcaaacaaaccgaccaataggtgcgcggtatccaaccgcgtaacggtcaagcacttctgtctccccggtccgaaaggatcgttatccgcccgacccactacgagaagcccagtagctggccaagtgaacgcgaggttgcgctcagccacaaaccccagtggtagctctggaagatggggctcgcacttcccccgtggtgacacggttgcttgcccgcgtgtgcttccgggttcggactcgtgccgatcacctcaaattcacgcaaccagtcaagagcctattgtgctgggacggttttcctccggagccgtgaatgctgctaatcctaacctccgagcgtgtgcgcacaatccagtgttgctacgtcgtaacgcgtaagttggaggcggaacagactactttcggtactccgtgttt-cctttgaattttatc--attattttatggtgacaattgctgaaatctgtgatttggcaactctcccac-tgaacatcgcactatactacctgattgcatttcacaaaacctccgatatccccagttcctatatcgacctacttgtttatctcaatttgaaacataaactaggacggttgaaatgggtgcacaagtgagcaagaacactgctggatcacacaccaccggtacctacgctactggcggctccaacattcactacaccaacataaactactatgagaacgccgcatccaacagtttgaacaaacaggacttcacccaagaccctgagaagttcacgcggccggtcgttgacgtgatgaaggaagctgtagtaccgctcaaatcccccagcgcggaggcgtgcggatatagtgatcgcgttgcgcagttgacgctgggaaactctaccatcacgacccaggaggcagcgaacatagtggtcgcttacggacagtggcctgaaaccctgtccgacaatgacgccactgctattgacaagcccacggagcctggtgttagtgcagagaggttctacactctaccgtcggtccagtggactcccaccttcaaagggaggtattggaagcttccggatgcattgtctgatctcggcctctttggtcagaatctgcagtaccactacctgtatagagggggttgggccatccacgtccagtgtaacgcgaccaagtttcaccaagggaccttgttggtagttgcgattcctgagcacaagatacaggctcagcagacaccggactttacccgaacgaacccaggtgagaatggggcagagttcaacttcaacttcactcttgaggatggcagcgccctgggtaacgccttgatttacccacaccaatggataaacctaagaaccaataattcagcaacactgatcctcccttacgttaacgccattccgatggattcgggaattcggcacaataactggacactggcggttatcccagtggttgatctggcctacgcgaccggttcgacaacatacgtaccaatcaccatcacgatcgcgccaatggcaacagaatttaatggcctgcgtagagcggttacacaaggcctcccaaccatgtacaccccaggttctggccagtttctaacaactgatgacttccaggcaccatgtatccttccaaaatttgaggcttcaccagagatcaaaataccaggggaggttaaaaatatccttgagattgtccaggttgagtcgcttgttgaga-tcaacaatgtggaggcagcaactggcatagcgcggtaccgtattcctctaagtgttcaggatgatatggaccagcagataatggctcttcgtgtggatccgggtgtggatggtccattgcagtcaaccttgcttggggtgttcacacggtactacacccagtggtccggctctgttgagttcacctttatgttttgtgggacattcatgtccacgggaaaggtcgtagttgcctacaccccaccaggcgggactgcgcccaccacgcgtcgggaagcaatgttgggcacccacataatttgggactttgggctgcagtcctcaataaccttggtcgttccgtggatatcgtctgggcattttagaggtgttgccgctaatgacaccacctttaagtataggtactatgagacaggctttatcaccatgtggtatcaaaccaacttggtcgtgccacccgccttcccaaatgatgcaagcattctgatgttcgttgcagcccaaccgaacttctccctaagaatcatgaaagacaggcccgagatgacacagactgccgcactccagggcgagactgggctggccataaaacaggcagtgcataagaccgtggctaatacagtcgagtctcaccacacaatcagcaccgagtcgacgcctgcacttcaagctgcagagacgggagccacgtccaacgcaagtgatgaaagcctcgtggaaacccgaaatgtagtgaacctgcactcggtcgccgagacttcggtggaggcattcttcgggcgctctggtctggttggtatggccacaaccaccggcggaattggcaggtggatagtcaactttggtgagtttgtccaggtgagggctaagatcgagctatttacctatattcggttcgatattgagctaaccattgtgggagaagtgctcaccatgcaaggtgacaaggtatcgcatgaacacactaagtaccaagtgatgtatgttccaccaggagcgactttgccagaaaaccaagatacgtaccagtggcaatcatcctgcaacccgtcggtgatctccagtacggaccttccacccgcacgcgtttccataccgtttatgagcactgccaatgcatactccatgtcgtacgacggctatgctaccttcggtgacactgctggcggcaactacgggatggtgccatcgaactacttgggcacaattgtgttccgaacaatggaggacctggacgggcttaaattgaagctcaggttttacgctaaaccgaagcatgtgaaatgctggatcccgcgcgcgcccagggccgtgccctacaagtccagatacacgggggtctatgatgcagtgcagaagttttgtcccaaccgtgattctattaccacaactggagcgttcggacagcaatccggggcggtgtgtgtgggcagttaccgcattctgaatcggcacttagctaccactaatgactgggaaaatgtcgtgtgggagtcctatgaacgggatttacttgtcatgcgccatgatgcggccggctctgacacgattgcccggtgcaattgcaccagtggtgtgtactactgtaagtcacgcaacaaacactatccggtggttattaccccacctagcctcgtgcacgtggatgccaacgactactatcctgaaagataccagtcacatgtactccttgggattgggttcgccgaacccggtgattgcggcggaatacttcgctgccaacatggcgtgatgggagttttgaccgccggtggtaacaaccttgttgcatttgctgatgttagggacctgctttggattgaagatgatgctatggaacagggtttgaccgactacgtgcagagtctgggtaacgcgttcggcgcgggctttactgatgaaatttcaaactatgttggacaggtaagagatatgatggttggcagcgacacagtagtggagaagatcgttagaaacatcattaaacttctttccgctcttgtcattgttgtccggaatcgtgccgacattattacagtgacggccactctctccctccttggg-tgctcaggctcgccctggcgttggttgaagtccaagatttgctccattctgggaataaatatggcccagaaacaggcggacagctggattaaaaaatttactgaagctgtcaacgccttcaaaggccttgattggattgcagccaaattctctaagttcctcgattggattaaatcaaagataattcctgagttgagagagagaaccgagttcgtcaagaatctgagacaactccccctccttgaagcccaaattactaccctagaacattccaacccaaaccaagagacccaggaaacactgttttccaatgtacaataccttgcacaccattgtaggaagaacgccccgctgtatgcggcagaagctcgcagagttttcgccttggaaaagcgtgtgttgggcgcaatgcagttcaagaccaagaatcgaattgagcctgtttgctgcctgattcacggcactccgggcactggcaagtcactcgcgaccactatcattggtagaaagatcgccgaatacgaaaacagtggtgtttacagcctcccgcccgatccagaccactttgacggataccaagaacaggctgttgtcatcatggatgacctccaccagaaccctgatggtaaggacatgagcctgttttgtcagatggtgtcaaccactcccttcgtggttcctatggccgcactcgaagataagggtagactctttacttctaagtacgtgcttgcatccacaaatgccaaccacattcacccagtcaccgtcgccgatgggaaagccctgcagcgcagatttcatttcgacaccgatatagaaatcatggacgggtatgtgcaaaacgggaagcttaacatccagaaagccaccgagtcttgcgaagattgctccccgattaacttccaaaaatgtatgcccctaatctgtggaaaagcccttcaacttcgcagcaaaaagggagatgggatgagatatagcattgacaccatgatcaccgagatgcgccgcgaatcggccaggcgctacaacatcgggaatgtgattgaggctcttttccagggaccccccgagttcaaaccactgaggatcgacgtgagcgaggagaccccagccccccccgccatcgctgacctcctagccagtgtggactccgaagacgtcagagagtactgcaggagtaagggctggattgttcaagagagaatcacaaaggaaagtctcgagcgcaatgttaaccgcgcactcatagttttgcaatcagccacattgatcgcaaccatctgtggtgtgatctatgtggtctataagttatttgcaggactacaagggccttactctggtattcacaccaactaccagaaggttaagcctgtcgtgaggcaagttaccacccagggcccgcttgtggacttcgcggtttcgctgctcaagaaaaacatcaaaacagtgcagaccaaggtaggtgagttcactggccttggtgtctatgacaccttcatggtgctccctagacatgccatggctcatgatgagattcagatcgatggcaaaactgtgaagattgaagacgcctatgaccttaacgataccacccagacctccctagaactcacgatcgtcaagctcaagcagaatgagaaatttagggacatcagggctatgatcccagaaaacatcacggaaaccagcgaggcgctagttatagttaacaccacagcttaccctaaccttttcatgccagtgggcgcagtcaaggattacggttacctcaacctggctggcaggcccactcaccgcacgctcatgtataactttcccactagagccgggcagtgtggcggggttgccatttccatgggcaagattattgggatccacatcggtggtaatggggcccaaggtttcagtgcggcgctcctccgccgctactttacccaacctcaaggagagatcgagttcatggagaagagtaaggatgcagggtaccctattatcaatgcacccaccaaaaccaagcttcatccaagtgttttctatgatgtcttcccaggggagaaggaaccagccgttcttcacaagaaggacccaaggctggaggttgattttgaggaggctcttttctccaagtacatcgggaacaagcacattgccgtcaccgaagagatggagattgcgatcgaccattatgcaaaccaacttaagcagcttgacatagaccccaaccccatcagcatggaggacgccatctatggaacagaaggcctggaagccctggacctcggtaccagcgcagggtatccttatgtggcactagggatcaaaaagagagacattcttaacaaagagacgcgtgatgtctccaagatgcagcagtgcatagacaagtatggactcaacctccccatggtcacctatgtgaaggatgagctccgttcaaaagagaaagtgaagaagggcaaaagccgactcattgaggcgtcgagtctaaacgattccgttgcgatgaggtgcgccttcggaaatctttacaaggcatttcacaccaaccccggaacccttactgggtgcgctgtgggttgcaaccctgagacattttggagcaagataccagtcatgatggatggggagctctttggctttgattatactgcgtatgacgccagcctctccccagtttggtttcagtgcctctacctgcttcttgaaaagatagggttcgggcattgcaaacacttcatagaccagctttgctgctccaaccacctttttatggacaaacggtatgtcgtcgttggcggcatgccctcaggctgctcaggaactagtattttcaacagcatgatcaacaacatcatcatcaggacactggttctcacagtctacaaaaatattgatttggatgaccttaagatcatcgcttatggcgatgatgttatagcctcttaccccttcgagcttgatgcgaagctgctcgccgacgcggggaagagctttggattgatcatgacaccacctgataagagtgcagaatttgtcaaactgacctgggacaacgtgacctttctcaaaagatcattcgtccgcgacgagaggttcccatttctcgtgcatccggtcatgaaaatgtcggacattcatgaatcaattcgctggacgaaggatgccaaatccacccaggatcacgtaaggtcactgtgcttattggcttggcactgtggtcagagtgaatatgaagaatttctggagaaaatccggagcgtgcccgtgggccgggcgctctcgctgccatcattcaaagctttgcagcgctcctggtatgactcctttt-aa------accaatttgaattatccggtctaatcaggttctaattggcacaatacacc-cgccggatggggtgtaaaaaaaaaaaaaaaaaaaaaaaaaaaaaaaaaaaaaaaaaa----------------
>HQ917061.1_Bovine_enterovirus_type_2_strain_BJ50_complete_genome
tttaaaacagcctgggggttgtacccacccctggggcccacgcggcgctagtactctggtacgctagtacctttgtacgcctg-ttttcccctcccttaaataaattaagattgccactactgaggggagtagtccgactccgctccggtaatgccgcaccagtacaccggtacgctagtacccttgtacggagtagatggtatcccta-acccgaaacttagaagcttgtaaac-aaccgaccaataggcgcgcggcatccagtcgcgtaacggtcaagcacttctgtttccccggtccgcaaggatcgttacccgcccgacccactacgagaagcctagtaactggccaagtgatcgcgaggttgcgctcagccac-aaccccagtggtagctctggaagatggggctcgcatctcccccgtggtaacacggttgcctgcccgcgcgtgcttccgggttcggccttgtgccgttcacctcaacgtcatgtaaccagccaagagcatattgtgctgggacggttctcctccggggccgtgaatgctgctaatcccaacctccgagcgtgtgcgcacaaaccagtgttgctacgtcgtaacgcgtaagttggaggcggaacagactactttcggtaccccgtgttt-cttttaattttattt--actattttatggtgacaattgttgagattcgtgatctagcgaccttgccat-tgaacattgcgctttactacctcgttgcattctacaaaacttcagatattcccagctcctacattgatctgcttgtctttctcaatttaaagtacaaacttgaaaaggcgaaatgggtgcgcaaataagcaagaacactgctggatctcacaccaccggcacctacgccaccggcggctctaatatccactacacaaacataaactactacgagaacgccgcgtccaacagcctgaataaacaggacttcactcaagacccggagaagttcacccgaccagtggtcgatgtcatgaaggaggcggccgtgccccttaaaagccctagtgccgaggcctgtggatatagtgatcgcgttgc-cagttgactttggggaactcgaccatcactacccaagaggcagcaaacattgtggtcgcctacggacagtggcctgaagccctctccgacagtgatgcgacagccattgacaaacccacggagcctggcgttagcgctgagaggttttacaccctcccgtccgtccaatggactgccaactttaaaggaaagtactggaagctccctgatgccctatctgaacttggtctgtttggtcagaatctgcagtttcactacctgtacagagggggttgggcaatacatgtccaatgcaatgcgaccaagttccatcagggtgcactccttgtcgttgccattccagagcacaagatacaagcccagcagactccggacttcaaccgaacaaacccgggcgaggcaggagcagacttcaacttcagcttcacccttgaggatggtagtgccctgggcaacgccctaatctacccgcatcggtggataaacctgaggactaacaattcggcaaccctcatactgccatatgtcaatgccattcctatggactccggtatccgacacaataattggacactagctgtgatccccatagtcgatttggcctacgcagctggctcaacaacgtttgttccaatcaccgtcacgatcgcgcccatggcaacagagttcaacggattgcgcagagcggttgcgcagggtctcccaaccatgtacactcccgggtcaggccaatttttaaccacagatgattttcaagcgccttgtatcctcccaaagttcgaggcgtctccagaaataaaaatcccaggcgaggtcaagaacatcctcgaaattgtgcaggttgagtcgcttgttgagatttaacaacgttgatggtactgatggtgttgctcgataccgcattccattgagtgttcaagatgccatggaccagcagataatggccttgcgcgtcgaccccggcgtcgatgggccgctacaatcaaccttgcttggtgtcttcacgcgctactatacgcagtggtctggttccgtcgagtttacatttatgttttgtggaacttttatgtcgacgggaaaggtggtgatagcttacaccccacctggtggggccgcacccaccactcgccgggacgccatgctgggtactcacataatctgggatttcggcctccagtcctctataactttggttgtaccatggatctcctctgggcatttcagaggtgttgcggccaatgacaccactttcaagtacaggtattacgagacagggtttatcacaatgtggtaccaaacaaacctggtcgtgccgcccgccttcccgaacgacgcgagcatcataatgtttgtcgccgcgcagcccaacttttctttgaggatcatggaagataggcccgagatgacgcagaccgctgcactccagggtgagaccgggctagctataaagcaggctgtgcataaaacagttgcgaatactgttgagtcacaccattcaattagcactgaggcgacgcccgcactacaggctgcagaaactggagctacatccaatgcaagtgacgagactctcatcgaaactcgcaatgtggtgaatctacactcagtttccgagacgtcggtagaggctttcttcgggcgctcgggcctggttgggatggccacaaccactggaggaattggtaggtggattgtaaacttcggtgagtttgtccaggtgagggcaaagtcgtagttgttcacctacatccggtttgacattgaactgactatagtgggggaggtgctaaccatgcagggtaataaggtttcgcacgaccacgccaagtaccaggtcatgtacgttccacccggcgcaacgctgccggagaaccaagatacctttcagtggcagtcctcttgcaacccctcagtaatatccagcaccgatctgccaccggcacgagtttccattccattcatgagcaccgctaatgcctattctatgtcctatgatggatacgccacctttggtgacacaggtggcgcgaactacgggatggtaccatctaactatctcggcacaatagtgttccggacaatggaggatctggatggtctgaagctgaagcttaggttttatgctaaaccgaagcacgtgaagtgctggattccgcgagcacctagggcagttccttacaagtctaggttttcaggggtctatgatgcagtacagaaattctgtgccaaccgcgctaccatcacaacaacaggagcgtttggtcagcagtctggggcggtgtgcgtgggtagttaccgcatcctcaatcgacacctcgcgacggaaaatgactgggagaatgtagtttgggaatcctatgagagagatctgctggtcatgcgacacgacgcagctggctctgacacgattgcccgctgcaactgcaccagtggcgtgtattactgcaagtctcgcggtaagcactacccagtcgtagtcaccccacccagtcttgcgcacgtggatgccaacgattactacccagaaagatatcaatcccacgtacttcttgggatcgggttcgctgaacccggggattgcggtggaatactccgctgccaacatggttgcatgggtattctcactgctggaggcaacaatcttgttgcctttgccgacctcagagaccttttgtggattgaggatgacgccatggaacagggtctgaccgactatgttcagagcctgggcaacgcctttggcgccggtttcaccgatgagatctccaattacgtcggtcaggttagagacatgatggttggctcagacactgttgtggaaaagatagtcaggaatattattaaacttctatctgctctagtaatagttgtgaggaatcgcagtgacatcatcacagtgacggccactctctcccctcttgggttgttctggttcgccatggcgatggctaaaggctaagatttgctccatccttggtattaatatggcacagaagcaggccgacagctggatcaagaaattcactgaggcagttaatgcctttaagggcttggattggattgctgctaagttttccaaattccttgactggatcaaatcgaaaatcatccctgagcttagggaaaggactgagtttgtcaagaacctcagacagctccccctccttgaggcccaaatcaccaccctagagcattcaaaccccaaccaagagactcaggagcaactgttctccaacgttcagtacctagccc-ccattgcaggaaaaatgcaccactctacgcagcagaggctcgtagggtctatgcacttgagaagcgtgtccttggagcaatgcagttcaagaccaagaatcgaattgaacctgtttgctgcctaattcacggcacacctggaaccggtaagtcacttgccaccactatcattggcaggaagattgctgagtacgaaaacagcggggtgtacagcttgccccctgacccagaccattttgatgggtatgccgagcaggcggttgtcatcatggacgacctgcaccagaaccccgatggcaaggatatgagtttgctttgtcagatggtctcgaccacccccttcgtggttccaatggcggctcttgaagataaaggtaggcttttcacttctaagtacgtgcttgcttcaacaaatgccaaccacatccacccagtcacggtcgccgacgggaaagctcttcagcgccgcttccactttgacacagacattgaattgatggatggttttgtgaagaatggcaagctagacatccagaaagccactgaggcttgtgacgattgctctcccattaacttccagaagtgtatgcccctcgtttgcggtaaagctctgcaactccgcagcaaaaagggcgatggtatgagatacagcatagataccatgatcactgagatgcgcagggagtcagcgagacgttacaacatcggcaatgtgattgaggcgcttttccaagggcccccagagtttaaaccactccgcattgacgtgagcgaggagaccccggcaccacccgctattgcagatctgctagctagtgtggattcggaggatgttagagagtattgcaggcaaaagggttggatagtccaggagaggatcaccaaagagagtctggagcgcaacgtcaaccgcgcccttattgtgctgcaatctgccaccctcatcgccaccatctgtggtgtcatttacgtagtctacaagctgtttgcagggctgcaagggccatactcgggtattcacaccaactatcagaaagtgaaaccagtggttaggcaagtcaccactcaagggcccctcttggactttgccatgtcccttctgaagaagaacatcaggaccgtcgtcacaaagacaggtgagtttactggtcttggcgtgtatgatacattcatggtcttgcccagacatgcaatggcccatggggaggttgaggttgatggtaagaaggtggagatcgaggacgcatatgatttaaatgacaccactcaaacctcccttgaactcacagtgattaaactcaaacaaaatgaaaagtttagggacatccgatcgttgatccccgaccaaatttctgagaccaccgaggctctagtgatagtgaatacctccgcctaccccaacttgttcatgccagtgggtgctgtgaaggactatggatatctgaaccttgctgggaggcccacccaccgcaccctcatgtataattttccaaccagagcagggcagtgcggtggggttgctgtgtcaatgggcaaggtcattggaatacacattggaggcaacggtgcgcaaggttttgctgctgccttgctccgcagatatttcacccagccccagggggagattgaatttatggagaagagcaaggacgcaggctaccctatcatcaacgctccgactaaaactaagctccaccctagtgtgttctttgatgtcttcccgggtgagaaagaacctgcagtgctccacaagaaagataaaagacttgaggttgactttgaggaggctctcttttctaagtacattggcaacgttcacaagccagtgactgaagaaatggagattgccattgatcactatgcaaatcagctcaagcaactcaatattgaccccactcccattagcatggaggatgccatctatggaacagaaggcttggaagctttggatctaggcaccagtgctggttacccttatgtagcactagggatcaaaaagagagacatcctcaacaaggagacgcgtgatgtttccaagatgcaacagtgcatagacaagtacgggctcaaccttcctatggtcacttacgtgaaggatgagctccgctcaaaagagaaagtgaagaagggcaaaagccggctcattgaggcgtcgagtctaaacgactccgtcgcgatgaggtgcgccttcggaaatctctacaaggcatttcacaccaaccccggaaccctcactgggtgtgcagtgggttgcaaccctgagacattttggagcaaaattcctgtaatgatggatggggagctctttggctttgattacacagcgtatgatgccagtctctcccccgtctggttccagtgcctgtacctccttcttgagaaaataggatttgggcactgcaagcactttattgaccaactctgctgctccaaccacctatttatggacaaaaggtacgtcgtcgtcggcggcatgccttcaggctgctcgggcactagcatcttcaatagcatgattaacaacatcataattagaacgctggttctcacagtctacaagaatattgaccttgatgatctcaagatcatcgcgtatggtgatgatgtgattgcctcttacccctttgagcttgacgcaaagttgctcgccgatgcgggaaagagcttcggcctcatcatgacaccaccagacaaaagtgcggaatttgtcaaattgacctgggataacgtgaccttcttgaagagatcgtttgtcaaagacgagcggttcccattccttattcatccggtcatgaagatgtcagatattcatgagtccatccgctggaccaaggatgctaaatctacccaggatcatgttaggtctctgtgcctattggcttggcactgtggacaagaacaatatgaggagtttctggagaaaatccggagtgtgcccgtgggccgggcactttcgctgccttccttcaaagcactgcagcgctcctggtatgactccttct-aactccattccaatttgaattatccggtctaatcagattctaattggcacaatacacc-cgccggatggggtgtaaaaaaaaaaaaaaaaaaaaa-------------------------------------
>HQ663846.1_Bovine_enterovirus_type_2_strain_BJ001_complete_genome
tttaaaagagtcagggggttgtacccacccctggggcccacgtggcgctagtactctggtacgttagtacccttgtacgcctg-tttttccctcccttaaataaattaagactaccactactgaggggagtagtccgactccgctccggcactgccgcaccagtacaccggtacgctagtacccttgtacggagtagatggtatccccacccccgaaacttagaagcaagcacacaaaccgaccattaggcgcgcggcatccagtcgcgtaacggtcaagcacttctgtttccccggtccgcaaggatcgttacccgcccgacccactacgagaagcctagtagttggccaagtgaacgcgaggttgcgctcagccac-aaccccagtggtagctctggaagatggggctcgcacttcccccgtggtaacacggttgcttgcccgcgcgtgcttccgggttcggcttcgtgccgttcacctcaacttcacgtaaccagcaaagagcctattgtgctgggacggttttcctccggggccgtgaatgctgctaatcccaacctccgagcgtgtgcgcacaatccagtgttgctacgtcgtaacgcgtaagttggaggcggaacagactactttcggtaccccgtgtttccttttaattttattc--attattttatggtgacaattgctgagatttgtgatttggcgactttaccat-tgaatattgcattctattaccttatagcatttcacaaaacttctgatattccaccctcctacatcgacctgcttgttttcctgaatctcaaatataaatttgaagagacaaaatgggtgcacaagtgagcaagaacactgctggatctcacactactggaacatatgccaccggtggctctaacattcactacactaatataaactattatgagaatgcggcttccaatagtctaaacaagcaggaccttacccaggacccagaaaagttcacgcgaccggtagtggatgtgatgaaggaggccgcagtgcctctcaaaagccccagcgctgaggcctgcggatacagcgatcgcgttgctcaattaacacttggcaactccaccatcacgacccaggaggccgcaaacatcgttgttgcgtatgggcagtggcccgagccactttccgacacggatgcaacggccattgacaaaccaactgaacctggcgtatcagctgaacggttctacaccctcccatcggtccagtggaccgggacgtttcctgggaggtactggaagctgcctgacgcactctcggaccttggtttgttcggacagaacctccaattccattacctttaccgtggtgggtgggctgtgcatgtccagtgcaacgccaccaaatttcaccaaggcaccctgcttgttgtggccatccccgagcacaagattcaggctcaacaaacacccgacttcgatcgaaccaacccgggtgaagcaggtgccaacttcaacttcccattcacactcgaagacgggagtgcactcggcaatgcgctagtatacccacatcagtggatcaacctgcggactaacaactccgccactctcatactcccatatgtcaacgccatacccatggactcaggcattcgacacaacaactggactcttgctgtgatcccaattgtacccttggcttacgctacgggatcaaccacttatgtgccgattacgatcacaatagcacctatggccacggagttcaatgggctcaggagggcgatcgctcagggcctgccaacaatgtacacacccggttcaggtcagtttttaactacggatgatttccaggcgccatgcatattgcccaagttccaagccagcccagaaataaagatccctggtgaggtaaagaacatcttggagatactgcagatcgagtctctagttgaga-tcaacaatgtggaaggtgaagatggggtgactcgatatcgcatccctctcagtgtccaggacgagatggaccaacaaatcatggccctgtgcgttgatccaggaatcaatggaccgctgcaatccacactactcggggtgttcacccgttactacacgcagtggtcagggtcaattgagttcaccttcatgttctgcgggaccttcatgtcaactgggaaggttgttattgcttacacaccacccggtggtgcagcaccgacatctcgcagagatgcgatgctgggaacccacatagtgtgggatttcgggctacagtcttcaatcaccttaattgtcccatggatctcttctggtcacttcaggggagtcgcagcagatgagtccaccttcaaatataggtactacgagactggctttgttacaatgtggtaccagaccaactttgttgtaccgccccagttcccaaacgaggccagcatcatcatgtttgttgcagcacaacctaacttctcacttaggattatgaaagaccgcccggaaatggctcagtctgctgcgctccagggtgaaaccggactcgccataaagcaagcggtccacaaaaccgtcgcgaacaccgtcgagtcacatcacaccgtgagcactgagaacactccagccctccaggccgcggagaccggggccacatctaacgccagtgatgaaagtctgatcgagacccgcaatgttgtgaatgttcactcggtggcagagacctctgtcgaagccttcttcggccgctctgggttgattggaatggctgaaacagttggtggtatcggaaggtggattgtcaattttggtgagttcgtccaggtgcgggccaagctagagctgttcacctatatcagatttgacattgagttgaccatcgttggcgaggtcctcg--acgccaactca-aaagttgagcatgtgccggcgaagtaccaggtgatgtacgttcctcctggggccactttaccagagaaccaggataccttccagtggcagtcatcttgcaatccttctattatctccagcaccgacttgcccccagcacgcgtggccattccatttatgagcacagccaatgcatactctatgtcgtacgatgggtatgctacctttgggaacactggtggtgacaattacggaatggtgccgtccaactatctcgggaccattgtgttcaggaccatcgaggatctggatgggctcaaattgaagttacggttctacgccaagcctaagcatgttaagtgctggatcccgcgggcaccgcgtgctgtgccatacaagtctagatacacaggggtctacgatgctgtgcaaaagttttgtgtgaaccgggatagcatcaccaccacaggcgcattcggacaacagtctggtgcagtctgcgtaggcagctatcgtatcctgaaccgccatctagcaacagagagtgactgggagaacgtggtttgggagtcctatgagagggatctgttggttatgcgccatgatgcggctgggtcggatgtgattgcacgctgcaactgtactagtggtgtgtactactgcaagtctcgtggtaagcactaccccgtggttgtgaccccgcccagcctggttcatgtggatgccaacgactattacccagagaggtatcagtcccatgtgttgcttggtattggctttgccgaaccaggcgactgcgggggcattctgcgttgccagcacgggtgcatgggaattctcactgccggtggcaataacttggttgccttcgccgatctcagagacctcctctggatagaggatgatgccatggagcaaggcctgaccgattatgtgcagagcctgggtaacgcttttggtgcaggtttcactgatgagatctcaaactacgtgggtcaagttagagacatgatggttggcagcgacacagttgttgataagattgtgaggaatatcatcaagctcctctccgcgttagtcatcgttgtccgcaaccgcgctgatatcatcactgtgacggccactctgtccctgctcggg-tgttctggttctccgtggcgctggttgaagtcaaagatttgttctattttaggaatcaacatggctcagaagcaagctgacagctggattaagaaattcactgaagccgtcaatgcgttcaaaggacttgattggatagcagccaaattctctagatttctcgattggatcaaatccaagatcatccctgaattgagagagagaactgaattcgtcaagaacctgagacagctcccgctccttgaggcccagatcgccaccctggaacactccaaccctaaccaggagacccaggaaaccctgttctcgaatgtgcagtacctcgcacaccattgcaggaagaacgctccgctgtatgcagcagaagcccgtagggtctttgccttggagaagcgcgtgctgggcgcaatgcagttcaagaccaagaatcgaattgaacctgtttgctgcctaatccacggcactccgggtactggcaagtccctagcaaccaccatcattggtaggaagattgctgagtacgagaatagcggtgtctatagcctaccgcccgatccagaccactttgatggctatcaggaacaggctgtcgtaataatggatgatctccaccagaatccggacggcaaggacatgagtttgttttgccagatggtatccaccacccctttcgttgttccaatggccgcactagaggacaaaggtaggctttttacctccaagtatgtgcttgcatcaacaaatgccaaccacattcacccagtcactgttgcagatgggaaagccctccagcgcaggtttcatttcgacaccgacattgagattatggatggttatgtgcagaatggaaagctcaacatccagaaggcaactgaatcctgtgaagattgctcacccatcaacttccaaaagtgcatgcccctgatttgtggaaaggctctccaactccgcagcaagaagggcgatggcatgagatacagtattgacaccatgatcacagagatgcgccgtgaatccgccaggcgctacaacattggaaatgtgatcgaggcactttttcaaggacctccggagtttaaaccccttaggattgacgtgagcgaggagacccccgcaccccccgctattgcagaccttcttgccagcgtggactcagaagaagtgagagaatactgtaggaccaaggggtggatcgtgcaggagaaggtcaccaaggagagcttggagcgcaatgttaatcgcgcccttatagtcttacagtcagccacgctcatcgccaccatttgcggcgtgatttatgtagtttacaaactgtttgcaggcctgcagggtccctactccggcatccacaccaactatcaaaaggtgaagccagtagttaggcaggtcaccacacaagggcctttggtggactttgcagtttccttgctaaagaagaacatcaaaacagtgcaaactaaggtgggtgaattcaccggcttgggcgtttatgacacattcatggtgctccctagacacgctatggcacatgatgaaatccaagtcgagggcaagacagtcaagattgaagatgcttacgacttgaatgaccccactcaaacctcacttgagctgaccatagtgaagcttaaacaaaatgaaaagtttagggatatcagggcactaatccctgagagcattactgagactaatgaagccctagttatagtgaacacatctgcctaccccaatcttttcatgccggtaggtgctgttaaagactatggttatctcaacctggctggtaggcccacccatcgcacactgatgtataacttccccacacgagcgggacagtgcggtggtgttgccatctcgatgggcaaagttattgggatccacatcggtggtaatggtgcccagggcttcagcgcagcactcctacgccgctacttcacccagccccagggggagattgagtttatggagaaaagcaaggatgcgggatacccgaccatcaatgcccccactaagaccaaacttcacccgagtgtcttccatgatgttttcccaggggagaaagaaccagccgttctccacaagaaggaccctagattagaagtggattttgaagaggccctcttttccaagtatatagggaacaagcacattgctgtcactgaagagatggagatagcaattgatcactatgccaatcaactcaaacagcttgatattgatccaagccccattagtatggaagatgccatctatggcacggagggcttggaggccctggatcttggaaccagcgcaggttacccctatgtggcgctgggaatcaagaagagggacatcctcaacaaggagacgcgtgacgtttccaagatgcagcaatgcatagacaaatacgggctcaaccttcccatggtcacttacgtgaaggatgagctccgctctaaagagaaagtgaagaagggcaaaagccgactcattgaggcgtcgagtcttaacgattccgtcgcaatgaggtgcgccttcggaaatctctataaggcatttcacaccaaccccggcactctgactggatgtgccgttggttgtaaccctgagactttttggagcaagattccagttatgatggatggggagctctttggttttgattacactgcgtatgatgccggtctctcccctgtttggttccaatgcttatacctcctactggagaagattggctttggacactgcaaacatttcattgatcaactctgctgctccaatcatttgtttatggacaagaggtatgtcgtcgttggtggcatgccctcaggctgttcaggcaccagcatcttcaatagtatgatcaacaacatcattatcagaaccttggtgctcacagtctacaagaacattgaccttgacgacctgaagatcatcgcctacggtgatgatgtcattgcctcttaccccttcgagcttgacgcaaaactgctcgccgatgctgggaagagctttggattgatcatgaccccaccagataagagttctgaatttgttaaactgacctgggacaatgtgacctttctcaagagatcgtttgtccgcgacgagaggtttccctttcttgtgcatccggtcatgaagatgtcagacattcatgaatcaattcgctggacaaaagatgctaaatcaacccaggatcatgtcagatcgctgtgcctattggcttggcactgcggacaagaacagtatgaagagtttttggagaaaatccggagtgtgcccgttgggcgggccctctcgctgccttcttacaagtcactgcagcgctcctggtatgactccttct-aactcaactccaatttgaattatccggtctaatcagattctaattggcacaatacacc-cgccggatggggtgtaaaaaaaaaaaaaaaaaaaaaaaaaaaaaaaaaaa-----------------------
>DQ092795.1_Enterovirus_F_strain_PS_89_polyprotein_gene_complete_cds
-ttcaaacagcctgggggttgtacccacccctggggcccacgcggcgctagtactctggtacgttagtacctttgtacgcctg-ttttcccctcccttaaataaattaagattaccactactgaggggagtagtccgactccgctccgacaatgtcgcaccagtgcactggtacgctagtaccttttcacggagtagctggtattccc--tcccgaaacttagaagcacttaaatcaaccgaccaataggcgcgcggtagccagccgcgttacggtcaagcactcctgtttccccggtccacaaggatcgttacccgcccgacccactgcgagaaacctagtagttggccaagtggtaacgaggttgcgctcagccac-aaccccagtggtagctccggaagatggggctcgcaccacccccgcggtaacgcggttgcttgcccgcgcgtgcttccgggtccggtctcgtaccgttcacctcaataccacgtaaccagcaaagagtctattgcgctgggacggttttcctccggggccgtgaatgctgctaatcccaacctccgagcgtgtgcgcacaatccagtgttgctacgtcgtaacgcgtaagttggaggcggaacagactactttcggtaccccgtgtttccctatcattccattt----cattttatggtgacaattgctgagatctgtgatttggcgaccttaccac-tgaatattgccttatattacttggttgcattccacaaaacctctgacatacctgcttcctatatcgacctacttgttttcctcaatttaaagtatagactacaaatagcagaatgggagcacaagtgagcaaaaacaccgccggatcccacaccacaaggacctacgcgaccggtgggtcgaacatccattacactaacatcaactactacgagaacgctgcttccaatagcctcaataaacaagacttcactcaggacccagagaaattcacacgtccggtggttgatgtgatgaaggaggcagctgtgccactcaaatcacctagtgcggaagcttgtggctacagtgatagagtcgcccagcttactttaggtaactctaccatcaccacccaggaggcggctaacatcgttgtggcctacgggcagtggcctgagactctatccgacacggatgccaccgcaattgacaaaccgactgaaccaggcgtctcagccgagcggttttacaccctgccatcagtccaatggactgagacctttggaggcaggtattggaagctccctgatgcgctttccgaacttgggctatttggacagaacttgcagtttcactatctatatcgcgggggctgggcaattcacgtccagtgcaacgctacgaaattccaccaggggaccctgctcgttgtggccatccctgagcacaagatccaagcacagcagaccccggcatttaatagaaccaaccctggtgaggatggcgctgagttcaactaccccttcacactcgaagacgggagcgcgctgggaaatgcactggtgtacccacaccagtgggtgaatctgcgcacaaacaattcagccacattaatactgccctacgtcaatgccgtaccaatggattcgggtattcgccacaacaactggactttggccgtcattccgatcgtgccgcttgcctatgcagtcgggtctaccacttatgttccaatcaccatcacgatcgcccctatggccactgagtttaacggcctcagacgcgccatcactcaggggttgcctactatgtacacccctggctcaggccagtttctcaccacagacgacttccaagcaccatgcatcttaccaaagtttcaggcaagccctgagatcaagatcccgggcgaggtgaagaatattctcgaaattgtccaagtggagtcactcgtggaaa-ttaacaacgttgacggtcaagacggggtggcccggtaccgcattcccctgagcgtacaagacgccatggatcaacagatcatggctctgcgcgtcgaccctggtgtcgacggccccctgcaatctaccctcttgggggttttcaccagatattacacccagtggtcagggtctgtggaattcactttcatgttctgtggaacgttcatgtcgacgggcaaagtggtcgtagcatacactccgcctggggggacagctccgaccacacgccgcgatgcgatgctcggtacacatattatctgggacttcggtttgcaatcgtctataacgttagtggtgccgtggatctcctctggtcactttagaggtgttactgccgacgataccaccttcaaataccggtattacgagaccgggttcatcaccatgtggtatcagaccaatctcgtggtcccgccacagttcccgaatgacgcttccattatcatgtttgtggccgctcagcctaacttttcacttcgcatcatgaaagaccgacctgaaatgagtcagacggcagccctacagggcgagaccggactggccctcaagcaggcagttcacaaaacggtcgccaacacacttgagtcccaccacaccgtgagcactgagaacacaccagcactgcaggccgcagagacaggcgccacctcaaatgctagtgatgagagcctcattgagacccgcaacgttgtcaacacccactctgtggcggaaacttccattgaggctttctttggccgctccggacttgttggaatggctgaaacgattgggggcatcggcaggtggatagtcaactttggtgagttcgtgcaggtacgcgcgaagcttgaactcttcacctatgtgaggttcgacattgagctgaccattgttggtgaggtgttgg--atgcaaaatcg-aaagtggaacatgtgccagtcaagtaccaggttatgtatgtaccacccggagccaccctcccagagaaccaagactcctttcaatggcaatcgtcctgcaacccctctgtcatttcaagtacagaactcccacctgccagagtggccattcccttcatgagcacggctaatgcgtacagcatgtcttatgatgggtatgccacctttggagacaccggaggtgccaactatggcatagtcccctcaaattatcttggaaccattgtcttccgcaccatcgaggacctggatgggttgaagttgaaacttaggttttacgccaagcccaagcatgtgaaatgttggatcccaagagcaccacgggccgttccctacaagtcccggtatacgggggtctatgacgccgtgcagaagttctgcgcaaaccgagcggacatcaagaccaccggagcgttcggtcagcaatccggcgcggtgtgcgtgggaagttaccggatcctcaacaggcacctggccacccaagcagattgggataatgtggtctgggactcatacgagagggacctcctcgtgatgagacacgatgcggccggcagtgacaccattgcgcgttgcaattgcacttcgggtgtgtattactgtaagtccaggaataagcactacccagcggtcgtcaccccacccagcctggtacacgtggataccaatgactactatccagagaggtatcaatcgcatgtgctcctaggaattggattcgctgaacctggggactgcggtggcatcctccgctgccagcacggttgcatgggaatactcacagccggcgggaacaatttggttgcctttgctgatctgcgggacctcttgtggatcgaagatgatgcgatggagcagggcttgactgattacgtccaaagcctagggaatgcctttggcgcaggtttcactgatgaaatttctaattacattggccaggtcagagacatgatggtgggctccgacacagtcgtcgaaaagatagttcggaacatcataaagctcctgtccgccctggtgattgttgttaggaaccgcagtgatatcatcacagtaacagccacgctctccctactggga-tgctccgggtcaccgtggcgctggctcaagtctaaaatttgttcgatcctcggcatcaacatggctcagaagcaggctgatagctgggttaagaagttcacggaagctgtcaacgccttcaagggccttgattggatagctgccaaattttccaagttccttgattggattaagtccaaaattatccctgaattaagagagaggaccgagttcgtgaaaaaccttaggcaactcccactcctggaagctcagattaatacactcgagcactctaaccccaaccaagagactcaggagcagctgttctcgaacattcagtatctggcacatcattgtcggaagaatgccccgctctatgcagcagaagcgcgcagggtgtttgcgcttgagaagcgtgtgctgggagcaatgcagttcaagaccaagaatcgaattgaacctgtttgctgcctgatccacggaactccaggcaccggtaagtcattagcaacaaccatcatcggtagaaagatagctgagtacgagaacagtggtgtttacagtctgcccccggaccccgatcattttgacggctacgcagagcaggcagttgtgatcatggacgatttacatcagaaccctgatggtaaggatatgagcctgttttgtcaaatggtctctaccactccttttgtagtccccatggccgcgctcgaggataaaggtaggcttttcacgtcaaagtacgtgcttgcctcaacaaatgccaaccacatccacccagtgacagtagcagacgggaaggccctacaacgccgctttcactttgacaccgatatagagctaatggatagttatgtgaagaatggaaagcttgatatccagaaggccacagaggcttgtgaagactgttctcccatcaacttccagaagtgcatgcctctcatttgcggcagggctttgcagctgcggagcaagaaaggcgatggcatgaggtacagcatcgacaccatgattactgagatgcggagagagtcagcacgccgctataacatcggcaacgtgattgaagcgctcttccagggcccacccgagttcaagccgctgcgcattgacgtgagtgaggagacccctgcccctccagcaattgcggacctcctggctagtgtcgattccgaggaagttcgtgactattgtcgcactaaaggatggatagtccaggagaagatcaccaaggagagtcttgagcgcaatgtcaatcgcgcgctcataatactccagtccgccaccctcatagcaaccatctgtggcgtcatctacgtggtgtacaaattgtttgccgggctccagggtccttactcaggtatccacaccaactaccagaaggtaaaaccagtagtaagacaggtcaccactcaaggcccacttttggattttgctatgtctctcctgaagaagaatattaggactgtggtcacaaagaccggcgagtttaccgggcttggcgtatacgacaccttcatggttcttccccgccatgctatggcccatggggaggttgaggttgacggtaaaagagtggagattgaggatgcctatgatctgaatgacaccacccagacctccctcgagctcacagttttgaagctcagacagaatgagaagttcagagatataagatcactgattcccgatcagatttctgaaaccactgaggcccttgtgattgtgaacacttcagcataccccaatctcttcatgccagttggagccgttaaggattatggttatctcaatctggctggcaggcccacacatcgcacacttatgtataacttcccgacaagggcaggtcagtgtggtggcgtcgcggtctccatgggaaaggtgataggcatccacatcgggggcaatggcgcacaaggatttgcagcagccttgcttcgcagatatttcacgcagccccagggagagattgagttcatggagaagagcaaggatgcgggttatcctatcataaatgcaccaaccaagaccaaactacaccccagtgttttctttgatgtctttccgggcgagaaggagcccgcggttctccacaagaaggataagaggttggaggttgactttgaggaggccctcttttccaagtatattggtaacatccacaaaccagtcacagaggaaatggaaatagccattgaccactatgctaaccagctaaaacagttgaatattgacccaaccccaattagcatggaagacgccatttacggcacggagggtttagaggcacttgaccttggtaccagcgcaggttatccttacgtggcgcttggtatcaagaagagagacatcctgaacaaagaaacaagagatgtttcaaaaatgcagcaatgcatagacaaatatggactcaaccttcctatggttacttacgtgaaggatgagctccgatccaaggagaaagtgaagaagggcaaaagccgactcattgaggcgtcgagtctgaacgactccgtcgcaatgaggtgcgccttcggaaatctctacaaggcatttcacaccaatccaggcactctcaccgggtgcgccgttgggtgcaaccccgagaccttctggagcaaaataccagtgatgatggatggagagctctttggctttgactacactgcgtacgatgctagtctctcccccgtgtggttccaatgcctttacctccttcttgagaagatagggtttggacactgcaaacattttattgaccaactttgttgctccaaccacctgtttatggacaagaggtatgtcgtcgttggtggcatgccttctggctgctcgggcaccagcatctttaacagcatgatcaataatattatcattagaactctggccctgacagtctacaagaacattgaccttgatgatcttaaaatcatcgcatacggtgatgatgtgattgcctcttaccccttcgagcttgatgcaaagttgctcgctgatgcagggaagagcttcggtctcatcatgacaccgccagacaaaggtgctgaatttgtcaaattgacctgggacaatgtgacctttttgaagagatcgttcgttaaggatgagcgatttccattcctaatccatccggtcatgaagatgtcagacattcatgagtccattcgctggacaaaggatgctaaatccacccaggatcatgttaggtccctgtgcttattggcatggcactgtgggcaagaacaatatgaagagtttctggagaagatcaggagcgtgcccgtgggccgggcattgtcgctgccatcattcaaagcattgcagcgctcctggtatgactcctttt-aactcaa-cccaatttgaattatccggtctaatcagattctaattggcacaatacacc-cgccggatggggtgt----------------------------------------------------------
>AY508697.1_Bovine_enterovirus_type_2_strain_3A_complete_genome
tttaaaagagtcagggggttgtacccacccctggggcccacgtggcgctagtactctggtacgccagtacctttgtacgcctg-ttttcccctccc-taaataaattaagattaccactactgaggggagtagtccgactccgctccggcaatgccgcaccagtgcactggtacgctagtaccttttcacggagtagatggtattcctcaccccgaaacttagaagcacgaaaacaaaccgaccaataggtgcatggcatccagccgtgttatggtcaagcacttctgtttccccggtccgcaaggatcgttacccgcccgacccactacgagaagcctagtaactgaccaagtagttgagaggttgcgctcagccac-aaccccagtggtagctctggaagatggggctcgcacttcccccgtggtaacacggttgcttgcccgcgcgtgcttccgggttcggcctc-tgccgttcacctcgattctgcgtaatcagccaagagcctattgtgctgggacggtt-tcctccggggccgtgaatgctgctaatcccaacctccgagcgtgtgcgcacaatccagtgttgctacgtcgtaacgcgtaagttggaggcggaacagactactttcggaaccccgtgttt-cctttgttttaatttt-aatgctttatggtgacaattgttgagatctgcgatctagcgaccttgccat-tgaacattgctttgtattatttggttgcattccacaaaacctctgacatacccagctcctatattgatcttttggtttatctaaacttaaaacacaaactcgaaggattgcgatgggagcacaattgagcaagaatactgctggatcacacactactggcacttatgccactggtgggtcgaacatccactacacaaatattaactactacgagaacgctgcctcaaacagcctcaacaagcaagactttacgcaagacccagagaagttcacgcgtcctgtagttgacgtgatgaaggaagcagctgtaccactcaagtcaccaagtgctgaagcctgtggttacagtgatagggtcgcccagctcaccttgggcaattcgaccattaccactcaggaggcagcgaacatcgttgtggcctatggacaatggcccgaaaccctatcggacactgacgccaccgcaattgacaaaccaactgaaccgggggtctcagccgaacgattttacaccctaccgtcagttcagtggaccgaggccttcagtggtaggtattggaagctccctgacgctctctccgacctcgggttgtttggacaaaacctgcagttccactacctataccgcgggggctgggcgattcacgttcagtgtaatgccaccaagtttcatcaaggaaccctgcttgttgtggccatccccgagcacaagatccaggcacaacaaacaccggcgttcgataggaccaaccctggggaaaacggtgctgagttcaggttccctttcactctcgaggacgggagtgcgttagggaacgccctgatctatccacaccagtgggtgaacctgcgcaccaacaactccgccacgctaatactcccctatgtcaatgcaatacctatggactcagggatccgccataacaactggacactagctgttatcccggttgtaccacttgcatacgccacagggtctaccacttacgtaccaatcaccatcacagttgcccccatggctaccgagttcaacggtctcaggcgcgccattgcgcagggattgcctacaatgtacacacccggctctggccagtttctcaccacggatgacttccaggctccctgcatcctacccaaatttcaagccagtcccgagataaagatcccgggtgaggttaaaaacatactggagatagtccaagtggagtctctagttgaga-tcaacaacgttgagggccaaagcggcgttgcacggtaccgcattccccttagtgtgcaggatgccatggaccagcaaatcatggccctgcgcgttgacccgggtattgacgggccactccagtcaaccctgttgggggtttttacgagatactacacccagtggtctggatccgtggagtttaccttcatgttctgtgggacttttatgtcgacaggcaaagtggtcattgcctacacaccacctgggggcacagccccgaccacgcgccgcgacgcgatgcttggtactcacattgtttgggactttggtctacaatcctcaattacgcttgtggtcccatggatctcctccggccactttaggggcgttgccgctgatgactccaactttaaatacaggtactatgaaacagggtttatcactatgtggtaccagaccaaccttgtagttccccctcagttcccaaatgatgcctccattatcatgttagtcgccgctcaaccaaatttctctcttcgcatcatgaaagatcgcccagaaatgacgcagacagcggcgctgcagggtgagaccgggctggctataaagcaggcagtgcacaagacggttgccaacactgtcgaatcccaccacaccgtgagcactgagagcacacctgctttgcaggctgctgaaaccggcgccacttcaaacgccagtgatgagagccttattgagacccgcaatgttgtgaacacccactcagtggccgaaacatctattgaagcctttttcggtcgctctggacttgtagggatggccgagacaatcgggggtattgggaggtggatagtgaattttggtgagtttgtgcaagtgcgtgcgaagcttgaactcttcacttatgttagatttgacattgagctgactattgtcggtgaggtgcttg--atgcaaactcg-aaggtcgagcatgtgccagtcaaataccaggttatgtacgtaccgcccggtgctactctccccgagaatcaggacacatttcagtggcagtcatcttgcaatccctcagtcatttcgagcacagaactaccacccgccagagtggcgattcctttcatgagcacggcaaatgcgtacagcatgtcttatgatgggtatgccaccttcggggacaccggtggtgctaattacggcatggtcccttccaactaccttgggaccattgtcttccgcaccatcgaggacctggacggtttgaaactgaagcttagattttacaccaaacccaagcacgtcaagtgctggatccccagggcaccacgagcagtcccttacaagtctcggtactcaggagtttatgatacagttgaaagcttttgtgctaaccgggccaacatcaagactacaggggcattcggacaacagtctggtgctgtgtgtgtgggtagttatcgaatcctcaacaggcacttggccactcaagcagactggaacagcgtgatatgggactcgtacgagagagacctccttgtaatgaggcacgatgcggccggtagtgatactattgcgcgctgcagctgtacctcgggtgtctactactgcaaatcccgaaacaagcattacccggtggtagtgacaccccccagtttggttcacgtcggtgccaatgactactaccctgagagatatcagtcacatgttctcctggggatcggattcgccgagccgggtgattgtgggggcatccttcggtgccagcacggctgcatgggtatactcactgccggtgggaacaaccttgtggcgttcgctgatttgcgcgatctgctctggattgaggatgacgcgatggagcagggcttgactgattacgttcagagccttgggaatgccttcggtgcgggcttcaccgacgagatttccaactacgttggccaggttagggacatgatggtgggttccgatacagtggtcgagaaaattgttaggaacattgttaaactactgtctgctctggtaatagtcgttaggaaccgtagtgatatcattacagtcaccgcaaccctctcactcttaggc-tgctctggatcaccatggcgctggcttaagtctaagatttgctccattcttggaattaacatggcacaaaagcaggccgacagttggatcaagaagtttacagaggccgttaatgcgttcaaaggccttgattggattgcagccaaattttccaagttcctcgactggatcaaatccaagatcatccctgagctgagagaaagaacggagtttgttaagaaccttagacagctcccactcctggaagcccagattaacactcttgagcactccaaccctaaccaggaaactcaagaacagttgttctcaaacgttcaatatctcgcccaccactgcaggaagaacgccccactctatgcagcggaggcgcgcagagtttttgccctggagaagcgtgtgctgggagcaatgcagttcaagaccacgaatcgacttgaacctgtttgctgcctgatccacggaacacccggtactggcaagtcgcttgcgactaccatcattggcagaaagatcgctgaatacgagaacagcggagtttacagtctacccccagacccagaccactttgacggatacgccgaacaagccgtggtgataatggatgacttacaccagaacccagatgggaaggatatgagcttgttttgccagatggtctctactacccccttcgtggttcctatggctgcccttgaggataagggtagactgtttacctctaagtatgtgctggcctcaacgaatgccaaccacattcacccggtcactgttgcagatgggaaggcccttcagcggcgctttcacttcgatacagacattgaattgatggatggctacgtgaagaatggcaagctagacattcagaaagcaactgaagcctgtgacgattgctccccgatcaatttccagaagtgtatgcccctcgtttgtggcaaggccctccaacttcgcagcaagaagggtgacggcatgaggtatagtatcgacaccatgattacggagatgcgcagggagtcagcgcggcgttacaatattggcaatgtaattgaagcgctcttccagggaccccctgagttcaaaccgctgcgcattgatgtgagcgaggagacacccgccccacctgctattgcggacctgcttgccagtgtagactctgaagatgtgagggaatactgcagacaaaagggctggatcgttcaggagaagatcaccaaggaaagcctcgagcgcaacgttaatcgcgctctcattgtattacaatcagccacgctcattgccacaatttgcggtgttatttacgtggtgtacaaattgtttgctgggcttcagggaccttactcaggcatccacactaattatcagaaagtgaaacccgtagttaggcaggtcacaactcagggacctctcctagactttgcaatgtctctcctgaagaagaacatcaggaccgtcgtgaccaagaccggtgagttcaccgggctcggtgtgtacgacaccttcatggtccttccccgccacgccatggctcatggggaggttgagattgatggaaggaaagtgggaattgaggatgcctacgacctcaatgacatcactcagacctcccttgaacttacggtcctaaaacttaagcagaatgaaaagtttagggatattagatcgctaatacccgatcaaatttctgagaccactgaggctcttgtgatagtgaacacttcagcttatcccaacctgtttatgccagtgggggccgtgaaggactatggctaccttaacttggctggaagacccacacaccgcacgcttatgtacaacttcccaacaagggccggccaatgcggcggagttgccgtatcgatgggcaaggtcattggcatccacattggcggcaatggcgcccagggctttgcagctgccctgctccgtaggtatttcacccaaccacaaggtgaaattgagttcatggagaagagcaaggacgcaggttaccccatcatcaatgctcccactaagaccaagttgcatcccagtgtgttcttcgatgtttttccaggcgagaaggaaccagcagttctccacaagaaggacaagagacttgaggtcgactttgaggaagccctcttttcgaagtacattgggaacatccacaagcccgtgaccgaggagatggagatagcaattgaccactatgccaaccagcttaaacagttagacatagaccccactcctattagcatggaagatgctatctatggtacagaaggcttggaggcacttgatttagggaccagcgcaggctacccctacgtggccctaggcatcaagaaaagggacattctcaataaggagactagggacacctccaaaatgcaacagtgcattgacaagtatgggctcaacctccccatggtcacatacgtcaaggacgagctcagatccaaagagaaagtgaagaagggcaaaagccgactcattgaagcgtcgagtctcaatgattccgttgcgatgaggtgcgccttcggaaatctctacaaggcttttcacacgaacccgggcaccctaactggatgtgccgttggatgtaaccctgagaccttctggagcaagatcccagtcatgatggacggagagctttttggcttcgactacactgcgtacgatgccagcctctcccccgtctggttccagtgcctctacctgcttcttgagaagattggcttcgggcactgtaaacattttattgatcaactgtgctgctccaaccacctgtttatggataagaggtatgtcgtcgtcggcggcatgccctcaggctgttcaggcaccagcatttttaacagcatgattaacaacatcattatcagaaccttggtgctaactgtatacaaaaatattgacctggatgatctaaagattatcgcgtatggtgatgacgtgattgcctcttaccccttcgagcttgatgcaaagctgctcgccgatgccgggaggagcttcggtctcatcatgacacccccagacaagagtgctgaatttgtcaaattgacctgggacaatgtgacctttctcaagagatcgttcgtcaaagacgagcgctttccgttccttattcatccggtcatgaagatgtcagatattcatgagtccatccgctggaccaaggatgctaaatctacccaggatcatgttaggtccctgtgcttattggcttggcactgtgggcaagaacaatacgaggagtttctggagaaaatccggagtgtgcccgtgggccgggcactttcgctgccctcctttaaagcactgcagcgctcttggtatgactcctttt-aactcaattccaatttgaattatccggtctaatcagattctaattggcgcaatacacc-cgccggatggggtgtaaaaaaaaaaaaaaaaaaaaaaaaaaaaaaaaaaaaaaaaaaaaaaaaaaaaaaaaaa
>DQ092794.1_Enterovirus_F_strain_PS87/Belfast_polyprotein_gene_complete_cds
tttaaaacagcctgggggttgtacccacccctagggcccacgtggcgccagtactctggtacattagtacctttgtacgcctg-ttttcccctcccttaaataaatcaagattaccactactgaggggagtagtccgactccgctccagcaatgctgcaccagtgcactggtacgctagtaccttttcacggagtagatggtatcccca-ccccgaaacttagaagcatgtgatcaaatcgaccaataggcgcgcggttgccagccgcgtttcggtcaagcacttctgtttccccggtccgcaaggatcgttacccgcccgacccactgcgagaagcccagtaactggccaagcggtagcgaggttgcactcagccac-aaccccagtggtagctctggaagatggggctcgcagttcccccgtggtaacacggatgcctgcccgcgtgtgcttccgggttcggtctcgtgccgttcacctcaataccgcgtaaccagtgaagagcctattgcgctgggacggttttcctccggggccgtgaatgctgctaatcctaacctctgagcgtgtgcgcacaatccagtgttgctacgtcgtaacgcgtaagtcaggggcggaacagactactttcggtaccccgtgttt-ccttttattttatatttatcattttatggtgacaattgctgagatttgcgatttagcggttttgccat-tgaacattgctttgtactacttggttgcatttcacaaaacctccgacatacccagctcctacatcgacttgcttgtttttcttaa-ttaagacataaactagagaacacaaaatgggagcgcaaatgagtaagaacactgctggatcccacaccaccggaacctatgcaactggcgggtcaaacattcactacaccaacatcaattactacgagaatgctgcttccaacagtctcaacaaacaagacttcacacaagacccagagaagttcacacgtccggtggtagacgtcatgaaagaggcggctgttccacttaagagcccgtcagctgaagcctgtggttatagtgaccgtgtggcgcagttgacccttggcaactccactatcacaacacaagaggcagctaacattgtcgtcggctatgggcggtggccaacaagtctgcgagataccgacgcgaccgccgttgataaaccaacccaacctggtgtttcagctgagaggttctacaccctaccatcggtacagtggaccaacagctttaagggccattactggaagttgcctgacgctctctcagagctcggcctttttgggcagaacttgcagtttcactacttgtataggggtggttgggtgattcacgtccagtgtaacgccaccaagttccatcagggtactctgcttgtggtggcaacacccgagcataaaatccagtcggctgagtcaccagccttcgcgcgtaccaatcccggtgaacaaggggctgcgtaccagtttccattcacctttgaggatggtaccgcgctgggcaacgcactaatatacccgcaccagtgggtcaatctcaggactaacaacagcgccacgcttgtgctcccgtacgtcaatgctctacccatggattcgggaattagacacaacaattggacactatcagtaatacccattgtcccccttgagtatgcagctggcgcaacgacgtacgtccccatcacggtcacgatcgccccgatgtgtaccgaatacaacgggttgcgtgcagcagtcactcagggaatccccaccctgtatacccctggatcggggcagttcttgaccactgacgacttccagaccccttgcatgttgcccaagtttcaaccgacacccgttatcgacattcctggtgaggtgaagaacttcttggaagttgtgcaggttgagagcttggttgaga-tcaacaatgtagagagcgccgagggagttgcgcggtacaggatccccctcaacgtgcaggacgcaatggacggccagattatggcattgcgcgttgacccgggcatcgatgggcccatgcaatcaacacttctaggggtcttacaccgctactatgctcagtggtcaggctcccttgatttcacattcatgttttgcggcacgttcatgacaacgggtaaagttattatagcctacacaccccctggtggtgatcaaccaaccgcacgccgacaagccatgctcgggacacacgtggtctgggattttgggttgcagtcctctatcacattagttgtgccgtggatttcctctggacacttccgcgggacaactcttgagaataccatttataagtatagatattatgagcgaggttatataactatgtggtatcaaactaacatggtcgtgccacccaactttccaaaccacgcctcgatcttgatgttcgttgccgcccaaccgaacttctcgctgcgtattctgaaggaccgccccgacatctctcaggagggcgccttacaaggagaaactggccaagtgatcaagagcgcagtcagaagcacagtggagaacacagtacaatccactcattctatcaccacggaggccacccctgccttgcaagcagccgagactggcgcaacttccaacgcgtctgacgagtcgatgattgagaccaggaacgtggtgaacactcatggagttgcagaaacaagtctggaggccttttatgggcgcgcaggattagtggcaatgttctccaccgatggtgggatctacaggtggtacataaattttggagagtatgttcaactgagggccaagctcgagctgctcacctacgcgcgcttcgatatggaattcaccatcgtggcccaggttgtca--atgcccaatcc-aaggtacaagacttcaatgtggattaccaagtcatgttcgtcccaccgggggcaagtgtaccagaaaatcaggactcttaccaatggcaatccagctgcaacccctccgtgatctcaaacacaggcctaccaccggctagagtttcagtaccattcatgagcagcgctaatgcctactccttctcatatgatgggtacactcagttcggggacacctccgggtcgtcgtacgggatcgtgccatccaactacctaggcatgctagttgttagaacatgtgaggatcttgatggaacgcggctcagggtgcgagtgtatgcgaagccaaagcacgttaaagggtggattccacgctcaccaaggatgacgccgtacaagtcccgatacactggagtgtacactgacaccactaaattctgtgccaacagggcgcgcatcaccaccgcaggagcctttggtcaacagagcggggctgcctacgttggtaattacaagatcatgaaccggcacctcgctgagaagcaggactgggataacctcgtttgggactcttacgaacgtgaccttcttgtaaccagagtagacgcccacggttgcgatcagattgcgcgatgcaattgtcgtgccggagtgtactactgtaagtccaagatgaagcattacccggtggtggtcaccccaccaagcttggtccacatcgataagaacgattactatcctgaaaggtaccagtcccacgtggccctagggataggctatgctgagccaggtgattgtggtggtcttcttaggtgtgagcatggcgtgatgggaattctcactgccggtgggaataaccttgtcgcctttgctgatgtcagagacctactgtgggttgaggatgatgtcatggagcaaggcctcactgattacgttcagagcttgggaaatgcgtttggtgcgggttttaccgatgagatctccaactacgttgggcaagtgagggacatgatggtcggttccgacaccgttgttgagaagatagttaggaatatcataaagctcttatctgctctggtgattgtagtaaggaaccgtagtgacattatcacagtgacggccacgctctccctcctgggg-tgttcagggtcaccatggcgctggctcaagtccaaaatttgctccatcctcggcataaacatggctcaaaaacaagctgacagttggatcaagaagtttaccgaagcagttaacgccttcaagggcctagattggatagccgccaagttctccaagttccttgattggataaagtccaagatcattccagaattgaaagaaagaaccgagtttgtgaagaatctcaggcagctcccgctcctggaggcccagattaatacgcttgagcactccaaccctaaccaggaagctcaggagcagttgttttcaaatgttcagtatctcgcccatcattgcaggaagaacgccccactctatgcagcggaggcgcgtagagtgtttgcgctcgagaagcgtgtgttaggagcaatgcagttcaagaccaagaatcgaattgaacctgtttgctgtctgattcacggaacgccgggcacgggcaagtccctggcaaccaccgtcataggcaggaagatcgctgagtatgaaaacagttgtgtctacagtttaccccccgatcctgaccactttgacgggtatgcagaacaagcagttgttatcatggatgatttacaccagaacccagatggtaaagatatgagcctgttttgtcagatggtctccaccacccccttcgtagtccccatggccgcgctcgaggataaaggcagactcttcacgtcgaagtacgtgctcgcctcaacgaacgccaaccacattcacccggtgactgtggcggacgggaaggccctgcaacgccgcttccactttgatactgacattgaattgatggatggttatgtaaagaatggaaagcttgatattcagaaagcaacggaagcttgtgatgattgctctcccattaacttccaaaagtgcatgccactcatctgtggaaaagcgctacagttgcgcagcaagaagggtgatggcatgaggtatagcattgacacaatgatcactgaaatgcggagagaatcagcacgccgctacaacatcggcaatgtgattgaagcgctcttccagggaccgcctgagttcaagcccctgcgcatcgatgttagtgaagagacacccgccccacccgccattgcagacctcttagctagtgtcgattcggaagatgtgagggagtactgcaggcaaaaaggttggattgttcaggaaaagattactaaggagagtctagagcgcaatgtcaaccgcgccctaatagtacttcaatcagccaccctaatagctaccatctgcggtgttatctatgttgtctacaagctctttgccgggcttcagggaccatactcaggcattcacactaattatcagaaagtgaagcccgttgtcaggcaagtcaccactcagggaccccttttggattttgccatgtctctcctaaagaagaatatcaggactgttgtcaccaagaccggtgagttcacgggtctcggtgtttatgacaccttcatggtgctccccaggcatgccatggcttatggggaggttgaagttgatggtaggaaggtggaaattgaagatgcatatgacctaaatgataccacgcagacctccctggaactcacagttctgaagcttagacaaaatgaaaagttcagagatattcggtcgctaatccccgaccaaatctctgagactgctgaggctttggtcatagtaaacacctcggcgtaccctaacctgtttatgccagtgggagccgtgaaggattatggctacctcaatctggcgggtaggcccacccatcgcacgctcatgtataactttccgacgcgagctgggcagtgtggtggtgtggccgtctccatgggtaaggtgataggcatccacattggggggaacggtgcacaaggcttcgctgccgctctgctccgtagatatttcacccagccccaaggtgagattgagttcatggagaaaagcaaggatgcagggtaccccatcatcaatgcgcctaccaagaccaaacttcatcctagtgtattctttgatgttttcccaggcgaaaaagagcctgcggtcctccacaagaaggacaagaggttggaggttgacttcgaggaagctctcttttcgaagtacataggcaatatccacaagcctgtgacagaagaaatggagatagccattgaccattatgctaaccagcttaagcagttgaacattgatcccacccccattagcatggaagacgtcatttatggtacagagggtttagaggcactcgacctcgggaccagcgctggctatccctacgtggctctaggcattaagaaaagagacatcctaaacaaggagaccagagatgtttccaagatgcaacagtgcatagacaaatacgggctcaaccttcctatggtcacgtacgtgaaagatgagctcagatccaaagagaaagtgaagaagggcaaaagccgactcatcgaggcgtcgagtctgaacgattccgtcgcaatgaggtgcgccttcggaaatctctacaaggcatttcacaccaacccgggcactctcaccggatgtgccgtcgggtgtaatcctgaaaccttctggagcaaaataccagtgatgatggatggggagctttttggttttgactacaccgcgtacgacgccagtctctcccccgtgtggttccagtgcctctacctccttctcgagaagataggatttggacactgcaaacacttcatagatcaactctgttgctccaaccacctgttcatggacaagaggtacgtcgtcgttggcggcatgccttctggctgttcaggcaccagcatttttaacagcatgatcaacaacatcataattagaaccctggtcttgacagtctacaagaacattgacctcgatgatctcaagatcatcgcatacggcgatgatgtgattgcctcttaccccttcgagcttgatgcaaaattgctcgcagacgccgggaagagtttcggcctcatcatgacgccgccagataaaagtgatgaatttgttaaattgacctgggacaatgtgacctttttgaagagatcgttcgtcaaagatgaacgcttcccgttccttatccatccggtcatgaagatgtcagatattcatgagtccattcgctggaccaaagatgctaaatctacccaggatcacgttaggtccctgtgcctattggcttggcactgtggacaagaacaatacgaagagtttctggagaagatccggagtgtgcccgtgggccgggcactttcgctgccctcgttcaaagcattgcagcgctcctggtatgactcctttt-gactcaactccaatttgaattatccggtctaatcagattctaattggcacaatacacc-cgccggatggggtgt----------------------------------------------------------
>NC_008714.1_Possum_enterovirus_W1_complete_genome
-ttaaaacagcctgggggttgtacccacccctagggcccacgtggcgttagtaccctggtacgctagtacctttgtacgcctg-tttttccctcccttaaataaattaagattaccactactgaggggagtagaccgactccgctccagcactgctgcaccagtgaactggtacgctagtacctttgcacggagtagatggtacaccca-ccccgtaacttagaagtactgaacacaaccgaccaatagcggcgtgacagccagttacgcaacggtcaagcacttctgtttccccggtccgtatggatcgttacccgcccaagctactacaagaagcctattaactactgaaactgttgaaaggttgcgctcaaccac-atccccagtggtagctccgagtgatggggctcgcgattcccccgtggtaacacggtcgcttgcccgcgcgcgcactcgggtccggtctttgaccgttcaccttgagacaacgtaagtagccaagagcctattgtgctggtttggttatcctccggagccgtgaatgctgctaatcctaacccccaagcgtgtgcgcacaaaccagtgttgctacgtcgtaacgcgtaagttggaggcggaacagactactttcggtactccgtgttt-cctttatctcatttttaaaaactttatggtgacaattgttgtgatttgtgaactttacatctagctct-tgcataacgccttgtttcatctagtcgccttccatataatatctaaagctttcaacccttgagttaactcactagcaattttgagctcaaat----aacctagatatagataatgggtgcccaactgagtaagaacactgctggatcacatactactggtacatatgctactggaggctctaacattcactacacaaatattaactattatgagaacgctgcttccaacagtcttaacaagcaagaccttacgcaagaccccgaaaaatttacccgccctgtggtagatatgatgaaggaagctgcagtgccgctgaaaagtccatctgccgaagcttgtggctatagcgatagagtcgcccaattgacgctcggcaactcgaccattaccacacaagaagctgcaaatatcgttgtggcatatggaaggtggccgtccaacctgagagacaccgatgccactgctgttgataagcccacccaacccggtgtgtcagcagagcgcttctacactttaccatctgttcagtggactactaccttcaagggccattactggaaactacctgacgccctgtctgaattgggactttttggccaaaatcttcaattccattatctctacagaggtggatgggcaatccacgttcagtgtaatgcaaccaaattccaccagggtacgctcctcgttgtcgcagtaccagagcacaaaatccaagcgcaatcaaatccaaccttcgatcgcaccaatcccggtgagaacggagccacatgtcaatttccattcacttttgaagatggtactgccctcggaaatgcactcatctatccccaccagtggatcaacctacgcacaaacaacagcgccaccttaattctaccatatgtgaatgcaatcccaatggattccggcatcaagcacaacaactggacactcttggtcatcccacttgtcccacttgagtatgcggctggtgctacaacatttgttccaatcacagtgactattgcaccaatgtgcactgaatacaatggattgcgtgccgctattgcacagggtattcccaccttgtatacccctggatcaggtcaattcttaacaactgatgactttcagtccccctgcatgctaccaaaattccaacccacacccgtaattgatatcccaggtgaagtgaagaactttttagaggttatccaggttgagagcttagttgaaa-taaacaatgtggttaatgtagagggtgtggaacgttacaggattccactgaatgtgcaggacgcaatggacgggcagatcatggcgatgcgtgtagacccaggagctgatgggccactacagtccaccttgcttggtgttttcactcgctattatacacaatggtctggatcacttgaattcacctttatgttttgtgggacattcatgacaactggaaaggttattatagcctatacgccacccggaggtgatcaaccggagagcaggcagcaggccatgcttggaacacatgtcgtgtgggactttggcttacaatcctccattactctcgtggtcccttggatctcgtcaggtcacttccgtggcacttctctggacaacacaatttataaatataggtattatgaagcaggatacatcaccatgtggtatcaaactaatatggtggtacccccaaactttcccactacagcttccattctgatgtttgttgcagctcaaccaaatttttctttgcgcattctaaaagaccgtcccgacgtgtcgcaaacggctgcactgcaaggtgaaaccgggcatatgattaaggatactataaaggatacagtagagaatacagtccagtccacccattcaatctcgactgaagccaccccagcactacaagcagccgagacaggcgccacttccaatacttctgatgaatcaatgctggagaccaggaatgtcataaacacacatggtgttgcagagactagcttagagggtttttatggtcgtgctggattagttgccatgttcaccacagatggggggatacgcagttggtatattaactttggagagtatgtccaactacggaccaagcttgaactcctgacttatgcccgctttgatattgagtttaccattgtagcccaagcagttgacgaacaggct---aaggtgaaagattttaatgttgactaccaagtgatgtatgttccaccaggagccagcgctccagacggccaggactcatttcagtggcaatccagctgtaatccctcagtattttcaaacacgggtatgccacccgcacgggtgtcagtaccgtttatgagctctgccaatgcttattctttctcatatgacgggtacacggagtttggtgacaaatctggttcctcctatggtatattgccttccaactatttaggtcaactggtggttaggacgtgcgaagatctagatagtgcacacttgagagtgagaatttatgccaaacccaaacacatgagaggatggatccctcggtctcccagaatgagaccgtatgtatcacgcttcactggagtctacactgatgtaccacgtttctgtgtaaatagagatagtattaaaactgcaggagcatttggccaacagagtggagccgcatatgttgggagctataagattatgaacagacaccttgctaaggaacaggattggaagaaccatatttgggattcttatgagagagacctacttgtcacccgtgtggatgcacatgggaaggatcagatagccaggtgtagctgttgtgctggagtctattacagtaagtctagaaataagcattatcctgtggtagtgacaccccctagcctagcccatattgatgaaaatgattattatccagaaaggtaccagtcccatgttattcttggggttggatttgcagagccaggtgattgtggtggtattcttaggtgtgaacatggtgtgatgggaattcttacagccggaggtagtaacctagtggcttttgctgacgttagggaccttctctggattgaggatgatgtaatggaacaaggattaactgattatgtgcagggtttagggaatgctttcggagcaggatttaccaatgagatctgcaattatgttaaccaggttaaagacatgatgattggctccgacaccgtggttgagaaaattataagaaatgtcattaggttgctatctgccttagtcatagtggttaaaaaccccagtgatattgttacagttaccgccactctatcgctattgggg-tgcaccggttccccctggcgctggctcaaggcaaagatttgctcaatcctagggatcaacatggcccaaaaacaggctgacagttggataaagaagtttactgaggcagttaatgccttcaagggactagattggatagcagctaaattcagtaaatttcttgattggatcaagtcaaagatcatccctgaacttaaggagagaactgagtttttgaaaaacctgaggcaactaccactccttgaggctcaaattgcaacactggaacactccaaccccacccaagagactcaagagatcctgttctcaaatgtccagtaccttgctcaccattgcaggaagaatgcacctttatatgccgcggaggctcgccgagtctttgcgcttgagaaacgtgtgttgggcgcaatgcagttcaagaccaagaatcgaattgaacctgtttgctgcctaatccatggttctcctggcacaggtaagtcacttgctacatcaatcattggcagaagaatagctgaatatgagaacagtggggtatatagtcttccacccgacccaaaccactttgacggttaccaagaacaggctgttgttgtaatggatgatctactccaaaacccagatggtaaggacatgagcttattttgtcaaatggtttccaccgtccctttcgttgttcctatggctgcacttgaagacaaaggtaggttgttcacatcaaagtacgtgttggcttcaaccaacgcaaacaccatgcatccagtcaccgtggcagatggtagggccctccagcgcagattccactttgatactgtaattgagattatgccggactatagtgacaatgggaagctcaatgttgcaaaagcgaccgagcagtgtgacgactgctccccaatcaattttaaaaagtgcatgccgctcatctgtggtaaggccctgcaattgcgtagcaagaatggagatggaatgagatacagtattgacacaatgatcactgagatgcgcagggaatcagcaagacgatataacatagggaatgtcatcgaggcactctttcaaggaccgcccgcatacaaaccactcaggattgatgttagtgaagagacacctgctcccccggcaattgcggatttactttccagcgtggactctgaagaagtgagagagtactgtagacagaaagggtggattgttcaagaaaagataactaaggaaaggttagagcgcaatgtcaaccgcgctttgataatattgcaatctgcgactctcattgccaccatctgcggtaccatctatgtagtttaccggctctttgctggtctccagggaccctactcgggaattcacacaaactatcaaaaggtcaaacccgtcgttagacaagtcaccacacaaggaccactcttagactttgcagtatctttgcttaacaaaaatatcaggactgtgacaaccaaaaacggtgactttactggcttaggaatctatgacaccttcatggtcttgccgcgtcatgcaatggcacacggagaggttgcgattaatggaaaaacaattgaggttgaagatgcttatgatttggttgacactacccaaacctccctggagttgacggttgttaagttaaagcaaaatgagaaatttagggatatccgctccttgattcccgatcaaatttcagaaaccactgaagcattggtcattgtcaacacccccgcttaccctaacttattcatgcctgttggtgcagttaaagactatggctacttaaatttggctggaaggcctactcatcgcacactcatgtacaatttccccacgcgagctggacagtgtggcggagtagccatttcaatgggaaaagtaatagggatccatattggaggcaacggggcacagggcttcgcagcagctctacttcgtaggtattttacacagccccaaggtaagattgagttagtggagaaaagtaaggacgcaggatatcctatcattaatgcaccaaccaagaccaagctttaccctagtgtgttctttgatgttttccccggtgaaaaagaaccagctgttcttcacaagaaagacaaaagacttgaagttgactttgaggaagcactcttttcaaaatatattggcaacattgataagccagtgacagaggagatggagatagccattgaccattatgcaaatcaattgaagcaactgaatattgaccctacaccaatcagtatggaggaagccatttacggcactgaagggttagaggcccttgatcttgggaccagcgcggggtacccctatgtggctttaggaatcaaaaagagggatatactcaataaggaaacaagagacacttccaagatgcaacaatgtatagaaaagtatggactcaatttaccaatggttacctatgtgaaggacgagctccgctcaaaagagaaggtgaagaagggcaagagccggcttattgaggcgtcaagcctgaatgattccgtcgcaatgagatgtgcttttggaaatctatacagggcattccacaccaacccaggcacattgactggctgtgctgtaggctgtaaccctgagacattttggagcaagataccagtaatgatggatggggagctatttggatttgattacactgcttatgatgctagcctctcccctgtatggtttaagtgtctcaatttgctcctcgagaagataggatttgggcattgtaagcacttcatagatcaattatgttattctaatcatctgtatatggataagagatatgttgtagcagggggtatgccctctggttgctcaggcaccagtatattcaatagcatgattaacaatcttatcattaggacccttgttttaactgtttacaaaaatattgacttggatgacctgaagattatagcctatggtgatgacgttattgcctcatacccatttgagcttgacgccaagttgctcgcggatgcgggcaagagctttggcctaatcatgacacctccagacaagagcagtgagtttgtaaaattgacctgggacaatgttacttttttgaagagatcatttgttaaggacgaacgcttcccatttttgattcatccggccatgaaaatgacagacattcatgaatccattcgttggaccaaggacgcaaaatccacccaggaccatgtgagatcactgtgcctattggcttggcactgtggagagaaacaatatgaagagtttctggagaaaatccggagcgtgcccgtgggccgggcactctcgctgccatcattcaaagctttgcagcgtacctggtatgactcctttt-aactcgactccaattttgactatccggtttaattaggttttaattggcacaatacacc-cgccggatggggtgt----------------------------------------------------------
>AY462107.1_Possum_enterovirus_W6_complete_genome
-ttaaaacagcctgggggttgtacccacccctgggacccacgtggtgtcagtactctggtacgctagtacctttgtacgcctg-ttttcccctcct-taaataaatcaagattaccactactgaggggagtagtccgactccgctccagcaccgctgcaccagtgaactggtacgctagtacctttgcacggagtagatggtataccca-ccccgcaacttagaagtattaaacactaccgaccaatagcggcgtggcagccagtcacgcatcggtcaagcacttctgtttccccggtccttacggatcgttacccgcccaggtcactacgagaagcctattaactgctgaaattattaagaggttgcgctcagccac-aatcccagtggtagctccgagtgatggggctcgcgaatcccccgtggtaacacggacgcttgcccgcgcgtgcactcgggtccggcccttggccgttcaccttaaaataacgtaggtagccaagagcctattgtgctggcctggttttcctccggagccgtgaatgctgataatcctaacccccaagcgtgtgcgcacattccagtgttgctacgtcgtaacgcgtaagttggaggcggaacagactactttcggtactccgtgttt-cttttattttaacattaaatattttatggtgacaactattgtgatttgtgaacttgctatctcgccttttggacactgct---ttttacttgattattttcagtgcgacgcccaaaacctttagttcttggtttgacttgatcacactcccaaactcaaacacagctcactgacacaaagaatgggtgcccaattgagtaagaacactgctggatctcacactactgggacatatgctactggaggttcaagcattcattatactaacatcaactattatgagaatgccgcgtctaacagtctcaacaaacaagatttcacgcaggatcctgataaattcacccgtcccgtagcagatattatgaaggaggccgcagtgccgttgaaaagcccgtccgctgaggcgtgtggttatagtgacagggtcgcccagttgacactcggcaactcgaccattaccacacaagaggctgcaaacatcgttgtggcttacggtaggtggccatctggcctgagggatactgacgccaccgctgttgacaaacccacccaacccggcgtgtccgcagagcgcttctacaccttaccatcggtgcagtggaccacctcctttacaggtcattactggaagctgccggacgctctatccgatttgggactttttggccaaaaccttcaattccactacctctaccgtggtggatgggcaattcatgtccagtgcaatgcaacaaagttccaccagggcacgcttcttgtcgttgccgtaccagagcacaagatccaagcacagtcgaatcccagctttggacgcaccaatcctggtgaagcgggggctgcgtgccagtttccattcacattcgaggacggtaccgccctcggaaatgcactcatctaccctcatcaatggattaacttgcgtacaaacaacagcgctacattggttttaccatatgtgaacgcaattccaatggattctggtatcaaacacaacaactggactctcttagtcattccactagtgccacttgagtatgcggttggtgctacaacgtttgtgccaatcaccgtgaccattgccccaatgtgcaccgagtataatggattgcgcgctgccgtcacgcaggggtgtcccactttatatacccctggttcaggtcaatttctaacaacagacgactttcagaccccttgtatgctacctaaattccaacctactcccgttattgacatcccaggtgaagtaaagaactttttggaggttattcaagttgagagcttagttgaga-taaacaatgtgagtggtgtcgagggcgtagcacgttatagaatcccattgaatgtgcaggatgcaatggacggacaaatcatggcagttcgtgtagatccaggggccgatggtccaatgcagtccactttacttggtgtcttcactcgctactacacacaatggtccgggtcacttgatttcaccttcatgttctgcgggacattcatgacaacagggaaagttattatagcttacacaccacccggaggtgatcaaccagggagtagacaacaagccatgctaggcacacacgtggtgtgggatttcggcctacagtcatccattactcttgtggttccatggatttcatcaggacattttcgtggcacatctctggacaacacgatctataagtacaggtactatgaggcaggatacatcaccatgtggtaccagacaaatatggtggtgcccccaaatttccccactgaagcttctattttgatgtttgttgcagcccaaccaaacttctccctacgcatactgaaggatcgcccagatatcacacaggtggcatccttgcagggtgaaaccgggcagttgatcaaggatacaattaaaaacacagtggaaaacacagttgaatcaacccactccatctcaacagaggccacccccgccctacaagcggctgagacaggtgctacctccaatgcttctgacgagtcaatgatagaaaccaggaatgttgtgaatactcacggtgttgcagagactagcttggagggcttctatggtcgtgccggattagtcgccatgtttactactgaagggggaatacgcagttggtacattaacttcggaaagtacgttcagctgagggccaaacttgaactgctaacctatgcccgatttgatgttgagtttactattgtggcccaagtagttgatgagcaagct---aaagtgaaggatttcaacgttgactatcaagtaatgtatgttccacccggagccagtgctccagacggtcaagactcatttcagtggcaatccagttgcaacccctcggtgatctcaaatacaggcttaccacccgcacgggtatcagtaccattcatgagctcagccaacgcttactcattctcatatgacggatacattcaatttggtgatacatcaagctcttcctacggcatactgcccatccattatttgggtcaattagtggttaggacatgtgaggatttagatagcgcacggttgagggtaagaatctatgccaaacccaaacacatgagaggttggatcccccgttcacccaggatgagaccatacgtatcccgtttcactggaatctacaccgacgcaccaagtttctgtgtgaatagagagagtatcacaactgcaggagcgtttggtcaacaaagtggtgctatctacgtagggtgttacaaggttttgaatagacatcttgccgtagagcaggattgggagaacgtcgtttgggattcctacgagagggacctgctcgtcacacgtgcggacgcacatgggaccgatcagatagctagatgtgattgccgtgctggtgtatattactgcaaatctagaaaaagacattaccctgtagttgtgtcacccccaagtttagtccatgttgataaaaacgattattatccagaaagattccaatcccatgttacccttggagttggctttgcagaaccaggtgactgcggtggcatccttaggtgcgagcatggcgtgatggggattctcacggcagggggtaataatttagtggcctttgctgatgtccgagaccttctctggattgaagatgatgttatggaacagggtttctctgattatgtgcagagtctcgggaatgcttttggaacagggttcaccaatgaaatttccaattacgttgggcaggttagggatatgatgctcggttcagatactgtagttgagaagattataaggaatgtcatcaagttgctgtctgccctagtcatagtagttaagaatcagagtgacattgttacggtcactgccacattgtcactattagga-tgttctggatctccctggcgctggctcaagtcaaaaatctgctcaattcttggaatcaacatggctcagaagcaagctgatagttggataaaaaaatttactgaggcggtaaatgcctttaaaggactagattggatagcagctaaattctccaaatttcttgattggattaagtcaaagataatacctgaacttaaggagagaactgagtttctcaaaaacttaaaacagttaccactcctcgaggcccagatcgcaaccctggaacattccaaccctaaccaagaagctcaagagaccctgttttcgaatgtacaataccttgcccaccattgtagaagaaatgcacctttgtatgccgcagaggctcgccgagtctttgcgctggagaagcgcgtgttgggtgcaatgcagttcaagaccaagcatcgaattgaacctgtttgctgcctaatccacggctccccaggcactggtaagtcacttgccacaacaatcattggtaggaagatagctgattatgagggcagtggggtgtacagcctcccgccagatccagaccatttcgacggctatcaagaacaggctgttgtcataatggatgatttacaccaaaacccagatggtaaggatatgagtttgttttgtcagatggtttccaccgctccctttgttgtccctatggctgctcttgaagacaaaggtagactgttcacctcaaagtacgtgctggcctcgaccaacgcgaacacaatgcacccagtcactgtggctgacgggaaggccctccaacgcaggtttcactttgacactgatattgagattatgaaagattatgttgacaacggcaagctcgacattaagaaggcaactgagacatgtgaagattgctccccaatcaacttccaaaaatgcatgccgcttatctgtggaaaagctcttcagctgcgtagtaagaaaggagatggaatgagatacagcatagacacaatgattactgaaatgcgcagggagtcagcacggcgctataatattgggaatgtcattgaagcgctctttcaggggccacccgtttacaaaccacttaggattgatattagtgaggagacgcctgcccccccagcaattgctgatttactttctagtgtagactctgaggatgtgagagaatattgtagacagaaaggttggattgtccaagaaaagatcactaaagagagattagaacgcaatgtcaatcgtgctttgatagtgctgcagtctgcgacccttattgcaaccatatgtggtgtcatttatgttgtatacaagctttttgcaggtctccaaggaccctactcagggattcactctaattaccaaaaggtcaaacccgtggttagacaggtaactacacaaggaccactcctcgacttcgcagtatccttgctcaagaaaaacatcaagactgtgacaacaaagagtggtgatttcactggtctaggagtttatgataccttcatggtcctgccacgtcatgcaatggcgcacggagagattatgattgatggaaagacaactgcaattgaggatgcttatgatttagttgataccacgcaaacctccctagaattgactgtccttaagttaaagcaaaatgagaagttcagagatatccgctccttaatccctgatcagatttcagaggccacagaggcattggtcattgtcaacacccccgcctaccccaacttattcatgccagtgggtgcagttaaagactatggatatttgaacttagcaggaaggcccacacaccgcacgcttatgtacaacttccctacacgagctggacagtgtggtggggtagctgtttcaatgggaaaagtgatagggatccacattgggggtaatggggcacagggcttttccgctgcactacttcgtaggtacttcacacagccccaaggtgagattgaactagttgagaaaagcaaggatgctggatatcccataatcaatgcaccaacaaagactaagcttcaacctagtgtgttctttgatgttttccctggtgagaaagaaccggctgttctacacaagaaggataagagacttgaggttgattttgaagaggcaatattttctaaatatattggtaacattgatagacctgtcacagaggaaatggagatagcaatcgaccattatgccaaccaattgaagcaactgaatattgaccccacacccatcagtatggaagaggccatttatggcacagaagggctggaggctttagaccttgggactagtgcaggatacccctatgtagctttggggataaagaagagggacatacttaacaaggaaacaagggatatctccaagatgcaacaatgtatagacaagtatggacttaatcttccaatggtcacctatgtgaaggatgaactccgatcaaaggagaaggtgaagaagggcaagagtcggctcattgaggcgtcgagtctcaacgactccgttgcaatgaggtgtgcatttgggaatctttacaaggcattccacaccaacccaggcacgctaaccggttgcgccgtaggttgtaaccctgagacattttggagtaagataccagtgatgatggatggggaattgtttggttttgattacactgcatacgatgctagcctctcccccgtgtggtttaaatgcctcaatttgctccttgagaagataggatttggacactgcaaacatttcatagatcagttgtgttattctaatcacttatacatggataagagatatgttgtagctgggggcatgccttctggttgctcaggcaccagcatcttcaacagcatgataaacaacatcattatcaggacccttgttttgactgtttacaaacatattgacttggatgacttgaagataattgcttatggtgacgatgtcattgcctcgtacccatttgagattgacgccaaattgctcgcggacgcaggaaagagttttggtcttattatgacaccaccagacaagagtagtgactttgtgaaactgaactgggacaatgtgacttttttgaagagatcttttgttaaggacagacgcttcccctttctgatccatccggccatgaaaatgtcagacattcatgaatcgatccgttggactaaggacgcaaaatctacccaggaccacgtgagatcactgtgcttattggcttggcactgtggacaagatcaatatgaagagtttctggagaaaatccggagtgtgcccgtgggccgggcactctcgctgccatcgttcaaagctttgcagcgttcctggtatgactcctttt-aactcaatcccaattttgactatccggtttaattaggttttaattggcacaatacacc-cgccggatggggtgt----------------------------------------------------------
