# Supplementary material for: Independent evolution of tetraloop in enterovirus oriL replicative element and its putative binding partners in virus protein 3C
Source: PeerJ. 2017 Oct 6;5:e3896. doi: 10.7717/peerj.3896 (PMC5633025; doi:10.7717/peerj.3896)
Supplement: Supplemental Information 13 [file peerj-05-3896-s013.fas]

>KP982873.1_Enterovirus_G_isolate_PoEnV-BEL-12R021_complete_genome
--------------gggttgttcccacccgcggggcccactgggcgctagtacactggtacgccagtaccttggtattacggtaccattgtacgtcagtacctttgtacgcctgtttta-tatccctt---------------------------------------------cccccacatgtaacattagaagtcaa-----------------------------------------------------------gtaaacaaagaccaataggagcccaacaaccagttgggttgcggtcaagcacttctgtctccccggacctagtagtgataggctgtacccacggccgaagatgaacccgtccgttatccggccag-ctacttcgagaagcctagtaacatcaaagatctgtcttggcgtttcgctcagcgcgt-tccccccgcgtagatcgggctgatgggtctc-cgcataccccacgggcgaccgtggcggagg-ccgcg-tggcggcccgcctatggcgaaagccataggacgccatttcagtgacagggtgtgaagagcctattgagctagttggtagtcctcc-ggcccctgaatgcggctaatcctaaccacggagcatccaccagcaaaccagctgggagggtgtcgtaacgggtaactctgtggcggaaccgactactttgggtg-tccgtgtttccttttgatcctattttggctgcttatggtgacaacgataagttgttatcataaagcttttgggttggccacctggaaaaaattgtcagtgtttgatatcgctcggctttcacgcctaccagtcaaacaagctctttatctccttgttggattctactcaataaaggacataactcagtttcacataaatctgttgctttcattg---------------------tcagcaaaatgggagcacaaatgagcaggaacaccgctgggtcccacacgactgtaacccatgctagcggaggatccaatatccactataccaatgtgaacttttacagtcactctgcaagtgccagccagaacaagcaggacctggcccaagacccaagtaaatttacccaacctgtggtggatatgatgaaggaggcggctgtaccattgaaatcgccgtctgctgaagcttgtggttatagcgacagggttgcccaacttaccctagggaacagcaccatcacaactcaagaagcggcaaatattactgttgcatatggagagtggcctagatacctatcagatttagacgccactgccgtagacaaaacaacaaaacctggtgtgtcatgtgatcgattttacacattacccaccaagaagtgggaaaccaactcagttggatgggaatggaagctacccgatgctcttactgaattaggtgttttcggtcaaaattgccaataccattacctagctaggtgcgggtggactattcatgttcagtgcaacgcaaccaagtttcaccagggttgcttacttgtagtcgcagttcctgagcaccaattaggtaatgttgagaatgtcgagtttgcacaggcaatgccaggaaaaactggtagagttatgaatgatcccttcaattttgaggatggcactagccttgctaattcactgatctaccctcaccagtggataaatttaaggacaaacaattctgccacgatagtgttgccatacgtgaactcaattcctatggactctcctattaggcacagcaattggtcgctagtcatagtccccgtggtcaacctcgaacatgcaacaggcactaccccatttgttgctatcacagtgacccttgctccaatgatgtcggaattttcaggtctccgtagagcaattacccagggaataccaactacaaacaccccagggtcctatcaatttttgaccacagatgaggacagcagtgcatgtatgttgcccgatttcacgccaacacaggaaatccatattcctggagaggtcagaaacctgcaggccctgtgccaggtcgaatccatccttgaaatcaacaatgtacagggcacaaacaataagcatagactgcaactaccagtgagagttcagaatgatgtggatgcccagctgtttgcgttggagrttaacttgggcaacaacacgattctttctaaaacgctttgtggtgtgatttgtagttactacacacagtggtcaggctcacttgarttcaccttcatgttcacaggttccttcatgacaaccggtaagctccttttagcgtactcaccccctggcggggctgcaccaacaacgcgagaggatgcaatgcttggaactcatgttgtgtgggattttggccttcaaagttctatcaccttggtggtaccgtggattaatggtggatattaccgtgaagttgctagagc------ctcgaattactatgctgctgggtacataacggggtggtatcaaaccaacatggttattcctccaaacttcccccagactgcacagataatttgcctgatggctgcacagcctaacttctccctgagattgttgaaggatagaccagacatcgaccaaaccgcgttgctccaagcaccag------aagatgcaatacaaaacgctgtcacaaatctgattggcaatgcgctcactgcagcaaacactcagrccagcaaccataacatctctacctctgaaacaccagccctacaagctgctgaaacaggagccacctctaacaccagtgatgaaggcatgattgaaaccagacatgtcattaataccaacactgtttctgaaactagcgttgaagccttttattcaaggtctggattggtatcgatgaagacattgaacaatcagaatcaagtggttacttggcttataaactttaatgagtttgtgcagcttagggctaagatggaattgtttacctacatgaggtatgatatagaattcacattggttgccaccttggtgaaggggggtactgcttcagtagaaccaacccaactccaagtgatgtacgttccaccgggcggggcattgcccacagctcaagacgcatatgcatggcagagcgctgcaaacccctcattgttttttaacaccaacagagtgccagctagggttagtgtaccatttattggaactgcaaacgcctatgccatcttctatgatggatacaacaattttggagaaagcagaccaagtggtgattatggtcgcataaacagtagycacatgggacacttggctttcagggctgttgcgccacttcctgagaatgagactattacagtta-gggtttatgccaagcccaaacatgtacgtgcatgggtgcctaggtctccacgcatggccccctacgtgaagattgccacaccgcagtacccatcagggcgtaccaacaacgttccaaacagagctaaca---ttactaccaccggtgcttttggtcaacaaagtggcgctgtctacgtaggaaactacaagattgtaaacaggcaccttgctactcatgaagactgggaaaatgttgaatgggaagattacaacagagatcttcttgtggctagaaccaccgcccacggtgctgacaaacttgccagatgccactgtaacacaggagtttactactgcaagtccagaaacaagcattacccagtgacctttcaaggtccaggcattgattggattgaagccagtgaatattaccctgctagatatcagactcacatgctcctcg-cctcaggcatttcagagccaggagattgtggtggtatccttaggtgccaacacggtgtgwttggtatcgtgactgctggaggtcagggagtggttggctttgccgatgtccgtgacctattttgggtagaacatgaggccatggagcaggggctcacagattacattcagcagcttggaaacagctttgggcagggttttaccgcagagattaccaactatgcaagtcaacttactgagatgctgattggagcagatggaatggttgagaggtgcctgcaaacctttgtcaaggtcatttcagcaatagtgatagcaaccagatcacagggtgatgtacctaccattcttgccacactagctctaattggctgtgatgggagtccttggagatggcttaagcgccagttttgcgggatttttaaaatcccatatgtggaaaagcagggagatgactggctgaagaagtttacatcatatgtgaatgcctttaaggggctrgattgggttgcagaaaagatcatgaaatttattgattggatgaagaataagctaatcccccaggcaagagaaagacaagaatttgtcacaaatctgaaaaccctgcctttacttgaagctcaagttgcaaccttagagcattcctgtccaactactgaacagcaagaaaccatttttggaaacattcaatacttagcacaccactgcagaaaacatgctcccctctatgcagctgaagccaggagggtttatgcccttgagaagagaattttaggatacatacagttcaagagcaagcaacgaattgaacctgtctgcctcctaatccatggtcaagccggcactggaaagtcacttgccacgtcaataattggaagaaaattggcagagtatgagcactcagaggtttatgctattcctccagatagtgaccactttgatggttaccaacagcragctgtcgtggtcatggatgatcttaaccaaaatccagatggaaaggacatggttgcattttgtcaaatggtttccactgttccataccatgtacccatggctgccattgaggagaagggaatgcttttcacaagtgcttatgtcctggcatccacaaatagtgggtctatccatccacccaccatttcaagttccaaagccttgaacaggaggtttgcttttgatgtagatattgaagtrtctgaagactttaaaacacacaatggcactctagatgttacaaatgcaacacaaaggtgcgaagattgttgccctgctaactttaaaacttgcatgccattaatttgtggagaagcctatcaactggttgacaggcgcaatggtatgcgctactcaattgatactatgatttcagcaatgagggcagagtggagcaggaggaataaggttggttcagtgattgaagcacttttccaaggaccaccccagtttaaacctcttaaaatytctgtggacccagagacaccagctccaccagcaattgcagatttacttgctagtgttgattctgaagaggtgagagagtattgcaagaagaaaggctggattgtagaggttcctgttacagctaccacccttgaaaggaatgttagtattgccacaaccattctgtctagcttggttcttttgacctctgttattaccctggtataccttgtatacagactctttgctggataccagggaccatacactgggttacctaatgccaagcctaagcccccggtacttagagaagttagagctcagggtccattaatggattatggtgttggaatgatgaagaagaacattgttaccgtgagaactggtgctggagagttcacagggcttggagtgtatgaccgtgtgcttgttctaccaaagcactcacgtccagctgagatagttgtggttgatgggaaagaaacagcggttgaggatgcctacaacctgactgatgaggacggagtttccttggaacttactcttgttacccttaaaagaaatgagaaattcagggatattagagccatgattccagtaaacccyagtgggaccaatgaagcagttgtttgtgtgaacaccagcaattttccaaatgctttcttaccagtgggtaaggttgagtattatggatacctcaatttagctggcagtcctacccatcgcactatgatgtacaacttcccaaccaaagcgggacagtgtggtggtgttgttctttctactgggaaagttttaggtatccatattggtggaaatggagcgcagggtttctgtgctgcccttaagagatcatacttcaccaaaccacaaggagaaattgagtggatcgaaccatccaagaagcacaacatcccagtgattaatgcaccttccaaaaccaagcttgagcccagtgttttctttgatgtttttgagggtgttaaggaaccagctgcactccacccaaaagaccccagattggaagttgacctggagaaagcacttttttctaaatatacaggtaatgttgatattgaaatgccagaagaaatgaaagaggctgttgatcattatgccaaccaactgctggcactagacattccaactgaaccacttagcatggaggaggctatttatgggactgagggacttgaagctttggacttaaccactagcgctgggtatccctatgttaccatgggcgtgaagaagagagacattctcaacaaggaaaccagggatgttaagaagatgcaggaatgcattgataaatatggcttgaatcttccaatggttacctacatcaaggatgaacttagatccaaagaaaaagtcaagaaaggaaagagcagactgattgaggcatctagtttaaatgactcagttgctatgagatgttattttggaaacctttacaaggcttttcaccagaacccaggtactcttactggatgtgcagtgggttgtgacccagacaccttctggagcaagatcccagtgatgatggatggtgagttatttggttttgattacacagcctatgatgccagcctgtcaccgttgatgtttgaggcacttaaaatggttctagagaaaattggatttggagaaggcaagcattttattgacaacctgtgctattcacatcacttatttagagacaagtactactccgtgaagggaggaatgccttcgggctgctcaggtaccagcattttcaattcaatgattaataacatcattatcagaacagttgtactccaaacctacaaggggattgaattggatcaacytaaaattatagcgtatggggatgatgtcatcgctagttacccatacagaatcgacccagctgaattggccaaagctggggcgaaactaggtctacacatgactcctccagacaagtcagaaacctatgtggacctggactggacaaatgttacgtttctgaagagaaattttgtaccagatgagaaatatccatttcttgtgcatccggttatgccaatgaaagagattcacgaatctatcaggtggaccagagatgcacgcaacacacaagatcatgtgcgttctctgtgcctgcttgcttggcataatggtagagaggagtatgaagagttctgtcgcaaaatcagatctgtaccagttggtagagctcttcacttaccatcttactcctcactgctgcgagagtggtatgagaaattttaaattact--gttcaattgattatccggattggcctaaacttcaattggattcaatacacccaccggatggggtgtaaaaaaaaaaaaaaaa
>HQ702854.1_Porcine_enterovirus_3H_strain_swine/K23/2008/HUN_complete_genome
ttaaaacagcctgcgggttgttcccacccgcagggcccactgggcgctagtgcactggtatgctagtaccttggtattacggtaccattgtacgttagtacctttgcacgcctgtttta-aatcccct---------------------------------------------cccc--catgcaacattagaagtcta-----------------------------------------------------------tctattaaggaccaataggagtccaacagccagttggattgtggtcaagtacttctgtctccccggacttagtagtgataggctgtacccacggccgaagatgaacctgtccgttatccggccag-ctacttcgagaagcctagtagcaccaaagatctgtcttggcgtttcgctcagcgcgt--ccccccgcgtagatcgggctgatgggtctc-cgcatcccccacgggtgaccgtggcggagg-ccgcg-tggcggcccgcctatggcgaaagccataggacgccatttcagtgacagggtgtgaagagcctattgagctagttggtagtcctcc-ggcccctgaatgcggctaatcctaaccacggagcgtccaccggcaaaccagctgggagggcgtcgtaacgggtaactctgtggcggaaccgactactttgggtg-tccgtgtttccttttgatcctattgtggctgcttatggtgacaacttacagttgttatcataaagcttttggattggccatccggaaagagttaacagtttgttcgctcattgctctctcaaagtttccattaaggaaagcaatttaccttcttatttcattttacaggcttgacaagatttcaagcgctcatatagatctgcttattcagcta---------------------catcaaacatgggtatgcaaatgagtaagaatgtagccgggtctcataccaccgtgacccaggcgactggtggatctaacattcattacactaatgttaattattacaaccactcagccagtgctagccagaataagcaagacattcaacaagacccaagcaaattcacgcaaccggtagtggacttaatgaaggaatccgcagtgccactgaaatccccctctgcagaggcttgcggttatagtgacagagtggcccaacttacattgggtaatagtaccataactactcaagaagctgcaaacatcaccgttgcgtatggagaatggcctggttatctatctgattttgatgccactgcagtggacaaaacaacaaaacccggagtggcctgtgatcgcttctacacgctaccgggcaagaagtgggaagcaagttctctgggatgggagtggaaattacccgacgcactgacacaattgggcgtatttggacagaattgtcaattccattacctgtccaggtgtgggtggaccatccatgtccagtgcaacgctaccaaatttcaccaaggttgtttgttagttgtggcagtacccgaacatcaattaggttacactgaaaacatagaattcactcaagctatgcctggcaagaatgggagggacatcactgacgcctttaaccttgaggatggtactagcttggctaattctttgatttaccctcaccagtggataaacttacgtactaacaattcggccaccatagttttgccgtacataaactgcatcccaatggcctctgctatacgacacaattactggtcccttttggtcataccagtggttccactagaacacgcaacaggtactacaccattcgttgccgttacagtaaccattgcacctatgttttccgaattttcgggtctgcgtagggcaattgcgcaagggattcccacaacaaatacgcctggatcttaccaatttttgaccactgatgaggactcaagtgcttgcatgcttcctgattttacccctactcaagaaatccacatcccgggggaggtcaagaacttacaagcattgtgccaggtagaatccatgcttgaaattaacaatgtgagtactgcctcagggaagaatcgattgctgttggaagtgtctatacagactaaccttgatcaacaactttttggccttgaagtaaatttgagcgaaggctctataatgtccaaaactttgtgtggtgtcatatgcagctattttacacagtggtctggttcaatcgagttaacttttatgtttaccggatcattcatgacaactggtaaattactgttggcttactcacccccgggtggtgctgccccaacgtccagggaagacgccatgctgggaactcatgtagtgtgggactttggcctgcagagttccatcaccttagtcattccttggatcagcggagggtattacagggttggtaacagacc------aaacaattattttgcagctggatttgttactggttggtaccagacgaatatggtcattcctccaaacttcccgcagacggcaaaaataatctgtttaatggcagcccaaccgaacttttcaatgaggatgctgaaagatagaccagatatttcacagcaagcacgccttcaggcaccag------gagaggcggtagaaaacgctattgctggccttatcagcaatgcacttacagctagtgatacacagtctagctcacataacatatccacttctgatacccctgctttacaagctgcagaaacaggcgccacatccaccgcaagtgacgaagggatgatagaaactagacatgtgattaacaccaatactgtatctgaatctagcgtagaggcattctatggcaggtctggtctggtttccatcatgagtttggtccatggcaacaagaatgttaactggttgattaactttaatgaatttgtgcaacttagggccaagattgagctattcacctatatgaggttcgatatagagttcactctagtggcaacccatgtgaaaaatggcaccgccgctgttgagcccattcagatccagattatgtatgtgccacctggctctggcctgcccgataatcaagattcatatgcttggcagagcgcagccaacccctcagttatattcaataccaatagagttccagcaagagttagtgttccctttattagcactgcaaatgcttacccaattttttatgatggatacaacacatttggtggtgaccggcccgctaacgactatggtcgcattaatagtagccatatgggacacctttcagcaagggcgttagcgcaaatgcctgatggtgagactgttaccattc-gcgtgtatgccaaacttaaacatgttaaggcctggatacctcgctcaccgaggatgaatcaatatgtgaagattgcaaccactgagtatgcaagaggacacaacaaaaatgtcccagacaggggagctg---tgacaaataccggtgcttttggtcagcaaagtggagccgtttatgtaggaaactacaaaattgtgaacaggcatcttgccacccatgcagactgggagaacgtcgaatgggaggattacaacagagaccttcttgtagccagaaccactgctcatggtgccgataaacttgccagatgtcattgcaacactggggtatactactgtaaatctagaaataaacattacccggtaacctttcagggaccaggaatcgactgggttggagagagtgaatattacccagccaggtaccagacccacatgcttcttg-cctcaggtatttctgaaccaggagattgtggtggcatcctcagatgccagcacggtgtgattgggattgtaacagctggaggtcagggtgttgtcggatttgctgatgtccgtgaccttttctgggttgagcatgaagccatggaacagggattgaccgattacattcaacagcttggaaatagctttggacaaggctttacagctgaaatcactaactatgccagccagctttctgaaatgctgattggagcagatggaatggtggagaggtgcttgcaaacctttgtaaaagttatctcagctatagttattgctaccagatcagagggtgatgttccaaccatactcgcgactttggctctgattgggtgtgatggtagcccctggaggtggctcaaacgccagttctgcgggatcttcaagattccgtatgttgaaaagcaaggagatgactggctcaagaaattcacatcctatgtcaatgccttcaaaggccttgactgggttgctgagaaaattatgaagtttattgactggatgaaaaacacattgatcccgcaggcaagagagagacaagaatttgttaccaatttaaaaagcctgcccttacttgaggcacaggttgcaactttggaacactcctgcccaactactgaacagcaggaaaccatctttggaaacattcagtacttagcacaccactgcagaaggtttgcgccactttatgcagccgaggccagaagggtttatgccctagagaaaagaattttaggatacatacagttcaagagcaagcaacggattgaacccgtctgtctcctgattcatggcacagctggtactggaaagtcacttgccacatctattattggtaggaagcttgcagaatatgaacattcagaagtttatgctattccaccagatagtgatcattttgatggttatcaacaacaagctgtagtggtcatggatgatttgaaccagaacccagatggaaaagacatggtggcattttgccaaatggtctcaaccattccctaccatgtacccatggcagctattgaggagaagggtatgcttttcaccagttcttatgtgcttgcatccaccaatagcggatccattcacccacctacagtctcaaactcgaaagcactttccagaaggtttgcgtttgatgtagacattgaggtgtcagaacactacaagactcataatgggactcttgatgttgtcaacgccacccaaaggtgcgatgactgttgcccagcaaactttaagacttgcatgccactaatttgtggggaggcctatcaacttgtggatcgccgtaatgggatgcgctactccattgacaccatgatctcagcgatgagagctgagtggaaaaggagaaatcaggttggctcagttattgaagctcttttccagggaccacctcagtttaaaccactcaaaatatctgtggacccggaaacaccagccccacctgcaatagctgacttgcttgctagtgttgactctgaggaagttagagaatactgcaagaagaagggatggattgtggaggtgccagtcaccgctacgactttggaaaggaacgttagcattgctaccaccatcctatctagccttgttctcttaacctctgtaattacactagtttatcttgtctacagactctttgcagggtaccagggcccctacacagggttgcccaatgccaaacccaaaccaccagtacttagggaagtgaaagcccagggaccattgatggactttggcgtagggatgatgaagaagaatatagtaactgtgagaaccggagcaggtgagttcaccgggctcggagtacatgaccgcgtgctcgttctcccaaaacattcccacccagctgagatcgttgtaattgatgggaaggaaacaccagttgaggatgcctacaaccttacagacgagcagggcgtgtcattggagttgacaataggtgttctcaagagaaatgagaaattcagagacatcagagcaatgatcccagagaacccatgtggaacgaatgaggcggttgtttgtgttaacactagcaacttcccaaatgccttcctacctgttggcaaagttgagtactatggatatttgaatctggcgggaagtcctacccaccgcactatgatgtataactttcccaccaaggcgggacagtgtggtggtgttgtcctctccaccggtaaggtgttaggaatacacattggaggcaatggtgcacaaggtttctgtgctgccttaaagaggtcctatttcactaagcctcagggacaaatagaatgggtggagccctccaagaaacacaacatccctgtgattaacgcaccatccaaaaccaagctcgaacctagtgttttctttgatgtctttgaaggcgtcaaggagcctgcagctcttcatcctaaggaccctaggcttgaagttaacctggaggatgctcttttctctaaatacaccgggaatgtggatattgacatgccagaggagatgaaagaagcagtggatcactatgctaaccaattactgtccttggatattcccactgagccacttagcatggaagaagccatctatggtactgagggaactgaagctcttgatttgacaactagtgctggctacccctatgtcaccatgggcatcaagaaaagagacatcctgaacaaagaaaccagggatgtgaagaagatgcaggagtgcattgacaaatacggcttgaatttaccaatggtgacctacattaaggatgagcttagatctaaagagaaagttaagaaggggaagagtagactgattgaagcatctagtttgaatgattcagttgctatgaggtgctactatggaaacctgtacaaggcgttccatcagaatcccggtaccatcactggatgtgctgtgggatgtgaccctgatactttctggagtaaaatcccagtaatgatggatggtgagttgtttggatttgactacaccgcatatgatgccagcctttcaccactgatgtttcaggctttgcagatggtactagagaaaattggttttggagagggaaagcatttcattgacaacttgtgctactcacaccacttgttcagagataagtactaccatgtgaaaggaggaatgccatcaggttgctctggaaccagcatttttaattcaatgattaataatatcattattagaactgttgtccttcaaacttacaaaggaattgaattggaccagctcaagattatagcgtatggggatgatgttatcgcaagctacccatacagaattgacccagctgaattggccagagctggggcaaaactaggactccacatgactccaccagacaagtctgagacctatgtggacctcgactggtcaaatgttacattcttaaagagaaactttgtaccagacgagaaatacccatttcttgtgcatccggttatgcctatgagtgagattcatgaatctatcaggtggaccagagatgcacgacacacacaagaccatgtgcgttctctgtgcctacttgcttggcataatggcaagaaggagtatgaagagttctgtcgcaaaatcagatcagtaccagttggtagggctcttcatttaccatcttactcctcactgctacgagaatggtatgagaagttttaaattaca--gttcaattgattatccggatcggcctaaacttcaattggattcaatacacccaccggatggggtgt----------------
>KF985175.1_Porcine_enterovirus_G1_isolate_13-03212_complete_genome
ttaaaacagcctgtgggttgttcccacccacagggcccactgggcgctagtacactggtatact-tagcctcggtattgcggtaccggtgtatat-agtacctttgtacgcctgtttta-tgtcccct---------------------------------------------cccccttaagtaacattagaagtttg----------------------------------------------------------aacaaacaaagaccaatagaggtccaacatccagttggattgcggtcaagcacttctgtctccccggacctagtagtgataggctgtacccacggccgaagatgaactcgtccgttatccggctat-ccacttcgggaagcctagtagcatcaaagctctgtcgaggcgtttcgctcagcacgt-aaccccagtgtagatcgggctgatgggcctc-cgcataccccacgggtgaccgtggcggagg-ccgcg-tggcggcccgcctatggcgaaagccatgggacgcctcttggatgacagggtgtgaagagcctactgagctgggtagtagtcctcc-ggcccctgaatgcggctaatcctaaccacggagcgtccaccaacaaaccagttggcagggcgtcgtaacgggtaactctgtggcggaaccgactactttgggtg-tccgtgtttccttttgatcctatgttggctgcttatggtgacaacgataagttgttatcataaagcttttgggttggccacctggaaaacgatatcagtgtttgacattgttcggctttcacgcctaccaacgagaaaagctctttattgctgagttgcattttatccaaaagaggtaataaccaccttccatttacaactcttactcacatta---------------------tcatcaagatgggtatgcaaatgagtaagaacgtggcagggtcccacaccactgtaaccaaagcatctggtgggtccaacatttactacaccaatgtcaattactacaatcactcagccagcgctagtcagaataagcaagatgtgacgcaagatcccagcaaattcacgcaaccagtggttgacgtaatgaaagaggcagcagtgccgttgaagtcaccatcagctgaggcgtgtggatacagtgaccgggtagcgcaactgacacttggtaacagtacaattacaacacaagaggcagcgaatatcaccgtggcatacggtgaatggcccagttacctaagtgatttggacgctacggcggttgacaagacgactaaacctggtgtgtcttgtgataggttctatactttgccaggtaagaagtgggaagccaatacaaaaggctgggagtggaagttgccagacgcaatcacagacttgggggtgtttgggcagaattgccaataccactacctctatcgatgtggttggtcgatccacgtgcaatgcaatgccaccaagttccaccagggggcactactagtacttgccataccagatcaccaacttgggaacactatacagcctagttttgggaacgtgatgccaggaaaaagaggtagagatcttcagaagccatacaacctggaagatggaactagccttgcaaactcactgatataccctcatcagtggataaacttgagaacaaataactcagctaccctggtgctaccttatgcaaatgccatccctatggactcccccatcagacacaacaactggtcactgcttgtaattcccgtcgtaccactagcatgtgccacagggaccacgcccttcgttggtgtcacagtgaccctggccccgatgttttctgagttctcaggtttacggagggccatagctcagggcataccaacaatgaacacgcctgggtcgtaccagttcctaacgacggatgaggacagtagcccatgcatactgccggatttcacaccaacccaggagatccatataccaggtgaagtcaagaatctgcaggccatatgccaggttgaatctttaatggaaataaacaatgtagcaggaaagaacggcattgaaagactgaggcttgaggttaacacccagaatgatttggatagagaattatttgcactgaaggtgactttcaatgaagggtcaataatgtcaaagacactgtgtggaacaatatgctcctactatgcacaatggtcaggctctctagaaatgacctttatgtttacaggatccttcatgaccactggcaagctattgttagcctacacaccaccaggaggtagtgctcccacaagcagagaggacgccatgttgggtactcatgtcatctgggactttggactacaaagttcagtaaccttggtcatcccctggatttgtggagggtattacagggacgttgctagagc------agacaattattacgcggcaggctacgttaccgggtggtttcagacaaacatggtaatacctcccaacttcccatcaacagcttacatactatgtttccttgcagcacagccaaacttctcactgcgtattttaaaggataggcctgacatatcacaaactgcagctttgcaagccccagta---gagaatacactaaacagtgccattgctaatgtcagtggaggta---tcacagcgcaagacacccaggagagttcccacaatatttcaactgcaaacacaccagcattgcaggctgccgagaccggagctagctccactgctagtgacgaaggattgctcgagactaggcacgttatcaacaccaatactgtctccgaatcatctatagagagctttttcggtcgctgtggtttggtgtccataaaagacataactgatgctaaacaagttgagacctggttagttaactttaatgagtttgtgcaacttgcggcaaaaattgagctgtttacctatatgaggtttgatattgagatcacaatagtggcctcctttactaaggggaattcagcagcacaacacccagtccaggtacaggtgatgtatgtgccaccaggcgcagtaatccctggacgacaggattcataccagtggcaatcggcggctaacccatcggtaatcttctacgcgaacggtgtcccagcgagattcagtgtcccttttgtgggaactgctaacgcctacacaataatgtatgatgggtacaatgtttttggagaatcccgaccggccaatgactacggtaaaatcaacagtagccacatgggacatatggcatttagggcagtgaatcaactacaagcaactgagaaagttaagttca-gggtgtatgccaagccaaaacacgttcgtgcttggtgcccgcgtgctccacgcatggcaccctacaaatacatttcaacaccggtctttg---agctccagaacaagattgttccagacaggaacaacg---taacaactactggagcctttggacaacagagcggtgccgtctatgtgggcaattacaaaattattaacagacaccttgccacacacgaagattgggaaaaagttgagtgggaagattacaatagagatctccttgtggccagaacaaccgctcacggagctgacaagcttgccagatgtcactgcaacactggagtatacttctgcaagtcaagaaacaagcactatccagtgactttccaaggcccaggtatcgattgggttgaggccagccgatattacccagccagataccaaactcacatgctcatcg-ctgctggaatttccgaaccgggggattgtggaggggttctcagatgtcagcatggtgtgattgggattgtgacagcagggggtcaaggagttgtttgctttgcagatgttagagacctcttctgggttgaacatgaagctatggagcagggtcttacagactacatccagcaacttggtaacagctttggacagggctttacagctgagattaccaactatgctagccaactcactgagatgctcattggagccgatggaatggtggaaagatgcttgcagacctttgtgaaagtgatttcagccattgttattgctaccagatcccaaggagatatgccaaccattcttgctacccttgcacttattggatgtgatgggagtccttggagatggcttaaacaccagttttgcagtgtctttaaaataccatatgtagagaaacaaggagacgattggctcaaaaagtttacttcttacgtcaatgcttttaaagggcttgattgggttgcagaaaagattcttaaatttattgattggatgaagaataaactgattccgcaagccagagagagacaagagttcgtcacaaatctcaaaaccttacccttgctggaagctcaagtcgccactttagagcactcttgtcccaccacagaacagcaagaaacaatctttggaaatattcagtacttagctcaccattgcagaagatacgctcctttgtatgcagctgaggccagaagggtgtatgcccttgagaaaagaattttaggatacatacagttcaagagcaagcaacgtattgaacctgtctgcctcttaattcatggcaccgctggtacaggaaagtccttagctacttcaatcattggaagaaagctcgcggagtatgagcattctgaggtgtacgcagtaccgccagatagtgatcactttgatgggtatcaacagcaagctgtggttgtcctggatgaccttaaccaaaacccagatggtaaggatatggtcgccttttgtcagatggtttcaactgttccctaccatgtgccaatggctgcccttgaagagaagggaatgctcttcaccagctcatatgtcttagcttctacaaacagtggctccatccacccgccaactgtgtcgaatgccaaagccctttctaggagatttgcttttgacgtggacattgaagtttctgagcaatataagaatcacaacgggactcttaatgttgtgaacgccacccagaagtgtgacgattgctgtccagcaaattttaaaacctgcatgcccttaatttgtggcgaagcttatcagcttgttgacagaagaaatggaatgaggtactccattgataccatgatttcagcaatgagggcggagtggaagaggagaaaccaggttgggtctgttattgaagctctattccagggagccccagtgtttagaccactaaaaatctcagtggatcctgacacaccggcaccaccggctattgcagatcttttagccagtgtcgactctgaagaagtgagagagtattgcaagaagaagggatggattgttgagatccccgtcacagcaaccaccctggaaagaaatgtcagcattgcgacaaccattttgtccagtttagttctcttaacctctgttattaccctggtatacttggtgtaccgtctttttgctggatatcaaggtccctatactgggctaccgaatgctaagcctaaaccgccagtgctcagagaagtgaaagcccagggccctctcatggattttggggttggaatgatgaaaaagaacattgtcactgttaggactggggcaggcgagttcacaggccttggtgtatatgaccgtgttctagtccttccaaaacactcacacccagctgagattgttgtggtcgatggtaaagagacagctgttgaggacgcctataatctaactgatgaagagggtgtttctctggaacttacacttgtcactctcaaaagaaatgagaagttcagagacattagagcaatgatccctgtgaatccctgtggcaccaatgaagcggttgtctgcgtgaataccagtaattttccaaacgcattcttacccgtaggcaaagtagaatactatggatacctgaatcttgcaggtagcccaacccaccgcactatgatgtacaactttccaaccaaagcaggtcagtgtggtggtgtcgtcctatccactggaaaggtattgggcattcacattggaggtaacggagcccagggtttttgcgccgcactgaagaggtcttatttcaccaagcctcagggtgagattgagaagatggaaccatctaagaagtctgggtacccggtgattaatgcaccaaccaaaacaaagttagaacctagtgttttctttgatgtttttgagggcgtcaaggaacctgctgtacttcacccaaaagaccccaggcttgaggtaaatctggaagaggcccttttctctaagtacacaggtaacgtaaacattgagatgcctgaggaaatgaaagaagcagtggatcactatgccaaccagttacttgcccttgacatttgtactgatcctctgagcatggatgaagccatttacggtactgagggccttgaagctctggacttgaccactagtgctggttatccttatgttaccatgggaattaagaagaaggacatcctcaataaggaaaccagagacaccaagagaatgcaagaatgcatcgataaatatgggctcaacctccccatggtgacttacataaaagatgagcttaggtccagggagaaagtaaagaaaggaaagagtagactgattgaagcatccagcctcaatgactcggttgctatgaggtgctattttggaaacttgtacaaagcctttcaccagaacccagggaccgtgaccgggtgcgctgtggggtgcgatccggacaccttttggagcaaaattccgattatgatggatggtgagctctttggttttgactacaccgcttatgatgccagcttgtcccccgtaatgtttgaggctctccaaatggttcttgagaagataggatttggtgaggggaaacagtttatacaaaacctttgctactcaaagcatctgtttagagacaagtactaccttgtcaagggtggtatgccatcaggttgctccggcaccagtatattcaattcaatgataaacaacattataattagaactgttgtccttcaaacctacaaaggaattgaattggaccagttgaaaattattgcgtatggggatgacgtcatcgcaagttacccatacaggatcgacccagctgaattggccaaagctggggcgaaactaggtctgcatatgacaccaccagacaagtcagatacctatgtagacctggattggacaaatgttacatttctaaaaagaaattttgtcccagatgagaaatatccgttccttgtgcatccggttatgccaatgaaagagattcacgaatctatcaggtggaccagagatgcacgcaacacacaagaccacgtgcgttctctgtgcctgcttgcttggcataatggcaaggaagagtacgagaatttctgccataagatcaggtcagtaccagttggcagagctctccatttaccatcctactcttcactgctgcgagaatggtatgacaagttttaaattaca--attcaattgattatccggattggccaaagcttcaattggattcaatacacccaccggatggggtgt----------------
>HM131607.1_Porcine_enterovirus_9_isolate_Ch-ah-f1_complete_genome
ttaaaacagcctgtgggttgttcccactcatagggcctactgggcgctagtacactggtatacc-tagcctcggtatcgcggtaccgttgcttac-agtacctttgtacgcctgtttta-aatcccct---------------------------------------------tccccgcacgtgtctttagaagttta----------------------------------------------------------agcaaataaagaccaataggggtccaacaaccagttggattgcggtcaagcacttctgtctccccggacctagtagtgataggctgtacccacggccgaagatgaacccgtccgttatccggccag-ctacttcgagaagcctagtagcatcaaagatctgtcttggcgtttcgctcagcgcgt-ttcccccgcgtagatcgggctgatgggtctc-cgcacaccccacgggcgaccgtggcggagg-ccgcg-tggcggcccgcctatggcgaaagccataggacgccatttcagtgacagggtgtgaagagcctattgagctagttggtagtcctcc-ggcccctgaatgcggctaatcctaaccacggagcgttcaccagcaaaccagctgggagggcgtcgtaacgggcaactctgtggcggaaccgactactttgggtg-tccgtgtttctttttgatcctatattggctgcttatggtgacaacgataagttgttatcataaagcttttgggttggccacctggaaaaggttatcagtgtttaatattgttcgactttcacgcctaccaataaaacaagctttgtattatttagtctctttttatcctaaagaggaaattactgaatttcatttgcaattgttattatcattg---------------------tcgacaagatgggaatgcaaatgagcagaaatgtggctggttcccacaccacggtgaccaaagctacaggtggttccaatatatattacaccaatgttaattattacaaccactccgccagtgctagtcagaacaaacaaggcataacccaggaccctagcaagttcacacaaccggtggtggacacaatgaaagaggctgcagtgccactaaagtcaccatcggccgaggcttgtggttatagtgaccgtgtggctcagttaacacttggaaacagcacaatcacaacacaggaggctgcaaacattactgttgcgtatggcgaatggccaacctatcttagtgatttggatgcgacggcagtcgacaagacgacaaagcccggagtttcttgtgataggttttacaccttgccaggaaaaaagtgggaggaaaatacaacaggatgggaatggaagttgccagacgccatcacagaactaggggtctttggtcaaaattgtcaattccactacctctaccgctgtggttggtcaattcatgtccaatgcaacgccaccaagtttcaccaaggcacgttactagtgctcgccatcccagaccaccaacttggaaacacaatacaacccagttttaacaatgtgatgccaggaaagaacggtagaaacattcaggtggcctacaacttggaggatgggaccagcctcgcaaattcactaatttacccccaccagtggatcaaccttagaacaaacaactccgcgacattggtcctcccatacgctaatgctattccaatggactcacctatcaggcatagcaactggtcactacttgtgatacctgtcgtgccccttgcttgtgctacagggactacacctttcgttggtgtcacagtcacactagctccaatgttttcagagttctcaggtcttcggagagccattgcccaaggcattccaaccaccaataccccagggtcttaccaatttttgacaactgatgaagacagtagcccctgtattttaccagacttcactcccacccaggaaattcacataccgggcgaggtgaagaatttacaagctatatgccaagtagagtccttgatggaaataaacaatgtagccgggaagagtggaattgagagactaagacttgaagttagcacacagagtgatttggacagagagttgtttgcattaaaagtaactttcaatgagggatcgattatgtcaaaaacactgtgtggggtaatctgctcctactacgcacaatggtcaggttcattggagatgaccttcatgtttactgggtccttcatgaccactggtaagctgcttctagcctacacaccaccaggaggtagtgctcccgctagtagagaagatgccatgttaggaactcatgtaatttgggattttggactacagagttcaataaccttagttgtcccctggatttgcggtggatactacagagatgtagacagggc------taataattattatgcagctggttatgtgactggttggtaccagactaacatggtaatccctccggaatttccatctaccgcgtatatattgtgcttcctggcagcgcagcctaacttttcaatgagaattttaaaagataggccggacattacgcagacagcagcactacaggctccagta---gagaatacactaaacagtgccattgctaatgtcattggaggta---taacagctcaagatacccaacccagcagccataacatttccacctctgacaccccagccttacaggctgcagagactggagctagctcaaatgccagtgatgaaggtatgatggaaaccagacatgttattaacactaacactgtttccgaatcctctgttgagagcttttacggacgatgtggcttggtttctataagggaaataactgatgctaaacaagttgagacctggcttgttaatttcaatgaatttgtgcagcttagggctaagattgaacttttcacttacatgagatttgaccttgagataaccattgtggcctcgtttacaaaagcaaactctgcttcccagcacccagtccaagttcaagtgatgtacttgccacccggagcagcagcaccaggaacacaagattcatatgcctggcagtcagcagctaatccctcagttatctttaatgccaatggggtaccagccagattcagtgtaccgttcgttggcacagcaaatgcgtacactattatgtacgatggatacaatgtgtttggagcaactaggccagcaaatgattatggtagaattaatagcagtcacatgggtagtatggcattcagagcaatcactcaattgcaggcaactgaaaaggtcaaattta-gggtatatgtcaaaccaaaacatgtcagagcatggtgtcctcgggcaccgcgaatggcaccatacaagtatattgccaccccggtttttg---agattcagaacaagattgttccggataggaacaaca---tcttcactactggtgcttttggacagcagagtggtgccatctatgtaggcaactacaaaattgtgaacagacatcttgcaacccatgaggattgggagaacgttgagtgggaagattataacagagatcttcttgttgccagaacaacagctcatggtgctgataagcttgccagatgccactgcaatactggtgtttatttttgcaagtctaggaacaagcattacccagttaccttccaagggccaggcattgactggattgaagctagcgaatactacccagctaggtaccagactcacctcctccttg-cttcaggaatctctgaacctggagattgtggtggaattcttagatgccaacatggagtaattggaattgtcacagctggaggccgaggagtggtcggctttgccgatgtcagagatcttttttgggttgaacatgaagccatggagcaaggtcttacagattacatccagcagcttggtaacagttttggtcaaggctttaccgctgagattactaactatgccagccaacttactgaaatgcttattggggctgatggtatggtagaaaggtgtttacagacctttgtaaaagtgatctcggccattgtcattgcaactagatctcaaggagacatgccaaccattctcgcaacccttgcactcatcgggtgtgatgggagcccttggaggtggcttaagcgccagttttgcagcatttttaagattccatatgtggagaaacaaggagatgactggctcaaaaagtttacttcctatgtcaacgccttcaaggggcttgattgggttgcggaaaagattctcaaatttattgattggatgaagaacaaattgatcccacaagccagggaaaggcaagagtttgttacaaatcttaaaactttaccattgctagaagctcaggttgcaactttagagcactcctgtcccaccacagagcaacaagagaccatttttggaaacatccaatatctagctcatcactgcagaaggtttgcccccttgtatgcagctgaagccagaagggtgtatgccctcgaaaagagaattctaggatacatacagttcaagagcaagcaacgtattgaacctgtctgtctcttaattcatggcactgctggcactggaaagtccttggctacctccatcattggtagaaagcttgctgaatatgagcactctgaagtctatgctatacctccagatagtgaccattttgatggttaccaacaacaggcagtggttgttatggatgatttaaaccagaatccagacggaaaggacatggtggccttttgtcaaatggtgtcgaccgtgccataccatgtgcctatggcagccattgaagaaaaaggaatgcttttcactagctcttatgtgttggcttcaacaaacagcgggtccattcacccacctacagtttccaactccaaagctctctctaggagatttgcctttgatgttgacattgaggtttcagaggaatataaaacacacaatgggacccttagtgttgtgaacgcgactcagagatgtgaagattgctgcccagccaactttaaaacttgcatgcctctaatctgtggagaggcctaccaacttgtggacagaagaaatgggatgaggtattccattgataccatgatctccgcaatgagagctgaatggaagaggagaaaccaggttggctctgtcattgaagcactatttcagggacccccagtgtttaagccacttaaaatttcagtggatcctgaaactccagcaccaccagccattgcagatcttttagctagtgttgactctgaagaagttagggaatactgcaaaaagaaggggtggatcgttgagattccagttacagcaaccaccttagaaaggaatgttagcattgcaaccaccattttatctagcttggttctcttaacttctgttattactttggtatacctagagtaccgtctctttgctggatatcagggcccctacacaggattacctaatgctaaacccaagcccccagtacttagagaagtaagagcccaaggacctttgatggattttggagttgggatgatgaagaaaaatattgtcactgtgagaactggagcaggtgagttcactggacttggtgtttatgaccgtgtgcttgttcttccaaaacattcccatccagccgagatagttgtgattgatggaaaagaaacagctgttgaagatgcttataatttaactgatgaagagggtgtttccttggaacttacacttgttacccttaagaggaatgagaaatttagggacattagagcaatgattccagtgaatccctgtggcacgaatgaggcagttgtctgtgtgaacaccagcaattttccaaatgccttcttgcctgtaggtaaagtggagtactatggatacctaaacctagcaggaagccccactcaccgcaccatgatgtacaacttcccaaccaaagcgggacaatgtggtggtgtggttctctccaccggaaaggtactgggcattcacattggaggaaatggagctcaaggcttttgtgctgcattaaaaagatcttacttcacaaagcctcagggtgagattgaaaagatggagccatccaagaagtcaggatacccagtgattaatgcaccaactaaaacaaagcttgaacccagtgttttctttgatgtgttcgaagggattaaggaaccagctgttttacacccaaaagatcccagacttgaggttaatttggaagaagcccttttctctaagtacacaggcaatgttgacattgagatgcctgaagagatgaaggaggctgtggatcattatgccaaccagttgttagcccttgacatttgtactgatcccctaagcatggatgaggccatttatggaactgaaggcctggaagctctggacctaactacaagtgctggttacccttatgtcactatgggaattaaaaagagagatattcttaacaaagagaccagagataccaagaagatgcaagaatgtattgacaagtatggactcaatcttccaatggtgacttacattaaggatgaactcagatcaaaagaaaaggtaaagaaaggaaagagcaggttgatcgaggcttccagcctaaatgactctgttgcaatgaggtgttactttggaaacttgtacaaagcttttcaccagaatccgggcaccctaactgggtgtgctgttggatgtgatcctgataccttctggagcaagatcccggttatgatggatggagaactttttgggtttgattataccgcttatgacgccagcctgtcccccatgatgtttgaagcccttcagatggttctcgagaagataggatttggtgaaggaaagcagtttattcagaacctctgttattcaaaacatctatttagggacaagtattatcttgttaagggtggaatgccatcaggttgctctggaaccagcatctttaattcaatgataaataatataataattagaacagttgtccttcaaacctacaaaggaattgaattggaccagttgaaaattattgcgtatggggatgacgtcatcgcaagttacccatacaggatcgacccagctgaattggccaaagctggggcgaaactaggtctgcatatgacaccaccagacaagtcagatacctatgtagacctggattggacaaatgttacatttctaaaaagaaattttgtcccagatgagaaatatccatttcttgtgcatccggttatgccaatgaaagagattcacgaatctatcaggtggaccagagatgcacgcaacacacaagatcaggtgcgttctctgtgcctgcttgcctggcataatggcaaagaggagtatgagaacttctgccgcaagatcacgtctgtaccagttggcagagctcttcacctaccatcttactcctcactgctgcgagaatggtatgaaaagttttaaattaca--gttcaattgattatccggattggccaaagcttcaattggattcaatacacccaccggatggggtgt----------------
>JQ818253.1_Porcine_enterovirus_B_isolate_PEV-B-KOR_complete_genome
ttaaaacagcctgtgggttgttcccacccacagggcccactgggcgctagtacactggtatgcc-ttacctcggtatcacggtaccgttgtatac-agtacctttgtacgcctgtttta-aatcccct---------------------------------------------ccccccaatgtaactttagaagttta----------------------------------------------------------agcaaacaaagaccaataggagtccaacaaccagttggattgcggtcaagcacttctgtctccccggacctagtagtgataggctgtacccacggccgaagatgaaaccgtccgttacccggccag-ctacttcgagaagcctagtaacatcaaagatctgtcttggcgtttcgctcagcgcgt-tccccccgcgtagatcgggctgatgggtctc-cgcataccccacgggcgaccgtggcggagg-ccgcg-tggcggcccgcctatggcgaaagccataggacgccatttcagtgacagggtgtgaagagcctattgagctagttggtagtcctcc-ggcccctgaatgcggctaatcctaaccacggagcgtccaccagcaaaccagctggcagggcgtcgtaacgggtaactctgtggcggaaccgactactttgggtg-tccgtgtttccttttgatcctatattggctgcttatggtgacaacgataagttgttatcataaagcttttgggttggccacctggaaaaagttatcagtgtttgatattgttcggctttcacgcctaccaataaaacaatccttatattatttgatttccttttatccacaagaggaaatttctgagtttcatctccagttgctcttaacctta---------------------tcagcaagatgggtatgcaaatgagcaaaaacgttgccgggtcccataccaccgtgacacaagcaaccaacggatccaagatccactacactaacatcaattactacaaccactccgctagtgctagtcaaaataagcaggacatcacacaagatcctagcaagttcacacaaccagtggttgatttgatgaaggagtctgccgttccattaaaatcaccatcagcggaagcatgtggttacagtgacagaatcgcacaacttacacttggaaacagcacgataaccacacaagaggctgctaacatcactgttgcttacggtgagtggcccgaatatctttctgatcaggatgccactgctgtcgacaagaccaccaaaccaggtgtggcgtgtgaccgcttctacacgcttcctggaaagaaatggacagcagatgataaaggctgggaatggaaattaccagatgcacttactgagcttggagtctttggacaaaactgccaatatcactacttaatgaggtgtgggtggaccattcatgtgcagtgtaacgccaccaaatttcatcaaggctgtctgcttgttgttgcagtaccagatcaccaactgggcaccacgtataatcctagctttgacgagaccatgccagggaagagtggtagaactattaaatacccatttgagtttgaggatggaactagtttggcaaatgcccttgtttacccacaccagtggatcaatatcagaaccaacaactcagctactttagttctgccctacataaattcaattcctatggactcagccattcgtcgcagcaactggtcgcttatggtgataccattagttccattgaaggccgcaacaggtaccacaccttttgtgggaattacagtgacagtagcaccaatgatgtccgagttctcagggctacgcaaagccattgttcagggaatccccactacaaacaccccaggttcatatcagttcatgacaacagatgaggactctagtgcttgcatgcttccagactttactcctacacaagaaatccacattccaggagaggtgaaaaatcttcaggctttatgccaggtggagtccattatggaaatcaataatgttgaaggaaagtcaggagttgaaaggcttagccttgaaatcagtgctcagacagatttggatagacaactctttgcactagaagtaactttcaaacaggattccatcatgtccaaaactttgtgtggcatagtatgcagttacttcactcaatggtctggctctcttgaaattaccttcatgtttactggatccttcatgagtacaggaaaattgctgcttgcttacacaccaccaggtggtgcggcaccaacaagcagggaagatgccatgcttggtacacacgttgtgtgggactttgggttgcaaagttcaattactctagttataccatggatttgtggaggatactacagagacgtggctagggc------atccaactactacgcatccggctacgttactggatggtaccagaccaacctggtcattcctccaaatttccccacaactgccaacattgtgtgcttgctagctgcacagccaaacttttccatgagaataatgaaggacagacccgacattacccaaactgctagactggaagctcccatt---cagaatgctgtcgaaaatgccattgtttctgccattggaaacg---caacggcagccgatactcagcaaagctcacacaacatttccaccgcaaacactccagctttacaggcagcagaaactggagccacttccactgctagtgatgaaggtatgcttgaaaccagacacgttgttaatacaaacactgtctctgagtcttccgtggaaagcttttatggaagatctggacttgtttccattattgaacttggagctggcaatgttgaaaagcattggcttattaattttaatgagtttgtgcaaatgagagcaaagatggaattgtttacctacatgaggtatgacatcgagtttacgctagttgccacccttgtgaaagatggtagtgcttcaaccccaccagtccaattgcaagttatgtatgtgccacctggtgccactacacctgaagatcaagactcgtaccaatggcagtctgcagcaaacccttcagtcttcttccaagcaaatggtgttgcagccagatttagtgtaccgtttatgggaacctcaaacgcatatgctatattctatgatggttacaacacctttggatccgatcgggcaggctcagattatggtaagattaacagcagccatatgggtcacattgcagttcgcgctgtcgcgccactcaagactggagaggccgtcaccttga-gggtgtatgccaaaccaaaacatgtcagagcatgggcaccccgctccccaaggatagctccatatgtacgcatagcaaccccagtgtttg---gagctcgcacaaagaacgttccagacaggacaaatgtactaaccaccactggagcctttggtcaacagagcggagcagtatatgtgggcaactacaaaatagtgaacaggcatcttgctacccacgaggactgggagaatgttgagtgggaagattacaacagagatttgcttgttgccagaaccactgcccacggtgccgacaagctcgccagatgtcactgtaatgcaggtgtttactactgcaaatctagaaacaagcattatccagtcaccttccaaggaccaggtattgattggattgaagccagtgagtattacccagccagataccaaacccaccttcttcttg-cttctggtatctctgaaccaggagactgtggaggaatccttagatgccagcatggagtaattggaattgttaccgctggaggtcagggagtagtcggttttgctgacgttagagaccttttctgggttgagcatgaagcgatggaacagggtcttactgactacatccaacagcttggcaacagctttggacaaggcttcacagcagaaattaccaactatgccagccagcttactgagatgctcattggagcagacggaatggtagagaggtgcttacagacttttgtaaaagtgatttcagccattgtgattgcaaccagatcccaaggggatgtgccaactattcttgcaactctcgcactcatcgggtgtgatgggagtccctggagatggcttaaacgccaattttgcggaatctttaaaatcccctatgttgagaaacaaggagatgattggctaaagaagtttacatcctatgtcaacgcttttaaaggacttgactgggttgcagagaagattctcaaatttattgattggatgaagaacaagctgatcccccaggccagagaaagacaagagtttgttacaaaccttaaaactttgcctctgctggaagctcaagttgctaccttggagcactcgtgcccaactacagaacaacaggagaccatcttcgggaacattcagtacttggctcaccattgcagaagatatgccccattgtatgcagctgaagccagaagggtgtatgcccttgagaagagaattttaggatacatacagttcaagagcaagcaacgtattgaacctgtctgcctcctaattcatggtactgctggtactggaaaatcattggctacttctatcattggtagaaaacttgcagagtatgaacattctgaagtgtacgctgtgcctccagatagtgaccattttgatggataccagcagcaagctgtagttgttctggatgacctaaaccaaaacccagatggtaaagacatggttgctttttgtcagatggtctcaactgtaccataccacgtgcccatggctgctcttgaagagaagggaatgcttttcaccagctcctttgttttggcttccacaaacagtggatctatccacccaccaaccgtgtctaatgccaaagctctatctaggagatttgcgtttgatgtggacattgaagtctcagaacattacaaaaatcacaatggcactctcaatgttgttgaagctacccagaaatgtgatgattgttgtccagcaaattttaaaacttgcatgcctttaatctgtggagaagcttaccaacttgtagatagaaggaatggaatgaggtactccattgatactatgatttcagcaatgagagcagagtggaagagaaggaaccaggtcggatctgtcattgaagctctgttccaaggacccccagtgttcaagccactcaaaatctcagtggaccccgagacaccagcaccaccagctattgctgatcttttggctagcgttgattctgaagaagtcagagagtattgcaagaggaagggatggattgtagaggtaccagtcacagcaaccacccttgagaggaatgtcagcattgcaactaccattttatctagtttggttcttttgacctctgtcatcactttggtatacctggtataccgactcttcgctggttaccaaggcccatacacaggattgccaaatgccaaacccaagccaccagtacttagagaagtgagagctcagggtcctttgatggactttggagttgggatgatgaagaagaacatagtcacagtaagaactggggctggtgaattcactggccttggtgtctatgatcgtgtccttgttctaccaaaacattcacacccagctgagatagttgtggttgacgggaaagagacagcagttgaggatgcgtacaacttgactgatgaagagggtgtgtctctggagctcacacttgtcactcttaaaagaaatgagaagtttagggacatcagagcaatgattccagtgaatccctgtggtactaatgaagcagttgtgtgcgtgaacaccagtaattttccaaatgccttcttacctgtaggtaaagtggaatattatggatacctcaaccttgcgggaagtccaacgcaccgcaccatgatgtataacttccccaccaaagcaggacagtgtggtggtgtggttttgtctactggaaaagtgctaggaatccacatcggtggcaatggagctcaaggcttctgtgccgcactgaaaagatcctacttcacaaagccacaaggtgagattgaaaagatggaaccatccaagaagtcaggataccctgtgataaatgcaccaactaagactaagttagaacccagtgttttctttgatgtatttgaaggggttaaggaacccgcagttctccacccaaaagattcccgacttgaggtcaacttagaggaggctctcttttctaagtatacaggtaatgttgacattgagatgcctgaagaaatgaaggaagctgtggaccactatgccaaccaattactagctcttgacatttgcaccgaacccctgaccatggatgaagccatttatggaactgaaggtttggaagctttagatttgactactagtgctggttacccctacgtcaccatgggaattaagaagaaagacattcttaacaaggaaactagagataccaagaagatgcaagagtgtattgacaaatatgggctcaaccttccgatggtgacctacattaaagatgagcttagatccaaagaaaaggtgaagaagggaaaaagcagattaattgaagcatctagcttaaatgactctgttgccatgaggtgttattttggaaatttatacaaagctttccaccaaaacccaggcaccctgactgggtgtgctgttggttgtgatccagacaccttttggagcaagattccagtcatgatggatggagaactttttggatttgattacaccgcctatgacgccagtttgtcacccgtcatgtttgaagcccttcagatggttcttgagaaaattggatttggtgacggaaaacagtttatccaaaacctctgttattcaaaacacctgttcagagacaagtattaccttgttaagggaggaatgccatcaggttgctctggaaccagcatttttaattcaatgattaacaacataataattagaactgttgtccttcaaacttataaaggaattgaattggatcagttgaaaattattgcgtatggggatgatgtgattgccagttacccatacagaatcgacccagctgaattggccaaggctggggcgaaactgggtctacacatgacaccaccagacaagtctgatacctatgtggacctggactggacaaatgttacatttctgaagagaaactttgttccagatgagaaatacccatttcttgtgcatccggttatgccaatgaaagagattcacgaatctatcaggtggaccagggatgcacgcaacacacaagatcacgtgcgttctctgtgcctgcttgcttggcataatggcaaagaggagtatgagaacttctgccgcaagatcagatcagtaccagtcggcagagctcttcatttaccatcttactcctcactgctgcgagaatggtatgagaaattttagattaca--gttcaattgattatccggatcggccaaagcttcaattggattcaatacacccaccggatggggtgt----------------
>NC_004441.1_Porcine_enterovirus_9_strain_UKG/410/73_polyprotein_gene_complete_cds
ttaaaacagcctgtgggttgttcccacccacagggcccactgggcgctagtacactggtatgcc-ttacctcggtattacggtaccgatgtatat-agtacctttgtacgcctgtttta-tatccct----------------------------------------------cccccacatgtaaccttagaagttta----------------------------------------------------------cacaaacaaagaccaataggagtccaacacccagttggattgcggtcaagcacttctgtttccccggacctagtagtgataggctgtacccacggccgaagatgaacccgtccgttatccggctac-ctacttcgggaagcctagtaacattctgaagtctctgaggcgtttcgctcagcacg---accccggtgtagatcgggctgatgggtctc-cgcataccccacgggcgaccgtggcggagg-ccgcgttggcggcccgcctatggcgaaagccataggacgcctcttagatgacagggtgtgaagagcctactgagctgggtagtagtcctcc-ggcccctgaatgcggctaatcctaaccacggagcgtccaccagcaatccagctggcagggcgtcgtaacgggcaactctgtggcggaaccgactactttgggtg-tccgtgtttccttttgatcctattttggctgcttatggtgacaacgataagttgttatcataaagctcttgggttggccacctggaaaaagttatcagtgtttgatattgttcggctctcacgcctaccaataagacaagccctatatttacttgttgcattttactcgtcagaagaaatcacagagtatcatttggatttgttactcacatta---------------------aggacaagatgggtatgcaaatgagtaagaacaccgctgggtctcacaccactgtgacccaagccagtggaggctcccacataaattacaccaacattaactactacagtcactccgcgagcgctagtcaaaataaacaagacatcactcaagatcctagcaaatttactcaacctatggtagatatcatgaaagaatctgccgtccccttaaagtcaccatctgcagaggcttgtggttacagtgatagggtggctcaattgaccttaggaaacagcactatcactactcaagaggcagcgaacatcacagttgcctatggtgaatggccatcgtacttaagtgatttggatgctaccgctgtagacaagactaccaaaccaggcgtttcatgtgatagattctacacattacctggaaagaaatgggaggcaactactaaaggatgggagtggaaacttccagacgcactgacagagcttggcgtttttggacagaattgtcagttccatttcttatataggtgtgggtggtctatacacgtgcaatgtaatgccacgaagtttcatcagggcacattactagtggtagcagtacctgaccaccagttaggaacaacatatcaacctgagtttgataatgttatgccaggaaaagcaggaagagaggtcaagtatccatacaactttgaggatggaaccagtctagccaactcacttatatacccgcaccaatggatcaacctgagaacaaacaactctgccacacttgtactaccatacgctaatgcgattccaatggatagtccaatcagacacagcagctggtcccttttggtgatacctgttgtaccattggcctgcgctactggtactactccattcgttgggattaccattacattggcccccatgttttcagaattctcagggctacgcagagcaatagcccaaggtattcctactacaaacacgccaggttcctaccagttcctcactactgatgaagatagtagtgcatgtatacttcctgatttcacaccaacccaagaaatccacattccaggagaggtcaagaatctacaggcactgtgtcaagttgagtccttactggaaatcaacaacgtggatggtaaaacagggattgagagattaaggttggaagttagcacacaatctgaattagacagacaattgtttgctttgaaagttagcttcacagaaggggagataatgtctaagacattgtgtggggtgatgtgttcgtattatactcaatggtccggttcacttgagataactttcatgtttactgggtcattcatgacaacggggaagctgctgttagcctatacccctccaggtggtagtgcaccagctagtagagaagatgccatgcttggcactcatgtaatatgggattttggattacagagctccataaccctagttgtcccttggatctgcggcggatattatagagacgtgaacagggc------aaacaactactatgcagctgggtatgttaccgggtggtttcagacaaacatggtcataccaccagattttccatccactgcctacatactttgctttttggctgcacaaccaaatttctcattgagaattctaaaggatagacctgacattacacaaacagcagcattgcaagccccagtt---gagactgcacttaatagtgcgatctccagcgtcattgcaggaa---ttacagcccaagatacacaacctagctcccacaatatttcaacttcagaaacacctgcactgcaggcggcagaaacgggcgccagctctaatgctagtgatgagggcatgatggaaactagacatgtcgtcaatacaaacacagtatcagaaacatctatagagagcttctatggtcgttgtggtctcgtatccatcaaagaaatagccgataacaagcaggttgagaaatggttggttaattttaatgaatttgtacagctaagggccaagattgagcttttcacctatatgagatttgacatcgagtttactcttgttgccacctttaccaaaggaaattctgcatcacaacatccagtccaagtacaggttatgtatttgccgccagagcagttgctccaattacagcaagactcctatgcttggcagtcagcagctaacccatcagcaatctttagtgccaacactgttcctgctagattcagcgtcccgtttgtgggaacagcaaatgcgtacacgattatgtacgacggatacaatgtgtttggatcaaacagaccatcagctgattatggcatgatcaacagcagtcacatgggtagcatggccttcagggcaataagccaattgcaagcaacagaaaaggttaagtttatggatctatgccaagttaaag-acgtacgtgcttggtgtccacgcgccccgcgaatggccccttacaagtacattaggaacccagtgtttg---agacccaggacagaattgtaccaaacaggaacaaca---taaccacgactggggcctttggtcagcagagtggagccatttatgtgggcaattacaaaattatgaatagacaccttgcaacccatgaagattgggaaaatgtagagtgggaagattacaacagagatattcttgtggctagaaccaccgcccatggtgctgacaagcttgccagatgtcactgcaacaccggagtatattactgtaagtccaggaacaagcactacccagtaactttccagggtccaggcatcgattgggtcgaggctagtcagtactacccagctagataccagacccatatgctccttg-cttcgggaatctcggaaccaggtgactgtggtggtatcctcaggtgccagcatggagtgatcggtgttgtgactgctgggggccagggagtggttggatttgctgatgtgcgcgacctcttctgggttgagcatgaagcaatggaacaaggccttactgattacattcagcaacttggaaacagttttggtcagggttttacagcagaaattaccaattatgccagtcaactttcagagatgttaattggcgctgacggtatggtggagaggtgcctgcaaacctttgtgaaagtgatctcagcggttgtaattgccaccaggtctcaaggtgatgttcctactatacttgcaacccttgctctcatcggatgcgatggtagtccctggaggtggcttaaacgtcagttttgtggaatctttaaaatcccctatgtggagaagcagggggacgattggctcaaaaagtttacctcctatgtcaatgcctttaagggcctggactgggttgcagagaagataatgaaatttattgactggatgaagaacaagttgatcccacaagcgagagaaaggcaagagtttaccaccaatttaaagactttaccattactggaagcgcaggtcgcaactttggaacactcctgcccaaccactgaacaacaggagaccatctttggaaacattcagtacctagctcaccactgcaggagatatgccccactttatgcagctgaagccagaagggtctatgccttagaaaagagaattttaggatacatacagttcaagagcaagcaacggattgagcctgtatgtctcctgattcacggcacagctggcactggaaaatcacttgctacatccataattggaagaaagctagcagaatatgagcactcagaagtttatgcgattcctccagacagtgaccattttgacggataccagcagcaggccgtggtagttatggatgatctcaaccagaacccggatgggaaagatatggttgctttttgtcaaatggtctccaccgtgccttaccatgtacctatggctgccattgaagagaagggaatgctctttaccagctcctatgttttggcttccactaatagtggatccattcacccacccacagtttcaaactctaaggctttatccaggaggtttgcatttgatgtagatattgaagtgtcagaacactacaaaacacataatggtactcttgatgttgttaacgctactcagagatgtgaagactgttgtccagcaaatttcaagacatgcatgcctctgatttgcggtgaggcgtaccaactcgttgaccgccgcaatgggatgcgttactccattgataccatgatctcagcgatgagagcggaatggaagaggagaaatcaggttgggctctgttatgtaagactctttcagggacctccccaatttaagccgctcaagatttcagtggacccagagataccagctcccccagccattgctgatttgttagccagtgtggattctgaggaagttagagaatactgtaaaaagaagggttggatcgtggaagtgccagtaacagcaacaaccctagaaaggaatgtcagcatcgccaccacaatcctatctagcttagtgcttttgacttcagtaattaccttagtctaccttgtttacagactctttgcagggtaccaaggaccatacacaggattgcccaatgctaaacccaagccaccagtacttagggaggtgagggctcaaggtcccttgatggattttggcgttggaatgatgaagaagaacatcgtcaccgtgagaactggagctggggaatttacaggtcttggagtacatgatcatgttctcgtccttccaaaacactcacacccagcggagatagttgtggttgatggaaaggagacgccagttgaggatgcatacaaccttactgatgaacaaggggtatcattagagctcacacttgtcaccctcaaaagaaatgagaaatttagagacatcagagctatgattccggagaacccgtgtggaactaatgaggcagttgtttgtgtgaataccagcaattttccaaatgcatttttgccagttggcaaagtggagtattatggatatcttaacctagcaggaagtccaactcaccgaaccatgatgtacaacttcccaactaaagcgggacagtgtggtggagtggttctttctacagggaaagtgctaggtatccacattgggggaaacggtgcacaaggattctgtgctgccttgaaaagatcgtacttcactaagccacaaggcaagattgattgggttgaaccctctaagaaacatgggtttccagtgattaatgcaccatccaaaaccaaacttgagcccagtgttttctttgatgtgtttgagggagtcaaagaaccagctgctcttcatccaaaggaccccaggcttgaggttaacttggaagaagcactcttttccaaatacactggtaacgtagacattgagatgccagaggaaatgaaagaggcggtggatcattatgctaatcagcttttggcactagacataccaactgagccacttagcatggaggaagccatttatggcacggaaggccttgaagctctggatttaacaacaagtgctggatacccttatgttaccatggggataaagaagagagatattctaaacaaagaaaccagagatgtgaagaagatgcaagagtgcattgacaagtatggattgaacctccctatggtcacatacataaaggatgaacttagatccaaggagaaagtgaaaaagggaaagagtagactgattgaagcatccagtttaaatgattctgtagccatgaggtgttattttggcaatttgtacaaggctttccaccaaaacccaggcaccctaactggatgcgctgttggatgtgacccagataccttttggagcaagattccagtaatgatggatggtgagttgtttggttttgattacaccgcttatgatgccagcttgtctccactcatgtttcaggctcttcagatggttttggaaaagattggattcggagagggaaagcactttattgataacctgtgctattcgcatcacctttttagagacaagtattattttgttaagggaggaatgccatctggttgctctgggaccagcatttttaactcaatgataaacaacatcattatcaggacagttgtacttcagacctacaaggggattgaattagatcaactgaaaattatagcgtatggggacgatgtcatcgccagttacccatacagaattgacccagctgaattggccaaagctggggcaaaactaggtcttcacatgactcctccagacaagtcggaaacctatgtagatctagactggacgaatgttacatttttaaaaagaaactttgtgccagatgagaaatacccatttcttgtgcatccggttatgcccatgaaagagatttacgaatctatcaggtggaccagagatgcacgcaacacacaagatcatgtgcgttctctgtgcctgcttgcatggcataatggcagaaaagagtacgaggagttttgccgcaagatcagatcagtaccagttggcagagctcttcacttaccatcatactcttcactgctgcgagagtggtatgagaagttttaaattaca--gttcaattgattatccggattggcctaaacttcaattggatacaatacacccaccggatggggtgt----------------
>AF363453.1_Porcine_enterovirus_9_strain_UKG/410/73_polyprotein_gene_complete_cds
ttaaaacagcctgtgggttgttcccacccacagggcccactgggcgctagtacactggtatgcc-ttacctcggtattacggtaccgatgtatat-agtacctttgtacgcctgtttta-tatccct----------------------------------------------cccccacatgtaaccttagaagttta----------------------------------------------------------cacaaacaaagaccaataggagtccaacacccagttggattgcggtcaagcacttctgtttccccggacctagtagtgataggctgtacccacggccgaagatgaacccgtccgttatccggctac-ctacttcgggaagcctagtaacattctgaagtctctgaggcgtttcgctcagcacg---accccggtgtagatcgggctgatgggtctc-cgcataccccacgggcgaccgtggcggagg-ccgcgttggcggcccgcctatggcgaaagccataggacgcctcttagatgacagggtgtgaagagcctactgagctgggtagtagtcctcc-ggcccctgaatgcggctaatcctaaccacggagcgtccaccagcaatccagctggcagggcgtcgtaacgggcaactctgtggcggaaccgactactttgggtg-tccgtgtttccttttgatcctattttggctgcttatggtgacaacgataagttgttatcataaagctcttgggttggccacctggaaaaagttatcagtgtttgatattgttcggctctcacgcctaccaataagacaagccctatatttacttgttgcattttactcgtcagaagaaatcacagagtatcatttggatttgttactcacatta---------------------aggacaagatgggtatgcaaatgagtaagaacaccgctgggtctcacaccactgtgacccaagccagtggaggctcccacataaattacaccaacattaactactacagtcactccgcgagcgctagtcaaaataaacaagacatcactcaagatcctagcaaatttactcaacctatggtagatatcatgaaagaatctgccgtccccttaaagtcaccatctgcagaggcttgtggttacagtgatagggtggctcaattgaccttaggaaacagcactatcactactcaagaggcagcgaacatcacagttgcctatggtgaatggccatcgtacttaagtgatttggatgctaccgctgtagacaagactaccaaaccaggcgtttcatgtgatagattctacacattacctggaaagaaatgggaggcaactactaaaggatgggagtggaaacttccagacgcactgacagagcttggcgtttttggacagaattgtcagttccatttcttatataggtgtgggtggtctatacacgtgcaatgtaatgccacgaagtttcatcagggcacattactagtggtagcagtacctgaccaccagttaggaacaacatatcaacctgagtttgataatgttatgccaggaaaagcaggaagagaggtcaagtatccatacaactttgaggatggaaccagtctagccaactcacttatatacccgcaccaatggatcaacctgagaacaaacaactctgccacacttgtactaccatacgctaatgcgattccaatggatagtccaatcagacacagcagctggtcccttttggtgatacctgttgtaccattggcctgcgctactggtactactccattcgttgggattaccattacattggcccccatgttttcagaattctcagggctacgcagagcaatagcccaaggtattcctactacaaacacgccaggttcctaccagttcctcactactgatgaagatagtagtgcatgtatacttcctgatttcacaccaacccaagaaatccacattccaggagaggtcaagaatctacaggcactgtgtcaagttgagtccttactggaaatcaacaacgtggatggtaaaacagggattgagagattaaggttggaagttagcacacaatctgaattagacagacaattgtttgctttgaaagttagcttcacagaaggggagataatgtctaagacattgtgtggggtgatgtgttcgtattatactcaatggtccggttcacttgagataactttcatgtttactgggtcattcatgacaacggggaagctgctgttagcctatacccctccaggtggtagtgcaccagctagtagagaagatgccatgcttggcactcatgtaatatgggattttggattacagagctccataaccctagttgtcccttggatctgcggcggatattatagagacgtgaacagggc------aaacaactactatgcagctgggtatgttaccgggtggtttcagacaaacatggtcataccaccagattttccatccactgcctacatactttgctttttggctgcacaaccaaatttctcattgagaattctaaaggatagacctgacattacacaaacagcagcattgcaagccccagtt---gagactgcacttaatagtgcgatctccagcgtcattgcaggaa---ttacagcccaagatacacaacctagctcccacaatatttcaacttcagaaacacctgcactgcaggcggcagaaacgggcgccagctctaatgctagtgatgagggcatgatggaaactagacatgtcgtcaatacaaacacagtatcagaaacatctatagagagcttctatggtcgttgtggtctcgtatccatcaaagaaatagccgataacaagcaggttgagaaatggttggttaattttaatgaatttgtacagctaagggccaagattgagcttttcacctatatgagatttgacatcgagtttactcttgttgccacctttaccaaaggaaattctgcatcacaacatccagtccaagtacaggttatgtatttgccgccagagcagttgctccaattacagcaagactcctatgcttggcagtcagcagctaacccatcagcaatctttagtgccaacactgttcctgctagattcagcgtcccgtttgtgggaacagcaaatgcgtacacgattatgtacgacggatacaatgtgtttggatcaaacagaccatcagctgattatggcatgatcaacagcagtcacatgggtagcatggccttcagggcaataagccaattgcaagcaacagaaaaggttaagtttatggatctatgccaagttaaag-acgtacgtgcttggtgtccacgcgccccgcgaatggccccttacaagtacattaggaacccagtgtttg---agacccaggacagaattgtaccaaacaggaacaaca---taaccacgactggggcctttggtcagcagagtggagccatttatgtgggcaattacaaaattatgaatagacaccttgcaacccatgaagattgggaaaatgtagagtgggaagattacaacagagatattcttgtggctagaaccaccgcccatggtgctgacaagcttgccagatgtcactgcaacaccggagtatattactgtaagtccaggaacaagcactacccagtaactttccagggtccaggcatcgattgggtcgaggctagtcagtactacccagctagataccagacccatatgctccttg-cttcgggaatctcggaaccaggtgactgtggtggtatcctcaggtgccagcatggagtgatcggtgttgtgactgctgggggccagggagtggttggatttgctgatgtgcgcgacctcttctgggttgagcatgaagcaatggaacaaggccttactgattacattcagcaacttggaaacagttttggtcagggttttacagcagaaattaccaattatgccagtcaactttcagagatgttaattggcgctgacggtatggtggagaggtgcctgcaaacctttgtgaaagtgatctcagcggttgtaattgccaccaggtctcaaggtgatgttcctactatacttgcaacccttgctctcatcggatgcgatggtagtccctggaggtggcttaaacgtcagttttgtggaatctttaaaatcccctatgtggagaagcagggggacgattggctcaaaaagtttacctcctatgtcaatgcctttaagggcctggactgggttgcagagaagataatgaaatttattgactggatgaagaacaagttgatcccacaagcgagagaaaggcaagagtttaccaccaatttaaagactttaccattactggaagcgcaggtcgcaactttggaacactcctgcccaaccactgaacaacaggagaccatctttggaaacattcagtacctagctcaccactgcaggagatatgccccactttatgcagctgaagccagaagggtctatgccttagaaaagagaattttaggatacatacagttcaagagcaagcaacggattgagcctgtatgtctcctgattcacggcacagctggcactggaaaatcacttgctacatccataattggaagaaagctagcagaatatgagcactcagaagtttatgcgattcctccagacagtgaccattttgacggataccagcagcaggccgtggtagttatggatgatctcaaccagaacccggatgggaaagatatggttgctttttgtcaaatggtctccaccgtgccttaccatgtacctatggctgccattgaagagaagggaatgctctttaccagctcctatgttttggcttccactaatagtggatccattcacccacccacagtttcaaactctaaggctttatccaggaggtttgcatttgatgtagatattgaagtgtcagaacactacaaaacacataatggtactcttgatgttgttaacgctactcagagatgtgaagactgttgtccagcaaatttcaagacatgcatgcctctgatttgcggtgaggcgtaccaactcgttgaccgccgcaatgggatgcgttactccattgataccatgatctcagcgatgagagcggaatggaagaggagaaatcaggttgggctctgttatgtaagactctttcagggacctccccaatttaagccgctcaagatttcagtggacccagagataccagctcccccagccattgctgatttgttagccagtgtggattctgaggaagttagagaatactgtaaaaagaagggttggatcgtggaagtgccagtaacagcaacaaccctagaaaggaatgtcagcatcgccaccacaatcctatctagcttagtgcttttgacttcagtaattaccttagtctaccttgtttacagactctttgcagggtaccaaggaccatacacaggattgcccaatgctaaacccaagccaccagtacttagggaggtgagggctcaaggtcccttgatggattttggcgttggaatgatgaagaagaacatcgtcaccgtgagaactggagctggggaatttacaggtcttggagtacatgatcatgttctcgtccttccaaaacactcacacccagcggagatagttgtggttgatggaaaggagacgccagttgaggatgcatacaaccttactgatgaacaaggggtatcattagagctcacacttgtcaccctcaaaagaaatgagaaatttagagacatcagagctatgattccggagaacccgtgtggaactaatgaggcagttgtttgtgtgaataccagcaattttccaaatgcatttttgccagttggcaaagtggagtattatggatatcttaacctagcaggaagtccaactcaccgaaccatgatgtacaacttcccaactaaagcgggacagtgtggtggagtggttctttctacagggaaagtgctaggtatccacattgggggaaacggtgcacaaggattctgtgctgccttgaaaagatcgtacttcactaagccacaaggcaagattgattgggttgaaccctctaagaaacatgggtttccagtgattaatgcaccatccaaaaccaaacttgagcccagtgttttctttgatgtgtttgagggagtcaaagaaccagctgctcttcatccaaaggaccccaggcttgaggttaacttggaagaagcactcttttccaaatacactggtaacgtagacattgagatgccagaggaaatgaaagaggcggtggatcattatgctaatcagcttttggcactagacataccaactgagccacttagcatggaggaagccatttatggcacggaaggccttgaagctctggatttaacaacaagtgctggatacccttatgttaccatggggataaagaagagagatattctaaacaaagaaaccagagatgtgaagaagatgcaagagtgcattgacaagtatggattgaacctccctatggtcacatacataaaggatgaacttagatccaaggagaaagtgaaaaagggaaagagtagactgattgaagcatccagtttaaatgattctgtagccatgaggtgttattttggcaatttgtacaaggctttccaccaaaacccaggcaccctaactggatgcgctgttggatgtgacccagataccttttggagcaagattccagtaatgatggatggtgagttgtttggttttgattacaccgcttatgatgccagcttgtctccactcatgtttcaggctcttcagatggttttggaaaagattggattcggagagggaaagcactttattgataacctgtgctattcgcatcacctttttagagacaagtattattttgttaagggaggaatgccatctggttgctctgggaccagcatttttaactcaatgataaacaacatcattatcaggacagttgtacttcagacctacaaggggattgaattagatcaactgaaaattatagcgtatggggacgatgtcatcgccagttacccatacagaattgacccagctgaattggccaaagctggggcaaaactaggtcttcacatgactcctccagacaagtcggaaacctatgtagatctagactggacgaatgttacatttttaaaaagaaactttgtgccagatgagaaatacccatttcttgtgcatccggttatgcccatgaaagagatttacgaatctatcaggtggaccagagatgcacgcaacacacaagatcatgtgcgttctctgtgcctgcttgcatggcataatggcagaaaagagtacgaggagttttgccgcaagatcagatcagtaccagttggcagagctcttcacttaccatcatactcttcactgctgcgagagtggtatgagaagttttaaattaca--gttcaattgattatccggattggcctaaacttcaattggatacaatacacccaccggatggggtgt----------------
>Y14459.1_Porcine_enterovirus_type_9_complete_genome_sequence_isolate_UKG/410/73
------------------------------nnnnnnnnnnnnnnnnctagtacactggtatgcc-ttacctcggtattacggtaccgatgtatat-agtacctttgtacgcctgtttta-tatccct----------------------------------------------cccccacatgtaaccttagaagttta----------------------------------------------------------cacaaacaaagaccaataggagtccaacacccagttggattgcggtcaagcacttctgtttccccggacctagtagtgataggctgtacccacggccgaagatgaacccgtccgttatccggctac-ctacttcgggaagcctagtaacattctgaagtctctgaggcgtttcgctcagcacg---accccggtgtagatcgggctgatgggtctc-cgcataccccacgggcgacc--ggcggagg--cgcg-ttgcggcacgct--atgcgaaagccataggacgcctcttagatgacagggtgtgaagagcctactgagctgggtagtagt-ctcc-ggcccctgaatgcggctaatcctaaccacggagcgtccaccagcaatccagctggcagggcgtcgtaacgggcaactctgtggcggaaccgactactttgggtg-tccgtgtttccttttgatcctattttggctgcttatggtgacaacgataagttgttatcataaagctcttgggttggccacctggaaaaagttatcagtgtttgatattgttcggctctcacgcctaccaataagacaagccctatatttacttgttgcattttactcgtcagaagaaatcacagagtatcatttggatttgttactcacatta---------------------aggacaagatgggtatgcaaatgagtaagaacaccgctgggtctcacaccactgtgacccaagccagtggaggctcccacataaattacaccaacattaactactacagtcactccgcgagcgctagtcaaaataaacaagacatcactcaagatcctagcaaatttactcaacctatggtagatatcatgaaagaatctgccgtccccttaaagtcaccatctgcagaggcttgtggttacagtgatagggtggctcaattgaccttaggaaacagcactatcactactcaagaggcagcgaacatcacagttgcctatggtgaatggccatcgtacttaagtgatttggatgctaccgctgtagacaagactaccaaaccaggcgtttcatgtgatagattctacacattacctggaaagaaatgggaggcaactactaaaggatgggagtggaaacttccagacgcactgacagagcttggcgtttttggacagaattgtcagttccatttcttatataggtgtgggtggtctatacacgtgcaatgtaatgccacgaagtttcatcagggcacattactagtggtagcagtacctgaccaccagttaggaacaacatatcaacctgagtttgataatgttatgccaggaaaagcaggaagagaggtcaagtatccatacaactttgaggatggaaccagtctagccaactcacttatatacccgcaccaatggatcaacctgagaacaaacaactctgccacacttgtactaccatacgctaatgcgattccaatggatagtccaatcagacacagcagctggtctcttttggtgatacctgttgtaccattggcctgcgctactggtactactccattcgttgggattaccattacattggcccccatgttttcagaattctcagggctacgcagagcaatagcccaaggtattcctactacaaacacgccaggttcctaccagttcctcactactgatgaagatagtagtgcatgtatacttcctgatttcacaccaacccaagaaatccacattccaggagaggtcaagaatctacaggcactgtgtcaagttgagtccttactggaaatcaacaacgtggatggtaaaacagggattgagagattaaggttggaagttagcacacaatctgaattagacagacaattgtttgctttgaaagttagcttcacagaaggggagataatgtctaagacattgtgtggggtgatgtgttcgtattatactcaatggtccggttcacttgagataactttcatgtttactgggtcattcatgacaacggggaagctgctgttagcctatacccctccaggtggtagtgcaccagctagtagagaagatgccatgcttggcactcatgtaatatgggattttggattacagagctccataaccctagttgtcccttggatctgcggcggatattatagagacgtgaacagggc------aaacaactactatgcagctgggtatgttaccgggtggtttcagacaaacatggtcataccaccagattttccatccactgcctacatactttgctttttggctgcacaaccaaatttctcattgagaattctaaaggatagacctgacattacacaaacagcagcattgcaagccccagtt---gagactgcacttaatagtgcgatctccagcgtcattgcaggaa---ttacagcccaagatacacaacctagctcccacaatatttcaacttcagaaacacctgcactgcaggcggcagaaacgggcgccagctctaatgctagtgatgagggcatgatggaaactagacatgtcgtcaatacaaacacagtatcagaaacatctatagagagcttctatggtcgttgtggtctcgtatccatcaaagaaatagccgataacaagcaggttgagaaatggttggttaattttaatgaatttgtacagctaagggccaagattgagcttttcacctatatgagatttgacatcgagtttactcttgttgccacctttaccaaaggaaattctgcatcacaacatccagtccaagtacaggttatgtatttgccgccagagcagttgctccaattacagcaagactcctatgcttggcagtcagcagctaacccatcagcaatctttagtgccaacactgttcctgctagattcagcgtcccgtttgtgggaacagcaaatgcgtacacgattatgtacgacggatacaatgtgtttggatcaaacagaccatcagctgattatggcatgatcaacagcagtcacatgggtagcatggccttcagggcaataagccaattgcaagcaacagaaaaggttaagtttatggatctatgccaagttaaag-acgtacgtgcttggtgtccacgcgccccgcgaatggccccttacaagtacattaggaacccagtgtttg---agacccaggacagaattgtaccaaacaggaacaaca---taaccacgactggggcctttggtcagcagagtggagccatttatgtgggcaattacaaaattatgaatagacaccttgcaacccatgaagattgggaaaatgtagagtgggaagattacaacagagatattcttgtggctagaaccaccgcccatggtgctgacaagcttgccagatgtcactgcaacaccggagtatattactgtaagtccaggaacaagcactacccagtaac-ttccagggtccaggcatcgattgggtcgaggctagtcagtactacccagctagataccagacccatatgctccttgccttcgggaatctcggaaccaggtgactgtggtggtatcctcaggtgccagcatggagtgatcggtattgtgactgctgggggccagggagtggttggttttgctgatgtgcgcgacctcttctgggttgagcatgaagcaatggaacaaggccttactgattacattcagcaacttggaaacagttttggtcagggttttacagcagaaattaccaattatgccagtcaactttcagagatgttaattggcgctgacggtatggtggagaggtgcctgcaaacctttgtgaaagtgatctcagcggttgtaattgccaccaggtctcaaggtgatgttcctactatacttgcaacccttgctctcatcggatgcgatggtagtccctggaggtggcttaaacgtcagttttgtggaatctttaaaatcccctatgtggagaagcagggggacgattggctcaaaaagtttacctcctatgtcaatgcctttaagggcctggactgggttgcagagaagataatgaaatttattgactggatgaagaacaagttgatcccacaagcgagagaaaggcaagagtttaccaccaatttaaagactttaccattactggaagcgcaggtcgcaactttggaacactcctgcccaaccactgaacaacaggagaccatctttggaaacattcagtacctagctcaccactgcaggagatatgccccactttatgcagctgaagccagaagggtctatgccttagaaaagagaattttaggatacatacagttcaagagcaagcaacggattgagcctgtatgtctcctgattcacggcacagctggcactggaaaatcacttgctacatccataattggaagaaagctagcagaatatgagcactcagaagtttatgcgattcctccagacagtgaccattttgacggataccagcagcaggccgtggtagttatggatgatctcaaccagaacccggatgggaaagatatggttgctttttgtcaaatggtctccaccgtgccttaccatgtacctatggctgccattgaagagaagggaatgctctttaccagctcctatgttttggcttccactaatagtggatccattcacccacccacagtttcaaactctaaggctttatccaggaggtttgcatttgatgtagatattgaagtgtcagaacactacaaaacacataatggtactcttgatgttgttaacgctactcagagatgtgaagactgttgtccagcaaatttcaagacatgcatgcctctgatttgcggtgaggcgtaccaactcgttgaccgccgcaatgggatgcgttactccattgataccatgatctcagcgatgagagcggaatggaagaggagaaatcaggttgggctctgttatgtaagactctttcagggacctccccaatttaagccgctcaagatttcagtggacccagagataccagctcccccagccattgctgatttgttagccagtgtggattctgaggaagttagagaatactgtaaaaagaagggttggatcgtggaagtgccagtaacagcaacaaccctagaaaggaatgtcagcatcgccaccacaatcctatctagcttagtgcttttgacttcagtaattaccttagtctaccttgtttacagactctttgcagggtaccaaggaccatacacaggattgcccaatgctaaacccaagccaccagtacttagggaggtgagggctcaaggtcccttgatggattttggcgttggaatgatgaagaagaacatcgtcaccgtgagaactggagctggggaatttacaggtcttggagtacatgatcatgttctcgtccttccaaaacactcacacccagcggagatagttgtggttgatggaaaggagacgccagttgaggatgcatacaaccttactgatgaacaaggggtatcattagagctcacacttgtcaccctcaaaagaaatgagaaatttagagacatcagagctatgattccggagaacccgtgtggaactaatgaggcagttgtttgtgtgaataccagcaattttccaaatgcatttttgccagttggcaaagtggagtattatggatatcttaacctagcaggaagtccaactcaccgaaccatgatgtacaacttcccaactaaagcgggacagtgtggtggagtggttctttctacagggaaagtgctaggtatccacattgggggaaacggtgcacaaggattctgtgctgccttgaaaagatcgtacttcactaagccacaaggcaagattgattgggttgaaccctctaagaaacatgggtttccagtgattaatgcaccatccaaaaccaaacttgagcccagtgttttctttgatgtgtttgagggagtcaaagaaccagctgctcttcatccaaaggaccccaggcttgaggttaacttggaagaagcactcttttccaaatacactggtaacgtagacattgagatgccagaggaaatgaaagaggcggtggatcattatgctaatcagcttttggcactagacataccaactgagccacttagcatggaggaagccatttatggcacggaaggccttgaagctctggatttaacaacaagtgctggatacccttatgttaccatggggataaagaagagagatattctaaacaaagaaaccagagatgtgaagaagatgcaagagtgcattgacaagtatggattgaacctccctatggtcacatacataaaggatgaacttagatccaaggagaaagtgaaaaagggaaagagtagactgattgaagcatccagtttaaatgattctgtagccatgaggtgttattttggcaatttgtacaaggctttccaccaaaacccaggcaccctaactggatgcgctgttggatgtgacccagataccttttggagcaagattccagtaatgatggatggtgagttgtttggttttgattacaccgcttatgatgccagcttgtctccactcatgtttcaggctcttcagatggttttggaaaagattggattcggagagggaaagcactttattgataacctgtgctattcgcatcacctttttagagacaagtattattttgttaagggaggaatgccatctggttgctctgggaccagcatttttaactcaatgataaacaacatcattatcaggacagttgtacttcagacctacaaggggattgaattagatcaactgaaaattatagcgtatggggacgatgtcatcgccagttacccatacagaattgacccagctgaattggccaaagctggggcaaaactaggtcttcacatgactcctccagacaagtcggaaacctatgtagatctagactggacgaatgttacatttttaaaaagaaactttgtgccagatgagaaatacccatttcttgtgcatccggttatgcccatgaaagagatttacgaatctatcaggtggaccagagatgcacgcaacacacaagatcatgtgcgttctctgtgcctgcttgcatggcataatggcagaaaagagtacgaggagttttgccgcaagatcagatcagtaccagttggcagagctcttcacttaccatcatactcttcactgctgcgagagtggtatgagaagttttaaattaca--gttcaattgattatccggattggcctaaacttcaattggatacaatacacccaccggatggggtgt----------------
>JN807387.1_Porcine_enterovirus_15_strain_wild_boar/WBD/2011/HUN_polyprotein_gene_complete_cds
ttaaaacagcctgtgggttgttaccacccacaggcgccacggggcgcttcgcacctgggatgct-taacgtcggatttgcggatccgatgtttat-tgcccctgtgcgcgcctgttata--ttccctt---------------------------------------------cccccttaagtaactttagaagttta----------------------------------------------------------taataacaaagaccaataggagtccaacatccagttggatcgcggtcaggcacttctgtctccccggacctagtagtgataggctgtacccacggccgaagatgaacccgtccgttatccggccag-ctacttcgagaagcctagtaacatcaaagatctgtcctggcgtttcgctcagcgcgtttccccccgcgtagatcgggctgatgggtctc-cgcataccccacgggcgaccgtggcggagg-ccgcg-tggcggcccgcctatggcgaaagccataggacgccatttcagtgacagggtgtgaagagcctattgagctagttggtagtcctcc-ggcccctgaatgcggctaatcctaaccacggagcgtccaccagcaaaccagctggaagggcgtcgtaacgggtaactctgtggcggaaccgactactttgggtg-tccgtgtttccttttgatcctattgtggctgcttatggtgacaacttacagttgttatcataaagcttttggattggccatccggaaagagttaacagtttgttcgcttattgctctctcaaaacttccattgaggaaagcaatttatcttctcatttcattttacaagcttgataaaatttcaagtgctcatttagagttactcatccaactc---------------------catcaaatatgggtatgcaaatgagtaagaatgtggctgggtcccacaccaccgtgacccaagctagtggtggttccaccatcaaatatacgaatatcaactactacagccactcggctagtgccagccagaacaagcaagacataacccaagacccaagcaaatttacccaaccagttgtggatataatgaaagagtctgcagttccattgaaatcgccatctgctgaagcctgtggatacagtgatagagtggcgcagttgacacttggaaacagcaccattacaacgcaagaggcagcaaatatcactgtagcatatggggaatggccttcttatcttagtgataaagacgccaccgctgtagacaaacctacccagccgggagtttcatgtgatagattctacaccctccctgggaagaagtgggcaacagaagataggggctgggaatggaaactcccggatgctctcacagagcttggtgtatttggtcaaaactgccaataccactatttagcacggtgtggttggataatccatgtacaatgtaacgcgaccaaatttcatcaaggttgccttttggtcttggctgtcccagatcaccagttaggaaccacttacaacccagactttaacaacaccatgcctggtaaggcgggtagaaccataaccgaaccatttgacatggatgatggaactagccttgccaatgctttgatttacccacaccagtggataaacgttagaactaacaattcagcaactctggtgttgccttacatcaattccataccaatggactcaccaattagacatagtaactggtccctaatgatcattccaatcgttccattgaagagtgctactggaactacaccatttgtggggatcaccgtaactattgcaccaatgatgtcagagttttcaggactgcgcagagccattgtgcaaggcttacctaacaccaatacgcctggttcttatcaatttatgacaacagatgaagactccagtccctgcatgctaccagattttactccaactcaggaaatccacatacctggagaggttagaaacattcagactttgtgtcaagttgagtccataatggaaataaacaatgtagaaggaaagaatggagtggagagattgagtctagaagtgagtgctcaaactgaattggacaggcagttgtttgcaattgaagtgacttttaacaatggctctattatgtcaaggaccctatgtggcattgtctgcagttactacactcaatggtctggatctttagagataactttcatgtttactggggccttcatgagtactgggaaactccttatagcctacacgccacctggtggttctgcaccaataagcagagaggacgcaatgcttggaactcatgttgtatgggactttgggttgcaaagctcgattaccttggttatcccatggatttgtggtgggtattacagagatgtggcccgcgc------caacaactattacgcatctggatacgtcaccgggtggtaccaaaccaacatggtgattcctccaaatttcccaaacaaccgcaagatatttttcttttttgcagcacaacccaatttttccctgagaattttgaaggatagacctgacattactcaaacagcccaactgcaggctccagtt---gaggaagcaattcatggtgccatgatcaaagtcatcaccggcg---ccacagccggagacacgcatcagagcacccataacatttccacagcagacacacccgctcttcaagcggctgagactggtgcaagctccacagcaagtgatgaaggcatgctggaaactagacatgtggtgaataccaacaccgtctctgaaacctccgtggaagctttctatggaaggtctggattagtggccattatgacactgaactctggaaatgtggaaacccattggttgattaattttaatgagtttgtgcagttgagagccaagatggaactgtttacctacatgaggtatgacattgaattcactttggtagccactatagttaaagatggtagtccctcaactcacccagtacaaattcaggtgatgtacgtgccaccaggagctaccttacctgaagaccaggactcataccagtggcagtcagctgcaaacccctctgtattcttccaggctaatggagttcctgcccgatttagcgtgccattcgttgggacatcaaatgcgtatatcaacttttatgatggatacaacacctttggtggtgacagggctggatctgattatgggaagataaatagtagccacatcggttacattgccatgaggtctgtggcaccccttaaagccggagagtccatcaccatga-gagtatatgccaaacccaagcatgtcagagtctgggctccaagatctccaagaatggccccttatcagtacattgctacacctgtgtttg---ctaggcgcaccaagaatgtggagaacagggcaagtg---tgacaaccactggtgcttttggacaacagagtggtgccatttatgttggggactataaaattatgaacagaccccttgcaacccatgaagactgggagaatgttgagtgggaggattacaacagagaccttcttgtggctagaaccactgcccacggtgctgacaaacttgccagatgccactgcaatacaggagtgtatttctgcaagtctaggaacaaacactacccagtgaccttccaaggcccgggcattgactggattgaagcaagtgagtactacccagctagatatcaaacacacatgcttcttg-cctcaggtatttctgaacctggagattgtggtggcatccttaggtgccagcatggtgttatcggaattgtaacagctggaggccagggcgttgtcggatttgccgacgtccgtgacctcttcttggtggaacatgaagccatggagcagggtttgactgattacatccagcaacttggaaacagctttggtcagggctttacagctgaaattaccaactatgccagccaacttagagagatgatgatgggagcggatggtatggttgagaggtgcctgcaaacctttgtgaaagtaatctcagccatagtcattgccaccagatcacaaggtgatgttccaactatacttgcaacccttgctcttattggttgtgatggtagcccttggaggtggcttaaacgccaattttgcagcatatttaaaatcccctatgtggagaagcaaaatgacaattggataaagaagtttaccacttacattaatgcctttaaaggccttgattgggttgcagaaaagatcattaagtttatcgattggattaagaaccattcttgtcgacctacaagagaaagacaagagtttatcaccaacctgaagtccctacctttgcttgaagcccaggtcgccaccctagaacactcctgcccaaccactgaacaacaggaggccatctttggaaacattcagtacttagctcaccactgcaggagatatgcaccactctatgctgctgaagccagaagggtttatgcacttgagaaaagagtgctaggattcatacagttcaagaataagcaacgaattgaacccgtatgtctcctaattcatgggactgctggtacaggtaaatccctagccactgagataattgggagaaaattagcagaaagtgagaattctgagacatattccatacccccagatagtgattactttgatggttatcaacaacaagcagtggttataatggatgatcttaaccaaaaccctgatggcaaagatatggtaacattttgtcaaatggtttctacagtaccctaccatgtacccatggcagcaattgaagagaagggaatgctgtttaccagctcctacgttctggcttccaccaacagtggttccatccacccaccaacagtgtccaactcaaaagcattgtcaaggagatttgcatttgacgtagatattgaagtgtctgagcattataaaacccacaatggcaccttaaatgtggttgacgccactcagagatgtgaagattgctgcccagctaacttcaagacatgtatgcctctgatctgtggtgaagcttaccagcttgttgatcgccgcaatgggatgcgctactccattgataccatgatctcagccatgagagccgagtggaagagaaggaaccaagtcgggtcgtgttatggaagcctctttcaaggaccccccaaatttaaacctctcaaaatctctgttgacccagaaacaccagcccctccagcaatcgcagatcttcttgccagtgtagattctgaggaagttagggagtattgtaagaagaagggttggattatagaggtaccagtcactgcaacaaccctagagaggaatgtcagcattgccaccactattttgtccagtcttgtactcttgacctcagtgattaccttggtttaccttgtttacagactttttgcaggatacgaagggccatataccggattgcccaatgccaaaccaaaagctccagtacttagagaggtgagagctcaaggacccctgatggattttggtgtcagcatgatgaagaagaatattgtaactgtgcgcactggggcaggagagtttactggtcttggtgtgtatgatcctgttctcgtccttccaaaacactccaatccaactggtcaggtcattgttgatggagttgagactcaagtcgctgacgcttacaatctagtggatgaggagggggtttcacttgaactttgtcttgtgacccttcagagaaatgaaaagtttagggacattagagcaatgatcccagagaatccatgtggaaccaatgaggcagttgtttgtgtgaataccagcaactttccaaatgccttcttaccagttggaaaagtggagtactatggatacctaaatttggcagggagccccactcatcgcactatgatgtataactttccaaccaaggcaggacaatgcggtggtgttgttctttccactggtaaggtgctaggaattcacattggaggcaatggagcgcaaggtttttgcgctgctctaaagagatcttactttaccaagcctcagggccagatagaatggatggaaccttctaagaaacacgacattcctgtgatcaatgccccatctaaaactaagcttgagcccagtgttttctttgatgtctttgagggcgttaaggagccagctgcccttcaccccaaggatcctaggcttgaagtcaatctggaggaagctctcttctccaaatacactggaaatgtggacattgaaatgccagaggagatgaaagaagcagtagatcattatgccaaccagcttctatccttggatattccaactgagccgcttagcatggaggaagccatttatggcactgagggcctcgaggctcttgatttaacaactagtgctggttatccctatgttactatgggaattaagaagagagacatcctgaataaggagaccagagatgtgaaaaagatgcaggagtgcattgacagatatggattgaatcttccaatggtaacatacattaaagatgaccttagatccaaagaaaaagttaagaaaggcaagagcagattgattgaagcatctagcttaaatgattcagttgctatgaggtgctattatgggaatctatacagggttttccaccagaatcctggtattatcaccgggtgtgctgtggggtgtgatcctgacaccttttggagtaagattccagtaatgatggatggtgagttgtttggctttgattacaccgcatacgatgctagtctctcaccactgatgttccaagctcttcaaatggtgttggagagaattggatttggagaaggaaagcatttcattgacaacctgtgctattcacaccatttgttcagagacaaatactatcatgtgaagggaggaatgccatcaggctgctctggaaccagcatttttaattcaatgattaataacatcattatcagaactgttgtccttcagacttataagggaattgaattggaccagctcaagattattgcgtacggggacgatgttattgccagctacccgtacagaattgacccagctgaattggccaaagctggggcaaaactaggactccacatgacaccaccagacaaatctgagacctatgtggacctggactggtcaaatgttacatttttgaagagaaactttgtaccagatgagaaatacccattccttgtgcatccggttatgccaatgaaagagattcacgaatctatcaggtggaccagagatgcacgacacacacaagaccacgtgcgttctctgtgcctgcttgcatggcataatggcaagaaggagtatgaagagttctgtcgcaagatcagatcagtaccagttggtagagctcttcacctaccaccttactccacactgctacgagaatggtatgagaagttttaattta------tcaattgattatccggttgggcccta--ttcaactggagtcaacactcccaccgcatgatgtgttcg-------------
>KT265893.2_Enterovirus_G_isolate_714152/CaoLanh_VN/2012-02-15_partial_genome
----------------------------------------------------------------------------------------------------------tacgcctgtctta-aatcccct---------------------------------------------gcctcaaacgtaacattagaagtata----------------------------------------------------------aataaacaaagaccaataggagtccaacatccagttggattgcggtcaagcacttctgtctccccggacctagtagtgataggctgtacccacggccgaagatgaacccgtccgttatccggccag-ctacttcgagaagcctagtaacatcaaagatctgtcttggcgtttcgctcagcgcgt-tccccccgcgtagatcgggctgatgggtctc-cgcataccccacgggcgaccgtggcggagg-ccgcg-tggcggcccgcatatggcgaaagccataggacgccatttcagtgacagggtgtgaagagcctattgagctagttggtagtcctcc-ggcccctgaatgcggctaatcctaaccacggagcatccaccagcaaaccagctggaagggggtcgtaacgggtaactctgtggcggaaccgactactttgggtg-tccgtgtttccttttgatcctatattggctgcttatggtgacaacgataagttgttatcataaagcttttgggttggccacctggagaaagttatcagtgtttgatattgttcggctttcacgcctaccaataaaacaagctttatacttattagtttcattttatccgtctgaggaaatttctgagttttacctacagcttctgctcactcta---------------------acagcaaaatgggaatgcaaatgagcaagaatgttgctgggtcgcacaccaccgtgactcaggctagtggaggatctaacatccactacaccaatgtcaattattacaaccattctgccagtgcaagccagaataagcaagatattcagcaagaccccagcaaatttactcaaccagtagttgacatgatgaaggaagcggccgtcccactgaaatcaccatcagctgaagctggtggctacagtgacagagttgctcagcttactctaggcaatagcactattaccactcaggaggcggcaaatattactgttgcatatggagagtggcccagttatttgtcagaccttgatgctactgctgttgataaaactaccaaaccgggtgtgtcatgtgaccgtttctacacactacctggcaaaaagtgggaggctgactcagaggggtgggagtggaaattaccagacgcgcttacagagcttggtgtttttggacaaaactgtatgtaccattatctggctagatgtggatggaccattcatgtacaatgcaatgccaccaaatttcatcaagggtgcttgctggtattggccgttccagaacaccaactaggctacaaggagaatgttgagttcgcacagacaatgcctggtaaaaccgggagaaatgtttttgacccatttaatctagatgatggtaccagtctggcgaatgccctgatttacccacatcagtggattaatttgaagacaaacaattctgcaactctagttttgccatacgttaattcaatcccaatggactcgccaatacgccatagtaactggtctcttaaggttattccggtagtggacttagaacatgcaactggtacaaccccctttgttgcagttaccgttaccatcgcccctatgttttccgagttctctgggttacgtagggcaattgtgcaaggaattcccaccacaaatactccaggttcttatcaatttttgactacagatgaggactcaagcccatgtatgcttccagattttactccaacccaggaaatacacattccaggcgaggtgaggaatcttcaagcactttgtcaggttgaatccatattagaaattaataatatatccagcaaatatagcaaatatagattgcaattggaggtatcaacccagacaaatttagatcaacagttgtttgctattgaggttaatcttggaggaaattcaatcatgtcaaagaccctgtgtggagtgatctgcagttattacacccaatggtccggttcactggaactcacttttatgtttactggctctttcatgacaaccggtaagctgcttctagcttactccccaccaggaggcgctgcaccaacaaccagagaggatgccatgctcggaactcacgttgtttgggactttggtttgcaaagctcaattactcttgtagtcccatggatctcaggtggttactatagagaagtcgcaagagc------atccaactactatgcagctggttacgttactgggtggtatcagacaaacatggttattccacccggttttccacagacagccaaggtaatttgcttgatggcagcacaaccaaacttttctctgaggatgctaaaggatcgtacagacattactcagactgctgcacttcaggcccccg------gagatgtagttgaaaatgctgtagctggcctcatcagcaatgcaataactgcaagtaacaccgcagccagctcacataacatttccacttccgagacacctgcgttacaagcagctgaaactggagcatcctccaatgccagcgacgaaggaatgatcgaaacacggcatgtaattaatactaacactgtatttgagaccagcgtggagagcttttattctagatctggtcttgtttccataatgaggttgaaccatggaaatgtgagaaccacctggttgattaactttaatgaatttgtgcagctcagagccaagatggagttattcacatacatgaggtttgacattgagtttacactggtagccactcatgtaaagggaggaacctctgcagtggagcccattcaaatacaagttatgtacgtgccacccggttccggactgccagaagaccaagattcatatgcatggcaaagtgcagctaacccctctgtaatttttaacactaatagggtccctgctagggttagtatacctttcattggcacatctaatgcttatgctatcttttatgacgggtataacgtgtttggggaagaccgtgctgcaactgactacggtcgcattaacagcagtcatatgggacatcttgctctcagagccctggcacaaatgccagagggtgagactgttactgtgc-gagtgtacgcaaagcccaagcatgtgcgggcctggataccacgtgcacccagaatgtcccagtatgtaaaagttgctaccccacagtacccaggatcacacactggcaatgtaccaaacaggacaaatg---ttattaccaccggtgcctttggacagcaaagcggagctatttatgtgggcaattacaagatcatgaacagacacctcgccactaatgaagactgggagaatgttgagtgggaagattacaacagagatctacttgtagccagaactactgctcacggtgctgacaaactcgctaggtgccactgcaatactggtgtttattactgtaagtccagaaacaagcattacccagtgacatttcaagggccaggtattgattggattgaagctagtgaatattacccagccagatatcaaacccatatgctgcttg-catcaggtatctcggaaccaggagattgtggtggaatccttagatgccagcatggtgtaattggcattgtgactgcaggtgggcagggagttgttggctttgccgatgtccgcgatctcttttgggttgagcacgaagccatggagcaaggttttgccgactatatccagcagcttggcaatagttttggacaaggcttcactgatgagattgccgggtttgccagccagcttagagagatgatggtgggggcggatggccttgttgagcaatgtctgaaaacctttattaaagtggtgtcagctatagttatagcaactagatctgatggagacgtgccaactattcttgcaacccttgcccttattggttgtgatggaagcccttggaggtggctcaaatgccaattttgcagtatatttaaaataccctatgtagaaaaacagaatgacaattggatcaaaaagtttactacctatataaatgcctttaaaggtcttgattgggttgcagagaagattatgaaatttattgattggctcaaaaatcatcttgtgccgcaagccaaggagagggtagaatttgttactaaccttaaatctctccctctccttgaagcccaaattgccacgttagaacactcttgcccgtcaacagaacagcaggagaccttgtttgggaatattcagtacttggcacattattgcagaaaatttgcgccactttatgctgcagaagccagaagagtttttgctctagagaaaagggtactaggattcatacagttcaagaataagcaacgaattgagcctgtatgtctcctaattcatggaaccgctggtacgggtaaatcactagccactgaaataattggtagaaagcttgctgagagtgaaaagtcagaaacctactctattcctccagatagtgactactttgatgggtaccaacagcaagctgtggtaataatggatgaccttaaccaaaatcctgatggcaaggacatggtgacattttgtcagatggtttccacagtaccttaccatgtacccatggctgcagttgaagagaaaggaatgctatttaccagtcattatgttttagcatccacaaacagtggttccatccacccaccaactatctcaaactcaaaggcccttacaaggcgatttgcttttgatgtggatatccaagttttggaccaatataagactgagaataacaccttgaatgtgacagacgcacttgagccctgtgatgattgctctccagttaatttcaagaggtgtgccccattaatctgtggtgaggccatacaattggtggatagaagaacaaatgttaggtactccatagatatgatgattagtgaaatgaagagagagtggcaacgacgtagcaaggtgggttcagtcatcgaagccctccttcaaggcccacctgagttcaagcccttgagaatttccgtggacccagaaactccagctccttcagcaataactgatttgcttgccagtgtggattctgaagaggttagagattactgtaagaaaaagggatggattgtagagattccagtagatgagaggaaacttgagagaaatgtaaacatggctgcaaccattctttctagcttagttcttttgacctcagtaataaccctagtgtatttagtttacagactctttgcagggactcagggtccgtacactggcctgcccaacgccaagccaaaagccccagtactcagagaagtacgagcccaaggccctttaatggattttggtgttagcatgatgaagaagaatatcgtaaccgtgcgcaccggatatggtgagtttaccggtcttggtgtgtatgatacagttcttgtgcttcccagacacgctaatccaactggtcaggttattgttgatggagttgaaacccaggttgctgatgcttacaatttagtggatgaagaaggagtttctctagaactttgtcttgtaactctccagagaaatgaaaagtttagggatattagagccatgattccagaaaaccctacgggagcatctgaggcagtagtgtgtgtgaacacctcagcatttccgaatgcttttcttccagttgggaaaactgagtattatggttacctcaaccttgccggcagacccacccaccgcaccatgatgtacaacttcccaaccaaagcgggacagtgtggtggagttgtcctttcaatgggtaaagtacttggagttcacatcggaggaaacggtgctcaaggcttttgtgcagcacttaagagaagctattttgtgaaggaacaagggaagattgaatggattaagaccaacaaagagtctggctttcctgttattaatactccagctaagaccaggctagagcctagtgtgttccatgatgtatttgagggaaagaaagaaccagcagcccttcatccaaaagatcctagacttgaagtgaatttagaagaagctctgttttccaaatatacaggtaatgtagagattgagatgccagatgaaatgaaagaggcagttgatcattatgccaaccaactgttgagccttgccatcccaactgaaccattaacaatggatgaagctatctatggaactgatggccttgaagctttggatttgactacaagtgctggttatccctatgtgactatggggataaagaaaaaggacattttaaataaggagaccagggataccaagaaaatgcaagagtgtattgataggtatggtcttaacctgcccatggttacctatattaaggatgaactgagatctaaagagaaggttaagaaaggcaagagcagacttattgaggcctccagccttaatgattcagttgccatgaggtgctactttggaaacctatacaaggcctttcaccaaaacccagggacagttactggatgtgcagttggatgtgacccagacatattttggagcaaaattccagtattgatggatggtgaactttttggttttgattacacagcatatgatgccagcttatccccacttatgtttgaggccctccagatggttctcgagaaaattggatttggagatggtaagcaatttattcacaatctttgctactccaaacatttgttcaagaataaatattattttgttaagggaggaatgccatcaggatgctctggcaccagcatttttaattcaatgattaataacattattattagaacactggtcctacagacttataaaggaattgaattggatcacttaaagattattgcctacggggatgatgttatcgctagctacccgtacaggcttgaccctgcagaattggccaaagcaggggcaaaacttggcctgcacatgacaccaccagacaaatctgatacatatgtggacctgacctgggagaatgtaaccttccttaaaagaaactttgtcccagatgaaaaatttccattcctcatacatccggttatgccaatgtctgaaattcacgagtcaatcagatggacgcgcgacgctaaacacactcaggatcacgtgcgttcactctgtttactcgcctggcataatggcagggaagcgtatgaggaattttgcagaaaaattcgctcggttccagtcgggcgtgctctgcatttgccatcatacagctctctgctcagagaatggtatgaaaagttttaaaat---------------------------------------------------------------------------------------
>KT265894.2_Enterovirus_G_isolate_714171/CaoLanh_VN/2012-02-15_partial_genome
------------------------------------------------------------------------------------------------------------------------------------------------------------------------------------------------------------------------------------------------------------------ataaataaagaccaataggagtccaacatccagttggatcgcggtcaagcacttctgtctccccggacctagtagtgataggctgtacccacggccgaagatgaacccgtccgttatccggccag-ctacttcgagaagcctagtaacatcaaagatctgtcttggcgtttcgctcagcgcgt-tccccccgcgtagatcgggctgatgggtctc-cgcataccccacgggcgaccgtggcggagg-ccgcg-tggcggcccgcctatggcgaaagccataggacgccatttcagtgacagggtgtgaagagcctattgagctagttggtagtcctcc-ggcccctgaatgcggctaatcctaaccacggagcgtccaccagcaaaccagctgggagggcgtcgtaacgggtaactctgtggcggaaccgactactttgggtg-tccgtgtttccttttgatcctatattggctgcttatggtgacaacgataagttgttatcataaagcttttgggttggccacctggaaaaagttatcagtgtttgatattattcggctttcacgcctaccaataaaacaagctttatacttgctagtttcattttatccatctgaggatattactgaattttacctacaacttttgctcactcta---------------------acagcaaaatgggaatgcaaatgagcaagaatgttgctgggtcacacaccaccgtgactcaagctagtggaggatccaacatccactataccaatgttaactattacaaccattctgctagtgcaagccagaataaacaagacattcaacaagaccccagcaaatttactcaaccagtagttgacatgatgaaagaagcagccgtcccattgaaatcaccgtcagctgaagcttgcggttacagtgacagagtagcccagcttactctcggcaatagtactattactactcaggaggcggcaaacattactgttggatacggagagtggcctagttacttgtcagatcttgatgccactgctgttgataaaaccactaaacctggtgtgtcatgtgaccgtttttacacactacctggcaaaaagtgggaggctaactcagagggatgggagtggaaattaccagatgcgcttacagagcttggtgtcttcggacaaaattgtatgtaccattatctggctagatgtgggtggactattcatgtacagtgcaacgccaccaaatttcaccaagggtgcttgctggtggtggctgttccagaacaccaactgggccacaaggagaatgttgagttcacacagacaatgcctggcaagaccgggagaaatatttttgacccatttaacttagatgatggtactagtttggcgagcgctttgatttatccacaccagtggatcaatttaaggacaaacaattctgcaactttagttttgccatacgttaattcaatcccaatggactcgccaatacgtcatagtaattggtctcttatggttattccagtggtacacttagaacatgcaactggcacaactcctttcgttgcagttaccgttaccatcgcccctatgttttccgagttttctgggttacgtagggcaattgtgcaaggaattcccaccacaaatactccaggatcttaccaattcttgactacagatgaagactcaagcccatgtatgcttccagattttactccaacccaggaaatacacattccaggtgaagtgaggaatcttcaagcactttgtcaggttgaatccatattagaaattaataacatatccagtaaatatagtaaatataggttgcaattggaggtgtcaacccagacaaacctggatcaacagctgtttgccatagaagttaatcttggaggaaattcaattatgtcaaagaccctttgcggagtgatctgcagttactacactcaatggtccggttcactggaactcactttcatgtttactggttctttcatgacaaccggcaagttgcttctagcttactccccaccgggaggcgctgcaccaacaactagagaggatgccatgctcggaacccatgttgtatgggattttggtttgcaaagttcaattactcttgtagtcccgtggatttcaggtggctactatagagaagtcgcaagagc------atccaactactatgcagctggttatgttaccgggtggtaccagacaaacatggttattccacctggcttcccacaaacagctaaggtaatttgcttgatggcagcacagccaaacttttctctgaggatgttgaaggatcgtgcagacattactcagaccgctgcacttcaggcccctg------gagatgcagttgagaacgctgtagctggtcttatcagcaatgcaataactgcaagtaacaccgcagcaagttcacataacatctccacttccgagacacctgcattacaagcagctgagactggagcaacctctaatgccagcgatgaaggaatgatcgagacacgacatgtaattaacaccaacactgtgtctgagaccagtgtggagagcttttattctagatctggtcttgtttccataatgagattaaaccatggaaatgtgaaaaccacctggttgatcaactttaatgaatttgtacagctcagagcaaagatggagctatttacatacatgaggtttgatattgagtttacacttgtagccactcatgtgaagggaggaacctctgcagtggagcccattcaaatacaagttatgtatgtgccacccggttctggactgccagaagaccaagattcatatgcatggcaaagtgccgctaacccctctgtaattttcaacaccaacagggtccctgctagggttagcatacctttcattggcacatccaatgcttatgctatcttctatgatgggtacaatgtgtttggggaagatcgtgctgcaactgactacggtcgcattaacagcagtcacatgggacatcttgcactcagagctctggcacagatgccagagggtgagactgttactgtgc-gagtgtacgcaaagcccaagcatgtacgagcctggataccacgtgcgcccaggatgtcccagtacgtaaaagttgccaccccacagtacccaggatcgcacactggcaatgtgccaaacaggacaaatg---ttattaccaccggtgcctttggacagcaaagcggagctatttacgtgggtaattataagatcatgaacagacaccttgccacccacgaagattgggagaatgttgaatgggaagactacaacagagaccttttagttgccagaacgactgctcatggtgtcgatagacttgccagatgccactgcaataccggagtttactattgtaaatccagaagcaaacactacccagttacattccagggaccaggtattgactggattgaagctagtgaatattatccagccagatatcaaacccatatgctgcttg-catcaggcatctcagaaccaggggattgtggtggaatcctcagatgccagcatggtgtaattggcattgtgactgcaggcgggcagggagttgttggctttgctgatgtccgcgacctcttttgggttgagcacgaagccatggagcaaggtttcgccgattatatccagcaacttggtaatagttttggcaaaggcttcactgatgagatcgccgggtttgccagccagcttagagagatgatggtgggagcagatggccttgttgagcaatgcctgaaaacctttattaaagtggtatcagctatagttattgcaactagatctgatggagacgtgccaactatccttgcaaccctcgcccttattggttgtgatggaagcccttggaggtggcttaaacgccaattttgcagtatattcaaaataccttatgtggaaaaacagaatgacaattggatcaaaaagtttactacctacataaatgcctttaaaggtcttgattgggttgcagagaagattatgaaatttattgattggcttaaaaatcatcttgtgccacaagccaaggaaagggtagaattcgttactaaccttaaatctctccctctccttgaagcccaaattgccacattagaacactcttgcccgtcaacagaacagcaggagaccttgtttgggaatattcagtacttggcacattattgcagaaaatttgcgccactttatgctgcagaagccagaagagtttttgctttagagaagagggtactaggattcatacagttcaagaataagcaacgaattgagcctgtatgtctcctgattcacggaactgctggtacgggtaagtcactagccactgaaataattggtagaaagcttgctgagagtgaaaagtcagaaacctactctattcctccagatagtgactatttcgatgggtaccaacagcaggctgtggtaataatggatgaccttaaccaaaaccctgatggtaaagacatggtaacattttgtcagatggtttccacggtaccttaccatgtgcccatggctgcagttgaagaaaaaggaatgttatttaccagccactatgttttagcatccacaaacagtgggtccatccacccgccaactatttctaactcaaaggcccttacaaggcgatttgcttttgatgtggatattcaagttttggaccaatataagactgagaataataccttgaatgtgacagatgcacttgaaccctgtgacgactgctctccagttaactttaagaggtgtgctccactgatctgtggtgaggccatacagttggtggatagaaaaacaaatgttaggtattccatagatatgatgattagtgaaatgaagagagagtggcaacggcgcagcaaggtgggctcagttatcgaagccctccttcaaggcccacctgagtttaaacccttgagaatttccgtggatccagaaactccagccccttcagcaataactgatttgcttgccagcgtggattctgaagaggttagggattactgcaagaagaagggatggattgtggagatcccagtagatgagagaaaacttgagagaaatgtgaacatggctgcaaccattctttctagtttagttcttttgacctcagtgataaccctagtgtatttagtttacagactctttgcaggaactcaaggcccatatactggcctgcccaatgccaagccaaaagccccagtactcagagaagtacgagcccaaggccccttaatggattttggtgtcagcatgatgaagaagaatattgtaaccgtgcgcaccggatatggtgagtttaccggtcttggtgtgtatgacacagttcttgtgcttcccagacatgctaatccaactggccaggttattgttgacggagttgaaacccaggttgctgatgcttataacctggtggatgaagaaggagtttctcttgaactttgccttgtgactctccagagaaatgaaaagttcagggatattagagccatgattccagagaaccctacgggggcatctgaggcagtggtgtgtgtgaacacttcagcatttccgaatgcctttcttccagttgggaaaactgagtactatggctatcttaaccttgccggtagacctacccaccgcaccatgatgtacaacttcccgaccaaagcgggacagtgtggtggagtcgtcctctcaatgggtaaagtgcttggagttcacattgggggaaatggtgcccaaggcttttgtgcagcactcaagagaagctactttgtgaaggaacaagggaagattgagtggattaagaccaacaaggagtctggctttcctgttattaacattccagctaagaccaagctagagcctagtgtgtttcatgatgtgtttgagggaaagaaagaaccagcagcccttcatccaaaagaccctagacttgaagtaaatctagaagaagccctgttttccaaatatacaggtaatgtggaagttgagatgccagatgaaatgaaagaggcagttgatcattatgccaaccagctgatgagccttgccatcccaactgaaccattaactatggatgaagctatctatggaactgatggccttgaagctttagatctgaccacaagtgctggatatccttatgtaactatggggataaagaaaaaggatattttaaataaggagaccagggataccaagaaaatgcaagagtgtattgacaagtatggtctcaacctgcccatgattacctacattaaggatgaattaagatccaaagagaaggttaagaaaggtaaaagcagacttattgaagcctccagccttaatgactcagttgccatgagatgctattttggaaacctatacaaggcctttcatcaaaacccagggactgttactggatgtgcagttggatgtgacccagatatattttggagcaaaattcctgtactgatggatggtgagctttttggttttgattacactgcttatgatgccagcttgtctcctcttatgttcgaggcccttcagatggttcttgaaaagattggatttggagatgggaaacaattcatttacaatctttgctactccaaacacctgtttaagaacaagtactactttgttaaaggaggaatgccatcaggatgctctggcaccagcatctttaattcaatgattaataacatcattattagaacactggtcctacagacttacaaaggaattgaactggaccacttgaaaattattgcgtacggagatgatgttattgccagttacccgtacaaacttgaccctgcagaattggccaaagcaggggcaaagcttggtctgcatatgacaccaccagacaaatctgacacatatgtggacatgacctgggaaaatgtaacttttcttaaaagaaactttgtcccagacgagaaatttccattcctcatacatccggttatgccaatgtctgagattcacgaatcaatcagatggacgcgtgatgctaaacacacacaggatcacgttcgttcactctgtttgctcgcatggcataatggcagggagaagtatgaggagttttgcagaaaaattcgctcagttccagtcgggcgtgctctgcatttaccagcatacagctctctgctcagagaatggtatgaaaagttttaag-----------------------------------------------------------------------------------------
>KT265961.2_Enterovirus_G_isolate_734087/ThanhBinh_VN/2012-03-20_partial_genome
-------------------------------------------------------------------------------------------------------------gcctgttttatattcccct---------------------------------------------cccccaaacgtaacattagaagtata----------------------------------------------------------aacaaacaaagaccaataggagtccaacatccagttggattgcggtcaagcacttctgtctccccggacctagtagtgataggctgtacccacggccgaagatgaacccgtccgttatccggccag-ctacttcgagaagcctagtaacatcaaagatctgtcttggcgtttcgctcagcgcgt-tccccccgcgtagatcgggctgatgggtctc-cgcataccccacgggcgaccgtggcggagg-ccgcg-tggcggcctgcctatggcgaaagccataggacgccatttcagtgacagggtgtgaagagcctattgagctagttggtagtcctcc-ggcccctgaatgcggctaatcctaaccacggagcatccaccagcaaaccagctggaagggtgtcgtaacgggtaactctgtggcggaaccgactactttgggtg-tccgtgtttccttttgatcctatattggctgcttatggtgacaacgataagttgttatcataaagcttttgggttggccacctggaaaaagttatcagtgtttgatattgttcggctttcacgcctaccaataaaacaagctttatacttgctaatttcattttatccatctgaggatattactgaattttacctacaacttttgctcacccta---------------------acagtaaaatgggaatgcaaatgagcaagaatgttgctgggtcacacaccaccgtgactcaagctagtggaggatccaatatccactatactaatgttaactattacaaccattctgctagtgcaagccagaataaacaagacattcaacaagaccccagcaaatttactcaaccagtagtcgacatgatgaaggaagcagccgtcccattgaaatcaccgtcagctgaagcttgcggttacagtgacagagtagcccagcttactctcggcaatagtactattaccactcaggaggcggcaaacattactgttggatatggagagtggcctagttacttgtcagatcttgatgctactgctgttgataagaccactaaacctggtgtgtcatgtgaccgtttttacacactacctggcaaaaagtgggaggctaactcagaaggatgggagtggaaattaccagatgcgcttacagagcttggcgtcttcggacaaaattgtatgtaccattatttggctagatgtgggtggactattcatgtacagtgtaacgccaccaaatttcaccaagggtgcttgctggtggtggctgttccagaacaccaactaggccacaaggagaatgttgagttcgcacagacaatgcctggcaagaccgggagaaatatttttgacccatttaacctagatgatggtactagtttggcgagcgctttgatttatccacaccagtggattaatttaaggacaaacaactctgcaactttagttttgccatacgttaattcaatcccaatggactcgccaatacgtcatagtaattggtctcttatggttattccagtggtagacttagaacatgcaactggcacaacccctttcgttgcagttaccgttaccatcgcccctatgttttccgagttttctgggttacgtagggcaattgtgcaaggaattcccaccacaaatactccaggatcttaccaattcttgactacagatgaagactcaagcccatgtatgcttccagattttaccccgacccaggaaatacatattccaggtgaagtgaggaatcttcaagcactttgtcaggttgaatccatattagaaattaataacacatccggtaaatatagtaaatataggttgcaattggaggtgtcaacccagacaaacctggatcaacagctgtttgccatagaagtcaatcttggaggaaattcaattatgtcaaagaccctgtgcggagtggtctgcagttactacactcaatggtccggttcactggaactcactttcatgttcactggttctttcatgacaaccggcaagttgcttctagcttactccccaccgggaggtgctgcaccaacaactagagaggatgccatgctcggaacccatgttgtatgggattttggtttgcaaagttcaattactcttgtagttccgtggatttcaggtggctactatagagaagtcgcaagagc------atccaactactatgcagctggttacgttaccgggtggtaccagacaaacatggttattccacctggcttcccacagacagctaaggtaatttgcttgatggcagcacagccaaacttttctctgaggatgttgaaggatcgtacagacattactcagactgctgcacttcaggctcctg------gggatgcagttgagagcgctgtagctggtcttatcagcaatgcaataactgcaagtaacaccgcagcaagttcacataacatctccacttccgagacacctgcattacaagcggctgagactggagcaacctctaatgccagtgacgaaggaatgatcgagacacgacatgtaattaacaccaacactgtgtctgagaccagtgtggagagcttttattctagatctggtcttgtttccataatgagattaaaccatggaaatgtgaaaaccacctggttgatcaactttaatgaatttgtacagctcagagcaaagatggagctatttacatacatgaggtttgatattgagtttacacttgtagccactcatgtgaagggaggaacctctgcagtggagcccattcaaatacaagttatgtatgtgccacccggttctggactgccggaagaccaagattcatatgcatggcaaagtgccgctaacccctctgtaattttcaacaccaacagggtccctgctagggttagcatacctttcattggcacatccaatgcttatgccatcttctatgacgggtacaatgtgtttggggaagatcgtgctgcaactgattacggtcgcattaacagcagtcatatgggacatcttgcactcagagctctggcacagatgccagagggtgagactgttactgtgc-gagtgtacgcaaagcccaagcatgtacgggcctggataccacgtgcgcccaggatgtcccagtacgtaaaagttgccaccccacagtacccaggatcgcacactagcaatgtaccaaacaggacaaatg---ttattaccaccggtgcctttggacagcaaagcggagctatttacgtgggtaattataagattatgaacagacaccttgccacccacgaagattgggagaatgttgaatgggaagattacaacagagaccttttagttgccagaacgactgctcatggtgccgacaaacttgccagatgccactgcaatactggagtttattactgcaagtccagaaacaagcattacgcagttacatttcaaggaccaggtattgattggattgaagctagtgaatattacccagccagatatcaaacccatatgctgcttg-cttcaggtatttcagaaccaggagattgtggtggaattctcagatgtcagcatggtgtaattggcattgtgactgcaggtgggcagggggtcgttggttttgccgatgtccgcgacctcttttgggttgagcacgaagccatggaacaaggttttgccgactatatccagcaacttggcaatagttttggcaaaggtttcactgatgagattgccggatttgccagtcaactcagggagatgatggtgggtgccgatggccttgttgagcagtgcctgaaaacctttattaaggtagtgtcagccatagttattgcaaccagatctgatggagatgtaccgaccatcctcgcgactcttgctcttattggttgtgatggaagtccctggagatggcttaaacgccagttttgtagcatattcaaaataccctatgtagagaaacaaaatgataactggattaaaaagttcaccacctacattaatgcctttaaaggccttgattgggttgctgagaagatcatgaagtttattgattggctaaaaaaccaccttgtgccgcaagctaaggagagggtaaaatttgtcaccaaccttaagtcacttcctctccttgaagctcaaattgccacgctggaacattcttgcccatcaacggagcagcaggaaactttgtttggaaatatccaatacttggcacattactgcagaaaattcccaccactttatgctgcggaggccagaagagtttttgctctaaagaagaaagtgttaggatttatacagttcaagaataagcaacgaattgagcctgtatgtctcctaattcatggaactgctggtacgggcaaatcgctagccactgaaataattggtagaaagcttgctgagagtgaaaagtcagaaacctactctattcctccagatagtgattactttgatgggtaccaacaacaggctgtggtaataatggacgaccttaaccaaaatcctgatggtaaggacatggtgacattttgccagatggtttccacagtaccttaccatgtacccatggctgcagttgaagagaaaggaatgctatttaccagtcattatgttttagcatccacaaacagtgggtccatccacccaccaactatttcaaactcaaaagcccttacaaggcgatttgcttttgatgtggatattcaagttttggatcaatacaagactgagaataacaccttgaatgtgacagatgcacttgaaccctgtgatgattgctctccagttaatttcaagaggtgtgccccattaatctgcggtgaggccatacaattagtggatagaagaacaaatgttaggtattccatagatatgatgattagtgaaatgaagagagagtggcaacgacgcagtaaggtgggctcagtcattgaagccctccttcaaggcccacctgaattcaagcccttgagaatttccgtggacccagaaattccagctccctcagcaataactgatttgcttgccagtgtggactctgaagaggttagagattactgtaagaaaaagggatggattgtagagattccagtagatgagaggaaacttgagagaaatgtaaacatggctgcaaccattctttctagcttagttcttttgacctcagtgataaccctagtatatttagtttacagactctttgcagggactcagggtccatacactggcctgcccaatgccaagccaaaggccccagtacttagagaagtacgagctcaaggtcctttaatggattttggtgtcagtatgatgaagaagaatatcgtgaccgtgcgcaccggatatggtgagtttaccggtcttggtgtgtatgacacagttcttgtgcttcccagacacgctaatccgactggccaggttattgttgatggagttgaaacccaggttgctgatgcttacaatttagtggatgaagaaggagtttctttagaactttgtcttgtaactctccagagaaatgaaaagtttagggatattagagccatgattccagagaaccctacgggagcatctgaggcagtagtgtgcgtgaatacctcagcatttccgaatgcctttcttccagttgggaaaactgagtactatggttatcttaaccttgctggtagacccacccatcgcaccatgatgtacaacttcccaaccaaagcgggacagtgtggtggagttgtcctctcaatgggtaaagtacttggagttcacattggaggaaatggtgcccaaggcttttgtgcagcactcaagagaaactattttgtgaaggaacaagggaagattgagtggattaagaccaacaaggagtctggctttcctgttattaacactccagccaagaccaagttagagcctagtgtgttttatgatgtgtttgagggaaagaaagaaccagcagcccttcatccaaaagatcctagacttgaagtgaatctagaagaagccctgttctccaaatatacaggtaatgtagaggttgagatgccagatgaaatgaaagaggcagttgatcattatgccaaccagctgttgagccttgccattccaactgaaccactaactatggatgaagctatctatggaactgatggtcttgaagccttagatctgactacaagtgctggttatccttatgtgactatggggataaagaagaaagatattttaaataaggagaccagggataccaagaaaatgcaagagtgtatagataagtatggtctcaacctgcccatggttacttatatcaaggatgaactaagatccaaagagaaggttaagaaaggcaaaagcagacttattgaagcctccagccttaatgattcagttgccatgagatgctactttggaaacctatacaaggccttccatcaaaacccagggactgttactggatgtgcagttgggtgtgacccagatacattttggagcaaaattcccgtattgatggatggtgagctttttggttttgattatactgcttatgatgccagcttgtctcctcttatgttcgaggcccttcagatggtacttgaaaagattggatttggagatggaaagcaatttatccacaacctctgctactccaaacacctgtttaagaataagtattactttgttaaaggagggatgccatcaggatgctctggcaccagcatttttaattcaatgattaacaacattattattagaacactggtcctacagacttacaaaggaattgaattggaccacttaaagattattgcctacggggatgatgttatcgctagctacccgtataggcttgaccctgcagaattggccaaagcaggggcaaaacttggtctacacatgacaccaccagacaagtctgacacatatgtggacctgacctgggagaacgtaacctttcttaagagaaactttgtcccagacgaaaaatttccattcctcatacatccggttatgccaatgtctgaaatccacgagtcaattaggtggacgcgcgatgccaaacacactcaggatcacgtgcgttcactctgtttactcgcctggcataatggcagggaagcgtatgaggaattttgcagaaaaattcgctcagttccagtcgggcgtgctctgcatttgccagcatacagctctttgcttagagaatggtatgaaaagttttagaatat-------------------------------------------------------------------------------------
>KT265911.2_Enterovirus_G_isolate_714418/CaoLanh_VN/2012-02-21_partial_genome
--------------------------------------------------------------------------------------------------tacctttgtacgcctgttttatactccctt---------------------------------------------cccctacatgtaaccttagaagtata----------------------------------------------------------aataaacaaagaccaataggagtccaacatccagttggatcgcggtcaagtacttctgtttccccggacctagtagtgataggctgtacccacggccgaagatgaacccgtccgttatccggccag-ctacttcgagaagcctagtaacatcaaagatctgtcttggcgtttcgctcagcgcgt-tccccccgcgtagatcgggctgatgggtctc-cgcataccccacgggcgaccgtggcggagg-ccgcg-tggcggcccgcctatggcgaaagccataggacgccatttcagtgacagggtgtgaagagcctattgagctagttggtagtcctcc-ggcccctgaatgcggctaatcctaaccacggagcgttcaccagcaaaccagctgggagggcgtcgtaatgggcaactctgtggcggaaccgactactttgggtg-tccgtgtttccttttgatcctatattggctgcttatggtgacaacgataagttgttatcataaagcttttgggttggccacctggaaaaagttatcagtgtttgatattgttcggctttcacgcctaccaataaaacaagctttatattatttaatctccttttacccaaagggagagatttctgaatttcatatccagttgctcctaacacta---------------------tcagcaaaatgggaatgcaattgagcaagaacgttgctgggtcccacactaccgtgactcaagctactaatggatctaagatccactatactaacattaactattatagccactctgcaagtgctagtcagaataaacaagacataacccaggatcctgagaaattcaccagacccgttgtggatgtaatgaaggaagcggcagttccattaaaatcaccatcggctgaagcttgtggttatagtgatagagttgctcaactcactttaggcaatagcacaatcactacccaggaggcggccaatatcactgttggttatggtgagtggccctcatacctgtctgatagagatgcaacagcagtggacaagacaactaaaccaggagtctcctgtgataggttctacacactacctagcaaaaagtggcaagctgattccaagggttgggaatggaagctcccggatgcaatttgtgatcttggtgtatttggacaaaattcggtatatcattttttaacaagatgcgggtggactatccacgtgcaagcaaacgctactaagtttcatcaggggtgtttgttaattgttgcagtccctgaacatcaaattggttcaaaacaaaatcctgagtttacagacatgatgccaggtaaacaaggcagggagttgcaatttgcatatgaactcgaggatggcacaagcatagccaacagcctcatttacccacaccagtggataaacttgagaacgaataactcagccacacttgtaatcccctatgtcaacgccattccaatggactcggccattagacatagtaactggtctcttttggtaatgcctgtgtctccattagcacatgcgaccgggacaacaccgttcgtagcggtcactgttacattggcccccatgttctcagaattttcaggtttgagaagggcaattacccaaggaattccagtcatgaatactccagggtcttaccagttcttgacaactgatgaagattccagcccttgtgtgctgccagactttacagagacgcaggagatccatattcctggagaaatacacaacctgcaggctttgtgtcaagtcgagtctatgcttgaaattaataatgtgtcaacagcagggaggaatgctcgattgcttcttcccgttacagcccaggaagctccggatggtcagctatttgcattggaagtcacttttaagaacaattctattatgtcaaaaacattgtgtggggtggtttgtagttactatacccattggtctggatcgttggagcttactttcatgtttactggttcattcatgacaactgggaaacttctacttgcgtattcaccacctggtggtgctgcaccaacatctagagaagatgctatgcttggtacgcatgttgtttgggattttgggctgcagagctcaataacactggttgtgccatgtatctgtggtggctactacagagatgttgctcagaa------cagtgcatactacaattctggattcattacagggtggtaccaaaccaacatggtgattcctcctggttttccaaacactgccaatataatctgtctcttggcagcgcaaccaaatttttccctgcgtgtactaaaggataggccagacatggatcaaaccgctgctttgcaagcacccg------gtgatgccattgaggcacacataaacacagctgtgacctcagcactaacagcagctaatactcaggagagtaaccacaacatatcgactgccaacactccagcactgcaagctgccgagaccggtgctacatcaaatgctagtgatgaagggatgcttgaaactcgacatgtggtgaacacaaacaccgtgtctgaaacgtcacttgagagcttcttagggagagctggtttagttactattcttaccttaaacaatggagacaccagagttatttggcaaattaacttcaaagagtttgtgcaactgagagcaaaacttgatttgtttacatacataagatttgatacagaattcactatagtggctgtcctcataaagggtggaaccgcagcaacaaaccctatcaagttgcaattaatgtacctgcccccaggagctgtggaacctggtgatcaagacacataccagtggcaaactgcagcaaatccttcaattttctttgataccaatggggtaccagcccgctttagcgtgccttacgtgggcactgctaatgcatactcaatgttctacgatggttataattcatttggttctaccagagagagttatgactacggacgcattgggtctaacaacatgggaaagattgccatccgtggtgttgccccccttgcagaaggggaacaggttaaaatta-gagtctattgcaagccaaaacatattaaagcttggtgccccagagctcctagaatgtttccatatacacacagggattcaaatgtgttta---ctaccgccaacagaattgtccccgaccgggctaata---tcacaaccactggtgcctttggacagcagagtggtgccatctatgtaggaaactacaaaattatgaacagacatcttgcaacccatgaagactgggagaatgttgaatgggaagattacaatagggatctccttgttgctagaactactgcccatggtgctgacaagcttgctagatgccattgtaatactggcgtttattactgtaagtctagaaataagcattacccagtaaccttccaaggcccaggcattgattggattgaagctagcgagtattacccagccagatatcaaacccacatgcttcttg-cctcaggcatttcagaaccaggtgattgtggcggcattctcagatgccagcatggcgtaattggcattgtgacagcaggtggacagggagtagttggctttgctgatgtccgcgacctcttttgggttgagcatgaagtcatggaacaaggttttgctgattacattcagcaacttggtaatagctttggcaaaggcttcactgatgaaattgccgggtttgctagccagctcagagagatgatggtgggagcagatggtcttgttgagcaatgcctgaaaacttttattaaggtggtgtcagccatagttattgcaactagatctgatggagacgtgccaactatccttgcaacccttgcccttattggctgtgatggaagcccttggaggtggcttaaacgccaattttgcagtatatttaagataccctatgtggaaaaacagaatgacaattggattaaaaagtttactacctacataaatgcctttaaaggtcttgattgggttgcagagaagatcatgaaatttattgactggctcaaaaaccatcttgtgccgcaagccaaggagagagtggaatttgttactaaccttaaatctctccctctccttgaagcccaaattgccacattagaacactcttgcccgtcaacagaacagcaggagaccttgtttggaaatgttcagtacttggcacattattgcagaaaatttgcaccactttatgctgcagaagccagaagagtttttactctagagaagagggtgttaggattcatacagttcaagaataagcaacgaattgagcctatatgtctcctaattcacggaaccgctggtacgggtaaatcactagccactgaaataattggtagaaagctcgctgagagtgaaaagtcagaaacatactctattcctccagatagtgattactttgatgggtaccaacagcaggctgtggtaataatggacgaccttaaccaaaatcctgatggcaaggacatggtgacattttgtcagatggtttctacagtaccctaccatgtacccatggctgcagttgaagagaaaggaatgctatttaccagtcattatgttttagcatccacaaacagtgggtccatccacccaccaactatttcaaattcaaaggcccttacaaggcgatttgcttttgatgtggatattcaagttttggatcaatataagactgagaataacaccttgaatgtgacagctgctcttgaaccctgtgaagattgctctccagttaatttcaagaggtgcgctccattaatctgtggtgaggccatacaattggtggatagaagaacaaatattaggtactccatagatatgatgattagtgagatgaagagagagtggcaacgacgcagcaaggtgggctcagtcatcgaagctctccttcaaggcccacctgagttcaagcccttgagaatttccgtggacccagagactccagctccttcagcaataactgatttgcttgccagtgtggattctgaagaggttagagattactgtaagaaaaagggatggattgtagagattccagtagatgagaggaaacttgagagaaatgtaaacatggctgcaaccgttctttctagcttagttcttttgacctcagtgataaccctagtgtatttagtttataggctctttgcagggactcagggtccatacactggcctgcccaatgccaagccaaaagccccagtactcagagaagtgcgagctcaaggtcccttaatggattttggtgtcagcatgatgaagaagaatatcgtaaccgtgcgcaccggatatggcgagtttaccggtcttggtgtgtatgacacagttcttgtgcttcccagacacgctaatccaactggccaggtcattgttgatggagttgaaactcaggttgctgatgcttacaatttagtggatgaagaaggagtttctctagaactttgccttgtaactcttcagagaaatgaaaagtttagggatattagagccatgattccagagaaccctacgggagcatctgaggctgtagtgtgcgtgaacacctcagcatttccgaatgcctttcttccagttgggaaaactgagtactatggctatcttaaccttgccggtagacccacccaccgcacaatgatgtacaacttcccaaccaaagcgggacagtgtggtggagttgttctctcaatgggtaaagtgcttggagttcacattggaggaaacggtgcccaaggcttttgtgcagcactcaagagaagctattttgtaaaggaacaagggaagattgagtggattaagaccaacaaagagtctggctttcctgttattaacactccagccaagaccaagctagagcctagtgtgttttatgatgtgtttgagggaaagaaagaaccagcagcccttcatccaaaagatcctagacttgaagtgaatttagaagaagcactgttttccaaatacacaggtaatgtagaggttgagatgccagatgaaatgaaggaggcagttgatcattatgccaaccagctgttgagccttgccatcccaactgaaccattaactatggatgaagctatctatggaactgatggtcttgaagccttagatctaaccacaagcgctggttatccttatgtgactatggggataaagaaaaaggatattttaaacaaggaaaccagggataccaagaaaatgcaagagtgtattgataagtatggtcttagcttacccatggttacctatattaaggatgaactaagatccaaagagaaggttaagaaaggcaaaagcagacttattgaagcctccagccttaatgactcagttgccatgagatgctattttggaaacctatacaaggcctttcatcaaaacccagggactattactggatgtgcagttggatgtgacccagatatattttggagcaaaattcctgtgctgatggatggtgagctttttggttttgactatactgcttatgatgccagcttgtctcctcttatgttcgaggcccttcagatggttcttgaaaagattggatttggggatggaaagcaatttatccacaacctttgttattccaaacacctgtttaagaacaagtactactttgttaaaggaggaatgccatcaggatgctctggcaccagcatctttaattcaatgattaataacatcattattagaacactggtcttacagacttacaaaggaattgaactagaccacttaaaaattattgcgtacggggacgatgttattgccagctacccgtacagacttgaccctgcagaattggccaaagcaggggcaaagcttggtctgcatatgacaccaccagataaatctgacacatatgtggatttgacctgggagaatgtaacttttcttaaaagaaattttgtcccagacgaaaaatttccattcctcatacatccggttatgccaatgtctgagatccacgagtcgatcagatggacgcgtgatgctaaacacacacaggatcacgttcgctcactctgtttgctcgcatggcataatggcagggagaagtatgaggagttttgcagaaaaattcgctcagttccagttgggcgtgctctgcacttaccagcatacagctctctgctcagagaatggtatgaaaagttttaagtta-----ttcaa----------------------------------------------------------------------------
>AF363455.1_Porcine_enterovirus_10_strain_LP_54_polyprotein_gene_complete_cds
ctaaaacagcctgcgggttgtacccgcccgcagggcccactgggcgctagtactctggtacgctagtacactagcacgttagtgcttttgtacgccagtacctttgtacgcctgtttta-ttttccct---------------------------------------------tccccacatgtaactttagaagtttag--------------------------------------------------------aaacaaacaatgaccaataggagtccagcatccagttggattgcggtcaagtacttctgtttccccggacctagtagtgataggctgtacccacggccgaagatgaacccgtccgttatccggctac-ctacttcgggaagcctagtaacattctgaagtctctgaggcgtttcgctcagcacg---accccggtgtagatcgggctgatgggtctc-cgcataccccacgggtgaccgtggcggagg-ccgcgttggcggcccgcctatggcgaaagccataggacgcctcttagatgacagggtgtgaagagcctactgagctgggtagtagtcctcc-ggcccctgaatgcggctaatcctaaccacggagcgtccaccggcaaaccggtcgggagggcgtcgtaacgggtaactctgtggcggaaccgactactttgggtg-tccgtgtttccttttgatcctattttggctgcttatggtgacaacgataagttgttatcataaagcttttgggttggccacctggaaaaagttatcagtgtttgatattgttcggctctcacgccttccaacaaaacaggccttacttcttttaattgcattttatccatcggaggttattacagatttccatctgaagcttcttctcacagta---------------------gcagtaaaatgggagcacaagtgagtaagaacactgctggttctcatactactggaacctacgcaacaggaggatctaatatccactacaccaatattaattattactcccactcagctagtgccagtcaaaataaacaggatctggcacaagatccaacaaagtttacacaaccagtcgttgatgtaatgaaagaagctgcagttccactgaaatctccatctgcagaagcttgtggttacagtgacagggttgcacaattgaccatgggaaacagcaccattacaacacaagaggcagccaatataactgtggcatatggtgagtggccatcctatttgtcagacctagatgccaccgctgttgataagacaaccaaacccggtgtagcctgtgatagattttacacgctacccagcaagaagtgggagcaaaactctattggctgggagtggaagttaccggatgccctgactgagctcggggtgtttggtcaaaattctcagtatcattttctatctagatgtggttgggcaatccacgtccaggcaaacgctactaggtttcatcaggggtgtttgttggttgtagctgtcccagaacatcagctaggttcaaagcttaatccggaatttggaaccaccatgccaggcaaggagggaagaaatctagagtatgcctataactttgaggatggtacctccatagccaatagcctcatttacccgcaccaatggattaacctgagaacaaacaattcagctacgttggtgttgccctacatgaacgctgtgcccatggactcggccataagacatagtaactggtcattaatggtaatgcctgtcgctcgcctcgaatgtgctacaggtacaactccctttgtggctattacagtcacaattgccccaatgttttcggagttttcagggctcagaagagctattgttcagggattacccgtcaccaacactccagggtcttatcagtttatgaccacggacgaagactccagtgcatgtgttttgccagattttaaccctacacaggctatacatattcccggagaggtcaccaacttgcaagcgctgtgccaggtcgagtcaatgctagagattaataacactcctgatcaacaaaggaatggtagattatggttaacagtgggggcacaaagcaatccggaccaacaactctttgcactggaagtgacatttgcggatggttccatcatgtcaaagacattatgtgggataataactagttattacacccaatggtctgggtcccttgaatttacttttatgtttactggatcattcatgaccacaggcaagctgctgttagcctattccccaccaggtggatctgcacctaccactagagacgatgctatgctaggtacacatgtagtctgggattttggactgcaaagttcaattactttagtagttccatggatttcaggagggtattttaggggtgtggccagaactgaaggttacagttattataatgctggttatataaccggttggtatcaaacaaatcttgttgttccaccaaacttcccaacctcagcaaccatcattgctttaatggctgcacaaccaaacttctcatgtagggtattaaaggatcgcccagatatgaaccagaccgcggtgctgcaagctcctatt---gaaactcagattacctcagctgttgagggtgtcatttcaaatgctttaactgcggcagacacgcaacctagcacacacaatatctccaccgcgaatacaccagccctgcaagctgccgaaactggagcgacatccaatgctagtgatgaaagcatgcttgaaacccggcatgtgataaacacgaacagtgtgtctgaaatgtctgttgaagctttctatggcagatccggcttggtgactataatgactcttgagaatggtgatgttaggacggtgtggagcgttaatttcagtgagtttgttcagttgagagcaaaatttgatcttttcacttatgccagatttgatatagaatttactctagttgctactttaataaaggctggttctgcgtccgcacaccctgttcaactacaggttatgtatttgccaccaggagcaacggagcctacagatcaaggcggataccagtggcagaccgcagcaaatgcctcagtgtttttcttgaccaatagtgttccagcaagatttagcataccatatgttggtaccgcttctgcgtattcatggttttatgatggttacaataactttggttccgagagacccagtcacgactacggtcacattggatctaatcaaatgggtaagcttgcgctgagggctgttgcacctctcgcagaaggtgaggttgtcaaggtca-gggtctatgttaagcctaaacatgttagggtctggggcccacgcgctccgcgcatagcaccctataagtacaaggattatactacctttt---cagttattgataagattgttccagataggaacacca---tgacaaccaccggagcttttggtcaacagagtggtgcagtttatgtgggtaattacaaaattatgaacagacatcttgccactcatgaagactgggaaaatgttgaatgggaagattacaacagagatctacttgtagccagaactactgctcatggtgctgacaagcttgccaggtgccactgcaacacaggagtttattactgcaaatcaaggaacaaacactatccagtaaccttccaagggccaggcattgattggattgaggcaagtgagtattatccagctagataccagactcatatgctccttg-cctcaggtatctcagaaccaggtgactgcggtgggattcttagatgccaacatggtgtcattggaattgtcacagctggaggccagggagtggtcggatttgccgatgtgagagacctcttctgggttgaacacgaggcaatggaacaaggtgtggttgattacatccagcagctcggaaatagctttggcaaagggtttacagacgagattgctaattttgctggtcagcttagagagatgatggttggagcagatagcctggtagaacagtgtctcaaaaccttcatcaaagctgtgtcagcaattgtcatcgctaccagatctgagggtgatgttccaaccgttcttgccaccttagcccttattggatgtgatggaagtccttggaggtggttgaagcgccagttttgtggaatctttggtatcccatatgtagaaaaacaaaatgataactggttaaagaaattcactacctacattaatgccttcaagggacttgattgggttgcagagaaaattatgaaatttatcgactggcttaaaaaccaacttgtgcctcaggctaaagaaagggttgagtttgttactaacctaaaatcacttccattgctagaggcccaaattgctacccttgagcattcctgcccaacaacagaacaacaagaaaccttgtttggaaacgtacaataccttgctcactactgcaggaagtttgccccactctatgcagcggaagccagaagggtgtttgctctagaaaagagagtgttggggtacatacagttcaagaacaagcaacgaattgaacctgtatgcctcctgattcatgggacagccggtacaggcaaatccctagctacttcaattattgggagaaaactagcagaatatgagaactcagaagtctatgccattcccccagatagtgaccattttgatggttaccagcaacaagcagtagtagtgatggatgatctcaaccaaaacccagatggaaaggacatggtagcattttgccagatggtatctacagtgccctaccacgttcctatggctgctattgaagaaaaaggaatgctttttaccagctcatacgtccttgcatccaccaatagtggttccatccacccacccacagtgtcaaattccaaagcattatcaaggcgttttgcctatgacgtggatattgtggtttcagagcattataaaactcctaataacactcttgatgtggtagctgcaactcaaccttgtgaagattgctgtccagcaaatttcaagaagtgcatgcctcttgtgtgtggagaagcttattggttagtggataggagaactggggttaaatattcaatagacacaatgatttcagagatgagaagagaatggcagcgccgcaacaaagttggttcagtcattgaagcattgtttcaaggacctcctgctttcaaaccgctcaaaatttcagtggaccctgaaaccccagcaccaccagcaattgcagatttacttgctagtgtggattctgaagaagttagggaatactgcaaaaagaaaggttggattgtggagatcccagttgatgaaaggagattggaaaggaatgtaaacatggcaacaaccatactttccagcttagtgcttctaacatcagtgattacgctagtgtatcttgtgtacagactttttgctggatgtcagggcccttacaccgggttacccaatgctaaaccaaaggctccagtacttagggaagtgagagcccaaggccctctcatggactttggagtcggaatgatgaagaagaacatcgttaccgtacgcactggatacggagaatttaccggtcttggtgtttacgacaccgtacttgtacttcccagacatgctcacccaactggtcaggtcatagttgatggggttgagactcaagtagccgatgcctataatttggttgatgaggatggagtttctcttgagctgtgtcttgtaaccctgcagagaaatgccaaatttagggatattagagcactgattccagagaatccaactggagccgcagaggccgtggtgtgtgtgaatacatcagcattcccaaatgctttccttccagttggcaaaactgagtactatggttatcttaaccttgccggtagacccactcaccgcacaatgatgtataacttcccaaccaaagcgggacagtgtggtggagttgtcctttcaatgggtaaagtacttggaattcacattgggggaaacggtgctcagggcttctgcgcagcacttaagagaagctatttcgtgaaggaacagggtcaaattgaatggattaagaccaacaaggagtctggctaccctgtcatcaacacaccagccaaaaccaagcttgaacccagtgttttctatgatgtgtttgaaggaaagaaggaaccagcagcacttcaccccaaagatcccaggctcgaagttaacttggaggaagccctgttttctaagtatactggaaacgtggaggttgagatgccagacgagatgaaggaggccgtagaccactacgccaaccaattgcttagtcttgccatcccaacagagcctttgtccatggaggaagccatctatgggactgatggacttgaagctttggatttgaccactagtgcaggttatccctatgtaaccatgggaattaagaagaaggatatcttgaacaaggaaactagggatgtgaagagaatgcaagagtgcattgataaatatggactgaacctgcctatggtcacttatattaaggatgaattaagatctaaggagaaggttaagaagggaaagagcaggcttatcgaggcttccagtctcaatgactcagttgctatgagatgctactttggaaatctgtacaaagcttttcatcaaaatccaggaaccgtcacgggatgtgcagttggatgtgatccagacatattttggagtaaaatcccggtgttgatggatggtgagctttttggatttgactataccgcttatgatgccagcctgtccccacttatgtttgaggcccttcagatggttcttgagaaaattggatttggagatggtaaaccatttatacataacctttgctactcaaagcacctgtttaagaacaaatattactttgttaaaggaggaatgccatcaggatgttctggcactagcatatttaattcaatgataaacaacattataattagaactttggtcctacagacctataagggaattgaattagaccatctgaaaatcattgcgtacggggatgatgtcatcgccagttacccgtacagattggaccctgcagaattggccaaagcagggtctaagcttggtctacacatgacaccaccagacaagtctgaaacttatgtagacctaacctgggagaatgtgacctttttaaagagaaagtttgtcccagatgagaaatttccattcctcatacatccggttatgccaatgtctgagatacacgagtcaattagatggacgcgtgacgccaagcacactcaggatcacgttcgttcactctgtttgctcgcatggcataatggcagggaagcgtatgaggaattttgcagaaagattcgctcggtcccagtcgggcgcgctctgcacttaccagcgtacacttccttgctcagagaatggtatgaaaagttttagaatg-----ttcaattgattatccggatttggccaaacttcaattggattcaatacacccaccggatggggtgtac--------------
>JQ277724.1_Ovine_enterovirus_strain_ovine/TB4-OEV/2009/HUN_complete_genome
t--aaacagtcagggggttgtacccacctccggggcccacgtggcgtcagtgctctggtgcgtt--------------------------------agtacctttgcacgcctgttttcccttcccttaaacaaattaagatcgccagcgccgaggggagtagtccgactccgctccactacggtgctccagtggattgctattacggtagctcttcacggggtggctggtgtccccaaccccgcaacttagaagccagcacagatcgaccaatagcggctcggcagccagtcgggcaacggtcaagcacttctgtttccccggtcc--gtaaggat--------------------------------cgttacccgcccaggatgctacgagaaacttagtaaacacccaagcttgt-gagaggttgcgctcagccaca-accccagtggtagctctgagtgatggggctcgtgactacccctctggtaacagagacacttgcccgcg-tgtgcactcgggttcatcagaaatggtgttcacctcgaccaagcgtaagtgttgaagagtctattgtgccagcctggtttcctccggggccgtgaatgctgctaatcctaacctccgagcgtgtgcgcacaatccag-tgttgctacgtcgtaacgcgtaagttggaggcggaacagactactttcggtaccccgtgtttcctcat----tcattatttcaatttatggtgacaattaca------------gagatttgtgaattggcga------------------------------------------aactaccactgaatttggccttgtattgtcttattgccttccacaaaacttctgatattccacccagttatatcgatctcctggtttatctaaatttacaatataaattgaaccagatacaatgggagcacaagtgagcaagaacaccgctggatctcactccaccgggacgtatgcagctggtggttctagcatcaattacaccaacatcaattattactcacattctgcaagtgctagtcaaaacaaacaagattttagtcaagaccctagtaaatttacccaaccagttgtggacatgatgagggaatcagcagtaccgctgaaatccccatcggcggaagcctgtgggtacagtgacagggttgcgcaactcacactgggaaatagcaccatcaccacccaagaggccgccaacataactgtggcgtatggtagatggccctcctacctcagtgatctggacgccaccgcagtggataagaccaccaaacctggagtgtcatgtgaccgcttctacacattaccgaccaagaaatgggagcgggactcaaagggttgggagtggaaattgcccgacgccctcactgagcttggtgtctttgggcagaattcacaataccattacttgtatagatgtggctggactgtgcatgtacagtgcaatgcgaccaaattccaccagggttgtctctttgtggctatggtgcctgaacaccaacttgggacccgccgtgctccgatgtttgaggatgtgatgcccggtaaaagtgggatggacatgacggccacttatgaatttgatgatgggtcgagtctcgcaaacgcattaatctaccctcaccagtggatcaatttgcgcacaaacaactcggcgacaattgttgtgccctatatgaatgccataccaatggactccccaattagacataacagctggtcgctaattgttgccccaatcacgtacctcgagcacgccgctggcactaccccatttgttgctgtcactgtaaccattgctccgatgtttagtgaattcagtggcctgagaagagcaatagtgcaaggcatcccaactatgccaacacccggctcgtatcagtttcttaccacagatgaggattcgagcccctgtgccttaccagacttctctccaacacaggaaattgacattccaggggaagttaccaacctgttatccatttgtcaggtggagagtatcattgagataaacaacgtggaggatgcagttcaagaacccgggttgcttttgccggtgagtactcaagctaacccggacacacagctctttgctttaaacctgaccctagccgagggtagcaatttgtccaagaccctagttggtgtgatctccagctattatacccaatggagtgggtcccttgagatcacctttatgttcactggcactttcatgacaaccggaaagatcctgctggcgtactccccagcaggcgggtccgcacccacttcaagagaagatgccatgctcggcacccatgtcatttgggactttggtctgcagagctcgattacgcttgtggtcccatggattagtgggggcaactacagaggagtgtcatcggcaaattcttatgagtattatcaagctggttatgtgactgggtggtaccaaactaacatggtcatccccccagacttccctagtacggccaatatcatctgtttggttgctgcccaaccgaatttctcactgaggatcttgaaagaccgcccagacatggaccagacagcagcgcttcaagcaccaccaatagaggctacattacaaaacacagtgaaccaggcggttgatcgagcactcactgctgccaatacatctcaaagcacccacaatatttctacttcaaatacaccagcactacaggcggcagaaactggtgccacatccaatgcgtctgatgaaggcatgcttgagacaagaagggtcataaacacgaatggagttcaggaaaccagtgttgaggcattctttgggcgatctggtctggtcacaatcatgacacttgggtctggtgacactcgcaccacttgggctataaattttagggagtttgtgcagcttcgtgcgaagtttgacttgttcacttacgcgcgatttgacattgagtttaccctacttgccacctttgtaaaggatggcaccggatcagcaacgcccgtgcaggtgcaagttatgtacgttccacctggagccgtcataccaactgaccaggacacctatcagtggcagactgcagcaaacccctcggtcttcttccaggcaaacaatgtgcccgcacgcttcagcattccatacgttggcaccgctagtgcgtactctttcttttacgacggttacagctcgttcggtggcaatgccgatggcactacgtatggtgtgctcggctccaacaatatgggcaccctagcgctgcgcgctgtggcacctttggccagtggtgagcagatcaagctcc-gggtctatgcaaagcccaaacatgtcagagtctggggacctcgcgccccgcgcattaggccatacaagtacaagacaaacaatgtgtttc---aggcggaggacttcatggtaccaaacagagaaagca---tcacaacaactggagcctttggacagcaaagtggtgccgtatacgttggcaactacaaaattgtgaacaggcaccttgccacacaaagagattgggacaatcttgagtgggaagaatacaacagggatgtccttgtgtctagagttagtgcgcatggtgttgacaggctggccaggtgtaagtgtaatgctggtgtctattattgcaaatcccaaaacaagcattacccagttacttttgaaggccctggtattcagatgattgatgcaaatcagtattacccagaacactatcgcacacacgtgctcttgg-gcattgggccatgtaagcctggggactgtgggggaatcttaagatgtcaacatggtgttattgggttcatcactgcaggaggaccaaatcttgttgcttttgcagacctaagggatctcttttggatagaccatgaggtcatggaacagggtattacagactacgttagagatctgggtaacagctttggacagggcttcactgatgagatttcgaagtttacagaacagttgcgggatctaatgactggagcagatggtctagtggagctctgtataaaaactttcattaaggttgtctctgccattgtgatagcaactagagctgagggagatgtccccactatcttagcaacccttgccctaataggttgcgacacaagtccatggaggtggctaaagaaacagttttgcagcatattcaagatcccttatgtggagaaacaaggggatgattggattcgcaaatttacatcatacattaacgcctttaagggcctagattgggttggtgagaaaatcatgaagttcattgattggttgagaaactcgcttgtcccacaggccagagagaaggtcgagtttacaacaaacctcaaatcgttacccctccttgaagcccaggttgctacactcgaacatgcctgtcctactacggaacaacaagaaacattatttggtaacgtgcaatatcttgcccatcattgcagaagatatgcccctttgtatgcagctgaggctaagagggtttatgcccttgaaaagagagtcctgggatacatacagttcaagaataagcaacgaattgaacctgtgtgtttgctgatccacggcacagctggcacggggaaatcactggccacgtccatcattggtcggaaacttgctgagtatgagcactcagaggtttatgccataccccctgatagcgatcactttgatggataccaacagcaagctgtcgtggttatggatgatttgaatcaaaatccagatgggaaggacatggtagctttttgtcaaatggtttccaccgtcccctaccacgtgcctatggcagcattggaagaaaagggtatgttgtttaccagctcttacgtgctagcttccacaaacagtgggtcaatacaccctcccactgtatccaactccaaagcactctccaggagattcgcttatgatgttgacattgaagtggcatcagggttcaaaactgagaataacaccctagacgtggtcaaagcaacccaggcttgtgatgactgttgtcctgcaaatttcaagaagtgcatgcccttgatatgtggtgaggcctacaccttggtggacagacgcactaagatgaggtactccattgatggcatgatatctgagatgaggcgtgaatggcagcgccgtaacaaggtaggttctgtgattgaggccttgtttcaaggtcccccagtctttaagcctctgcaaatctcagttgatccagagacaccaccaccacccgccattgcggaccttctagctagtgtggattccgagcaggttagggagtactgcaagagcaagggttggcttgttgaggtaccagtaacagccatgagtcttgagaagaatgttagcatagcaactaccgtgatgtctagtctcattctcctaacttctgtcataacactagtgtatcttgtgtacagactctttgcagggtatcagggcccttacaccggtttgccaaacaggaagcccaaggcaccggtgcttagagaggtgagagctcaaggacctctgatggattttggtgtagcaatgatgaagaagaacatcgtgaccgtgcgcactggatatggtgaattcactgggctcggtgtctacgacacagtcctagtgcttcccaggcacgcccacccagccgaacaggttatcgtcgacggtgtggagaccccagtcttggatgcatacaatctcacagatgaagaaggggtgtctcttgagctatgtttggtcaccctcaagagaaatgagaaatttagggacattagggcaatgattccagaaaaccccagtgggaccaatgaagctgtggtgtgcgtaaataccagcacgttcccaaacgcctttttgcccgtaggtagaacagaatactacggatacctaaacctcgcaggaaatcccacccaccgcacaatgatgtacaatttccccaccaaagcggggcagtgtggcggtgtagtcctttccatgggcaaggtcattggtgtccacattgggggcaatggggcgcaaggcttctgcgccgctctgaaaaggtcctactttgtcaaggaacaaggcaaaattgaatggatggagactaataaggaatctggttacccgataattaataccccttccaaaacaaagctcgaacccagtgtgttccatgaggtttttgaaggaaagaaggaaccagccgcgctccaccccaaggatcctaggctggagactgatctagagactgcgttattttcaaaatacacagggaatgtagatatggacatgcctgaggagatgaaagaagcagtagatcactatgcaaaccaactactcagtttagccattcccactgagccgttatcaatggacgaggctatttatgggacagaaggacttgaggctctagatttgacaaccagtgcagggtacccctatgtcaccatggggatcaagaagaaagatatcctaaataaggagaccagggacaccaagaagatgcaggagtgcattgataagtatggtctgaatcttccgatggtcacttacatcaaggatgagcttaggtctaaggaaaaagtgaagaaaggcaagagtaggttgattgaggcgtccagcttgaatgattcagtggctatgaggtgttattatgggaacctctacaaagctttccatcaaaacccgggcacggtaacaggctgtgctgtagggtgtgatccagatgtcttttggagcaaaattccagtcatgatggatggcgagctctttggctttgactataccgcctatgatgctagcctctcccctttgatgttccaagcccttcagatggtgcttgagagaatagggtttggagaaggaaaacattttattgataacttgtgctgctcccaccacctgttcaagaacaagcactactacgttgtggggggaatgccttcaggatgttctggtaccagcatttttaattccatgattaacaacatcataatcagaactgtggtgctacaaacatacaagggaattgagttggaccacctgaaaattattgcgtacggggatgatgttattgcttcatacccgtaccgcattgaccccgccgaattggccaaggccggggccaaactaggtctacacatgacacccccagataagtctgagacctatgtagacctggattggagcaatgtcacctttctaaagagaaattttgttccagacgaaaaattcccattcctcatacatccggttatgccaatgtctgagattcatgagtccataaggtggacgcgtgatgcacgacatactcaagaccacgtgcgctcgctctgtcttttggcctggcataatggtaggaaggagtatgaggagttctgcaagaagattcgctcagttccagtcgggcgggctttgcaacttccatcttactcctccctgctcagggagtggtatgataaattctgattgaattcgaccaattgattatccggatctggcctaaacttcattggctgcaatacacccaccggatggggtgt----------------
