# Supplementary material for: Independent evolution of tetraloop in enterovirus oriL replicative element and its putative binding partners in virus protein 3C
Source: PeerJ. 2017 Oct 6;5:e3896. doi: 10.7717/peerj.3896 (PMC5633025; doi:10.7717/peerj.3896)
Supplement: Supplemental Information 15 [file peerj-05-3896-s015.fas]

>AF326759.2_Simian_enterovirus_SV4_strain_1715_UWB_complete_genome
ttaaaatagctgctgggttgttcccatccagcaggcccactgggcgtgatactctggtattgcggtacctttgtatgcctattttacctcccttccc--cctgaaacttagaagaaagaaacaaacacgctcactaggtacactgcatccagcagtgtaatgagcaagcacttctgt-ttccccggaagggatatatggtacgctgtgcaaacggcggaaattaatcctaccgttaaccgcccatctactccgagaagcctagtacctaattgaacttatcaatggagttgcgctcagcaggtgaccctgacctgccagctccggctgatggacctgggcatcccccacaggcgactgtggcccaggtcgcgtggcggccggcccactcttttgagtgggacgccttgataatgacaaggtgggaagagcctattgggctagctggtttcctccggcctcctgaatgcggctaaccctaaccccggagcatatggtggcaacccagccactggtatgtcgtaacgcgtaagtctgggatgggaccgactactttggagagtccgtgtttccattattttctttattgaatcttatggtgacaaattgggagttactcgggtgacgattgattattacttctga-aaacgtagagatatagaatcaacacaatgggagcccaagttagtagacagacgtctggtgcacatgagactcgcatacgagccgaacagggtgctaatatccactataccaacattaactactatagagacgcagccagcaatgcggcgagcaagatggactattcccaggatccagataaatttacaaaaccagtgctagatgccatatctgagccactgcccacattgaagtctccgagtgctgaagcgtgtggttatagtgaccgtgttgcgcaactaactattggtaattctactatcaccactcaagaggctgctaatgtggtggttgcgtatggtcaatggcccgaatacttgggtccacaagatgccactgctgtagataagcctacacaacctgatgtggcttcaaatagattttatactcttaagacagtatcgtggcaaaggaattcgacaggctggtattggaaattcccggactgcctagcttctgttggcctgtttggtcaaaatgtgcagtatcactacctaggacgctacggattggcaatccacgtacaatgtaatgcttcaaagttccaccagggcactctattggttttggctataccggaatgggagatcggggtatctaatgctgacagggcccctttcaatttaacgaaccctgacaaaaatggacacaccatgaccggtcaagaagcctattgccttcacaatggcactaacatccattcctcactagtgtttccacatcaattcattaacctgaggacaaacaactgtgccacattagtcttgccctatgtgggagcgacaccgctagacacgccaattaagcataatgtttggtcattagtggtaattccggtagtaccactagattatactactggcgcgaccacacaggtgcccataacaataacaatggctccaatggcatgtgaattcaacggactacgcaatgccatcacccaaggattacccgtcctcaatacgcccggttctggccagtttgtgaccactgacaatttccaatcaccaaatctaatcccaaattttgatgtgacacaggtgttcaatagtccaggtgaaattgtgaatttgcaacagtatgttcagattgagggcatcatggaaattaacaatgtcgccaacgcagaaaatttggagagaattcgcatcccaatatcagtccagagtgacatcgatgagatgctgtttgcaattaactgcaacccaggaacggcccaagaattcagacgtacgcctttgggtgacgtgtgcaggtactatacacaatggtcaggtagtatacagattacattcacattttgtggctcattcatgacaacaggaaagctgttgatttgttacactccaccaggcggtcgagtgccaggcaatagagaagaggcaatgctgggaaccaatgtgatctgggacttcggtctacaatctagtgtcactttaaatatcccatggataagtggagctcactacaggaacgcctctgttaatatcgatggttttgacaatacaggatatgtatctgcttggttccaaacaaatatggtggttccccccgacgccccgacgaccgcctatattctggcctttacgtcagccaaagacgatttttcaatgcgtctattgcgggatacaactgagatttcacaggatggattcttacaaggaccaatagatcaagcaatagaaaaggtcatcaccgatgtggtgtctgatacacgtgagtccaatagtgattttagcattggaactgtcccagcattaaatgcagtggagaccggggccacctcacaggcaagtgtcgagtccaccattgagacacgggctgtgcagaatcgccaccgcacttctgagatgagtgtggaaagctttttaggtcgctctagtttggttacacgctttaccattaacaatggaggtacagacaacaccacaaagtttcataattggaagatcaacctaaaagaagtggtgcaactccggcgtaaactagagatgttcacctatgtacgctttgaccttgaagtcaccatagtagctgtcaatctaactggaaacggcggggtgcgctatatgtatcaagcaatgtactgccctccaggcgcccctcttcccaataatgctgatcaatatctctggcaatcttcaacgaacccttccataattggggcagttggtgaagttccgggtagagtatcagtgccttttgtgtcaaatgccaatatgtatgccactttctatgatggatatccgtcttttggaaacataaacggacagggaaatggctccgattatggtgcatttataccaaatgacatgggcacactgtgtttccggttacttaacatttttaacaatggtccacaaatccaatttagggtgtttatgaaaccaaaacatgtgcgagtgtggtgtccaaggccatgtcgtacactgcaatatgttaaactagggacacccagatactcagctcaagacacacacttaaacaagatgaccaccgaccggacaaacatcaaaactgtggtaaattacgtcatgtctgggtactcgcggaccattgaa---------------------------------cagtatggtccggcaactgggggagtggtaattgggcagtacaaaattataaattatcacttggcaactactgaagaccatgaaagggaaatttggtccgacccaagaagagacctcatggtttgttcgtctaccgcaaatggtaacaactggatagcaaggtgcaagtgcaggactggggtttattggtcaagaacctacggtaagtgtttcccagcatacttccaggggccaggaatagagaaatttcaagcgagcgagtactaccctgagagataccaaacgcacgtcttactggccatgggccccgcacaaccgggtgattgtgggggtcttctctgctgtccacatggagtgattggattgctgaccggaggtggcgaaggaagggtcgcttttgcagatataagagatttactgtgggtggaggacgatacaatggaacagggcgttaccgactatgtgaaacaacttgggaatgcattcggtgctgggtttacagatgagatcagcaattatgcacaacagattaaaaccatgtttgtaggccaggactcccttgtagaaaagatgataaagaacttggtcaagatagtgtgtgccctagtcattctaataagaaattcgagtgacaccaccactgtaattgcaactttggcactcttaggttgtagtactagtccgtggaagtggcttaagactaaagtgagccagttgtgtggtgtggtgattgcagagcgtcaatctgattcatggttaaggaaatttacagagtttaccaatgcatttaaaggcctagaatggttggcagccaagattgagaaatttattgagtgggtaaagatgaagatacttccagctgtgagagagcgggccgattttgtaaacagattgaaacagttgccattactagaggcccaaatggcaacactcgaacatgctgccccaaatcaagaaaaacaggaacggcttttcaccaacgtgcaatattttgcaacatattgcaggaaatacgccccattgtatgccagtgaagccagacgcgtctttcagatggagaagaaaatgaataactatatacagttcaagagcaaatcaaggattgaaccagtatgcttgttgattcatgggagccctggtgctggaaagtcagtggcaacttcaataattggccgtgcaattgctgagagcatttcaggatcggtgtattcactaccaccagacccaacattctttgacgggtataaacaacaggaggtggtcataatggatgacctactgcaaaatccagatggtaaggacgttagcatgttgtgtcagatggtttctactgtagatttccacccacccatggcggcattagaagaaaaagggatgttatataccagtccttttctacttgcatccacaaatgctggcaacatacatgcccccacaatatcagatagcaaggcccttaacaggcgtttccactttgatgtcaacatagaggttatggaccagtataagaaggaaggcagaataaacatgccagaggcggcgcgaccatgtgatgaggaatgtaatccatgtaattttaagagatgttgtccattggtgtgcggtaaggcaatccaactagttgatcgccgcttgggcattagatattcagttgatatgatggtcagtgagttactaagggagttcacgcaccgacacaacacacagaacctggttgaagccttatttcaggggccaatatatcatgatttaactatatcggtagaggagacaccagccccgtctgcaatttctgatcttctttgtagcgtagactcggaagaagtcagagattattgtagacagagaggttggataattccagacactcccacagaaattacagcctcccgtgacttcaacaagcttaatctcatcttgcaagcggtatccacttttgtcacgatagcaggggttatctttcttgtctacaagttgatggcaaacttccaaggaccatatactggcctctttaaagcaaaaccaaaagtgcccacccttaggactgctaccgtccaagggccctcgctggatttttccatatccttacttaggcataacataagaactgcaacaaccgcaaacggggaattcacaatgcttggaatttatgaccgtgttgcggtattaccatcccatgctggagtttcagacacaatattggtggatggaaaaactgtcccagttgttgatgcagtgaacttagtcgatccagagggagttaatcttgaagtcactgtgttgacactggggtggaatgagaagtttagggatattcgaaagttcatccctgagacaattgaagagggcactgaaggcacactgatagtacagacatccagttacccccatttaatatgcccaattggtgctgtcaaggaatatggatatctcaatcttagtggaacacctacccatagagtgctgatgtataatttccccacaagaatagggcaatgtggtggagtggttgctactactggcaaggtccttggcatacatgtggggggtaatggggctcagggttttgccgccagcttattcaaaaaatattttgccaacacacaagggaacattgagtttaaggaaaaagttgagctggcaggactcaagagcgttaatacaccagagaggaccaacttagaaccctcagtgtttcatgacattttccctggaacaaagcagcctgctgtcttgagcaagaaagatccccgatgtgtggtggattttgaggatgctatcttttcaaaatataagggaaatgttaacaaagaaattgaccagtatatggcagaggcaattgatgattatgccagcaatttattatcactaggaatatgtacagaacccatttcaatggaacaagctgtgtatggaatggatggccttgagccattggacctgagtactagtgctggatacccatatgtaacccaaggcattaagaagcgcgacctctttaagccggacagagaccttagtaggttcaaggagtgtgtggataaatacggactaaatctaccaatggtcacctttttgaaagatgagttaagaccactgtcaaaagtagaaactggaaaaacgcgactaattgaagcatctagtgtaaatgactcagttgcaatgcgccaggcatttggtaacttgtatgctgcttttcattcaaatccaggggtggtcactggttctgctgttgggtgcgacccggatcaattctggagtaagataccagtattactggagggggaattgtttgcatttgattattctaattatgatgctagtctaagtccgtgctggtttgcggccctgaaaatgttgttagaaaagattggatttggggacaggacctatttcataaattacctgtgtttctcccaccatattttcaaggacacccattactatgtgtccggaggaatgccatcagggtgctcagggactagtatattcaatacaatgataaacaacctaattatacgaacattactggtcaaggtctacaaacggatttctttgtctgacctgaggatgatagcatatggtgatgatgtcatagcctcactcccctataagattgatgctggaaaattggcaatcgctggacgggattatggtctaacaatgactccagctgataaaggggagacattttctgatgtgacctgggaaaacgtcacttttttgaagagatactttagatcagatgaaagatttccgtttttgattcatccagtcatgcccatgagtgagatctttgaatccattaggtggacacgaaacgcaaaacacacccaggagcatgtgacctccctgtgctatttggcttggcacaatggagaggaaaaatataatgattttcttaagaaaattagatcagtaccagtcggcaggtgcttaaatttaccggcttttaaagcacttgaacgagagtggtatgataaattctaaacaatgtgattttcaccattttaattcggtcacattggctttcatatgcgttaggtgaaacgcat--------------------------------------------------------------
>AF201894.1_A-2_plaque_virus_A2_polyprotein_gene_complete_cds
---------------gagtgttcccacccaacaggcccactgggtgttgtactctggtattacggtacctttgtacgcctattttatttcccccccctttttgaaacttagaagttaataataaacacgctcactaggtgcactacatccagtagtgtaatgagcaagcacttctgtctyccccgggagggatatatggtacgctgtgcaaacggcggaaattaatcctaccgttaaccgcccacctactccgagaagcctagtacctaattggatttatcaatggagttgcgctcagcaggtgaccctgacctgccagctccggctgatggacctgggctttccccacaggcgactgtggcccaggtcgcgtggcggccggcccacccccctgggtgggacgccttgataatgacaaggtgggaagagcctattgggctagctggtttcctccggcctcctgaatgcggctaaccttaaccccagagcatatggtagcaacccagctactagtatgtcataatgcgtaagtctgggatgggaccgactactttggagagtccgtgtttctattg-tttctttaatcaatcttatggtgac-aatttatagtgccctgagtattgattggttgttgcttttgacaattattgagacatcacatagacataatgggagctcaagtaagcaggcaaacgtctggtgcgcatgacacccggatacgggctgaacagggcgcaaacattcattatactaatatcaattattatagagatgcagctagcaatgcagcaagcaaaatggactattcccaggatccggacaagttcacgaaaccagtacttgatgctataactgaaccattacccacgctgaagtcccctagtgctgaggcatgtgggtacagcgaccgagttgcacaactgacaattggcaattccactatcactactcaggaagccgccaatgtggtggtcgcatatggacaatggcctgaatatttagattcgaaggatgcaactgccgtggataagcccacacagcccgatgtagcctcaaatagattttacactcttaagacagtgtcttgggagaagagttcaactggctggtattggaaattctcggattgtctggcttctgttggattatttggacagaatgtacagtatcattatttaggccgttatgggttagcggttcatgtgcaatgtaatgcttcaaaatttcatcagggcactctactggtcttagcaataccagaatgggagattggggtgtctaatgctgatagggcatcctttaatctaacaaaccccgataagaacgggcatactatgactggtcaagaagcttattgcttacataatgggactaacatccattcttcactggtatttccacatcaattcatcaatcttaggacaaacaattgtgctacgttagtcttgccctatgtgggagcaacaccactggacacaccgatcaagcataatgtttggtcattggtagtaataccggtggtcccgttggattacaccactggtgcaactacacaagtgcctataacaataacaatggctccaatggcgtgcgagtttaacggactgcgcaatgccatcacccaagggctgccagtactcaatacacccggctctgggcagtttgtgactacagataatttccaatcaccaaacttgattccaaattttgatgtgacacaagtctttaatagtccaggtgaaattattaatttacagcagtatgtccagattgagggcattatggaaatcaataatgtagcaagtgcaaataatttggagagaattcgcattccaatatcagtccagagtggaattgatgagatgttatttgcaatcaactgcaacccaggaacagcccaggagtttagacgcacacccctgggagatgtgtgtaggtattatacacagtggtcaggtagcatacaaattacatttacattttgtggttcatttatgacaacaggaaaattattaatttgctacacccctccgggtggtcgagtaccacaaaatagagaggaggcaatgctagggactaatgtgatctgggattttggtttacaatccagcgttacgctgaacataccgtggataagtggagcccattttagaaacacttctgttaatgtcgatggttttgataacacagggtatgtatctgcttggtttcaaacgaacatggtagttcctcccgatgctccaacgactgcttatatattggcttttacatcagccaaggatgatttctcgatgcgcttgttgcgggatacagcagagatttcgcaagacggatttctgcaaggaccaatagatcaagcaatagaaaaagtaatcactgatgtagtgtctgacacgcgtgagtctagtagtgactttagcattggggctgttccagcattgaatgcggtggaaactggagccacttcgcaagctagtgttgagtccaccattgagacgcgggccgtgcagaatcgtcatcgcacttctgagatgagcgtggaaagctttttgggccgctctagtttagtaactcgctttaccattaataatggaggaacaaataatgccacgaagtttcgtaactggaaaataaacttaaaggaagtggtgcagctgcggcgtaaattagaaatgtttacttacgtgcgctttgatcttgaggtgactatagtggctgtgaatttgactggaaatggaggagtgcgttacatgtaccaagcaatgtactgccccccaggtgcccccctccccaccaatgctgatcaatatctgtggcaatcctcgacaaatccctccataatcggagcagttggtgaagtcccaggcagagtatcagtgccttttgtgtcaaatgctaatatgtatgccaccttttatgatggatatccatcctttggaagcataaatggacagggaaatggctctgattacggtgcattcataccaaatgatatgggtacattgtgtttccgattactcaatatctttaataatggtccacaaattcaatttagagtgttcatgaaacccaagcatgtacgagtatggtgcccaagaccgtgtcgtaccttacaatatgtcaagctgggaacacccagatattcaaaccaggacacacacctaaacaagatgactactgatagggcgaacataaagactgttaccaattatatcatgtctggcagcacgcggacagttgaatcagaagtagctgtggtcgaggattcacttaagcaatatggtccagcaactgggggtgtagtggttgggcagtataagatcataaattaccacctggcaaccactgaggatcgcgagaaagaaatttggtcagatccaagaagggaccttctggtttgtgcttccagtgtgcatggtaataattggatagcaaggtgtgcatgcagaactggggtttattggtcaagaacttacggcaagtgcttcccggtgtgttttcaagggccaggaatagaaaagttccaggcgagcgaatactaccctgagagataccaaacacatgttttattagccatgggccctgcacagccaggcgattgtggaggtctcctctgctgtccacatggagtgattgggctactcaccggaggcgatgagggaagggttgcctttgcagacataagagatttgttatgggtagaagatgatgtgatggaacagggtgttgctgactatgtaaaacaacttggaaatgcatttggtgctgggtttacagatgagattagcagctatgcacaacaaattaaaaacatgtttgtggggcaagattcccttgtagaaaaaatgataaagaatctagttaaaattgtgtgtgctttagtaattttaattagaaattcaagtgatatcaccactgtgactgcaaccttagcgcttttagggtgtagcactagtccgtggaagtggctaaaaaccaaaataagccagctgtgtggtgtaacaatagcagaacgccaatcagattcatggttaaagaaatttatagaatttactaatgcgttcaagggcctggaatggttggcagccaaaattgaaaaatttattgagtgggtaaaaatgaaaatacttccggccgtgagggagcgtgctgattttgtgaatagactgaagcaattgccactgctggaggcacagatggccacacttgaacacgccgctccaaatcaggagaaacaagaacgactttttacaaatgtacaatattttgcaacatattgcagaaaatatgctccactgtatgccagtgaagctaggcgtgtcttccagatggaaaagaagatgaataactacatacagttcaagagcaaatcaaggattgaacccgtatgtttattaatccatgggagtcctggtgctggaaagtctgtggcaacttcaataattggccgtgcaatagccgagagtatttcagggtcagtatattcattaccaccggacccgactttctttgatgggtataaacagcaggaagtggtcataatggatgacctgctacagaacccagatggtaaagatgttggcatgctgtgtcaaatggtgtccacagtagatttccacccacctatggcagcattggaggaaaaaggaatgttgtacacaagccctttcttgctcgcatctacaaatgccagtagcatacatgcccccacaatatcagatagcaaggctctgaacaggcggttccattttgatgttaatatagagatcatggatcaatataagaaggagggcagaataaacatgccagaggcagcaaggccatgtgatgaggagtgctacccttgtaattttaagagatgttgtccactggtatgtggtaaggcaatacaattggttgaccgccgcttgggcattagatactcaattgatatgatggttagtgagttattgagggaattcacacatcggcataacacacaaaatcttgttgaggctttgtttcagggaccaatctatcatgacttgacaataacagtggaggaaacaccagccccatctgcaatctctgatcttctctgtagcgttgactcaggggaggtccgagattattgcagacgaaggggctggatagttccagacactcctactgagatcacggtttcccgtgattatggcaaactcagcatcattttacaagcggtaaccacatttgttacaatagcaggggtcattttccttgtttacaagttgatggcaaatttccaagggccttatactggcctgttcaaagcaaagcacaaaagtaccaccttgagaactgcgactgtccaagggccctcattggatttttccatatctttacttagacataatataagaactgcaacaactgtgaatggagaattcacaatgcttggcatttatgatcgtgttgcagtattaccatcccatgctggggttacagacacaatattggtggatggaaaaacagttccagtagtcaatgcagtaaacttggttgacccagaaggagtcaatcttgaaattaccgtattgacactgggatggaatgaaaagtttagagacatacgcaaattcattcctgagactgttgaggaaggcactgaaggcactttaatagtgcaaacatctaattatccccatctgatatgcccaatcggtactgttaaagaatatggttatttaaatcttagtggaacacctactcacagagtattgatgtataatttccatacaaggatagggcagtgtggcggagtgattgctaccactggtagggttcttggcatacatgtagggggtaatggagcacagggttttgcagctagcttatttagaaaatactttgccatcacacaaggaagtattgagttcaa-gagaaggttgagctggcagggcttaagagtgtt-atac-ccagagaaaactagcctagaaccctcagtgtttcacgatattttccctggtgtaaaacaacccgctgttctgagtaagaaagatccccgctgtcaagtgaatttcgaagatgccattttttcaaaatataaggggaatgttaataaagagattgatcagtatatggcagaagcaattgatgattatgccagtaatttattatcattaggaataaatactgaaccaaattcaatggagcaggctgtatatggaatggatggtcttgaagctttagatctgagcactagtgctggatatccatacgtaacccaaggcatcaagaagcgggacctctttaagccaaatagagaccttagcaagtttaaagagtgtatggataagtatggattgaatctcccaatggtcactttcttgaaggatgagttaaggccgctgtcaaaagtagaagccggaaaaacacgattaattgaagcatctagcgtaaatgattcagttgcaatgcgtcaggcatttggtaatttatatgcagcattccattcaaacccaggggtgattaccggttctgccgttggatgtgatccagaccagttttggagtaaaataccagtgttgttagaaggagaattgtttgcatttgattattccaattatgatgccagcttgagtccatgttggttcgcagccctaaaagtattgttggaaaagattggatttggagatagaacctatttcattaattacttatgtttctcccatcatatctttaaggattctcattattatgtgtctggaggtatgccatcgggatgctcagggaccagtatattcaacacaatgataaataatcttataattcggacattattagtcaaggtgtataaacgaatctctttgtctgatttgaggatgatagcatatggtgatgatgtaatagcctcactcccttataagattgatgctggaaaattggcgattgctggacgagactatggtctaacaatgactccggctgacaaaggagagacattcactgatgtgacttgggagaatgtcaccttcttaaagagatactttaggtcagatgagagatttcctttcctaattcatccagttatgcctatgagtgaaattttcgagtccattagatggacacgaaatgcaaaacacacccaagaacatgtcacctccctgtgctatttggcttggcacaatggcgaggaaaaatataatgattttcttaagagaatcagatcagtaccagtcggcaagtgcttgaatttgccagctttcaaggcacttgagcgggagtggtatgataaattttagacaatgtgattttcaccatttgaattcggtcgcattggctttcatatgcgtttggtgagacgcataaaaaaaaaaaaaaaaaaaaaaaaaaaaaaaaaaaaaaaaaaaaaaaaaaaaaaaaaaaaaa
>NC_003988.1_Simian_enterovirus_A_complete_genome
---------------gagtgttcccacccaacaggcccactgggtgttgtactctggtattacggtacctttgtacgcctattttatttcccccccctttttgaaacttagaagttaataataaacacgctcactaggtgcactacatccagtagtgtaatgagcaagcacttctgtctyccccgggagggatatatggtacgctgtgcaaacggcggaaattaatcctaccgttaaccgcccacctactccgagaagcctagtacctaattggatttatcaatggagttgcgctcagcaggtgaccctgacctgccagctccggctgatggacctgggctttccccacaggcgactgtggcccaggtcgcgtggcggccggcccacccccctgggtgggacgccttgataatgacaaggtgggaagagcctattgggctagctggtttcctccggcctcctgaatgcggctaaccttaaccccagagcatatggtagcaacccagctactagtatgtcataatgcgtaagtctgggatgggaccgactactttggagagtccgtgtttctattg-tttctttaatcaatcttatggtgac-aatttatagtgccctgagtattgattggttgttgcttttgacaattattgagacatcacatagacataatgggagctcaagtaagcaggcaaacgtctggtgcgcatgacacccggatacgggctgaacagggcgcaaacattcattatactaatatcaattattatagagatgcagctagcaatgcagcaagcaaaatggactattcccaggatccggacaagttcacgaaaccagtacttgatgctataactgaaccattacccacgctgaagtcccctagtgctgaggcatgtgggtacagcgaccgagttgcacaactgacaattggcaattccactatcactactcaggaagccgccaatgtggtggtcgcatatggacaatggcctgaatatttagattcgaaggatgcaactgccgtggataagcccacacagcccgatgtagcctcaaatagattttacactcttaagacagtgtcttgggagaagagttcaactggctggtattggaaattctcggattgtctggcttctgttggattatttggacagaatgtacagtatcattatttaggccgttatgggttagcggttcatgtgcaatgtaatgcttcaaaatttcatcagggcactctactggtcttagcaataccagaatgggagattggggtgtctaatgctgatagggcatcctttaatctaacaaaccccgataagaacgggcatactatgactggtcaagaagcttattgcttacataatgggactaacatccattcttcactggtatttccacatcaattcatcaatcttaggacaaacaattgtgctacgttagtcttgccctatgtgggagcaacaccactggacacaccgatcaagcataatgtttggtcattggtagtaataccggtggtcccgttggattacaccactggtgcaactacacaagtgcctataacaataacaatggctccaatggcgtgcgagtttaacggactgcgcaatgccatcacccaagggctgccagtactcaatacacccggctctgggcagtttgtgactacagataatttccaatcaccaaacttgattccaaattttgatgtgacacaagtctttaatagtccaggtgaaattattaatttacagcagtatgtccagattgagggcattatggaaatcaataatgtagcaagtgcaaataatttggagagaattcgcattccaatatcagtccagagtggaattgatgagatgttatttgcaatcaactgcaacccaggaacagcccaggagtttagacgcacacccctgggagatgtgtgtaggtattatacacagtggtcaggtagcatacaaattacatttacattttgtggttcatttatgacaacaggaaaattattaatttgctacacccctccgggtggtcgagtaccacaaaatagagaggaggcaatgctagggactaatgtgatctgggattttggtttacaatccagcgttacgctgaacataccgtggataagtggagcccattttagaaacacttctgttaatgtcgatggttttgataacacagggtatgtatctgcttggtttcaaacgaacatggtagttcctcccgatgctccaacgactgcttatatattggcttttacatcagccaaggatgatttctcgatgcgcttgttgcgggatacagcagagatttcgcaagacggatttctgcaaggaccaatagatcaagcaatagaaaaagtaatcactgatgtagtgtctgacacgcgtgagtctagtagtgactttagcattggggctgttccagcattgaatgcggtggaaactggagccacttcgcaagctagtgttgagtccaccattgagacgcgggccgtgcagaatcgtcatcgcacttctgagatgagcgtggaaagctttttgggccgctctagtttagtaactcgctttaccattaataatggaggaacaaataatgccacgaagtttcgtaactggaaaataaacttaaaggaagtggtgcagctgcggcgtaaattagaaatgtttacttacgtgcgctttgatcttgaggtgactatagtggctgtgaatttgactggaaatggaggagtgcgttacatgtaccaagcaatgtactgccccccaggtgcccccctccccaccaatgctgatcaatatctgtggcaatcctcgacaaatccctccataatcggagcagttggtgaagtcccaggcagagtatcagtgccttttgtgtcaaatgctaatatgtatgccaccttttatgatggatatccatcctttggaagcataaatggacagggaaatggctctgattacggtgcattcataccaaatgatatgggtacattgtgtttccgattactcaatatctttaataatggtccacaaattcaatttagagtgttcatgaaacccaagcatgtacgagtatggtgcccaagaccgtgtcgtaccttacaatatgtcaagctgggaacacccagatattcaaaccaggacacacacctaaacaagatgactactgatagggcgaacataaagactgttaccaattatatcatgtctggcagcacgcggacagttgaatcagaagtagctgtggtcgaggattcacttaagcaatatggtccagcaactgggggtgtagtggttgggcagtataagatcataaattaccacctggcaaccactgaggatcgcgagaaagaaatttggtcagatccaagaagggaccttctggtttgtgcttccagtgtgcatggtaataattggatagcaaggtgtgcatgcagaactggggtttattggtcaagaacttacggcaagtgcttcccggtgtgttttcaagggccaggaatagaaaagttccaggcgagcgaatactaccctgagagataccaaacacatgttttattagccatgggccctgcacagccaggcgattgtggaggtctcctctgctgtccacatggagtgattgggctactcaccggaggcgatgagggaagggttgcctttgcagacataagagatttgttatgggtagaagatgatgtgatggaacagggtgttgctgactatgtaaaacaacttggaaatgcatttggtgctgggtttacagatgagattagcagctatgcacaacaaattaaaaacatgtttgtggggcaagattcccttgtagaaaaaatgataaagaatctagttaaaattgtgtgtgctttagtaattttaattagaaattcaagtgatatcaccactgtgactgcaaccttagcgcttttagggtgtagcactagtccgtggaagtggctaaaaaccaaaataagccagctgtgtggtgtaacaatagcagaacgccaatcagattcatggttaaagaaatttatagaatttactaatgcgttcaagggcctggaatggttggcagccaaaattgaaaaatttattgagtgggtaaaaatgaaaatacttccggccgtgagggagcgtgctgattttgtgaatagactgaagcaattgccactgctggaggcacagatggccacacttgaacacgccgctccaaatcaggagaaacaagaacgactttttacaaatgtacaatattttgcaacatattgcagaaaatatgctccactgtatgccagtgaagctaggcgtgtcttccagatggaaaagaagatgaataactacatacagttcaagagcaaatcaaggattgaacccgtatgtttattaatccatgggagtcctggtgctggaaagtctgtggcaacttcaataattggccgtgcaatagccgagagtatttcagggtcagtatattcattaccaccggacccgactttctttgatgggtataaacagcaggaagtggtcataatggatgacctgctacagaacccagatggtaaagatgttggcatgctgtgtcaaatggtgtccacagtagatttccacccacctatggcagcattggaggaaaaaggaatgttgtacacaagccctttcttgctcgcatctacaaatgccagtagcatacatgcccccacaatatcagatagcaaggctctgaacaggcggttccattttgatgttaatatagagatcatggatcaatataagaaggagggcagaataaacatgccagaggcagcaaggccatgtgatgaggagtgctacccttgtaattttaagagatgttgtccactggtatgtggtaaggcaatacaattggttgaccgccgcttgggcattagatactcaattgatatgatggttagtgagttattgagggaattcacacatcggcataacacacaaaatcttgttgaggctttgtttcagggaccaatctatcatgacttgacaataacagtggaggaaacaccagccccatctgcaatctctgatcttctctgtagcgttgactcaggggaggtccgagattattgcagacgaaggggctggatagttccagacactcctactgagatcacggtttcccgtgattatggcaaactcagcatcattttacaagcggtaaccacatttgttacaatagcaggggtcattttccttgtttacaagttgatggcaaatttccaagggccttatactggcctgttcaaagcaaagcacaaaagtaccaccttgagaactgcgactgtccaagggccctcattggatttttccatatctttacttagacataatataagaactgcaacaactgtgaatggagaattcacaatgcttggcatttatgatcgtgttgcagtattaccatcccatgctggggttacagacacaatattggtggatggaaaaacagttccagtagtcaatgcagtaaacttggttgacccagaaggagtcaatcttgaaattaccgtattgacactgggatggaatgaaaagtttagagacatacgcaaattcattcctgagactgttgaggaaggcactgaaggcactttaatagtgcaaacatctaattatccccatctgatatgcccaatcggtactgttaaagaatatggttatttaaatcttagtggaacacctactcacagagtattgatgtataatttccatacaaggatagggcagtgtggcggagtgattgctaccactggtagggttcttggcatacatgtagggggtaatggagcacagggttttgcagctagcttatttagaaaatactttgccatcacacaaggaagtattgagttcaa-gagaaggttgagctggcagggcttaagagtgtt-atac-ccagagaaaactagcctagaaccctcagtgtttcacgatattttccctggtgtaaaacaacccgctgttctgagtaagaaagatccccgctgtcaagtgaatttcgaagatgccattttttcaaaatataaggggaatgttaataaagagattgatcagtatatggcagaagcaattgatgattatgccagtaatttattatcattaggaataaatactgaaccaaattcaatggagcaggctgtatatggaatggatggtcttgaagctttagatctgagcactagtgctggatatccatacgtaacccaaggcatcaagaagcgggacctctttaagccaaatagagaccttagcaagtttaaagagtgtatggataagtatggattgaatctcccaatggtcactttcttgaaggatgagttaaggccgctgtcaaaagtagaagccggaaaaacacgattaattgaagcatctagcgtaaatgattcagttgcaatgcgtcaggcatttggtaatttatatgcagcattccattcaaacccaggggtgattaccggttctgccgttggatgtgatccagaccagttttggagtaaaataccagtgttgttagaaggagaattgtttgcatttgattattccaattatgatgccagcttgagtccatgttggttcgcagccctaaaagtattgttggaaaagattggatttggagatagaacctatttcattaattacttatgtttctcccatcatatctttaaggattctcattattatgtgtctggaggtatgccatcgggatgctcagggaccagtatattcaacacaatgataaataatcttataattcggacattattagtcaaggtgtataaacgaatctctttgtctgatttgaggatgatagcatatggtgatgatgtaatagcctcactcccttataagattgatgctggaaaattggcgattgctggacgagactatggtctaacaatgactccggctgacaaaggagagacattcactgatgtgacttgggagaatgtcaccttcttaaagagatactttaggtcagatgagagatttcctttcctaattcatccagttatgcctatgagtgaaattttcgagtccattagatggacacgaaatgcaaaacacacccaagaacatgtcacctccctgtgctatttggcttggcacaatggcgaggaaaaatataatgattttcttaagagaatcagatcagtaccagtcggcaagtgcttgaatttgccagctttcaaggcacttgagcgggagtggtatgataaattttagacaatgtgattttcaccatttgaattcggtcgcattggctttcatatgcgtttggtgagacgcataaaaaaaaaaaaaaaaaaaaaaaaaaaaaaaaaaaaaaaaaaaaaaaaaaaaaaaaaaaaaa
