# Supplementary material for: Independent evolution of tetraloop in enterovirus oriL replicative element and its putative binding partners in virus protein 3C
Source: PeerJ. 2017 Oct 6;5:e3896. doi: 10.7717/peerj.3896 (PMC5633025; doi:10.7717/peerj.3896)
Supplement: Supplemental Information 16 — Sequences that differed from any other sequence in the dataset by less than 1% of the nucleotide sequence were omitted. [file peerj-05-3896-s016.fas]

>AF326759.2_Simian_enterovirus_SV4_strain_1715_UWB_complete_genome
ttaaaatagctgctgggttgttcccatccagcaggcccactgggcgtgatactctggtattgcggtacctttgtatgcctattttacctcccttccc--cctgaaacttagaagaaagaaacaaacacgctcactaggtacactgcatccagcagtgtaatgagcaagcacttctgt-ttccccggaagggatatatggtacgctgtgcaaacggcggaaattaatcctaccgttaaccgcccatctactccgagaagcctagtacctaattgaacttatcaatggagttgcgctcagcaggtgaccctgacctgccagctccggctgatggacctgggcatcccccacaggcgactgtggcccaggtcgcgtggcggccggcccactcttttgagtgggacgccttgataatgacaaggtgggaagagcctattgggctagctggtttcctccggcctcctgaatgcggctaaccctaaccccggagcatatggtggcaacccagccactggtatgtcgtaacgcgtaagtctgggatgggaccgactactttggagagtccgtgtttccattattttctttattgaatcttatggtgacaaattgggagttactcgggtgacgattgattattacttctga-aaacgtagagatatagaatcaacacaatgggagcccaagttagtagacagacgtctggtgcacatgagactcgcatacgagccgaacagggtgctaatatccactataccaacattaactactatagagacgcagccagcaatgcggcgagcaagatggactattcccaggatccagataaatttacaaaaccagtgctagatgccatatctgagccactgcccacattgaagtctccgagtgctgaagcgtgtggttatagtgaccgtgttgcgcaactaactattggtaattctactatcaccactcaagaggctgctaatgtggtggttgcgtatggtcaatggcccgaatacttgggtccacaagatgccactgctgtagataagcctacacaacctgatgtggcttcaaatagattttatactcttaagacagtatcgtggcaaaggaattcgacaggctggtattggaaattcccggactgcctagcttctgttggcctgtttggtcaaaatgtgcagtatcactacctaggacgctacggattggcaatccacgtacaatgtaatgcttcaaagttccaccagggcactctattggttttggctataccggaatgggagatcggggtatctaatgctgacagggcccctttcaatttaacgaaccctgacaaaaatggacacaccatgaccggtcaagaagcctattgccttcacaatggcactaacatccattcctcactagtgtttccacatcaattcattaacctgaggacaaacaactgtgccacattagtcttgccctatgtgggagcgacaccgctagacacgccaattaagcataatgtttggtcattagtggtaattccggtagtaccactagattatactactggcgcgaccacacaggtgcccataacaataacaatggctccaatggcatgtgaattcaacggactacgcaatgccatcacccaaggattacccgtcctcaatacgcccggttctggccagtttgtgaccactgacaatttccaatcaccaaatctaatcccaaattttgatgtgacacaggtgttcaatagtccaggtgaaattgtgaatttgcaacagtatgttcagattgagggcatcatggaaattaacaatgtcgccaacgcagaaaatttggagagaattcgcatcccaatatcagtccagagtgacatcgatgagatgctgtttgcaattaactgcaacccaggaacggcccaagaattcagacgtacgcctttgggtgacgtgtgcaggtactatacacaatggtcaggtagtatacagattacattcacattttgtggctcattcatgacaacaggaaagctgttgatttgttacactccaccaggcggtcgagtgccaggcaatagagaagaggcaatgctgggaaccaatgtgatctgggacttcggtctacaatctagtgtcactttaaatatcccatggataagtggagctcactacaggaacgcctctgttaatatcgatggttttgacaatacaggatatgtatctgcttggttccaaacaaatatggtggttccccccgacgccccgacgaccgcctatattctggcctttacgtcagccaaagacgatttttcaatgcgtctattgcgggatacaactgagatttcacaggatggattcttacaaggaccaatagatcaagcaatagaaaaggtcatcaccgatgtggtgtctgatacacgtgagtccaatagtgattttagcattggaactgtcccagcattaaatgcagtggagaccggggccacctcacaggcaagtgtcgagtccaccattgagacacgggctgtgcagaatcgccaccgcacttctgagatgagtgtggaaagctttttaggtcgctctagtttggttacacgctttaccattaacaatggaggtacagacaacaccacaaagtttcataattggaagatcaacctaaaagaagtggtgcaactccggcgtaaactagagatgttcacctatgtacgctttgaccttgaagtcaccatagtagctgtcaatctaactggaaacggcggggtgcgctatatgtatcaagcaatgtactgccctccaggcgcccctcttcccaataatgctgatcaatatctctggcaatcttcaacgaacccttccataattggggcagttggtgaagttccgggtagagtatcagtgccttttgtgtcaaatgccaatatgtatgccactttctatgatggatatccgtcttttggaaacataaacggacagggaaatggctccgattatggtgcatttataccaaatgacatgggcacactgtgtttccggttacttaacatttttaacaatggtccacaaatccaatttagggtgtttatgaaaccaaaacatgtgcgagtgtggtgtccaaggccatgtcgtacactgcaatatgttaaactagggacacccagatactcagctcaagacacacacttaaacaagatgaccaccgaccggacaaacatcaaaactgtggtaaattacgtcatgtctgggtactcgcggaccattgaa---------------------------------cagtatggtccggcaactgggggagtggtaattgggcagtacaaaattataaattatcacttggcaactactgaagaccatgaaagggaaatttggtccgacccaagaagagacctcatggtttgttcgtctaccgcaaatggtaacaactggatagcaaggtgcaagtgcaggactggggtttattggtcaagaacctacggtaagtgtttcccagcatacttccaggggccaggaatagagaaatttcaagcgagcgagtactaccctgagagataccaaacgcacgtcttactggccatgggccccgcacaaccgggtgattgtgggggtcttctctgctgtccacatggagtgattggattgctgaccggaggtggcgaaggaagggtcgcttttgcagatataagagatttactgtgggtggaggacgatacaatggaacagggcgttaccgactatgtgaaacaacttgggaatgcattcggtgctgggtttacagatgagatcagcaattatgcacaacagattaaaaccatgtttgtaggccaggactcccttgtagaaaagatgataaagaacttggtcaagatagtgtgtgccctagtcattctaataagaaattcgagtgacaccaccactgtaattgcaactttggcactcttaggttgtagtactagtccgtggaagtggcttaagactaaagtgagccagttgtgtggtgtggtgattgcagagcgtcaatctgattcatggttaaggaaatttacagagtttaccaatgcatttaaaggcctagaatggttggcagccaagattgagaaatttattgagtgggtaaagatgaagatacttccagctgtgagagagcgggccgattttgtaaacagattgaaacagttgccattactagaggcccaaatggcaacactcgaacatgctgccccaaatcaagaaaaacaggaacggcttttcaccaacgtgcaatattttgcaacatattgcaggaaatacgccccattgtatgccagtgaagccagacgcgtctttcagatggagaagaaaatgaataactatatacagttcaagagcaaatcaaggattgaaccagtatgcttgttgattcatgggagccctggtgctggaaagtcagtggcaacttcaataattggccgtgcaattgctgagagcatttcaggatcggtgtattcactaccaccagacccaacattctttgacgggtataaacaacaggaggtggtcataatggatgacctactgcaaaatccagatggtaaggacgttagcatgttgtgtcagatggtttctactgtagatttccacccacccatggcggcattagaagaaaaagggatgttatataccagtccttttctacttgcatccacaaatgctggcaacatacatgcccccacaatatcagatagcaaggcccttaacaggcgtttccactttgatgtcaacatagaggttatggaccagtataagaaggaaggcagaataaacatgccagaggcggcgcgaccatgtgatgaggaatgtaatccatgtaattttaagagatgttgtccattggtgtgcggtaaggcaatccaactagttgatcgccgcttgggcattagatattcagttgatatgatggtcagtgagttactaagggagttcacgcaccgacacaacacacagaacctggttgaagccttatttcaggggccaatatatcatgatttaactatatcggtagaggagacaccagccccgtctgcaatttctgatcttctttgtagcgtagactcggaagaagtcagagattattgtagacagagaggttggataattccagacactcccacagaaattacagcctcccgtgacttcaacaagcttaatctcatcttgcaagcggtatccacttttgtcacgatagcaggggttatctttcttgtctacaagttgatggcaaacttccaaggaccatatactggcctctttaaagcaaaaccaaaagtgcccacccttaggactgctaccgtccaagggccctcgctggatttttccatatccttacttaggcataacataagaactgcaacaaccgcaaacggggaattcacaatgcttggaatttatgaccgtgttgcggtattaccatcccatgctggagtttcagacacaatattggtggatggaaaaactgtcccagttgttgatgcagtgaacttagtcgatccagagggagttaatcttgaagtcactgtgttgacactggggtggaatgagaagtttagggatattcgaaagttcatccctgagacaattgaagagggcactgaaggcacactgatagtacagacatccagttacccccatttaatatgcccaattggtgctgtcaaggaatatggatatctcaatcttagtggaacacctacccatagagtgctgatgtataatttccccacaagaatagggcaatgtggtggagtggttgctactactggcaaggtccttggcatacatgtggggggtaatggggctcagggttttgccgccagcttattcaaaaaatattttgccaacacacaagggaacattgagtttaaggaaaaagttgagctggcaggactcaagagcgttaatacaccagagaggaccaacttagaaccctcagtgtttcatgacattttccctggaacaaagcagcctgctgtcttgagcaagaaagatccccgatgtgtggtggattttgaggatgctatcttttcaaaatataagggaaatgttaacaaagaaattgaccagtatatggcagaggcaattgatgattatgccagcaatttattatcactaggaatatgtacagaacccatttcaatggaacaagctgtgtatggaatggatggccttgagccattggacctgagtactagtgctggatacccatatgtaacccaaggcattaagaagcgcgacctctttaagccggacagagaccttagtaggttcaaggagtgtgtggataaatacggactaaatctaccaatggtcacctttttgaaagatgagttaagaccactgtcaaaagtagaaactggaaaaacgcgactaattgaagcatctagtgtaaatgactcagttgcaatgcgccaggcatttggtaacttgtatgctgcttttcattcaaatccaggggtggtcactggttctgctgttgggtgcgacccggatcaattctggagtaagataccagtattactggagggggaattgtttgcatttgattattctaattatgatgctagtctaagtccgtgctggtttgcggccctgaaaatgttgttagaaaagattggatttggggacaggacctatttcataaattacctgtgtttctcccaccatattttcaaggacacccattactatgtgtccggaggaatgccatcagggtgctcagggactagtatattcaatacaatgataaacaacctaattatacgaacattactggtcaaggtctacaaacggatttctttgtctgacctgaggatgatagcatatggtgatgatgtcatagcctcactcccctataagattgatgctggaaaattggcaatcgctggacgggattatggtctaacaatgactccagctgataaaggggagacattttctgatgtgacctgggaaaacgtcacttttttgaagagatactttagatcagatgaaagatttccgtttttgattcatccagtcatgcccatgagtgagatctttgaatccattaggtggacacgaaacgcaaaacacacccaggagcatgtgacctccctgtgctatttggcttggcacaatggagaggaaaaatataatgattttcttaagaaaattagatcagtaccagtcggcaggtgcttaaatttaccggcttttaaagcacttgaacgagagtggtatgataaattctaaacaatgtgattttcaccattttaattcggtcacattggctttcatatgcgttaggtgaaacgcat--------------------------------------------------------------
>AF201894.1_A-2_plaque_virus_A2_polyprotein_gene_complete_cds
---------------gagtgttcccacccaacaggcccactgggtgttgtactctggtattacggtacctttgtacgcctattttatttcccccccctttttgaaacttagaagttaataataaacacgctcactaggtgcactacatccagtagtgtaatgagcaagcacttctgtctyccccgggagggatatatggtacgctgtgcaaacggcggaaattaatcctaccgttaaccgcccacctactccgagaagcctagtacctaattggatttatcaatggagttgcgctcagcaggtgaccctgacctgccagctccggctgatggacctgggctttccccacaggcgactgtggcccaggtcgcgtggcggccggcccacccccctgggtgggacgccttgataatgacaaggtgggaagagcctattgggctagctggtttcctccggcctcctgaatgcggctaaccttaaccccagagcatatggtagcaacccagctactagtatgtcataatgcgtaagtctgggatgggaccgactactttggagagtccgtgtttctattg-tttctttaatcaatcttatggtgac-aatttatagtgccctgagtattgattggttgttgcttttgacaattattgagacatcacatagacataatgggagctcaagtaagcaggcaaacgtctggtgcgcatgacacccggatacgggctgaacagggcgcaaacattcattatactaatatcaattattatagagatgcagctagcaatgcagcaagcaaaatggactattcccaggatccggacaagttcacgaaaccagtacttgatgctataactgaaccattacccacgctgaagtcccctagtgctgaggcatgtgggtacagcgaccgagttgcacaactgacaattggcaattccactatcactactcaggaagccgccaatgtggtggtcgcatatggacaatggcctgaatatttagattcgaaggatgcaactgccgtggataagcccacacagcccgatgtagcctcaaatagattttacactcttaagacagtgtcttgggagaagagttcaactggctggtattggaaattctcggattgtctggcttctgttggattatttggacagaatgtacagtatcattatttaggccgttatgggttagcggttcatgtgcaatgtaatgcttcaaaatttcatcagggcactctactggtcttagcaataccagaatgggagattggggtgtctaatgctgatagggcatcctttaatctaacaaaccccgataagaacgggcatactatgactggtcaagaagcttattgcttacataatgggactaacatccattcttcactggtatttccacatcaattcatcaatcttaggacaaacaattgtgctacgttagtcttgccctatgtgggagcaacaccactggacacaccgatcaagcataatgtttggtcattggtagtaataccggtggtcccgttggattacaccactggtgcaactacacaagtgcctataacaataacaatggctccaatggcgtgcgagtttaacggactgcgcaatgccatcacccaagggctgccagtactcaatacacccggctctgggcagtttgtgactacagataatttccaatcaccaaacttgattccaaattttgatgtgacacaagtctttaatagtccaggtgaaattattaatttacagcagtatgtccagattgagggcattatggaaatcaataatgtagcaagtgcaaataatttggagagaattcgcattccaatatcagtccagagtggaattgatgagatgttatttgcaatcaactgcaacccaggaacagcccaggagtttagacgcacacccctgggagatgtgtgtaggtattatacacagtggtcaggtagcatacaaattacatttacattttgtggttcatttatgacaacaggaaaattattaatttgctacacccctccgggtggtcgagtaccacaaaatagagaggaggcaatgctagggactaatgtgatctgggattttggtttacaatccagcgttacgctgaacataccgtggataagtggagcccattttagaaacacttctgttaatgtcgatggttttgataacacagggtatgtatctgcttggtttcaaacgaacatggtagttcctcccgatgctccaacgactgcttatatattggcttttacatcagccaaggatgatttctcgatgcgcttgttgcgggatacagcagagatttcgcaagacggatttctgcaaggaccaatagatcaagcaatagaaaaagtaatcactgatgtagtgtctgacacgcgtgagtctagtagtgactttagcattggggctgttccagcattgaatgcggtggaaactggagccacttcgcaagctagtgttgagtccaccattgagacgcgggccgtgcagaatcgtcatcgcacttctgagatgagcgtggaaagctttttgggccgctctagtttagtaactcgctttaccattaataatggaggaacaaataatgccacgaagtttcgtaactggaaaataaacttaaaggaagtggtgcagctgcggcgtaaattagaaatgtttacttacgtgcgctttgatcttgaggtgactatagtggctgtgaatttgactggaaatggaggagtgcgttacatgtaccaagcaatgtactgccccccaggtgcccccctccccaccaatgctgatcaatatctgtggcaatcctcgacaaatccctccataatcggagcagttggtgaagtcccaggcagagtatcagtgccttttgtgtcaaatgctaatatgtatgccaccttttatgatggatatccatcctttggaagcataaatggacagggaaatggctctgattacggtgcattcataccaaatgatatgggtacattgtgtttccgattactcaatatctttaataatggtccacaaattcaatttagagtgttcatgaaacccaagcatgtacgagtatggtgcccaagaccgtgtcgtaccttacaatatgtcaagctgggaacacccagatattcaaaccaggacacacacctaaacaagatgactactgatagggcgaacataaagactgttaccaattatatcatgtctggcagcacgcggacagttgaatcagaagtagctgtggtcgaggattcacttaagcaatatggtccagcaactgggggtgtagtggttgggcagtataagatcataaattaccacctggcaaccactgaggatcgcgagaaagaaatttggtcagatccaagaagggaccttctggtttgtgcttccagtgtgcatggtaataattggatagcaaggtgtgcatgcagaactggggtttattggtcaagaacttacggcaagtgcttcccggtgtgttttcaagggccaggaatagaaaagttccaggcgagcgaatactaccctgagagataccaaacacatgttttattagccatgggccctgcacagccaggcgattgtggaggtctcctctgctgtccacatggagtgattgggctactcaccggaggcgatgagggaagggttgcctttgcagacataagagatttgttatgggtagaagatgatgtgatggaacagggtgttgctgactatgtaaaacaacttggaaatgcatttggtgctgggtttacagatgagattagcagctatgcacaacaaattaaaaacatgtttgtggggcaagattcccttgtagaaaaaatgataaagaatctagttaaaattgtgtgtgctttagtaattttaattagaaattcaagtgatatcaccactgtgactgcaaccttagcgcttttagggtgtagcactagtccgtggaagtggctaaaaaccaaaataagccagctgtgtggtgtaacaatagcagaacgccaatcagattcatggttaaagaaatttatagaatttactaatgcgttcaagggcctggaatggttggcagccaaaattgaaaaatttattgagtgggtaaaaatgaaaatacttccggccgtgagggagcgtgctgattttgtgaatagactgaagcaattgccactgctggaggcacagatggccacacttgaacacgccgctccaaatcaggagaaacaagaacgactttttacaaatgtacaatattttgcaacatattgcagaaaatatgctccactgtatgccagtgaagctaggcgtgtcttccagatggaaaagaagatgaataactacatacagttcaagagcaaatcaaggattgaacccgtatgtttattaatccatgggagtcctggtgctggaaagtctgtggcaacttcaataattggccgtgcaatagccgagagtatttcagggtcagtatattcattaccaccggacccgactttctttgatgggtataaacagcaggaagtggtcataatggatgacctgctacagaacccagatggtaaagatgttggcatgctgtgtcaaatggtgtccacagtagatttccacccacctatggcagcattggaggaaaaaggaatgttgtacacaagccctttcttgctcgcatctacaaatgccagtagcatacatgcccccacaatatcagatagcaaggctctgaacaggcggttccattttgatgttaatatagagatcatggatcaatataagaaggagggcagaataaacatgccagaggcagcaaggccatgtgatgaggagtgctacccttgtaattttaagagatgttgtccactggtatgtggtaaggcaatacaattggttgaccgccgcttgggcattagatactcaattgatatgatggttagtgagttattgagggaattcacacatcggcataacacacaaaatcttgttgaggctttgtttcagggaccaatctatcatgacttgacaataacagtggaggaaacaccagccccatctgcaatctctgatcttctctgtagcgttgactcaggggaggtccgagattattgcagacgaaggggctggatagttccagacactcctactgagatcacggtttcccgtgattatggcaaactcagcatcattttacaagcggtaaccacatttgttacaatagcaggggtcattttccttgtttacaagttgatggcaaatttccaagggccttatactggcctgttcaaagcaaagcacaaaagtaccaccttgagaactgcgactgtccaagggccctcattggatttttccatatctttacttagacataatataagaactgcaacaactgtgaatggagaattcacaatgcttggcatttatgatcgtgttgcagtattaccatcccatgctggggttacagacacaatattggtggatggaaaaacagttccagtagtcaatgcagtaaacttggttgacccagaaggagtcaatcttgaaattaccgtattgacactgggatggaatgaaaagtttagagacatacgcaaattcattcctgagactgttgaggaaggcactgaaggcactttaatagtgcaaacatctaattatccccatctgatatgcccaatcggtactgttaaagaatatggttatttaaatcttagtggaacacctactcacagagtattgatgtataatttccatacaaggatagggcagtgtggcggagtgattgctaccactggtagggttcttggcatacatgtagggggtaatggagcacagggttttgcagctagcttatttagaaaatactttgccatcacacaaggaagtattgagttcaa-gagaaggttgagctggcagggcttaagagtgtt-atac-ccagagaaaactagcctagaaccctcagtgtttcacgatattttccctggtgtaaaacaacccgctgttctgagtaagaaagatccccgctgtcaagtgaatttcgaagatgccattttttcaaaatataaggggaatgttaataaagagattgatcagtatatggcagaagcaattgatgattatgccagtaatttattatcattaggaataaatactgaaccaaattcaatggagcaggctgtatatggaatggatggtcttgaagctttagatctgagcactagtgctggatatccatacgtaacccaaggcatcaagaagcgggacctctttaagccaaatagagaccttagcaagtttaaagagtgtatggataagtatggattgaatctcccaatggtcactttcttgaaggatgagttaaggccgctgtcaaaagtagaagccggaaaaacacgattaattgaagcatctagcgtaaatgattcagttgcaatgcgtcaggcatttggtaatttatatgcagcattccattcaaacccaggggtgattaccggttctgccgttggatgtgatccagaccagttttggagtaaaataccagtgttgttagaaggagaattgtttgcatttgattattccaattatgatgccagcttgagtccatgttggttcgcagccctaaaagtattgttggaaaagattggatttggagatagaacctatttcattaattacttatgtttctcccatcatatctttaaggattctcattattatgtgtctggaggtatgccatcgggatgctcagggaccagtatattcaacacaatgataaataatcttataattcggacattattagtcaaggtgtataaacgaatctctttgtctgatttgaggatgatagcatatggtgatgatgtaatagcctcactcccttataagattgatgctggaaaattggcgattgctggacgagactatggtctaacaatgactccggctgacaaaggagagacattcactgatgtgacttgggagaatgtcaccttcttaaagagatactttaggtcagatgagagatttcctttcctaattcatccagttatgcctatgagtgaaattttcgagtccattagatggacacgaaatgcaaaacacacccaagaacatgtcacctccctgtgctatttggcttggcacaatggcgaggaaaaatataatgattttcttaagagaatcagatcagtaccagtcggcaagtgcttgaatttgccagctttcaaggcacttgagcgggagtggtatgataaattttagacaatgtgattttcaccatttgaattcggtcgcattggctttcatatgcgtttggtgagacgcataaaaaaaaaaaaaaaaaaaaaaaaaaaaaaaaaaaaaaaaaaaaaaaaaaaaaaaaaaaaaa
