# Supplementary material for: Independent evolution of tetraloop in enterovirus oriL replicative element and its putative binding partners in virus protein 3C
Source: PeerJ. 2017 Oct 6;5:e3896. doi: 10.7717/peerj.3896 (PMC5633025; doi:10.7717/peerj.3896)
Supplement: Supplemental Information 18 — Sequences that differed from any other sequence in the dataset by less than 1% of the nucleotide sequence were omitted. [file peerj-05-3896-s018.fas]

>KT581587.1_Enterovirus_J_strain_Sev-nj1_complete_genome
-------------------------------agggcccacgtggcgtagtactctggtatcacggtacctttgtacgcctattttacccccccttccccattgtaacttagaag--ataatcaaacagttcaatagtcgggctgccacccaggtagcttactgaacaagcacttctgttaccccggtcttagtacctgagaagctgtacccacggcggaaggggaaagtgatcgttacccggctatctacttcgagaagcctagtaacaccattgaacttgc-tgagtgttgcgctccacacagtaaccccctgtgtagctttggctgatgagtctgggcattccccactggcgacagtggcccaggctgcgttggcggccaaccgatccaggcaactgggtcggacgctgagtaacggacatggtgtgaagagcctattgagctagatagtagtcctccggcccctgaatgcggctaatcctaaccccggagcaggtacgcacaatccagtgtggagcctgtcgtaatgcgtaagtccgggacggaaccgactactttgggtgtccgtgtttcctgttttatttaccttggctgcttatggtgacaaactagtgttgtcatcatatagcgtttggattggccatccggttttgta---------------------------------cacgagtgtttcactacccgagactctatcacctctacct---------tattgagaaaaatgggtgctcaggtttctaggcaacagactggctctcacgaaaccaacgcggtagcaacaggaggaagcaccattcactacaccaacattaattattataaggatagttatgctaatagtgctacaaaacaagactttagtcaggacccatccaagttcacccagccagtggttgatgcactgactgccagtgctgtaccgttgaaaagtccatcagctgaggcgtgcggttatagcgaccgagtgttacaattgacatacggtaacactacaattaccactcaagaagcagccaacgtggtcgttgggtatggagagtggccagagtacctcaacccgcgtgatgctaactctgtggatgcccctacgaaacctgacgtggccaccaaccgtttctacacgctgcaagcgaagttgtgggagtcatcatccaaggggtggtactggaagttgcctgattgcttaaatgatatgggtgtatttggacaaaattgttggtaccacttcctttacagaggtgggtgggcggttcatgttcagtgcaacgccagtaaattccaccagggtactctactcgtggttgctataccagaatggacccaagggagagggctcgta---agtggtggaacgaacacatacatggagtacaatcaaacaatgccaggtgaggcgggtgggacgtttaacaaccccgagtttctggataatggaacaatgatatcacaggcattgctctttccgcaccagtggatcaacctgcgcaccaacaacagtgctacattgattctcccttacgtgaacaacatcccatcagattcacccataaagcacaataactggacactagcagtaatcccagtttgtgagttaaaatactcatctggtgctacaacagtagtccctatcacagtgagcatagcaccacactgcgccgagtttgataggctgcgtcaggccgtctcccaaggactgccagtcaagataacacctggatcaaatcagttcatgaccacatcagacgactgcgtggaggggatcctgcctgatttccacgctacacctgaaatcaagatcccaggggctgttaggaatttgctagagctggctcaagtggaaaccatgctgatggtcaataatgtagcca---gtgcaaccgggatgaaaagattcaccataccggtatccgtgcagagtgcagtggacggtcagatcatggccatgaaggtggaccctgggagtgatggtccatggcaatcaacatacctcggtcagttgtgcagatattacaacaattggtcagggtcacttgaaataacattcatgttttgtggatccttcatggctaccgggaaggtgttaatagcgtacacaccccctggtgggtcagcgcccaccacccgaaaggatgcgatgctcgggacatatgtgatttgggatttcgggctccaatcatcaataacattgtgtataccatggatttccaacacatgcatgcgaaatgtagcaagcttagcttatcaagag---tatttcgctgctgggtatgtcacgatgtggtaccagacaaactttgtggtgccagctggagcaccaacaagtgccgagatcattgcccttgcggcagctaaatccaactttgtactgaggcttctgaaagatagcgatcaaatatcacagagtgcagtcttgaacgg------tcccattgagaatgcgattgacaacacggtaacgaaattgatcggga---------------cagctgcagataccatcgcctcaggaccccatcagggaagtgccgtaccagcattgcaagcggcggagacaggcgctactagcacagcaagtgatgaaggcatgattgagaccaggacagtgattaacagcaactccatagctgagaccgatgtggagtccttttatgccagggctggtctagtgggaatggtttcgctggtcaggtctggtgatgcagcgaccacctttaccaattgggttattgatacgatgggttatgtccaacaaagacgcaaattggaattgtttacatacatgagatttgatgctgaattcaccttcgttctgacacaggacaatgcagctgaattgcccaccttaatggtccagtatatgtatgtaccaccaggcagccccgttcccaactccgctgattcttacctgtggcaatctggcaccaacccatcaatatttgtaaaatcatctgacccacccgcccagttttccataccattcatgtcaacgtgcgcagcctatgcttggttctacgatgggtacccgtcttttggtaggccaacggaggtgaatggcaagggt------------agtgcggcatacggtgtcttgccacccaacatgtttgggactctctcgttcagaatggtgggatcttcacagaatacaaacttaagaatacgcattttcatgagaccaaagcacgtaaagtgctgggtaccccgaccaatgaggatgctaccttatgttgaaaagaatagaccatcgtacaacaaaaatgaga---aacctgtgaaagatagagcttccatcacaactgttggcaagtttggacaacaaagtggggcggtgtacgttgcaaactacaggatcgtcaatagacatcttgcaaatgaattcgatgcacaatctgtggtttgggaaagctatgaaagggatctgctcgtttccaccaccactgcacatgggtgtgacacgattgctaggtgcaactgcaatactggggtatacttctgccgtagcaaagggaagcactatccagtgtccttccaaggacccgggctgacatggatcgaggccaatgagtactacccagctaggtaccaagctaacgtgttgctcgcccatgggcctgcagagccgggagactgcggcggaattttgagatgtcaacatggggtgattggactagtgactgctggtggtgatggtatcgtggcctttgctgacctcagagatctattgtggctagaggatgatgcaatggagcaaggaatcaccgattacgttgcccaacttggtcaagcttttggaagtgggttcacacaagagatagcagaaaagacacaacacataaaagaaatgttaattggtcaggattccatccttgaaaagtgcttgaaagctcttataaaaattgtcagtgcgctggttataatagttagaaatcacgaagaccccatcactgtaactgcaacattagcactaattggatgttccggctccccctggcaatggctcaaaaccaaagtctgccaatacctccagattcccgttgttgaaaagcagggtgattcttggctcaagaaattcactgaggcaacaaatgcagctaagggtctagagtggatcgcacagaagattagcaagttcattgattggctaaagacaaaaatagtcccagaagtgagggaaaaggtgcagttcctagacaaattgaaacagctgccattacttgaatcccaggtcaccaccattgagcatagtgcacccagccaaaacgaccaggagaagttacatggaaatgttcagtatttagcacactattgcaggaggtatgcccccctatatgccgcagaagcaagaagagtgtttgctctagaaaagaagatgaataattacatgcagttcaagaccaaatcccgaattgaacctgtatgcctattgattcatggtacaccaggggcagggaagtctatagcctctagcttgattggtagggccatagcagagaagctcaatagttgtgtttactcactccccccagacccagaccactttgatggatacaaacagcaagcagtggttataatggatgacttgtgtcaaaaccctgacggcaaagatgtcagtctgttatgtcaaatggtgtcaacagttgagtttcatcccaccaatggcaagtctagaagag-agggaatcctttacacatcaccctttatgattgcttccaccaaccatggctcgatcacagcgccaacaatttctgatagtagggcattgaataggaggtttttcctggatgtagacataaatatcaatgatgagtttaaggtggaca---acaaagtggatatgcaaagggcgtgtcagcactgtcacaattgtgaccccgctaactttaaaagatgttgccccctgatttgtggaagagccattcagtttgtggatagaagaacaggggtaagatacaccttagacatgttagtaactgaaatgttcagggaatacaacaacagaaacagtattggcaacgtgctggaggcattatttcagggaccaccagtgtacagggatctaaaaatttcagtgaccccagaaaccccggcaccccccgccatagctgatttgctgcgctcagttgactcagaagaggtgcgacagtactgccaggaaaagggatggataattcctgccactgagtgtcaaactgaaaggcacctgaacagggcgctgactattttgcaagcagtatcaacttttgttgctgtctccggatgcatttacattgtctacaaactgtttgcaggattccagggtgcgtacacagggttaccatacaacaaaccaaaggtccccactattaggcaggcaaaagtgcaaggtcccagccttgaatttgcagttgcaatgatgaaaaggaactctgccactattaaaacaggacagggcgagttcactatgcttggtatttgggacaagtgggcagtagtgccgcgccatgctaaacctggagacaccgtaattgtcaatgacaaagaacttagggtgctagatgcaaaggagttggtggatggagatggtgtgaatctcgagctgacaatgataaagttggataggaatgagaagttcagggacatcagagggttcattccaaaggaaagtggcgaactgtctgaagcagtattggcaatcaacaccagcaaattcccaaacatgttcatcccagttggagcagtcaaggaatatggatttctgaatctcagcggcacacccacacataggatgttgatgtataatttcccaactaaagctggacagtgtggaggagtgttgatggcaacggggaaggtcatcggtattcatgttggaggtaacggccatcaaggattcgctgctacactactcagagactacttcaatgaggagcagggagaaattgaatggatggagactaataaggaatcaggttatcccataatcaatgccccaaccaagactaagcttgaacctagtgtgttccatgacatcttccctggagtgaaggaaccagctgtgctcaacaagaatgaccccagattgaaagtggaatttgaagaggcaatattctccaaatatgtgggcaacgtaaatactcacgtggatgaatacatgaaggaagcaatagaccactatgctgggcagttaatgacacttgacatagataccagcgagatgtgtctggaagatgctgtctatggcactgaaggcttggaggccctagacttgaccactagtgcaggatatccctacgttaccatggggataaagaagagagacatactatcaaagaagacaagagatctgaccaagctgaaagaatgcatggataaatatggtctgaacctaccaatggtaacttatgtgaaggatgagttgaggagtagagagaaagttgagcagggtaagtcccgcttgattgaagcctccagtctcaatgactctgtggcaatgaggcagtgttttggaaatttatacaagaccttccaccagaatcctggtgcgatcactggtagtgcagtgggctgtaatccggacaccttctggagcaagatcccagtcatgctagatggagagctctttgcatttgattacactggctatgacgctagcttaagcccagtttggttcgcttgtctaaaccgtgtgttggagaaactagggtatgattataaggcagaaagatacatttcatacctgtgccactcgtaccacctgtacaagaacaagcactattttgtgcgtggtggcatgccttcaggatgctctggcacatcgatattcaacaccatgatcaacaatattataattagaaccttgttgctcaaaacatataagaatattgatttggatcaactcaaaatgatcgcctatggtgatgatgtgattgctagttacccatacccaatagatgcaggcctacttgctaaggcgggaaaggagtatggcctgacaatgactcctgcggacgaatccaaggagttcaataacgtgacgtgggagaacgtcacttttctcaagcggtactttcgtgccgatgaacagtaccccttcttggtacatcctgttatgccgatgaaggagatacatgagtccattagatggacaaaggatgcaaaaaacacacaggaacacgttaggtcgttgtgcgaattggcatggcacaatggccaggaagtgtatgatgaatttgttaataagattaggagtgttcctgttggtcgatgcttgctgctgcctgcttattcgactctcaggcgcaaatggtacgatcagttttaaagaaagttttcaatttgaattttaattcggttcaattggaagaccctgtcacgcatctggacgtgacaaaagcgtgacaggggaaaat--------------------
>FJ007373.1_Enterovirus_J_strain_POo-1_complete_genome
--aaaatagcctcagggttgttcccaccctgagggcccacgtggcgtagtactctggtatcacggtacctttgtacgcctattttacatcccttcccc----gtaacttagaagctttcaactataagttcactagcagggctaccaaccaggtagttcatcgaacaagcacttctgttaccccggtcctagtacctgagaagctgtacccacggcggaaggggaaaaagatcgttacccggctatctacttcgagaagcctagtaacgtcattgaaactct-tgagcgttgcgttcagcacagt-accccctgtgtagctttggctgatgagtctgggcattccccactggcgacagtggcccaggctgcgttggcggccaaccgatccgggcaaccgggtcggacgctcatttgtggacatggtgtgaagagcctattgagctaggtagtagtcctccggcccctgaatgcggctaatcccaactccggagcaagtgcgcacaatccagtgtgtggcttgtcgtaatgcgtaagtctggagcggaaccgactactttgggtgtccgtgtttcctgtttttccttatttggctgcttatggtgacaatctagtgttgttaccatatagcgattggattggccatccggtgaatagctttgtgacaat--------tccctacgttatttttcataactcaacttcacgagagtcattgagtttgact-----------------aattatgggtgcacaagtgtctagacaacagactggttcccatgaaacaaacgccatagccactggtggcagtaccatccattacactaacatcaattattataaggatagttatgcagcaagtgccaccaagcaagactttagccaagatccatcaaagtttacacaacctgtggtggatgcattacaagcaactgcagtgccactaaagagtccttcagctgaagcttgtggatacagtgatagagtcctccaattgacctacggtaacaccaccataaccacccaggaggcagcaaacgtggtggttggctatgggcaatggccggaacaccttggtccacgagatgcgaactcagtggacgctccaaccaaaccagatgtatcgactaaccgcttctacacccttcaggctaagaagtgggaaacaaattcaaaaggttggtactggaagctcccagactgtttgaatgatcttggagtcttcggacaaaactgttggtatcacttcttgtacagagggggctgggcaatacatgtgcagtgtaatgctagcaaattccatcaagggactctgttggtggtagccatcccagaatggacacagggtaggggcttagac---gttgctggaactggaacctacatggaattcagacaaactatgcctggtgagagtgggggtgtatttaacacaccagagtggttggataacggcacaattgtatcacaagccctgctgttcccgcatcagtggataaacttgcgcaccaacaacagcgcaaccttaatcctaccatacatgaacaacataccagcagattctccaataaaacacaataactggacactggcagtgatcccagtctgtgaactgcaattctcaactggagcgaccccacttgttcccataacggtcagcattgcgccattatgcgccgagtttgatggattgagacaggctgtatcacagggtctacccgtcaggttaacccctgcctcaaatcagttcatgacaacttcagatgattgtgttgaaggcatactaccagattttcattctacacctgaaatcaaaataccaggagaagtgaagaacctactagagtgtgcacaggttgagaccatgatgatggtcaacaatgtgaatg---gcgtctctggcatgaaaagatttacgatccctgtatcagtgcagtcagatgtggatcagcagattatggcattaaaggtagatccaggtagtgatggaccatggcaagccacatatttgggacagttgtgtagatactacaacaattggtcaggatcactagaaatcacattcatgttctgtgggtcatttatggccactggcaaagtgctgattgcttactcaccaccaggcggagccgcacccaccacacggaaagatgccatgttaggcacacatgttgtgtgggactttggactgcagtcatctgtcacactaagtatcccatggatttcaaacacatgtatgagaaacgtggctagtctggcttaccaggat---tactttgctgcaggatatgtcacaatgtggtaccaaacaaactttgtggtaccgtcaggggctcctaccaatgcgcagatcatagcactagctgctgctagacccaattttgtgcttcggttactgaaggatagtgaccaaatatcacaagatgcagtgttgaatgg------gcctgtggaagaagtcattaacgctacagtcaccaagctagttggca---------------ctgcagctgatactatagcatcaggaccgcatcagggagacgctgtgccagccctacaggctgctgagacaggagccaccagtaccgctgatgatggtggaatgattgagacgcgtactgtctacaatcacaactcaattgctgaaactggtgttgaatcattctactctaggtcagggttggttgggatggtcagtcttattagatctggaggtgacgcaaacgcattcaccacatggactattgatacaatgggattcgttcagcaaagaagaaaattagaattgttcacttacatgagatttgatgctgaatttacattagttatcactcaggacaatgcagcggaattccctcagttggtcgtacaatacatgtacataccacccggtagtcctcttccaacaacagtggactcctatttgtggcaatctggcactaacccctcaatattcgtaaagacaactgacccaccagcacaattttccgtacccttcatgtcaacctgtgctgcgtacgcttggttctatgatggttatccttcttttgggagacccaaagaaaccgctgggaaaggt------------agcatttcgtacggggtgctgccacccaacatgtttggaacgttagctttcaggatggtcggctcctcacagaacacaaacctgcgtgtacgcatttacatgaaaccaaagcacgtcaggtgctggggaccacgccccatgcggatgctaccatacatagaaaagaacagaccatcatacaaaaagacagaaa---agcccatagctgatcgcgcaagcataactactgtggggaagtttggacagcagagtggcgcagtgtatgtgggcaattacagaatagtcaacagacatcttgcaaatgagtttgatgcacagtccactgtgtgggagagttacgagagagatttacttgtgtcaaccaccaccgcacacggttgtgacaccatcgccaggtgcaagtgtaatacaggtgtatatttctgccgcagcaagggcaaacactacgcagtgtgttttcaaggacccggcttgacatggatcgaagcgaatgaatattacccagccagataccaatctcatgtgttacttgcttcaggaccagcagaacccggtgattgtggaggtatccttaggtgccaacatggagtgatagggttagtcacagcaggaggcaacgggttggtggcttttgctgatctgcgtgacctactatggttggaagatgatgctatggaacagggaatcactgattatgtgacccagcttgggcaagcttttggtagtggattcactaatgaaattgcagagaaaacacagcaaatcaaggacatgctgcttgggcaggattctatcttggaaaagtgtctaaaggcactcattaagattgttagtgctttggtcatcatcgtcaggaaccacgaagatcttgtcacaattactgccacgcttgctctaattgggtgttctggatccccgtggcaatggcttaaaaccaagatctgccagtatctccaaattcccatggtagagaaacagggtgattcgtggctaaagaagtttactgaggcaaccaatgcggcaaaagggctcgaatggattgcccagaagattagtaagttcattgattggcttaaaaccaaaatagtacctgaagtcaaggagaaagtgcaattcctagacaaactcaagcagttgcctctcattgagtctcaagtaacctccatcgaacacagtgcacctagtcaagaagatcaagagaagttacacggaaatgtgcaatatttggctcattattgcagaaggtacgctcccctgtatgccgctgaggctagaagggtgtttacactggaaaagaagatgaataattacatgcagttcaagaccaaatcccgcattgaacctgtatgtttgttgatccatggagctcctggtgctggtaaatcaatcgcatccagtctcatagggcgagctatcgcagaaaaattacatagttctgtgtactcactcccaccagatccggatcacttcgacggctacaaacagcaagccgtcgttataatggatgacctttgccagaacccagatggaaaggatgttagcctgttctgtcaaatggtttcaactgttga-cttcacaccccccatggctagtctagaagagaagggtattctgtacacctcaccttttatgattgcctcaactaaccacgggtccatcactgctccaaccatctcagatagcagagcactgaatagaaggttctacctggatgtggatattgtcattaatgatgattacaagctgaata---acaaattgaacatgcaacttgcctgccagcattgcagtaattgtgatccagcgaatttcaaacattgctgccccctggtttgtggtagggctattcaattcattgacagaagaaccaatgttagatacacactggacatgcttgtgacagaaatgtttagagaatacaaccacaggaatagtattggaaatgttcttgaagccctcttccagggaccccctgtatttagagacttaagaatttccgtagaccctgaagtaccagcaccaccagctattgcagacctgttgaaatccgtggacagtgaagaggttagagagtactgcaagaacaaaggatggatagtgccagtaacagaatgccaaacagagagacacctctccagggcattgaccattctccaagccatttcaacatttgtggccgttgctggctgcatctacatagtgtacaagctctttgcaggctttcagggcgcttacactggcctccccttcaacaaaccaaaagtgcccaccattagacaggccaaagtacaaggtccatcatttgagtttgctgtagcgatgatgaagagaaactcagccataatcaagacaggacagggggagttcaccatgcttggtgtatgggacaaatgggcagtggttccgcgccacgctaaacctggagacactgtaattgtcgatgacaaggagctcaaagtcctggacgccaaagaactggtggatcccgagggagtaaatttggaattgactttgatcaagttggacagaaacgaaaaattcagagatatccgtggattcatccctaaggagagtggtgagttgtctgaagcagtgctagcaataaacaccagtaaatttccaaacatgtatataccagtgggtgcagtcaaagagtatggtttcttaaacctcagtggcactccaactcacaggatgcttatgtacaattttcccactaagtcaggacaatgtggtggagtgctgatggcaaccggcaaggttatcggtattcatgttggaggcaatggacatcaagggttcgccgctacactactcagagattactttgttgaagaacaaggtgagattgaatggatggagacaaacaaagagtcaggctaccccattatcaatgcaccagctaagacaaagctagaacctagtgtgtttcatgacattttccctggtgtcaaggaaccagcagttttgaataagaatgaccccaggctcaaagtggactttgaagaagccatattttcaaaatatgtgggtaatatcaatactcacattgatgagtatatggcagaagccatagaccactatgcaggccagctaatgacacttgatatagataccagtgagatgtgcttggaagatgctgtctatggaacagatgggctagaggctcttgatctgaccaccagcgctggttacccctatgtgaccatggggattaagaaaagggacattctatccaagaagacaagagacctgtccaagctcaaagaatgcatggacaaatacggtctcaacttaccaatggtgacttatgtgaaggatgagttgagaagcagggagaaggttgagcagggtaaatcccgcttgattgaagcttccagtcttaacgattctgtagcaatgagacaatgcttcggcaatctttacaaaacatttcaccagaaccctggtgtggttactggaagtgcagtagggtgcaacccagacactttctggagtaaaatcccagttatgctggatggtgaactctttgcatttgattacacgggctacgacgcgagcctaagcccagtttggtttgcgtgtctaagccgtgtgttggaaaaattgggttatgactacaaggctggcagatacatttcgtatttgtgtaactcttaccacctttacaagaacaagcactactttgtgcgtggtggtatgccttcagggtgttctggcacatccatattcaattcaatgatcaacaacattattattcggaccttgttattgaagacctacaaaaacattgatctggacaaatttagaatgattgcatatggagatgatgtgattgccagttacccttacccaatagatgcaggcctgcttgctaaggcgggaaaggagtatggcctgacaatgactcctgctgacaagtcaaaggagttcaacaatgtgacatgggaaaacgtcacattcctcaaacggtactttcgtgccgatgaacagtaccccttcttggttcacccagtgatgcctatgaaggagattcatgagtccattagatggaccaaggatgcaaagaacacgcaggaacatgttagatctttgtgcgaattggcatggcacaatggtcaagaagtttatgacgaattcataagcaaggtcagaagtgttcctgttggtcgatgcctactgctgcctgcatattcaacacttaggcgtaagtggctcgaacaattttaaataga--tttcaatttgact---aatttggcctaattggaagaccctgtcacgtatctggacgtgacaaaagcgtgacaggggaaaatttagcacaaccagagtgct-
>NC_010415.1_Enterovirus_J_strain_1631_complete_genome
ttaaaatagcctcagggttgttcccaccctgagggcccacgtggcgtagtactctggtatcaaggtacctttgtacgcctattttatttcccttcccccacagtaacttagaag--cttatctcatagttcaacagtagggtcactaaccaagtggctcagcgaacaagcacttctgtttccccggtcctagtacctgtgaagctgtacccacggcggaaggggaaaaagatcgttatccggccccctacttcggaaagcctagtaacaccattgaagcaat-cgagtgttgcgctcagcacagt-aacccctgtgtagctttggttgatgagtctgggcactccccactggcgacagcggcccaggctgcgttggcggccaaccgactcgggcaaccgggtcggacgctcgtttgtggacatggtgtgaagagcctactgagctagagggtagtcctccggcccctgaatgcggataatcctaaccccggagcacccacactcaatccagagtgcaggatgtcgtaacgcgtaagtctgggacggaaccgactactttgggtgtccgtgtttcctgttttacttactttggctgcttatggtgacaatctagtgttgttaccatatagctattggattggccatccggtgttttg------------------------------------aattgtgtgtttatactaattcttttacatatcaca----------gacaaccaaatatgggagctcaagtatcaagacaacaaactggctcacatgagacaagtaatattgcaaccaatggtagtacactacattatacaaacatcaactactataatgattcatatgcggctagtgcagcaaaacaggatttcactcaagatcccggcaagttcacacaacctgtcgcagatgttttaaagcaaaccgctgttccattaaagtcacccagtgctgaagcttgcggttatagtgacagggtggcgcagctaaaactgggcaatacctccataaccactcaagaagctgcaaatatcactgtaggatatggtgagtggcctacttttctcagtaacgttgatgccaatgcagtagatgcaccaacacaccccgatgtgtcagtaaatcgcttttacaccttgaaagctgtaargtgggagaaaacctccacaggatggtattggaagttaccagactgtttgaatcaacttggtgtgtttggccaaaatgctcaatatcactacctgtataggtcagggtttgccgtacatgtgcagtgcaatgccagcaagtttcaccagggggctttattagtggtagctatacctgaatggacccaaggacgcggactaacg------agcagcaccaacacttacatggagtactcacagaccaaccctggaaagaatggtggcacgttcaatcacccttatttattggataacggtactgcagtatcaatggcattgatatacccacaccaatggataaatttaaggaccaacaactgtgctaccatagtgctgccgtacgttaataacgtcccaagtgattgtgccttgaagcacaataattggacattagctgtcataccaattagcccattaaattatgatgcaggggccactcctcttgttccaattaccatcaccatcgctcccatggcatgcgagttttcaggtctacgaaaggcaatctcccaagggttgccagcccaactgaccccaggttccactcagtttgtaacaacggacaatgacagttcccagccattaatcccaaactttgatgagaccacaccaatccacatacctggagaagtgagaaacatgctggagatatgtcaggtggagagcatccttgaggtaaataatgttactg---gtgtaaatggcatgagcaggttactaatacccatcagcgtgcaaagtgatctagatcagcaaatagctagtttcagagttgatcctggcgctgacgggccctggcaaagtacactactagggaacatatgtaggtattacaaccaatggtctggtagcctagaaataacattcatgttcactggatccttcatggcaacaggaaagatacttattggttactcaccacccgggggatctcaacccgcaactcgtgaagatgccatgttgggcacgtatgttgtttgggactttggactccaatcttcagtgactctggcgatcccatggattagtaacgtaatgtttagaaacctccaatccattgctggccaacca---tacttctatgcaggaattgtgaccatgtggtaccagacaaattttgtagtcccagacggggcccccacaagtgctgacatcatcgcactcggtagtgcccagtccaacttcagccttaggctgttaaaagatagcccagatatttcacaaactgcagtgctcaatggcccaaatccagtgggacaggctctagataagatggtgaccaataaaattgaaggcttaagcaacacatcagcatctgatgcagtcat------------tgagactgccaacacaccagcattgcaggcagccgaaacaggagccacgtcaaacgcagatgatgcagggctgatcgaaaccagggatgtcattaacacacaacgcccaactgaaacaactgtgcaggcgttctatgctagggctggtttagttggaatggtagatatcattcatagtgacagcaactcacccaagtttgcatcgtggaccatcgacacgatggcttttgtccaacaacggcgaaagctcgaaatgttcacgtacatgaggtttgctgcggagttcacctttgtagtgtcaactgaatccacaacaaagatacctaacactatgattcagtatatgtacgtaccaccaggagcaccaatacccacgactagcaatgggtacgaatggcaatctggcaccaacccatcagttattgtacgtatgaatgaggcaccagctagagtgcgagttcccttcattagcccagcaggtgcatatgcctggttttatgatggctacactgattttggtactcatccctcaccaaatggtaaagga------------gatgcaaattatggattgaatccagccaatcagtttggcacttttgcaacccgcattattggaaacggggcaatctccgcgattaggattagaatttacatgaaaccaacgcaagtgaggtgctggataccaagagctataagaacatgcccatacattgaaaagaacagacctagttacaacccaaacaagactgcaattgcgaaaaacaggcaaagcatcaccaccacaggtaaatttggacagcaaagtggggcagtctatgtaggcaactacaggattgtaaatagacacttggctaatgagtttgacgcccagtcaatggtgtgggagagttatgagagagatcttctagtgtccaccactacagcccatggttgtgacgtaattgcccgatgcaattgtaacactggtgtgtatttctgccgtagcaagggaaaacactacccagtctgctttcaaggaccaggactgacttggattgaggccaacgaatattacccggctagatatcagagccatgtccttcttgcccctggaccagctgaaccaggtgattgtggagggatccttaggtgccaacacggtgtgattggactggtaaccgctggtggaaatggcattgttgcatttgctgatttgagagacctattatggctcgaggatgatgccatggaacaagggataactgattatgtcgctcagcttggtcaagcttttggcagcggattcacacaagagattgctgacaagacacaacaactaaaagatatgttaattggacaggattccatcttggagaagtgcctgaaagcgttaatcaagattgtaagtgctcttgtgattatagttaggaatcatgaagatctcatcacagtaacggccactctagccctcattggatgttctgggtcaccatggcaatggttaaagaccaaagtatgccagtacttgcaaataccagtagtggaaaaacaaggagattcatggctgaagaaatttacagaagccacaaacgctgcaaaaggcctagaatggattgcccaaaagattagtaaattcattgattggttgaaaaccaaaatagtgcctgaggtgaaggaaaaagtcgaattccttggaaaactcaaacaactacccctactcgaaagtcagattaccagcattgagcatagtgcacccagtcaggatgatcaagaaagactttttggaaatgttcaatacctggctcactactgtaggaggtacgcaccgctgtatgcggcagaagcaagaagggtgttcactttggaaaagaagatgagcaattacatgcagttcaagaccaaatcccgcattgaacctgtatgtttgctgatacacggaacccccggagcaggaaagtcagtggcctcaagcctcattgggcgtgccatcgctgagaaattgaatagctgtgtgtattctctaccaccagaccctgaccactttgatggttacaaacagcaagctgtcgtcatcatggacgatttatgtcagaacccagatgggaaagatgtgagcttgctatgtcagatggtttccacagtgga-ttttattccacctatggctagcttagaggaaaagggaattctatatacttcccctttcatgattgcatctactaaccatggttccatcactgctccaaccatctcggatagtagagcacttaacaggaggttttatctagatgtagacattgctatcaatgatgagtacaaagtgaaca---acaaagtggacatgcagcgcgcgtgtcagcactgtcayaactgtgacccagcaaatttcaaacgctgttgcccccttatttgtggtagggctatccagttcattgacaaaagatcaggagtgaggtacacactagacatgcttgtcacagaaatgttcagagagtacacccgtaggaacagcattggcaacgtacttgaggccttgtttcaaggacccccaatttacagagacatcaaaatttcagtagcgcccgagacaccagcacccccggcaatagcagacttgttgaagtcagttgattctgaggaagtgagacaatactgtcaagagaagggttggataataccagtcactgagtgtcagacagaaagacacctcagtagagctttgactattctccaagctgtttcaacatttgtggctgtagctgggtgtatctacatagtgtacaagctgtttgctggatttcaaggggcatacactggattgcctttcaacaaacccaaagttccaaccataaggcaggcaaaggtacaaggaccttctttcgaatttgcagtggcaatgatgaagaggaattcagccattattaaaacaggacaaggtgagttcaccatgctcggtatctgggacaagtgggcagtggtcccgcgccacgctaaacctggagacactgtgattgtcgatgacaaggagctcagagttcttgatgccaaagagctggtggatgctgaaggggtgaatttggagctgacaatgattaaattggacagaaatgagaagttcagggacatccgaggtttcattcctaaggagagtggtgagctatctgaagcagtactggcaataaataccagtaagtttccaaacatgttcataccagtgggtgccgttaaggagtatggtttcttgaacctcagtggtactccaacccacagaatgctcatgtataattttcccactaaatcagggcaatgtggtggagtgttgatggcaactggtaaagtcataggtattcacgttggtggtaatggacatcaaggatttgctgccacactactcagagactacttcaatgaagaacaaggtgaaattgagtggatggagacaaacaaagaatcaggttacccaattatcaatgcaccaactaaaacaaagttagaacctagtgtgtttcatgacattttccccggtgttaaggaaccagcagttttaaacaaaaatgatcccagacttaaggttgactttgaggaggcgatcttttccaagtacgtgggtaatgtgaacactcatgtagatgaatacatgcaggaagctattgaccactatgctgggcaattaatgacccttgacattgacattagtgagatgtgccttgaggatgctgtttatgggactgaagggcttgaagcacttgacctgacaactagtgcaggatacccttatgtgacaatgggaatcaaaaagagagacatattatcaaagaaaactagagacttatccaagttaaaagagtgcatggataaatatggtctcaacctaccaatggtgacatatgtgaaggatgagttgagaagcagggagaaagttgagcaagggaaatctcgcttgattgaagcttccagtctcaatgattctgtagcaatgagacaatgttttgggaatctttataagacattccaccggaacccaggaacggttactggtagtgcagtgggctgcaacccagacacattttggagtaaaattccagtgatgttggacggtgagctctttgcatttgattacactggttatgatgctagcttgagccctgtttggttcgcgtgtcttagccgtgtgcttgaaaaattaggttatgattacaaggctggcaggtacatttcgtacttgtgtcactcataccacctttacaaaaacaagcactattttgtgcgaggtggtatgccttcagggtgttctggtacatcaatcttcaactccatgataaacaacatcataattcgaacattgttgttaaaaacttacaaaaacattgatttggataagttcaagatgattgcatatggagatgatgtgattgctagctacccctacccaattgatgcaggtctacttgctaaggcggggaaggagtatggcctgacaatgactcctgctgacaaatctaaggagtttaacaacgtgacatgggagaatgtcactttccttaagcggtactttcgtgccgatgaacagtaccccttcctggtccaccctgtgatgccaatgaaggagatacatgagtccattagatggacaaaagatgcaaaaaacacacaggaacatgtaagatcactgtgcgaattggcatggcacaatggtcaagaggtttatgaagaatttttgagtaaaattaggagtgttcctgttgggcgatgtctactgctacctgcatacacaacactcaggcgcaagtggctcgaccaattctaaaatgg-ttttcaatttgacc-ttaattcggcctaattggaagaccctgtcacgtatctggacgtgacaaaagcgtgacaggggtaaatttagcacaaccagagtgctt
>NC_013695.1_Enterovirus_J_strain_N203_complete_genome
ttaaaatagcctcagggttgttcccaccctgagggcccacgtggtgtagtactctggtattacggtacctttgtacgcctattttatacccccttcccca-agtaatttagaagcaagcacaaaccagttcagtagtaagcagtacaatccagtactgtaatgaacaagtacttctgttaccccggaagggtctatcggtaagctgtacccacggctgaagaatgacct-accgttaaccggctacctacttcgagaagcctagtaatgccgttgaagttttattgacgttacgctcagcacact-accccgtgtgtagttttggctgatgagtcacggcactccccacgggcgaccgtggccgtggctgcgttggcggccaaccaaggagtgcaagctccttggacgtcatattacagacatggtgtgaagagcctattgagctaggtggtagtcctccggcccctgaatgcggctaatcctaactccggagcatatcggtgcgaaccagcacttggtgtgttgtaatacgtaagtctggagcggaaccgactactttgggtgtccgtgtttcctgttttaacttttatggctgcttatggtgacaatttaacattgttaccatatagctgttgggttggccatccggattttgttataaaaccatttcctcgtgccttgacctttaacacatttgtgaacttctttaaatcccttttattagtcctt---------aaatactaagaatgggtgcacaagtatccacacaaaaatccggatctcatgaaactggcacttatgccacaggtggatcaacaattaattacacaaatataaactattacaaagatagttatgcagctagtgcctcacggcaagatttttcacaagatccctcaaaattcacaaagcccgtagtagatgctctcaccgaagctgctgttcctttgaaatcaccatcagcagaagcttgcggttatagtgaccgcgtgttacaattgacactaggcaattctactattaccacacaggaagctgctaacattgtggtgggttatggtaaatggccagaacatctgaagccaattgatgctaactcaatagatgccccaacaaaaccagatgtagctgtgaacaggttttacactctgaaagccaaaaagtgggaaaaggcttccaaaggttggatgtggaagttgcccgattgtttgaatgataccggaatatttggccaaaattgctggtatcatttcttatacagaggtggttgggctatacatgtgcagtgcaatgctagcaagtttcaccagggtactctattagtgtttttagcaccagatttcaccaggggagctccggttaca---ggcagtgggactacgcctaatgtatcttattcacatgccatgcctggagaagatggctctgaattcatagacccgctgttcttggacaacggtacgatgttgcaacaggcaactgttttcccccaccagtggataaatttgagaactaacaacagcgcaaccattatagttccatatatcaacaacataccagcagactcccctgttcgacataataattggactttgtgtgtgatcccagttgtgcccttggactactcagagggggctaccactgtcgtgccaattacagtgaccctggctcctatgtgttgtgaatttgatgggttgagaaatgcagttccccagggtttaccagtcaaagcaactccaggttcgtaccagtttttaactacctctgatgactgttctgaaggtttgttaccaaattttcattctactcccgaaattttcatccctggtcaagtgaataatttactcgaattagtgcaaattgagacaatgatgacagtcaataatacagcaacccaggcttcaggagtgggtagaatcacgattcctgtttcagtgcaaagtgatgtggacactcaaattgcaggtttcacaattaatcctggtagtgatggagtgtttcagtcaacataccttgggcaaatttgcagatacttcaacaactggtcagggagcattgaaatcactttcatgttctgtggatccttcatggcaacaggcaagatcttaattgcttacacaccaccaggaggtagtgccccgactgatcgcaaaagtgcaatgttaggtacacatgtcatttgggattttggtcttcaatcctcagccacccttctaatcccatggataagcaatacgtgtatgagaaatgttgccagtctagcttaccaggatacctacttcgcagggggttatgtcactctgtggtaccagacaaattttgtggttccgtctggagcacctacatcagctagaataattgccctttgtgcagccaagggtgatttttgtttgagattgcttaaagattccacagacatatcacaatcagcggttttgcaaaa------ttccccagaacaagccattgaaggtgtgataagtacgaccatacagaacttga---------caccacagaatattagtgcatctgaaggatctataggtgctgcagctccagcactccaggcagctgaaacgggagcgaccagcacagcaaccccagaaggaatgattgaaaccaggagtgtaatcaatagacaacacattgccgaatcatctgtagaatcattttacagcagagctggcctagttggaatggtgaaact------agaaggattacaatcatcaacatttaccacgtggactattgacacaatgggttttgtccaacaaaggcgcaagctggagttgtttacttacatgagatttgatgcagagtttaccatgcttgtct------gtgctgcagaggagattaatccttacaatattcagtatatgtacgttccaccaggtagtggcatcccgactgatcatgactcatacttgtggcaatcaggtaccaatccctccatatatgtgaaatccacagatcctcctgcacaattttcaatcccctttatgtccacatgtgcagcttatgcttggttttacgatggttatcc------------------aagatcatatggaccagatgccgaagcattaaataaatcatatggcatattaccagcaaatcaatttggcaccttttgcatgagattacttggtagtgctctgaagactacattgacagttagaatctacatgaggccaaagcatatcaaatgttgggcacccagaccatttaggatgttgccatatgttgaaaagaatagaccatcctacaaatcaccccctacagatccaatcaagaatcggactagtatcaccacaacgggagcatttggacaacaaagtggagctgtctttgtggggaattataaaattactaatctacatctagcatcaacctttgatcgtgaaagtgaggtgtggtcaagttatgaaagagacttgattgtgtcgtccacaacagcacatgggtgtgacaaactagctaggtgcacctgcaacactggtgtttacttttgtaaatcagctaacaaacacttcccagtgtgtttccagggtccgggtctcacatttattgaggccaatgagtactacccagcgcgatatcagtcccacgtgcttctagccgttggccatgcgcaaccaggcgattgtggtggcattttacgatgtgaacatggagtggtgggaatcctaacagcaggtgggaacgggttagtagcatttgctgatttgagagacttgttgtggattgaggatgatgccatggagcagggcgtctctgactacgtccaaagactgggctctgcatttggtgccgggttcaccaatgaaattgcagaaaaaacccagcaaatcaaggagatgcttattggacaagactcagtgttagaaaaatgtttaaaagcattaatcaaaattgtttctgctatggttatactcatcagaaatcatgaagatttgataactgtcactgccacccttgcattgattggatgtagtgctagtccatggcaatggttgaaatcaaaggtttgctcttatttccaagtacctatggcgcaaaagcaagctgatggatggttgaagaagttcacagaggcaactaatgctgccaaagggcttgagtggttggcaaataaaattagcaaattcatcgattgggtgaagtcaaaaattgtcccgcaagtcaaggaaaaattagattttctctccaaactgaaacagttgcctctcttggagagccagattgcaaccattgaacatagtgctcctagtcaagaggctcaagaaacattatacggaaatgtgcagtacttagctcattattgtaggaagtttgcacctttgtatgccgctgaagccaagagagtataccacttagaaaagagaatgaacaattacatgcagttcaagaccaaatcccgcattgaacctgtatgtttattgattcacgggagtcctggtgcagggaaatcagttgtttctagtttagttgggcgtgcaattgcagagaaaatgaacagttcagtgtactcactcccaccagacccagaccattttgatgggtataaacaacaagctgtagttatcatggatgatttatgtcaaaacccagatggtaaagatgtttcactactctgccaaatggtgtcaacagttga-tttcatacctccaatggcatctttggaagaaaaaggcatactatatacttcaccatttatgattgcctcaacaaatcatggaagcatcagtgcacccaccatttcggatagtagagctttggctcgtagatttttccttgatgttgacatccttattcacgatgattacaagactgaaacagggagactgaacatgccagctgcatgtatgcattgcacctcatgtgatccagcaaacttcaaaaggtgctgccctataatctgtggtaaagctttaatgttcagtgatagacgaacatctgtaagatacactacggacatgctagtttcagagatgttcagggaatattcacacagaaattcaattggcaacgtactagaagcacttttccaaggtccaccagtgcacaaggacttgaaaatctcagttgcagaagaagtaccaccaccaccagccattgcagaccttttaaagtcagtggactcagaggaggtcagaaactattgtgaatcaaaaggatggatagtacctgccatggaaattaatgttgagagacacatcaatagagcaatgactattctccaagctgtgtccacctttgttgctgttgcagggtgtgtgtttgtagtttacaaactatttgctggattccaaggagcctatactggtctccctttcaccaaacctaaagttccaaccatcagacaagcaaaagtgcaaggtccaaattttgagtttgctgttgcaatgatgaaaagaaactcgtgtattgcaaagacaggtcaaggagagttcactatgcttggaatctgggacaagtgggcggtccttccgcgtcacgctaagccaggagataatataattatcgatgatgtggaggtcccagtggaagatgcaaaggaactcattgactcagagggggtaaatctagagttgacactgatcaaactcaggagaaatgagaagtttagagacatcagagggttcatcccatcagaggcgggggagatcaatgaagctgttttggctatcaatactagcaagttcccaaacatgttcatcccagttggaaaagtacacgaatatgggtttctcaatttgagtggcactcccacccacaggatgttaatgtacaacttcccaaccaaatcaggacaatgcggaggcatactcatggctacaggtaaggtgttaggaatccatgttggtggcaatgggcaccagggctttgctgcaactcttttgagatcatatttcagtgaagagcaaggtgagattgaatggatggagaccaacaaggagtcaggttatcccataatcaatgcaccaaccaagacaaaactagaacccagcgtctttcatgatgtttttgagggaaagaaggagcctgctgtgttgaacccccgtgatcccaggttgagagttgattttgaagaagctatcttctccaaatatgtgggtaatgttaacacacatgtggatgaatacatgcatgaagcaattgatcactatgcaggtcaactcatgacattggatattagcactgaacctctttgtctggaagatgctgtgtatggaactgaaggattggaagcactagatctaacaactagtgcaggttatccttatgtgacactgggtataaagaagagggacattctttccaaaaagaccagagaccttaccaaattaagggaatgcatggataagtatggactcaacttaccaatggtcacccatgtcaaagatgagctgagaagtgtggagaaagtgcaagctggtaaatcccgcttgattgaagcttccagtttgaatgattcagtagccatgagacagacatttggaaacctgtacagaaccttccaccaaaatccaggcgtcatgacaggtagtgcagtgggatgcaaccctgataccttctggagcaagataccagtgatgttagatggtgaacttttcgcctttgactacacagggtatgacgcttccctcagcccggtctggttcgcagctctaaaaatattgctggagaaaattggatacaccaacaatgagaccaagtacattgattatttgtgtaactcctatcacctttacaaaaataaacattattttgttagagggggcatgccatctggttgctcagggacttccatcttcaacagtatgatcaacaacattataataaggactttactcttgaagacatacaagaacattgacttggataaattcaggatgatagcatacggtgatgatgtcattgcaagttacccgtatgctattgatgcaggcctacttgctaaggcgggaaaggagtatggcctgacgatgacaccagcagataagtctgccaccttcaacaatgtgacgtgggaaaacgtcaccttcttgaagagattcttcagggctgacgaacaattcaattttttggttcatcctgtcatgcctatgaaggaaattcatgagtcaatcagatggactaaagatgctaagaacactcaagaacatgtgagatcgttatgcgaattggcatggcataacggtgaagaggcttacaatgaatttttatcaaaaataaggagtgttccagtgggtcgatgccttttgcttccggcttattcgacacttagacggaaatggcttgactctttctaaattat--atacaatcaatttaaatgattaggctaattggctaaccctgtcacgtatctggacgtgacaaaa-cgtgacaggggtaaatttagcacatccagagtgctt
>AF414372.2_Enterovirus_J_strain_N125_complete_genome
ttaaaatagcctcagggttgttcccaccctgagggcccacgtggcgtagtactctggtattacggtacctttgtacgcctattttacccccttcccctt---gtaacttagaagc-aaagcaaaccagttcaatagtaagcaacacaacccagtgttgtgacgaacaagtacttctgtttccccgggagggtctgacggtaagctgtacccacggctgaagtatgacct-accgttaaccggctacctacttcgagaagtctagtaataccattgaagttttgttggcgttacgctcaacacact-accccgtgtgtagttttggctgatgagtcacggcattccccacgggcgaccgtggccgtggctgcgtt-gcggccaaccaaggggcgcaagctccttggacgtcacttaacagacatggtgtgaagaacctattgagctaggtagtagtcctccggcccctgaatgcggctaatcctaactccggagcacatcagtgcaacccagcatttggtgtgttgtaatacgcaagtctggagcggaaccgactactttgggtgtccgtgtttcctgttttaccttatttggctgcttatggtgacaatttgatattgttaccatatagctgttggattggccatccggatttttgaaagagacccaaaactttcttctctacttcagattcaagtgcgaagttttcc-----ttttcatatattacttactaatttgaagtaccaaagatgggtgcacaaatttctacacaaaaatctggatcacatgaaactggcacttacgccacaggaggatcaacaatcaactacaccaacataaattattacaaggatagttatgcagccagtgcttcaaggcaagacttctcacaagatcctgcgaagttcaccaagcctgtggttgatgcgttaactgaagctgctgttcctctaaaatcaccatcagcagaagcctgtgggtatagtgatagagttttacagttgacattaggtaactcgaccattacaacacaagaagctgctaacattgttgtaggttatggaaaatggccagagcatttgaaaccgattgatgcaaactcaattgatgccccaacaaaaccagacgtggctgtgaataggttttataccctaaaagcaaagaaatgggagaagaattcctcaggttggatgtggaaattgccagactgcctgaacgacactggggtgtttggccaaaattgttggtaccatttcttatacagaggtggttgggcagtgcatgtgcagtgtaatgcaagtaagttccaccaaggtgcattattagtatttctagcaccagatttcactaggggggcaccaaccacaaccaccactggcaccattccaaatgtatcatactcagatacaatgccaggagaagatggaacaacgtttaggaatccgctgttcttggataatgggaccatgctgcaacaagcaactgttttcccacaccaatggattaatttgaggacaaacaacagtgctaccattatagtaccatatattaataacatcccagcagattcacctgttcgccataacaactggactctttgtgtagtgccagttgttcccctagattactcagatggagcaaccacagtagttccagtcactgtaaccttggccccaatgtgttgtgagtttgatgggttaagaaatgcagtttcacagggcttgccagttaaggcaactccaggatcttatcagtttctaaccacttctgatgattgctctgaaggattgttacccaatttccactccactcctgaaatttttattccaggtcaagtaaacaacttactcgagctggttcagattgagactatgatgacaatcaataatgtagcagcacaaagtgcaggagtggaaagaatttccattcccgtttctgttcagagtgatgtggatgctcaaattgcagcttttgctgtcaaccctggtggtgatggagtttttcaatcaacatatctcggccaaatttgcaggtattttaacaattggtcaggaagtattgaaataaccttcatgttttgtggttcatttatggcaacaggcaagatattgatagcatacacccctccaggaggtagcgcacctacagatcgaaagagtgctatgttaggcacccacataatttgggattttgggctacaatcctcagccacccttgttattccctggattagtaatacatgtatgcgaaatgttgctagcttggcctatcaggatacctactttgcaggaggatttgtcacaatgtggtatcaaacaaactttgtggttccagctggcgcgcctacaacggcaaggatcatagcgctctgtgctgccaagggtgatttttgtctgagattactaaaggattctacggacataacacaatcagcagttctacaaaa------ttcaccagaagcagcaattgagggcataataaatgctaccgtgcacaacataa---------caccacagaatattagttcaaccgaggggtcaataggttctgcagctccagcgttgcaggcagcagaaacgggagctaccagcacagccaccccagaaggaatgatcgaaactaggagtgtgattaacagacaacacattgcagaatcttccgtggaatcattttatagtagggccgggttggttggtattgtgcagtt------gcaaggtacacaatctagtacatttacaacatgggtaatagatacaatgggctttgttcaacagagacgcaagttagagctgttcacatacatgaggtttgatgcagagttcaccatgctagtgt------gtgcggatgaagagattaacccttataatatacagtacatgtatgttccaccaggtagcggtgttccatctgatcatgattcttacttgtggcaatcaggtaccaacccatccatatacgtaaaatccactgatccacccgctcaattctctattcctttcatgtctacttgtgcagcgtatgcatggttctatgatgggtaccc------------------gagagcatacggaaatgatgccgctcaactgaataaatcctatggtatgctaccagcaaaccagtttggtactttttgtatgaggttgcttggtagtgctttgaaaactaatttgacagtcagaatttacatgagaccaaaacatgtcaaatgctgggcaccaagaccattcaggatgttgccttacgtggaaaagaatagaccatcttaccacacccccccagttgatccaattaaaaacagaactaacatcaccacaactggtgcctttggacaacaaagtggctcagtgtacgttggcaattataagatcaccaaccttcaccttgctaatgagtttgataaagataatcaagtgtggtcatgctatgaaagagacttgattgtctcaaccactactgcacatgggtgtgacacaattgctaggtgcaattgcaacactggagtgtatttctgcaagtcaaccaacaagcattacccagtttccttccagggaccaggcctcactttcattgaagctaatgaatattatccagcacgttatcagtctcatgttttgttggctgttgggcatgcacaacctggtgattgtggtggcatcttgagatgtgaacatggagtaataggaattgtgacagcaggaggagaaggtcttgttgcttttgcagatttgagggacttactatggttggaagatgatgcaatggagcaaggtgtttcagattacgtgcagcgtctaggttccgcttttggtgcaggattcacaaatgagattgctgagaagacccaacacatcaaagagatgcttattggtcaagattcagtgttagaaaaatgcttgaaagccctaataaagattgtttctgctatggtaatactcataagaaatcatgaggatttaatcacagtcacagccaccctggctttgatcgggtgcagtgctagtccatggcaatggcttaaatcaaaggtctgctcttatttccagattcccatggttcagaagcaagctgacggctggatgaagaaatttactgaggccacaaatgctgcaaaagggttagagtggctggctaacaagataagcaagttcatcgattgggtgaagtcaaaaattgtacctcaagtcaaagagaagctagaatttctgtcaaaactcaagcagttgccccttttggagagtcagattgccactattgagcacagtgcaccaagccaagaagctcaagaaactctacatggaaatgtacagtacttggcccactattgtagaaaatttgccccattgtatgctgctgaagcaaaaagagtttaccacttggaaaagagaatgaataactacatgcggttcaagaccaaatcccgcattgaacctgtatgtttgttaatacatgggagcccaggtgcagggaagtccgttgtatccagcctggtggggcgtgccattgctgaaaagatgaacagctcagtttattcccttccaccagacccagatcattttgatggttacaagcaacaagcagtggttataatggatgacttgtgtcaaaatccagacggaaaagatgtgtctctcctttgccaaatggtgtcgactgttga-ttttatccctccaatggcatcccttgaggagaaaggtattttatacacttcaccattcatgattgcctcaacaaaccacgggagcattagtgcacccaccatctcagacagtagggccttggcacggcggttcttccttgatgtcgacatattcattcatgatgagtacaagactgagactggaaagttaaatatgccagccgcgtgcatgcactgcaactcatgtgacccagcaaacttcaagagatgctgtcctataatctgtggaaaagccctgatgttcagtgataggcggacttcagtgcgttacaccactgatatgctggtctcagagatgtttagggaatactcacacaggaactcaattggcaatgtgcttgaggcactctttcagggaccaccagtctacaaggaattgaaaatttcagtggctgaggaagtgcccccacccccagctattgcagacctactaaaatcagttgactcagaggaggttagacactactgtgaatcaaaaggatggataatacctgccacagaaacaaatgtagaaagacatatcaacagggcaatgacaattcttcaagctgtttccacgtttgtggcagtggctggatgtgtttttgtagtatataaactgtttgcaggatttcaaggggcgtacactggtcttccatttactaaaccaaaagtccccacgatcagacaggcaaaagtgcaaggacccaactttgaatttgcagtagcaatgatgaaaagaaattcatgcatagcaaaaacagggcaaggtgagttcacgatgctcggcatatgggacaagtgggcggttttaccgcgtcacgctaagcctggagacagtatcattgttgatgacaaggaggtcccagtggaagatgccaaggagctagtggactctgagggtgttaacctagaactaactttaataaagttgagaagaaatgagaaattcagggacatccgagggtttttgccaaatgaaccaggagaaattggtgatgcagtgcttgctattaatactagcaggttcccaaacatgtttattcctgtaggaaaggtgactgaatatggatttctcaatctaagtgggacaccaacacacagagtgctcatgtacaacttccctactaaatcagggcagtgcggtggagtgctaatggcaacaggaaaagttctaggaatccatgtgggaggcaatggacaccaaggctttgctgctactcttttgaggtcttactttaatgaagaacagggtcagattgaatggattgagaccaacaaagaatcaggctatccaataatcaatgcccccaccaagaccaaattggaacccagtgtgttccacgatatctttgagggaaagaaagaaccagcagtcctgaacccaagagacccacgtttgaagactgattttgaggaagccattttctccaagtatgtagggaatgtgaacgcacatgtggatgaatacatgaaggaagctgtcgatcattatgccggacagctgttgactcttgatatcaatatagaaccactttgtctggaggatgcagtctatggaactgatggtttagaggcactagatttaacaacaagtgctggatatccctatgtaacgttagggatcaagaaaagggatattctatcaaagaagactagagacctgtccaagttaagagagtgtatggacaagtacggtctcaacttacctatggtgacttatgtgaaggatgagttgaggagcagggaaaaagtagagcagggcaagtcacgcttgattgaagcttccagcctcaacgattctgtagcaatgagacaaacatttggaaacctttatcggactttccataacaatccaggtgtgatgactggcagtgctgttgggtgtaatcccgacactttctggagcaagataccagtgatgctagatggtgagttgtttgcttttgattacacagggtatgatgcctccctcagtccagtgtggttcgctgcactaaaactggtactggaaaagttaggttacactagtgatgaaaccaagtatattgactacttgtgtaactcataccacttgtataaaaacaagcattactttgtgagaggagggatgccatcgggatgttctggcacttctatcttcaacagtatgatcaataacatcataatccgtacgctactgctcaaaacatataaaaacattgatttggacaaattcagaatgattgcatacggggatgatgtgattgccagctacccatacccaattgatgcgggcctgcttgctaaggcgggaaaggagtatggcctaacaatgacaccagcggataagtccgccaccttcaatgatgtgacatgggaaaacgtcacatttttgaagaggtacttcagggctgacgaacaatttaactttttagtacacccagtcatgcccatgaaggaaattcatgaatctattagatggacaaaagatgcaaagaacactcaagaacatgtaagatcactgtgcgaattggcttggcacaacggtgaagaagcttacaatgagtttttaaataagattaggagtgttccagtaggtcgatgcttgttgctgcctgcatattcaacattaaggcgcaaatggctcgactcgttttaagaattatttgaatattaattactcaattaggctaattggctaaccctgtcacgtatctggacgtgacaacg-cgtgacaggggtgaatttggcacatccagggtgcc-
