# Supplementary material for: Independent evolution of tetraloop in enterovirus oriL replicative element and its putative binding partners in virus protein 3C
Source: PeerJ. 2017 Oct 6;5:e3896. doi: 10.7717/peerj.3896 (PMC5633025; doi:10.7717/peerj.3896)
Supplement: Supplemental Information 19 [file peerj-05-3896-s019.fas]

>KY369873.1_Human_rhinovirus_A34_strain_SC9783_complete_genome
-------------------------------------------------------------------------------------------------------------------------------------------------------------gtggagttgtgcactgttattccggtaactttacac-----gccagttttatttccccc-ctccccaa-------------atgtaac-ttagaagat-gtacac-----aacgaccaataggcg-gcaactaa-ccaagttgct-taaggtcaagca-cttct-gtct-ccccggtcaacgttgatacgctc-tccc-agggc-gaaaacaactgagatcgttatccgcaagacgcctacgcaaaacctagtaata-tcttga-atggtacatggttggtcgttccgctaa--a-----ccccatagtagacctggcagatgaggctagaaactccccactggtgacagtgttctagcctgcgtggctgcctgcgtgtc---c-ttacg-ggcacgaagccatttac-ttgacaaggtgtgaagagtcccgtgtgctcgtct-tgagtcctccggcccctgaatgtggctaaccttaaccctgcagccagtacgcgcaagccagtgcgtagctggtcgtaatgagcaattgcgggatgggaccaactactttgggtgtccgtgttt--------cac--tttt-tacctttt-----attatgcttatggtgacaa-tatatagata-----tatatattgacaccatgggcgcacaagtttctaggcagaatgttggtacacactcaactcaaaacacagtttcaaatggctcaagcttgaattactttaacatcaattacttcaaggatgctgcatcacatggtgcctctaaattggatttttcacaagacccaagtaaattcactgaccccgttaaagatgtgcttgagaagggtattcctacacttcaatctccaactgtagaagcatgtggttattcagataggatcatacagataacaagaggagattccacaatcacttctcaggatgtggcaaatgcggtagttgggtatggagtatggcctcactatctaacaccacaggatgctacagccattgacaaaccttcacggccagacacctcctcaaacaggttttataccttagaaagtaagatgtgggacagttcatcaaaaggatggtggtggaaattgccagatgcccttaaggaaatggggatttttggtgaaaatatgtattatcacttcttgggtcgaagtggttacactgtacatgtccaatgtaatgccagcaaatttcaccaaggtacactcattgtggcaatgataccagaacaccaattagcaagcgcaacatatggaaatgttgctgctggatataattacacacatccaggtgaacgtggtagagtcattaacgttgccatgcgtgaacaaaatg---acaaacaacctagtgatgataattggcttaactttgatggtacattattaggcaatattacaatttatccacatcaactcattaatttaagaagcaataactcagctacaattattgtcccatatgtcaatgcagttccaatggattccatgctcagacataataactggagtctagtaataatacccatatgccaactagaa---------gggactccaggcactgtacccatcaccatttctatcagtccaatgtgtgctgagttctcaggggccag------agcgaga------------------aaccagggcttaccagttatgctaactcctggttctgggcaatttatgactactgatgactttcagtctccttgtgcattaccttggtaccaccccactaaagagatatctatcccaggtcaggttaagaacttgattgaactgtgtcaagtagatacattaatacccataaacaacttagaacaaaat---gtcactaatactgatatgtattcagt------tgtgttaaataatgaaacag---tatt------agaaaaagagatctttgctattaaagttgacattgcctcccaacctttggccaccactcttattggtgaagttgcaagttactacactcattggactggcagccttagatttagtttcttgttctgtggatctgctaacaccactcttaaacttctaatagcatacacaccaccaggtattagtaagccaactaagaggaaagaagccatgttaggaacacatgttgtttgggatgttggactgcaatccaccatatcaatggtggttccttgggtaagtgctagccatttcagaaatacaactcctgataaatactccttggctggatatataacctgttggtatcaaacaaatcttatagcaccaccaaacacacccccaacagccaggatgttatgctttgtttcagcatgtaaagatttttgtttaagaatggcaagagacacaaatttgcacaaacaatctggacctatagaacaaaatccagttgaaaattacatagatgaagtactaaatgag---------------------gtactggttgtcccaaacattaaagaaagtcaagccactacatctaactcagcccctgcactggatgcagccgagactggccatacaagtaatgtacaacctgaggacatggttgaaaccagatatgtgcaaacatcacaaacaagagatgagatgagtattgagagtttcctgggtagatctggttgtatacacttgtccaaactggtggtggattatgaa---------------aattataatgca---aagaccaaaaacttcatgaaatggcaaattaatttgcaggaaatggcacaaattagaaggaaatttgaaatgttcacttatgttagatttgattctgaaattactttagtaccatcaatagcggccaaagg------tgatgatattggtcatgttgtgatgcaatacatgtatgtgccaccgggtgcaccaatacccgaaactagagatgattttgcatggcaatctggaacaaatgcctcaatattctggcagcatggtcaaacataccctagattctctcttcccttcttgagtatagcttcagcatactacatgttttatgatggatatgatggtgaccaacatgaatcaagatatggcacagtggttactaatgacatgggcactttatgttctagaattgtaactgatgagcaccaaaacagggtggaaattacaactaggatttaccacaaagctaaacatgtgaagacctggtgcccaagaccaccaagggctgtagaatacacacatacacatgttactaattac---aaagttagggatca------gactgaaaaaaccgcaatcaaaaccagaaaagccatt------------------aca---------acggct------ggcccaagtgacatgtatgtacacgtagggaaccttatatatagaaatctacatttattcaattcagaag------cacatgattctatcttggtttcctactcttct------gatctagtcatataccgaacaaacacaataggtgatgactatattccaacatgtgattgcaccgaagccacatacttttgcaagcataagaacaggtactttccaattaaagttacaagtcatgattggtatgaaatccaggaaagtgaatattatccaaaacatatacaatacaatctcttaattggagaaggaccatgcgaaccaggtgactgtggtgggaaactattatgtaaacatggtgttattgggattgtgactgctggtggtgaagggcatgtggctttcattgatctcagacact------tccattgtgctgaagaacagggcataactgactatgttcacatgctcggtgaggcctttggtttgggtttcgtagacagtgttaaggaccaaataaatgcaat------taacccgattaatggtattagtaagaaaattattaaatggctattaagaataatatcagcaatggtgattataattagaaactcatctgacccacaaacaataatagctactctaacactaattggctgttcaggatcaccatggagattcctgaaggaaaaattttgcaaatggacccaactcaattacattcacaaggaatca---gattcgtggctcaagaagttcactgaaatgtgtaatgcagctagaggtttagaatggattggcaataagatatcaaaattcattgattggatgaaatcta---tgttacctcaagcacaacttaaagtaaagtacctcaatgagttaaagaaactaagttttcttgagaaacaaatggagcaccttagagctgctgattctcaaactcaggaaaaaataaaatgtgaaattgatacct---------tgcatgatttgtcttgtaaatttcttcctttatatgctagtgaggcaaaaagaataaagattttacataata---------ggtgtagcacaattatcaagcagaagaaaagatgtgagccagtagctgttgttatacatggtgagcctggcactggaaaatctatgaccacaaatttcttggcaagaatgataacaaatgatagtga------tatctattccctaccaccagacccaaaatattttgatggatatgaccaacaaagtgtggttattatggatgatattatgcagaatcctagtggagatgacatgactttattttgccagatggtgtcaagtgtgtccttcattccaccaatggcagatttaccagataaagggaaaccatttgattctagatttgtattgtgtagtactaatcataatttattagcaccccccactataacatctttaccagcaatgaataggagatttttccttgatttagatattgtagtatgtgaaaaatacaaagattcacaaggaaaattgaatgtttctgctgctttccaaccatgtgatgttaacacaaaaattggcaatgcccga---tgttgcccatttatctgtggaaaagcagtcaactttagggatcgaaatacatgccagacatatacgctttcacaagtatacaatcagatgcttgaagaggacaagaggcgtagacaagtcattgatgtcatggcagcaatatttcaaggacctatctcca---------------------tggaaggccctccaccagcagcaataagtgatctgttgcaatcggttagaacccctgaagtgatcaaatactgtgaggaaaacaaatggataattcc---agcagaatgcaaggtagaaagggatttaaatatagctaatactattatcacaatcatagcaaacattattagtatttctggaattatctatgttatatataaactcttttgtactttacaaggaccttattctggagaacc---------taaacctaaaacaaaaatgccagaaaggagagtagttgcacaaggacctgaagaggaatttggtagatcacttattaaacacaattcatgtgtggtaactactgagaatggaaagtttacaggactgggcatttatgatagaacattgattgtgccaacacatgcagatcctggcaaggaggtgcaaatagatggcattactactaaggtagaagattcctttgatttgtttaataaagatggtgtgaaactggagatcactgtattaaagttaaagagaaatgaaaagttcaaggacattaggaaatatataccagagcatgaagatgattacccagactgcaatttggctctatctgccaatcaaccagaaaccactataatcaaagtgggtgatgttgtatcatatgggaacatcttactaagtggtaatcaaacagccaggatgctcaagtataattacccaacaaaatcaggatactgtggtggtatactatataaaattggacaagttcttggaatccatgttggtggtaatggaagggatggctttgctgcaa----------tgttattaagatcttatttcactgaggtacaaggtcaaataaccacctccaaaagcaccactgaatgtaatttacccagtatacacacaccaagtaaaacaaagttacagcctagtgtcttttatgatgtgtttccaggtaacaaagaaccagccgttctttcagatcatgacccaagattagaggttaatttcaatgaggcacttttctccaaatataaaggcaacaatcagtgcaccatgaatgatcatatcaaagtggccatttctcattactcagcacaattaaccacattagacatagatccaaaccccataactttagaggaaagtgtctttggtatagagggtttagaagcacttgaccttaacactagcgctgggtttccttatgtgtcaatgggcataaagaaaagagatttaatcaacaaacagactaaggatatctccaaattgaaaatggcattagacaaatatggtgttgatttacccatggtcacatttcttaaggacgaactcaggaagaaagaaaaaatttctgcaggcaagacccgtgtgatagaagccagtagtgtaaatgatactgtattgtttagaacaacctttggaaatctattttctaaatttcaccttaatcctggaattgttactggttctgctgtgggctgtgatccagaaacattttggtcaaaaataccagtgatgttggatggggactgtataatggcatttgattatacaaattatgatggtagtatacacccaatttggttccaagcactcaaacaggtattaagtaatttgtcattcgag---gccagtctaatagatagactatgcaactccaaacacatctttaagaatgtatattatgaagttgagggtggggtcccgtcaggatgttctggtacaagtatattcaacacaatgataaataatattattattagaacattagtccttgatgcatataagaacattgatctagacaagcttaaaataatagcctatggagatgatgttattttttcatataaataccaacttgacatggaagcaattgctatggagggtaccaaatatggattaacaataactcctgctgataaatcagacaaatttaaacagcttgattatagtaatgtgacctttcttaaaagaggatttaagcaggatgaaaaacataatttcctgatacacccaacttttccaattgaagaaattcaggagtccattcgttggacaaagaaaccatctcaaatgcaggaacacgtcttatcattgtgtcatttaatgtggcataatggtagggatgtatacaagaggtttgaggagcggatacgtagtgtgagcgctggtcgcgcattatatatcccaccttatgacctacttttgcatgagtggtatgaaaaattttakat-tatt-tag--atataaaag-------------------------------------------------------------------------------
>FJ445189.1_Human_rhinovirus_34_strain_ATCC_VR-1144_complete_genome
---------------------------------------------------------------------------------------------------ttaaaactggg-----------tccaggttgttcccacctgg-------acttcccacgtggagttgtgcactgttattccggtaactttacac-----gccagttttatctccctt----cccaa-------------aygtaac-ttagaagat-gtacac-----agcgaccaataggtg-gcaactag-ccaagttgct-taaggtcaagca-cttct-gtct-ccccggtcaatgttgatacgctc-tccc-agggc-gaaaacaactgagatcgttatccgcaaggcgcctacacaaaacctagtaaca-tcttga-atggtatgtggctggtcgttccgctaa--a-----ccccatagtagacctggcagatgaggctagaaattccccactggcgacagtgttctagcctgcgtggctgcctgcgtgtc---c-ttacg-gacacgaagccatatac-ttgacaaggtgtgaagagtcccgtgtgctcgtct-tgagtcctccggcccctgaatgtggctaaccttaaccctgcagccagtgcgcacaaaccagtgtgtagctggtcgtaatgagtaattgcgggatgggaccaactactttgggtgtccgtgttt--------cac--tttt-tacctttt-----attatgcttatggtgacaa-tatatagatg-----catatattgacaccatgggcgcacaggtttctagacagaatgttggtacacactcaactcagaacacagtttcaaatggttcaagtttaaattattttaacatcaattattttaaagatgctgcatcacacggtgcttccaaattagatttttcacaagatccaagcaaatttaccgaccctgttaaagatgtgcttgagaaaggcattcctacactccaatccccaaccgtagaagcatgtggttattcagataggattatacagataacaagaggggattccacaatcacttcccaagatgtagcaaatgcagtagttgggtacggagtgtggccccactatttaacaccacaagatgctacagctattgacaaaccctcgcggccagacacctcttctaatagattttacactctggagagcaaaatgtgggacagttcatcaaagggatggtggtggaagttaccagatgccctcaaggacatgggaatttttggtgaaaatatgtattatcatttcttggggcgaagtggttacactgtacatgttcaatgtaatgccagcaaatttcatcagggtacacttattgtagcaatgataccagaacaccaactggcaagtgcaacctatgggaatgttgccgccgggtataattacacacacccaggtgaacgtggcagagtcatcaatgttactacgcgtgaacaaaatg---ataaacaacctagtgatgacaattggcttaattttgatggtacattattaggtaatatcacaatttacccacatcaactcattaatttaagaagtaataattcagctacaattattgtcccatatgttaatgcagtacctatggattccatgcttagacacaataactggagtttagtgataatacccatatgccaactagag---------ggaactccaggcactgtgcctattaccatttccatcagcccgatgtgtgctgagttctcaggggctag------agcaaaa------------------aaccagggcttaccagttatgttaacacctggctctggacaatttatgaccactgatgatttccaatccccttgtgctttaccttggtaccaccctaccaaagagatatctatcccaggtcaagttaggaatttaattgaattatgtcaagtggatacactaatacccataaataatttacaacaaaat---atcagcaatactgatatgtattcagt------tgtattaaacaatgaaacag---aact------agcaaaagagatctttgctatcagggttgatattgcctctcagcctctggctaccaccctgcttggcgaaattgcaagttactacactcattggactggtagtcttagatttagttttatgttttgtgggtctgctaacaccactcttaaacttttaatagcatacacaccaccaggtattagcaaaccaaccaagagaaaagaagccatgttaggaacacatgttgtctgggatgttggattacagtccactatgtcaatggtagtcccttgggtgagtgctagtcattttagaaacacaactcctgacaaatattccttagctggatacataacttgttggtatcaaacaaatcttatagcaccacagaacacaccccaaacagccaagatactatgctttgtttcggcatgtaaagatttttgcttaagaatggcaagagacacaaacttacataaacaatctggacctatagaacaaaatccagttgaaaattacatagatgaggtactaaatgag---------------------gtattggttgtaccaaacattaaagaaagccaagccaccacatcaaactctgcccccgcactggatgcagctgagactggtcacactagcagtgtacaacctgaagatatgattgagaccaggtacgtacaaacatcacaaacaagagatgaaatgagcattgagagtttcctgggtaggtctggctgtatacacatgtccaaacttgttgtagattatgaa---------------aattacaatgca---aaaacaaagaactttatgacatggcaaattaatttacaggaaatggcacagattagaaggaaatttgaaatgttcacctacgtcagatttgattctgaagtcaccctagtaccatcaatagcggccaaagg------tgatgatattggacatgttgtgatgcaatacatgtatgtaccaccaggtgcaccaatacctaaaactagagatgattttgcatggcaatctggaacaaatgcctcaatattttggcaacatggtcaaacataccctagattttccctccctttcttaagcatagcctcagcatactacatgttttatgatggatatgatggtgatcaacatgattcaagatatggtacagtagtgactaatgacatgggtactttatgctccagaattgtaactgatgaacaccaaaacagagtagaaataacaactagagtttatcacaaagctaaacatgtaaaaacctggtgtccaagaccaccaagagctgttgagtacacacacacacatgttactaactac---aaagttaggggtaa------aactgagaagactgcaatcaaacacagagcaaagatc------------------aca---------atggcc------ggtccaagtgatatgtatgtgcatgtagggaatcttatatatagaaacctacacctattcaactcagaaa------tgcatgattctatcttgatttcttactcttct------gatttagtcatataccgcacaaacacaataggtgatgactatattccaacatgtgattgtactgaagccacatacttttgcaaacataaaaacaggtatttcccaattagagttacaagtcatgactggtatgaaattcaagaaagtgagtactatccaaagcatatacaatataacctcttaattggagaagggccatgtgaaccaggtgattgtggagggaaactattatgtaaacatggtgttattggaattgtaactgctggtggtgaggggcatgtggctttcattgatctcaggcatt------tccattgtgctgaagaacagggcataaccgattatgttcatatgcttggtgaggcttttggcttgggttttgtggacagtgtcaaggaccaaataaatgcgat------taacccgattaatggtattagtaagaaaatcatcaaatggttactgagaataatatcagcaatggtaatcataattagaaattcatctgatccacaaacaataatagccacattgaccctaattggttgttcaggatcaccatggagatttttaaaagagaaattctgtaaatggacccaacttaattatattcacaaagaatca---gattcatggcttaagaagttcactgaaatgtgcaatgcagctagaggtttggagtggattggcaataagatatcaaaatttattgattggatgaaatcta---tgttgccccaggcacaacttaaagtcaaataccttaatgaactaaagaaattaagcttccttgaaaaacaaatggaacatctcagagttgctgattctcaaactcaagaaaaaataaaatgtgaaattgacactt---------tgcatgatctatcctgtaaattccttccactttacgctagtgaggcaaaaagaataaagattttgcataata---------gatgtagtacaatcatcaaacaaagaaagagatgtgaaccagtggctgttgttatacatggtgaacctggtactggaaaatccatgactacaaacttcctggcaagaatgataacaaatgatagcga------catctattccttaccacccgacccaaaatattttgatgggtatgatcaacaaagtgtggtcattatggatgatatcatgcagaatcctagtggagatgacatgaccttgttttgtcaaatggtatcaagtgtgactttcataccacctatggcagatttaccagataaagggaaaccatttgattctagatttgtattgtgcagtactaatcataatttgttagcaccccccaccataacgtctttaccagcaatgaatagaaggtttttccttgatttagatattgtagtgtgtgagaaatacaaggattcacaaggaaaactaaatgtttctgctgccttccgaccatgtgatgtcaatacaaaaattggcaatgcccga---tgctgtccattcatctgtggtaaagcagtcaatttcagagaccgaaatacatgtcagacatacacgctttcacaagtgtacaaccagatgcttgaagaggataaaaggcgtagacaagtcattgatgtcatggcagcaatatttcaaggacctatctcca---------------------tggagggccctccaccagcagcaataagtgacctgttgcaatcagttagaactcctgaagtaattaaatattgtgaggwaaataaatggatgattcc---agcagaatgtaaagtggaaagagatttaaatatagctaacactatcatcacaatcatagcaaatattattagtatctctggaattatttatgttatatataaacttttttgtacattacaagggccttattctggagaacc---------taaacccaaaacaaaagtgccagagagaagagtggttgcacaaggacctgaggaggaatttggtagatcactcatcaaacataattcatgtgtggtaactactgaaaatggaaaattcacaggactgggcatctatgacagaacattgattgtgccaacacatgcagaccctggtaaggaggtacaaatagatggtattactactaaagtggaagattcctttgatttgtttaataaagatggtgtgaaactggaaatcactgtgctaaaattaaagagaaatgaaaagttcaaggacattaggaaatatataccagaacatgaagatgattacccagactgcaatctggctttatctgctaatcagccagaaactactataatcaaagtgggtgatgttgtgtcgtatgggaacatcttattaagtggtaaccaaacagctaggatgcttaagtataactacccaacaaaatcaggatactgtggtggcatattatataaaattggacaagtccttggaatccatgttggtggtaatggaagagatggatttgctgcaa----------tgttgttaagatcttactttactgaagcacaaggtcaaataatcacctccaaaagcactgctgagtgtaatttacctagcatccacacaccaagtaaaacaaaattacagcctagtgtcttctatgatgtgtttccaggtaataaggaaccagctgttctttcagaccatgacccaagattaaaggttaatttcagtgaggcacttttctctaaatataaaggtaacaatcagtgcaccataaatgatcacattaaagtggccatctcccattactcggcacaattgaccacactagatatagatccaaatcctataactttagaagaaagtgtctttggcatagagggtttagaggcacttgaccttaatactagtgctggatttccttatgtgtcaatgggcataaagaaaagagatttaattaacaaacagaccaaggacatttctaaattgaaattggcattagataaatatggtgttgatttacccatggtcacatttcttaaagatgaacttagaaagaaagagaagatttctgcgggtaagacccgtgtgatagaagctagtagtgtgaatgacactgtattatttagaacaacctttggcaacctcttctctaaatttcaccttaatcctgggattgttactggttctgctgtgggctgcgatccagaaacattttggtcaaaaataccagtgatgttagatggggactgcattatggcatttgattacacaaattatgatggcagtatacatccaatttggtttcaagcattaaaagaggtattaggcaatttgtcatttgaa---gctaatttaatagataggttatgtaattccaaacacatctttaagaatgtatattatgaagttgagggtggggttccatcagggtgttctggtacaagtatattcaatacaatgataaacaacattattattaggacactagttcttgatgcatacaaaaatattgatttggataaactgaaaataatagcttatggagatgatgttattttttcatacaagtaccaacttgacatggaagcaattgctatggagggcaccaaatatggattaacaataacccctgctgacaagtcggacaaatttaaacagcttgattatagcaatgtgacctttcttaaaagaggatttaagcaagatgaaaaacacaatttcctaatacatccaactttcccaattgaagaaattcaagaatctattcgttggacaaagaaaccatctcaaatgcaagaacatgttctgtcattgtgtcatttaatgtggcataatggtagggatgtgtacaagcagtttgaggagcgaatacgtagtgtaagcgctggtcgtgcactatatatccctccttatgatctgcttttgcatgagtggtatgaaaaattttagat-tatt-tag--atataaaagtattaa--ataa-ttagttttttagttttat------------------------------------------------
>DQ473501.1_Human_rhinovirus_34_complete_genome
---------------------------------------------------------------------------------------------------ttaaaactggg-----------tccaggttgttcccacctgg-------acttcccacgtggagttgtgcactgttattccggtaactttacac-----gccagttttatctccctt----cccaa-------------atgtaac-ttagaagat-gtacac-----agcgaccaataggtg-gcaactag-ccaagttgct-taaggtcaagca-cttct-gtcc-ccccggtcaatgttgatacgctc-tccc-agggc-gaaaacaactgagatcgttatccgcaaggcgcctacacaaaacctagtaaca-tcttga-atggtatgtggctggtcgttccgctaa--a-----ccccatagtagacctggcagatgaggctagaaattccccactggcgacagtgttctagcctgcgtggctgcctgcgtgtc---c-ttacg-gacacgaagccatatac-ttgacaaggtgtgaagagtcccgtgtgctcgtct-tgagtcctccggcccctgaatgtggctaaccttaaccctgcagccagtgcgcacaaaccagtgtgtagctggtcgtaatgagtaattgcgggatgggaccaactactttgggtgtccgtgttt--------cac--tttt-tacctttt-----attatgcttatggtgacaa-tatatagatg-----catatattgacaccatgggcgcacaggtttctagacagaatgttggtacacactcaactcagaacacagtttcaaatggttcaagtttaaattattttaacatcaattattttaaagatgctgcatcacacggtgcttccaaattagatttttcacaagatccaagcaaatttaccgaccctgttaaagatgtgcttgagaaaggcattcctacactccaatccccaaccgtagaagcatgtggttattcagataggattatacagataacaagaggggattccacaatcacttcccaagatgtagcaaatgcagtagttgggtacggagtgtggccccactatttaacaccacaagatgctacagctattgacaaaccctcgcggccagacacctcttctaatagattttacactctggagagcaaaatgtgggacagttcatcaaagggatggtggtggaagttaccagatgccctcaaggacatgggaatttttggtgaaaatatgtattatcatttcttggggcgaagtggttacactgtacatgttcaatgtaatgccagcaaatttcatcagggtacacttattgtagcaatgataccagaacaccaactggcaagtgcaacctatgggaatgttgccgccgggtataattacacacacccaggtgaacgtggcagagtcatcaatgttactacgcgtgaacaaaatg---ataaacaacctagtgatgacaattggcttaattttgatggtacattattaggtaatatcacaatttacccacatcaactcattaatttaagaagtaataattcagctacaattattgtcccatatgttaatgcagtacctatggattccatgcttagacacaataactggagtttagtgataatacccatatgccaactagag---------ggaactccaggcactgtgcctattaccatttccatcagcccgatgtgtgctgagttctcaggggctag------agcaaaa------------------aaccagggcttaccagttatgttaacacctggctctggacaatttatgaccactgatgatttccaatccccttgtgctttaccttggtaccaccctaccaaagagatatctatcccaggtcaagttaggaatttaattgaattatgtcaagtggatacactaatacccataaataatttacaacaaaat---atcagcaatactgatatgtattcagt------tgtattaaacaatgaaacag---aact------agcaaaagagatctttgctatcagggttgatattgcctctcagcctctggctaccaccctgcttggcgaaattgcaagttactacactcattggactggtagtcttagatttagttttatgttttgtgggtctgctaacaccactcttaaacttttaatagcatacacaccaccaggtattagcaaaccaaccaagagaaaagaagccatgttaggaacacatgttgtctgggatgttggattacagtccactatgtcaatggtagtcccttgggtgagtgctagtcattttagaaacacaactcctgacaaatattccttagctggatacataacttgttggtatcaaacaaatcttatagcaccacagaacacaccccaaacagccaagatactatgctttgtttcggcatgtaaagatttttgcttaagaatggcaagagacacaaacttacataaacaatctggacctatagaacaaaatccagttgaaaattacatagatgaggtactaaatgag---------------------gtattggttgtaccaaacattaaagaaagccaagccaccacatcaaactctgcccccgcactggatgcagctgagactggtcacactagcagtgtacaacctgaagatatgattgagaccaggtacgtacaaacatcacaaacaagagatgaaatgagcattgagagtttcctgggtaggtctggctgtatacacatgtccaaacttgttgtagattatgaa---------------aattacaatgca---aaaacaaagaactttatgacatggcaaattaatttacaggaaatggcacagattagaaggaaatttgaaatgttcacctacgtcagatttgattctgaagtcaccctagtaccatcaatagcggccaaagg------tgatgatattggacatgttgtgatgcaatacatgtatgtaccaccaggtgcaccaatacctaaaactagagatgattttgcatggcaatctggaacaaatgcctcaatattttggcaacatggtcaaacataccctagattttccctccctttcttaagcatagcctcagcatactacatgttttatgatggatatgatggtgatcaacatgattcaagatatggtacagtagtgactaatgacatgggtactttatgctccagaattgtaactgatgaacaccaaaacagagtagaaataacaactagagtttatcacaaagctaaacatgtaaaaacctggtgtccaagaccaccaagagctgttgagtacacacacacacatgttactaactac---aaagttaggggtaa------aactgagaagactgcaatcaaacacagagcaaagatc------------------aca---------atggcc------ggtccaagtgatatgtatgtgcatgtagggaatcttatatatagaaacctacacctattcaactcagaaa------tgcatgattctatcttgatttcttactcttct------gatttagtcatataccgcacaaacacaataggtgatgactatattccaacatgtgattgtactgaagccacatacttttgcaaacataaaaacaggtatttcccaattagagttacaagtcatgactggtatgaaattcaagaaagtgagtactatccaaagcatatacaatataacctcttaattggagaagggccatgtgaaccaggtgattgtggagggaaactattatgtaaacatggtgttattggaattgtaactgctggtggtgaggggcatgtggctttcattgatctcaggcatt------tccattgtgctgaagaacagggcataaccgattatgttcatatgcttggtgaggcttttggcttgggttttgtggacagtgtcaaggaccaaataaatgcgat------taacccgattaatggtattagtaagaaaatcatcaaatggttactgagaataatatcagcaatggtaatcataattagaaattcatctgatccacaaacaataatagccacattgaccctaattggttgttcaggatcaccatggagatttttaaaagagaaattctgtaaatggacccaacttaattatattcacaaagaatca---gattcatggcttaagaagttcactgaaatgtgcaatgcagctagaggtttggagtggattggcaataagatatcaaaatttattgattggatgaaatcta---tgttgccccaggcacaacttaaagtcaaataccttaatgaactaaagaaattaagcttccttgaaaaacaaatggaacatctcagagttgctgattctcaaactcaagaaaaaataaaatgtgaaattgacactt---------tgcatgatctatcctgtaaattccttccactttacgctagtgaggcaaaaagaataaagattttgcataata---------gatgtagtacaatcatcaaacaaagaaagagatgtgaaccagtggctgttgttatacatggtgaacctggtactggaaaatccatgactacaaacttcctggcaagaatgataacaaatgatagcga------catctattccttaccacccgacccaaaatattttgatgggtatgatcaacaaagtgtggtcattatggatgatatcatgcagaatcctagtggagatgacatgaccttgttttgtcaaatggtatcaagtgtgactttcataccacctatggcagatttaccagataaagggaaaccatttgattctagatttgtattgtgcagtactaatcataatttgttagcaccccccaccataacgtctttaccagcaatgaatagaaggtttttccttgatttagatattgtagtgtgtgagaaatacaaggattcacaaggaaaactaaatgtttctgctgccttccgaccatgtgatgtcaatacaaaaattggcaatgcccga---tgctgtccattcatctgtggtaaagcagtcaatttcagagaccgaaatacatgtcagacatacacgctttcacaagtgtacaaccagatgcttgaagaggataaaaggcgtagacaagtcattgatgtcatggcagcaatatttcaaggacctatctcca---------------------tggagggccctccaccagcagcaataagtgacctgttgcaatcagttagaactcctgaagtaattaaatattgtgaggtaaataaatggatgattcc---agcagaatgtaaagtggaaagagatttaaatatagctaacactatcatcacaatcatagcaaatattattagtatctctggaattatttatgttatatataaacttttttgtacattacaagggccttattctggagaacc---------taaacccaaaacaaaagtgccagagagaagagtggttgcacaaggacctgaggaggaatttggtagatcactcatcaaacataattcatgtgtggtaactactgaaaatggaaaattcacaggactgggcatctatgacagaacattgattgtgccaacacatgcagaccctggtaaggaggtacaaatagatggtattactactaaagtggaagattcctttgatttgtttaataaagatggtgtgaaactggaaatcactgtgctaaaattaaagagaaatgaaaagttcaaggacattaggaaatatataccagaacatgaagatgattacccagactgcaatctggctttatctgctaatcagccagaaactactataatcaaagtgggtgatgttgtgtcgtatgggaacatcttattaagtggtaaccaaacagctaggatgcttaagtataactacccaacaaaatcaggatactgtggtggcatattatataaaattggacaagtccttggaatccatgttggtggtaatggaagagatggatttgctgcaa----------tgttgttaagatcttactttactgaagcacaaggtcaaataatcacctccaaaagcactgctgagtgtaatttacctagcatccacacaccaagtaaaacaaaattacagcctagtgtcttctatgatgtgtttccaggtaataaggaaccagctgttctttcagaccatgacccaagattaaaggttaatttcagtgaggcacttttctctaaatataaaggtaacaatcagtgcaccataaatgatcacattaaagtggccatctcccattactcggcacaattgaccacactagatatagatccaaatcctataactttagaagaaagtgtctttggcatagagggtttagaggcacttgaccttaatactagtgctggatttccttatgtgtcaatgggcataaagaaaagagatttaattaacaaacagaccaaggacatttctaaattgaaattggcattagataaatatggtgttgatttacccatggtcacatttcttaaagatgaacttagaaagaaagagaagatttctgcgggtaagacccgtgtgatagaagctagtagtgtgaatgacactgtattatttagaacaacctttggcaacctcttctctaaatttcaccttaatcctgggattgttactggttctgctgtggactgcgatccagaaacattttggtcgaaaataccagtgatgttagatggggactgcattatggcatttgattacacaaattatgatggcagtatacatccaatttggtttcaagcattaaaagaggtattaggcaatttgtcatttgaa---gctaatttaatagataggttatgtaattccaaacacatctttaagaatgtatattatgaagttgagggtggggttccatcagggtgttctggtacaagtatattcaatacaatgataaacaacattattattaggacactagttcttgatgcatacaaaaatattgatttggataaactgaaaataatagcttatggagatgatgttattttttcatacaagtaccaacttgacatggaagcaattgctatggagggcaccaaatatggattaacaataacccctgctgacaagtcggacaaatttaaacagcttgattatagcaatgtgacctttcttaaaagaggatttaagcaagatgaaaaacacaatttcctaatacatccaactttcccaattgaagaaattcaagaatctattcgttggacaaagaaaccatctcaaatgcaagaacatgttctgtcattgtgtcatttaatgtggcataatggtagggatgtgtacaagcagtttgaggagcgaatacgtagtgtaagcgctggtcgtgcactatatatccctccttatgatctgcttttgcatgagtggtatgaaaaattttagat-tatt-tag--atataaaagtattaa--ataa-ttagttttttagttttgc------------------------------------------------
>FJ445135.1_Human_rhinovirus_50_strain_ATCC_VR-517_complete_genome
---------------------------------------------------------------------------------------------------ttaaaactggg-----------tccaggttgttcccacctgg-------atctcctaatgggagttgtactctgttattccggtaactttgtat-----gccagttttat--ctccc-taccccca-------------atgtaac-ttagaagat-gtacac-----aacgaccaataggtg-atgatcaa-ccagattatc-aaaggtcaagca-cttct-gttt-tcccggttagagttgatatgctc-caac-agggc-aaaaacaactttaatcgttatccgcaaagcgcctacgcaaagcctagtaaca-gcttcg-aagatttatggttggtcgttccgctgt--t-----ccccacagtagacctggcagatgaggctagagattccccactggtaacagtgttctagcctgcgtggctgcctgcgcacc-----cttcg-ggtgcgaagccatattt-cggacaaggtgcgaagagccccgtgtgctcgctt-tgagtcctccggcccctgaatgtggctaaccttaaccctgcagctagtgcatacaaaccagtatgtggctagtcgtaatgagcaattgcgggatgggaccaactactttgggtgtccgtgttt--------ctc--tttt-tcctttta-----ttattgcttatggtgacaa-tatatag------tttatatattggcaccatgggcgctcaggtatctagacagaatgttggcacacactcaacacaaaattcagtatcaaatggatccagcctaaattattttaacatcaattattttaaggatgctgcctcacatggcgcttcaaaattagatttttcccaggatccaagtaaatttactgacccagtcaaagatgttttggagaagggtatccctactcttcaatcaccaactgtagaggcatgtgggtattcagataggatcattcaaattacaaggggagattctacaataacatctcaagatgtggcaaatgcggtagttggctatggagtatggccccactacttatcatcacaagatgccacagctattgataaaccatcacgtcctgacacttcatcaaacagattttacactttagagagtaaatcatgggatagcatgtcaaaaggatggtggtggaaattgccagatgctcttaaagaaatgggtatttttggtgaaaatatgtattatcatttcttgggaaggagtggttacactgtacatgtacagtgtaatgcaagtaaatttcatcaaggaacattaattgtggcaatgataccagaacatcaattagcaagtgcaacccatgggaatgtgactgctgggtacaattacacacaccccggggagaggggtagaaccattaatgtagtgaaccgtgatcaaaatg---acaaacaacctagtgatgataattggctcaactttgacggaacactattaggtaatatcacaatctacccacatcagcttattaacttgaggagcaacaactcagccacaattatagtcccatatgttaatgcagtaccaatggactctatgcctagacacaataattggagtttagtaattatacctatatgcccattagaa---------ggaaccccaaccacagtacccattactatttccattagtccaatgtgtgctgagttctctggtgctcg------agcaaaa------------------agtcaaggtctaccggttatgctaacacctggatctggccagtttatgactactgatgatttccaatctccttgtgctttaccttggtaccacccaaccaaagagatatcaataccaggtcaggttaggaatttaattgagttatgtcaagtagatacattaatcccaataaacaatcttgagcacaat---accactaacattaacatgtattcagt------tgtcttgagcaatgaaacag---agat------ggcaaaggaaatttttgccatcaaagttgatattgcttcccaacccttagcaactaccttgattggagaggtttcaagttactacacacactggactggcagtctcaggttcagttttttgttctgtggatctgctaacactacactcaaactcctaatagcttacacaccaccaggtattggtaaaccaactaacaggaaagaagctatgttaggcactcatgttgtctgggatgtcggactacaatccaccatatcaatggtggtgccatgggttagtgccagtcactacagaaacacaactcctgacacatactctttagccggatatataacctgttggtatcaaacaaatctcatagcaccaccaaacacaccgtcaacagctagaatgctctgttttgtttcaggatgcaaggatttctgcttaaggatggcccgagataccaatttacacactcaatctggaaatattgaacaaaatccagtggagaattacatagatgaagtattaaatgag---------------------gtattagttgtcccaaatatcaaggagagtcaagccactacatcaaactctgcccctgctttagatgcagctgaaactggacacacaagtaatgtgcagcctgaagatatgcttgaaactagatatgtgcaaacatcgcagacaagagatgaaatgagcattgaaagtttcctaggtagatctggttgtatacatatatctaaattagttgttgattatgat---------------ggttacaatgag---gaaacaaagaacttcaagaaatggcaaatcaacctacaagaaatggcacagatcagaaggaaatttgagatgttcacctatgtgaggtttgattctgaggtcacattagtaccatccatagctgccaaggg------tgttgatattggacatgttgtcatgcaatacatgtatgtcccaccaggtgcaccaatacccaagactagggatgattttgcctggcaatctggaactaatgcttcaatcttttggcaacatggtcaaacataccctagattctctctaccattcttgagtatagcatctgcatattacatgttttatgatggttatgatggtgataaatctacatccaggtatggtacagtagttaccaatgacatgggcactttgtgttctaggattgtcactgatgagcaccaaaataaagtggaaatcacaaccagagtataccataaagccaaacacataaaagtctggtgtccaagaccaccaagagctgttgaatacacacacacccatgtcactaactac---aagaaaagtgatgc------tactgagaagactgcaattgcaactagaccaaagatc------------------aca---------gtggct------ggccccagtgacatgtatgtacatgtagggaatcttatatatagaaatttacatctattcaactcagaga------tgcatgattcaatcttagtctcctattcctca------gacttagtcatataccgcacaaatacaataggtgatgactatatcccaacatgtgattgtactgatgccacttattattgcaaacacaaaaacaggtattacccaattaaagtaacaagtcatgattggtacgaaatccaggaaagtgaatattacccaaagcacatacaatataaccttttaattggggaaggaccatgtgaaccaggtgattgtggaggcaagttgttgtgtaaacatggagtaattggaattgtgactgctggtggagaaggacatgtggcattcattgatcttagacatt------tccattgtgctgaagaacagggtataactgactatgtccacatgttaggtgaagcctttggtttggggtttgtagatagtgttaaagatcaaataaatgcaat------caacccaattaatagtatcagtaagaagattataaaatggcttttgagaattatatcagcaatggtaatcataataagaaattcatctgatccacaaacaataattgcaacattaactctaattggttgttctggttcaccatggagatttcttaaagaaaaattctgtaaatggactcaactcaactatatccacaaggaatca---gactcatggttaaagaaatttactgagatgtgtaatgcagctagaggtctagaatggattggcaataaaatctcaaagtttattgagtggatgaaatcta---tgctgccccaagctcaacttaaaatcaagtacttaagtgaactaaagaaattgaactttcttgagaaacaaatggaacaccttagagttgctgattcccagattcaagaaaaaattaaacatgaagttgacacac---------tacatgatttatcctgcaaatttctcccactttatgccagtgaggcaaaaagaattaaagtcttgtataaca---------aatgtaataccatcatcaagcaaaagaaaaggtgtgaacccgtagctgtggtgatacatggtgaacctggaactggcaagtctatgactacaagctttctggcaaggatgataaccaatgaaagtga------tatctactcgctaccaccagatcctaaatactttgatggatatgatcaacagagtgtggttatcatggatgatgtgatgcaaaatcccagtggagatgacatgaccctattttgtcagatggtgtctagtgtcacttttataccaccaatggctgatttaccagataaagggaagccatttgattccagatttgtgttgtgtagtactaaccatagtttgctagcacctcctactatawcttccttaccagctatgaatagaaggtttttcttagatttagatattatagtgtgtgataagtataaagattcacaagggaaattaaatgtttctgctgctttccaaccatgtgatgtaaatacaaaaattggtaatgcccgc---tgttgcccttttatttgtggtaaagctgttaactttagggatcgtaacacatgccaaacttacaccttggcacaagtctacaaccaaatgcttgaagaagataaaagacgcaggcragtcattgatgttatgacagcaatattccaagggccaattagtc---------------------tagagggacccccaccagcagcaataagtgatctattgcattctgttagaactcctgaagtgatcaaatactgtgaagacaataaatggattgtacc---agcagaatgtaagatagaaagagaccttaatatagctaatacaatcattacaattatagctaatattattagtatttcaggaataatttatgtaatatacaaacttttctgcacactgcaaggaccatactcaggagaacc---------taaacctaagaccaggatgccagaacgtagagtagtagctcaaggacctgaagaagaatttggcagatctcttattaaacataattcatgtgttgtgactactgaaaatggaaaatttacaggtttaggaatttatgatagaacattaattataccaacacatgctgacccaggaaaggaggtacaaatagatggcattactactaaagtggaagactcctatgatttgttcaataaagatggagtcaagctagagattactgtgcttaaacttaagaggaatgaaaaatttaaagatattaggaagtatatcccagaaaatgaagatgattacccagattgtaatttggcattgtccgctaatcaaccagaaaccaccataattagagtaggtgatgtagtttcttatggaaacatcttattaagtgggaaccaaacagccagaatgctcaagtataactatccaacaaaatcaggatattgcggtggtattttatacaaaattggacaggtccttggaattcatgttggtggaaatggaagagatggatttgctgcaa----------tgttactcagatcctacttttccgaaacacaaggtcagataattacctccaaatccactatagagtgcaacttacccagtatacacacaccaagcaaaactaaattgcaacccagtgtcttctatgatgtgtttccaggtaataaagaaccagctgtcctttctaatcatgatccaaggttgaaagttgattttaatgaagcactcttttccaaatataaaggaaataaccattgcacaatgaatgatcatattaaggtggctatctcacattattcagcacaattggctacgttagatataaacccaagtcctatatctatagaagatagtgtttttggtatagagggtctagaagcacttgatctcaataccagtgcaggattcccctatgtatccatgggaattaaaaagagagatttaataaacaaacaaactaaagacatttccaaattaaagatggcattggataaatatggtgttgatttacccatggtcactttccttaaggatgagcttagaaagaaagaaaaaatctctgcaggcaagactcgtgtgatagaagcaagcagtgtgaatgatactgtattgtttaggacaacctttggtaatcttttttctaaatttcatctcaatccaggaattgttactggctctgcagtggggtgtgacccagaaactttttggtcaaaaataccagtcatgctagatggtgaatgtataatggcatttgattatactaattatgatggtagcatacatccaatatggtttcaagcccttaaagaggttttaaataacctgtcatttgaa---gctagtttgatagataggctttgcaactcaaaacacattttcaaaaacatgtattatgaagttgagggtggagttccatcaggatgctctggcacaagcatatttaatacaatgattaataatgtcattatcagaacattagttttagatgcatataaaaacattgatttagataagcttaaaataatagcatatggagatgatgtaattttctcatacaaataccaacttgatatggaagcaattgcaaaggagggtgtgaaatatggtctaacaataaccccagctgacaaatctgagaattttaaacaacttgattacaataatgtgacctttctaaaaaggggttttaagcaagatgagaaatacagttttctgatacacccaacctttccaattgaagaaattcaagaatccattcgatggacaaagaaaccatcacaaatgcaggagcacgttctgtccttgtgtcatctaatgtggcacaatggtagagatgtgtacaaacaatttgagcagcggatacgcagtgttggtgctggtcgcgcactgtacattcccccatacgatctgctcttgcatgaatggtatgaaaaattttagat-tatt-tag--atatagaagtaataa--ataa-ttagttttttagttttat------------------------------------------------
>JF781496.1_Human_rhinovirus_A_strain_HRV-A18_p036_s2916_1999_g1_polyprotein_gene_complete_cds
------------------------------------------------------------------------------------------------------------------------------------------------------------------------------------------catgtac-----gccagttttatatcccct-ctcccctt-------------ttgtaac-ttagaagat-aagcac-----aaagaccaataggtg-gtggctat-cccagtcact-aaaggtcaagca-cttct-gttt-ccccggtcgatgttgatatgctc-cacc-agggc-aaaaacaacagagatcgttatccgcaaagtgcctacacaaagcctagtaaca-ctttga-atggtatgtggttggtcgctccgctat--t-----ccccatagtagacctggcagatgaggctagaaatcccccactggcgacagtgttctagcctgcgtggctgcctgcgtgtc---c-taacg-ggcacgaagccatatac-ttgacaaggtgtgaagagccccgtgtgctcactt-tgagtcctccggcccctgaatgtggctaaccctaaccctgcagctgaggcacacaacccagtgtgaactcagtcgtaatgagcaattgcgggatgggaccaactactttgggtgtccgtgttt--------cac--ttttttttctttt-----ataatgcttatggtgacaa-tatataacaa---tttatatattggcaccatgggcgcgcaagtatccagacaaaatgttggtacacactctactcaaaattcagtttcaaatggttcaagtttaaattatttcaacatcaattattttaaggatgccgcatcacacggtgcttcaaaattagatttctctcaagatccaagtaaattcactgacccagtcaaagatgtgctagaaaagggtattcctacgcttcagtctcctactgttgaggcgtgtggatactctgatagaatcattcaaataaccagaggagattctacaattacttctcaggatgtggcaaatgctgtagttggatatggagtttggccccattacttaacaccacaagatgccacagcaattgataaaccgtcaagacctgacacctcatctaacagattctatacattagagagtaaaacctgggatagttcatctaaaggatggtggtggaaacttccagatgcactcaaagacatgggcatatttggtgagaacatgtattatcacttcttgggaagaagtggttatacagtacatgtccaatgtaatgctagtaaattccatcaaggtacactaatcgtggcaatgataccagagcatcaattggccagtgcaattggagggaatgtcactgctggatacaaatacactcatcctggagaaagaggtagagttattaatgtagcaagtcgtgaagacaatg---aaaaacaacctagtgatgataattggctcaattttgatggaacattgttaggtaacattacaatatacccacaccaacttattaatttgaggagtaacaattcagccacaatcatagtgccttatgttaatgctgtaccaatggattcaatgcttaggcataataactggagtttggtaattatacctatatgtcagttagaa---------ggggatccaccaacaataccaataaccatttccattagtcctatgtgtgctgagttttcaggagctcg------tgctcgt------------------agccaaggtctcccaaccatgttaacccctgggtctgggcaatttatgaccacagatgacttccaatctccatgtgccttgccttggttccatcccactaaagagatctcaataccaggccaagttaggaatttaattgagttgtgtcaagtagatactttaattccaataaacaacttacaagcaaat---atcacaaatttagacatgtattcagt------agttttaaatagagaaatag---accc------agcaaaggaagtctttgcaataaaagttgatattgcctcccaaccattagctactaccttaattggagagatgtcaagttattacacccattggactggtagtcttagatttagtttcttattctgtggttcggctaataccacacttaagctcttagtggcatatacaccaccaggaattgccaaaccaacagatagaaaagcagctatgctggggactcatgttgtttgggacgttggattacaatccactatctctatggttgtaccatgggttagtgctagtcattttagaaacacaactcctgatacatattcattagctggatacataacatgttggtatcaaacaaatcttattgctccaacaaatgccccacaaactgcaagaatgttgtgttttgtctcagcctgcaaagatttttgtttaagaatggcacgtgacactaacttacacacacaatctggcaccattgagcaaaatccagtagaaaattatatagatgaggtgcttaatgaa---------------------gtgttagtagttccaaacataaaagaaagccatgcaatcacatcaaactcggcccctgctttagacgctgctgagactggacacaccagcaatgtacaacctgaggatatgattgagactaggtatgtgcaaacatcacaaacaagagatgaaatgagtatagaaagttttctaggtagatcagggtgcatacatatctctaaattagttgtacattatgaa---------------gattacaatgca---gaaacaagaaattttgtaaaatggcaaataaatttgcaggaaatggctcagattaggagaaaatttgaaatgtttacatatgttagatttgattcagaaatcacattagtaccatctgtagctgctaaggg------tgatgatataggacatattgttatgcagtacatgtatgttccccctggagcaccaataccaaaaaccagagatgattttgcttggcagtcaggaacaaatgcatcaatcttctggcagcatggtcaaacataccccagattttcacttcccttccttagtatagcatcagcttattacatgttttatgatggctatgatggtgatcaaacttcatcacgttatggtacagttgtaacaaatgacatgggtacactgtgttccagaatagtcactgataaacacaagaatgaggtggaaataacaacaagaatataccacaaggcaaaacatgttaaagcatggtgtccaagaccaccaagagctgtagagtatacacatacacatgtaaccaactac---aagcctagggaagg------aagagagaaaactgctatagtacccagagcaagaatc------------------aca---------atggct------ggtcctagtgatatgtatgtgcatgtaggtaatctcatatataggaatttacatttgtttaactcagaaa------tgcatgactcaattttagtctcatactcatca------gatttagtcatttatcgaacaaacacaacaggtgatgactacattccaacatgtgattgtacagatgccacttactactgtaagcacaaaaatagatactatccaattaaagttactagtcatgattggtatgaaatacaagagagtgagtactacccaaagcatatccaatacaatttgctaattggtgagggaccatgtgaaccaggtgattgtggaggtaaactattgtgtaaacatggtgtaattggaataatcactgctggaggagaagggcatgtggcatttatagatcttaggcatt------ttcaatgtgctgaggaacaaggcataacagattacatccatatgcttggcgaagcatttggtacaggttttgtcgacagtgtcaaagatcagataaatgctat------caaccctattaataatattagcaaaaagataattaaatggttacttagaataatatcagcaatggttataataattagaaattcatcagatccacaaactataatagccactttaacattgattggttgctcaggttcaccttggagatttcttaaagagaagttttgtaaatggacacaattaaattacatacacaaggaatca---gattcgtggcttaaaaaatttactgagatgtgtaatgcagccagaggtttggagtggattggcaacaaaatatcaaaattcattgaatggatgaaatcca---tgctgccccaagctcaattgaaggttaagtatttgagtgaattaaagaaattgaatttcttggagaagcaaatggaacacttgcgggtggctgactctaaaacccaggagaaaattaagcatgagattgatacat---------tgcatgatttatcttgtaaatttcttcccctctatgccagtgaagcaaaaagaattaagattttacacaata---------agtgtagcacaatcattaaacaaaagaagagatgtgaaccagttgccgttgttatacatggtgagcctggcactggaaaatcaatgactacaaatttcttagctagaatgataacaagtgatagtga------tatttactccttaccacctgatcctaagtactttgatggttatgaccaacaaagtgtggttataatggatgatataatgcagaacccaagtggtgatgacatgactctgttctgtcagatggtttcgagtgttacctttataccaccaatggcagatttaccagataagggaaaaccatttgattctagatttgtattatgtagcactaatcacaatttgctagcaccacctactataacctctttaccagctatgaataggagattctttcttgatctagatattatagtgtgtgataaatacaaagactcacaagggaaactaaatgtatctgcagctttccaaccatgtgatgtaaacactaaagtgggaaatgcccgc---tgctgcccttttatttgtggtaaggctgtaatttttagggacagaaatacatgccaaacttacaccttgtcacaagtgtacaatttaatattagaggaagacaggaagagaacacaagttattgatgttatggcagcaatatttcaaggtccaataacac---------------------ttgaggggcccccaccagcagccattagtgacttattacaatcagtcagaacccctgaagtaataaagtattgtgaggaaaataaatggataatacc---tgctgaatgtaaagtagaaagagatttaaatatagctaatactataataacaattattgctaacatcatcagtatatctggtattatttatgtcatttacaaactcttctgcacactacaaggaccctattctggcgaacc---------taaaccaaagacaaaaattccagagagaagagtagtggcacaaggacctgaagaagaatttggaagatctttaatcaaacacaattcatgcattgtcactacacaaaatgggaagttcacaggtttgggtgtgtatgacaggacactcataataccaacacatgctgatccaggtaaggaggtgcaaatagatggcatcacaactgaagtacaagactcttatgacttatacaacaaagatggtgtgaaattagaaattacagttcttaagttaaaaagaaatgagaaatttaaagatattagaaagtacattccagagaatgaagatgattacccagattgtaatttggctttgtcagcaaaccagccagaaaccaccattatcaacgttggggatgtggtatcatatggcaacattctacttagtggtaaccaaacagcaaggatgctcaagtataattacccaacaaaatcaggatattgtggagggatcctatataaaattggtcaagtcctaggtattcatgttggtggcaacgggagggatggatttgcagcta----------tgctactcagatcatacttctcagaaactcaaggtcaaatagtttcctctaaatccactgctgagtgtaattaccctagtatacacacaccaagcaaaaccaaattgcaacctagtgttttctatgatattttccctggtaacaaagaacctgctgtactctcagaacatgaccctaggttgaaagttgattttaaagaagctttgttttctaagtacaaaggaaataattcatgtgaagtaaacgaacacatcaaagtggcagtctctcattattcagcacaattaatgacattagatattgattcaaatcccatctctctggaagagggtgtttttggtatggagggcttagaagcacttgacctcaataccagtgcaggatttccctatgtctccatgggcattaggaaaagagatctaatcaataaacaaactaaggacattacaaaattaagattagcactagataaatatggtgttgatttgcccatggtcacatttctcaaagatgaacttagaaagaaagaaaagatctctgctgggaaaacacgagtcatagaagccagtagtgtaaatgatactgtgttatttaggacaacttttggaaatcttttttcaaaatttcacttgaatcctggaattgtgaccggttcagctgtaggatgtgatccagaaacattttggtccaagataccagtaatgttagatggtgagtgtataatggcttttgactacacaaattatgatgggagcatacatccaatatggttccaagcactcaaagaggtactgtctaatctggggttcaat---cccaatttaattgatagattgtgtaagtctaaacatatttttaagaatatctattttgaggttgagggaggagtgccatctggatgttctggaaccagcatattcaacacaatgatcaataacatcatcattaggacattagtcctggatgcatacaaaaacattgatttggacaaacttaaaataatagcatatggggatgatgtcatattctcatacaaataccaattggacatggaagcaattgccaaggaaggtgtcaaatatggtcttaccataaccccagctgacaaatcaagtgaatttaagcaattggactataacaatgtgacttttttgaagagagggttcaaacaagatgataaatatcaattcttaatacatccaacctttccaattgaagaaatacatgagtccatacggtggactaagaaaccatctcaaatgcaggaacatgtgttgtcgctgtgccatttaatgtggcataatggcaaggatgtgtacaagcagtttgaacaaagaatacgcagtgtcagcgctggacgtgcactgtatgttcctccttacgaactgcttctgcatgagtggtatgaaaaattttaaat-tgtt-tag--atatagaagtaataa--acaa-ttagttttttagttttataa----------------------------------------------
>FJ445118.1_Human_rhinovirus_18_strain_ATCC_VR-1128_complete_genome
---------------------------------------------------------------------------------------------------ttaaaactgaa-----------tccaggttgttcccacctgg-------atttcccatgtggagtagtacactgttattccggtaactttgtac-----gccagttttataacccct--tcccctt-------------atgtaac-ttagaagat-aagcac-----aaagaccaataggtg-gtggctat-cccagtcact-aaaggtcaagca-cttct-gttt-ccccggtcaacgttgatatgctc-cacc-agggc-aaaaacaaccgagatcgttatccgcaaagtgcctacgcaaagcctagtagca-ctttga-atagcatgtggttggtcgctccactat--t-----ccccatagtagacctggcagatgaggctagaaatcccccactggcgacagtgttctagcctgcgtggctgcctgcgtgtc---c-taacg-gacacgaagccatatgt-ttgacaaggtgtgaagagccccgtgtgctcactt-tgagtcctccggcccccgaatgtggctaaccttaaccctgcagctggggcatacaatccagtgtgaactcagtcgtaatgagcaattgcgggatgggaccaactactttgggtgtccgtgttt--------cac--tttt-----tttt-----ataatgcttatggtgacaa-tatataataa---tttgtatattggcaccatgggcgcacaagtatccagacagaacgttggtacacactctactcaaaattcagtttcgaatggctcaagtttgaattattttaacatcaactatttcaaggatgccgcatcgcatggtgcctcaaaattagatttctctcaagatccaagtaaattcactgacccagttaaggatgtgttagaaaagggtattcccacgcttcagtctccaactgttgaggcgtgtggatattctgatagaatcattcaaataaccagaggagactctacaatcacttcccaggatgtggcaaatgcagtggttgggtatggagtttggccccactacttgacaccacaagatgctacagcaattgataaaccatcaagacctgacacttcatccaatagattctatacactggagagtaaaacttgggatagttcatctaagggatggtggtggaaacttccagatgcacttaaagacatgggcatatttggtgagaacatgtattaccatttcttgggaagaagtggttatacagtacatgtccaatgcaatgctagtaaatttcatcagggcacactgattgtagcaatgataccagagcatcaactggccagtgcaattggagggaacgttactgctggatacaaatacacccatcctggagaaagaggtagagtcattaatgtagcaagtcgtggagacaatg---aaaaacagcctagtgatgacaattggctcaactttgatggaacattattaggcaatatcacaatatacccacatcaacttatcaacttaagaagtaacaattcagccacaatcatagtgccttatgttaatgctgtaccaatggattcaatgctcagacataacaattggagtctggtgattatacccatatgtcaattagag---------ggagatccaccaacaataccaataaccatctccattagtcctatgtgtgctgagttttcaggagtccg------tgctcgt------------------agccaaggtctaccagccatgctaacccctgggtctggacaatttatgaccacagatgatttccaatccccttgtgctttaccttggttccatcctactaaagagatatctataccaggccaggttaggaacttaattgagttgtgtcaagtggacactttgattccgataaacaacttgcaagcaaat---attacaaatttagacatgtactcagt------ggttttaaatagagaaatag---accc------agcaaaggaagtctttgcaataaaagttgacattgcctcccagccattagccactacattaattggagagatatcaagctattatacccattggactggcagtcttaggtttagtttcctattctgtggttcagctaataccacacttaaactcctagtggcatacacaccaccaggaattgccaaaccagcagataggaaggcagccatgctaggaactcatgttgtttgggatgttggattacaatccactatctctatggttgtgccatgggttagtgctagtcattttagaaacacaacccctgatacatattcgctggctggatacataacatgctggtaccaaacaaaccttattgctccaacaaatgccccacaaactgcaagaatgctgtgttttgtctcagcctgtaaggatttttgcttaagaatggcacgtgacactaatctgcacacacaatctggcactattgaacaaaatccagtagagaattatatagatgaagtacttaatgaa---------------------gtgttagtggtcccaaatgtgaatgaaagtcacgcaattacatcaaattcagcccctgctttagatgccgctgaaactggtcacaccagcaatgtgcaacctgaagatatgattgagactaggtatgtacaaacatcacaaacaagagatgaaatgagtatagagagttttctaggcagatcagggtgtatacatatctccaagttagttgtacattatgaa---------------gattataatgca---gaaacaaggaactttgtaaaatggcaaataaatctacaggaaatggcccagattaggagaaaatttgagatgtttacatatgttagatttgattcagaaattacactagtaccatctgtagctgctaaggg------tgatgacataggacatattgttatgcagtacatgtatgttcctccaggagcaccaataccaaaaaccagagatgattttgcctggcaatctggaacaaatgcatcaatcttctggcaacatggtcaaacataccccagattttcacttcctttcctcagtatagcatcagcttattacatgttctatgatggctacgacggtgaccagacctcatcgcggtatggcacagttgcaacaaatgacatgggtaccttgtgctctagaatagtcacagataaacataagaatgaggtggaaataacaaccagaatataccacaaggcaaaacatgttaaagcatggtgcccaaggccaccgagagctgtggagtacacacatacacatgtaactaactac---aagcctaaggaagg------aagagagaaaactgccatagtacccagagcaaggatt------------------aca---------atggct------gggcctagtgacatgtatgtacatgtaggtaacctcatatatagaaatttacatttgtttaactcagaaa------tgcatgactcaattctaatctcatactcatca------gatttagtcatataccgaacaaacacaacaggtgatgactacattccaacatgtgattgcacagatgctacttattactgcaagcacaagaatagatactatccaattaaagttactagtcatgattggtatgaaatacaagagagtgagtactacccaaaacatatccaatacaatttactgattggagagggcccatgtgaaccaggtgattgtgggggtaaactattatgcaaacatggtgtaattggaataatcactgctggtggagaggggcatgtggcatttatagatcttaggcatt------ttcaatgtgctgaagagcaaggcataacagattacatccatatgcttggtgaagcgtttggcacaggttttgttgacagtgtcaaagatcaaataaatgctat------taaccccattaacaacattagtaaaaagataattaaatggttacttagaataatatcagcaatggtcataataattagaaattcatcagatccacagactataatagctactttaacattgattggctgctcaggttccccttggagatttcttaaagagaaattttgtaaatggacacagttaaattacatacacaaggaatca---gattcatggcttaaaaaatttactgagatgtgtaatgcagctagaggcctggagtggattggcaacaagatatcaaaatttattgaatggatgaaatcta---tgttaccccaagcccaattgaaagttaaatacttgagtgaattaaagaaattaagtttcttggagaagcaaatggaacacctgcgggtggctgattctaaaacccaggagaaaattaaacacgagattgacacat---------tgcatgatttatcttgtaaatttctacccctctatgctagtgaggcaaaaagaattaagatcctacacaata---------agtgtaacacaattattaaacaaaagaaaagatgtgaaccagtggctgttgtcatacatggtgaacctggcactggaaaatcaatgactacaaacttcttagctagaatgataacaagtgatagtga------tatctattccttaccacctgatcccaagtattttgatggttatgatcaacaaagtgtagtcataatggatgatataatgcagaatccaagtggtgatgacatgactctattttgtcagatggtctcgagtgttacttttataccaccaatggcagatttgccagataagggaaaaccatttgactctagatttgtattatgtagcaccaatcataacttattagcaccacctactataacctccttaccagctatgaataggagattctttcttgatttagatattatagtatgtgacaaatataaagactcacaagggaaactaaatgtgtctgcagctttccaactatgtgatgtgaatactaaagtaggaaatgcccgc---tgttgtccttttatttgtggaaaggctgtaatttttagggacaggaatacatgccaaacttacaccttatcacaagtgtataacctaatattggaggaagacagaaagcggacgcgggttgttgatgtcatggcagcaatatttcaaggtccaataacac---------------------ttgagggtcccccaccagcagctattagtgatttattacaatcagttagaacccctgaagtaattaaatattgtgaagaaaacaaatggataatacc---tgctgaatgtaaggtagaaagagatttgaatatagctaacactataataacaatcattgctaacattgttagtatatctggtattatttatgtcatttacaaactcttctgtacactgcaaggaccctattctggtgaacc---------caaaccaaagacaaaaattccagagagaagagtagtggcacaagggccagaagaggaatttggaagatctttaattaagcacaactcatgcattgtcactacacaaaatggaaaatttacaggcctaggcatatatgacagaacacttataataccaacacatgctgatccaggtaaagaggtgcaaatagatggtatcacaactgaagtacaagattcttatgatttatacaacaaagatggagtgaagctagaaattacagttcttaaattaaaaagaaatgagaaatttaaagacatcaggaaatacattccagaagatgaggatgattatccagattgtaatttggctttgtcagcaaaccagccagaaaccaccattatcaacgtgggggatgtggtatcatatggtaacattttacttagtggtaaccaaacagcaaggatgctcaaatacaattacccaacaaaatcagggtattgtggaggaattctatacaaaattggccaagttctgggcattcatgttggtggtaatgggagagatgggtttgcagcta----------tgttacttagatcatatttctcagaaactcaaggccagatagtttcttccaaatccactgctgaatgcaattatcctagcatacacacaccaagcaagactaaattacaacccagtgttttttatgacatcttccctggcaataaagaacctgctgtactctcagaacaagatcctagattgaaagttgattttaaagaggctttattctctaaatacaaaggaaataatccatgtgagataaatgaacatattaaggtagcagtctctcattattcagcacaattaatgacattagatattgatccaagtcccatttccttagaagatggtgttttcggtatggagggtttagaagcactagaccttaataccagtgcaggatttccctatgtttccatgggcattagaaaaagagatctaatcaacaagcaaaccaaagatattacaaaattaaagttagcactagacaagtatggtgtcgaccttcccatggtcacattccttaaggatgagcttaggaagaaagaaaaaatctctgctgggaagactcgagtcatagaagccagtagtgtgaatgacactgtattatttaggacaacttttgggaatcttttctcaaaatttcatttgaatcctgggattgtaaccggctcagctgtgggatgtgatccagagacattttggtctaagataccagtgatgttggatggtgagtgtataatggcttttgattacacaaattatgatgggagcatacatccaatatggtttcaagcactcaaagaagtactgtctaatctggggttcaat---cctaatttaattgacagattatgcaagtcaaaacacatttttaaaaatatctattatgaggttgaaggaggagtgccatctggatgttctggaacaagcatattcaacacaatgattaacaacattatcattagaacactagttttggatgcatacaaaaacattgatttggataaattaaaaataatagcatatggggatgatgtcatattctcatataagtaccaattggacatggaagcaattgctaaggaaggtaccaagtatggtcttaccataaccccagctgacaaatcaagtgaatttaagcaattagattatagcaatgtgacctttttgaagagaggatttagacaagatgacaaataccaattcttaatacacccaacttttccaattgaagaaatacatgagtccatacgatggaccaagaaaccatctcaaatgcaggaacatgtgttgtcgttgtgtcatttaatgtggcataatggcaaaaacgtgtacaagcagtttgaacaaaggatacgcagtgtcagcgctggacgtgcactgtatatccctccctacgaactgcttctgcatgaatggtacgaaaaattttgaat-tgtt-tag--atatagaagtaataa--acaa-ttagttttttagttttat------------------------------------------------
>KY369874.1_Human_rhinovirus_A57_strain_SC9723_complete_genome
----------------------------------------------------------------------------------------------------------------------------------------------------------------gagttgtactctgttattccggtaactttgtat-----gccagttttatttccc----tccccaa-------------ttgtaac-ttagaagat-gtacat-----aaagaccaataggtg-gtgatcac-ccagatcact-aaaggtcaagca-cttct-gttt-ccccggtcaaagttgatatgctc-caac-agggc-aaaaacaacttggatcgttatccgcaaagtgcctacgcaaagcttagtacca-tctttg-agagcctatggttggtcgctccactga--a-----ccccacagtagacctggcagatgaggctagaagacccccactggcgacagtgttctagcctgcgtggctgcctgcacacc---c-ctacg-ggtgtgaagccatacgt-ttgacaaggtgcgaagagccccgtgtgctcactt-tgagtcctccggcccctgaatgtggctaaccttaaccctgcagctagtgcatacaaaccagtatgttgctagtcgtaacgagcaattgcgggatgggaccaactactttgggtgtccgtgttt--------cac--tttt-taccttta------ttttgcttatggtgacaa-tatatatagca----tatatattgacaccatgggcgctcaggtatctagacagaatgttggaactcactccacacaaaactcagtatcaaatggatctagtcttaactattttaacatcaattatttcaaggatgccgcttccagtggcgcttcaaagcttgagttttcacaggaccctagcaaattcacagatccagtcaaggatgtattggagaaaggcattcccacactacaatcaccaacagttgaagcatgtggatattctgatagaattatccaaattacaagaggagattctacaatcacttcacaagatgtggcaaatgctgtagtcggatatggcgtgtggccgcattatttgacaccacaagatgccactgctatagacaaaccatctagaccagacacttcctctaacagattttatactttggaaagtaagatgtggaatggtacatcaaaagggtggtggtggaagcttccagatgctctcaagaatatgggtatttttggtgaaaacatgttttatcatttccttggaagaagtggatacactgttcatgtccaatgtaatgcaagtaaattccatcaaggtactttaattgttgctatgataccagaacaccagttagccagtgcaacctatggaaatgttgcggctggatacaaattgacacatccaggtgaaacaggtagagatgttagtctttcaagaacagaaaacagag---acaaacaacccagtgatgataattggcttaattttgatggtacattattgggtaacatcaccatttttccacaccaattcatcaacttaagaagcaacaactctgcaaccatcattgttccctatgtgaatgctgtccctatggactcaatgcttaggcacaataattggagcttggtgattatccccatatgccccttagaagctaatggtgcacaacc---tgttgtcccaattacaatatcaattagcccaatgtgcgctgagttttcaggtgcacg------tgcaaaa------------------agtcagggattgccagtcatggttactccgggatctggtcaatttatgaccacggatgattatcaatcccctagtgctctaccttggtttcaccctaccaaggaaatatcaataccagggcaagttaggaatttaattgaaatgtgtcaggtagatacacttatcccaataaataacttagaacaaaat---attaggaatgtaaatatgtattcagt------agtcctgaaccaagaaaccac--aac-------agccaaggagatttttgcaattaaagtagacattgcatcacaaccacttgcaactacaatgattggtgaaattgctagttacttcactcactggacaggtagtttacgctttagctttctgttttgtggtacagctaacaccacacttaaactattggtagcatacacacctcctggaattgagaaaccacagaataggaaagatgctatgttaggtacacatgtggtatgggatgtagggttgcaatcaacaatatctatggttgtgccatgggttagtgctagtcattatagaaatactacaccagatacttattcacaagcaggatatataacatgctggtatcaaaccaatttagttgtacctcccaacacaccaactacagcaagaatgttatgtttcgtgtcagggtgcaaggatttttgtctgagaatggctcgtgacacgaatttacacatgcagagtatgccaataacccaaaatccagtggaaaactttgtggatgaaattttgaatgaa---------------------gttttggtggttccagatatcaaacagagccaatcaacaacatcaaactcggcacctgcattggatgcagctgagactggacatactagtaatgtacagccagaagatatgattgaaactagatatgtccagacatcacaaacacgtgatgaaatgagtcttgagagctttttaggaagatctggctgtattcatatttcagaactcaaggttaaatatgaa---------------aattataata---------cagagaattttaccaaatggaaaataaatttacaagaaatggcacaaatcagaagaaaatttgaactatttacatatgttaggtttgattctgaagttacactagttccttctatagctgctcaagg------tgaggacataggtcatgttgtaatgcaatacatgtatgtccctcctggggcaccaattccaaaaacaagagaagattatacatggcaatctggtacaaatgcttcgatattttggcagcatggtcaaacataccctagattttctctgcctttcttaagtatagcctcagcatactacatgttttatgatggatatgatggtgaccaaactgaatcaagatatggcacagtagttactaatgacatgggcactttatgttctagaattgttactgaccagcacacacatcccataaaaataacaactagagtgtatcacaaagccaagcacgttaaggcttggtgccctagaccaccacgggccattgagtacacacatacacatgtcactaattat---aaaataagagataa------acaagaggaaacagcaattaaacatagaagggatatt------------------aagattgttaagaatgtg------ggccctagtgatatgtatgtacatgtgggaaaccttatatataggaacttacatctctttaactcagata------tgcatgatagtattttagtttcatattcttct------gatttagtcatctaccgaacaaatactacaggtgatgactatataccaacatgtgattgcactgaagcaacttattactgtagacataaaaatagatattacccaattaaagttacaagccatgactggtatgagattcaagaaagtgagtactatcctaagcacatacaatacaatctgttaataggtgaagggccatgtgaacctggagattgtggtggtaaactgctctgtaagcatggggttataggtatcattacagcaggaggagagggtcatgtggcattcatagaccttagacatt------tccattgtgctgaggaacagggtataactgattacattcacatgctgggtgaagcatttgggagtgggtttgttgatagtgttaaagaacaaataaatgcaat------caatccaatcaataacattagcaagaaaataatcaaatggttacttagaataatatcagcaatggttataattataagaaattcctctgatcctcaaacaataatagcaacattaaccttaattggatgctcaggatcgccatggagatttttaaaggaaaaattttgtaaatggacacaattaaattacatacacaaagaatca---gattcatggctaaagaagtttactgaaatgtgtaatgcagctaggggtttagagtggattggcaacaaaatctctaaattcatagattggatgaagtcaa---tgctaccacaggcacaacttaaaatcaaatacttaagtgagctaaagaaattaaacctcttagaaaaacaaatagaacatctcagagttgcagattctgctacacaggaaaaaataaaatgtgaaatagatacat---------tgcatgatctctcctgtaagtttcttcccttgtatgctagtgaagctaaaagaatcaaagttctctataata---------aatgtaatgtagttatcaagcaaaagaaaagatgtgaaccagtagctgttgtcattcatggtgaacctggaactggaaagtcaatgacaacaaacttcctagcaagaatgataaccaatgacagtga------catttattcactccctccagatcctaaatactttgatggatatgatcagcaaagtgtggtcataatggatgatatcatgcaaaatccaagtggagatgatatgactttgttctgtcagatggtgtcaagtgttacctttataccccccatggcagatttaccagacaagggaaagccttttgactctaggtttgttttatgtagcactaatcatagcatgttagctccacccacaatcacatcactacctgcaatgaatcgaagattcttcatggatttagatattatagttaatgacaaatataaggatagccaaggtaaacttaatgtatctgcagcctttaaaccatgtgatgttgacacaaaaattggcaatgcacgt---tgctgtccgttcatatgtggcaaagcagttacatttaaagataggaacacttgtcatactttctccttagcacaagtctataaccagattcttgatgaagacaaaagacgcaggcaagttatagatgtcatgtctgcaatattccaaggacccatttcct---------------------tagaggggcctcccccagctgcaattagtgacctactccaatcagttaggactcctgaggttattaaatactgtgaacaaaataagtggataattcc---tgctgagtgtaagatagaaagagaccttaatgtagctaatacaattataacaataatagcaaacatcataagtatctctgggataatatatgttatttataaattattctgtacattacaaggaccttactcaggagagcc---------aaaacccaagacaaggatgccagagagaagagtagtggcacaaggaccagaagaagaatttggtagatcactcatcaaacacaactcttgtgttgtcacaacacaaaatggcaaattcactggtttagggatttatgatagaacattgatcatcccaacacatgcagatccagggaaagaagtacaaattgatggtattgccacaaaggtagaagactcatatgatctatttaataaagatggtgtaaaattagaaattactgtactgaaattaaagagaaatgaaaaatttaaagatatcaggaagtacataccagagaatgaagatgactatccagattgtaatttggccttatctgcaaatcaaccagaaactacaataatcaatgtaggggatgtcatatcatatggaaacattttacttagtgggacccaaacagccagaatgcttaaatataattatccaacaaaatcagggtattgtggtgggatcttgtacaaaattgggcaagtactgggaatacacgtgggtggtaatggaagggatggatttgctgcca----------tgttgttaagatcttacttctctgaaacacaaggccaaataactaattcgaaacccacgaatgagtgtggtctaccaagcatccatacaccaagtaaaaccaagttacaacccagtgttttttatgatgcatttccaggtaacaaggagccagctgttctttcgagtaaagaccctagattagaagttgattttgaaaaagcccttttctctaaatataaggggaatgaacactgtgtcatgaatgatcatattaatgtggctgtctcccactactcagcacaattagctaccttagatattaacccacagcctatctctatagaagaaagtgtttttggaatggaaggactagaagcacttgatttgaacactagtgcaggtttcccttatgtcactatgggtatcaagaaaagggatttgatcaataagcaaactaaggatataactaagcttaaaatggcactggataaatatggtgttgatttacccatggttacttttctcaaggatgaactcagaaagaaggaaaaaatttctgctgggaaaactcgtgttatcgaggctagtagtgtgaatgatactgttttattcagaacaacatttggtaatctcttttccaaatttcacctaaatccaggtatagttactggctctgctgtagggtgtgatccagaagtgttttggtcaaaaataccagtgatgctagatggagattgtataatggcatttgattacacaaactatgacggtagcatacacccaatctggttccaagcattaaaacaagttctaactaacctatcctttgaa---gccagtctaatagatagattgtgcaaatcaaaacacattttcaaaaacatatactatgaagttgaagggggtgtgccatcagggtgttctggaactagtatttttaacacaatgattaacaatgttataattagaacattagttctagatgcttataagaacatagatttagataagcttaaaataatagcctatggtgatgatgtaatcttttcttataaataccaactggatatggaggcaattgcaagtgaaggcactaaatatggattaacaataacacctgcagacaaatctacatgttttaagcaacttgactatagcaatgtgacatttttaaagagaggatttaagcaggatgaaaaacaccaatttttgatacatccaacatttccagttgaagagatacatgaatccattcgatggactaaaaatccatctcagatgcaggagcatgttctgtcactgtgtcatctgatgtggcataatggcagagatgtgtacaaacagtttgagaagcggatacgcagtgttggcgctggtcgcgcactgtatatccccccttatgatctgcttctgcatgaatggtatgaaaaattttaaat-tgtt-tag--ata-------------------------------------------------------------------------------------
>FJ445141.1_Human_rhinovirus_57_isolate_fs_ship*1-hrv-57_complete_genome
---------------------------------------------------------------------------------------------------ttaaaactgga-----------tccaggttgttcccacctgg-------atctcctacg-ggagttgtactctgttatttcggtaaccttgtac-----gccagttttatctcccct--cccccaa-------------ttgtaac-ttagaagca-atacac-----aaggaccaataggca-gtgattaa-ccagatcact-taaggtcaagca-cttct-gttt-ccccggtctgagttgatatgctc-taac-agggc-aaaaacaagtcagatcgttatccgcaaagtgcctacgcaaagcctagtatca-tctttg-aaaatgtatggttggtcattccgctga--a-----ccccacagtagacctggcagatgaggctagaaaccccccactggcgacagtgttctagcctgcgtggctgcctgcacacc---c-ttatg-ggtgtgaagccatatat-ttgacaaggtgtgaagagccccgtgtgctcactt-tgagtcctccggcccctgaatgtggctaaccctaaccctgcagctagtgcatacaagccagtatgttgctagtcgtaacgagcaattgcgggatgggaccaactactttgggtgtccgtgttt--------cac--tttt-taccttta------tactgcttatggtgacaa-tatatatatag--catatatattgacaccatgggcgctcaggtatccagacagaatgttggaactcactctacacaaaattcagtgtcaaatggatccagcttaaattattttaacatcaattatttcaaggatgctgcgtcaagcggtgcatcaaaacttgaattctcacaagatcctagcaagtttactgacccagtcaaagatgtgctagaaaaaggcattccaacactacagtcaccaacagttgaggcatgtgggtattctgataggattattcagatcacaaggggagattctacaattacttcacaggatgtggctaatgctgtggttggttatggtgtatggccacactatttaacaccacaagacgccactgccatagacaaaccatctagaccagatacttcttccaatagattctatactttagaaagtaaaatgtggagtagcacctcaaaaggatggtggtggaaattaccagatgccttaaagaacatgggcatttttggtgaaaatatgttttatcactttcttggcaggagtggttacacagtgcatgttcagtgtaatgcaagcaagtttcatcaaggaactttggttgttgctatgataccagaacaccaattagctagcgcaacatatgggaatgttgcagctggatacagattaacacatcctggtgaggcaggtagagatgttagcctttcaagatcagaaaatacag---aaaaacaacctagcgatgataactggcttaattttgatggcacactattaggtaacataaccattttcccacaccaatttattaatttgagaagcaataattcagcaactattatagttccttatgtaaatgctgtccccatggactcaatgcttagacataacaactggagtctagtaattatccccatatgtcccttggaagctaatggtatacaacctgttgttgtcccaattacaatatcaattagcccaatgtgtgctgaattttcaggtgcacg------tgctaaa------------------agccagggactaccagttatggtcacaccaggatctggtcagtttatgacaacagatgattaccagtctcctagtgctttaccttggttccaccctactaaagaaatatcaataccaggacaagtgaggaatttaattgagatgtgtcaagtagacacgcttataccagtaaataatttagaacaaaat---attaggaaagtagatatgtattcagt------aattttaggccaagaaacaac--acc-------agctaaagaaatatttgcaatcaaagtggacattgcatcacaaccacttgcaactacaatgattggtgaaattgctagttattacactcactggacaggtagtttacgctttagttttctattttgtggcacagctaatactacacttaaattattattggcctacacaccccctggtattgaaaaaccacagagcagaaaagatgctatgttgggaacacatgtggtgtgggatgtagggttacaatcaacaatatctatggttgtaccatgggttagtgctagccactatagaaacaccacaccagacacttactcacaagcaggatacataacatgttggtatcaaactaatttaattgtgcctccaaatacaccaaccactgcaagaatgctgtgctttgtgtcaggatgtaaagatttttgtttaagaatggctcgtgatacaaatttacatatgcaaagcatgccaataactcaaaacccagtagaaaattttgtagatgaagttttaaatgaa---------------------gttttagtagttccaaacatcaaacaaagtcaggcaacaacatcaaattcagcacctgcgttggatgcagctgagactggacacactagcaatgtacaacctgaggatatgattgaaactagatatgttcagacatcacaaacacgtgatgagatgagtcttgagagcttcttaggaaggtcaggttgtattcatatctcagaactgattgtagattatgac---------------aactacaaca---------caaagaactttactgagtggaaaataaatctacaggaaatggcacagattaggagaaaatttgaattgtttacatatgttagatttgactctgaagtgacattagttccctcaatagcagcccaggg------cgaggacgtgggtcatgttgtaatgcaatatatgtatgtcccccctggtgcaccaattcccaaaacaaggaaagattatgcatggcaatctggtactaatgcctcaatattttggcaacatggtcaaacatacccaaggttctctttacctttcttaagcatagcctcagcatactacatgttttatgatgggtatgatggtgatcaaactgaatccagatatggcactgtagttaccaacgatatgggtactttgtgttctagaattgttactgaccagcacacacatcatgtgaaagtgacaaccagagtgtaccacaaagccaagcatgttaaagcctggtgtcctagaccaccaagagccattgagtatacacacacacatgttactaattat---aaagttaaaggtaa------acaagaagagacagcaatcaaatacagaagagacatc------------------aaagttgtcaagaatgta------ggtcctagtgacatgtatgtacatgtagggaacctcatttatagaaatctacacctctttaattcagaca------tgcatgatagtattctagtctcatattcatca------gatttagtcatataccgaacaaatactacaggtgatgactatataccaacatgtgattgcactgaagcaacatattactgtagacacaaaaatagatattacccaattaaagttactagccatgattggtatgaaatccaagagagtgagtattaccctaaacacatacaatacaatttactaataggagaaggaccatgtgaacctggtgattgtggaggtaaattactctgtaaacatggagtgataggcatgatcacagcaggaggagaaggccatgttgcattcattgatcttagacact------ttcactgtgctgaagaacagggcataactgactatattcatatgttaggtgaagcatttgggaatgggtttgtagatagtgttaaggagcaaataaatgcaat------taacccaatcaatagtattagtaagaagattatcaaatggttactcagaataatatcagcaatggttataattataagaaattcctctgaccctcaaacgataatagcaacactaactctaattggttgttcaggatcaccatggaggttcttaaaggaaaaattttgcaagtggacacaattaaattatatacataaagaatca---gattcatggcttaagaaatttactgaaatgtgtaatgcagctaaaggcttagagtggattggtaataaaatctctaaatttatagattggatgaaatcaa---tgctaccacaggcacagcttaaaattaaatatttaagtgagttgaagaaactaaacctccttgaaaaacaaatagaacatcttagagttgcagattctgctacacaggaaaagataaagtgtgaaatagacacat---------tacatgatctctcttgcaaatttcttcctctatatgctagtgaagcaaaaagaatcaaagtcctttacaaca---------agtgtaatgttgtcatcaagcaaaagaaaagatgtgaacctgtggctgttgttatacatggtgagcccgggacaggaaagtcaatgacaacaaatttcttggcaagaatgataactaatgacagtga------tatttattcacttccaccagaccccaagtattttgatggatatgaccagcaaagtgtagttataatggatgatatcatgcagaatccaagtggagaagacatgactttgttttgtcagatggtatcgagtgtcacctttatacctccaatggctgatttgccggataaaggaaaaccttttgattctagatttgtattgtgtagtaccaaccatagtatgttagctccacccacaatcacatcattgcctgcaatgaatagaaggtttttcatggatttagacattatagttaatgataagtataaagatgcccagggcaaactcaatgtatctgcagccttcaaaccatgtgatgttgacacaaagattggcaatgcacgc---tgctgcccatttatatgtggtaaagcagtcacatttaaggatagaaatacttgtcrcactttctctttagcgcaggtctataaccaaattcttgatgaagacaaaagacgtaggcaagtcatagacgttatgtctgcaatctttcaaggaccgatctctt---------------------tagaaggtcctcctccagctgcaattagtgatttacttcaatcagtcagaactcctgaggttattaaatattgtgaacaaaacaaatggataattcc---agctgagtgtaaaatagaaagagatctaaatgtggcaaatacaatcataacaataatagcaaatatcataagtatttctgggataatttatgttatttacaaactattctgcacactacaaggaccctactcaggtgaacc---------caaacccaaaacaagaatgccggagagaagggtagtggctcagggaccagaagaggaatttggtaggtcacttatcaagcataattcctgtgttgtcactacacaaaatggtaagtttactggtttaggaatttatgatagagtattaatcattccaacacatgcagacccaggaaaagaagtgcaaattgatggcatcactacaggagtggaagattcatatgatttgttcaacaaggatggtgtcaagttagaaatcactgtgttaaaattaaagaggaatgaaaaatttaaagatattaggaaatacataccagaaagagaggatgattacccagattgtaatttagccttatcagccaatcaaccagaaactaccataattaatgtaggagatgtagtatcatatggtaatattttacttagtggaaaccaaacagctagaatgcttaagtacaactacccaacaaaatcagggtattgtggtgggattctatacaaaattggccaagtactaggaatacatgttggtggaaatggaagagacgggtttgctgcta----------tgttgctgagatcctacttttctgaagcacaaggtcagataatcagctccaaatctacggataaatgtggtctgcccagtatccatacaccaagtaaaaccaaattacagcctagtgttttctatgatgtgtttccaggtagtaaagaaccagctgtactttcaagcaatgaccctagattagaagttgattttgaaaaagctctcttctctaaatataaaggaaatgaacattgtgttatgaatgatcacatcaatgtagctgtctctcattactcagctcaattggctaccctggatattaatccacaacccatttctatagaggaaagtgtttttggtatagaaggactggaagcacttgatctcaacaccagtgcaggttttccttatgttgctatggggatcaaaaagagagacttaatcaataaacaaactagggatataactaagctaaagatggcattagataaatatggtgttgatttacctatggttactttcctcaaagatgaacttaggaaaaaagaaaaaatatctgctggaaaaactcgtgtcattgaagctagtagtgtgaatgacactgtcctgtttagaacaacctttggtaatctcttctcaaagtttcacttgaacccaggtattgtcacaggttctgctgtaggatgtgatccagaagtattttggtcaaaaataccagtaatgttagatggagattgtataatggcatttgattacacaaattatgatggtagtatacatccaatctggtttcaagcactaaaggaagttctagtgaatttgtcttttgaa---gctaaccttatagatagattatgtaaatcaaaacacatctttaagaatgtttattatgaggttgaggggggcgttccatcaggatgttctgggactagcatttttaatactatgattaataatataataattagaacattagttttagatgcttataagaatatagacctggataaactcaaaataatagcatatggtgatgatgtgatattctcatacaaatatcagctagacatggaagcaattgcgcaggaaggtgttaagtatggactgacaataactcctgctgacaaatccacacactttaaacaacttgattataacaatgtaacattcttaaaaagaggattcagacaagatgaaaaacatcaattcttgatacatcctacatttccaattgaagaaatctatgagtccatccgatggacaaaaaatccatctcagatgcaggaacatgttttgtcattgtgtcatttaatgtggcataatggtaaagatgtgtataagaaatttgagaagcagatacgcagtgttggcgctggtcgcgcattgtatatccctccttatgacctactcctgcatgagtggtatgaaaaattttaaat-tgtt-tag--atatagaaatattaa--acag-ttagttttttagttttat------------------------------------------------
>KM576764.1_Human_rhinovirus_A21_isolate_rmh001/2013_polyprotein_gene_complete_cds
----------------------------------------------------------------------------------------------------taaaactgga-----------tccaggttgttcccacctgg-------atctcctattgggagttgtactctattattccggtaattttgtac-----gccagttttatcttcccc-ctccccaa-------------ttgtaac-ttagaaggt-tatcaa-----tacgaccaataggtg-gtagttag-ccaaactacc-aaaggtcaagca-cttct-gttt-ccccggtcaaagttgatatgctc-caac-agggc-aaaaacaactgagatcgttatccgcaaagtgcctacgcaaagcctagtaaca-cctttg-aagatttatggttggtcgttccgctat--t-----tcccatagtagacctggcagatgaggctagaaatcccccactggcgacagtgctctagcctgcgtggctgcctgcgcacc-----ccttg-ggtgcgaagccatacat-tggacaaggtgtgaagagccccgtgtgctcactt-tgagtcctccggcccctgaatgtggctaaccttaaccctgcagctagtgcatgtaatccaacatgttgctagtcgtaatgagtaattgcgggacgggaccaactactttgggtgtccgtgttt--------cac--tttt-tcctttta-----atattgcttatggtgacaa-tatatatagc---tatatatattgacaccatgggcgctcaggtatctagacagaatgttggaactcactccactcaaaactcagtatccaatggttcgagtctgaactatttcaacataaattatttcaaagatgctgcctctagtggtgcatcaaagttagaattctcacaagatcctagcaaatttacagacccagttaaagatgtacttgaaaaaggtattcccactctgcaatctccaactgttgaggcatgtggttattcagatagaattatacaaattactagaggagattctactataacatcacaggatgtggccaacgctgttgttggttatggagtttggccgcattacttgacaccacaagatgccactgcaattgacaaaccatctagaccagacacttcctcaaataggttttacacgttagaaagtaaagtgtggacaagtagctcaaaaggctggtggtggaaactacctgatgccctgaaaaacatgggaatctttggagaaaacatgttctaccatttcttgggcaggagtggatacacagtgcacgttcagtgtaatgcaagtaaatttcatcaaggcaccttgattgttgcaatgattccagagcatcaattggcagccgcttcaacaggtaatgttacagctggttataatttaactcatcctggtgaactaggtagagacgtgggcatagcacgaagagaaaatctag---aaaggcaacctagtgatgatacctggctcaactttgatggtacattgttgggaaatataaccatctttccacatcaattcattaacttgagaagcaataattcagcgacaattatagttccatatgtgaatgcagttccaatggattcaatgcccagacataataattggagtttagttataatacccatatgtcctttagaatcccaagaccagac------tacagtacccattaccatctccattagccctatgtgtgctgagttttctggagcacg------tgcaaag------------------agccaggggcttccagttatgttaaccccaggttcaggtcaattcatgactacagatgactttcaatctccaagtgctttaccatggttccatcccaccaaggagatttcaatcccagggcaggttacaaatttagtagagttatgtcaggttgacacactaataccagtgaacaatacaggagccaatggggttacaaacactaacatgtatactgt------gacaataaatagggaagcaa---acattaccccagccaaagaaatttttgctattaaagttgatattgcttcacaacctcttgcaactactttgattggtgaaatagctagttattatacacattggactggtagtataagattcagctttcttttttgtggtacagcaaacacaacactcaagttgcttgtagcatacacaccccctggaatcaagaaacctgaaaatagaaaagatgcaatgttaggaactcatgtagtatgggatgttggattgcaatccacaatctcaatggttgtcccatggattagtgctagtcactacagaaataccacaccagataagtactccttagcaggttacataacatgttggtatcagacaaatttagttgtcccacccaacacccccactagtgctaagatgttgtgctttgtatccggttgtaaagatttctgcctaaggatggcgcgtgacaccaatttgcacacacaaagcacaactataacacaaaatcctgtagaaaattacatagatgaagtcttaaatgaa---------------------gttttagtggtaccaaatatcagagagagtcatggaacaacatcaaactctgctcctgcacttgatgccgcagaaactggacacactagtaatgtacaaccagaggatatggttgaaacaagatatgtccagacatcacaaacacgtgatgaaatgagtattgagagttttctgggtagatcagggtgcatccacatgtcaaaactggtagttaactatgat---------------aattataacact---ggagaaaataatattaacacatggcaaataaatatcaaagagatggcacaaattaggagaaaatttgaaatgttcacttatactaggtttgattcagaaataactttggtgccatcaattgcagccaaagc------agatgacataggacatgttgtgatgcagtatatgtatgtcccaccaggtgctccaattccaaagactagggaggattttgcttggcaatcaggcaccaatgcatccattttctggcagcatggtcaaacttatcctagattttcattacctttccttagcattgcatcagcatactacatgttttatgatggttatgatggtgatcaaactgactcaatatatggtgcagtggtaacaaatgacatgggatctttatgttatagaatagtaactgatgaacacaaacataaaattgaagtgaccacaagaatatatcacaaggcaaaacatattaaagcttggtgccctagaccaccaagggctgtggaatacacacacacatatgtaaccaattat---aaagttgcagaaaa------ggaagtcacttctgctgttagatccagaaaaacaatt------------------ttc---------acagtt------ggacccagtgacatgtatgtgcatgttgggaatcttatatatagaaatttacatctctttaattcagaaa------tgcatgattctatcttaatatcttattcatct------gacttagtcatctaccgaacaaacaccacaggagatgactatataccaacatgtgactgcactgaagcaacatattattgtagacataaaaatagatatttcccaattaaagtcactagccatgactggtatgagattcaagaaagtgaatattaccctaagcacattcagtacaacttattaataggcgaggggccatgtgaaccaggtgattgtggaggtaaactcttatgtaaacatggtgttattggaatgattacagcaggaggagatggacatgttgcatttattgatcttagacact------ttcattgtgctgaggaacaaggaataactgattacatccatatgttgggtgaagcatttggaagtggttttgttgatagtgttaaggaacaaataaatgcaat------aaatccaattaataacatcagcaaaaagatcataaaatggcttcttagaataatttcagcaatggttataatcataagaaattcatctgatccccagactataatagcaacattaactttaattggctgttcaggttcaccatggaggtttctaaaagaaaaattttgtaagtggacacagttaaattatatacataaagagtca---gattcttggctcaagaaattcaccgagatgtgtaatgcagctagagggttggaatggataggaaacaaaatttctaaattcattgactggatgaaatcaa---tgctaccacaagcacaactcaaggttaagtatttaagtgaacttaaaaaattgaatctcttagaaaaacagatagaacacctccgagctgcagattctgctacgcaggaaaaaattaagtgtgaaatagatacgc---------tgcatgacctttcttgtaaattcttaccattatatgctagtgaagcaaagagaatcaaagttcttcataaca---------aatgcaatgtggttattaaacaaaagaagagatgtgaaccagtagctgttgtcattcatggtgaaccaggaacggggaaatcaatgacaactaacttccttgcaagaatgataaccaatgatagtga------tatttactcattgcctcctgaccctaaatactttgatggatatgatcagcaaagtgtggttataatggatgatattatgcaaaatcccagtggggatgatatgactttattctgtcaaatggtttcaagtgttacttttatacccccgatggctgatctaccagataagggaaaaccttttgattctagatttgttttgtgtagcactaatcatagtctattaacaccccccaccatcacatcattacctgctatgaataggagatttttcatggatttggatattgtagtttgtgacaaatataaggatgcacaaggaaaacttaatgtatctgcagcatttaaaccatgtgatgttgatgcaaaaattggcaatgcacgt---tgttgtccatttatatgtggtaaagcagtaatgtttaaagatagaaatacttgtcaaacttataccttggcacagatttataaccaaattcttgatgaagataaaagacgtagacaggtaattgatgttatgtctgctattttccagggacccatttcct---------------------tagatggtcctcccccagctgctatcagtgatcttcttcaatctgttaggactcctgaagtcattaaatattgtgaagataacaaatggataattcc---tgctgagtgcaaggtagaaagagatctgaatatagctaatacaatcataacaattatagcaaacattattagtatatcaggaataatctatgtcatctacaagctcttttgtacattacaaggaccttactcaggagagcc---------taagcctaaaaccaaaatgccagagagaagggtcgtggctcaaggaccagaggaggagtttggcagatcactcttaaaacacaattcatgtgtggtaacaacacaaaatggcaaatttacaggtttaggtatttatgatagagtattgattatcccaacccacgctgatccagggaaggaagttcaaattgatggtattaccacaaaagtagaagattcatatgatttatttaataaagatggtgtaaaattagaaatcactgtgctcaaattaaagagaaatgagaagttcaaagatattaggaagtacataccagaaaatgaagatgactacccagattgcaatttagctttatctgcaaatcaaccagagactacaataattaatgtaggggatgtcatatcatatggaaatattctacttagtgggacccaaacagctagaatgcttaagtacaattatccaacaaaatcagggtattgtggtgggatcttgtacaaaattgggcaagtactagggatacatgtgggtggtaatggaagggatggatttgctgcca----------tgctgttaagatcttacttctctgagacacaaggtcaaataactagttcaaaacccacaagtgaatgtggtttaccaagtatccatacaccaagtaagaccaaattacaacctagtgtcttttatgatgtattcccaggtaataaagaaccagctgttctctcaagtagggatcctagattagaagttgattttgagaaggctcttttctctaaatataaaggaaatgaacattgtgttataaatgatcatattaatgtggccatttctcactactcagcacaattagctaccttagatattaacccacaacctatctctatagaagaaagtgtttttggcatggatggattagaagcacttgatttgaacactagtgcaggttttccatatgtcaccatgggtatcaagaagagggatttgattaataagcaaactaaggatattactaaacttaaaatggcattggataaatatggtgttgatttacctatggttactttccttaaggatgaactcagaaagaaagaaaagatttctgccgggaagactcgtgttatcgaggctagcagtgtaaatgatactgtcttattcagaacaacatttggtaatctcttctctaaatttcacttgaacccaggtatagtcacaggttctgctgtagggtgtgatccagaagtgttttggtcaaaaataccagtgatgttagatggagactgcataatggcatttgattatacaaattatgatggtagcatacatccaatttggttccaagcgctgaaacaagtcctgactaatttatcttttgaa---gccagtttaatagatagattatgtaaatcaaaacacattttcaaaaacatatattatgaagttgaaggtggtgtgccatcagggtgttccggaactagtatttttaacacaatgattaataatgttataattagaacattagttttagatgcttataagaatatagatttagataaacttaagataatagcttatggtgatgatgtaatcttctcttacaaatatcaacttgatatggaagcaattgcaaatgaaggtactaaatatggattgacaataacacctgcagacaagtctacatgtttcaaaaaacttgattatagtaatgtaacatttttaaagagggggttcaagcaggatgaaaaacaccaatttttgatacatccaacatttccaattgaggagatacatgaatccattcgatggactaaaaatccatctcagatgcaggagcatgttctgtcactgtgccatctaatgtggcataatggtagagatgtgtacaaacagtttgagaagcggatacgcagtgttggtgctggtcgcgcactgtatattcctccttacgatttgcttctgcatgaatggtatgaaaaattttaaat-tgtt-tag--atatagaaatattaa--acag-ttagttttttagttttataaaaaaaaaa-------------------aaaaaaaaaaaaaaaaaaa
>KM576765.1_Human_rhinovirus_A21_isolate_rmh97/2013_polyprotein_gene_complete_cds
------------------------------------------------------------------------------------------------------------------------------------cccacctgg-------atctcctattgggagttgtactctattattccggtaattttgtac-----gccagttttatcttcccc-ctccccaa-------------ttgtaac-ttagaaggt-tatcaa-----tacgaccaataggtg-gtagttag-ccaaactacc-aaaggtcaagca-cttct-gttt-ccccggtcaaagttgatatgctc-caac-agggc-aaaaacaactgagatcgttatccgcaaagtgcctacgcaaagcctagtaaca-cctttg-aagatttatggttggtcgttccgctat--t-----tcccatagtagacctggcagatgaggctagaaatcccccactggcgacagtgttctagcctgcgtggctgcctgcgcacc-----ccttg-ggtgcgaagccatacat-tggacaaggtgtgaagagccccgtgtgctcactt-tgagtcctccggcccctgaatgtggctaaccttaaccctgcagctagtgcatgtaatccaacatgttgctagtcgtaatgagtaattgcgggacgggaccaactactttgggtgtccgtgttt--------cac--tttt-tcctttta-----atattgcttatggtgacaa-tatatatagc---tatatatattggcaccatgggcgctcaggtatctagacagaatgttggaactcactccactcaaaactcagtatccaatggttcgagtctgaactatttcaacataaattattttaaagatgccgcctctagtggtgcatcaaagttagaattctcacaagatcctagcaaatttacagacccagttaaagatgtacttgaaaaaggtattcccactctgcaatctccaactgttgaggcatgtggctattcagatagaattatacaaattactagaggagattctactataacatcacaggatgtggccaacgctgttgttggttatggagtttggccgcattacttgacaccacaagatgccactgcaattgacaaaccatctagaccagacacttcctcaaataggttttacacattagaaagtaaagtgtggacaagtagctcaaaaggctggtggtggaaactacctgatgccctgagaaacatgggaatctttggagaaaacatgttctaccatttcttgggcaggagtggatacacagtgcacgttcagtgtaatgcaagtaaatttcatcaaggcaccttgattgttgcaatgattccagagcatcaattggcagccgcttcaacaggtaatgttacagctggttataatttaactcatcctggtgaactaggtagagacgtgggcatagcacgaagagaaaatctag---aaaggcaacctagtgatgatacctggctcaactttgatggtacattgttgggaaatataaccatctttccacatcaattcattaacttgagaagcaataattcagcgacaattatagttccatatgtgaatgcagttccaatggattcaatgcccagacataataattggagtttagttataatacccatatgtcctttagaatcccaagaccagtc------tacagtacccattaccatctccattagccctatgtgtgctgagttttctggagcacg------tgcaaag------------------agccaggggcttccagttatgttaaccccaggttcaggtcaattcatgactacagatgactttcaatctccaagtgctttaccatggttccatcccaccaaggagatttcaatcccagggcaggttacaaatttagtagagttatgtcaggttgacacactaataccagtgaacaatacagaagccaatggggttacaaacactaacatgtatactgt------gacaataaatagggaagcaa---acattaccccagccaaagaaatttttgctattaaagttgatattgcttcacaacctcttgcaactactttgattggtgaaatagctagttattatacacattggactggtagtataagattcagctttcttttttgtggtacagcaaacacaacactcaagttgcttgtagcatacacaccccctggaatcaagaaacctgaaaatagaaaagatgcaatgttaggaactcatgtagtatgggatgttggattgcaatccacaatctcaatggttgtcccatggattagtgctagtcactacagaaataccacatcagataagtactccttagcaggttacataacatgttggtatcagacaaatttagttgtcccacccaacacccccactagtgctaagatgttgtgctttgtatccggttgtaaagatttctgcctaaggatggcgcgtgacaccaatttgcacacacaaagcacaactataacacaaaatcctgtagaaaattacatagatgaagtcttaaatgaa---------------------gttttagtggtaccaaatatcagagagagtcatggaacaacatcaaactctgctcctgcacttgatgccgcagaaactggacacactagtaatgtacaaccagaggatatggttgaaacaagatatgtccagacatcacaaacacgtgatgaaatgagtattgagagttttctgggtagatcagggtgcatccacatgtcaaaactggtagttaactatgat---------------aattataacatt---ggaaaaaataatattaacacatggcaaataaatatcaaagagatggcacaaattaggagaaaatttgaaatgttcacttatactaggtttgattcagaaataactttggtgccatcaattgcagccaaagc------agatgacataggacatgttgtgatgcagtatatgtatgtcccaccaggtgctccaattccaaagactagggaggactttgcttggcaatcaggcaccaatgcatccattttctggcagcatggtcaaacttatcctagattttcattacctttccttagcattgcatcagcatactacatgttttatgatggttatgatggtgatcaaactgactcaatatatggtgcagtggtaacaaatgacatgggatctttatgttatagaatagtaactgatgaacacaaacataaaattgaagtgaccacaagaatatatcacaaggcaaaacatattaaagcttggtgccctagaccaccaagggctgtggaatacacacacacacatgtaaccaattat---aaagttgcagaaaa------ggaagtcacttctgctgttagatccagaaaaacaatt------------------ttc---------acagtt------ggacccagtgacatgtatgtgcatgttgggaatcttatatatagaaatttacatctctttaattcagaaa------tgcatgattctatcttaatatcttattcatct------gacttagtcatctaccgaacaaacaccacaggagatgactatataccaacatgtgattgcactgaagcaacatattattgtagacataaaaatagatatttcccaattaaagtcactagccatgactggtatgaaattcaagaaagtgaatattaccctaagcacattcagtacaacttattaataggcgaggggccatgtgaaccaggtgattgtggaggtaaactcttatgtaaacatggtgttattggaatgattacagcaggaggagatggacatgttgcatttattgatcttagacact------ttcattgtgctgaggaacaaggaataactgattacatccatatgttgggtgaagcatttggaagtggttttgttgatagtgttaaggaacaaataaatgcaat------aaatccaattaataacatcagcaaaaagatcataaaatggcttcttagaataatttcagcaatggttataatcataagaaattcatctgatccccagactataatagcaacattaactttaattggctgttcaggttcaccatggaggtttctaaaagaaaaattttgtaagtggacacagttaaattatatacataaagagtca---gattcttggctcaagaaattcaccgagatgtgtaatgcagctagagggttggaatggataggaaacaaaatttctaaattcattgactggatgaaatcaa---tgctaccacaagcacaactcaaggttaagtatttaagtgaacttaaaaaattgaatctcttagaaaaacagatagaacacctccgagctgcagattctgctacgcaggaaaaaattaagtgtgaaatagatacgc---------tgcatgacctttcttgtaaattcttaccattatatgctagtgaagcaaagagaatcaaagttcttcataaca---------aatgcaatgtggttattaaacaaaagaagagatgtgaaccagtagctgttgtcattcatggtgaaccaggaacggggaaatcaatgacaactaacttccttgcaagaatgataaccaatgatagtga------tatttactcattgcctcctgaccctaaatactttgatggatatgatcagcaaagtgtggttataatggatgatattatgcaaaatcccagtggggatgatatgactttattctgtcaaatggtttcaagtgttacttttatacccccgatggctgatctaccagataagggaaaaccttttgattctagatttgttttgtgtagcactaatcatagtctattaacaccccccaccatcacatcattacctgctatgaataggagatttttcatggatttggatattgtagtttgtgacaaatataaagatgcacaaggaaaacttaatgtatctgcagcatttaaaccatgtgatgttgatgcaaaaattggcaatgcacgt---tgttgtccatttatatgtggtaaagcagtaatgtttaaagatagaaatacttgtcaaacttataccttggcacagatttataaccaaattcttgatgaagataaaagacgtagacaggtaattgatgttatgtctgctattttccagggacccatttcct---------------------tagatggtcctcccccagctgctatcagtgatcttcttcaatctgttaggactcctgaagtcattaaatattgtgaagataacaaatggataattcc---tgctgagtgcaaggtagaaagagatctgaatatagctaatacaatcataacaattatagcaaacattattagtatatcaggaataatctatgtcatctacaagctcttttgtacattacaaggaccttactcaggagagcc---------taagcctaaaaccaaaatgccagagagaagggtcgtggctcaaggaccagaggaggagtttggcagatcactcttaaaacacaattcatgtgtggtaacaacacaaaatggcaaatttacaggtttaggtatttatgatagagtattgattatcccaacccacgctgatccagggaaggaagttcaaattgatggtattaccacaaaagtagaagactcatatgatttatttaataaagatggtgtaaaattagaaatcactgtgctcaaattaaagagaaatgagaagttcaaagatattaggaagtacataccagaaaatgaagatgactacccagattgcaatttagctttatctgcaaatcaaccagagactacaataattaatgtaggggatgtcatatcatatggaaatattctacttagtgggacccaaacagctagaatgcttaagtacaattatccaacaaaatcagggtattgtggtgggatcttgtacaaaattgggcaagtactagggatacatgtgggtggtaatggaagggatggatttgctgcca----------tgctgttaagatcttacttctctgagacacaaggtcaaataactagttcaaaacccacaagtgaatgtggtttaccaagtatccatacaccaagtaagaccaagttacaacctagtgtcttttatgatgtattcccaggtaataaagaaccagctgttctctcaagtagggatcctagattagaagttgattttgagaaggctcttttctctaaatataaaggaaatgaacattgtgttataaatgatcatattaatgtggccatttctcactactcagcacaattagctaccttagatattaacccacaacctatctctatagaagaaagtgtttttggcatggatggattagaagcacttgatttgaacactagtgcaggttttccatatgtcaccatgggtatcaagaagagggatttgatcaataagcaaactaaggatattactaaactcaaaatggcattggataaatatggtgttgatttacctatggttactttccttaaggatgaactcagaaagaaggaaaagatttctgccgggaagactcgtgttatcgaggctagcagtgtaaatgatactgtcttattcagaacaacatttggtaatctcttctctaaatttcacttgaacccaggtatagtcacaggttctgctgtagggtgtgatccagaagtgttttggtcaaaaatacctgtgatgttagatggagactgcataatggcatttgattatacaaattatgatggtagcatacatccaatttggttccaagcgctgaaacaagtcctgactaatttatcttttgaa---gccagtttaatagatagattatgtaaatcaaaacacattttcaaaaacatatattatgaagttgaaggtggtgtgccatcagggtgttccggaactagtatttttaacacaatgattaataatgttataattagaacattagttttagatgcttataagaatatagatttagataaacttaaaataatagcttatggtgatgatgtaatcttctcttacaaatatcaacttgatatggaagcaattgcaaatgaaggtactaaatatggattgacaataacacctgcagacaagtctacatgtttcaaaaaacttgattatagtaatgtaacatttttaaagagggggttcaaacaggatgaaaaacaccaatttttgatacatccaacatttccaattgaggagatacatgaatccattcgatggactaaaaatccatctcagatgcaggagcatgttctgtcactgtgccatctaatgtggcataatggtagagatgtgtacaaacagtttgagaagcggatacgcagtgttggtgctggtcgcgcactgtatattcctccttacgatttgcttctgcatgaatggtatgaaaaattttaaat-tgtt-tag--atatagaaatattaa--acag-ttagttttttagttttataaaaaaaaaa-------------------aaaaaaaaaaaaaaaaaaa
>KM576767.1_Human_rhinovirus_A21_isolate_pumch13371/2013_polyprotein_gene_complete_cds
------------------------------------------------------------------------------------------------------------------------------------cccacctgg-------atctcctattgggagttgtactctattattccggtaattttgtac-----gccagttttatcttcccc-ctccccaa-------------ttgtaac-ttagaaggt-tatcaa-----tacgaccaataggtg-gtagttag-ccaaactacc-aaaggtcaagca-cttct-gttt-ccccggtcaaagttgatatgctc-caac-agggc-aaaaacaactgagatcgttatccgcaaagtgcctacgcaaagcctagtaaca-cctttg-aagatttatggttggtcgttccgctat--t-----tcccatagtagacctggcagatgaggctagaaatcccccactggcgacagtgttctagcctgcgtggctgcctgcgcacc-----ccttg-ggtgcgaagccatacat-tggacaaggtgtgaagagccccgtgtgctcactt-tgagtcctccggcccctgaatgtggctaaccttaaccctgcagctagtgcatgtaatccaacgtgttgctagtcgtaatgagtaattgcgggacgggaccaactactttgggtgtccgtgttt--------cac--tttt-tcctttta-----atattgcttatggtgacaa-tatatatagc---tatatatattgacaccatgggcgctcaggtatctagacagaatgttggaactcactccactcaaaactcagtatccaatggttcgagtctgaactatttcaacataaattattttaaagatgccgcctctagtggtgcatcaaagttagaattctcacaagatcctagcaaatttacagacccagttaaagatgtacttgaaaaaggtattcccactctgcaatctccaactgttgaggcatgtggttattcagatagaattatacaaattactagaggagattctactataacatcacaggatgtggccaacgctgttgttggttatggagtttggccgcattacttgacaccacaagatgccactgcaattgacaaaccatctagaccagacacttcctcaaataggttttacacattagaaagtaaagtgtggacaagtagctcaaaaggctggtggtggaaactacctgatgccctgaaaaacatgggaatctttggagaaaacatgttctaccatttcttgggcaggagtggatacacagtgcacgttcagtgtaatgcaagtaaatttcatcaaggcaccttgattgttgcaatgattccagagcatcaattggcagccgcttcaacaggtaatgttacagctggttataatttaactcatcctggtgaactaggtagagacgtgggcatagcacgaagagaaaatctag---aaaggcaacctagtgatgatacctggctcaactttgatggtacattgttgggaaatataaccatctttccgcatcaattcattaacttgagaagcaataattcagcgacaattatagttccatatgtaaatgcagttccaatggattcaatgcccagacataataattggagtttagttataatacccatatgtcctttagaatcccaagaccagtc------tacagtacccattaccatctccattagccctatgtgtgctgagttttctggagcacg------tgcaaag------------------agccaggggcttccagttatgttaaccccaggttcaggtcaattcatgactacagatgactttcaatctccaagtgctttaccatggttccatcccaccaaggagatttcaatcccagggcaggttacaaatttagtagagttatgtcaggttgacacactaataccagtgaacaatacagaagccaatggggttacaaacactaacatgtatactgt------gacaataaatagggaagcaa---acattaccccagccaaagaaatttttgctattaaagttgatattgcttcacaacctcttgcaactactttgattggtgaaatagctagttattatacacattggactggtagtataagattcagctttcttttttgtggtacagcaaacacaacactcaagttgcttgtagcatacacaccccctggaatcaagaaacctgaaaatagaaaagatgcaatgttaggaactcatgtagtatgggatgttggattgcaatccacaatctcaatggttgtcccatggattagtgctagtcactacagaaataccacaccagataagtactccttagcaggttacataacatgttggtatcagacaaatttagttgtcccacccaacacccccactagtgctaagatgttgtgctttgtatccggttgtaaagatttctgcctaaggatggcgcgtgacaccaatttgcacacacaaagcacaattataacacaaaatcctgtagaaaattacatagatgaagtcttaaatgaa---------------------gttttagtggtaccaaatattagagagagtcatggaacaacatcaaactctgctcctgcacttgatgccgcagaaactggacacactagtaatgtacaaccagaggatatggttgaaacaagatatgtccagacatcacaaacacgtgatgaaatgagtattgagagttttctgggtagatcagggtgcatccacatgtcaaaactggtagttaactatgat---------------aattataacact---ggagaaaataatattaacacatggcaaataaatatcaaagagatggcacaaattaggagaaaatttgaaatgttcacttatactaggtttgattcagaaataactttggtgccatcaattgcagccaaagc------agatgacataggacatgttgtgatgcagtatatgtatgtcccaccaggtgctccaattccaaagactagggaggattttgcttggcaatcaggcaccaatgcatccattttctggcagcatggtcaaacttatcctagattttcattacctttccttagcattgcatcagcatactacatgttttatgatggttatgatggtgatcaaactgactcaatatatggtgcagtggtaacaaatgacatgggatctttatgttatagaatagtaactgatgaacacaaacataaaattgaagtgaccacaagaatatatcacaaagcaaaacatattaaagcttggtgccctagaccaccaagggctgtggaatacacacacacacatgtaaccaattat---aaagttgcagaaaa------ggaagtcacttctgctgttagatccagaaaaacaatt------------------ttc---------acagtt------ggacccagtgacatgtatgtgcatgttgggaatcttatatatagaaatttacatctctttaattcagaaa------tgcatgattctatcttaatatcttattcatct------gacttagtcatctaccgaacaaacaccacaggagatgactatataccaacatgtgattgcactgaagcaacatattattgtagacataaaaatagatatttcccaattaaagtcactagccatgactggtatgagattcaagaaagtgaatattaccctaagcacattcagtacaacttattaataggcgaggggccatgtgaaccaggtgattgtggaggtaaactcttatgtaaacatggtgttattggaatgattacagcaggaggagatggacatgttgcatttattgatcttagacact------ttcattgtgctgaggaacaaggaataactgattacatccatatgttgggtgaagcatttggaagtggttttgttgatagtgttaaggaacaaataaatgcaat------aaatccaattaataacatcagcaaaaagatcataaaatggcttcttagaataatttcagcaatggttataatcataagaaattcatctgacccccagactataatagcaacattaactttaattggctgttcaggttcaccatggaggtttctaaaagaaaaattttgtaagtggacacagttaaattatatacataaagagtca---gattcttggctcaagaaattcaccgagatgtgtaatgcagctagagggttggaatggataggaaacaaaatttctaaattcattgactggatgaaatcaa---tgctaccacaagcacaactcaaggttaagtatttaagtgaacttaaaaaattgaatctcttagaaaaacagatagaacacctccgagctgcagattctgctacgcaggaaaaaattaagtgtgaaatagatacgc---------tgcatgacctttcttgtaaattcttaccattatatgctagtgaagcaaagagaatcaaagttcttcataaca---------aatgcaatgtggttattaaacaaaagaagagatgtgaaccagtagctgttgtcattcatggtgaaccaggaacggggaaatcaatgacaactaacttccttgcaagaatgataaccaatgatagtga------tatttactcattgcctcctgaccctaaatactttgatggatatgatcagcaaagtgtggttataatggatgatattatgcaaaatcccagtggggatgatatgactttattctgtcaaatggtttcaagtgttacttttatacccccgatggctgatctaccagataagggaaaaccttttgattctagatttgttttgtgtagcactaatcatagtctattaacaccccccaccatcacatcattacctgctatgaataggagatttttcatggatttggatattgtagtttgtgacaaatataaggatgcacaaggaaaacttaatgtatctgcagcatttaaaccatgtgatgttgatgcgaaaattggcaatgcacgt---tgttgtccatttatatgtggtaaagcagtaatgtttaaagatagaaatacttgtcaaacttataccttggcacagatttataaccaaattcttgatgaagataaaagacgtagacaggtaattgatgttatgtctgctattttccagggacccatttcct---------------------tagatggtcctcccccagctgctatcagtgatcttcttcaatctgttaggactcctgaagtcattaaatattgtgaagataacaaatggataattcc---tgctgagtgcaaggtagaaagagatctgaatatagctaatacaatcataacaattatagcaaacattattagtatatcaggaataatctatgtcatctacaagctcttttgtacattacaaggaccttactcaggagagcc---------taagcctaaaaccaaaatgccagagagaagggtcgtggctcaaggaccagaggaggagtttggcagatcactcttaaaacacaattcatgtgtggtaacaacacaaaatggcaaatttacaggtttgggtatttatgatagagtattgattatcccaacccacgctgatccagggaaggaagttcaaattgatggtattaccacaaaagtagaagactcatatgatttatttaataaagatggtgtaaaattagaaatcactgtgctcaaattaaagagaaatgagaagttcaaagatattaggaagtacataccagaaaatgaagatgactacccagattgcaatttagctttatctgcaaatcaaccagagactacaataattaatgtaggggatgtcatatcatatggaaatattctacttagtgggacccaaacagctagaatgcttaagtacaattatccaacaaaatcagggtattgtggtgggatcttgtacaaaattgggcaagtactagggatacatgtgggtggtaatggaagggatggatttgctgcca----------tgctgttaagatcttacttctctgagacacaaggtcaaataactagttcaaaacccacaagtgaatgtggtttaccaagtatccatacaccaagtaagaccaagttacaacctagtgtcttttatgatgtattcccaggtaataaagaaccagctgttctctcaagtagggatcctagattagaagttgattttgagaaggctcttttctctaaatataaaggaaatgaacattgtgttataaatgatcatattaatgtggccatttctcactactcagcacaattagctaccttagatattaacccacaacctatctctatagaagaaagtgtttttggcatggatggattagaagcacttgatttgaacactagtgcaggttttccatatgtcaccatgggtatcaagaagagggatttgatcaataagcaaactaaggatattactaaacttaaaatggcattggataaatatggtgttgatttacctatggttactttccttaaggatgaactcagaaagaaggaaaagatttctgccgggaagactcgtgttatcgaggctagcagtgtaaatgatactgtcttattcagaacaacatttggtaatctcttctctaaatttcacttgaacccaggtatagtcacaggttctgctgtagggtgtgatccagaagtgttttggtcaaaaataccagtgatgttagatggagactgcataatggcatttgattatacaaattatgatggtagcatacatccaatttggttccaagcgctgaaacaagtcctgactaatttatcttttgaa---gccagtttaatagatagattatgtaaatcaaaacacattttcaaaaacatatattatgaagttgaaggtggtgtgccatcagggtgttccggaactagtatttttaacacaatgattaataatgttataattagaacattagttttagatgcttataagaatatagatttagataaacttaaaataatagcttatggtgatgatgtaatcttctcttacaaatatcaacttgatatggaagcaattgcaaatgaaggtactaaatatggattgacaataacacctgcagacaagtctacatgtttcaaaaaacttgattatagtaatgtaacatttttaaagagggggttcaaacaggatgaaaaacaccaatttttgatacatccaacatttccaattgaggagatacatgaatccattcgatggactaaaaatccatctcagatgcaggagcatgttctgtcactgtgccatctaatgtggcataatggtagagatgtgtacaaacagtttgagaagcggatacgcagtgttggtgctggtcgcgcactgtatattcctccttacgatttgcttctgcatgaatggtatgaaaaattttaaat-tgtt-tag--atatagaaatattaa--acag-ttagttttttagttttataaaaaaaaaa-------------------aaaaaaaaaaaaaaaaaaa
>KM576766.1_Human_rhinovirus_A21_isolate_rmh114/2013_polyprotein_gene_complete_cds
------------------------------------------------------------------------------------------------------------------------------------cccacctgg-------atctcctattgggagttgtactctattattccggtaattttgtac-----gccagttttatcttcccc-ctccccaa-------------ttgtaac-ttagaaggt-tatcaa-----tacgaccaataggtg-gtagttag-ccaaactacc-aaaggtcaagca-cttct-gttt-ccccggtcaaagttgatatgctc-caac-agggc-aaaaacaactgagatcgttatccgcaaagtgcctacgcaaagcctagtaaca-cctttg-aagatttatggttggtcgttccgctat--t-----tcccatagtagacctggcagatgaggctagaaatcccccactggcgacagtgttctagcctgcgtggctgcctgcgcacc-----ccttg-ggtgcgaagccatacat-tggacaaggtgtgaagagccccgtgtgctcactt-tgagtcctccggcccctgaatgtggctaaccttaaccctgcagctagtgcatgtaatccaacatgttgctagtcgtaatgagtaattgcgggacgggaccaactactttgggtgtccgtgttt--------cac--tttt-tcctttca-----atattgcttatggtgacaa-tatatatagc---tatatatattgacaccatgggcgctcaggtatctagacagaatgttggaactcactccactcaaaactcagtatccaatggctcgagtctgaactatttcaacataaattatttcaaagatgccgcctctagtggtgcatcaaagttagaattctcacaagatcctagcaaatttacagacccagttaaagatgtacttgaaaaaggtattcccactctgcaatctccaactgttgaggcatgtggttattcagatagaattatacaaattactagaggagattctactataacatcacaggatgtggccaacgctgttgttggttatggagtttggccgcattacttgacaccacaagatgccactgcaattgacaaaccatctagaccagacacttcctcaaataggttttacacattagaaagtaaagtgtggacaagtagctcaaaaggctggtggtggaaactacctgatgccctgaaaaacatgggaatctttggagaaaacatgttctaccatttcttgggcaggagtggatacacagtgcacgttcagtgtaatgcaagtaaatttcatcaaggcaccttgattgttgcaatgattccagagcatcaattggcagccgcttcaacaggtaatgttacagctggttataatttaactcatcctggtgaactaggtagagatgtgggcatagcacgaagagaaaatctag---aaaggcaacctagtgatgatacctggctcaactttgatggtacattgttgggaaatataaccatctttccacatcaattcattaacttgagaagcaacaattcagcgacaattatagtcccatatgtgaatgcagttccaatggattcaatgcccagacataataattggagtttagttataatacccatatgtcctttagaatcccaagaccagac------tacagtacccattaccatctccattagccctatgtgtgctgagttttctggagcacg------tgcaaag------------------agccaggggcttccagttatgttaaccccaggttcaggtcaattcatgactacagatgactttcaatctccaagtgctttaccatggttccatcccaccaaggagatttcaatcccagggcaggttacaaatttagtagagttatgtcaggttgacacactaataccagtgaacaatacagaagcaaatggggttacaaacactaacatgtatactgt------gacaataaatagggaagcaa---acattaccccagccaaagaaatttttgctattaaagttgatattgcttcacaacctcttgcaactactttgattggtgaaatagctagttattatacacattggactggtagtataagattcagctttcttttttgtggtacagcaaacacaacactcaagttgcttgtagcatacacaccccctggaatcaagaaacctgaaaatagaaaagatgcaatgttaggaactcatgtagtatgggatgttggattgcaatccacaatctcaatggttgtcccatggattagtgctagtcactacagaaataccacaccagataagtactccttagcaggttacataacatgttggtatcagacaaatttagttgtcccacccaacacccccactagtgctaagatgttgtgctttgtatctggttgtaaagatttctgcctaaggatggcgcgtgacaccaatttgcacacacaaagcacaactataacacaaaatcctgtagaaaattacatagatgaagtcttaaatgaa---------------------gttttagtggtaccaaatatcagagagagtcatggaacaacatcaaactctgctcctgcacttgatgccgcagaaactggacacactagtaatgtacaaccagaggatatggttgaaacaagatatgtccagacatcacaaacacgtgatgaaatgagtattgagagttttctgggtagatcagggtgcatccacatgtcaaaactggtagttaactatgat---------------aattataacact---ggagaaaataatattaacacatggcaaataaatatcaaagagatggcacaaattaggagaaaatttgaaatgttcacttatactaggtttgattcagaaataactttggtgccatcaattgcagccaaagc------agatgacataggacatgttgtgatgcagtatatgtatgtcccaccaggtgctccaattccaaagactagggaggattttgcttggcaatcaggcaccaatgcatccattttctggcagcatggtcaaacttatcctagattttcattacctttccttagcattgcatcagcatactatatgttttatgatggttatgatggtgatcaaactgactcaatatatggtgcagtggtaacaaatgacatgggatctttatgttatagaatagtaactgatgaacacaaacataaaattgaagtgaccacaagaatatatcacaaggcaaaacatattaaagcttggtgccctaggccaccaagggctgtggaatacacacacacacatgtaaccaattat---aaagttgcagaaaa------ggaagtcacttctgctgttagatccagaaaaacaatt------------------ttc---------acagtt------ggacccagtgacatgtatgtgcatgttgggaatcttatatatagaaatttacatctctttaattcagaaa------tgcatgattctatcttaatatcttattcatct------gacttagtcatctaccgaacaaacaccacaggagatgactatataccaacatgtgactgcactgaagcaacatattattgtagacataaaaatagatatttcccaattaaagtcactagccatgactggtatgagattcaagaaagtgaatattaccctaagcacattcagtacaacttattaataggcgaggggccatgtgaaccaggtgattgtggaggtaaactcttatgtaaacatggtgttattggaatgattacagcaggaggagatggacatgttgcatttattgatcttagacact------ttcattgtgctgaggaacaaggaataactgattacatccatatgttgggtgaagcatttggaagtggttttgttgatagtgttaaagaacaaataaatgcaat------aaatccaattaataacatcagcaaaaagatcataaaatggcttcttagaataatttcagcaatggttataatcataagaaattcatctgatccccagactataatagcaacattaactttaattggctgttcaggttcaccatggaggtttctaaaagaaaaattttgtaagtggacacagttaaattatatacataaagagtca---gattcttggctcaagaaattcaccgagatgtgtaatgcagctagagggttggaatggataggaaacaaaatttctaaattcattgactggatgaaatcaa---tgctaccacaagcacaactcaaggttaagtatttaagtgaacttaaaaaattgaatctcttagaaaaacagatagaacacctccgagctgcagattctgctacgcaggaaaaaattaagtgtgaaatagatacac---------tgcatgacctttcttgtaaattcttaccattatatgctagtgaagcaaagagaatcaaagttcttcataaca---------aatgcaatgtggttattaaacaaaagaagagatgtgaaccagtagctgttgtcattcatggcgaaccaggaacggggaaatcaatgacaactaacttccttgcaagaatgataaccaatgatagtga------tatttactcattgcctcctgaccctaaatactttgatggatatgatcagcaaagtgtggttataatggatgatattatgcaaaatcccagtggggatgatatgactttattctgtcaaatggtttcaagtgttacttttatacccccgatggctgatctaccagataagggaaaaccttttgattctagatttgttttatgtagcactaatcatagtctattaacaccccccaccatcacatcattacctgctatgaataggagatttttcatggatttggatattgtagtttgtgacaaatataaggatgcacaaggaaaacttaatgtatctgcagcatttaaaccatgtgatgttgatgcaaaaattggcaatgcacgt---tgttgtccatttatatgtggtaaagcagtaatgtttaaagatagaaatacttgtcaaacttataccttggcacagatttataaccaaattcttgatgaagataaaagacgtagacaggtaattgatgttatgtctgctattttccagggacccatttcct---------------------tagatggtcctcccccagctgctatcagtgatcttcttcaatctgttaggactcctgaagtcattaaatattgtgaggataacaaatggataattcc---tgctgagtgcaaggtagaaagagatctgaatatagctaatacaatcataacaattatagcaaacattattagtatatcaggaataatctatgtcatctacaagctcttttgtacattacaaggaccttactcaggagagcc---------taagcctaaaaccaaaatgccagagagaagggtcgtggctcaaggaccagaggaggagtttggcagatcactcttaaaacacaattcatgtgtggtaacaacacaaaatggcaaatttacaggtttaggtatttatgatagagtattgattatcccaacccatgctgatccagggaaggaagttcaaattgatggtattaccacaaaagtagaagactcatatgatttatttaataaagatggtgtaaaattagaaatcactgtgctcaaattaaagagaaatgagaagttcaaagatattaggaagtacataccagaaaatgaagatgactacccagattgcaatttagctttatctgcaaatcaaccagagactacaataattaatgtaggggatgtcatatcatatggaaatattctacttagtgggatccaaacagctagaatgcttaagtacaattatccaacaaaatcagggtattgtggtgggatcttgtacaaaattgggcaagtactagggatacatgtgggtggtaatggaagggatggatttgctgcca----------tgctgttaagatcttacttctctgagacacaaggtcaaataactagttcaaaacccacaagtgaatgtggtttaccaagtatccatacaccaagtaagaccaagttacaacctagtgtcttttatgatgtattcccaggtaataaagaaccagctgttctctcaagtagggatcctagattagaagttgattttgagaaggctcttttctctaaatataaaggaaatgaacattgtgttataaatgatcatattaatgtggccatttctcactactcagcacaattagctaccttagatattaacccacaacctatctctatagaagaaagtgtttttggcatggatggattagaagcacttgatttgaacactagtgcaggttttccatatgtcaccatgggtatcaagaagagggatttgatcaataagcaaactaaggatattactaaacttaaaatggcattggataaatatggtgttgatttacctatggttactttccttaaggatgaactcagaaagaaagaaaagatttctgccgggaagactcgtgttatcgaggctagcagtgtaaatgatactgtcttattcagaacaacatttggtaatctcttctctaaatttcacttgaacccaggtatagtcacaggttctgctgtagggtgtgatccagaagtgttttggtcaaaaataccagtgatgttagatggagactgcataatggcatttgattatacaaattatgatggtagcatacatccaatttggttccaagcgctgaaacaagtcctgactaatttatcttttgaa---gccagtttaatagatagattatgtaaatcaaaacacattttcaaaaacatatattatgaagttgaaggtggtgtgccatcagggtgttccggaactagtatttttaacacaatgattaataatgttataattagaacattagttttagatgcttataagaatatagatttagataaacttaaaataatagcttatggtgatgatgtaatcttctcttacaaatatcaacttgatatggaagcaattgcaaatgaaggtactaaatatggattgacaataacacctgcagacaagtctacatgtttcaaaaaacttgattatagtaatgtaacatttttaaagagggggttcaagcaggatgaaaaacaccaatttttgatacatccaacatttccaattgaggagatacatgaatccattcgatggactaaaaatccatctcagatgcaggagcatgttctgtcactgtgccatctaatgtggcataatggtagagatgtgtacaaacagtttgagaagcggatacgcagtgttggtgctggtcgcgcactgtatattcctccttacgatttgcttctgcatgaatggtatgaaaaattttaaat-tgtt-tag--atatagaaatattaa--acag-ttagttttttagttttataaaaaaaaaa-------------------aaaaaaaaaaaaaaaaaaa
>KR090587.1_Human_rhinovirus_A21_isolate_rmh123/2013_polyprotein_gene_complete_cds
----------------------------------------------------------------------------------------------------taaaactgga-----------tccaggttgttcccacctgg-------atctcctattgggagttgtactctattattccggtaattttgtac-----gccagttttatcttcccc-ctccccaa-------------ttgtaac-ttagaaggt-tatcaa-----tacgaccaataggtg-gtagttag-ccaaactacc-aaaggtcaagca-cttct-gttt-ccccggtcaaagttgatatgctc-caac-agggc-aaaaacaactgagatcgttatccgcaaagtgcctacgcaaagcctagtaaca-cctttg-aagatttatggttggtcgttccgctat--t-----tcccatagtagacctggcagatgaggctagaaatcccccactggcgacagtgttctagcctgcgtggctgcctgcgcacc-----ccttg-ggtgcgaagccatacat-tggacaaggtgtgaagagccccgtgtgctcactt-tgagtcctccggcccctgaatgtggctaaccttaaccctgcagctagtgcatgtaatccaacatgttgctagtcgtaatgagcaattgcgggacgggaccaactactttgggtgtccgtgttt--------cac--tttt-tcctttta-----atattgcttatggtgacaa-tatatatagc---tatatatattgacaccatgggcgctcaggtatctagacagaatgttggaactcactccactcaaaactcagtatccaatggttcgagtctgaactatttcaacataaattattttaaagatgccgcctctagtggtgcatcaaagttagaattctcacaagatcctagcaaattcacagacccagttaaagatgtacttgaaaaaggtattcccactctgcaatctccaactgttgaggcatgtggttattcagatagaattatacaaattactagaggagattctactataacatcacaggatgtggccaacgctgttgttggttatggagtttggccgcattacttgacaccacaagatgccactgcaattgacaaaccatctagaccagacacttcctcaaataggttttacacattagaaagtaaagtgtggacaagtagctcaaaaggctggtggtggaaactacctgatgccctgaaaaacatgggaatctttggagaaaacatgttctaccatttcttgggcaggagtggatacacagtgcacgttcagtgtaatgcaagtaaatttcatcaaggcaccttgattgttgcaatgattccagagcatcaattggcagccgcttcaacaggtaatgttacagctggttataatttaactcatcctggtgaactaggtagagacgtgggcatagcacgaaaagaaaatctag---aaaggcaacctagtgatgatacctggctcaactttgatggtacattgttgggaaatataaccatctttccacatcaattcattaacttgagaagcaataattcagcgacaattatagttccatatgtgaatgcagttccaatggattcaatgcccagacataataattggagtttagttataatacccatatgtcctttagaatcccaagaccagtc------tacagtacccattaccatctccattagccctatgtgtgctgagttttctggagcacg------tgcaaag------------------agccaggggcttccagttatgttaaccccaggttcaggtcaattcatgactacagatgactttcaatctccaagtgctttaccatggttccatcccaccaaggagatttcaatcccagggcaggttacaaatttagtagagttatgtcaggttgacacactaataccagtgaacaatacagaagccaatggggttacaaacactaacatgtatactgt------gacaataattagggaagcag---acattaccccagccaaagaaatttttgctattaaagttgatattgcttcacaacctcttgcaactactttgattggtgaaatagctagttattatacacattggactggtagtataagattcagctttcttttttgtggtacagcaaacacaacactcaagttgcttgtagcatacacaccccctggaatcaagaaacctgaaaatagaaaagatgcaatgctaggaactcatgtagtatgggatgttggattgcaatccacaatctcaatggttgtcccatggattagtgctagtcactacagaaataccacaccagataagtactccttagcaggttacataacatgttggtatcagacaaatttagttgtcccacccaacacccccactagtgctaagatgttgtgctttgtatccggttgtaaagatttctgcctaagaatggcgcgtgataccaatttgcacacacaaagcacaactataacacaaaatcctgtagaaaattacatagatgaagtcttaaatgaa---------------------gttttagtggtaccaaatatcagagagagtcatggaacaacatcaaactctgctcctgcacttgatgccgcagaaactggacacactagtaatgtacaaccagaggatatggttgaaacaagatatgtccagacatcacaaacacgtgatgaaatgagtattgagagttttctgggtagatcagggtgcatccacatgtcaaaactggtagttaactatgat---------------aattataacact---ggagaaaataatattaacacatggcaaataaatatcaaagagatggcacaaattaggagaaaatttgaaatgttcacttatactaggtttgattcagaaataactttggtgccatcaattgcagccaaagc------agatgacataggacatgttgtgatgcagtatatgtatgtcccaccaggtgctccaattccaaagactagggaggattttgcttggcaatcaggcaccaatgcatccattttctggcagcatggtcaaacttatcctagattttcattacctttccttagcattgcatcagcatactacatgttttatgatggttatgatggtgatcaaactaactcaatatatggtgcagtggtaacaaatgacatgggatctttatgttatagaatagtaactgatgaacacaaaaataaaattgaagtgaccacaagaatatatcacaaggcaaaacatattaaagcttggtgccctagaccaccaagggctgtggaatacacacacacacatgtaaccaattat---aaagttgcaaaaaa------ggaagtcacttctgctgttagatccagaaaaacaatt------------------ttc---------acagtt------ggacccagtgacatgtatgtgcatgttgggaatcttatatatagaaatttacatctctttaattcagaaa------tgcatgattctatcttaatatcttattcatct------gacttagtcatctaccgaacaaacaccacaggagatgactatataccaacatgtgattgcactgaagcaacatattattgtagacataaaaatagatatttcccaattaaagtcactagccatgactggtatgagattcaagaaagtgaatattaccctaagcacattcagtacaacttattaataggcgaggggccatgtgaaccaggtgattgtggaggtaaactcttatgtaaacatggtgttatcggaatgattacagcaggaggagatggacatgttgcatttattgatcttagacact------ttcattgtgctgaggaacaaggaataactgattacatccatatgttgggtgaagcatttggaagtggttttgttgatagtgttaaggaacaaataaatgcaat------aaatccaattaataacatcagcaaaaagatcataaaatggcttcttagaataatttcagcaatggttataatcataagaaattcatctgatccccagactataatagcaacattaactttaattggctgctcaggttcaccatggaggtttctaaaagaaaaattttgtaagtggacacagttaaattatatacataaagagtca---gattcttggctcaagaaattcaccgagatgtgtaatgcagctagagggttggaatggataggaaacaaaatttctaaattcattgactggatgaaatcaa---tgctaccacaagcacaactcaaggttaagtatttaagtgaacttaaaaaattgaatctcttagaaaaacagatagaacacctccgagctgcagattctgctacgcaggaaaaaattaagtgtgaaatagatacgc---------tgcatgacctttcttgtaaattcttaccattatatgctagtgaagcaaagagaatcaaagttcttcataaca---------aatgcaatgtggttattaaacaaaagaagagatgtgaaccagtagctgttgtcattcatggtgaaccaggaacggggaaatcaatgacaactaacttccttgcaagaatgataaccaatgatagtga------tatttactcattgcctcctgaccctaaatactttgatggatatgatcagcaaagtgtggttataatggatgatattatgcaaaatcccagtggggatgatatgactttattctgtcaaatggtttcaagtgttacttttatacccccgatggctgatctaccagataagggaaaaccttttgattctagatttgttttgtgtagcactaatcatagtctattaacaccccccaccatcacatcattacctgctatgaataggagatttttcatggatttggatattgtagtttgtgacaaatataaggatgcacaaggaaaacttaatgtatctgcagcatttaaaccatgtgatgttgatgcaaaaattggcaatgcacgt---tgttgtccatttatatgtggtaaagcagtaatgtttaaagatagaaatacttgtcaaacttataccttggcacagatttataaccaaattcttgatgaagataaaagacgtagacaggtaattgatgttatgtctgctattttccagggacccatttcct---------------------tagatggtcctcccccagctgctatcagtgatcttcttcaatctgttaggactcctgaagtcattaaatattgtgaagataacaaatggataattcc---tgctgagtgcaaggtagaaagagatctgaatatagctaatacaatcataacaattatagcaaacattattagtatatcaggaataatctatgtcatctacaagctcttttgtacattacaaggaccttactcaggagagcc---------taagcctaaaaccaaaatgccagagagaagggtcgtggctcaaggaccagaggaggagtttggcagatcactcttaaaacacaattcatgtgtggtaacaacacaaaatggcaaatttacaggtttaggtatttatgatagagtattgattatcccaacccacgctgatccagggaaggaagttcaaattgatggtattaccacaaaagtagaagactcatatgatttatttaataaagatggtgtaaaattagaaatcactgtgctcaaattaaagagaaatgagaagttcaaagatattaggaagtacataccagaaaatgaagatgactacccagattgcaatttagctttatctgcaaatcaaccagagactacaataattaatgtaggggatgtcatatcatatggaaatattctacttagtgggacccaaacagctagaatgcttaagtacaattatccaacaaaatcagggtattgtggtgggatcttgtacaaaattgggcaagtactagggatacatgtgggtggtaatggaagggatggatttgctgcca----------tgctgttaagatcttacttctctgagacacaaggtcaaataactagttcaaaacccacaagtgaatatggtttaccaagtatccatacaccaagtaagaccaagttacaacctagtgtcttttatgatgtattcccaggtaataaagaaccagctgttctctcaagtagggatcctagattagaagttgattttgagaaggctcttttctctaaatataaaggaaatgaacattgtgttataaatgatcatattaatgtggccatttctcactactcagcacaattagctaccttagatattaacccacaacctatctctatagaagaaagtgtttttggcatggatggattagaagcacttgatttgaacactagtgcaggttttccatatgtcaccatgggtatcaagaagagggatttgatcaataagcaaactaaggatattactaaacttaaaatggcattggataaatatggtgttgatttacctatggttactttccttaaggatgaactcagaaagaaggaaaagatttctgccgggaagactcgtgttatcgaggctagcagtgtaaatgatactgtcttattcagaacaacatttggtaatctcttctctaaatttcacttgaacccaggtatagtcacaggttctgctgtagggtgtgatccagaagtgttttggtcaaaaataccagtgatgttagatggagactgcataatggcatttgattatacaaattatgatggtagcatacatccaatttggttccaagcgctgaaacaagtcctgactaatttatcttttgaa---gccagtttaatagatagattatgtaaatcaaaacacattttcaaaaacatatattatgaagttgaaggtggtgtgccatcagggtgttccggaactagtatttttaacacaatgattaataatgttataattagaacattagttttagatgcttataagaatatagatttagataaacttaaaataatagcttatggtgatgatgtaatcttctcttacaaatatcaacttgatatggaagcaattgcaaatgaaggtactaaatatggattgacaataacacctgcagacaagtctacatgtttcaaaaaacttgattatagtaatgtaacatttttaaagagggggttcaaacaggatgaaaaacaccaatttttgatacatccaacatttccaattgaggagatacatgaatccattcgatggactaaaaacccatctcagatgcaggagcatgttctgtcactgtgccatctaatgtggcataatggtagagatgtgtacaaacagtttgagaagcggatacgcagtgttggtgctggtcgcgcactgtatattcctccttacgatttgcttctgcatgaatggtatgaaaaattttaaat-tgtt-tag--atatagaaatattaa--acag-ttagttttttagttttataaaaaaaaaa-------------------aaaaaaaaaaaaaaaaaaa
>KR871675.1_Rhinovirus_A_isolate_PUMCH13515/2013_polyprotein_gene_complete_cds
----------------------------------------------------------------------------------------------------taaaactggg-----------tccaggttgttcccacctgg-------atctcctattgggagttgtactctattattccggtaattttgtac-----gccagttttatctttccc-ctccccaa-------------ttgtaac-ttagaaggt-tatcaa-----tacgaccaataggtg-gtagttag-ccaaactacc-aaaggtcaagca-cttct-gttt-ccccggtcaaagttgatatgctc-caac-agggc-aaaaacaactgagatcgttatccgcaaagtgcctacgcaaagcctagtaaca-cctttg-aagatttatggttggtcgttccgctat--t-----tcccatagtagacctggcagatgaggctagaaatcccccactggcgacagtgttctagcctgcgtggctgcctgcgcacc-----ccttg-ggtgcgaagccatacat-tggacaaggtgtgaagagccccgtgtgctcactt-tgagtcctccggcccctgaatgtggctaaccttaaccctgcagctagtgcatgtaatccaacatgttgctagtcgtaatgagtaattgcgggacgggaccaactactttgggtgtccgtgttt--------cac--tttt-tcctttta-----atattgcttatggtgacaa-tatatatagc---tatatatattgacaccatgggcgctcaggtatctagacagaatgttggaactcactccactcaaaactcagtatccaatggttcgagtctgaactatttcaacataaattatttcaaagatgccgcctctagtggtgcatcaaagttagaattctcacaagatcctagcaaatttacagacccagttaaagatgtacttgaaaaaggtattcccactctgcaatctccaactgttgaggcatgtggttattcagatagaattatacaaattactagaggagattctactataacatcacaggatgtggccaacgctgttgttggttatggagtttggccgcattacttgacaccacaagatgccactgcaattgacaaaccatctagaccagacacttcctcaaataggttttacacattagaaagtaaagtgtggacaagtagctcaaaaggctggtggtggaaactacctgatgccctgaaaaacatgggaatctttggagaaaacatgttctaccatttcttgggcaggagtggatacacagtgcacgttcagtgtaatgcaagtaaatttcatcaaggcaccttgattgttgcaatgattccagaacatcaattggcagccgcttcaacaggtaatgttacagctggttataatttaactcatcctggtgagctaggtagagacgtgggcatagcacgaagagaaaatctag---aaaggcaacctagtgatgatacctggctcaactttgatggtacattgttgggaaatataaccatctttccacatcaattcattaacttgagaagcaataattcagcgacaattatagttccatatgtgaatgcagttccaatggattcaatgcccagacataataattggagtttagttataatacccatatgtcctttagaatcccaagaccagtc------tacagtacccattaccatctccattagccctatgtgtgctgagttttctggagcacg------tgcaaag------------------agccaggggcttccagttatgttaaccccaggttcaggtcaattcatgactacagatgactttcaatctccaagtgctttaccatggttccatcccaccaaggagatttcaatcccagggcaggttacaaatttagtagagttatgtcaggttgacacactaataccagtgaacaatacagaagccaatggggttacaaacactaacatgtatactgt------gacaataaatagggaagcaa---acattaccccagccaaagaaatttttgctattaaagttgatattgcttcacaacctcttgcaactactttgattggtgaaatagctagttattatacacattggactggtagtataagattcagctttcttttttgtggtacagcaaacacaacactcaagttgcttgtagcatacacaccccctggaatcaagaaacctgaaaatagaaaagatgcaatgttaggaactcatgtagtatgggatgttggattgcaatccacaatctcaatggttgtcccatggattagtgctagtcactacaggaataccacaccagataagtactccttagcaggttacataacatgttggtatcagacaaatttagttgtcccacccaacacccccactagtgctaagatgttgtgctttgtatccggttgtaaagatttctgtttaaggatggcgcgtgacaccaatttgcacacacaaagcacaactataacacaaaatcctgtagaaaattacatagacgaagtcttaaatgaa---------------------gttttagtggtaccaaatatcagagagagtcatggaacaacatcaaactctgctcctgcacttgatgccgcagaaactggacacactagtaatgtacaaccagaggacatggttgaaacaagatatgtccagacatcacaaacacgtgatgaaatgagtattgagagttttctgggtagatcagggtgcatccacatgtcaaaactggtagttaactatgat---------------aattataacact---ggagaaaataatattaacacatggcaaataaatatcaaagagatggcacaaattaggagaaaatttgaaatgttcacttatactaggtttgattcagaaataactttggtgccatcaattgcagccaaagc------agatgacataggacatgttgtgatgcagtatatgtatgtcccaccaggtgctccaattccaaagactagggaggattttgcttggcaatcaggcaccaatgcatccattttctggcagcatggtcaaacttatcctagattttcattacctttccttagcattgcatcagcatactacatgttttatgatggttatgatggtgatcaaactgactcaatatatggtgcagtggtaacaaatgacatgggatctttatgttatagaatagtaactgatgaacacaaacataaaattgaagtgaccacaagaatatatcacaaggcaaaacatattaaagcttggtgccctagaccaccaagggctgtggaatacacacacacacatgtaaccaattat---aaagttgcagaaaa------ggaagtcacttctgctgttagatccagaaaaacaatt------------------ttc---------acagtt------ggacccagtgacatgtatgtgcatgttgggaatcttatatatagaaatttacatctctttaattcagaaa------tgcatgattctatcttaatatcttattcatct------gacttagtcatctaccgaacaaacaccacaggagatgactatataccaacatgtgattgcactgaagcaacatattattgtagacataaaaatagatatttcccaattaaagtcactagccatgactggtatgagattcaagaaagtgaatattaccctaagcacattcagtacaacttattaataggcgaggggccatgtgaaccaggtgattgtggaggtaaactcttatgtaaacatggtgttattggaatgattacagcaggaggagatggacatgttgcatttattgatcttagacact------ttcattgtgctgaggaacaaggaataactgattacatccatatgttgggtgaagcatttggaagtggttttgttgatagtgttaaggaacaaataaatgcaat------aaatccaattaataacatcagcaaaaagatcataaaatggcttcttagaataatttcagcaatggttataatcataagaaattcatctgatccccagactataatagcaacattaactttaattggctgttcaggttcaccatggaggtttctaaaagaaaaattttgtaagtggacacagttaaattatatacataaagagtca---gattcttggctcaagaaattcaccgagatgtgtaatgcagctagagggttggaatggataggaaacaaaatttctaaattcattgactggatgaaatcaa---tgctaccacaagcacaactcaaggtcaagtatttaagtgaacttaaaaaattgaatctcttagaaaaacagatagaacacctccgagctgcagattctgctacgcaggaaaaaattaagtgtgaaatagatacgc---------tgcatgacctttcttgtaaattcttaccattatatgctagtgaagcaaagagaatcaaagttcttcataaca---------aatgcaatgtggttattaaacaaaagaagagatgtgaaccagtagctgttgtcattcatggtgaaccaggaacggggaaatcaatgacaactaacttccttgcaagaatgataaccaatgatagtga------tatttactcattgcctcctgaccctaaatactttgatggatatgatcagcaaagtgtggttataatggatgatattatgcaaaatcccagtggggatgatatgaccttattctgtcaaatggtttcaagtgttacttttatacccccgatggctgatctaccagataagggaaaaccttttgattctagatttgttttgtgtagcactaatcatagtctattaacaccccccaccatcacatcattacctgctatgaataggagatttttcatggatttggatattgtagtttgtgacaaatataaggatgcacaaggaaaacttaatgtatctgcagcatttaaaccatgtgatgttgatgcaaaaattggcaatgcacgt---tgttgtccatttatatgtggtaaagcagtaatgtttaaagatagaaatacttgtcaaacttataccttggcacagatttataaccaaattcttgatgaagataaaagacgtagacaggtaattgatgttatgtctgctattttccagggacccatttcct---------------------tagatggtcctcccccagctgctatcagtgatcttcttcaatctgttaggactcctgaagtcattaaatattgtgaagataacaaatggataattcc---tgctgagtgcaaggtagaaagagatctgaatatagctaatacaatcataacaattatagcaaacattattagtatatcaggaataatctatgtcatctacaagctcttttgtacattacaaggaccttactcaggagagcc---------taagcctaaaaccaaaatgccagagagaagggtcgtggctcaaggaccagaggaggagtttggcagatcactcttaaaacacaattcatgtgtggtaacaacacaaaatggcaaatttacaggtttaggtatttatgatagagtattgattatcccaacccacgctgatccagggaaggaagttcaaattgatggtattaccacaaaagtagaagactcatatgatttatttaataaagatggtgtaaaattagaaatcactgtgctcaaattaaagagaaatgagaagttcaaagatattaggaagtacataccagaaaatgaagatgactacccagattgcaatttagctttatctgcaaatcaaccagagactacaataattaatgtaggggatgtcatatcatatggaaatattctacttagtgggacccaaacagctagaatgcttaagtacaattatccaacaaaatcagggtattgtggtgggatcttgtacaaaattgggcaagtactagggatacatgtgggtggtaatggaagggatggatttgctgcca----------tgctgttaagatcttacttctctgagacacaaggtcaaataactagttcaaaacccacaagtgaatgtggtttaccaagtatccatacaccaagtaagaccaagttacaacctagtgtcttttatgatgtattcccaggtaataaagaaccagctgttctctcaagtagggatcctagattagaagttgattttgagaaggctcttttctctaaatataaaggaaatgaacattgtgttataaatgatcatattaatgtggccatttctcactactcagcacaattagctaccttagatattaacccacaacctatctctatagaagaaagtgtttttggcatggatggattagaagcacttgatttgaacactagtgcaggttttccatatgtcaccatgggtatcaagaagagggatttgatcaataagcaaactaaggatattactaaacttaaaatggcattggataaatatggtgttgatttacctatggttactttccttaaggatgaactcagaaagaaggaaaagatttctgccgggaaaactcgtgttatcgaggctagcagtgtaaatgatactgtcttattcagaacaacatttggtaatctcttctctaaatttcacttgaacccaggtatagtcacaggttctgctgtagggtgtgatccagaagtgttttggtcaaaaataccagtgatgttagatggagactgcataatggcatttgattatacaaattatgatggtagcatacatccaatttggttccaagcgctgaaacaagtcctgactaatttatcttttgaa---gccagtttaatagatagattatgtaaatcaaaacacattttcaaaaacatatattatgaagttgaaggtggtgtgccatcagggtgttccggaactagtatttttaacacaatgattaataatgttataattagaacattagttttagatgcttataagaatatagatttagataaacttaaaataatagcttatggtgatgatgtaatcttctcttacaaatatcaacttgatatggaagcaattgcaaatgaaggtactaaatatggattgacaataacacctgcagacaagtctacatgtttcaaaaaacttgattatagcaatgtaacatttttaaagagggggttcaaacaggatgaaaaacaccaatttttgatacatccaacatttccaattgaggagatacatgaatccattcgatggactaaaaatccatctcagatgcaggagcatgttctgtcactgtgccatctaatgtggcacaatggtagagatgtgtacaaacagtttgagaagcggatacgcagtgttggtgctggtcgcgcactgtatattcctccttacgatctgcttctgcatgaatggtatgaaaaattttaaat-tgtt-tag--atatagaaatattaa--acag-ttagttttttagttttataaaaaaaaaa-------------------aaaaaaaaaaaaaaaaaaa
>KR871676.1_Rhinovirus_A_isolate_PUMCH13364/2013_polyprotein_gene_complete_cds
----------------------------------------------------------------------------------------------------taaaactggg-----------tccaggttgttcccacctgg-------atctcctattgggagttgtactctattattccggtaattttgtac-----gccagttttatcttcccc-ctccccaa-------------ttgtaac-ttagaaggt-tatcaa-----tacgaccaataggtg-gtagttag-ccaaactacc-aaaggtcaagca-cttct-gttt-ccccggtcaaagttgatatgctc-caac-agggc-aaaaacaactgagatcgttatccgcaaagtgcctacgcaaagcctagtaaca-cctttg-aagatttatggttggttgttccgctat--t-----tcccatagtagacctggcagatgaggctagaaatcccccactggcgacagtgttctagcctgcgtggctgcctgcgcacc-----ccttg-ggtgcgaagccatacat-tggacaaggtgtgaagagccccgtgtgctcactt-tgagtcctccggcccctgaatgtggctaaccttaaccctgcagctagtgcatgtaatccaacatgttgctagtcgtaatgagtaattgcgggacgggaccaactactttgggtgtccgtgttt--------cac--tttt-tcctttta-----atattgcttatggtgacaa-tatatatagc---tatatatattgacaccatgggcgctcaggtatctagacagaatgttggaactcactccactcaaaactcagtatccaatggttcgagtctgaactatttcaacataaattatttcaaagatgccgcctctagtggtgcatcaaagttagaattctcacaagatcctagcaaatttacagacccagttaaagatgtacttgaaaaaggtattcccactctgcaatctccaactgttgaggcatgtggttattcagatagaatcatacaaattactagaggagattctactataacatcacaggatgtggccaacgctgttgttggttatggagtttggccgcattacttgacaccacaagatgccactgcaattgacaaaccatctagaccagacacttcctcaaataggttttacacattagaaagtaaagtgtggacaagtagctcaaaaggctggtggtggaaactacctgatgccctaaaaaacatgggaatctttggagaaaacatgttctaccatttcttgggcaggagtggatacacagtgcacgttcagtgtaatgcaagtaaatttcatcaaggcaccttgattgttgcaatgattccagagcatcaattggcagccgcttcaacaggtaatgttacagctggttataatttaactcatcctggtgaactaggtagagacgtgggcatagcacgaagagaaaatctag---aaaggcaacctagtgatgatacctggctcaactttgatggtacattgttgggaaatataaccatctttccacatcaattcattaacttgagaagcaataattcagcgacaattatagttccatatgtgaatgcagttccaatggattcaatgcccagacataataattggagtttagttataatacccatatgtcctttagaatcccaagaccagac------tacagtacccattaccatctccattagccctatgtgtgctgagttttctggagcacg------tgcaaag------------------agccaggggcttccagttatgttaaccccaggttcaggtcaattcatgactacagatgactttcaatctccaagtgctttaccatggttccatcccaccaaggagatttcaatcccagggcaggttacaaatttagtagagttatgtcaggttgacacactaataccagtgaacaatacagaagccaatggggttacaaacactaacatgtatactgt------gacaataaatagggaagcaa---acattaccccagccaaagaaatttttgctattaaagttgatattgcttcacaacctcttgcaactactttgattggtgaaatagctagttattatacacattggactggtagtataagattcagctttcttttttgtggtacagcaaacacaacactcaagttgcttgtagcatacacaccccctggaatcaagaaacctgaaaatagaaaagatgcaatgttaggaactcatgtagtatgggatgttggattgcaatccacaatctcaatggttgtcccatggattagtgctagtcactacagaaataccacaccagataagtactccttagcaggttacataacatgttggtatcagacaaatttagttgtcccacccaacacccccactagtgctaagatgttgtgctttgtatccggttgtaaagatttctgcctaaggatggcgcgtgacaccaatttgcacacacaaagcacaactataacacaaaatcctgtagaaaattacatagatgaagtcttaaatgaa---------------------gttttagtggtaccaaatatcagagagagtcatggaacaacatcaaactctgctcctgcacttgatgccgcagaaactggacacactagtaatgtacaaccagaggatatggttgaaacaagatatgtccagacatcacaaacacgtgatgaaatgagtattgagagttttctgggtagatcagggtgcatccacatgtcaaaactggtagttaactatgat---------------aattataacact---ggagaaaataatattaacacatggcaaataaatatcaaagagatggcacaaattaggagaaaatttgaaatgttcacttatactaggtttgattcagaaataactttggtgccatcaattgcagccaaagc------agatgacataggacatgttgtgatgcagtatatgtatgtcccaccaggtgctccaattccaaagactagggaggattttgcttggcaatcaggcaccaatgcatccattttctggcagcatggtcaaacttatcctagattttcattacctttccttagcattgcatcagcatactacatgttttatgatggttatgatggtgatcaaactgactcaatatatggtgcagtggtaacaaatgacatgggatctttatgttatagaatagtaactgatgaacacaaacataaaattgaagtgaccacaagaatatatcacaaggcaaaacatattaaagcttggtgccctagaccaccaagggctgtggaatacacacacacacatgtaaccaattat---aaagttgcagaaaa------ggaagttacttctgctgttagatccagaaaaacaatt------------------ttc---------acagtt------ggacccagtgacatgtatgtgcatgttgggaatcttatatatagaaatttacatctctttaattcagaaa------tgcatgattctatcttaatatcttattcatct------gacttagtcatctaccgaacaaacaccacaggagatgactatataccaacatgtgactgcactgaagcaacatattattgtagacataaaaatagatatttcccaattaaagtcactagccatgactggtatgagattcaagaaagtgaatattaccctaagcacattcagtacaacttattaataggcgaggggccatgtgaaccaggtgattgtggaggtaaactcttatgtaaacatggtgttattggaatgattacagcaggaggagatggacatgttgcatttattgatcttagacact------ttcattgtgctgaggaacaaggaataactgattacatccatatgttgggtgaagcatttggaagtggttttgttgatagtgttaaggaacaaataaatgcaat------aaatccaattaataacatcagcaaaaagatcataaaatggcttcttagaataatttcagcaatggttataatcataagaaattcatctgatccccagactataatagcaacattaactttaattggctgttcaggttcaccatggaggtttctaaaagaaaaattttgtaagtggacacagttaaattatatacataaagaatca---gattcttggctcaagaaattcaccgagatgtgtaatgcagctagagggttggaatggataggaaacaaaatttctaaattcattgactggatgaaatcaa---tgctaccacaagcacaactcaaggttaagtatttaagtgaacttaaaaaattgaatctcttagaaaaacagatagaacacctccgagctgcagattctgctacgcaggaaaaaattaagtgtgaaatagatacgc---------tgcatgacctttcttgtaaattcttaccattatatgctagtgaagcaaagagaatcaaagttcttcataaca---------aatgcaatgtggttattaaacaaaagaagagatgtgaaccagtagctgttgtcattcatggtgaaccaggaacggggaaatcaatgacaactaacttccttgcaagaatgataaccaatgatagtga------tatttactcattgcctcctgaccctaaatactttgatggatatgatcagcaaagtgtggttataatggatgatattatgcaaaatcccagtggggatgatatgactttattctgtcaaatggtttcaagtgttacttttatacccccgatggctgatctaccagataagggaaaaccttttgattctagatttgttttgtgtagcactaatcatagtctattaacaccccccaccatcacatcattacctgctatgaataggagatttttcatggatttggatattgtagtttgtgacaaatataaggatgcacaaggaaaactcaatgtatctgcagcatttaaaccatgtgatgttgatgcaaaaattggcaatgcacgt---tgttgtccatttatatgtggtaaagcagtaatgtttaaagatagaaatacttgtcaaacttataccttggcacagatttataaccaaattcttgatgaagataaaagacgtagacaggtaattgatgttatgtctgctattttccagggacccatttcct---------------------tagatggtcctcccccagctgctatcagtgatcttcttcaatctgttaggactcctgaagtcattaaatattgtgaagataacaaatggataattcc---tgctgagtgcaaggtagaaagagatctgaatatagctaatacaatcataacaattatagcaaacattattagtatatcaggaataatctatgtcatctacaagctcttttgtacattacaaggaccttactcaggagagcc---------taagcctaaaaccaaaatgccagagagaagggtcgtggctcaaggaccagaggaggagtttggcagatcactcttaaaacacaattcatgtgtggtaacaacacaaaatggcaaatttacaggtttaggtatttatgatagagtattgattatcccaacccacgctgatccagggaaggaagttcaaattgatggtattaccacaaaagtagaagactcatatgatttatttaataaagatggtgtaaaattagaaatcactgtgctcaaattaaagagaaatgagaagttcaaagatattaggaagtacataccagaaaatgaagatgactacccagattgcaatttagctttatctgcaaatcaaccagagactacaataattaatgtaggggatgtcatatcatatggaaatattctacttagtgggacccaaacagctagaatgcttaagtacaattatccaacaaaatcagggtattgtggtgggatcttgtacaaaattgggcaagtactagggatacatgtgggtggtaatggaagggatggatttgctgcca----------tgctgttaagatcttacttctctgagacacaaggtcaaataactagttcaaaacccacaagtgaatgtggtttaccaagtatccatacaccaagtaagaccaagttacaacctagtgtcttttatgatgtattcccaggtaataaagaaccagctgttctctcaagtagggatcctagattagaagttgattttgagaaggctcttttctctaaatataaaggaaatgaacattgtgttataaatgatcatattaatgtggccatttctcactactcagcacaattagctaccttagatattaacccacaacctatctctatagaagaaagtgtttttggcatggatggattagaagcacttgatttgaacactagtgcaggttttccatatgtcaccatgggtatcaagaagagggatttgatcaataagcaaactaaggatattactaaacttaaaatggcattggataaatatggtgttgatttacctatggttactttccttaaggatgaactcagaaagaaggaaaagatttctgccgggaaaactcgtgttatcgaggctagcagtgtaaatgatactgtcttattcagaacaacatttggtaatctcttctctaaatttcacttgaacccaggtatagtcacaggttctgctgtagggtgtgatccagaagtgttttggtcaaaaataccagtgatgttagatggagactgcataatggcatttgattatacaaattatgatggtagcatacatccagtttggttccaagcactgaaacaagtcctgactaatttatcttttgaa---gccagtttaatagatagattgtgtaaatcaaaacacattttcaaaaacatatattatgaagttgaaggtggtgtgccatcagggtgttccggaactagtatttttaacacaatgattaacaatgttataattagaacattagttttagatgcttataagaatatagatttagataaacttaaaataatagcttatggtgatgatgtaatcttctcttacaaatatcaacttgatatggaagcaattgcacatgaaggtactaaatatggattgacaataacacctgcagacaagtccacatgtttcaaaaaacttgattatagtaatgtaacatttttaaagagggggttcaagcaggatgaaaaacaccaatttttgatacatccaacatttccaattgaggagatacatgaatccattcgatggactaaaaatccatctcagatgcaggagcatgttctgtcactgtgccatctaatgtggcataatggtagagatgtgtacaaacagtttgagaagcggatacgcagtgttggtgctggtcgcgcactgtatattcctccttacgatctgcttctgcatgaatggtatgaaaaattttaaat-tgtt-tag--atatagaaatattaa--acag-ttagttttttagttttataaaaaaaaaa-------------------aaaaaaaaaaaaaaaaaaa
>KR871677.1_Rhinovirus_A_isolate_PUMCH13478/2013_polyprotein_gene_complete_cds
----------------------------------------------------------------------------------------------------taaaactgga-----------tccaggttgttcccacctgg-------atctcctattgggagttgtactctattattccggtaattttgtac-----gccagttttatcttcccc-ctccccaa-------------ttgtaac-ttagaaggt-tatcaa-----tacgaccaataggtg-gtagttag-ccaaactacc-aaaggtcaagca-cttct-gttt-ccccggtcaaagttgatatgctc-caat-agggc-aaaaacaactgagatcgttatccgcaaagtgcctacgcaaagcctagtaaca-cctttg-aagatttatggttggtcgttccgctat--t-----tcccatagtagacctggcagatgaggctagaaatcccccactggcgacagtgttctagcctgcgtggctgcctgcgcacc-----ccttg-ggtgcgaagccatacat-tggacaaggtgtgaagagccccgtgtgctcactt-tgagtcctccggcccctgaatgtggctaaccttaaccctgcagctagtgcatgtaatccaacatgttgctagtcgtaatgagcaattgcgggacgggaccaactacattgggtgtccgtgttt--------cac--tttt-tcctttta-----ttattgcttatggtgacaa-tatatatagc---tatatatattgacaccatgggcgctcaggtatctagacagaatgttggaactcactccactcaaaactcagtatccaatggttcgagtctgaactatttcaacataaattattttaaagatgctgcctctagtggtgcatcaaagttagaattctcacaagatcctagcaaatttacagacccagttaaagatgtacttgaaaaaggtattcccactctgcaatctccaactgttgaggcatgtggttattcagatagaattatacaaattactagaggagattctactataacatcacaggatgtggccaacgctgttgttggttatggagtttggccgcattacttgacaccacaagatgccactgcaattgacaaaccatctagaccagacacttcctcaaataggttttacacattagaaagtaaagtgtggacaagtagctcaaaaggctggtggtggaaactacctgatgccctgaaaaacatgggaatctttggagaaaacatgttctaccatttcttgggcaggagtggatacacagtgcacgttcagtgtaatgcaagtaaatttcatcaaggcaccttgattgttgcaatgattccagagcatcaattggcagccgcttcaacaggtaatgttacagctggttataatttaactcatcctggtgaactaggtagagacgtgggcatagcacgaagagaaaatctag---aaaggcaacctagtgatgatacctggctcaactttgatggtacattgttgggaaatataaccatctttccacatcaattcattaacttgagaagcaataattcagcgacaattatagctccatatgtgaatgcagttccaatggattcaatgcccagacataataattggagtttagttataatacccatatgtcctttagaatcccaagaccagtc------tacagtacccattaccatctccattagccctatgtgtgctgagttttctggagcacg------tgcaaag------------------agccaggggcttccagttatgttaaccccaggttcaggtcaattcatgactacagatgactttcaatctccaagtgctttaccatggttccatcccaccaaggagatttcaatcccagggcaggttacaaatttaaatcacttgtgtcaggttgacacactaataccagtgaacaatacagaagccaatggggttacaaacactaacatgtatactgt------gacaataaatagggaagcaa---acattaccccagccaaagaaatttttgctattaaagttgatattgcttcacaacctcttgcaactactttgattggtgaaatagctagttattatacacattggactggtagtataagattcagctttcttttttgtggtacagcaaacacaacactcaagttgcttgtagcatacacaccccctggaatcaagaaacctgaaaatagaaaagatgcaatgttaggaactcatgtagtatgggatgttggattgcaatccacaatctcaatggttgtcccatggattagtgctagtcactacagaaataccacaccagataagtactccttagcaggttacataacatgttggtatcagacaaatttggttgtcccacccaacacccccactagtgctaagatgttgtgctttgtatccggttgtaaagatttctgcctaaggatggcgcgtgacaccaatttgcacacacaaagcacaactataacacaaaatcctgtagaaaattacatagatgaagtcttaaatgaa---------------------gttttagtggtaccaaatatcagagagagtcatggaacaacatcgaactctgctcctgcacttgatgccgcagaaactggacacactagcaatgtacaaccagaggatatggttgaaacaagatatgtccagacatcacaaacacgtgatgaaatgagtattgagagttttctgggtagatcagggtgcatccccatgtcaaaactggtagttaactatgat---------------aattatacccct---ggagaaaataatattaccccatggccaataaatatcaaagagatggcccaaattaggagaaaatttgaaatgttcacttatactaggtttgattcagaaataactttggtgccatcaattgcagccaaagc------agatgacataggacatgttgtgatgcagtatatgtatgtcccaccaggtgctccaattccaaagactagggaggattttgcttggcaatcaggcaccaatgcatccattttctggcagcatggtcaaacttatcctagattttcattacctttccttagcattgcatcagcatactacatgttttatgatggttatgatggtgatcaaactgactcaatatatggtgcagtggtaacaaatgacatgggatctttatgttatagaatagtaactgatgaacacaaacataaaattgaagtgaccacaagaatatatcacgaggcaaaacatattaaagcttggtgccctagaccaccaagggctgtggaatacacacacacatatgtaaccaattat---aaagttgcagaaaa------ggaagtcacttctgctgttagatccagaaaaacaatt------------------ttc---------acagtt------ggacccagtgacatgtatgtgcatgttgggaatcttatatatagaaatttacatctctttaattcagaaa------tgcatgattctatcttaatatcttattcatct------gacttagtcatctaccgaacaaacaccacaggagatgactatataccaacatgtgattgcactgaagcaacatattattgtagacataaaaatagatatttcccaattaaagtcactagccatgactggtatgagattcaagaaagtgaatattaccctaagcacattcagtacaacttattaataggcgaggggccatgtgaaccaggtgattgtggaggtaaactcttatgtaaacatggtgttattggaatgattacagcaggaggagatggacatgttgcatttattgatcttagacact------ttcattgtgctgaggaacaaggaataactgattacatccatatgttgggtgaagcatttggaagtggttttgttgatagtgttaaggaacaaataaatgcaat------aaatccaattaataacatcagcaaaaagatcataaaatggcttcttagaataatttcagcaatggttataatcataagaaattcatctgatccccagactataatagcaacattaactttaattggctgttcaggttcaccatggaggtttctaaaagaaaaattttgtaagtggacacagttaaattatatacataaagaatca---gattcttggctcaagaaattcaccgagatgtgtaatgcagctagagggttggaatggataggaaacaaaatttctaaattcattgactggatgaaatcaa---tgctaccacaagcacaactcaaggttaagtatttaagtgaacttaaaaaattgaatctcttagaaaaacagatagaacacctccgagctgcagattctgctacgcaggaaaaaattaagtgtgaaatagatacgc---------tgcatgacctttcttgtaaattcttaccattatatgctagtgaagcaaagagaatcaaagttcttcataaca---------aatgcaatgtggttattaaacaaaagaagagatgtgaaccagtagctgttgtcattcatggtgaaccaggaacggggaaatcaatgacaactaacttccttgcaagaatgataaccaatgatagtga------tatttactcattgcctcctgaccctaaatactttgatggatatgatcagcaaagtgtggttataatggatgatattatgcaaaatcccagtggggatgatatgactttattctgtcaaatggtttcaagtgttacttttatacccccgatggctgatctaccagataagggaaaaccttttgattctagatttgttttgtgtagcactaatcatagtctattaacaccccccaccatcacatcattacctgctatgaataggagatttttcatggatttggatattgtagtttgtgacaaatataaggatgcacaaggaaaactcaatgtatctgcagcatttaaaccatgtgatgttgatgcaaaaattggcaatgcacgt---tgttgtccatttatatgtggtaaagcagtaatgtttaaagatagaaatacttgtcaaacttataccttggcacagatttataaccaaattcttgatgaagataaaagacgtagacaggtaattgatgttatgtctgctattttccagggacccatttcct---------------------tagatggtcctcccccagctgctatcagtgatcttcttcaatctgttaggactcctgaagtcattaaatattgtgaagataacaaatggataattcc---tgctgagtgcaaggtagaaagagatctgaatatagctaatacaatcataacaattatagcaaacattattagtatatcaggaataatctatgtcatctacaagctcttttgtacattacaaggaccttactcaggagagcc---------taagcctaaaaccaaaatgccagagagaagggtcgtggctcaaggaccagaggaggagtttggcagatcactcttaaaacacaattcatgtgtggtaacaacacaaaatggcaaatttacaggtttaggtatttatgatagagtattgattatcccaacccacgctgatccagggaaggaagttcaaattgatggtattaccacaaaagtagaagactcatatgatttatttaataaagatggtgtaaaattagaaatcactgtgctcaaattaaagagaaatgagaagttcaaagatattaggaagtacataccagaaaatgaagatgactacccagattgcaatttagctttatctgcaaatcaaccagagactacaataattaatgtaggggatgtcatatcatatggaaatattctacttagtgggacccaaacagctagaatgcttaagtacaattatccaacaaaatcagggtattgtggtgggatcttgtacaaaattgggcaagtactagggatacatgtgggtggtaatggaagggatggatttgctgcca----------tgctgttaagatcttacttctctgagacacaaggtcaaataactagttcaaaacccacaagtgaatgtggtttaccaagtatccatacaccaagtaagaccaagttacaacctagtgtcttttatgatgtattcccaggtaataaagaaccagctgttctctcaagtagggatcctagattagaagttgattttgagaaggctcttttctctaaatataaaggaaatgaacattgtgttataaatgatcatattaatgtggccatttctcactactcagcacaattagctaccttagatattaacccacaacctatctctatagaagaaagtgtttttggcatggatggattagaagcacttgatttgaacactagtgcaggttttccatatgtcaccatgggtatcaagaagagggatttgatcaataagcaaactaaggatattactaaacttaaaatggcattggataaatatggtgttgatttacctatggttactttccttaaggatgaactcagaaagaaggaaaagatttctgccgggaagactcgtgttatcgaggctagcagtgtaaatgatactgtcttattcagaacaacatttggtaatctcttctctaaatttcacttgaacccaggtatagtcacaggttctgctgtagggtgtgatccagaagtgttttggtcaaaaataccagtgatgttagatggagactgcataatggcatttgattatacaaattatgatggtagcatacatccaatttggttccaagcgctgaaacaagtcctgactaatttatcttttgaa---gccagtttaatagatagattatgtaaatcaaaacacattttcaaaaacatatattatgaagttgaaggtggtgtgccatcagggtgttccggaactagtatttttaacacaatgattaataatgttataattagaacattagttttggatgcttataagaatatagatttagataaacttaaaataatagcttatggtgatgatgtaatcttctcttacaaatatcaacttgatatggaagcaattgcaaatgaaggtactaaatatggattgacaataacacctgcagacaagtctacatgtttcaaaaaacttgattatagtaatgtaacatttttaaagagggggttcaaacaggatgaaaaacaccaatttttgatacatccaacatttccaattgaggagatacatgaatccattcgatggactaaaaatccatctcagatgcaggagcatgttctgtcactgtgccatctaatgtggcataatggtagagatgtgtacaaacagtttgagaagcggatacgcagtgttggtgctggtcgcgcactgtatattcctccttacgatctgcttctgcatgaatggtatgaaaaattttaaat-tgtt-tag--atatagaaatattaa--acag-ttagttttttagttttataaaaaaaaaa-------------------aaaaaaaaaaaaaaaaaaa
>KR871674.1_Rhinovirus_A_isolate_PUMCH13351/2013_polyprotein_gene_complete_cds
----------------------------------------------------------------------------------------------------taaaactggg-----------tccaggttgttcccacctgg-------atctcctattgggagttgtactctattattccggtaattttgtac-----gccagttttatcttcccc-ctccccaa-------------ttgtaac-ttagaaggt-tatcaa-----tacgaccaataggtg-gtagttag-ccaaactacc-aaaggtcaagca-cttct-gttt-ccccggtcaaagttgatatgctc-caac-agggc-aaaaacaactgagatcgttatccgcaaagtgcctacgcaaagcctagtaaca-cctttg-aagatttatggttggtcgttccgctat--t-----tcccatagtagacctggcagatgaggctagaaatcccccactggcgacagtgttctagcctgcgtggctgcctgcgcacc-----ccttg-ggtgcgaagccatacat-tggacaaggtgtgaagagccccgtgtgctcactt-tgagtcctccggcccctgaatgtggctaaccttaaccctgcagctagtgcatgtaatccaacatgttgctagtcgtaatgagtaattgcgggacgggaccaactactttgggtgtccgtgttt--------cac--tttt-tcctttta-----atattgcttatggtgacaa-tatatatagc---tatatatattgacaccatgggcgctcaggtatctagacagaatgttggaactcactccactcaaaactcagtatccaatggttcgagtctgaactatttcaacataaattatttcaaagatgccgcctctagtggtgcatcaaagttagaattctcacaagatcctagcaaatttacagacccagttaaagatgtacttgaaaaaggtattcccactctgcaatctccaactgttgaggcatgtggttattcagatagaattatacaaattactagaggagattctactataacatcacaggatgtggccaacgctgttgttggttatggagtttggccgcattacttgacaccacaagatgccactgcaattgacaaaccatctagaccagacacttcctcaaataggttttacacattagaaagtaaagtgtggacaagtagctcaaaaggctggtggtggaaactacctgatgccctgaaaaacatgggaatctttggagaaaacatgttctaccatttcttgggcaggagtggatacacagtgcacgttcagtgtaatgcaagtaaatttcatcaaggcaccttgattgttgcaatgattccagaacatcaattggcagccgcttcaacaggtaatgttacagctggttataatttaactcatcctggtgagctaggtagagacgtgggcatagcacgaagagaaaatctag---aaaggcaacctagtgatgatacctggctcaactttgatggtacattgttgggaaatataaccatctttccacatcaattcattaacttgagaagcaataattcagcgacaattatagttccatatgtgaatgcagttccaatggattcaatgcccagacataataattggagtttagttataatacccatatgtcctttagaatcccaagaccagtc------tacagtacccattaccatctccattagccctatgtgtgctgagttttctggagcacg------tgcaaag------------------agccaggggcttccagttatgttaaccccaggttcaggtcaattcatgactacagatgactttcaatctccaagtgctttaccatggttccatcccaccaaggagatttcaatcccagggcaggttacaaatttagtagagttatgtcaggttgacacactaataccagtgaacaatacagaagccaatggggttacaaacactaacatgtatactgt------gacaataaatagggaagcaa---acattaccccagccaaagaaatttttgctattaaagttgatattgcttcacaacctcttgcaactactttgattggtgaaatagctagttattatacacattggactggtagtataagattcagctttcttttttgtggtacagcaaacacaacactcaagttgcttgtagcatacacaccccctggaatcaagaaacctgaaaatagaaaagatgcaatgttaggaactcatgtagtatgggatgttggattgcaatccacaatctcaatggttgtcccatggattagtgctagtcactacaggaataccacaccagataagtactccttagcaggttacataacatgttggtatcagacaaatttagttgtcccacccaacacccccactagtgctaagatgttgtgctttgtatccggttgtaaagatttctgtttaaggatggcgcgtgacaccaatttgcacacacaaagcacaactataacacaaaatcctgtagaaaattacatagacgaagtcttaaatgaa---------------------gttttagtggtaccaaatatcagagagagtcatggaacaacatcaaactctgctcctgcacttgatgccgcagaaactggacacactagtaatgtacaaccagaggacatggttgaaacaagatatgtccagacatcacaaacacgtgatgaaatgagtattgagagttttctgggtatatcagggtgcatccacatgtcaaaactggtatttaactatgat---------------aattataacact---ggagaaaataatattaacacatggcaaataaatatcaaagagatggcacaaattatgagaaaatttgaaatgttcacttatacgatgtttgattcagaaataactttggtgccatcgattgcagccaaagc------atatgacatacgacatgttgtgatgccatatatgtatgtcccaccatgtgctccaattccaaagactagggaggattttgcttggcaatcaggcaccaatgcatccattttctggcatcatgtgcaaacttatcctagattttcattacctttccttaacattgcatcaccatactacatgttttatgatggttatgatggtgatcaaactgactcaatatatggtgcagtggtaacaaatgacatgggatcgttatgttatgaaatatcaactgatgaacacaaacataaaattgaagtgaccacttcaatatatcacaaggcaaaacatattaaagcttggtgccctagaccaccaatggctgtggaatacacacacacacgtgtaaccaattat---aaagttgcagaaaa------ggaagtcacttatgctgttagatccagaaaaacaatt------------------ttc---------acagtt------ggacccagtgacatgtatgtgcatgttgggaatcttatatatagaaatttacatatctttaattcagaaa------tgcatgattgtatcttaatatattattcatgt------gatttagtcatctaccgaacaaacaccacaggagatgactatataccaacatgtgattgcactgaagcaacatattattgtagacataaaaatagatatttcccaattaaagtcactagccatgactggtatgagattcaagaaagtgaatattaccctaagcacattcagtacaacttattaataggcgaggggccatgtgaaccaggtgattgtggaggtaaactcttatgtaaacatggtgttattggaatgattacagcaggaggagatggacatgttgcatttattgatcttagacact------ttcattgtgctgaggaacaaggaataactgattacatccatatgttgggtgaagcatttggaagtggttttgttgatagtgttaaggaacaaataaatgcaat------aaatccaattaataacatcagcaaaaagatcataaaatggcttcttagaataatttcagcaatggttataatcataagaaattcatctgatccccagactataatagcaacattaactttaattggctgttcaggttcaccatggaggtttctaaaagaaaaattttgtaagtggacacagttaaattatatacataaagagtca---gattcttggctcaagaaattcaccgagatgtgtaatgcagctagagggttggaatggataggaaacaaaatttctaaattcattgactggatgaaatcaa---tgctaccacaagcacaactcaaggtcaagtatttaagtgaacttaaaaaattgaatctcttagaaaaacagatagaacacctccgagctgcagattctgctacgcaggaaaaaattaagtgtgaaatagatacgc---------tgcatgacctttcttgtaaattcttaccattatatgctagtgaagcaaagagaatcaaagttcttcataaca---------aatgcaatgtggttattaaacaaaagaagagatgtgaaccagtagctgttgtcattcatggtgaaccaggaacggggaaatcaatgacaactaacttccttgcaagaatgataaccaatgatagtga------tatttactcattgcctcctgaccctaaatactttgatggatatgatcagcaaagtgtggttataatggatgatattatgcaaaatcccagtggggatgatatgaccttattctgtcaaatggtttcaagtgttacttttatacccccgatggctgatctaccagataagggaaaaccttttgattctagatttgttttgtgtagcactaatcatagtctattaacaccccccaccatcacatcattacctgctatgaataggagatttttcatggatttggatattgtagtttgtgacaaatataaggatgcacaaggaaaacttaatgtatctgcagcatttaaaccatgtgatgttgatgcaaaaattggcaatgcacgt---tgttgtccatttatatgtggtaaagcagtaatgtttaaagatagaaatacttgtcaaacttataccttggcacagatttataaccaaattcttgatgaagataaaagacgtagacaggtaattgatgttatgtctgctattttccagggacccatttcct---------------------tagatggtcctcccccagctgctatcagtgatcttcttcaatctgttaggactcctgaagtcattaaatattgtgaagataacaaatggataattcc---tgctgagtgcaaggtagaaagagatctgaatatagctaatacaatcataacaattatagcaaacattattagtatatcaggaataatctatgtcatctacaagctcttttgtacattacaaggaccttactcaggagagcc---------taagcctaaaaccaaaatgccagagagaagggtcgtggctcaaggaccagaggaggagtttggcagatcactcttaaaacacaattcatgtgtggtaacaacacaaaatggcaaatttacaggtttaggtatttatgatagagtattgattatcccaacccacgctgatccagggaaggaagttcaaattgatggtattaccacaaaagtagaagactcatatgatttatttaataaagatggtgtaaaattagaaatcactgtgctcaaattaaagagaaatgagaagttcaaagatattaggaagtacataccagaaaatgaagatgactacccagattgcaatttagctttatccgcaaatcaaccagagactacaataattaatgtaggggatgtcatatcatatggaaatattctacttagtgggacccaaacagctagaatgcttaagtacaattatccaacaaaatcagggtattgtggtgggatcttgtacaaaattgggcaagtattagggatacatgtgggtggtaatggaagggatggatttgctgcca----------tgctgttaagatcttacttctctgagacacaaggtcaaataactagttcaaaacccacaagtgaatgtggtttaccaagtatccatacaccaagtaagaccaagttacaacctagtgtcttttatgatgtattcccaggtaataaagaaccagctgttctctcaagtagggatcctagattagaagttgattttgagaaggctcttttctctaaatataaaggaaatgaacattgtgttataaatgatcatattaatgtggccatttctcactactcagcacaattagctaccttagatattaacccacaacctatctctatagaagaaagtgtttttggcatggatggattagaagcacttgatttgaacactagtgcaggttttccatatgtcaccatgggtatcaagaagagggatttgatcaataagcaaactaaggatattactaaacttaaaatggcattggataaatatggtgttgatttacctatggttactttccttaaggatgaacttagaaagaaggaaaagatttctgccgggaagactcgtgttatcgaggctagcagtgtaaatgatactgtcttattcagaacaacatttggtaatctcttctctaaatttcacttgaacccaggtatagtcacaggttctgctgtagggtgtgatccagaagtgttttggtcaaaaataccagtgatgttagatggagactgcataatggcatttgattatacaaattatgatggtagcatacatccaatttggttccaagcgctgaaacaagtcctgactaatttatcttttgaa---gccagtttaatagatagattatgtaaatcaaaacacattttcaaaaacatatgttatgaagttgaaggtggtgtgccatcagggtgttccggaactagtatttttaacacaatgattaataatgttataattagaacattagttttagatgcttataaaaatatagatttagataaacttaaaataatagcttatggtgatgatgtaatcttctcttacaaatatcaacttgatatggaagcaattgcaaatgaaggtactaaatatggattgacaataacacctgcagacaagtctacatgtttcaaaaaacttgattatagtaatgtaacatttttaaagagggggttcaagcaggatgaaaaacaccaatttttgatacatccaacatttccaattgaggagatacatgaatccattcgatggactaaaaatccatctcagatgcaggagcatgttctgtcactgtgccatctaatgtggcataatggtagagatgtgtacaaacagtttgagaagcggatacgcagtgttggtgctggtcgcgcactgtatattcctccttacgatctgcttctgcatgaatggtatgaaaaattttaaat-tgtt-tag--atatagaaatattaa--acag-ttagttttttagttttataaaaaaaaaa-------------------aaaaaaaaaaaaaaaaaaa
>JQ747747.1_Human_rhinovirus_A_strain_HRV-A21_p1295_s3993_2000_polyprotein_gene_partial_cds
------------------------------------------------------------------------------------------------------------------------------------------------------------------------------------------------------------------------------------------------------------------------------------------------------------------------------a--------ccccggtcaaagttgatatgctc-caac-agggc-aaaaacagctgagatcgttatccgcaaagtgcctacgcaaagcctagtaatg-cctttg-aaaatttatggttggtcgttccgctat--t-----ccccatagtagacctggcagatgaggctagaaactccccactggcgacagtgttctagcctgcgtggctgcctgcgcacc-----ctttg-ggtgcgaagccatacat-tggacaaggtgtgaagagccccgtgtgctcactt-tgagtcctccggcccctgaatgtggctaaccttaaccctgcagctagtgcatgtaatccaacatgttgctagtcgtaatgagcaattgcgggacgggaccaactactttgggtgtccgtgttt--------cac--tttt-tcctttta-----atattgcttatggtgacag-tatatataga---tatatatattgacaccatgggcgctcaggtatctagacagaatgttggaactcactccactcaaaactcagtatccaatggttcaagtctgaactattttaatataaattatttcaaagatgccgcctctagtggtgcatcaaaattagaattttcacaagaccctagcaaattcacagacccagtcaaagatgtactcgaaaaaggtattcctactttgcaatctccaactgttgaggcatgtggttattcagataggattatacaaattactagaggggattctaccataacatcacaagatgtggccaatgctgttgttggttatggagtttggccacattacttgacaccacaagatgctactgcaattgacaaaccatctagaccagacacttcctcaaataggttctacacattagagagtaaggtgtggacaagtagctcaaaaggctggtggtggaaactacctgatgccctcaaaaacatggggatctttggagagaacatgttttaccatttcttgggtaggagtgggtacacagtacatgttcagtgcaatgcaagcaaatttcatcaaggtaccctaattgttgcaatgattccagaacatcaattggcagctgcttcaacaggaaatgttacagccggttacaatttaactcatcctggtgaacaaggtagagatgtgggcatagcacgaacggaaaatttac---agaaacaacctagtgatgatagctggcttaactttgatggtacattgttagggaacataaccatctttccacatcagttcattaacttgagaagtaataactcagcaacaattatagttccatatgtgaatgcagttccaatggattcaatgcccagacacaataattggagtttagttataatacccatatgtcctctagaatcccatgagaatgc------tccagtacccattactatctccattagccctatgtgcgctgagttttctggagcacg------tgcaaag------------------agtcagggacttccggttatgttaactccaggttcaggtcaatttatgactacagatgattttcaatctccaagtgccttaccgtggttccaccctaccaaagaaatctcaatcccagggcaagttacaaatttggtagagttatgtcaagttgatacactaataccagtgaataacacagatactaatggggttacaaatactaacatgtatactgt------gacaataaataaggagataa---atatcaccccagccaaagaaatttttgctatcaaagttgacattgcttcacaacctcttgcaaccactttgattggtgaaatagctaactattacacacattggactggtagtataagatttagctttcttttttgtggtacagcaaatacaacactcaagttgcttgtggcatacacaccccctggaattaagaaacctgaaaatagaaaagatgcaatgttaggaacccatgttgtatgggatgttggattgcagtccacaatctcaatggttgttccatggattagtgccagtcactacagaaataccacaccagataagtactccttagcaggttacataacatgttggtatcaaacaaatctagttgtcccacccaacactcctactagtgccaagatgttgtgctttgtgtctggttgtaaagacttttgcttgaggatggcgcgtgacactagtttgcataagcaaagcacacctataacacagaaccctgtagagaattacatagatgaagtcttaaatgag---------------------gtcttagtagtaccaaatatcagagagagtcatggaacaacatcaaactccgctcccgcacttgatgctgcagaaactggacacactagcaatgtacaaccagaggacatggttgaaacaaggtatgttcagacatcacaaacacgtgatgaaatgagtattgaaagttttctaggcagatcagggtgtattcatatgtcaaaactaatagtcaactatgac---------------aactataacact---ggagaaaacaacattaatacatggcaaataagtattaaagagatggcacaaattaggagaaaatttgaaatgttcacttatactagatttgattcagaaataactttggtgccatcaattgcagccaaagc------agatgacatagggcatgttgtaatgcaatacatgtatgtaccaccaggtgctccaattccaaagactagggaagattttgcttggcaatctggcaccaatgcatctattttctggcaacatggtcaaacttatcctagattttcattacccttccttagtatagcatcagcatattacatgttttatgatggttatgatggtgatcagactgactcaatatatggtgcagtggtaactaatgatatgggatctttatgttatagaatagtaactgatcagcataggcataagatagaagtgaccacaagagtataccacaaggcaaagcatgttaaagcttggtgccctagaccaccaagggctgttgaatacacacatacacatgtgactaattac---aaagttgcagataa------agaagtcacttctgctgttaagcccagaagaacaatt------------------ttc---------acagtt------ggacctagtgacatgtatgtgcatgttgggaatcttatatatagaaatctgcatcttttcaactcagaaa------tgcatgattctatcttaatatcttattcatct------gatttagtcatctaccgaacaaacaccacaggagatgactatataccaacatgtgactgcactgaagcaacatattattgtagacataaaaatagatatttcccaattaaagtcactagccatgattggtatgaaattcaagaaagtgaatattaccctaaacatattcagtacaacttattgataggtgagggaccatgtgaaccgggtgactgtgggggcaaacttttatgtaaacatggtgttattggaatgattacagcaggaggagatggacatgttgcatttattgatcttagacact------ttcattgtgctgaagaacaaggaataactgattacattcatatgctgggcgaggcatttggaagtggttttgttgatagtgttaaggaacaaataaatgcaat------aaatccaatcaataacatcagcaaaaagattataaagtggcttctcagaataatttcggcaatggttataatcataagaaattcatctgatccccagactataatagcaacactaactctgattggctgttcaggttcaccatggagattcctaaaagaaaaattttgtaaatggacacagctaaactacatacataaagaatca---gactcatggcttaagaaatttactgagatgtgtaatgcagctagagggttggaatggataggaaacaaaatttccaaatttattgactggatgaaatcaa---tgttaccacaagcacaacttaaagttaagtatctaagtgaacttaaaaaattgaatttcttggaaaagcaaatagaacaccttcgggctgcagattctgctacacaggaaaaaattaagtgtgagatagatacat---------tgcatgatctctcttgtaaatttttaccattgtatgctagtgaggcaaagagaattaaagtccttcataata---------agtgcaatgtgattattaaacaaaagaagagatgtgaaccagtagctgttgtcattcatggtgagccaggaacagggaagtcaatgacaactaacttccttgcaaggatgataaccaatgatagtga------catctactcattacctcctgaccctaaatattttgatgggtatgatcagcagagtgtggttataatggatgatatcatgcaaaatcctagtggggatgatatgaccctgttctgtcaaatggtttcaagtgttactttcatacccccaatggctgatttaccagataagggaaaaccttttgattctagatttgttttgtgtagcactaatcacagtctgttgacaccccctaccatctcatcattacctgctatgaataggagatttttcatggacttggatattgtagtttgtgataaatataaggatgcacaagggaaactcaatgtatctgcagcatttaaaccctgtgatgttgatgcaaaaattggcaatgcacgc---tgttgtccatttatatgtggcaaagcagtaatgtttaaagataggaacacttgtcaaacttataccttggcacaaatctacaaccaaattcttgatgaggacaaaagacgtagacaggtgattgatgttatgtctgccattttccagggacccatttcct---------------------tagatggtcctcccccagctgctattagtgatcttcttcgatctgttaggactcctgaagttatcaagtattgtgaggacaacaaatggataattcc---cgctgagtgtaaagtagaaagagatctgaatatagctaacacaattataacaattatagcaaacattatcagtatatcaggaataatttatgtcatctacaaactcttttgtacattacaaggaccttactcaggagaacc---------caagcccaaaaccaaaatgccggaaagaagggttgtggctcaagggccagaggaagaatttggcagatcacttttaaaacacaactcatgtgtagtgacaacacaaaatggcaaattcacaggtttgggcatttatgacagggtgttgattatcccaacccatgctgatccagggaaggaagtccaaattgatggtatcgccacaaaagtggaagactcatatgatttatttaataaagatggtgtaaaattagaaattactgtactgaaattaaagagaaatgaaaaatttaaagatatcaggaagtacataccagagaatgaagatgactacccagattgtaatttagccttgtctgcaaatcaaccagaaactacaataatcaatgtaggagatgtcatatcatatggaaacattttacttagtggaactcaaacagccagaatgctcaaatataattatccaacaaaatcagggtattgtggtgggatcttatacaaaattgggcaagtactaggaatacatgtgggtggtaatggaagggatggatttgctgcta----------tgttgttaagatcttacttctctgaaacacaaggccaaataactaattcaaaacccacgaatgaatgtggtctaccaagtatacacacaccaagtaaaaccaaattacaacccagcgtcttttatgatgtattcccaggtaataaggaaccagctgttctttcaagtaaggaccctagattagaagttgattttgaaaaggctcttttctctaaatataaagggaatggacattgtgtcatgaatgatcatattaatgtggccatttcccactattcagcacaattagctaccttagatattaacccacaacctatctctatagaggagagtgtctttggcatggatggattagaagcactcgatttgaacactagtgcaggtttcccttatgtcaccatgggtatcaagaaaagggatttgatcaacaagcaaactaaagatataaccaaacttaaaatggcattagataaatatggtgttgatttgcccatggttacttttcttaaggatgaactcagaaagaaggaaaaaatttctgctgggaagactcgtgtcatcgaggccagcagtgtaaatgatactgttttattcagaacaacatttggtaaccttttttccaagtttcacctaaacccaggcatagtcacaggttctgctgtagggtgtgatccagaggtgttttggtcaaagataccagtaatgctagatggagactgcataatggcatttgattatacaaattatgatggcagtatacacccaatctggtttcaagcactaaaacaagtcctgactaacctatcctttgaa---gctagtctaatagatagattgtgtaaatcaaaacacattttcaaaaatatatactatgaagttgaagggggtgtgccatcagggtgttctggaactagtattttcaacacaatgattaacaatgttataattagaacactagttttagatgcttataagaacatagatttagataaacttaaaataatagcctatggtgatgatgtgatcttctcttataaataccaattggatatggaggcaattgcaaatgaaggtactaaatatggattaacaataacacctgcagataaatccacatgttttaaacaactcaactatggtaatgtgacatttttgaagagaggatttaagcaagatgaaaaacaccaatttttaatacatccaacatttccaattgaggagatacacgaatccattcgatggactaaaaatccatctcagatgcaggagcatgttctgtcactgtgtcatctaatgtggcacaatggtagagatgtgtacaaacagtttgagaagcggatacgcagtgttggtgctggtcgcgcactgtatattcccccct-------------------------------------------------------------------------------------------------------------------------------------------
>JN837693.1_Human_rhinovirus_A_strain_HRV-A21_p1177_sR3307_2010_polyprotein_gene_partial_cds
---------------------------------------------------------------------------------------------------ttga-----------------------------------------------------------------------------------------------gccagttttatctcccct-ccccccaa-------------ctgtaac-ttagaagtt-tatcat-----tacgatcaataggtg-gtagttat-ccaaactacc-aaaggtcaagca-cttct-gtct-ccccggtcaaggttgatatgctc-caac-agggc-aaaaacaactaagatcgttatccgcaaagtgcctacgcaaagcctagtaatg-cctttg-aaaatttatggttggtcgctccgctat--t-----ccccatagtagacctggcagatgaggctagaaattccccactggtgacagtgttctagcctgcgtggctgcctgcgcacc-----cttta-ggtgcgaagccatacat-tggacaaggtgtgaagagccccgtgtgctcactt-tgagtcctccggcccctgaatgtggctaaccttaaccctgcagctagtgcatgtaatccaacatgttgctagtcgtaacgagcaattgcgggatgggaccaactactttgggtgtccgtgttt--------cac--tttt-tcctttta-----ttattgcttatggtgacaa-tatatataga---tatatatattgacaccatgggcgctcaggtatctagacagaatgttggaactcactccactcaaaactcagtatccaatggttcaagcttaaattattttaatataaattatttcaaagatgccgcctctagtggtgcatcaaaattggaattttcacaggaccctagcaaatttacagacccagtcaaagatgtacttgaaaaaggtattcctactttgcaatctccaaccgttgaggcatgtggttattcagatagaattatacaaatcactagaggagactccactataacatcacaagacgtggccaatgctgttgttggttatggagtttggccgcattacctgacaccacaagatgctactgcaattgacaaaccatctagaccagatacttcctcaaataggttctatacattggagagtaaggtgtggacaaacagctcaaaaggctggtggtggaaactacctgatgccctcaagaacatgggaatctttggagagaacatgttttaccattttctgggtaggagtgggtacacagtacatgttcagtgtaatgcaagcaaatttcatcaaggcaccttaattgttgcaatgattccagaacatcaattggcagctgcttcaacaggaaatgttacagccggttacaacttaacccatcctggtgaactaggcagagatgtgggcatatcacgaacagaaaatttac---taaaacaacctagtgatgatgcctggcttaactttgatggtacattgttgggaaacataactatctttccacatcagttcattaacttgagaagtaataactcagcaacaattatagttccatatgtgaatgcagttccaatggattcaatgcctagacacaataattggagcttagttataatacccatatgtcccttggaatcccaagaaaacac------cccagtgcctattactatctccattagccctatgtgtgctgagttctctggagcacg------tgcaaag------------------agtcaaggactcccagttatgttaactccaggttcaggtcaatttatgactacggatgattttcaatctccaagtgccttaccgtggttccaccctaccaaagaaatctcaatcccagggcaagtcacaaatttggtggagttatgtcaggttgatacactaataccaataaacaacacagaaactaatggggttacaaatactaacatgtacactgt------gactataaataaggagataa---atatcaccccagccaaagaaatctttgctattaaagttgatattgcttcacaacctcttgcaaccactttgattggtgaaatagctaattattacacacattggactggtagtataagatttagctttcttttttgtggtacagcaaatacaacactcaagttgcttgtagcatacacaccccctggaattaagaaacctgagaatagaaaagatgcaatgttaggaacccatgttgtatgggatgttggattacaatccacaatctcaatggttgtcccatggattagcgccagtcactacagaaatactacaccagataagtactccttagcaggttacataacatgttggtatcaaacaaatctagttgtcccacccaacactcccactagtgctaagatgctgtgctttgtgtctggttgtaaagatttctgcttgaggatggcgcgtgacaccagtttacataagcaaagcacacccataacacagaatcctgtagagaattacatagatggagtcttaaatgag---------------------gtcttagtagtgccaaatatcagagagagtcatggaacaacatcaaactctgctcccgcacttgatgctgcagaaactggacacactagcaatgtacaaccagaagacatggttgaaacaaggtatgttcagacatcacaaacacgtgatgaaatgagtattgagagcttcttaggtagatcagggtgtattcacatgtcaaaattaacagtcaactatgac---------------aactacaacact---ggagaaaataatattaatacatggcaaataagcatcaaagagatggcacaaattagaagaaaatttgaaatgtttacttatactagatttgattcagaaataaccttggtgccatcaattgcagccaaagc------agatgacataggacatgttgtgatgcaatacatgtatgtcccaccaggtgctccaattccaaagactagggaagattttgcttggcaatctggtaccaacgcgtctatcttctggcaacatggtcaaacttatcctagattttcattaccctttcttagtatagcatcagcatattacatgttttatgatggttatgatggtgatcagactgactcaatatatggtgcagtggtaactaatgatatggggtctttatgttatagaatagtaactgatcagcataagcataagatagaagtgaccacaagagtatatcacaaggcaaaacatgttaaagcttggtgccctagaccaccaagagctgttgaatacacacatacacatgtaaccaattat---aaagttgcagataa------agaagtcacttctgctgttaagcctagaagaacaatt------------------ttc---------acagtt------ggacctagtgacatgtatgtgcatgttggaaatctcatatatagaaatctgcacctttttaactcagaaa------tgcatgattctatcttgatatcttactcatct------gacttagtcatctatcgaacaaacaccacaggagatgactatataccaacatgtgactgcactgaagcaacatactattgtagacacaaaaatagatatttcccaatcaaagtcactagccatgattggtatgaaattcaagaaagtgaatattaccctaaacatatccaatacaatttattgataggtgaaggaccatgtgaaccgggtgactgtgggggcaagcttttatgtaagcacggtgttattggaatgattacagcaggaggagatggacatgttgcatttatcgatcttagacact------ttcactgtgctgaagaacaaggaataactgattacattcatatgctgggcgaagcatttggaagtggttttgttgacagtgttaaggaacaaataaatgcaat------aaatccaatcaataacatcagcaaaaagattataaagtggcttctcagaataatctcggcaatggttataatcataagaaattcatctgatccccagactataatagcaacactaactttaattggctgttcaggttcaccatggagatttcttaaagaaaaattttgtaaatggacacagttgagttacatacacaaagaatca---gactcatggcttaagaaatttactgaaatgtgtaatgcggctagagggttggaatggataggaaacaaaatctctaaatttattgactggatgaaatcaa---tgttaccacaagcacaacttaaagttaagtatttaagtgagcttaaaaaattgaattttttggagaaacaaatagaacaccttcgagctgcagattctgctacacaggaaaaaattaagtgtgaaatagatacat---------tacatgatctctcttgtaaatttttaccactgtatgctagtgaggcaaagagaattaaagttcttcataata---------agtgtaatgtgattattaaacaaaagaagagatgtgagccagtagctgttgttatacatggtgaaccaggaacagggaaatcgatgacaactaacttccttgcaagaatgataaccaatgatagtga------catctactcattacctcctgaccctaaatattttgatgggtatgatcagcaaagtgtagtcataatggatgatattatgcaaaatcctagtggggatgatatgactctattttgtcaaatggtttcaagtgttactttcatacctccaatggctgatttaccagataagggaaaaccttttgattctagatttgttttgtgtagcactaatcacagtctgttgacaccccccaccatttcatcgttacctgctatgaataggagattcttcatggatttggatattatagtttgtgataaatataaagatgcacaaggaaaactcaatgtatctgcagcatttaaaccctgtgatgttgatgcaaaaattggcaatgcacgc---tgttgtccattcatatgtggcaaagcagtaatgtttaaagatagaaacacttgtcaaacttataccttggcacaaatctacaaccaaatccttgatgaggacaaaagacgtagacaggtgattgatgtcatgtctgctattttccagggacccatttcct---------------------tagaaggtcctcccccagctgctattagtgatcttctccaatctgttaggactcctgaagttatcaagtactgtgaggacaacaaatggataatccc---tgctgagtgtaaagtagaaagagatctgaatatagccaacacaattataacaatcatagcaaacattatcagtatatcaggaataatttatgttatctataaactcttttgtacattacaaggaccttactcaggagagcc---------caaacccaaaaccaaaatgccagaaaggagggttgtggctcaagggccagaagaagagtttggcagatcacttttaaaacacaactcatgtgtagtgacaacccaaaatggtaaattcacaggcttaggtatttatgacagagtgttaattattccaacccatgctgatccagggaaggaggtccaaattgatggtattaccacaaaggtagaagactcatatgatttattcaataaagatggtgtaaagttagaaattactgtactaaaattaaagagaaatgaaaaatttaaagatatcaggaagtacataccagagaatgaagatgactacccagattgtaatttagccttatctgcaaatcaaccagaaactacaataatcaatgtaggggacgtcatatcatatggaaatattttactcagtggaacccaaacagccagaatgcttaagtataattatccaacaaaatcaggttattgtggtgggatcttatacaaaattgggcaagtactaggaatacatgtgggtggtaatggaagggatggatttgctgcca----------tgttgttaagatcttacttctctgaaacacaaggtcaaataactaattcaaaacccacaaatgaatgtggcctaccaagtatccatacaccaagtaaaactaagttacaacccagtgtcttttatgatgtgtttccaggcaataaggaaccagctgttctttcaagtaaagaccctagattagaagttgattttgaaaaggcccttttctctaaatataaagggaatgaatattgtgttatgaatgatcatattaaagtggccatttcccactactcagcacaattagctaccctagatattaacccacagcctatctctatagaggaaagtgtcttcggcatggatggactagaggcgcttgatttgaacactagtgcaggtttcccctatgtcaccatgggtattaagaaaagggatttgatcaataagcaaactaaggatataaccaaacttaaaatggcactggataaatatggtgttgatttacccatggttacttttctcaaggacgaactcagaaagaaggaaaaaatttctgccggaaagactcgtgttatcgaggctagcagtgtaaatgatactgttttattcagaacaacatttggtaatctcttttccaaatttcacctaaatccaggtatagttactggctctgctgtagggtgtgatccagaggtgttttggtcaaaaataccagtgatgctagatggagactgcataatggcatttgattacacaaattatgatggtagcatacacccaatctggttccaagcattaaaacaagttctgactaacctatcctttgaa---gccagtctaatagatagattgtgtaaatcaaaacacatttttaaaaacatatactatgaggttgaagggggtgtgccatcagggtgttctggaactagcattttcaacacaatgattaataatgttataattagaacattagttttagatgcttacaagaatatagatttagataagcttaaaataatagcctatggtgatgatgtgatcttctcttataaataccaattggatatggaggcaattgcaaatgaaggtactaaatatggattaacaataacacctgcagacaaatccacatgttttaaacagcttaactatagtaatgtgacatttttaaaaagaggattcaagcaggatgaaaaacaccaatttttgatacatccaacatttccaattgaggagatacacgaatccattcgatggactaaaaatccatctcagatgcaggagcatgttctctcactttgccatttaatgtggcataatggtagagatgtgtacaaacagtttgaaaagcggatacgcagtgttggcgctggtcgcgcactgtatatccccccttatgatctgcttctgtatgaatggtatgaaaaatt---------------------------------------------------------------------------------------------------------
>FJ445121.1_Human_rhinovirus_21_strain_ATCC_VR-1131_complete_genome
---------------------------------------------------------------------------------------------------ttaaaactggg-----------tccaggttgttcccacctgg-------atctcctattgggagttgtactctattattccggtaattttgtac-----gccagttttatctcccct--tccccaa-------------ttgcaac-ttagaagtt-tatcaa-----tatgaccaataggcg-gtagttag-ccaaactacc-agaggtcaagca-cttct-gttt-ccccggtcaaagttgatatgctc-caac-agggc-aaaaacaactgagatcgttatccgcaaagtgcctacgcaaagcctagtaaca-cctttg-aagatttatggttggtcgttccgctat--t-----tcccatagtagacctggcagatgaggctagaaattccccactggcgacagtgttctagcctgcgtggctgcctgcgcacc-----ccttg-ggtgcgaagccatacat-tggacaaggtgtgaagagccccgtgtgctcactt-tgagtcctccggcccctgaatgtggctaaccttaaccctgcagctagtgcatgtaatccaacatgttgctagtcgtaatgagcaattgcgggacgggaccaactactttgggtgtccgtgttt--------cac--tttt-tcctttta-----atattgcttatggtgacaa-tatatataaa---catatatattgacaccatgggcacccaggtatctagacagaatgttggaactcactccacacaaaattcagtatccaatggttcaagtttgaactattttaatataaattatttcaaagatgccgcctccagtggtgcatcaaaattagagttctcacaagaccctagtaaatttacagacccagttaaagatgtacttgaaaaaggtatccccactctgcaatctccaaccgttgaggcatgcggttattcggatagaatcatacaaattactagaggggattctactataacatcacaagatgtggccaatgctgttgttggttatggagtttggccacattacttaacaccacaagatgctactgcaattgacaaaccatctagaccagacacttcctcaaataggttttacacactagagagtaagatgtggacaagtgattcaaaaggctggtggtggaaattacctgatgcccttaaaaatatggggatctttggagagaatatgttttaccattttttgggtaggagtgggtacacagtgcatgttcagtgcaatgcaagtaaatttcatcaaggtactctgattgttgtaatgattccagaacatcaattggcatctgcttcaacaggaaatgttacagctggctacaatttaactcatcctggtgaacaaggtagagatgtaggtataacacgagtggaggatttgt---tgaagcaacctagtgatgatagctggcttaactttgatggtactctattggggaacataaccatctttccacatcagttcatcaacttaagaagtaataactcagcaacaattatagttccatatgtgaatgcagttccaatggattcaatgcccagacataataactggagtttggttataatacccatatgccccttagaatctgatggtcagac------tccagtgcctattactatttctatcagccctatgtgtgctgagttttctggggcacg------tgcaaag------------------agccaaggacttccagttatgttaactccaggttcaggtcaatttatgactacagatgattttcaatctccgagtgccttaccgtggtttcaccccaccaaagaaatctcaatcccagggcaagtcacaaatttgatagagctatgtcaggttgatacactaataccagtgaataacacagaaactaatggggttacaaatattaacatgtatactgt------gacaataaatagagaagtaa---atattaccccagccaaagaaatttttgccattaaggttgatattgcttcgcaacctcttgcaaccactttgattggtgaaatagctaactattacacacattggactggtagtataagatttagctttcttttttgtggtacagcaaacacaacacttaagttacttgtagcatacacaccccctggaattaaaaaacctgaaaataggaaagatgcaatgttaggaacccatgtcgtatgggatgttggattgcaatccacaatctcaatggttgtcccatggattagtgctagtcactacagaaataccacaccagataagtactcctcagcaggttacataacatgttggtaccaaacaaatttggttgtcccacccaacactcctactagtgctaagatgttgtgttttgtgtctggttgtaaagatttttgcttgaggatggcacgtgacactagcttacacaagcaaagtgcacctataacacagaatcctgtagagaattatatagatgaagtcctaaatgaa---------------------gtcttagtagtgccaaatatcagagagagtcatggaacaacatcaaactctgctcccgcacttgatgctgcagaaactggacacactagtaatgtacagccggaggatatggttgaaacaaggtatgttcagacatcacaaacacgtgatgaaatgagtattgaaagttttctgggcagatcagggtgcattcacatgtcaaaattagtagttaactatgat---------------aattacaatact---ggagaaaataacattagtacatggcaaataaatattaaagagatggcacaaattaggagaaaatttgaaatgttcacctatactagatttgattcagaaataactttggtgccgtcaattgcagctagagc------gggtgacataggacatgttgtaatgcaatatatgtatgtcccaccaggtgctccaattccaaaaactagggaagattttgcttggcagtcaggcactaatgcatccattttctggcagcatggccagacttatcctagattttcattacccttccttagtatagcatcagcatactacatgttttatgatggttatgatggtgaccagactgactcacaatatggtgcagtagtaactaatgatatgggatctctatgctacagaatagtaactggccagcataagcataagatagaagtgaccacaagaatataccataaggcaaagcatgttaaagcttggtgccccagaccaccgagggccgttgaatacacacatacacacgtaaccaattac---aaaattgcaaatca------tgaagtcacttctgcagttgagtccagaagaacaatt------------------gtc---------acagtt------gggcctagtgacatgtatgtgcatgttgggaatctcatatatagaaatttgcacctcttcaattcagaaa------tgcatgactctatcctaatatcttattcatct------gacttagtcatctaccgaacaaacaccacaggtgatgactacataccaacatgtgactgcactgaagcaacatattattgtaaacacaaaaatagatattttccaattaaagtcaccagtcatgattggtacgagatccaagaaagtgagtattaccccaagcatattcaatacaacttattaataggtgaagggccatgtgaaccgggtgactgtgggggcaaacttttgtgcaaacatggtgtcatcggaatgattacagcaggaggagatggacatgttgcattcatcgatcttagacact------tccactgtgctgaagagcaaggaataactgattacattcatatgttaggtgaagcatttggaagtggctttgttgatagtgtcaaggaacaaataaatgcaat------aaatccaatcaataatatcagtaaaaagattataaaatggctccttagaataatttcagcaatggtcataatcataagaaactcatctgatccccaaactataatagcaacactaactttaattggctgttcaggatcaccatggaggtttctaaaagaaaaattttgtaagtggacacagttaaactacatacataaagaatca---gactcatggcttaagaaatttactgagatgtgtaatgcagctagggggttggagtggataggaaacaaaatttctaaattcattgactggatgaaatcaa---tgttaccacaagcacaacttaaagttaagtatttgagtgaacttaaaaaattgaatctcctagaaaagcagatagaacatctccgggctgcggattccgctacacaagaaaaaattaaatgtgaaatagatacac---------tacatgacctctcttgtaaattcttgccattgtatgctagtgaggcaaaaagaatcaaagtccttcacaaca---------aatgtaatgtggttattaaacaaaagaagagatgtgaacctgtagctgtcgtcatccatggtgaaccaggaacaggaaaatcaatgacaactaatttccttgcaagaatgataaccaatgatagtga------tatttactcattacctcctgaccctaaatacttcgatgggtatgatcagcaaagtgtggtcataatggatgatatcatgcaaaatcccagtggagatgacatgactttattctgtcaaatggtttcaagtgttactttcatacccccaatggctgatttaccagataaaggaaaaccttttgattctagatttgttttgtgtagtactaatcatagtctgttaacaccccctaccatcacatcattacctgctatgaataggagatttttcatggacttagatattatagtttgtgataaatataaggatgcacaaggaaaactcaatgtatctgcagcctttaaaccctgtgatgttgacacaaaaattggtaatgcacgc---tgttgtccatttatatgtggcaaagcagtaatgtttaaagacagaaacacttgccgaacatataccttggcacaaatttacaaccaaattcttgaagaggacaaaagacgtagacaggtgattgatgtcatgtctgcaatcttccagggacctatttcct---------------------tagaaggccctcccccagctgctattagtgatctccttcaatcagttaggactcctgaagttatcaaatattgtgaggccaacaaatggataatccc---cgctgagtgtaaagtagaaagagatttgaatatagctaacacaattataacaattatagcaaacattatcagtatatcaggaataatctatgttatttacaaactcttttgcacattacaaggaccttactcaggagaacc---------caagcccaaaactaaaatgccagaaagaagggttgtagctcaagggccagaggaagagtttggtagatcacttataaaacacaactcatgtgtagtgacaacacaaaatggcaaattcacgggtttgggtatctatgacagaacattgattatcccaactcatgctgatccagggaaggaagtccaaattgatggtattgccacaaaagtagaagactcatatgatctatttaacaaagatggtgtaaaattagaaattactgtattgaaattaaagagaaatgaaaagtttaaggacattaggaaatatataccagaaaacgaggatgattacccagattgtaatttagctttatctgcaaaccaaccagaaactacaataatcaatgtaggggatgtcatatcatatggtaatattttacttagtggaactcagacagctagaatgcttaagtataactayccaacaaaatcagggtattgtggtggaatcttatacaaaattgggcaagttctagggatacatgtgggtggtaatggaagagatggatttgctgcca----------tgttgttaagatcttacttctctgagacacaaggtcaaataatcaattcaaaacccacggataaatgtggcttaccaagtatccatacaccaagtaaaaccaagctacaacctagtgtcttttatgacatattcccaggcaacaaggaaccagctgttctttcaaataaggaccctagattagaagttgattttgaaaaagctcttttctctaaatataaagggaatgaacactgtgttatgaatgatcatattaatgtagctatctctcattactcagcacaattagctaccttagatatcaacccacaacctatctctatagaagaaagtgtcttcggcatggatggtttggaagcacttgatttgaacactagcgcaggttttccttatgtcaccatgggtattaagaaaagggatttgattaacaagcaaaccaaggatataactaaactcaaaatggcactagataaatatggtgttgatctacccatggttacttttcttaaggatgaactcagaaagaaggaaaaaatttctgctggaaagacccgtgttatcgaggctagcagtgtaaatgatactgttttgttcagaacaacatttggcaatcttttctccaaatttcacctaaacccaggcatagttacaggctctgctgtagggtgtgatcctgaagtattttggtcaaaaataccagtgatgctagatggggattgcataatggcatttgattacacaaattatgatggtagtatacacccaatctggttccaagcattaaagcaagtcctgactaatttatcttttgaa---gccagtttaatagacagattgtgcaaatcaaaacatatttttaagaacatatactatgaagttgaagggggtgtgccatcagggtgttctgggactagtatttttaatacaatgattaacaatgttataattagaacattggttttagatgcttacaagaacatagatttagataaattaaaaataatagcctatggtgatgatgtaatcttctcctacaaataccaacttgatatggaggcaattgcaaatgaaggtactaaatatggattaacaataacgcctgcagacaaatccacatgttttaaacaacttgactacagtaatgtgacattcttaaagagagggttcaagcaggatgagaagcatcaattcctaatacatccaacatttccaattgaggagatacatgaatccattcgatggactaaaaatccatctcagatgcaggagcatgttctgtcactgtgccatctaatgtggcataatggtagagatgtgtacaagcagtttgagaagcggatacgcagtgttggcgctggtcgcgcactgtatattcctccttatgatctgcttctgcatgaatggtatgaaaaattttaaat-tgtt-tag--atatagaaatattaa--acag-ttagttttttagttttat------------------------------------------------
>JQ837718.1_Human_rhinovirus_A_strain_HRV-A55_p1275_s6474_2000_polyprotein_gene_partial_cds
--------------------------------------------------------------------------------------------------------------------------------------------------------------------------------ttccggtaactttgtat-----gccagttttatcaccctt--ccccc---------------acgtaac-ttagaagat-gtacac-----ttggaccaataggcg-ataatcct-ccagattatc-taaggtcaagca-cttct-gttt-ccccggtctaaactgatatgctc-caac-agggc-aaaaacagtgcagatcgttatccgcaggatgcctacgcaaagcctagtaatt-cctttg-aagatatttggttggtcgttccactat--t-----ccccatagtagacctggcagatgaggctagaaactccccactggcgacagtgttctagcctgcgtggctgcctgcacacc---c-tcttg-ggtgtgaagccaaatat-tggacaaggtgtgaagagccccgtgtgctcatcc-tgagtcctccggcccctgaatgtggctaaccttaaccctgcagctagtgcatgcaatccagcatgtagctagtcgtaatgagtaattgcgggatgggaccaactactttgggtgtccgtgttt--------cac--tttt-taccttat------atttgcttatggtgacaa-tatatatagta----tatatattggcatcatgggcgctcaagtttctagacaaaatgttggcacacactctactcagaattcagtatcaaatgggtcaagtttaaattactttaatatcaactacttcaaagatgctgcatcaagcggtgcttctaaacttgaattttcccaagatccaagtaaattcacagacccagttaaagatgtcttagaaaaaggtattccaacattacaatcaccatcagttgaggcatgtggttattcagataggattattcaaattaccagaggagattcaactattacctcacaagatgttgccaatgctgtagtaggctatggcgtttggccacattatctcacaccgcaagatgccactgcaattgataagccatccagaccagacacctcatccaatagattttatacactagaaagtaagatttggaatggtacatccaagggctggtggtggaagttgcctgatgctctcaaaagcatgggaatttttggtgaaaacatgttttatcactttctaggaaggagtggatatacagtccatgtacaatgcaatgctagcaaatttcatcaaggcacgttgattgttgctatgataccagagcaccaattagcaagtgcaacctctggaaatgttactgctggatacaacctaacccaccccggtgaacaagggagggatgttagcatcacaggacgccaaaacacaa---caaaacaacctagtgatgacaattggctaaattttgatggtacattacttggcaacataactatatacccccatcaactcattaatctaaggagcaacaattcagcaaccattatagtcccttatgtaaatgctgttcctatggattcaatgcttaggcacaataattggagtttagtaattatacccatttgcccattggaagttgcacagggtgtcccaaatactgtgcctattacagtatctatcagcccaatgtgtgctgaattctctggggctcg------agcaaag------------------agtcaagggttacctgtcatgacaactccaggttcaggccaatttatgactacggatgactaccagtcaccgtgtgctctgccatggttccattccaccaaagaaatttccataccaggccaagtcagaaacctgattgaaatgtgtcaggtggatactctaatcccagtgaataatgtggaaggaaat---gaaaagagagtagacatgtatacagt------caccctaaatagagagacag---atgt------agctaaggaaatccttgcaattagagttgacatagcatcacaacctcttgcaactacaatgattggtgaaatagctagttattttactcaatggacaggcagtcttcgcttcagtttcttattttgtggtacagccaacactacacttaaaatacttgtagcatacacacctcctggtattagaaaaccacaatctaggagagaagcaatgttaggtactcatattgtgtgggatgtgggattacaatcaacagtatcaatggtggtaccatgggtaagtgctagtcattatagaaacacaacaccagatacatactccttagcagggtacataacatgctggtatcagacaaatctagttgtaccacctaatacaccaactagtgcaaggatgctatgttttgtgtccggctgcaaggatttctgcttgaggatggcacgtgatactaatttacatctgcaaagtgcacctattacacaaaatcctgtagagagatatgttgatgaagttttgaatgaa---------------------gtgctagtagttccaaatattagggagagtcaagcagcaacatcaaattcagctccagtactagatgcagcagaaactgggcacacaagcagtgtacaaccagaggatgtgattgagacaagatatgtccagacatcacaaactcgtgatgaaatgagcattgaaagttttctaggcagatcaggatgtgtacacatatcagagttagttgttcattatgaa---------------gaatataacaaa---gagggaaaaaatttcactaagtggcaagtaaacattcaagaaatggctcagattagaagaaagtttgaaatgttcacctatactagatttgactcagaagttacattagtaccttctattgctgcaaaggg------agatgacattggacatgtggtcatgcaatacatgtatgttccacctggagcaccaatcccaaagacaagagaagattatgcttggcaatcaggaactaatgcatctatcttttggcagcatggacaaacataccctagattttcactccctttcttgagtatagcctctgcttattatatgttctatgatggatatgatggggaccaaactgaatcgcgctatggcactgtagttactaatgacatgggtactttatgttctagaataataaccgacaatcataagcacccaattgaggtcacaacaagagtttaccataaagctaaacacatcaaagcatggtgcccacgaccacctagagctgttgaatacacacacacacacgtcacaaattac---aagaaaactgatgg------tacagaaaagacagcaattgaatacagaagagacatc------------------aaa---------acagtg------ggtcctagtgacatgtatgtccatgttggtaatctcatttacaggaacttacatctattcaattcagaca------tgcatgatagtatcttagtatcttattcatca------gatctagtcatataccgaacaaatactataggtgatgactatataccaacatgtgattgcactgaggcaacatactactgcaaacataaaaacagatactacccaattaaagtcaccagccacgattggtatgaaattcaagaaagtgagtattacccaaagcatatacaatacaacttactaataggtgaaggaccgtgtgaaccaggagattgtggaggaaaactgctttgcaagcatggggttattggtatggtcacagcaggaggagatggacatgtggcatttattgatcttagacact------tccattgtgctgaggaacaaggcataactgattacatccatatgttaggtgaggcatttggaaatggatttgttgacagtgtaaaagatcagataaatgctat------taacccaattaacaatattagtaagaagattattaaatggttacttagaataatatcagcaatggtaataattataagaaattcatctgacccccagacaatcatagcaacacttacattaataggatgttcaggttcaccttggaggttcttgaaggaaaaattctgtaaatggacacaactaaattatgtacataaggaatca---gattcatggcttaagaaatttactgaaatgtgtaatgcagccagaggtttggaatggattggcaataaaatttctaaattcatagattggatgaagtcaa---tgctacctcaagcacagctcaaagttaagtatctgagtgaacttaagaaactaaacctcctggaaaagcaaatagaacacttgagagctgcagattctgctacacaggagaagataaagtgtgaaattgatacgc---------tacacgatctctcttgtaagtttcttccattatatgctagtgaggccaaaagaattaaagttctccacaaca---------agtgtaatgtagttatcaaacaaagaaagagatgtgaacctgtggctgttgttatccatggtgaacctgggacaggaaaatctatgacaactaatttcttagcaagaatgataactaatgatagtga------tatttactcacttccaccagatcctaaatattttgatggatatgatcaacagagtgtggttataatggatgatatcatgcagaatccaagtggagatgatatgactctattctgtcagatggtatcaagtgtcacctttatacctccaatggctgacttaccagataaagggaaaccctttgattcaagatttgtcttgtgcagtactaaccatagtatgcttgctccacccactattacatcattacctgcaatgaatagaagattttttatggatttagatattatagttaatgataagtacaaagacccccaaggaaaacttaatgtgtctgcagcttttaaaccatgtgatgtcgatgtaaaaattggcaatgctcgg---tgttgtcccttcatatgtggtaaagcagttatgtttaaagatagaaacacttgtcactcatacacattagcacaagtctataatcaaattcttgatgaagataagagacgtagacaagtgattgatgttatgtctgcaattttccaaggccccatatcct---------------------tggaagggccccccccagctgctattagtgatcttcttcaatcggttaggactccagaggttatcaaatactgtgaggaaaataaatggataattcc---tgctgaatgtaaagtagaaagagacttgaacatagccaacacaatcataacaataatagcaaatattataagtatttctggtataatatatgttatttacaagctcttctgtacattgcagggaccttattcaggagaacc---------aaaaccaaaaacaagaatgccagaaagaagggtagtagcacaaggaccagaggaagagtttggtagatcattaatcaaacataattcatgtgttgttacaacatcaaatggtaaattcacaggtctgggcatttatgataggacattaatcattccaacacatgcagatccaggtaaagagatccaagttgatggtattgctacaaaagttgaagattcatatgacctgtttaataaagatggagtaaaattagagattactgtgctgaagttaaaaagaaatgaaaagtttaaagatattaggaaatacataccagaaagtgaaaatgattatccagattgtaacttggccctctctgcaaaccaaccggaaactactatattaaatgtaggagatgttatctcttatggcaacattttacttagtggaacccaaacagcaagaatgctcaagtataactacccaacaaaatcaggatattgtggtggcattttgtataaaattggacaggtgcttgggatacatgttggtggcaatggaagagatggatttgctgcta----------tgttactaagatcctacttttctgaaactcaaggtcaaataacaaactctagatctacaagtgaatgtggtttacctagtatacacacaccaagcaaaacaaaattgcaacctagtgtttttcatgatgtattcccaggcaacaaagagccagctgttctttcaaaacatgaccccagattagaagttgatttcgataaggctattttttctaaatataaagggaatgaacagtgtgttgttaatgatcatatcaaagtagctatttctcattactcagctcaattagctaccctagacattaatccacaaccagtctctatagaggagagtgtttttggcatggagggattagaggcacttgatttgaacactagcgcaggatttccttatgtgaccatgggcataaagaagagagacttgatcaataaacagactaaagacatatccaggttaaagatagctttggataaatatggagttgacttacctatggtcaccttccttaaagatgagctaaggaaaaaggataagatagctgctggaaaaactcgtgttatcgaagctagtagtgtaaatgatactgtcctgtttagaacaacctttggaaatctcttttcaaagtttcacttaaaccctggtgttgttacaggttctgctgtggggtgtgatcctgaagtgttttggtcaaaaataccagtaatgctagatggggactgtataatggcatttgattacacaaactatgatggaagcatacatccaatttggtttcaagctcttaaagaagttttgactaatttatcttttgag---gctagtctgatagacagattatgtagatcaaagcatatttttaaaaatgtatattatgaggttgagggaggagttccatctgggtgttctggaacaagcattttcaatacaatgattaataatattatcattagaacactggtccttgatgcttataaatatatagatttagataagttaaaaataatagcttatggtgatgatgttatcttctcttataaatatcaacttgatatggaagccattgctaaagagggaataaaatatgggttaaccataacacctgctgataaatctacttcatttaaacaacttgactacagcaatgtcactttcctgaaaagaggatttaagcaggatgagaaacaccagtttttaatacatccaacatttccagttgaagagattcacgaatctattcgctggacaaaaaacccatctcagatgcaggaacatgtcctatcgctgtgccatttaatgtggcacaatggtagagatgtgtataaacagtttgaaaagcaaatacgcagtgttggcgctggtcgcgcactgtacattcctccttatgatttgctcctgcacgagtg---------------------------------------------------------------------------------------------------------------------
>DQ473511.1_Human_rhinovirus_55_complete_genome
-------------------------------------------------------------------------------------------------------------------------------------------------------------------------------------------------------------------acctt--cctcc---------------atgtaac-ttagaagat-gtacac-----tcagaccaataggtg-ataatcct-ccagattatc-taaggtcaagca-cttct-gttt-ccccggtctaaactgatatgctc-caac-agggc-aaaaacagtgcagatcgttatccgcaggatgcctacgcaaagtctagtaacc-cctttg-aagatatttggttggtcgctccactat--t-----ccccatagtagacctggcagatgaggctagaaattccccactggtgacagtgttctagcctgcgtggctgcctgcacacc---c-tattg-ggtgtgaagccaaatat-tggacaaggtgtgaagagccccgtgtgctcatcc-tgagtcctccggcccctgaatgtggctaaccttaaccctgcagctagtgcatgcaatccagcatgtagctagtcgtaatgagcaattgcgggatgggaccaactactttgggtgtccgtgttt--------cac--tttt-taccttat------atttgcttatggtgacaa-tatatattgca----tatatattggcatcatgggcgctcaagtatctagacaaaatgttggcacacactctactcaaaattcagtatcaaatgggtcaagtttaaattatttcaatattaactatttcaaagatgctgcatcaagtggtgcttctaaacttgaattttcccaagatccaagcaaattcacagacccggttaaagatgtcttagaaaaagggattccaacattgcaatcaccatcagttgaggcatgtggttattcagataggattattcaaattactagaggagactcaacaattacctcacaagatgttgccaatgccgtagtaggttatggcgtttggccgcattatcttacaccacaagatgctaccgcacttgataaaccatctagaccagatacttcatccaatagattttatacactagaaagcaaaatttggaatggcacatctaaaggttggtggtggaaattgcctgatgctcttaaaaatatgggaatttttggtgaaaacatgttttatcactttcttggaaggagtggatacacagttcatgtacaatgtaatgccagcaaatttcaccaaggtacactaattgttgccatgataccagaacaccaattagcaagtgcaacttctggaaatgttactgctggatacaatttaactcaccccggtgaacaagggagagatgttagtgtcacaggacgccaaaatgcaa---caaagcaacccagtgatgataattggttaaattttgatggcacattacttggcaatataactatatacccccatcaacttattaatctaaggagcaataactcagcaaccattatagtcccttatgtaaatgctgttcctatggactcaatgcttagacacaacaactggagtttagtaattatacccatttgcccattggaagc---acagggtgtcccaaatactgtgcctattacagtatctattagtccaatgtgtgctgaattctctggagctcg------ggcaaaa------------------agccagggattacctgtcatgacaactccaggttcaggccaatttatgactacagatgactatcagtcaccgtgtgctctgccatggttccattctactaaagaaatctccataccaggccaagtcagaaacttgattgaactgtgtcaggtggataccctaattccagtgaataatgtagaagggaat---gaaaagagaatagatatgtacacagt------caccctaagtagagagacag---atgt------ggccaaggaaatccttgcaattagagttgacatagcatcacaaccacttgcaactactatgattggtgaaatagctagttattttacccaatggacaggtagccttcgcttcagcttcttattttgtggtacagccaacaccacacttaaaatacttgtagcatacacacctcctggtatcaggaaaccacagactaggagagaagcaatgttaggtactcatattgtgtgggatgtaggattgcaatcaacagtgtcgatggtagtaccatgggtgagtgctagccatttcagaaacacaacaccagatacgtactccctagcagggtatataacatgttggtatcagacaaatttagttgtgccacctaacacaccaactactgcaaggatgctgtgctttgtatccggctgcaaagacttctgtttgaggatggcacgtgacactaatttacatctacagagtgcgcccattacacaaaatcctgtagagagatatgttgatgaagtcctgaatgaa---------------------gtgctagtagttccaaatattagggagagtcaagcagcaacatcaaattcagctccagtactagatgcagcagaaactgggcatacaagcaatgtacaaccagaagatgtaattgagacaagatatgttcagacatcacaaactcgtgatgagatgagcattgaaagttttctaggtagatcaggatgtgtacatatatcagagttagttgttcattatgaa---------------gaatataacaaa---gagggaaaaaattttactaagtggcaagtaaacatccaagagatggctcagattagaagaaaatttgaaatgttcacctatactagatttgattcagaagttacattagtaccctctattgctgcaaaggg------agatgacattggacatgtagtcatgcaatacatgtatgttccacctggagcaccaattccaaagacaagagaagattatgcttggcaatcagggaccaatgcatctatcttttggcaacatgggcaaacataccctagattttcacttcctttcctaagtatagcttctgcttattacatgttctatgatggatatgatggtgaccaaactgagtcacgctatggcactgcagtcactaatgacatgggtactttatgttctagaataataactgataaccataagcacccaattgaagtgacgacaagagtctatcataaagctaaacacatcaaagcatggtgcccacgaccacctagggctgttgaatacacacacacacatgtcacaaattac---aagaagactgatgg------cacagaaaagacagcaattaaatacagaagggacatt------------------aaa---------acagtg------ggccctagtgacatgtatgtccatgttggtaatctcatctacagaaatttacacctatttaattcagaca------tgcatgatagtatcttagtatcttattcatct------gatctagtcatataccgaacaaatactataggtgatgactatataccaacatgtgattgtactgaggcaacatattactgcaaacacaaaaacagatattacccaattaaagtcactagccatgattggtatgaaattcaagagagtgaatattacccaaaacatatacagtacaacttactaataggtgaaggaccatgtgaaccaggagattgtggagggaaactactttgtagacatggggttattggtatggttacagcaggaggagatggacatgtggcatttattgatcttagacact------tccactgtgctgaagaacaaggcataactgattacatccatatgctaggcgaggcatttggaagtgggtttgttgacagtgtgaaagatcagataaatgccat------taacccaattaataacattagcaaaaagattattaaatggttacttagaataatatcagcaatggtaataattataagaaattcatctgatccccagacaatcatagcaacacttacattaataggatgctcaggttcgccctggaggttcttaaaagaaaaattctgtaaatggacacaattgaattatgtacataaggaatca---gactcatggcttaagaaatttactgaaatgtgtaatgcagccaggggtttagaatggattggtaataagatttctaaatttatagactggatgaaatcaa---tgttgcctcaagcacaactcaaagtcaagtatttgagtgaactcaagaaactgaacctcctggaaaaacaaatagaacatctaagagctgcagattctgctacacaggagaaaataaaatgtgagattgatacac---------tacatgacctttcttgcaaatttcttccattatatgctagtgaggctaaaagaattaaagttctccataaca---------agtgcaatgtggttatcaaacaaaggaaaagatgtgaacctgtggctgttgttatccatggtgaacctgggacaggaaaatctatgacaaccaatttcttggcaagaatgataactaatgatagtga------catttattcacttccaccagatcccaaatattttgatggatatgaccaacagagtgtggtcataatggatgatatcatgcagaatccaagcggagatgacatgaccctgttctgtcagatggtatcaagtgttacttttatacctccaatggctgatttgccagataaaggaaaaccttttgattcaagatttgtcctgtgtagtactaaccatagtatgcttgctccacccaccattacatcattacctgctatgaatagaagatttttcatggatttagatattatagttaatgataagtacaaagactcccaaggtaaacttaatgtgtctgcagcttttaaaccatgtgatgttgatgtaaaaattggcagtgcccga---tgctgtccttttatatgtggtaaagcagttatgtttaaagatagaaacacttgtcacacatacgcattagcacaagtctataatcaaatccttgatgaagataagagacgtagacaagtgattgatgtcatgtctgcaattttccaaggtcccatatcct---------------------taaaaggccctcctccagctgctattagtgatcttcttcaatcagttaggactccagaggttatcaagtattgtgaggaaaacaaatggataatccc---tactgaatgtaaagtagaaagagatttgaacatagctaatacaatcataacaataatagcaaatattataagtatttctggtataatatatgtcatttataaactcttctgtacattgcaaggaccttattcaggagaacc---------aaagccaaaaacaagaatgccagaaaggagagtagtagcacaaggaccagaagaagagtttggtaggtcgttaatcaaacataattcatgtgttgttacaacatcaaatggtaaatttacaggtttgggcatttatgacagaacgttaatcgttccaacacatgcagatccaggtaaagagatccaagttgatggcatcactacaaaagtagaagattcatatgacttgtttaataaagatggggtaaaattagagatcactgtgctgaagttaaaaagaaatgaaaagtttaaagatatcaggaaatatataccagaaagtgaaagtgattatccagattgcaatttggccctctctgcaaatcaaccagaaaccactatattaaatgtaggagatgttatctcttatggtaacattctactcagtggaacccaaacagcaagaatgctcaagtacaactacccaacaaaatcaggatactgtggtgggattttgtataaaattggacaagtccttgggatacacgttggtggtaatggaagagatggatttgctgcca----------tgctactgagatcttacttctctgaaactcagggtcaaataacaaactctagacctacaagtgaatgtggcttacctagcatacacacaccaagtaaaacaaaattacaacctagtgttttttatgatgtattcccaggcaataaagagccagctgttctttcaaatcatgaccccagattggaagttgattttgagaaagctattttttctaagtataaagggaatgaacagtgtgttatcaatgatcatatcaaagtagctgtttctcattactcagctcaattagctaccctagatattaatccacaaccagtctctatagaggagagtgtttttggcatggaaggattagaggcacttgatttaaacactagtgcaggattcccttatgtgactatgggcataaagaaaagagatttgatcaataaacagaccaaagatatatccaaacttaagatagctttagataaatatggtgttgatttacctatggttactttccttaaagatgaacttaggaaaaaggataaaatatccgctggaaaaactcgtgtcattgaagctagtagtgtaaatgacactgtcttgtttagaacaacctttggaaatctcttttcaaaattccacctaaatcctggtgtcgttacaggttctgctgtggggtgtgatcctgaggtattttggtcaaaaataccagtaatgctggatggggattgtataatggcatttgactatacaaattatgatggaagtatacacccaatttggtttcaagctcttaaagaagttctgaccaatttatcttttgaa---gctaatctgatagacagactatgtagatcaaaacatatttttaaaagtgtatattatgaggttgagggaggagttccatctggctgttctggaacaagtatttttaatacaatgatcaataatattatcattagaacattggtccttgatgcttataaatacatagatttagataagttgaaaataatagcttatggtgatgatgttatcttctcctataaatatcaacttgatatggaagccattgctaaagaaggaacaaaatatgggttaaccataacccctgctgataaatctacttcatttaaacagcttgattataataatgtcactttcttgaaaagaggatttaagcaagatgagaaacaccagtttttaatacacccaacattcccagttgaagagattcacgaatctatccgctggacaaaaaacccatctcagatgcaggaacacgtcctatcgctgtgtcgtttaatgtggcacaatggtagggatgtgtataaacagtttgaaaagcaaatacgcagtgttagcgctggtcgcgcactgtatattcctccctatgatttgctcctgcacgagtggtatgaaaagttttaaat-tgtt-tag--atatagaaatattaa--acag-ttagttttttagttttat------------------------------------------------
>JF285325.1_Human_rhinovirus_A_isolate_R58_URT-2.9m_polyprotein_gene_partial_cds
----------------------------------------------------------------------------------------------------------------------------aggttgttcccacctag-------atctcctacatggagttgtactctattattccggtaattttgtac-----gccagttttatctcccct-ccccccta-------------atgtaac-ttagaagtt-gaacat-----accgaccaataggta-acatttat-ccagaatgtt-aaaggtcaagca-cttct-gttt-ccccggtcaaagttgatatgctc-caac-agggc-aaaaacaaccgcgatcgttatccgcaaagcaactacgcaaagcctagtatca-cttttg-agagtatgtggttggtcgctccactataaa-----cccaatagtagacctggcagatgaggctagaagttccccactggtaacagtgttctagcctgcgtggctgcctgcgtgct---ccccgtg-agcacgaagccatatat-ttgacaaggtgtgaagagccccgtgtgcttgttt-tgagtcctccggcccctgaatgtggctaaccttaaccctgcagctagcgtgtgcaacccagtacaaagctagtcgtaatgagcaattgcgggatgggaccaactactttgggtgtccgtgttt--------ctt--gttt-ttccttta-----tatttgcttatggtgacaa-tatatatacag--catatatattggcatcatgggcgctcaagtatctagacagaatgttggcacacactccacacaaaactcagtctctaacggatcaagtttaaattactttaatataaattatttcaaggatgctgcttctagtggcgcttcaaagcttgagttttcacaagatccaagtaaatttactgatcctgtaaaggatgtgctggaaaaaggcattcccacactacaatcccctacagttgaagcttgtggttattcagatagaatcatgcaaataacacgaggagattctacaatcacatcacaggatgttgctaatgctgtggttgcttatggtgtatggcctcactacttgacacctcaagatgccactgctattgacaaaccatcacgtccagacacctcttccaacaggttttataccttagaaagtaaaacatggacaggaacgtccaaaggatggtggtggaaattaccagatgcacttaaggaaatgggaatctttggtgaaaacatgttctatcatttcctcggtagaagtggatacacagtgcatgttcagtgtaatgcaagtaaattccatcaaggcactcttattgtagctatgataccagaacatcaattggcaagtgcaacaacaggaaatgctagagctggatacaatttaacacaccctggtgaaactggcaggaatgttgactcaacaactagagacaatccaa---caaagcaacctagtgatgacagttggctcaactttgatgggacattgctgggaaatataacaatttacccacaccagtttatcaatttgaggagcaacaactctgccacaattattgtaccatatgtaaatgcagttccaatggactctatgcttagacataataattggagtttagtaataataccaatttgtccacttgaaaattcaactgaagtacccaatgcagtaccaatcactatttctataagccccatgtgtgctgaattctctggtgcacg------tgcgaga------------------agtcaaggactaccagttatgattacacctggttctggccaatttctaaccacagatgattttcaatcacctagtgctctaccttggtttcatcctactaaagaaatatctataccaggacaggttagaaatcttgttgaattatgtcaagtagatacactcatcccaattgacagtgtagcagccaac---attgaaagcacaaacatgtacacagt------cactttaaccagagaaacag---atac------ggccaaagaaatctttgccattaaggttgacattgcatcacatccactcgcaactacattgattggtgaaatagccagttattacactcactggacaggcagtcttcgttttagctttcttttctgtggcacagcatgtactactttaaaactgttgatagcttacacaccccccggtattagaaaacctgagaataggaaagaagcaatgttgggtacacatgttgtatgggatgtgggtttacaatctacaatctcaatggttgttccttgggttagtgctagccactttagaaataccactccagataaatactctctggcaggatacataacatgctggtatcaaactaaccttgtagtcccaccaaacacaccaacaacagccaaaatgttgtgctttgtttcaggttgtaaggatttctgcttaaggatggcacgggataccaatttacacttgcaaagtgctcctatcacacaaaacccagtggaaaattatatagatgaggttttgaatgag---------------------gtattagttgtgcctaacattaaggaaagtaaaccaacaacatcaaactcagcaccagccttggatgcagcagagactggacacacaagtagtgtgcagccagaggacatggtggaaactaggtatgtccaaacatcacaaacattggatgagatgagtgttgaaagtttcttaggtaggtcaggttgcatacacatgtccaagttaaccgtggactatgaa---------------aattatgata---------ccaaaaatttctttaaatggcagataaatttacaggaaatggcccaaattagaaggaaatttgaattattcacatacactagatttgactctgagataacaatagttccatccatagctggaaaggg------agatgacattgggcatgttgtaatgcagtacatgtacataccacctggagcaccagtcccaacgaagagagaagattacacatggcagtcaggaacaaatgcatctgtcttttggcagcatggacaaacttaccctagattctcccttcctttcttaagcatagcttctgcatattacatgttttatgatggatatgacggtgaccagcacgactcagtgtatggttcagttgtcacaaatgacatgggaactctatgttatagaatagttactgacaagcataatcaccaaatagaaatcacaacaagaatataccacaaagctaagcacatcaaagtttggtgtccaagaccacctagagctgttgagtatacacacacccatgtaaccaattac---aaacaccagactcg------taaagtcaagacagcaattgagcccagaagagggatt------------------aaa---------acagct------ggccccagtgacatgtacgtacatgttggtaatcttatatacagaaacctacatcttttcaactcagaga------tgcatgattctatcttagtttcttactcatct------gacttagtcatataccgaacaaacacaataggtgatgactatataccaacatgtgattgtactgaagcaacttattattgtaagcacaaaaataggtactacccaattaaagtgaccagtcatgattggtatgagatacaggaaagtgagtactaccccaaacatattcagtataacttactaataggtgaaggaccatgtgaaccaggtgattgtggtggtaaattgctatgtaaacatggagtcataggaatagttactgctggtggtgaaggtcatgtagctttcattgaccttagacact------ttcactgtgctgaagaacagggaataactgattatatccacatgttaggagaagcttttggcaatgggtttgtagatagtgttagggatcagataaatgcaat------aaatccaattaacagtataagtaagaaaataatcaaatggttacttagaataatatcagcaatggttataattataagaaactcatcagacccccagaccataatagcaacactcactttaataggatgttctggttccccatggaggtttcttaaagaaaaattttgtaaatggacacaattaaattacattcacaaggaatct---gactcctggcttaagaaatttactgagatgtgtaatgcggctcgtgggttagagtggattggcaataaaatatcaaaatttattgaatggatgaaatcca---tgttaccacaagcccagcttaaaataaagtatctaagtgaactcaaaaaacttaatctcctggaaaaacaaatagaacatcttagaatagcagattcaaacacccaggaaaagatcaagtgtgagattgacactt---------tacatgatttatcatgtaaatttcttcccttgtatgccagtgaggccaaaagaataaagatcctatataaca---------aatgcaatgtgatcatcaaacaaaagaagagatgtgagccagttgcagttgtgattcatggtgaaccaggcacagggaaatcaatgactaccaatttcttagcaaggatgataacaaatgatagtga------tatttactcacttccaccagaccctaaatactttgatggatatgatcagcaaagtgtggttatcatggatgatatcatgcagaaccctagtggtgaagatatgacacttttctgtcaaatggtttcaagtgttactttcattccccccatggctgacttacccgataaaggtaaaccatttgactctaggtttgttttgtgcagcaccaaccatggcatgttagccccaccaacaattacatcattaccagcaatgaatagaagatttttccttgatctggatattgtagtgaatgacaagtacaaagattcccagggcaagctgaatgtatctgctgcttttcaaccttgtgatgttaatgcaaaaattggcaatgcccga---tgctgtccatttatctgtggtaaagctgtcatgtttaaagatagaaacacatgcacatcatacaccctatcacaggtgtataacaatatacttgatgaggacaaaagaagaaggcaggttgtagatgtaatgtctgcaattttccaaggaccaataaccc---------------------ttgaaggacccccaccagctgccattaatgaccttttaaaatcagttagaactcctgaagtgatcaaatactgtgaggacaataaatggatagttcc---tgctgagtgtaaaatagagagagatttaaatgtagctaatactattattacaattatggcaaacatcataagtattgctggtataatttatgtaatatacaaactattctgcaccctacaaggaccatattcaggtgaacc---------cattaagaaaacaaaagtcccagaaaggagagttgttgcacaaggcccagaagaagaatttgggcggtcactcataaagcacaactcatgcattgtaaccacacagaatggtaaatttactggtttaggtatatatgatagagttattattatcccaactcatgctgacccaggtaaagaagttcaaattgatggcattaacactatggtagaagactcctatgatctatacaataaggatggaatcaaattggagatcacagtacttaaattgaaaagaaatgagaaatttaaagacattagaaaatatctaccagagaatgaggatgattacccagattgtagtctagccctatcagctaaccaacctgaaaccaccataattaatgtaggtgatgtcatatcatatggtaatatcttactcagtgggaaccaaactgctagaatgctcaagtacaactaccccacaaaatcaggatattgtggtggtattttatacaaaattggccaagttttaggtattcatgttgggggcaatggaagggatggttttgcagcca----------tgttactgagatcttacttctctgagacacaaggacaaatagttaccagaaaatctactcttgaatgtaatcttcccagtatacacactccaagtaaaacaaaattgcagcctagtatctttcatgatgttttcccaggtaacaaggagccagctgttctttctgaaaatgatcctagattgaaggttgatttcaaggaagctttgttttcaaagtataaagggaatggccaatgtgagttaaatgatcatattaaggtagcagtctcacattactcagcacaactaacaacactagacatatgttcagatcccatctccttggaagatagtgtctttggcgtagaaggtttagaggcacttgacctcaacactagtgctggatttccatatgtgaccatgggaataaagaagcgggacttaatcaataaacagaccagagacattaccaaattaaagatggctatggacaagtatggcgttgacttgccaatggtaacttttctaaaagatgaacttaggaaaaaagaaaaaatttctgctggaaaaactagagtcatagaagctagtagtgtgaatgatactgttttatttaggacaacctttggaaatttgttctcaaaatttcacttaaacccaggaattgtgacaggatcagctgttgggtgtgacccagaaacattttggtcaaaaatacctgtgatgttggatggagaatgcatcatggcttttgattatacaaattatgatggtagtatccatccaatttggtttcaagctttgaaggaggtcttgtctaatctagggtttgaa---tctaatttgatagatagattatgtaaatcaaagcacatttttaaaaacatgtactatgaggttgaaggtggagtcccatcagggtgctctggtacaagcatattcaacacaatgattaacaatatcatcatcaggacattagttttggatgcatataaaaacattgacttggacaaacttaaaataatagcatatggggatgatgttattttctcttacaaatatcaacttgacatggaagcaattgccaaagaaggaacaaaatatggcttaacaataacccctgctgataaatcatgtgaatttaaacagttagattataataatgtgaccttcttaaaaagaggattcagacaagatgagaaacatcattttctaatacacccaaccttcccagtagaggaaatacaagagtccataagatggactaagaaaccatctcagatgcaggagcatgttctatcattgtgtcatttaatgtggcataatggtagagacacatacaaacaatttgagcaaaagatacgcagtgttagcgctggtcgtgcactgtatatccctccttatgacttgct---------------------------------------------------------------------------------------------------------------------------------
>JF285326.1_Human_rhinovirus_A_isolate_R58_URT-7d_polyprotein_gene_partial_cds
----------------------------------------------------------------------------------------------------------------------------aggttgttcccacctag-------atctcctacatggagttgtactctattattccggtaattttgtac-----gccagttttatctcccct-ccccccta-------------atgtaac-ttagaagtt-gaacat-----accgaccaataggta-acatttat-ccagaatgtt-aaaggtcaagca-cttct-gttt-ccccggtcaaagttgatatgctc-caac-agggc-aaaaacaaccgcgatcgttatccgcaaagcaactacgcaaagcctagtatca-cttttg-agagtatgtggttggtcgctccactataaa-----cccaatagtagacctggcagatgaggctagaagttccccactggtaacagtgttctagcctgcgtggctgcctgcgtgct---ccccgtg-agcacgaagccatatat-ttgacaaggtgtgaagagccccgtgtgcttgttt-tgagtcctccggcccctgaatgtggctaaccttaaccctgcagctagcgtgtgcaacccagtacaaagctagtcgtaatgagcaattgcgggatgggaccaactactttgggtgtccgtgttt--------ctt--gttt-ttccttta-----tatttgcttatggtgacaa-tatatatacag--catatatattggcatcatgggcgctcaagtatctagacagaatgttggcacacactccacacagaactcagtctctaacggatcaagtttaaattactttaatataaattatttcaaggatgctgcttctagtggcgcttcaaagcttgagttttcacaagatccaagtaaatttactgatcctgtaaaggatgtgctggaaaaaggcattcctacactacaatcccctacagttgaagcttgtggttattcagatagaatcatgcaaataacacgaggagattctacaatcacatcacaggatgttgctaatgctgtggttgcttatggtgtatggcctcactacttgacacctcaagatgccactgctattgacaaaccatcacgtccagacacctcttccaacaggttttataccttagaaagtaaaacatggacaggaacgtccaaaggatggtggtggaaattaccagatgcacttaaggaaatgggaatctttggtgaaaacatgttctatcatttcctcggtagaagtggatacacagtgcatgttcagtgtaatgcaagtaaattccatcaaggcactcttattgtagctatgataccagaacatcaattggcaagtgcaacaacaggaaatgctagagctggatacaatttaacacaccctggtgaaactggcaggaatgttgacccaacaactagagacaatccaa---caaagcaacctagtgatgacagttggctcaactttgatgggacattgctgggaaatataacaatttacccacaccagtttatcaatttgaggagcaacaactctgccacaattattgtaccatatgtaaatgcagttccaatggactctatgcttagacataataattggagtttagtaataataccaatttgtccacttgaaaattcaactgaagtacccaatgcagtaccaatcactatttctataagccccatgtgtgctgaattctctggtgcacg------tgcgaga------------------agtcaaggactaccagttatgattacacctggttctggccaatttctaaccacagatgattttcaatcacctagtgctctaccttggtttcatcctactaaagaaatatctataccaggacaggttagaaatcttgttgaattatgtcaagtagatacactcatcccaattgacagtgtagcagccaac---attaaaagcacaaacatgtatacagt------cactttaaccagagaaacag---atac------ggccaaagaaatctttgccattaaggttgacattgcatcacatccactcgcaactacattgattggtgaaatagccagttattacactcactggacaggcagtcttcgttttagctttcttttctgtggcacagcatgtactactttaaaactgttgatagcttacacaccccccggtattagaaaacctgagaataggaaagaagcaatgttgggtacacatgttgtatgggatgtgggtttacaatctacaatctcaatggttgttccttgggttagtgctagccactttagaaataccactccagataaatactctctggcaggatacataacatgctggtatcaaactaaccttgtagtcccaccaaacacaccaacaacagccaaaatgttgtgctttgtttcaggttgtaaggatttctgcttaaggatggcacgggataccaatttacacttgcaaagtgctcctatcacacaaaacccagtggaaaattatatagatgaggttttgaatgaa---------------------gtattagttgtgcctaacattaaggaaagtaaaccaacaacatcaaactcagcaccagccttggatgcagcagagactggacacacaagtagtgtgcagccagaggacatggtggaaactaggtatgtccaaacatcacaaacattggatgagatgagtgttgaaagtttcttaggtaggtcaggttgcatacacatgtccaagttaaccgtggactatgaa---------------aattatgata---------ccaaaaatttctttaaatggcagataaatttacaggaaatggcccaaattagaaggaaatttgaattattcacatacactagatttgactctgagataacaatagttccatccatagctggaaaggg------agatgacattgggcatgttgtaatgcagtacatgtacataccacctggagcaccagtcccaacgaagagagatgattacacatggcagtcaggaacaaatgcatctgtcttttggcagcatggacaaacttaccctagattctcccttcctttcttaagcatagcttctgcatattacatgttttatgatggatatgacggtgaccagcacgactcagtgtatggttcagttgtcacaaatgacatgggaactctatgttatagaatagttactgacaagcataatcaccaaatagaaatcacaacaagaatataccacaaagctaagcacatcaaagtttggtgtccaagaccacctagaactgttgagtatacacacacccatgtaaccaattac---aaacaccagactcg------tgaagtcaagacagcaattgagcccagaagagggatt------------------aaa---------acagct------ggccccagtgacatgtacgtacatgttggtaatcttatatacagaaacctacatcttttcaactcagaga------tgcatgattctatcttagtttcttactcatct------gacttagtcatataccgaacaaacacaataggtgatgactatataccaacatgtgattgtactgaagcaacttattattgtaagcacaaaaataggtactacccaattaaagtgaccagtcatgattggtatgagatacaggaaagtgagtactaccccaaacatattcagtataacttactaataggtgaaggaccatgtgaaccaggtgattgtggtggtaaattgctatgtaaacatggagtcataggaatagttactgctggtggtgaaggtcatgtagctttcattgaccttagacact------ttcactgtgctgaagaacagggaataactgattatatccacatgttaggagaagcttttggcaatgggtttgtagatagtgttagggatcagataaatgcaat------aaatccaattaacagtataagtaagaaaataatcaaatggttacttagaataatatcagcaatggttataattataagaaactcatcagacccccagaccataatagcaacactcactttaataggatgttctggttccccatggaggtttcttaaagaaaaattttgtaaatggacacaattaaattacattcacaaggaatct---gattcctggcttaagaaatttactgagatgtgtaatgcggctcgtgggttagagtggattggcaataaaatatcaaaatttattgaatggatgaaatcca---tgttaccacaagcccagcttaaaataaagtatctaagtgaactcaaaaaacttaatctcctggaaaaacaaatagaacatcttagaatagcagattcaaacacccaggaaaagatcaagtgtgagattgacactt---------tacatgatttatcatgtaaatttcttcccttgtatgccagtgaggccaaaagaataaagatcctatataaca---------aatgcaatgtgatcatcaaacaaaagaagagatgtgagccagttgcagttgtgattcatggtgaaccaggcacagggaaatcaatgactaccaatttcttagcaaggatgataacaaatgatagtga------tatttactcacttccaccagaccctaaatactttgatggatatgatcagcaaagtgtggttatcatggatgacatcatgcagaaccctagtggtgaagatatgacacttttctgtcaaatggtttcaagtgttactttcattccccccatggctgacttacccgataaaggtaaaccatttgactctaggtttgttttgtgcagcaccaaccatggcatgttagccccaccaacaattacatcattaccagcaatgaatagaagatttttccttgatctggatattgtagtgaatgacaagtacaaagattcccagggcaagctgaatgtatctgctgcttttcaaccttgtgatgttaatgcaaaaattggcaatgcccga---tgctgtccatttatctgtggtaaagctgtcatgtttaaagatagaaacacatgcacatcatacaccctatcacaggtgtataacaatatacttgatgaggacaaaagaagaaggcaggttgtggatgtaatgtctgcaattttccaaggaccaataaccc---------------------ttgaaggacccccaccagctgccattaatgaccttttaaaatcagttagaactcctgaagtgatcaaatactgtgaggacaataaatggatagttcc---tgctgagtgtaaaatagagagagatttaaatgtagctaatactattattacaattatggcaaacatcataagtattgctggtataatttatgtaatatacaaactattctgcaccctacaaggaccatattcaggtgaacc---------cattaagaaaacaaaagtcccagaaaggagagttgttgcacaaggcccagaagaagaatttgggcggtcactcataaagcacaactcatgcattgtaaccacacagaatggtaaatttactggtttaggtatatatgatagagttattattatcccaactcatgctgacccaggtaaagaagttcaaattgatggcattaacactatggtagaagactcctatgatctatacaataaggatggaatcaaattggagatcacagtacttaaattgaaaagaaatgagaaatttaaagacattagaaaatatctaccagagaatgaggatgattacccagattgtagtctagccctatcagctaaccaacctgaaaccaccataattaatgtaggtgatgtcatatcatatggtaatatcttactcagtgggaaccaaactgctagaatgctcaagtacaactaccccacaaaatcaggatattgtggtggtattttatacaaaattggccaagttttaggtattcatgttgggggcaatggaagggatggttttgcagcca----------tgttactgagatcttacttctctgagacacaaggacaaatagttaccagaaaatctactcttgaatgtaatcttcccagtatacacactccaagtaaaacaaaattgcagcctagtatctttcatgatgttttcccaggtaacaaggagccagctgttctttctgaaaatgatcctagattgaaggttgatttcaaggaagctttgttttcaaagtataaagggaatggccaatgtgagttaaatgatcatattaaggtagcagtctcacattactcagcacaactaacaacactagacatatgttcagatcccatctccttggaagatagtgtctttggcgtagaaggtttagaggcacttgacctcaacactagtgctggatttccatatgtgaccatgggaataaagaagcgggacttaatcaataaacagaccagagacattactaaattaaagatggctatggacaagtatggcgttgacttgccaatggtaacttttctaaaagatgaacttaggaaaaaagaaaaaatttctgctggaaaaactagagtcatagaagctagtagtgtgaatgatactgttttatttaggacaacctttggaaatttgttctcaaaatttcacttaaacccaggaattgtgacaggatcagctgttgggtgtgacccagaaacattttggtcaaaaatacctgtgatgttggatggagaatgcatcatggcttttgattatacaaattatgatggtagtatccatccaatttggtttcaagctttgaaggaggtcttgtctaatctagggtttgaa---tctaatttgatagatagattatgtaaatcaaagcacatttttaaaaacatgtactatgaggttgaaggtggagtcccatcagggtgctctggtacaagcatattcaacacaatgattaacaatatcatcatcaggacattagttttggatgcatataaaaacattgacttggacaaacttaaaataatagcatatggggatgatgttattttctcttacaaatatcaacttgacatggaagcaattgccaaagaaggaacaaaatatggcttaacaataacccctgctgataaatcatgtgaatttaaacagttagattataataatgtgaccttcttaaaaagaggattcagacaagatgagaaacatcattttctaatacacccaaccttcccagtagaggaaatacaagagtccataagatggactaagaaaccatctcagatgcaggagcatgttctatcattgtgtcatttaatgtggcataatggtagagacacatacaaacaatttgagcaaaagatacgcagtgttagcgctggtcgtgcactgtatatccctccttatgacttgct---------------------------------------------------------------------------------------------------------------------------------
>JF285327.1_Human_rhinovirus_A_isolate_R58_URT-23d_polyprotein_gene_partial_cds
----------------------------------------------------------------------------------------------------------------------------aggttgttcccacctag-------atctcctacatggagttgtactctattattccggtaattttgtac-----gccagttttatctcccct-ccccccta-------------atgtaac-ttagaagtt-gaacat-----accgaccaataggta-acatttat-ccagaatgtt-aaaggtcaagca-cttct-gttt-ccccggtcaaagttgatatgctc-caac-agggc-aaaaacaaccgcgatcgttatccgcaaagcaactacgcaaagcctagtatca-cttttg-agagtatgtggttggtcgctccactataaa-----cccaatagtagacctggcagatgaggctagaagttccccactggtaacagtgttctagcctgcgtggctgcctgcgtgct---ccccgtg-agcacgaagccatatat-ttgacaaggtgtgaagagccccgtgtgcttgttt-tgagtcctccggcccctgaatgtggctaaccttaaccctgcagctagcgtgtgcaacccagtacaaagctagtcgtaatgagcaattgcgggatgggaccaactactttgggtgtccgtgttt--------ctt--gttt-ttccttta-----tatttgcttatggtgacaa-tatatatacag--catatatattggcatcatgggcgctcaagtatctagacagaatgttggcacacactccacacagaactcagtctctaacggatcaagtttaaattactttaatataaattatttcaaggatgctgcttctagtggcgcttcaaagcttgagttttcacaagatccaagtaaatttactgatcctgtaaaggatgtgctggaaaaaggcattcctacactacaatcccctacagttgaagcttgtggttattcagatagaatcatgcaaataacacgaggagattctacaatcacatcacaggatgttgctaatgctgtggttgcttatggtgtatggcctcactacttgacacctcaagatgccactgctattgacaaaccatcacgtccagacacctcttccaacaggttttataccttagaaagtaaaacatggacaggaacgtccaaaggatggtggtggaaattaccagatgcacttaaggaaatgggaatctttggtgaaaacatgttctatcatttcctcggtagaagtggatacacagtgcatgttcagtgtaatgcaagtaaattccatcaaggcactcttattgtagctatgataccagaacatcaattggcaagtgcaacaacaggaaatgctagagctggatacaatttaacacaccctggtgaaactggcaggaatgttgacccaacaactagagacaatccaa---caaagcaacctagtgatgacagttggctcaactttgatgggacattgctgggaaatataacaatttacccacaccagtttatcaatttgaggagcaacaactctgccacaattattgtaccatatgtaaatgcagttccaatggactctatgcttagacataataattggagtttagtaataataccaatttgtccacttgaaaattcaactgaagtacccaatgcagtaccaatcactatttctataagccccatgtgtgctgaattctctggtgcacg------tgcgaga------------------agtcaaggactaccagttatgattacacctggttctggccaatttctaaccacagatgattttcaatcacctagtgctctaccttggtttcatcctactaaagaaatatctataccaggacaggttagaaatcttgttgaattatgtcaagtagatacactcatcccaattgacagtgtagcagccaac---attgaaagcacaaacatgtatacagt------cactttaaccagagaaacag---atac------ggccaaagaaatctttgccattaaggttgacattgcatcacatccactcgcaactacattgattggtgaaatagccagttattacactcactggacaggcagtcttcgttttagctttcttttctgtggcacagcatgtactactttaaaactgttgatagcttacacaccccccggtattagaaaacctgagaataggaaagaagcaatgttgggtacacatgttgtatgggatgtgggtttacaatctacaatctcaatggttgttccttgggttagtgctagccactttagaaataccactccagataaatactctctggcaggatacataacatgctggtatcaaactaaccttgtagtcccaccaaacacaccaacaacagccaaaatgttgtgctttgtttcaggttgtaaggatttctgcttaaggatggcacgggataccaatttacacttgcaaagtgctcctatcacacaaaacccagtggaaaattatatagatgaggttttgaatgaa---------------------gtattagttgtgcctaacattaaggaaagtaaaccaacaacatcaaactcagcaccagccttggatgcagcagagactggacacacaagtagtgtgcagccagaggacatggtggaaactaggtatgtccaaacatcacaaacattggatgagatgagtgttgaaagtttcttaggtaggtcaggttgcatacacatgtccaagttaaccgtggactatgaa---------------aattatgata---------ccaaaaatttctttaaatggcagataaatttacaggaaatggcccaaattagaaggaaatttgaattattcacatacactagatttgactctgagataacaatagttccatccatagctggaaaggg------agatgacattgggcatgttgtaatgcagtacatgtacataccacctggagcaccagtcccaacgaagagagatgattacacatggcagtcaggaacaaatgcatctgtcttttggcagcatggacaaacttaccctagattctcccttcctttcttaagcatagcttctgcatattacatgttttatgatggatatgacggtgaccagcacgactcagtgtatggttcagttgtcacaaatgacatgggaactctatgttatagaatagttactgacaagcataatcaccaaatagaaatcacaacaagaatataccacaaagctaagcacatcaaagtttggtgtccaagaccacctagagctgttgagtatacacacacccatgtaaccaattac---aaacaccagactcg------tgaagtcaagacagcaattgagcccagaagagggatt------------------aaa---------acagct------ggccccagtgacatgtacgtacatgttggtaatcttatatacagaaacctacatcttttcaactcagaga------tgcatgattctatcttagtttcttactcatct------gacttagtcatataccgaacaaacacaataggtgatgactatataccaacatgtgattgtactgaagcaacttattattgtaagcacaaaaataggtactacccaattaaagtgaccagtcatgattggtatgagatacaggaaagtgagtactaccccaaacatattcagtataacttactaataggtgaaggaccatgtgaaccaggtgattgtggtggtaaattgctatgtaaacatggagtcataggaatagttactgctggtggtgaaggtcatgtagctttcattgaccttagacact------ttcactgtgctgaagaacagggaataactgattatatccacatgttaggagaagcttttggcaatgggtttgtagatagtgttagggatcagataaatgcaat------aaatccaattaacagtataagtaagaaaataatcaaatggttacttagaataatatcagcaatggttataattataagaaactcatcagacccccagaccataatagcaacactcactttaataggatgttctggttccccatggaggtttcttaaagaaaaattttgtaaatggacacaattaaattacattcacaaggaatct---gattcctggcttaagaaatttactgagatgtgtaatgcggctcgtgggttagagtggattggcaataaaatatcaaaatttattgaatggatgaaatcca---tgttaccacaagcccagcttaaaataaagtatctaagtgaactcaaaaaacttaatctcctggaaaaacaaatagaacatcttagaatagcagattcaaacacccaggaaaagatcaagtgtgagattgacactt---------tacatgatttatcatgtaaatttcttcccttgtatgccagtgaggccaaaagaataaagatcctatataaca---------aatgcaatgtgatcatcaaacaaaagaagagatgtgagccagttgcagttgtgattcatggtgaaccaggcacagggaaatcaatgactaccaatttcttagcaaggatgataacaaatgatagtga------tatttactcacttccaccagaccctaaatactttgatggatatgatcagcaaagtgtggttatcatggatgacatcatgcagaaccctagtggtgaagatatgacacttttctgtcaaatggtttcaagtgttactttcattccccccatggctgacttacccgataaaggtaaaccatttgactctaggtttgttttgtgcagcaccaaccatggcatgttagccccaccaacaattacatcattaccagcaatgaatagaagatttttccttgatctggatattgtagtgaatgacaagtacaaagattcccagggcaagctgaatgtatctgctgcttttcaaccttgtgatgttaatgcaaaaattggcaatgcccga---tgctgtccatttatctgtggtaaagctgtcatgtttaaagatagaaacacatgcacatcatacaccctatcacaggtgtataacaatatacttgatgaggacaaaagaagaaggcaggttgtagatgtaatgtctgcaattttccaaggaccaataaccc---------------------ttgaaggacccccaccagctgccattaatgaccttttaaaatcagttagaactcctgaagtgatcaaatactgtgaggacaataaatggatagttcc---tgctgagtgtaaaatagagagagatttaaatgtagctaatactattattacaattatggcaaacatcataagtattgctggtataatttatgtaatatacaaactattctgcaccctacaaggaccatattcaggtgaacc---------cattaagaaaacaaaagtcccagaaaggagagttgttgcacaaggcccagaagaagaatttgggcggtcactcataaagcacaactcatgcattgtaaccacacagaatggtaaatttactggtttaggtatatatgatagagttattattatcccaactcatgctgacccaggtaaagaagttcaaattgatggcattaacactatggtagaagactcctatgatctatacaataaggatggaatcaaattggagatcacagtacttaaattgaaaagaaatgagaaatttaaagacattagaaaatatctaccagagaatgaggatgattacccagattgtagtctagccctatcagctaaccaacctgaaaccaccataattaatgtaggtgatgtcatatcatatggtaatatcttactcagtgggaaccaaactgctagaatgctcaagtacaactaccccacaaaatcaggatattgtggtggtattttatacaaaattggccaagttttaggtattcatgttgggggcaatggaagggatggttttgcagcca----------tgttactgagatcttacttctctgagacacaaggacaaatagttaccagaaaatctactcttgaatgtaatcttcccagtatacacactccaagtaaaacaaaattgcagcctagtatctttcatgatgttttcccaggtaacaaggagccagctgttctttctgaaaatgatcctagattgaaggttgatttcaaggaagctttgttttcaaagtataaagggaatggccaatgtgagttaaatgatcatattaaggtagcagtctcacattactcagcacaactaacaacactagacatatgttcagatcccatctccttggaagatagtgtytttggcgtagaaggtttagaggcacttgacctcaacactagtgctggatttccatatgtgaccatgggaataaagaagcgggacttaatcaataaacagaccagagacattactaaattaaagatggctatggacaagtatggcgttgacttgccaatggtaacttttctaaaagatgaacttaggaaaaaagaaaaaatttctgctggaaaaactagagtcatagaagctagtagtgtgaatgatactgttttatttaggacaacctttggaaatttgttctcaaaatttcacttaaacccaggaattgtgacaggatcagctgttgggtgtgacccagaaacattttggtcaaaaatacctgtgatgttggatggagaatgcatcatggcttttgattatacaaattatgatggtagtatccatccaatttggtttcaagctttgaaggaggtcttgtctaatctagggtttgaa---tctaatttgatagatagattatgtaaatcaaagcacatttttaaaaacatgtactatgaggttgaaggtggagtcccatcagggtgctctggtacaagcatattcaacacaatgattaacaatatcatcatcaggacattagttttggatgcatataaaaacattgacttggacaaacttaaaataatagcatatggggatgatgttattttctcttacaaatatcaacttgacatggaagcaattgccaaagaaggaacaaaatatggcttaacaataacccctgctgataaatcatgtgaatttaaacagttagattataataatgtgaccttcttaaaaagaggattcagacaagatgagaaacatcattttctaatacacccaaccttcccagtagaggaaatacaagagtccataagatggactaagaaaccatctcagatgcaggagcatgttctatcattgtgtcatttaatgtggcataatggtagagacacatacaaacaatttgagcaaaagatacgcagtgttagcgctggtcgtgcactgtatatccctccttatgacttgct---------------------------------------------------------------------------------------------------------------------------------
>JF285328.1_Human_rhinovirus_A_isolate_R58_LRT-7d_polyprotein_gene_partial_cds
----------------------------------------------------------------------------------------------------------------------------aggttgttcccacctag-------atctcctacatggagttgtactctattattccggtaattttgtac-----gccagttttatctcccct-ccccccta-------------atgtaac-ttagaagtt-gaacat-----accgaccaataggta-acatttat-ccagaatgtt-aaaggtcaagca-cttct-gttt-ccccggtcaaagttgatatgctc-caac-agggc-aaaaacaaccgcgatcgttatccgcaaagcaactacgcaaagcctagtatca-cttttg-agagtatgtggttggtcgctccactataaa-----cccaatagtagacctggcagatgaggctagaagttccccactggtaacagtgttctagcctgcgtggctgcctgcgtgct---ccccgtg-agcacgaagccatatat-ttgacaaggtgtgaagagccccgtgtgcttgttt-tgagtcctccggcccctgaatgtggctaaccttaaccctgcagctagcgtgtgcaacccagtacaaagctagtcgtaatgagcaattgcgggatgggaccaactactttgggtgtccgtgttt--------ctt--gttt-ttccttta-----tatttgcttatggtgacaa-tatatatacag--catatatattggcatcatgggcgctcaagtatctagacagaatgttggcacacactccacacagaactcagtctctaacggatcaagtttaaattactttaatataaattatttcaaggatgctgcttctagtggcgcttcaaagcttgagttttcacaagatccaagtaaatttactgatcctgtaaaggatgtgctggaaaaaggcattcctacactacaatcccctacagttgaagcttgtggttattcagatagaatcatgcaaataacacgaggagattctacaatcacatcacaggatgttgctaatgctgtggttgcttatggtgtatggcctcactacttgacacctcaagatgccactgctattgacaaaccatcacgtccagacacctcttccaacaggttttataccttagaaagtaaaacatggacaggaacgtccaaaggatggtggtggaaattaccagatgcacttaaggaaatgggaatctttggtgaaaacatgttctatcatttcctcggtagaagtggatacacagtgcatgttcagtgtaatgcaagtaaattccatcaaggcactcttattgtagctatgataccagaacatcaattggcaagtgcaacaacaggaaatgctagagctggatacaatttaacacaccctggtgaaactggcaggaatgttgacccaacaactagagacaatccaa---caaagcaacctagtgatgacagttggctcaactttgatgggacattgctgggaaatataacaatttacccacaccagtttatcaatttgaggagcaacaactctgccacaattattgtaccatatgtaaatgcagttccaatggactctatgcttagacataataattggagtttagtaataataccaatttgtccacttgaaaattcaactgaagtacccaatgcagtaccaatcactatttctataagccccatgtgtgctgaattctctggtgcacg------tgcgaga------------------agtcaaggactaccagttatgattacacctggttctggccaatttctaaccacagatgattttcaatcacctagtgctctaccttggtttcatcctactaaagaaatatctataccaggacaggttagaaatcttgttgaattatgtcaagtagatacactcatcccaattgacagtgtaacagccaac---attaaaagcacaaacatgtatacagt------cactttaaccagagaaacag---atac------ggccaaggaaatctttgccattaaggttgacattgcatcacatccactcgcaactacattgattggtgaaatagccagttattacactcactggacaggcagtcttcgttttagctttcttttctgtggcacagcatgtactactttaaaactgttgatagcttacacaccccccggtattagaaaacctgagaataggaaagaagcaatgttgggtacacatgttgtatgggatgtgggtttacaatctacaatctcaatggttgttccttgggttagtgctagccactttagaaataccactccagataaatactctctggcaggatacataacatgctggtatcaaactaaccttgtagtcccaccaaacacaccaacaacagccaaaatgttgtgctttgtttcaggttgtaaggatttctgcttaaggatggcacgggataccaatttacacttgcaaagtgctcctatcacacaaaacccagtggaaaattatatagatgaggttttgaatgaa---------------------gtattagttgtgcctaacattaaggaaagtaaaccaacaacatcaaactcagcaccagccttggatgcagcagagactggacacacaagtagtgtgcagccagaggacatggtggaaactaggtatgtccaaacatcacaaacattggatgagatgagtgttgaaagtttcttaggtaggtcaggttgcatacacatgtccaagttaaccgtggactatgaa---------------aattatgata---------ccaaaaatttctttaaatggcagataaatttacaggaaatggcccaaattagaaggaaatttgaattattcacatacactagatttgactctgagataacaatagttccatccatagctggaaaggg------agatgacattgggcatgttgtaatgcagtacatgtacataccacctggagcaccagtcccaacgaagagagatgattacacatggcagtcaggaacaaatgcatctgtcttttggcagcatggacaaacttaccctagattctcccttcctttcttaagcatagcttctgcatattacatgttttatgatggatatgacggtgaccagcacgactcagtgtatggttcagttgtcacaaatgacatgggaactctatgttatagaatagttactgacaagcataatcaccaaatagaaatcacaacaagaatataccacaaagctaagcacatcaaagtttggtgtccaagaccacctagagctgttgagtatacacacacccatgtaaccaattac---aaacaccagactcg------tgaagtcaagacagcaattgagcccagaagagggatt------------------aaa---------acagct------ggccccagtgacatgtacgtacatgttggtaatcttatatacagaaacctacatcttttcaactcagaga------tgcatgattctatcttagtttcttactcatct------gacttagtcatataccgaacaaacacaataggtgatgactatataccaacatgtgattgtactgaagcaacttattattgtaagcacaaaaataggtactacccaattaaagtgaccagtcgtgattggtatgagatacaggaaagtgagtactaccccaaacatattcagtataacttactaataggtgaaggaccatgtgaaccaggtgattgtggtggtaaattgctatgtaaacatggagtcataggaatagttactgctggtggtgaaggtcatgtagctttcattgaccttagacact------ttcactgtgctgaagaacagggaataactgattatatccacatgttaggagaagcttttggcaatgggtttgtagatagtgttagggatcagataaatgcaat------aaatccaattaacagtataagtaagaaaataatcaaatggttacttagaataatatcagcaatggttataattataagaaactcatcagacccccagaccataatagcaacactcactttaataggatgttctggttccccatggaggtttcttaaagaaaaattttgtaaatggacacaattaaattacattcacaaggaatct---gattcctggcttaagaaatttactgagatgtgtaatgcggctcgtgggttagagtggattggcaataaaatatcaaaatttattgaatggatgaaatcca---tgttaccacaagcccagcttaaaataaagtatctaagtgaactcaaaaaacttaatctcctggaaaaacaaatagaacatcttagaatagcagattcaaacacccaggaaaagatcaagtgtgagattgacactt---------tacatgatttatcatgtaaatttcttcccttgtatgccagtgaggccaaaagaataaagatcctatataaca---------aatgcaatgtgatcatcaaacaaaagaagagatgtgagccagttgcagttgtgattcatggtgaaccaggcacagggaaatcaatgactaccaatttcttagcaaggatgataacaaatgatagtga------tatttactcacttccaccagaccctaaatactttgatggatatgatcagcaaagtgtggttatcatggatgacatcatgcagaaccctagtggtgaagatatgacacttttctgtcaaatggtttcaagtgttactttcattccccccatggctgacttacccgataaaggtaaaccatttgactctaggtttgttttgtgcagcaccaaccatggcatgttagccccaccaacaattacatcattaccagcaatgaatagaagatttttccttgatctggatattgtagtgaatgacaagtacaaagattcccagggcaagctgaatgtatctgctgcttttcaaccttgtgatgttaatgcaaaaattggcaatgcccga---tgctgtccatttatctgtggtaaagctgtcatgtttaaagatagaaacacatgcacatcatacaccctatcacaggtgtataacaatatacttgatgaggacaaaagaagaaggcaggttgtagatgtaatgtctgcaattttccaaggaccaataaccc---------------------ttgaaggacccccaccagctgccattaatgaccttttaaaatcagttagaactcctgaagtgatcaaatactgtgaggacaataaatggatagttcc---tgctgagtgtaaaatagagagagatttaaatgtagctaatactattattacaattatggcaaatatcataagtattgctggtataatttatgtaatatacaaactattctgcaccctacaaggaccatattcaggtgaacc---------cattaagaaaacaaaagtcccagaaaggagagttgttgcacaaggcccagaagaagaatttgggcggtcactcataaagcacaactcatgcattgtaaccacacagaatggtaaatttactggtttaggtatatatgatagagttattattatcccaactcatgctgacccaggtaaagaagttcaaattgatggcattaacactatggtagaagactcctatgatctatacaataaggatggaatcaaattggagatcacagtacttaaattgaaaagaaatgagaaatttaaagacattagaaaatatctaccagagaatgaggatgattacccagattgtagtctagccctatcagctaaccaacctgaaaccaccataattaatgtaggtgatgtcatatcatatggtaatatcttactcagtgggaaccaaactgctagaatgctcaagtacaactaccccacaaaatcaggatattgtggtggtattttatacaaaattggccaagttttaggtattcatgttgggggcaatggaagggatggttttgcagcca----------tgttactgagatcttacttctctgagacacaaggacaaatagttaccagaaaatctactcttgaatgtaatcttcccagtatacacactccaagtaaaacaaaattgcagcctagtatctttcatgatgttttcccaggtaacaaggagccagctgttctttctgaaaatgatcctagattgaaggttgatttcaaggaagctttgttttcaaagtataaagggaatggccaatgtgagttaaatgatcatattaaggtagcagtctcacattactcagcacaactaacaacactagacatatgttcagatcccatctccttggaagatagtgtctttggcgtagaaggtttagaggcacttgacctcaacactagtgctggatttccatatgtgaccatgggaataaagaagcgggacttaatcaataaacagaccagagacattactaaattaaagatggctatggacaagtatggcgttgacttgccaatggtaacttttctaaaagatgaacttaggaaaaaagaaaaaatttctgctggaaaaactagagtcatagaagctagtagtgtgaatgatactgttttatttaggacaacctttggaaatttgttctcaaaatttcacttaaacccaggaattgtgacaggatcagctgttgggtgtgacccagaaacattttggtcaaaaatacctgtgatgttggatggagaatgcatcatggcttttgattatacaaattatgatggtagtatccatccaatttggtttcaagctttgaaggaggtcttgtctaatctagggtttgaa---tctaatttgatagatagattatgtaaatcaaagcacatttttaaaaacatgtactatgaggttgaaggtggagtcccatcagggtgctctggtacaagcatattcaacacaatgattaacaatatcatcatcaggacattagttttggatgcatataaaaacattgacttggacaaacttaaaataatagcatatggggatgatgttattttctcttacaaatatcaacttgacatggaagcaattgccaaagaaggaacaaaatatggcttaacaataacccctgctgataaatcatgtgaatttaaacagttagattataataatgtgaccttcttaaaaagaggattcagacaagatgagaaacatcattttctaatacacccaaccttcccagtagaggaaatacaagagtccataagatggactaagaaaccatctcagatgcaggagcatgttctatcattgtgtcatttaatgtggcataatggtagagacacatacaaacaatttgagcaaaagatacgcagtgttagcgctggtcgtgcactgtatatccctccttatgacttgct---------------------------------------------------------------------------------------------------------------------------------
>FJ445190.1_Human_rhinovirus_24_strain_ATCC_VR-1134_complete_genome
---------------------------------------------------------------------------------------------------ttaaaactgga-----------tctaggttgttcccacctag-------atctcctacatggagttgtactctattattccggtaattttgtac-----gccagttttatcctcccc-tcccctta-------------aagtaac-ttagaagtt-ggacat-----atcgaccaataggta-acatttat-ccaaaatgtt-aaaggtcaagca-cttct-gttt-ccccggtcaaggttgatgtgctc-taac-agggc-aaaaacagctgcgatcgttatccgcaaagcaactacgcaaagcctagtagcattttttg-agagtatgtggttggtcgctccactataaa-----cccaatagtagacctggcagatgaggctagaaattccccactggtaacagtgttctagcctgcgtggctgcctgcgtgct---ccttgtg-agcacgaagccatatat-ttgacaaggtgtgaagagccccgtgtgcttgctt-tgagtcctccggcccctgaatgtggctaaccttaaccctgcagctagcgtgtacaatccagtacaaagctagtcgtaatgagcaattgcgggatgggaccaactactttgggtgtccgtgttt--------cct--gttt-ttctttta-----tatttgcttatggtgacaa-tatatatataa--catatatattggcatcatgggcgctcaggtatccagacagaatgttggcacacactccacacagaattcagtttccaatggatcaagtttaaattactttaatataaactacttcaaggatgctgcctctagtggtgcttcaaaacttgagttttcacaggatccaagtaaatttacagaccctgttaaggatgtgttagagaagggtatccccacattacaatccccaacagttgaggcatgtggatattcagacaggatcatgcaaataacacgaggagattccacaatcacatcacaggatgttgctaacgctgtggttgcctatggtgtgtggcctcactacttaacacctcaagatgccactgctattgacaaaccatcgcgcccagacacctcttccaacagattttacaccttagagagcaaaacatggacagggacgtccaagggatggtggtggaaattaccagatgcactcaaggaaatgggaatctttggtgaaaacatgttttaccatttccttggtagaagtgggtatacagtgcatgttcagtgcaatgcaagtaaattccaccaaggcactcttatcgtggctatgataccagaacatcagttggcaagtgcaacaacaggaaatgttagagctggatacaatttaacacatcctggtgaaagtggcaggaatgttgacccaataactagggataatccaa---caaagcaacctagtgatgatagctggcttaattttgatggaacactattaggaaatataacaatattcccacaccagtttattaatttgaggagcaacaattctgctacaattattgtgccatatgtaaatgcagtcccaatggattctatgctcagacataacaattggagtttagtgataataccaatttgtccacttgaaaactcaactgaagtgcctaatgcagtaccaattaccatatctataagtcccatgtgtgccgagttttctggcgcgcg------tgcaaga------------------agtcaaggattaccagttatgattacacctggctctggccaatttttgaccacagatgactttcaatcacccagtgctctaccttggtttcaccctactaaagagatatctataccaggacaagtcagaaatcttgttgaattgtgtcaagtggacacactcattccaattgacagtgtggaagctaac---attaaaagcacaaatatgtatactgt------cactttgactagagaaacgg---actc------agccaaagagatctttgccattaaagttgacattgcatcacacccacttgcaaccacattgattggtgagatagctagctattacacccattggacaggcagtcttcgttttagctttctcttttgcggtacagcgtgtactactttaaaactgttaatagcctatacaccccctggtattagaaaacctgagaacaggagagaagcaatgttaggtacgcatgttgtatgggatgtgggcttacaatccactatttcaatggttgttccttgggttagcgctagccactttagaaatactaccccagacaaatattccctggcaggatacataacatgttggtatcaaactaatcttgtagttccaccaaatacaccaacaacagcaaaaatgctgtgttttgtttcaggctgtaaagatttctgtttaagaatggcacgagacaccaatttacacttacaaagtgctcctattacacaaaacccagtagaaaattatatagatgaggttttgaatgaa---------------------gtactggttgtgcctaatattaaggaaagtaaaccatcaacatcaaactcagcaccagctttggatgcagcagaaactggacatacgagtagcgtgcagccagaagatatggttgaaactagatatgtccaaacatcacaaacattagatgagatgagtgttgaaagtttcttgggtagatcaggttgcatacacatgtccaagttgactgtggattatgac---------------aattatgata---------caaaaaattttttcaaatggcaaataaatctacaagaaatggcccaagtcagaagaaaatttgaattattcacatatactagatttgactctgagattacaatagttccatccatagctggcaaggg------agatgacattggacatgttgtaatgcagtacatgtatataccacctggagcaccagtcccaacaaagagagatgattatacatggcaatcaggaacaaatgcatctgtcttttggcaacatggacaaacctatcctagattttcccttccttttctgagtgtagcctctgcatattacatgttttatgatggatatgatggtgatcaacacgactcagtgtatggttcagttgttacaaacgacatgggaactctatgctatagaatagtcactgacaagcataatcaccaaatagaaattacaacaagaatataccacaaagcaaagcacattaaggtctggtgtccaaggccacccagagctgttgagtatacacatactcacgtgaccaattat---aagcatcagactcg------tgaagtcaagacagcaattgaacctagaagaggaatt------------------aaa---------acagtt------ggtcctagtgacatgtatgtacatgttggtaatctcatatacagaaacctacatctcttcaattcagaga------tgcatgattccattctgatttcttattcatct------gacttagtcatataccgaacaaacacaataggtgatgactatataccaacatgcgattgcactgaggcaacttattactgtaaacacaaaaacagatactacccaattaaggtaactagtcatgattggtatgagatacaagaaagtgagtactaccccaaacatattcaatataacttattaataggtgagggaccatgtgaaccaggtgattgtggtggcaaattgttatgcaaacatggagttataggaatagttactgctggtggtgaaggtcatgtagctttcattgatcttagacact------ttcactgtgctgatgaacaggggataactgattatatccatatgctaggggaagcttttggcaatgggtttgtagacagtgttaaggatcagataaatgcaat------aaatccaatcaacagtataagtaagaaaataattaaatggttacttagaataatatcagcaatggttattatcataagaaactcgtcagacccccagactatagtagcaacacttactttaataggatgttctggctccccatggagattccttaaagaaaaattttgtaaatggacacaactaaactacattcacaaggaatct---gattcctggcttaagaaattcactgagatgtgcaatgcagctcgtggtttagaatggattggtaataaaatatcaaaattcattgaatggatgaaatcca---tgctaccacaggcccagcttaaaataaaatacctcagtgaacttaaaaaactcaatctcctagaaaaacagatagaacatcttagaattgcagattcaagtacccaagaaaagatcaagtgtgagattgacactc---------tacatgatttatcatgtaaatttctcccgctatatgctagtgaagccaagagaataaaaattttatataata---------aatgtaatgtgattattaaacaaaagaagagatgtgaaccagttgcagttgtaattcatggtgagcctggtacaggaaaatcaatgactactaacttcctagcaaggatgataacaaatgacagtga------tatttattcactcccaccagaccctaaatattttgatggatatgatcagcaaagtgtagttatcatggatgacattatgcaaaatccaagtggtgaagacatgacacttttctgtcaaatggtttcaagtgttactttcattcctcccatggctgacttacctgataaaggtaagccatttgattccagatttgttttatgtagtactaatcatggcatgttagcaccaccaacaattacatcactaccagcaatgaatagaagattcttcctagatttagatattgtagtaaatggcaaatataaagactctcagggtaagctaaatgtatctgctgcttttcgaccttgtgatgttgatgcaaaaattggcaatgctcga---tgttgtccatttatctgtggcaaagctgttatgtttaaggatagaaacacatgcacatcatacactctatcacaggtatataataatatacttgatgaggataaaagaaggaggcaagttgtagatgttatgtctgcaatcttccaagggccaataaccc---------------------ttgaagggcctccaccagctgccataaatgaccttctaaaatcagttagaactcctgaagtaattaaatattgtgaatataacaagtggacagttcc---tgctgaatgtaaaatagagagagacttaaatgtagctaacacaatcattacaattatggcaaatattataagcattgctggtataatttatgtaatatacaagctgttctgcaccttacaagggccatattcaggtgaacc---------tatcaagaaaactaaagtcccagaaagaagagttgttgctcaaggcccagaagaagaatttgggcgatcacttataaagcacaactcatgcattgtaactacacaaaatggtaaatttactggtctaggtatatatgacagagtccttattatcccaactcatgctgaccctggtagagaagtacaaattgatggcattaatactacagtggaggattcttatgatctatacaacaaggatggaatcaaactagagattacagtacttaaattgaaaagaaatgagaaatttaaagatattaggaaatatctaccagaaaatgaagatgactacccagattgtagtctagccttgtcagccaatcaacctgaaaccactataattaatgtgggtgatgtcatatcatatggtaatatcttacttagtggaaaccaaactgccagaatgctcaagtataactatcccactaaatcagggtattgtggtggtattttatacaagattggccaggttttaggtattcatgttgggggtaatggaagagatggttttgcggcca----------tgttattaagatcttatttttctgaaacacaaggacaaatagttactagaaaatctactcttgattgcaaccttcctagtatacatactccaagtaaaacaaaattgcaacctagtgtcttttatgatgtttttccaggcaataaggagccagctgttctctctgaacatgaccccagattagaagtcaatttcaaagaagccttattttcaaaatacaaaggaaatagccagtgtgaattgaatgatcacatcaaggtagcaatttcacattactcagcacaattgacaacactagacatatgtccagatcccatttctttggaagacagtgtttttggtgtagaaggtttagaagcacttgaccttaacactagtgcaggatttccatatgtgactatgggaataaagaagagagatttaataaataaacaaaccagggacattactaaattgaaaatggcaatggacaagtatggtgttgatttacctatggtaacctttcttaaggatgagcttaggaagagagagaaaatctctgctgggaaaactagggttatagaagctagtagtgtgaatgatactgttttattcaggacaacctttggaaacctattctcaaaatttcacttaaacccaggaattgtaacaggatcagctgttgggtgtgacccagaaacattttggtcaaagatacctgtaatgttggatggagaatgtatcatggcatttgattatacaaattatgatggtagtattcacccaatttggtttcaagctctgaaagaagttttatctaatcttggattcgaa---tctagtctgatagatagattgtgcaaatcaaaacatattttcaaaaacatgtattatgaggttgagggtggggttccatcaggatgttctggcacaagtatattcaatacaatgattaataacattattattaggacattagttttggatgcatacaagaatattgatttagacaaactcaaaataatagcatatggagatgatgttattttctcttataaatatcaacttgacatggaagcaattgccaaagaaggaacaaagtatggtttgacaataacccctgctgacaaatcatgtgaatttaaacaactggattatagcaatgtgactttcttaaaaagaggatttagacaagatgaaaaacatcacttcttaatacacccaacttttccagtagaggaaatacaagagtccataagatggactaaaaaaccatctcaaatgcaggagcatgttctatcattgtgtcatttaatgtggcataatggtagagatatatacaagcagtttgagcagaagatacgcagtgttagcgctggccgtgcactgtatgtccctccttatgacttgctccttcatgagtggtatgaaaaattttaaat-tgtt-tag--atatagaagtaataa--acaa-ttagttttttagttttat------------------------------------------------
>EF173416.1_Human_rhinovirus_24_complete_genome
---------------------------------------------------------------------------------------------------ttaaaactgga-----------tctaggttgttcccacctaa-------atctcctacatggagttgtactctattattccggtaattttgtac-----gccagttttatcctcccc-tcccctta-------------aagtaac-ttagaagtt-ggacat-----atcgaccaataggta-acatttat-ccaaaatgtt-aaaggtcaagca-cttct-gttt-ccccggtcaaggttgatgtgctc-taac-agggc-aaaaacagctgcgatcgttatccgcaaagcaactacgcaaagcctagtagcattttttg-agagtatgtggttggtcgctccactataaa-----cccaatagtagacctggcagatgaggctagaaattccccactggtaacagtgttctagcctgcgtggctgcctgcgtgct---ccttgtg-agcacgaagccatatat-ttgacaaggtgtgaagagccccgtgtgcttgctt-tgagtcctccggcccctgaatgtggctaaccttaaccctgcagctagcgtgtacaatccagtacaaagctagtcgtaatgagcaattgcgggatgggaccaactactttgggtgtccgtgttt--------cct--gttt-ttctttta-----tatttgcttatggtgacaa-tatatatataa--catatatattggcatcatgggcgctcaggtatccagacagaatgttggcacacactccacacagaattcagtttccaatggatcaagtttaaattactttaatataaactacttcaaggatgctgcctctagtggtgcttcaaaacttgagttttcacaggatccaagtaaatttacagaccctgttaaggatgtgttagagaagggtatccccacattacaatccccaacagttgaggcatgtggatattcagacaggatcatgcaaataacacgaggagattccacaatcacatcacaggatgttgctaacgctgtggttgcctatggtgtgtggcctcactacttaacacctcaagatgccactgctattgacaaaccatcgcgcccagacacctcttccaacagattttacaccttagagagcaaaacatggacagggacgtccaagggatggtggtggaaattaccagatgcactcaaggaaatgggaatctttggtgaaaacatgttttaccatttccttggtagaagtgggtatacagtgcatgttcagtgcaatgcaagtaaattccaccaaggcactcttatcgtggctatgataccagaacatcagttggcaagtgcaacaacaggaaatgttagagctggatacaatttaacacatcctggtgaaagtggcaggaatgttgacccaataactagggataatccaa---caaagcaacctagtgatgatagctggcttaattttgatggaacactattaggaaatataacaatattcccacaccagtttattaatttgaggagcaacaattctgctacaattattgtgccatatgtaaatgcagtcccaatggattctatgctcagacataacaattggagtttagtgataataccaatttgtccacttgaaaactcaactgaagtgcctaatgcagtaccaattaccatatctataagtcccatgtgtgccgagttttctggcgcgcg------tgcaaga------------------agtcaaggattaccagttatgatcacacctggctctggccaatttttgaccacagatgactttcaatcacccagtgctctaccttggtttcaccctactaaagagatatctataccaggacaagtcagaaatcttgttgaattgtgtcaagtggacacactcattccaattgacagtgtggaagctaac---attaaaagcacaaatatgtatactgt------cactttgactagagaaacgg---actc------agccaaagagatctttgccattaaagttgacattgcatcacacccacttgcaaccacattgattggtgagatagctagctattacacccattggacaggcagtcttcgttttagctttctcttttgcggtacagcgtgtactactttaaaactgttaatagcctatacaccccctggtattagaaaacctgagaacaggagagaagcaatgttaggtacgcatgttgtatgggatgtgggcttacaatccactatttcaatggttgttccttgggttagcgctagccactttagaaatactaccccagacaaatattccctggcaggatacataacatgttggtatcaaactaatcttgtagttccaccaaatacaccaacaacagcaaaaatgctgtgttttgtttcaggctgtaaagatttctgtttaagaatggcacgagacaccaatttacacttacaaagtgctcctattacacaaaacccagtagaaaattatatagatgaggttttgaatgaa---------------------gtactggttgtgcctaatattaaggaaagtaaaccatcaacatcaaactcagcaccagctttggatgcagcagaaactggacatacgagtagcgtgcagccagaagatatggttgaaactagatatgtccaaacatcacaaacattacatgagatgagtgttgaaagtttcttgggtagatcaggttgcatacacatgtccaagttgactgtggattatgac---------------aattatgata---------caaaaaattttttcaaatggcaaataaatctacaagaaatggcccaagtcagaagaaaatttgaattattcacatatactagatttgactctgagattacaatagttccatccatagctggcaaggg------agatgacattggacatgttgtaatgcagtacatgtatataccacctggagcaccagtcccaacaaagagagatgattatacatggcaatcaggaacaaatgcatctgtcttttggcaacatggacaaacctatcctagattttcccttccttttctgagtgtagcctctgcatattacatgttttatgatggatatgatggtgatcaacacgactcagtgtatggttcagttgttacaaacgacatgggaactctatgctatagaatagtcactgacaagcataatcaccaaatagaaattacaacaagaatataccacaaagcaaagcacattaaggtctggtgtccaaggccacccagagctgttgagtatacacatactcacgtgaccaattat---aagcatcagactcg------tgaagtcaagacagcaattgaacctagaagaggaatt------------------aaa---------acagtt------ggtcctagtgacatgtatgtacatgttggtaatctcatatacagaaacctacatctcttcaattcagaga------tgcatgattccattctgatttcttattcatct------gacttagtcatataccgaacaaacacaataggtgatgactatataccaacatgcgattgcactgaggcaacttattactgtaaacacaaaaacagatactacccaattaaggtaactagtcatgattggtatgagatacaagaaagtgagtactaccccaaacatattcaatataacttattaataggtgagggaccatgtgaaccaggtgattgtggtggcaaattgttatgcaaacatggagttataggaatagttactgctggtggtgaaggtcatgtagctttcattgatcttagacact------ttcactgtgctgatgaacaggggataactgattatatccatatgctaggggaagcttttggcaatgggtttgtagacagtgttaaggatcagataaatgcaat------aaatccaatcaacagtataagtaagaaaataattaaatggttacttagaataatatcagcaatggttattatcataagaaactcgtcagaccctcagactatagtagcaacacttactttaataggatgttctggctccccatggagattccttaaagaaaaattttgtaaatggacacaactaaactacattcacaaggaatct---gattcctggcttaagaaattcactgagatgtgcaatgcagctcgtggtttagaatggattggtaataaaatatcaaaattcattgaatggatgaaatcca---tgctaccacaggcccagcttaaaataaaatacctcagtgaacttaaaaaactcaatctcctagaaaaacagatagaacatcttagaattgcagattcaagtacccaagaaaagatcaagtgtgagattgacactc---------tacatgatttatcatgtaaatttctcccgctatatgctagtgaagccaagagaataaaaattttatataata---------aatgtaatgtgattattaaacaaaagaagagatgtgaaccagttgcagttgtaattcatggtgagcctggtacaggaaaatcaatgactactaacttcctagcaaggatgataacaaatgacagtga------tatttattcactcccaccagaccctaaatattttgatggatatgatcagcaaagtgtagttatcatggatgacattatgcaaaatccaagtggtgaagacatgacacttttctgtcaaatggtttcaagtgttactttcattcctcccatggctgacttacctgataaaggtaagccatttgattccagatttgttttatgtagtactaatcatggcatgttagcaccaccaacaattacatcactaccagcaatgaatagaagattcttcctagatttagatattgtagtaaatggcaaatataaagactctcagggtaagctaaatgtatctgctgcttttcgaccttgtgatgttgatgcaaaaattggcaatgctcga---tgttgtccatttatctgtggcaaagctgttatgtttaaggatagaaacacatgcacatcatacactctatcacaggtatataataatatacttgatgaggataaaagaaggaggcaagttgtagatgttatgtctgcaatcttccaagggccaataaccc---------------------ttgaagggcctccaccagctgccataaatgaccttctaaaatcagttagaactcctgaagtaattaaatattgtgaagataacaagtggacagttcc---tgctgaatgtaaaatagagagagacttaaatgtagctaacacaatcattacaattatggcaaatattataagcattgctggtataatttatgtaatatacaagctgttctgcaccttacaagggccatattcaggtgaacc---------tatcaagaaaactaaagtcccagaaagaagagttgttgctcaaggcccagaagaagaatttgggcgatcacttataaagcacaactcatgcattgtaactacacaaaatggtaaatttactggtctaggtatatatgacagagtccttattatcccaactcatgctgaccctggtagagaagtacaaattgatggcattaatactacagtggaggattcttatgatctatacaacaaggatggaatcaaactagagattacagtacttaaattgaaaagaaatgagaaatttaaagatattaggaaatatctaccagaaaatgaagatgactacccagattgtagtctagccttgtcagccaatcaacctgaaaccactataattaatgtgggtgatgtcatatcatatggtaatatcttacttagtggaaaccaaactgccagaatgctcaagtataactatcccactaaatcagggtattgtggtggtattttatacaagattggccaggttttaggtattcatgttgggggtaatggaagagatggttttgcggcca----------tgttattaagatcttatttttctgaaacacaaggacaaatagttactagaaaatctactcttgattgcaaccttcctagtatacatactccaagtaaaacaaaattgcaacctagtgtcttttatgatgtttttccaggcaataaggagccagctgttctctctgaacatgaccccagattagaagtcaatttcaaagaagccttattttcaaaatacaaaggaaatagccagtgtgaattgaatgatcacatcaaggtagcaatttcacattactcagcacaattgacaacactagacatatgtccagatcccatttctttggaagacagtgtttttggtgtagaaggtttagaagcacttgaccttaacactagtgcaggatttccatatgtgactatgggaataaagaagagagatttaataaataaacaaaccagggacattactaaattgaaaatggcaatggacaagtatggtgttgatttacctatggtaacctttcttaaggatgagcttaggaagagagagaaaatctctgctgggaaaactagggttatagaagctagtagtgtgaatgatactgttttattcaggacaacctttggaaacctattctcaaaatttcacttaaacccaggaattgtaacaggatcagctgttgggtgtgacccagaaacattttggtcaaagatacctgtaatgttggatggagaatgtatcatggcatttgattatacaaattatgatggtagtattcacccaatttggtttcaagctctgaaagaagttttatctaatcttggattcgaa---tctagtctgatagatagattgtgcaaatcaaaacatattttcaaaaacatgtattatgaggttgagggtggggttccatcaggatgttctggcacaagtatattcaatacaatgattaataacattattattaggacattagttttggatgcatacaagaatattgatttagacaaactcaaaataatagcatatggagatgatgttattttctcttataaatatcaacttgacatggaagcaattgccaaagaaggaacaaagtatggtttgacaataacccctgctgacaaatcatgtgaatttaaacaactggattatagcaatgtgactttcttaaaaagaggatttagacaagatgaaaaacatcacttcttaatacacccaacttttccagtagaggaaatacaagagtccataagatggactaaaaaaccatctcaaatgcaggagcatgttctatcattgtgtcatttaatgtggcataatggtagagatatatacaagcagtttgagcagaagatacgcagtgttagcgctggccgtgcactgtatgtccctccttatgacttgctccttcatgagtggtatgaaaaattttaaat-tgtt-tag--atatagaagtaataa--acaa-ttagttttttagttttat------------------------------------------------
>JN562727.1_Human_rhinovirus_A_strain_HRV-A24_p1025_sR2625_2009_polyprotein_gene_partial_cds
---------------------------------------------------------------------------------------------------------------------------------------------------------------------------------------------------------------------------------------------------------------------------------------------------------------------------------------------------------------------------------------------atccgcaaagcaactacgcaaagcctagtatca-cttttg-agaatatatggttggtcgctccactataaa-----cccaatagtagacctggcagatgaggctagaagttccccactggtaacagtgttctagcctgcgtggctgcctgcgtgct---ccttgtg-ggcacgaagccatatat-ttgacaaggtgtgaagagccccgtgtgcttgttt-tgattcctccggcccctgaatgtggctaaccttaaccctgcagctagcgtgtgcaatccagcacaaagctagtcgtaatgagcaattgcgggatgggaccaactactttgggtgtccgtgttt--------ctt--gttt-ttctttta-----tacttgcttatggtgacaa-tatatataata----tatatattggcatcatgggcgctcaagtatctagacagaatgttggcacacactccacacagaactcagtttccaatggatcaagtttaaattactttaatataaattattttaaagatgctgcctctagcggtgcttccaaacttgaattctcacaagatccaagcaaatttacagaccctgtaaaagatgtattggagaaaggcatccctacattacagtccccaacagtcgaagcatgtgggtattcagacaggatcatacagataacacgaggggattctacaatcacctcacaagatgtggctaatgccgtagtcgcctacggtgtatggcctcactacttaacaccccaagatgccactgctattgacaaaccatcacgcccggatacttcctctaacagattttatactttagagagcaaaacatggacaggaacttccaaaggatggtggtggaagttaccagatgcacttaaagacatgggcatttttggtgaaaatatgttctatcatttccttggcagaagtggatacacagtacatgttcagtgtaatgcaagtaaattccatcaaggcactcttattgtggctatgataccagagcatcaactagcaagtgcaacaacaggaaatgccagagctgggtataaactaacacatcctggagaggttggccgaaatgttgatccaataaccagagataacccaa---ctaagcaacccagtgatgatagttggctcaattttgatggaacattattgggaaatataacaatatacccccaccaactcatcaatttaaggagtaataactctgccacaattattgtgccatatgtgaatgcagttccaatggattcaatgcttagacataacaattggagcttggtgataattccaatatgtccacttgaaaattcagatcaagtgcccaacacagtaccaatcaccatctctataagccctatgtgtgcagagttttctggtgctcg------tgcaaaa------------------agtcaagggttaccagttatgatcacacctggttctggtcaattcttaaccacagatgattttcagtcaccttgtgccctaccctggttccatcccactaaagagatattcataccaggacaggtcagaaatcttattgaattatgtcaagtggatacacttattccaataaatagtatagaggccaat---attaaaagcacaaacatgtacactgt------cactttaactagagaaactg---attt------agctaaagagatttttgccattaaagttgatgttgcatcacaccctcttgcaaccacgttaattggtgaaatagctagttattacactcactggacaggcagtctacgttttagcttcctattctgtggtacagcatgtactaccctcaaactgctgatagcttacacaccccctggtatcaggaaacctgagaataggaaagaggcaatgttgggtactcatgttgtgtgggatgtaggtctgcaatctactgtttcaatggttgttccctgggttagtgctagccactttagaaatactactccagataaatattctctggcagggtacataacatgctggtaccagaccaatcttgtagttccaccaaatacaccaacaacagctaaaatgctgtgttttgtctcaggttgtaaagacttctgtttgagaatggcacgagatactaatttacacctgcaaagtgctcccattgaacagaacccagtagaaaattatgttgatgaaattttaaatgaa---------------------gtgttagttgtacccaacattaaggaaagtaaaccatcaacatcaaattcagcaccagctctagatgcagcagaaactggacatacgagcaacgtgcaaccagaggatatggttgaaaccagatatgttcagacatcacaaacacgggatgaaacaagtattgaaagcttcttaggtaggtcaggttgcatacatatgtccaaattaaccgtagattatgat---------------aattatgatg---------acaagaatttctttaaatggcaaatcaacctgcaggaaatggcccaaatcagaagaaaatttgaaatgtttacatacactaggtttgactctgaaattacaatagttccatgtatagctgccaaggg------agatgacattgggcatgttgtaatgcaatacatgtacataccacctggagcaccagtcccaacaaagagaaatgattatacctggcaatcaggcacaaatgcatctgttttctggcaacatggacagacatatcccagattctctcttcctttcttaagtatagcttctgcatattacatgttttatgatgggtatgatggtgatcagtatgattcaatatatggctcagttgttacaaatgatatgggaactttatgttatagaatagtcactgatacacataaccacaagatagagatcacaacaagaatataccacaaagcaaagcatgttaaagtttggtgtccaagaccacccagagctgtcgagtacacacacactcacgtcactaattac---aaacatcatgaacg------tgaagtcaaaacagcaattgaacccaggagagggatc------------------aaa---------acagtt------ggtcctagtgatatgtatgtgcatgttggtaatcttatatatagaaatttacacttatttaactcagaga------tgcatgactctattttagtttcttattcatct------gatttagtcatataccgaacaaacacaataggtgatgactatataccaacatgcgactgcactgaagcaacctattactgcaaacacaaaaatagatattacccaattaaggtaactagccatgactggtatgagatacaagaaagtgaatactaccccaagcatatccaatataatttactgataggtgagggaccatgtgaaccaggtgattgtggtggtaaattattgtgtaagcatggagtcataggaataattactgctggtggagaaggtcatgtggctttcattgatctcagacact------tccattgtgctgatgaacaaggtataactgattatatccatatgcttggagaagcttttggtagtggatttgtagatagtgttaaagagcagataaatgcaat------aaatccaatcaatagtataagcaagaaaataatcaagtggctacttagaataatatcagcaatggttataattataagaaattcatcagatccccaaaccataatagcaacactcactcttataggatgctcaggatctccatggaggttccttaaagaaaagttctgtaaatggacacaattgaattacattcataaagagtct---gattcatggcttaaaaaattcactgagatgtgcaacgcagctcgtggcttggaatggattggcaacaaaatatcaaaattcattgagtggatgaaatcta---tgttaccacaagctcaactcaaaattaaataccttagtgagctcaagaaactcaaccttttggaaaaacaaatagaacacctcagagttgcagattcaaacactcaagaaaagatcaagtgtgaaattgatacct---------tacatgatttgtcatgcaaatttcttcccttgtatgccagtgaagctaaaaggataaaagtcttatacaaca---------agtgtaatgttattattaagcaaaagaaaagatgtgaaccagttgcagttgtgattcatggtgagcctggcacgggaaaatcaatgaccactaatttcttagcaagaatgataacaaatgacagtga------catttattcattaccaccagatccaaaatattttgatggatatgatcaacagagtgtagttatcatggatgacatcatgcaaaacccaagtggtgaggacatgacacttttctgtcaaatggtttcaagtgtcacttttatccctcctatggctgatttgcctgataaaggtaagccatttgattccagatttgtgttgtgcagtactaatcatggtatgctggcgccaccaacaatcacatcattaccagcaatgaacagaagatttttcttagacttagatattatagtgaatgacaaatacaaagattcccaaggtaagttaaatgtatctgctgcctttcaaccctgtgatgtcaatgcaaaaattggtaatgccaaa---tgttgcccatttatttgtggtaaagctgttatgtttaaagataggaacacatgcacatcatacaccctagcacaagtgtacaacaatatacttgatgaagacaagagaaggagacaagttgtggatgtcatgtctgcaatttttcaaggaccaataactc---------------------ttgaagggccaccaccagctgcaataaatgatcttctaaaatctgttaggacccctgaagtgattaaatactgtgaagataacaactggataatccc---tgctgaatgtaaaatagagagagatttaaatatagcaaatactattattacaattatggcaaatatcataagcattgctggtataatttatgtaatatacaaattgttttgcactttgcaaggaccatattcaggtgaacc---------tatcaagaaaactaaagttccagaaagaagggttgttgctcaaggcccagaagaagagtttgggcggtcactcattaaacataattcatgtgttgtaactacacaaaatggtaaatttactggtttaggcatatatgacagagttattattatcccaactcatgctgatcctggtaaggaagtacaaattgatggaatcaacactacagtagaagactcttatgatttgtataacaaggatggagtaaaattagaaattactgtgcttaaactgaaaagaaatgaaaaatttaaagatattaggaaatatctgccagaaaatgaggatgactacccagactgtagcttggccctgtcagctaaccaacctgaaactactataatcaatgtaggtgatgttgtatcatatggtaatattttgcttagtgggaatcagactgctagaatgctcaaatacaactatccaaccaaatcaggatattgtggtggtattttgtataaaatcggccaggttttgggtattcatgttggaggtaatggaagagatggttttgcagcta----------tgctgttgagatcttacttttctgaaacacaagggcaaatagtcaccacaaagtccacttttgattgcaacctccccagtatacacactccaagcaaaacgaagttgcaacccagtattttccatgatgtgtttccaggtagtaaggagccagctgttctttctgagcatgatcctaggttagaggtcaattttaaagaagctttattctcaaagtacaaaggaaataatcaatgtgaattaaatgatcacatcaaggtggcagtctcacattactcagcacaattgacaacactagacatatgtccaaaccctatttctttagaggacagtgtttttggtatagaaggtctagaagcacttgatcttaataccagtgcaggatttccatatgtaactatgggaataaagaagagagatttgataaacaagcaaacaaaagatattactaaattaaagatggcaatggacaaatatggtgttgatctgcctatggtgacttttcttaaggatgagcttagaaagaaagaaaagattgctgctgggaaaactagagtcatagaagctagtagtgtcaatgatactgttttgtttagaacaacatttggaaatttattctcaaaatttcatttaaatccaggaattgtgacagggtcagctgtcgggtgtgatccagaaacattttggtcaaaaatacccgtaatgttggatggggaatgtataatggcatttgattacacaaattatgatggtagcattcatccaatctggtttcaagctctgaaagaagttttatctaatcttggatttgag---tgtggcttagtggataggctgtgtaaatcaagacatattttcaaaaacatgtattatgaagttgaaggtggaatcccatcaggatgctctggtacgagcatatttaatacaatgatcaataatattattattaggacattagttttggatgcatacaagaatattgatttggataaactcaagattatagcatatggagatgatgttattttttcctataaataccaactggacatggaagcaattgctaaggaaggaatgaaatatggtctcacaataacccctgctgataaatcaagtgaatttaaacagttagattacagtaatgtgactttcctaaaaagaggattcagacaagatgaaaaacaccatttcttgatacatccaactttcccaatagaagagatacaagagtccattagatggactaagaaaccatctcaaatgcaggagcacgtcttatcgttgtgtcacttaatgtggcataatggtagggacacatacaagcagtttgagcagaagatacgcagtgttagcgctggtcgtgcactgtatatccccccctatgacttgctccttcatgagtggtatg----------------------------------------------------------------------------------------------------------------
>FJ445167.1_Human_rhinovirus_90_strain_ATCC_VR-1291_complete_genome
---------------------------------------------------------------------------------------------------ttaaaactggg-----------ttcaggttgttcccacctga-------atctcctacatggagttgtactctattatcccggtaattttgtac-----gccagttttatcctcccc--tcccc---------------atgtaac-ttagaagct-gtacac-----aacgaccaacaggta-acattcat-ccagagtgtt-aaaggtcaagca-cttct-gttt-ccccggtcaaagttgatatgctc-caac-agggc-aaaaacaactgcgatcgttatccgcagagcaactacgcaaagcttagtacca-ctttca-atggtgtatggctggtcgctccactataaa-----cccaatagtagacctggcagatgaggctagaaactccccactggtaacagtgttctagcctgcgtggctgcctgcgtgcc---c-ttttg-ggcacgaagccttacat-ttgacaaggtgcgaagagccccgtgtgcttgctt-tgagtcctccggcccctgaatgtggctaaccttaaccctgcagctagtgtgtgcaatccagcacatggctagtcgtaatgagcaattgcgggatgggaccaactactttgggtgtccgtgttt--------ctt--gttt-ttctttta-----tatttgcttatggtgacaa-tatatatagaa--tatatatattggcatcatgggcgctcaggtatcaagacaaaatgttggaacacactcaacacaaaattcagtctcaaatggttcaagtttaaattattttaatataaattattttaaggatgctgcttctagcggcgcctcaaaattggaattttctcaagatccaagtaaatttacagaccctgtcaaagatgtacttgaaaaaggtatacctacattacaatccccatctgtcgaagcatgtggttattcagacaggattattcaaattacaaggggcgattccacaattacatcacaggatgttgccaatgctgtggtagcctatggtgtttggccacattacctgacaccgcaggatgctactgctattgacaaaccatcccgtccagacacctcatctaatagattttacactttggaaagtaagacttggacggggagttcaaaagggtggtggtggaaattgccagatgcgctcaagggcatgggaatctttggtgagaatatgttttaccatttccttggcaggagtggttacacagtacatgttcaatgtaatgcaagcaaatttcaccaaggcacacttattgtggctatgatcccagaacaccaattggcaagtgctttggcaggaaatgtaacagctggatacaacttgacacatcctggtgaagggggcagaaccgttgatcaaacaaatagagagaatcagt---ccaaacaacccagtgatgacagttggcttaattttgatggtacattattaggtaacataacaatttttccacatcaattcatcaaccttagaagcaataattctgctacaatcatagtaccttatgtaaatgcagtacctatggactctatgctcagacacaacaactggagcttagttattatcccaatatgtccattagaatcc---atgcaagttcctaacacagtgcctattacaatttctattagtcctatgtgtgctgaattctctggagctcg------tgcaaga------------------agtcagggactgccagtcatgataacacctgggtcagggcaatttttgaccacagatgactttcaatcacctagtgctttaccgtggttccatccaactaaagagatctctatacctggacaagttagaaatttagttgagttatgccaagtagacacattgattccaatagatagtgtagaggccaat---gccaagaatacaagtatgtatacagt------tactttgagtagagaaacag---agtt------agcaaaggaaatctttgcaataaaggtagatattgcatcacaccctcttgcaactacattaattggtgaaatagctagttactatacccattggacaggtagtatccgctttagtttcctcttctgcggtactgcaaatactactctaaaattattactggcctacacacctcctggtattagaaaacctcgggatagaagagaagccatgttgggaacacatgttgtatgggatgtaggtttgcaatcaactatttcaatggttgtcccctgggttagtgctagtcattacaggaacactacaccggataaatattctttagcaggatttgtaacatgttggtaccaaacaaatctcatagtcccacctaatacaccaacaacagccaaaatgttgtgttttgtttcaggttgtaaagatttttgtctgagaatggcacgggacacaaacctacatttgcaaagtggccctatcacacaaaatccagtggaaaattatatagatgaagtcctaaatgag---------------------gtattggttgtccctaatattaaggaaagtaaaccttcaacttcaaactcagcgccagctttagatgcagcagaaaccggacatactagtgatgtccagccagaagatgtggtagagaccagatacgtgcaaacatcacaaacaagagatgaaatgagtgttgaaagttttctagggagatcaggttgcattcatatgtcaaaattagttgtaaactatgat---------------aattatgatg---------aaaacaacttccataaatggcaaattaacctgcaagagatggcacagattagaagaaaatttgaattgtttacatatgctagatttgattctgaaattacaatagtaccatctatagctggcaaggg------caatgatattggacatgttgtgatgcaatacatgtatataccacctggggcaccagtacctgagaagagggatgattatgcatggcaatcaggcactaatgcatctatcttttggcaacatggacaaacataccctagattttcacttcctttcttaagtatagcttctgcatactatatgttttatgatggatatgatggtgaccaaactgattcgagatatggtaccattgttactaatgatatgggaaccttatgttatagaatagttacagatgaacatgcccacaaaatagagatcactacaagaatataccataaagcaaaacacattaaggtttggtgtccaagaccacctagggcagttgaatacacacacactcatgtaacaaactac---aaacatgcaacacg------tgaacttaagactgcaattaggcccaggaaaacaatc------------------aca---------acagca------ggacccagtgacatgtatgtacatgttgggaaccttatatacagaaatttacatctttttaactctgaaa------tgtatgattctgtcttagtgtcctactcatct------gatttagtcatataccgtacaaacaccacaggtgatgactatataccaacatgtgattgtacagaagcaacttattactgcaaacataagaatagatattaccctattagagtgaccagtcatgactggtatgagatacaagaaagtgaatattatccaaaacacattcaatacaacttgctaataggtgaagggccatgtgaaccaggtgactgtggaggcaaattgttatgtaagcatggagtcattggcataataacagctggtggtgagggacatgtggcttttattgaccttagacact------tccattgtgctgaagaacaagggataactgattacatacacatgcttggtgaggcttttggtagcgggtttgtggatagtgtaaaggatcagataaatgcaat------aaacccaataaacaacataagcaaaaagataatcaaatggttgcttagaataatatcagcaatggtcataatcattagaaattcatcagatccccaaacaataatagcaacattaaccttgattggctgctctggctctccatggaggtttcttaaggaaaaattctgtaaatggacccagttaaattatgttcacaaggagtca---gattcttggcttaagaaatttaccgaaatgtgtaatgcagctcggggtttagaatggattggcaacaaaatatcaaaatttattgaatggatgaaatcca---tgctgcctcaggcgcaactcaaaattaagtacctcgcagaacttaaaaaattaaattttctggaaaaacaaattgaacacttgagagttgcagactcaaaaacacaagaaaagataaagtgtgaggtagatactc---------tgcatgacttgtcttgtaaatttcttccactttatgctagtgaggcaaagaggatcaaagccttacacaata---------agtgtaatgtgatcattaaacaaaagaaaagatgtgagccagtagccgttgtaattcatggtgagcctggcactgggaagtcaatgacaactaacttcctggcaaggatgataacaaatgacagtga------tatatactctttaccaccagatcccaaatattttgatgggtatgatcaacaaagtgtagtcataatggatgacatcatgcaaaacccaagtggtgaagatatgacactcttttgccaaatggtctcaagtgttacttttataccaccaatggcagatctacctgacaaagggaaatcatttgattctagatttgtcttgtgtagcactaatcatggaatgttagcaccacctacaatcacgtccttgccagcaatgaatagaagattctttctagacttagatattgtagtgaatgacaaatataaggattctcaaggaaaattaaatgtttctgctgccttccaaccctgtgatgttgatgcaaaaattggaaatgcacgg---tgctgtccatttgtatgtggtaaggcagtaatgtttaaagacaggaatacttgcaratcatacacattagcacaagtgtacaatacaatacttgatgaagataaaagaagaagacgagtcattgatgttatgtctgcaatattccaaggcccaataaccc---------------------ttgagggaccccctccagctgcaataaatgacctccttaaatctgttaggacacctgaagtcatcaaatattgtgaaggtaacaaatggatagttcc---agctgaatgtaaaatagaaagagacttaaatgtagctaataccatcattacaattatagcaaatattataagcatatctggtataatctatgtaatatataaattattttgcacattacaaggaccttactcaggggaacc---------tgtaaagaagaccaaaattcctgaaagaagagttgttgcccaaggtccagaggaagaatttggccgatcactcatcaaacacaactcatgtgttgttactacacaaaatggtaaatttactggtttaggtatctatgatagagtaattattgtcccaacacatgctgatcctggtaaggaaatacagattgatggcattagtacaaaggttgaagactcatatgatttatacaacaaagatggaattaaattggagatcactgttctcaaattgaagaggaatgaaaaatttaaagacattagaaagtatataccagaaagtgaagatgattacccagattgtaaccttgctctatctgccaatcaacctgaaactaccataattaatgttggagacgtagtatcatatggtaatattttgttaagtggtaatcaaactgcaagaatgcttaaatacaactacccaacaaaatcgggttattgtggtggcatcctatacaaaattggccaagtccttggaatccacgtagggggcaatggtagagatggttttgcagcaa----------tgttactgagatcttacttttctgagacacagggacaaataacatccacaaaaactacacatgaatgtgccttacctagtatacacactcctagtaaaacaaaattacaacccagtgtattctatgatgtgtttccaggtagtaaagaaccagcagtcctctctgatcatgatcccaggttagaagttgatttcaaagaagcattattttctaaatataaagggaataaccaatgtgtgatgaatgaccatataaaagtagcaatctctcattactcagcacaattaatgacattagatattgatccaaaacccatctctatagaggatagtgtctttggtatagagggccttgaggcattagatcttaatactagtgcagggttcccatatgtcaccatgggtataaagaaaagggacttgatcaataaacaaactaaagacatcactaaacttaagatggcaatggataagtatggtgttgatttgccaatggttacctttctgaaagatgaacttagaaagaaggaaaagatatctgctggcaaaactagagttatagaagctagtagtgtgaatgacactgtcctatttagaacaacatttggaaatctcttctcaaagttccacttgaatccaggagttgtaacaggttctgctgtagggtgtgatcctgagacattttggtcaaaaatacctgtgatgttagatggagagtgcataatggcatttgattatacaaattatgatggtagtatacacccaatttggttccaagctctcaaagaagtattgacaaatcttgggtttgag---tcaaatttaatagatagattatgtagatccaaacatatctttaaaaacatgtattatgaagttgagggtggtgtaccatcaggatgttctggtacaagtatattcaatacaatgataaacaatgttatcattaggacactagttttggatgcatataaaaatattgatttagataaacttaagataatagcttatggtgatgatgtcattttctcatacaagtaccagcttgacatggaagcaattgccaatgaaggaaagaaatatggtcttacaatcacacctgctgataaatctagtgagtttaaacaattgagttatgaaaatgtcactttcttaaagagagggtttaggcaagatgagaaacactccttcctaatacatccaatttttccaattgaagaaatacatgagtccatacgatggacaaagaaaccatctcagatgcaagagcatgttttatcactatgtcacttaatgtggcataatggtaaagatgtgtacaagcaatttgaacagaagatacgcagtgttagcgctggtcgtgcactgtatattcctccttatgatgtgctcttgcatgagtggtatgaaaaattttaaat-tgtt-tag--atatagaagtaataa--acaa-ttagttttttagttttat------------------------------------------------
>FJ445128.1_Human_rhinovirus_33_strain_ATCC_VR-330_complete_genome
---------------------------------------------------------------------------------------------------ttaaaactgga-----------tctaggttgttcccacctag-------atctcctacacggagttgtactctgttattccggtaactttgtac-----gccagttttataccccct--tccccct-------------ttgtaac-ttagaagct-gaacat-----actgaccaataggcg-gcattcaa-ccagaatgtc-aaaggtcaagca-cttct-gttt-ccccggttaaagctgatatgctc-caac-agggc-aaaaacagccttaatcgttatccgcaagacaactacgcaaagcctagtatca-tctttg-aaagtatgtggttggtcgctccgctataaa-----ctcaatagcagacctggcagatgaggctagaaactccccactggcgacagtgttctagcctgcgcggctgcctgcgtgcc---ctatacg-ggtacgaagccatatat-ttgacaaggtgtgaagagccccgtgtgcttgtct-tgagtcctccggcccctgaatgtggctaaccttaaccctgcagctggtatgcacaatccagtacatggccagtcgtaatgagcaattgcgggatgggaccaactactttgggtgtccgtgttt--------cct--attt-taccttta-----tatttgcttatggtgacaa-tatatatataa--catatatattggcatcatgggcgctcaagtttcaagacagaatgttggtacgcactccacacagaatgcagtttcaaatggatcaagtctgaactatttcaatataaattattttaaggatgctgcctccagcggtgcatcaaaacttgaattctcacaggatccaagtaaatttacagacccagtcaaggatgtattggaaaaaggaatccccactctacaatcccctactgtagaagcatgtggatattcagatagaatcatacaaatcacaagaggagattctacaataacatcacaagatgttgcaaatgctgttgttggttatggcgtgtggcctcattatttgacacctcaagatgctacagctatagacaaaccttctcgaccagatacttcctctaatagattttacactttggcaagtaaggaatgggactttaattctaaaggatggtggtggaagttgcctgatgctcttaaggatatgggaatttttggtgaaaacatgttttaccatttccttggtagaagtggttatacagtacatgtgcagtgtaatgcaagcaagtttcaccaaggtactttgattgttgccatgatacctgagcatcaattggcaagtgcaacaaccgggaatgccacagctgggtacaaccttacgcatcctggagaggcaggtagagatgtcagcccaaagactcgtgaaaatattg---ataaacagcccagtgatgatgcatggctcaattttgatggcacactgctaggtaacataactgtatatccacatcagcttattaacttaagaagcaacaattcagccacaattattgttccttatgtgaatgcagttcctatggattcaatgctaagacacaacaactggagtttggttataataccaatttgtccactagaatctgtaccagcttcaa------ctgtacctattactatctctataagccctatgtgtgctgagttttctggtgcccgcgctgctgcgaga------------------aaccaaggcttaccagtatttataacaccaggatctggtcaatttatgacaacagatgattttcaatcacccagtgctctgccctggtttcatcccaccagagaaatttcaatcccaggtcaagttaaaaaccttgttgaactttgccaaatagatacactgattcccataaacagcacaactgcaaat---aatgataacacaagtatatacactgt------gactttggaaaaacagacta---attt------agcacaagaagtatttgcaattaaagttgatattgcatctaatcctcttgccactaccttaattggtgaaatagctagttattttactcactggacaggcagcgtccgatttagttttcttttctgtggtactgcaaacactactcttaaattgttgttagcctacacaccccctggaatacgtaaacctattagcagaaaggaagcaatgcttggtactcatgtggtgtgggacgttggtctgcaatcaacaatgtccatggttgttccctgggttagtgctagtcattttagaaataccacaccagatacatattccttagctgggtatgtgacctgctggtaccagaccagcctggtggtaccaagcagtacaccaatcactgccaagatgttgtgttttgtttcgggctgtaaagacttttgtctaagaatggcacgagatacaaatttacatttacaaagtggcattataacacaaaatccagtagagaattatatagaagaggtgttgaatgag---------------------gttttagtagtgcctaatatcagagagagtcaagcaaccacatcaaattcagcacctgccttagatgcagctgagactggacacactaataatgtacaaccagaagatatgattgaaacaagatatgtacaaacatcacaaactcttgatgagatgagtgtggaaagcttcttaggaaggtctggttgcattcacatgtcaaaattagtagtgaaatatgaa---------------gactataatga------gaaaaagaattttatgacatggaaaataaatctacaagagatggcacagattaggaggaaatttgaaatgtttacatatgccagatttgattcagagatcaccctagtcccttctatagctgcccaggg------agatgatgttggtcatgttgtaatgcagtacatgtatgtcccaccaggtgcaccagctccagaaaagagagatgattacacatggcaatcaggaacaaatgcatctgtcttttggcaatatggacaaacatatcctaggttctcattacctttccttagcatagcttcagcatattacatgttctatgatggatatgatggggaccaacccaattccaggtatggtaatatggttaccaatgacatgggcactttatgctctagaatagttacagataatcataagcatccaatagaagttacaacaagagtataccataaagcaaaacatgtcaaagtctggtgcccaagaccacctagagctgtggaatacacccatactcatgttacaaattat---aaatcaacaactcg------tgaagtgaagacagctattagaccaagagcaacaatc------------------aag---------actgca------ggaccaagtgacatgtatgtacatgttggtaatctcatatatagaaatttgcaccttttcaattcagaca------ttcatgactccatatcagtatcatactcatca------gatttagtcatataccgaacaaacactacaggtgatgactacataccaacttgtgactgtactgatgcaacttacttttgcaagcacaaaaacagatattatccaataaaagtcactagtcatgattggtatgaaattcaggaaagtgagtattacccaaaacacatacagtacaacttattaataggtgagggcccatgtgaacctggtgattgtggtggtaaactgctgtgcaaacacggagttattggaataataactgcaggtggtgagggacatgtggcattcatagatttaagacatt------tccattgtgctgaagaacaggggattaccgattacatacacatgcttggtgaggcatttggtagtgggtttgttgatagtgtcaaagaccaaataaatgccat------aaacccaattaacaatataagtaggaaaattgtaaaatggattctaagaataatatcagcaatggttgtgattattagaaattcatctgatccccagacaataatagccacattaactttaattggttgctctggatcaccatggagatttcttaaagaaaagttctgtaaatggacacaactaaattacatccacaaagagtca---gattcctggctaaagaaatttactgaaatgtgcaatgcagctagaggtctagagtggattggtaacaagatatccaaatttattgagtggatgaaatcaa---tgctaccacaggcacaacttaaaatcaaataccttaatgaactcaagaagttgaaccttttagaaaagcaaattgagcacttgagaatagctgattctagtactcaagagaaaattaagtgtgagatagacactt---------tacatgatttatcatgcaaatttcttcccttatatgctagtgaggctaaaagaattaaagtcttatataata---------agtgtaatgtaattatcaaacagaagaagagatgtgaaccggtggcagtcgtcatacatggggaacctggagccggaaaatctatgacaacaaacttcctagcaagaatgataactaatgatagtga------catatactcactcccaccagatcccaaatactttgatggctatgatcagcagagtgtggttataatggatgatatcatgcaaaacccaagtggtgatgacatgactcttttctgccagatggtgtctagtgtcacatttatcccacctatggctgatcttccagacaaaggcaaaccttttgactccagatttgttttgtgtagtacaaatcatagtatgttggcaccaccaactatcacatctttgccagcaatgaataggagattctatctagatttggatattgtagttagtgaaaaatacaaagaccagcaagggaagcttaatgttgctgccgcattccaaccttgtgatgtcaatgcaaaaattggcaatgcacgc---tgttgtccattcatatgtggaaaggcagtaatgttcaaggatagaaacacttgtcaatcctacacattggcacaggtgtacaaccatatacttgaagaggacagaaggcgcagacaagttgtagatgttatgtctgcaattttccaaggaccaatctctt---------------------tggaargaccaccaccagctgcaataagtgatctgctgcaatcagtaagaactccagaagtcatcaagtactgtgaggacaacaaatggataatccc---tgctgggtgtagaatagaaagagatttaaatattgccaacaccataattacaatcatagcaaatgtaattagcatttctgggattatttatgtgatatacaagctattttgtacattacaaggaccttactctggtgaacc---------caaacaaaggacaaaaattcctgagaggagagttgttgcacaaggccctgaggaggaatttgggagatcactaattaagcacaactcatgtgtggtcaccacgcaaaatggaaagttcacaggtctaggaatttatgatagaacaatcataattccaacacatgcagacccaggtaaagaagttcagattgatggcatttctacaaaagttgaggattcttatgacttatacaataaagatggtatcaaattggaaattactgttctcaaacttcaaagaaatgaaaaatttagggatattaggaagtacatacctgaaaaagaagatgactaccctgaatgcaacctggctttgtctgccaatcaacctgagaccaccataatcagtgttggagatgttgtatcatatggaaatattctacttagtggcaatcaaacagctaggatgcttaaatacaattatccaacaaaatcaggatattgtggtggtatactatataaaattggtcaagttcttggcattcatgttggtggtaatggtagagatggatttgcagcaa----------tgttgttgagatcctacttttctgagacacagggccagattaccatttcaaaaccagtagttgaacttggcttacctagtatccacacaccaagcaagacaaaattgcaacctagtgttttccatgatgtttttcctggaagtaaagagccagctgttctctctgataatgatcccagattagaagtagatttcaaacaagcactgttttctaagtataaaggtaacaatgaatgtgcaatgaatgaacatatcaaagttgccgtttcccactactcggcacaattacacacactagatgttgaccctaggcccataaccgtagaagacagtgtctttggtgtagaaggcttagaagctcttgatcttaacacaagtgcagggtatccctatgtaactatgggcattaaaaagaaagacttgatagacaaccgtgccaaagacttgaccaaactaaaaatagcaatggataaatatggagttgatttacccatggtcactttcctcaaggatgagcttagaaagaaagaaaaaatttctgctggaaaaactcgtgtcattgaagccagtagtgtaaatgatactgtgttatttagatcagtctatggcaatcttttctcaaaatttcatctaaaccctggtatcatcaccggttctgcagtaggatgcgatccagagactttttggtcaaaaatacctgtaatgttagatggtgagtgtataatggcttttgactacacaaattatgatggtagtatacacccagtttggtttgatgcacttaagttagtcctggcaaacctttcatttaga---actgatttgatagacagattgtgtaagtcaaagcacatattcaaaggcacatattatgaggtagaaggtggggtcccatcaggatgctctggcacaagtatatttaatacaatgattaacaatgtgattattagaacactagtgctagatgcttacaaaaacattgatttggataaactcaaaattattgcttatggagatgatgtcattttctcttacaaatatcagcttgatatggaggcaattgctttggagggtgttaagtatggattaacaataacccctgcagataaatccagtatcttcaagaagcttgattatagtaacataacttttctaaagagaggctttaggcaagatgagaagcataatttcctyattcacccaacttttccaattgatgaaattcatgagtcaatcaggtggaccaagaaaccatctcagatgcaggagcacgtcctgtcattgtgtcatttgatgtggcataatggtagagatgtgtatactcaatttgaaaggaggatacgtagtgtcagcgctggtcgtgcactatatatacctccttatgacctgcttctgcatgagtggtatgaaaaattttaaac-tgtt-taa--atatagaaatattaa--acat-ttagttttttagttttat------------------------------------------------
>FJ445182.1_Human_rhinovirus_76_strain_ATCC_VR-1186_complete_genome
---------------------------------------------------------------------------------------------------ttaaaactgga-----------tccaggttgttcccacctgg-------atctcctacaaggagttgtactctattattgcggtaattttgtac-----gccagttttatctcccct--ccccgat-------------atgtaac-ttagaagct-gaacac-----aaagaccaataggtg-acatttaatccaaaatgtt-aaaggtcaagca-cttct-gttt-ccccggccaaagttgatatgctc-caac-agggc-aaaaacagctgcggtcgttatccgcaaaacaactacgcaaagcctagtacca-ccttct-agagcatgtggctggtcgctccactataaa-----cccaatagtagacctggcagatgaggctaggagctcctcactggtaacagtgtcctagcctgcgtggctgcctgcgcacc---c-tgaca-ggtgcgaagccaaatgt-ttgacaaggtgtgaagagccccgtgtgcttgttt-tgagtcctccggcccctgaatgtggctaaccttaaccctgcagctagtgtgtacaatccagtgcatagctagtcgtaatgagcaattgcgggatgggaccaactactttgggtgtccgtgttt--------ctt--a-tt-tttcctta-----tatttgcttatggtgacaa-tgtatatataa--cgtatatattggcatcatgggcgctcaggtatccagacagaatgttggtacacactccacacaaaatgctgtttcaaatggatcaagtctcaattatttcaatataaattacttcaaagatgctgcttctagcggcgcttcaaagcttgaattttcacaagacccaagcaaattcacagatccagttaaagatgtattggagaaaggcattcccacattacaatccccaactgtcgaggcatgtggatattcagacaggattatacaaataaccagaggagattctacaataacatcacaagatgttgcaaatgctgtagttggttatggcgtatggcctcactatttgacatcacaagatgctactgctatagataaaccctcccgcccagacacctcctctaatagattctatactctagaaagcaaggaatggagtgcaaattctaaaggttggtggtggaagttgcctgatgcacttaaagatatgggaatttttggagaaaacatgttttatcatttcctcggtagaagtggttacacagtacatgtccagtgcaatgcaagtaagtttcatcaaggcactttaattgttgctatgataccagaacatcagctggctagtgcaacaacaggaaatgctacagctggatacaatctcacacaccctggtgaaggtggtagggatgtcagcctgtcaaatcgagctgacctta---gtaagcaacctagtgatgatgcctggcttaattttgatggtactttgttaggcaacataactgtatatccacatcagctaatcaatttaaggactaacaattcagccacaattattgtcccttatgtaaatgcagtccctatggattcaatggttaggcataacaattggagtctagttataataccaatatgtccattagaatctttgccaagttcaa------ctgtacccattaccatttcaataagccctatgtgtgctgaattttctggtgctcgtgccactgcaagg------------------aaccaaggcttaccagttttcataactcctggatctggtcaattcatgacaacagatgatttccaatctcctagtgccctaccctggttccaccccactagggaaatttcaattcctggtcaagtgaagaatcttgttgagctttgccagattgacactttgatcccaataaacagtgtgactggtaat---accaacaatactagcatatacactgt------aactttaactagagaaacca---gttt------agcacaagaaatatttgcaattaaggttgatattgcctcagatcctcttgcaactaccttgattggtgaaatagccagttactatactcattggacaggtagtatccgattcagttttctcttttgtggctctgcaaatactacccttaaattgcttatagcatacacaccccctggtatacgcaaaccaaagaacagaaaggaagcaatgttgggcactcatgtagtgtgggatgttggtctgcaatctacaatatctatggttgtaccctgggtcagtgctagccattttagaaatactacaccagacacatactctttggctggttatgtgacctgttggtatcagaccaacctagtggtgccacccaacacaccaactactgccaaaatgctctgctttgtttcaggatgcaaagatttctgcttgagaatggcacgtgatacaaatttacatttacaaagtggtcctataacacaaaacccagttgaaaattacgtggatgagatattaaatgag---------------------gttcttgtagtaccaaacatcaaagagagtcaggctaccacatcaaatgcagcacctgctttggatgcagctgagactgggcacacaagcagcgttcaaccagaggacatggttgagactaggtatgtgcaaacatcacaaactcttgatgagatgagtatggagagtttcttagggagatctggttgtattcatatttcaaagctagttgtagaatatgag---------------ggatatgatga------tacaaaaaactttaagacatggaaaataaacctacaagaaatggcacaagttagaagaaaatttgagatgtttacatatactagatttgattcagaagttactctagttccttctatagctgccaaagg------ggatgacattggtcatgtagtgatgcaatacatgtatgtcccaccaggcgctccagttccaaagaagagagatgactacacatggcagtcaggaaccaatgcatctattttctggcaatatggacaaacataccctaggttttcattaccctttctaagtatagcttcagcttattacatgttttatgatggatatgatggagaccaacctagttctaggtatggtaatatagttaccaatgacatgggcaccctatgttccaggatagtaactgatgatcataagcacaagattgaagttacaacaagaatatatcacaaagcaaagcatgttaaggtatggtgcccgagaccacctagagctgtagagtatacatacacccatgtaacaaactac---aaaccacattctgg------tgatgtgcaaacagctattagaccaagagcaacaatt------------------aag---------actgca------gggccaagtgacatgtacgtgcatgtcggaaaccttatatatagaaatctacacctctttaattcggata------tccatgattccatattagtatcttactcatca------gatatagtcatataccgaacaaacactacaggtgatgactacataccaacctgtgattgtactgatgcaacttacttttgcaagcacaaaaacagatactatccaataaaagttactagtcatgattggtatgagattcaagagagtgagtattacccaaaacacatacaatacaatctgttaataggtgagggcccatgtgaacctggtgactgtggtggtaaactgctgtgtaaacatggagtcattggaataataactgcaggtggtgagggacatgtagcattcatagatttaagacatt------tccattgtgctgaagaacagggaattactgactacatacacatgctaggtgaagcatttggcagtggatttgttgatagtgttaaggaccaaataaatgccat------aaacccaattaacaacataagtaggaaaattgtaaaatggatcctaagaataatatcagcaatggttgtaatcattagaaattcatctgaccctcaaacaataatagctacattaacactgattggttgctctggatcaccatggagatttctcaaagaaaagttttgtaaatggacacaactaaactacattcacaaggagtcg---gattcctggcttaaaaaattcactgaaatgtgcaatgcagctagaggtttagagtggattggtaacaagatatcaaaatttattgagtggatgaaatcaa---tgctaccacaagcacaactcaaaatcaaataccttaatgaacttaagaagctgaaccttttagaaaagcaaatcgaacacctgagaatagctgattccagcactcaagagaaaattaagtgtgagatagatactc---------tacatgatttgtcatgtaaatttcttcccttatatgctagtgaagctaagagaatcaaagtcctacataaca---------agtgcaatgtaatcatcaaacagaaaaagagatgtgaaccagtggcagttgtcatacatggtgaacctggagctggaaaatctatgaccacaaatttcctagcaagaatgataactaatgatagtga------tatctattcactcccaccagatccaaaatattttgatggttatgatcagcaaagtgtagttataatggatgacatcatgcagaatccaagtggtgaggatatgactcttttctgccaaatggtatctagtgtcacgtttatcccccctatggctgatcttccagacaaaggtaaaccttttgactctagatttgttttgtgtagtacaaaccacagtatgttggcaccaccaaccatcacatccttaccagcaatgaatagaagattctatctagatttagacattgtagttagtgaaaaatataaagatcagcaagggaagcttaatgttgctgctgcattccaaccttgtgatgtcaatgttaaaattggcaatgcacgc---tgttgcccatttatatgtgggaaggcagtaatgtttaaggacaggaacacttgccaatcctacacattagcacaagtatacaaccacatacttaatgaagataagaggcgtagacaagttgtagatgttatgtctgcaatcttccaagggccaatctctt---------------------tggaaggaccgcctccagctgcaataagtgacctattgcaatcagttagaactccagaagttatcaagtattgtgaatataataaatggatagtccc---tgctgagtgtagaatagaaagagatttaaatatagccaacaccataattacaattatagcaaatgtaattagtatttctggaattatctatgtgatatataaactgttctgcacattacaaggaccttattccggtgaacc---------taaacaaaagacaaagattccagaaagaagagttgttgcacaaggtcctgaggaggagtttgggagatcactgattaaacataactcatgtgtagtcaccacacaaaatggaaaattcacaggtttaggaatctatgatagaactatcataataccaacacatgcagatccaggtaaggaagttcagattgatggcatttctacaaaagttgaagattcttatgatttatataataaggatggtgttaagctagaaatcactgttctcaaacttcaaagaaatgaaaaatttagagacattaggaagtacatacctgaaaaagaagatgattatcctgagtgtaacctggccttgtctgctaatcaacccgaaactaccataattagtgttggggatgttgtgtcatatggaaacattctacttagtggtaatcaaacagctaggatgcttaaatataattacccaacaaaatcaggatactgtggtggtatactatacaaaattggccaagttcttggtattcatgttggtggtaatgggagagatggatttgcagcaa----------tgctgctaagatcctatttttctgaaacacaggggcaaattactatctccaaaccaacagttgagcttggtttacctagtatccacacaccaagcaagacaaaattacaacctagtgtgtttcatgatgttttccctggaagtaaagaaccagctgtcctttctgacaatgaccccagattggaggtagatttcaaacaagcattgttctccaagtataaaggtaacaatgaatgcacaatgaatgagcacatcaaagttgctgtttctcactattcagcacagttgcacacattagatattgatcctaagtctataactgtagaagatagtgtctttggtatagagggtctagaagcccttgatcttaacacaagtgcagggtatccctatgtaaccatgggtattaagaagaaagatttaatagacaaccgtaataaagatttaaccaaactcaaaatagcaatggacaaatatggagttgatctacccatggttactttccttaaggatgaacttagaaagaaggagaaaatctctgctgggaaaacccgtgtcattgaagctagcagtgttaatgatactgtattgttcaggtcagtctatggtaaccttttctcaaaatttcatctaaaccctggcatcatcacaggttctgcagtgggatgtgacccggaaaccttttggtcgaaaatacccgtaatgctagatggtgagtgtataatggcttttgattacacaaactatgatggtagtatacacccaatttggtttgatgcacttaagttagttttatctaacctttcatttaga---actgatttgatagacagattatgtaagtcaaaacatatattcaaaggcacatattatgaggtagagggtggggtcccatcagggtgctctggtacaagtatatttaatacaatgattaataatgtgattattagaacattagtgctagatgcttacaaaaacattgatttggataaactcaagatcattgcttatggggatgatgtcattttctcttacaaataccagcttgatatggaagcaattgcctcggagggtgtcaagtacggattaacaataacccctgcagacaaatccagtgtttttaagaggcttgattatagtaatataactttcctgaagagaggttttagacaagatgagaaacataatttccttattcatccaacttttccaattgatgaaattcatgaatcgatcagatggacaaagaaaccatctcagatgcaggagcatgtcttgtcactgtgtcatttaatgtggcataatggtagagatgtgtatactcaatttgaaaggaggatacgcagtgtcagcgctggtcgtgcactgtatatacctccttatgacttgcttttgcatgagtggtatgaaaaattttagtt------taa--atatagaaatattaa--acat-ttagttttttagttttat------------------------------------------------
>DQ473502.1_Human_rhinovirus_76_complete_genome
---------------------------------------------------------------------------------------------------ttaaaactgga-----------tccaggttgttcccacctgg-------atctcctacaaggagttgtactctattattgcggtaattttgtac-----gccagttttatctcccct--ccccgat-------------atgtaac-ttagaagct-gaacac-----aaagaccaataggtg-acatttaatccaaaatgtt-aaaggtcaagca-cttct-gttt-ccccggccaaagttgatatgctc-caac-agggc-aaaaacagctgcggtcgttatccgcaaaacaactacgcaaagcctagtacca-ccttct-agagcatgtggctggtcgctccactataaa-----cccaatagtagacctggcagatgaggctaggagctcctcactggtaacagtgtcctagcctgcgtggctgcctgcgcacc---c-tgaca-ggtgcgaagccaaatgt-ttgacaaggtgtgaagagccccgtgtgcttgttt-tgagtcctccggcccctgaatgtggctaaccttaaccctgcagctagtgtgtacaatccagtgcatagctagtcgtaatgagcaattgcgggatgggaccaactactttgggtgtccgtgttt--------ctt--attt-tttcctta-----tatttgcttatggtgacaa-tgtatatataa--cgtatatattggcatcatgggcgctcaggtatccagacagaatgttggtacacactccacacaaaatgctgtttcaaatggatcaagtctcaattatttcaatataaattacttcaaagatgctgcttctagcggcgcttcaaagcttgaattttcacaagacccaagcaaattcacagatccagttaaagatgtattggagaaaggcattcccacattacaatccccaactgtcgaggcatgtggatattcagacaggattatacaaataaccagaggagattctacaataacatcacaagatgttgcaaatgctgtagttggttatggcgtatggcctcactatttgacatcacaagatgctactgctatagataaaccctcccgcccagacacctcctctaatagattctatactctagaaagcaaggaatggagtgcaaattctaaaggttggtggtggaagttgcctgatgcacttaaagatatgggaatttttggagaaaacatgttttatcatttcctcggtagaagtggttacacagtacatgtccagtgcaatgcaagtaagtttcatcaaggcactttaattgttgctatgataccagaacatcagctggctagtgcaacaacaggaaatgctacagctggatacaatctcacacaccctggtgaaggtggtagggatgtcagcctgtcaaatcgagctgacctta---gtaagcaacctagtgatgatgcctggcttaattttgatggtactttgttaggcaacataactgtatatccacatcagctaatcaatttaaggactaacaattcagccacaattattgtcccttatgtaaatgcagtccctatggattcaatggttaggcataacaattggagtctagttataataccaatatgtccattagaatctttgccaagttcaa------ctgtacccattaccatttcaataagccctatgtgtgctgaattttctggtgctcgtgccactgcaagg------------------aaccaaggcttaccagttttcataactcctggatctggtcaattcatgacaacagatgatttccaatctcctagtgccctaccctggttccaccccactagggaaatttcaattcctggtcaagtgaagaattttgttgagctttgccagattgacactttgatcccaataaacagtgtgactggtaat---accaacaatactagcatatacactgt------aactttaactagagaaacca---gttt------agcacaagaaatatttgcaattaaggttgatattgcctcagatcctcttgcaactaccttgattggtgaaatagccagttactatactcattggacaggtagtatccgattcagttttctcttttgtggctctgcaaatactacccttaaattgcttatagcatacacaccccctggtatacgcaaaccaaagaacagaaaggaagcaatgttgggcactcatgtagtgtgggatgttggtctgcaatctacaatatctatggttgtaccctgggtcagtgctagccattttagaaatactacaccagacacatactctttggctggttatgtgacctgttggtatcagaccaacctagtggtgccacccaacacaccaactactgccaaaatgctctgctttgtttcaggatgcaaagatttctgcttgagaatggcacgtgatacaaatttacatttacaaagtggtcctataacacaaaacccagttgaaaattacgtggatgagatattaaatgag---------------------gttcttgtagtaccaaacatcaaagagagtcaggctaccacatcaaatgcagcacctgctttggatgcagctgagactgggcacacaagcagcgttcaaccagaggacatggttgagactaggtatgtgcaaacatcacaaactcttgatgagatgagtatggagagtttcttagggagatctggttgtattcatatttcaaagctagttgtagaatatgag---------------ggatatgatga------tacaaaaaactttaagacatggaaaataaacctacaagaaatggcacaagttagaagaaaatttgagatgtttacatatactagatttgattcagaagttactctagttccttctatagctgccaaagg------ggatgacattggtcatgtagtgatgcaatacatgtatgtcccaccaggcgctccagttccaaagaagagagatgactacacatggcagtcaggaaccaatgcatctattttctggcaatatggacaaacataccctaggttttcattaccctttctaagcatagcttcagcttattacatgttttatgatggatatgatggagaccaacctagttctaggtatggtaatatagttaccaatgacatgggcaccctatgttccaggatagtaactgatgatcataagcacaagattgaagttacaacaagagtatatcacaaagcaaagcatgttaaggtatggtgcccgagaccacctagagctgtagagtatacatacacccatgtaacaaactac---aaaccacattctgg------tgatgtgcaaacagctattagaccaagagcaacaatt------------------aag---------actgca------gggccaagtgacatgtacgtgcatgtcggaaaccttatatatagaaatctacacctctttaattcggata------tccatgattccatattagtatcttactcatca------gatttagtcatataccgaacaaacactacaggtgatgactacataccaacctgtgattgtactgatgcaacttacttttgcaagcacaaaaacagatactatccaataaaagttactagtcatgattggtatgagattcaagagagtgagtattacccaaaacacatacaatacaatctgttaataggtgagggcccatgtgaacctggtgactgtggtggtaaactgctgtgtaaacatggagtcattggaataataactgcaggtggtgagggacatgtagcattcatagatttaagacatt------tccattgtgctgaagaacagggaattactgactacatacacatgctaggtgaagcatttggcagtggatttgttgatagtgttaaggaccaaataaatgccat------aaacccaattaacaacataagtaggaaaattgtaaaatggatcctaagaataatatcagcaatggttgtaatcattagaaattcatctgaccctcaaacaataatagctacattaacactgattggttgctctggatcaccatggagatttctcaaagaaaagttttgtaaatggacacaactaaactacattcacaaggagtcg---gattcctggcttaaaaaattcactgaaatgtgcaatgcagctagaggtttagagtggattggtaacaagatatcaaaatttattgagtggatgaaatcaa---tgctaccacaagcacaactcaaaatcaaataccttaatgaacttaagaagctgaaccttttagaaaagcaaatcgaacacctgagaatagctgattccagcactcaagggaaaattaagtgtgagatagatactc---------tacatgatttgtcatgtaaatttcttcccttatatgctagtgaagctaagagaatcaaagtcctacataaca---------agtgcaatgtaatcatcaaacagaaaaagagatgtgaaccagtggcagttgtcatacatggtgaacctggagctggaaaatctatgaccacaaatttcctagcaagaatgataactaatgatagtga------tatctattcactcccaccagatccaaaatattttgatggttatgatcagcaaagtgtagttataatggatgacatcatgcagaatccaagtggtgaggatatgactcttttctgccaaatggtatctagtgtcacgtttatcccccctatggctgatcttccagacaaaggtaaaccttttgactctagatttgttttgtgtagtacaaaccacagtatgttggcaccaccaaccatcacatccttaccagcaatgaatagaagattctatctagatttagacattgtagttagtgaaaaatataaagatcagcaagggaagcttaatgttgctgctgcattccaaccttgtgatgtcaatgttaaaattggcaatgcacgc---tgttgcccatttatatgtgggaaggcagtaatgtttaaggacaggaacacttgccaatcctacacattagcacaagtatacaaccacatacttaatgaagataagaggcgtagacaagttgtagatgttatgtctgcaatcttccaagggccaatctctt---------------------tggaaggaccgcctccagctgcaataagtgacctattgcaatcagttagaactccagaagttatcaagtattgtgaatataataaatggatagtccc---tgctgagtgtagaatagaaagagatttaaatatagccaacaccataattacaattatagcaaatgtaattagtatttctggaattatctatgtgatatataaactattctgcacattacaaggaccttattccggtgaacc---------taaacaaaagacaaagattccagaaagaagagttgttgcacaaggtcctgaggaggagtttgggagatcactgattaaacataactcatgtgtagtcaccacacaaaatggaaaattcacaggtttaggaatctatgatagaactatcataataccaacacatgcagatccaggtaaggaagttcagattgatggcatttctacaaaagttgaagattcttatgatttatataataaggatggtgttaagctagaaatcactgttctcaaacttcaaagaaatgaaaaatttagagacattaggaagtacatacctgaaaaagaagatgattatcctgagtgtaacctggccttgtctgctaatcaacccgaaactaccataattagtgttggggatgttgtgtcatatggaaacattctacttagtggtaatcaaacagctaggatgcttaaatataattacccaacaaaatcaggatactgtggtggtatactatacaaaattggccaagttcttggtattcatgttggtggtaatgggagagatggatttgcagcaa----------tgctgctaagatcctatttttctgaaacacaggggcaaattactatctccaaaccaacagttgagcttggtttacctagtatccacacaccaagcaagacaaaattacaacctagtgtgtttcatgatgttttccctggaagtaaagaaccagctgtcctttctgacaatgaccccagattggaggtagatttcaaacaagcattgttctccaagtataaaggtaacaatgaatgcacaatgaatgagcacatcaaagttgctgtttctcactattcagcacagttgcacacattagatattgatcctaagtctataactgtagaagatagtgtctttggtatagagggtctagaagcccttgatcttaacacaagtgcagggtatccctatgtaaccatgggtattaagaagaaagatttaatagacaaccgtaataaagatttaaccaaactcaaaatagcaatggacaaatatggagttgatctacccatggttactttccttaaggatgaacttagaaagaaggagaaaatctctgctgggaaaacccgtgtcattgaagctagcagtgttaatgatactgtattgttcaggtcagtctatggtaaccttttctcaaaatttcatctaaaccctggcatcatcacaggttctgcagtgggatgtgacccggaaaccttttggtcgaaaatacccgtaatgctagatggtgagtgtataatggcttttgattacacaaactatgatggtagtatacacccaatttggtttgatgcacttaagttagttttatctaacccttcatttaga---actgatttgatagacagattatgtaagtcaaaacatatattcaaaggcacatattatgaggtagagggtggggtcccatcagggtgctctggtacaagtatatttaatacaatgattaataatgtgattattagaacattagtgctagatgcttacaaaaacattgatttggataaactcaagatcattgcttatggggatgatgtcattttctcttacaaataccagcttgatatggaagcaattgcctcggagggtgtcaagtacggattaacaataacccctgcagacaaatccagtgtttttaagaggcttgattatagtaatataactttcctgaagagaggttttagacaagatgagaaacataatttccttattcatccaacttttccaattgatgaaattcatgaatcgatcagatggacaaagaaaccatctcagatgcaggagcatgtcttgtcactgtgtcatttaatgtggcataacggtagagatgtgtatactcaatttgaaaggaggatacgcagtgtcagcgctggtcgtgcactgtatatacctccttatgacttgcttttgcatgagtggtatgaaaaattttagtt------taa--atatagaaatattaa--acat-ttagttttttagttttac------------------------------------------------
>EF173414.1_Human_rhinovirus_11_complete_genome
---------------------------------------------------------------------------------------------------ttcaaactgga-----------tccaggttgttcccacctgg-------atctcccacgtggagttgtactctattattccggtaattttgtat-----gccagttttatctcccct-tccctt---------------ttgtaac-ttagaagat-gaactc-----accgaccaataggtg-gcatttat-ccagaatgtc-aaaggtcaagcaccttct-gttt-ccccggtcaaagttgatatgctc-caac-agggc-aaaaacatctgcgatcgttatccgcaaagcaactacgcaaagcctagtatca-cttttg-agagtatgtggttggtcgctccactataaa-----cccaatagtagacctggcagatgaggctagaagtcccccactggtaacagtgttctagcctgcgtggctgcctgcgtgcc---tctggta-ggcacgaagccatatat-ttgacaaggtgtgaagagccccgtgtgcttgctt-tgagtcctccggcccctgaatgtggctaaccttaaccctgcagctagtgtgcataatccaatgcatggctagtcgtaatgagcaattgcgggatgggaccaactactttgggtgtccgtgttt--------ctc--attt-ttcctttt------atttgcttatggtgacaa-tatatataata--catatatattggcatcatgggcgcccaggtatccagacagaacgttggcacacactccacacagaactcggtttcaaatggttcaagcttgaattattttaatataaactactttaaagatgctgcctcaagtggtgcttcaaaacttgaattctcacaagatcccagtaaatttacagatccagttaaagatgtactggaaaaaggcatccctactttgcaatctccaacagtcgaggcatgtggatattcagacaggattatacaaattacaagaggtgattctacaataacatcacaagatgtggcaaatgctgtggttggatacggggtgtggcctcattatctaacatctcaagatgctacagccatagataaaccctcccgtccagacacctcctcaaatagattctatactttagaaagcaaacattggacttcaacttctaaaggatggtggtggaaattacctgatgctcttagagatatgggaatttttggtgagaatatgttttatcactttcttggtaggagtggctatacagtgcatgttcaatgtaatgctagcaagtttcaccaaggcaccttaatagttgcaatgataccagaacaccaattggcaagtgcaacaactggcaatgtgacagctggttataagctcacacaccctggtgagcgcggtagagatgtcagtctcacagaccgccaagatatta---caaagcaacctagtgatgacagctggcttaattttgatggtacattattgggtaacataacaatatatccacaccagtttattaaccttagaagtaacaactcagctacgattattgtaccctatgtaaatgcagttccaatggactcaatgttaagacataacaattggagtttagttatcataccaatatgcccattagaatcagatctaaacacac------ctgtgcctatcactatatccataagccctatgtgtgctgaattctctggtgcccg------tgcacgc------------------aatcaaggcctgccagtattgataacaccaggatctggtcaatttatgacaacagatgattttcaatctcccagtgcactaccttggtttcaccctactaaagaaatctcaataccaggtcaagtgagaaacctcattgaactttgccaagttgatacattaattcctataaatagtgtagagggaaat---actgataatacaagcatatacactgt------cacattaaccagagagacca---attt------agcacaagagatatttgcaatcaaggttgacatagcatcacaccctcttgccaccactttgattggtgagatagctagctattatacccactggacaggcagtattcgctttagtttcctcttctgtggtactgcaaatactactcttaaattattaatagcttacacaccacctggcataagcaaacccactagtaggaaagaagcaatgttgggtactcatgtggtttgggatgttggtttgcaatctacaatttcaatggtagtcccatgggttagtgctagccattataggaatactacaccagatacatactcccttgctggctttgtcacctgttggtatcaaaccaatttagtggtaccacctagcacgccaactactgccaagatgctgtgctttgtctcaggctgcaaagacttctgcttgagaatggcgcgagacactaatttacatctacaaagtggtcctatagaacaaaacccagtggaggattatgttgatggaattctaaatgag---------------------gttttagttgtacctaatataaaggagagccaagctaccacatcaaactcagcacctgctctagatgcagctgaaaccggacatactagcaaagtgcagccagaggatatgattgagactagatatgtgcagacttcacagactcttgatgaaatgagcattgagagcttcctaggtagatctggttgtattcacatgtccaagttaattgtgcagtatgaa---------------gactataatgg------aaagaaaaactttaacacatggaaaataaacttgcaagagatggcacaaattagaaggaaatttgaaatgttcacatacactagatttgattcagagatcacattggtgccttgtatagctgcaaaagg------aaatgatattggtcatgttgtaatgcaatatatgtatgtcccaccaggtgctccagttccagagaaaagagatgattatacatggcaatcaggaacaaatgcatctattttctggcaatatggtcaaacatacccaagattttctctacctttcatgagtatagcctcagcatattacatgttttatgatggatatgatggagatcaaccaaactccagatatggtaatatagttaccaatgatatgggcactctgtgttatagaatagtaactgatgaccatagacacaaaattgaagtcacaactagggtgtatcataaagcaaagcatgtgaaggtgtggtgtccaagaccacctagagctgtagaatatactcacactcatgtaaccaattac---aaaccacaggaagg------acaggtgaaaacagctgtcaaggctaggaaaacaatt------------------aaa---------acagca------ggaccaagtgacatgtatgtgcatgttggaaatctcatatacagaaatttacatcttttcaactcagaca------ttcatgactctatactagtgtcatattcatca------gatttagtcatataccgaacaaacactgtaggtgatgactatataccaacttgtgattgtacagatgcaacttatttctgcaaacataaaaatagatactatccaataaaagtcactagccatgattggtatgaaatccaagaaagtgagtactatccaaaacacatacaatacaacctattgataggtgagggaccttgtgagccaggtgactgtggtggcaaattactatgcaaacatggggttattgggataataactgcaggtggtgagggtcatgtggcattcattgacttgagacatt------tccattgtgctgaagaacaaggaatcaccgattatatacatatgcttggggaagcttttggtagtggatttgttgatagtgtgaaagatcaaattaatgccat------aaatccaatcaacaatataagtaggaaaattgtcaagtggatccttagaataatatcagcaatggtggtaattattagaaattcatctgatcctcaaacaataatagccacactgaccttacttggttgttctggttcaccatggaggttcttaaaagaaaaattctgcaaatggacacaattaaattatgttcataaagaatca---gatacatggttaaagaaattcactgaaatgtgcaatgcagctagaggtttagagtggattggcaataaaatatcaaagtttattgagtggatgaaatcga---tgttaccacaagcacaactcaaaattaagtaccttaatgagttaaagaaattgaatcttttagaaaaacaaattgagcatttaaggattgctgattctaacacccaggagaaaattaaatgtgaaatagatactc---------tacatgatctatcatgcaaatttcttccactgtatgccagtgaagccaagagaatcaaagttctacacaata---------aatgcaatgtgattataaagcaaaagaaaaggtgtgaaccagtagcagttgtcatacatggtgagcccggaactggaaaatccatgacaacaaactttttggcaagaatgataaccaatgatagtga------tatttattcacttccacctgatcccaaatactttgacgggtatgatcaacagagtgtagtcataatggatgatatcatgcaaaatccaagtggtgatgatatgactctattttgccaaatggtgtctagtgttacatttattcctcccatggctgatcttccagataagggtaagccctttgattctaggtttgttttatgtagtacaaatcatagtatgttagcaccacctactattacatctttaccagcaatgaacagaagatttttcctggatttagacatagtagtcaatgagaaatataaagatttacagggaaaacttaatgtgactgctgctttccaaccttgtgatgtcaatgtcaggattggtaatgcacgc---tgttgcccatttatatgtggcaaggcggtaatgtttaaagacagaaacacctgccaatcttacacactagcacaagtgtacaatcgtatccttgatgaggacaaaaggcgcagacaagttgtggatgtcatgtctgcaatttttcaagggccaatctcac---------------------tagaaagacccccaccagctgcaatcagtgatttactgcaatcagttagaaccccagaggttattaaatactgtgaggggaataagtggataatccc---agctgaatgtaaaatagaaagagatttgaatatagctaacactataattacaattatagcaaatgtaattagcatttctggcattatttatgtgatatataagctattttgcacattgcaaggaccttattctggagaacc---------caagcaaaaaacaaaaattccagaaagaagagttgttgcgcaagggcctgaggaggaatttggaagatcattaatcaagcacaactcatgtgtggtgacaacacaaaatggaaaattcacgggtctgggaatttacgatagaacaattgtaatcccaactcatgctgatccaggggaggaagtccaaattgatggtattaccacaaaagttgaagactcttatgatttatataataaggatggtattaaattagagatcactgttctcaagctccagagaaatgaaaagttcagagacatcagaaaatacatacctgaaagagaagatgattaccctgaatgtaatttagccctatcagcaaaccaacctgaaactacaataattaatgttggagatgttgtatcatatgggaatatcttgcttagtggcaatcaaacagctaggatgctcaaatacaattatccaacaaaatcaggatattgtggtggtatactgtacaaaattgggcagattcttggcattcacgttggtggtaatggaagagatggttttgcagcaa----------tgttgctaagatcctatttttctgaagcacaaggacaaatcaccacttctaaatcagtaactgaacttggtttacccagtatccatacaccaagtaaaaccaaattacaacctagtatatttcatgatgtcttccctggaagtaaagaaccagctgttctatctgataatgatcctagattaaaagtgaattttaaggaagcactattttccaaatacaaggggaataatgattgtgtgatgaacgaccacattaaagttgctgtttctcactactcagcacaactccttacactagacattgactctaaaccaataactgtagaggatagtgtctttggtatagatggtttagaagctcttgaccttaacactagtgcaggatacccttatgtaactatgggtattaagaagaaagatttgattgacaatcgtaacaaagatctaacaaaacttaaagtagcactagataaatatggagttgatttgcccatggttacttttcttaaagatgagctcaggaagaaagagaagatttctgctggaaaaacacgtgtcattgaggcaagtagtgtaaatgatactgtcctatttagatcaatctatggaaacctcttttcaaaatttcatctaaaccctggtgttgttactggttctgctgtaggatgtgatccagagaccttctggtcaaaaatacctgtaatgttagatggtgaatgtataatggcttttgattacactaattatgatggtagtatacacccaatttggtttgatgcacttaagattgttttggcaaacctctcatttaga---actgatttgatagatagattatgtaaatcaaaacatatattcaaaggcacatattatgaagtagaaggtggagttccatcagggtgttctggaacaagcatatttaacacaatgattaataatgtaataataagaacattagtattagatgcttataaaaacatagatttagacaaacttaagattatagcttatggagatgatgttatcttttcttacaagtatgaacttgacatggaggctattgctaaagaaggtgtcaagtatggattgacaataacgcctgcagataagtccaatgttttcaagaaacttgattataacaacataaccttcctgaaaaggggttttagacaagatgacaaacacaatttccttattcatccaacttttccaattgatgaaattcatgaatcaataagatggacaaagaaaccatcacaaatgcaggagcacgtcctatcactgtgtcatttaatgtggcataatggtagagatgtgtacacccaatttgagaagaggatacgcagcgtcagcgctggtcgtgcgctgtatatacctccttatgatttgctcctgcatgagtggtatgaaaaattttaatt--gtt-tat--atatagaagtattaa--acat-ttagttttttagttttat------------------------------------------------
>KY369875.1_Human_rhinovirus_A98_strain_SC176_complete_genome
---------------------------------------------------------------------------------------------------ttaaaactggg-----------tctaggttgttcccacctag-------atctcctacacggagttgtactctattattccggtaattttgtac-----gccagttttawatccctt--ccccc---------------acgtaac-ttagaagtt-tgacac-----actgaccaataggcg-gcaattaa-ccaaattgct-aaaggtcaagca-cttct-gtct-ccccggtcaagattgatacgctc-tacc-agggc-gaaaacagtcgagatcgttatccgcaaagtgcctacgcgaagcttagtaaca-tcttga-agaatttatgactggtcgctccgccat--t-----acccatggtagacctggcagatgaggctagaaactccccactggtaacagtgttctagcctgcgtggctgcctgcacacc---c-ttacg-ggtgtgaagccatacat-ttgacaaggtgtgaagagcctagtgtgctcactt-tgagtcctccggcccctgaatgtggctaaccttaaacccgtagctagtgcacacaagccagtgtgtagctagtcgtaatgagcaattacgggatgggaccaactactttgggtgtccgtgttt--------cac--tttt-tactttta-----tatttgcttatggtgacaa-tatatagat------tatatattgacaccatgggcgctcaagtctccagacagaatgttggcactcattcaacccaaaactctgtttcaaatggatccagtttaaactatttcaacataaactatttcaaggatgccgcttcaagcggtgcatcaaagttagagttctcacaggatccaagtaaatttactgacccagttaaggatgttttggaaaagggaataccaactttgcaatcacctacagtggaagcttgtggttactcagacagaataattcagataactagaggagattcaacaataacatcacaagatgtggcaaatgctgttgtaggttacggtgtttggccacattacttgacagcacaagatgcaactgccatagataaacctacacaaccagacacatcctcaaacagattttacacacttgagagtaaattgtggcatgaaacgtcaaaaggctggtggtggaaattacctgatgcactgaaagatatgggtatatttggtgaaaatatgtactatcacttcctaggaagatcaggatacactgtacatgtacagtgtaatgcaagtaaatttcatcaaggcacattgttaattgctatggtaccagaacatcaactagcaagtgcaagccgtggtaatgttgctgcgggatataattttacacaccccggggaacttggaagagtagttggacaagctagaactcagaatagtg---aaaatcagcctagtgatgataattggttgaactttgatggcactttcctcggaaacttgttaatatacccacatcaattcatcaatttgagaagtaataactcagcaacaattattgttccttatgtaaatgctgtgcccatggactcaatgttaagacataataattggagtttattaataattcctgttagccctctgaaaagtgaccaagcatcaat---tagagtaccaataacaatctcaattagtccaatgtgtgctgaattttctggagccag------agcaagaccaa------ctgctgcagcgcaaggtctcccagtttatattacaccaggatctggacaatttatgaccacagatgatttgcaatctccatgcgctttgccatggtatcacccaaccaaggagattttcataccaggtgaggttaaaaaccttattgaaatgtgccaagttgatacactcattccagtcaacaacacaattgcaaat---ttgcgtaatgtcaataagtatgctgt------atcattatctagtcagactg---attt------tgccatggaaatatttgccattagggtagatgtggcctctcaacccctctcaagtacacttttaggtgaaatatgtagctactacacacattggacaggtagtctacgttttagcttcatgttctgtggtacagccaacacaacactcaaaatacttattgcttatacaccaccaggaatcaagaaacctgagaacaggaaacaagccatgttaggcacacatatagtgtgggatgtgggattgcagtcaacagtctccttggttgtcccttgggtcagtgctagtcattttagatatacaactccagatacatactctgcagcaggttacataacctgttggtaccaaacaaattttgtgttcccaccaaatacgccaaacagtgctgacatgttatgttttgtttctgcatgcaaagatttttgcttgcgcatggctagagatactgacatgcacgttcaggaagtgccaatagaacagaatcctgtagagagatatgtagatgaagtattaaatgag---------------------gtgttagttgtcccaaacattagagagagccatccagccacatccaattcagctcctgcattagatgcagcagaaactggacacactagtggaatacaacctgaggatactatagaaacaagatatgtacagacatcacagactagagatgagatgagcattgaaagttttctaggtagggctggttgcatacatgaatccaccattacaatccaaaacaatgt------------agagtataatg---------accatcattttagacaatgggatataacactgcaagaaatggcacaaattcgcaggaaatttgaattctttacctatgttagatttgattcagaagttaccctagttccttgcatagctggcaaggg------agctgacattggacacattgttatgcaatttatgtatgtcccacctggtgcacccaaacccaaaaagaggaatgattatacctgggaatcaagcacaaacccttctatattctggcaacatggtcaagcctatccaagattttctttaccattcttgagtattgcatccgcttactacatgttctatgatgggtatgatggtgatgcgcctggatcaagatatggaacttcagtcactaaccacatgggcaccttatgctcaagagtagttacaggtaaacaagaacacccagttgaaatcaccacacgtgtgtatcataaagcaaaacatatcagagcatggtgtccgcgcgcacctagagctgttccatacacacacactagatcaactaattat---gtacctcaagatgg------tgagccaacaatctttctcaagcacagaaaagatctt------------------gtg---------acagct------ggacccagtgacatgtatgtacatgttggtaacttaatatacagaaatttgcacctctttaactcagaaa------tgcatgattctattttggtctcatattcttct------gatctagtcatataccgcacaaacacaataggtgatgactatatcccaacatgtgactgtacagaagctacatattactgtaaacataagaatagatattacccaatcaaagtaactagtcatgactggtatgaaatacaagaaagtgagtattatcctaagcacatacaatacaatcttttgattggggaagggccatgtgaaccaggtgattgtggagggaaattattgtgtaaacatggagttattggaataatcactgctggtggagagggacatgtggcatttattgatcttagacatt------tccattgtgctgaggaacaaggtataactgattacattcacatgcttggtgaagcttttggtgcaggttttgttgatagcgtcaaggatcaaataaacgccat------caatcctattaacaatattagcaagaaaataatcaagtggctccttagaattatatcagctatggtgataataattagaaactcatctgacccacagacaatcatagctactttaactttaattggttgttcaggttcgccttggagattcctcaaggaaaagttctgtaaatggactcaacttaattatattcacaaggaatct---gattcatggctcaaaaaatttacagaaatgtgcaatgcagcaagagggctagagtggattggtaacaagatatccaaattcatagattggatgaagtcaa---tgctgccgcaagctcaactaaagattaaatacttgagtgaattaaagaaattaaatcttcttgaaaagcaaatggaatatcttagagttgctgactctcaaactcaagaaaaaattaaacatgaaattgatactc---------tccatgacctttcgtgcaagttccttccattgtacgcaagtgaggcaaaaagaataaagattttacataata---------gatgtagtacaattatcaagcagaagaaaagatgtgagcctgttgctgttgttatacatggtgagccaggcactggtaaatctatgactacaaacttcttagctagaatgataactaatgacagtga------tatatattccctacccccagatcctaaatattttgatgggtatgaccaacaaagtgtggttatcatggatgatgtgatgcagaacccaagtggagatgacatgaccctgttttgccaaatggtttctagtgttacatttataccacctatggctgatttaccagataaaggaaaaccctttgattctagatttgtactgtgcagcactaatcataatctattagcacctcctacaataacctctttgccagcaatgaacagaagattcttccttgatttagatataatagtgtgtgacaaatacaaagatccacaaggaaagctgaatgtatctgctgcttttaaaccatgtgatgttgatacaaaaattggaaatgctaaa---tgctgtccctttatatgtggaaaagctgtcatctttagagatagaaatacatgccagacatacacattatcgcaagtatataatcaaatacttgatgaagacaaaagacgcagacaagttgtggatgtgatggcagcaatatttcagggcccaatcacac---------------------ttgaaggaccaccaccagcagcaataagtgatcttctacaatcagttaggactccagaagtaatcaaatactgtgaggataacaaatggataatacc---agcagaatgtaagatagaaagagatttaaatatagcaaacactattattacaattattgcaaacattattagcatttctggtattatctatgttatatacaaacttttctgtacactccaaggaccatactcaggtgaacc---------taaacccaaaactaagataccagaaagaagggtggtggcacagggtcctgaagaagaatttggtagatcacttattaaacacaactcatgtgtggttactacctcaaatggcaaatttacaggtctaggaatttatgataggacattaattataccaacacatgcagatccaggcaaagaggtacaaatagatggtattacaactgaagtgcaagactcttatgatttatacaataaagatggcataaagctggaaattacagttcttaaactcaaaagaaatgaaaagtttaaagacattaggaaatacattcctgaaaatgaagatgattatccagattgcaacttagctttatctgccaatcaaccagaaaccacaatcattaatgtaggagatgtagtgtcatatggaaatattctacttagtgggaatcaaacagcaagaatgcttaaatacaattatccaacaaaatcaggatattgtggtggaattttgtacaaaattggccaagttttgggtattcatgttggtggtaatgggagagatggatttgctgcaa----------tgttactaagatcatattttacagagacacaaggccaaatcgttaccaccaagtctactattgagtgtaacctacctagtattcacacacctagcaaaaccaagctacaacctagtgtattttatgatgttttccctggtagcaaagaaccagctgtgctctcagaacatgatcccagattagaagttgatttcaaacaagctttattttcaaagtataaaggcaataaccagtgtgaaatgaatgaacacattaaagtggcagtatcccattattcagcacaattaatgacactagatattgactcaaatccaatttcactggaagatagtgtctttggtacagaaggtctagaagcacttgatcttaccactagtgctggatttccctatgtgtctatgggcatcaagaaaagagacttgatcaacaaacaaacaaaagatatcacaaaacttaagatggcattagataaatatggtgttgatctgcccatggtcacattccttaaagatgaacttaggaaaaaggagaagatctctgctggaaagacacgtgtcattgaggctagcagtgtgaatgatactgtactatttaggacaacttttggaaatcttttctcaaaatttcacttaaatcctggaattgttaccggttctgcagtggggtgtgatccagaaactttttggtcaaaaataccagtaatgttagatggtgaatgtataatggcatttgattatacaaattatgatggtagcatacatccaatttggtttcaggcccttaaggaagtactgtctaatttaggatttcaa---gctaatctaatagatagattatgcaagtcaaaacatatctttaaaaacatatattatgaagttgaaggaggggttccatcgggatgttctgggacaagtatattcaacacaatgattaataatgttattattaggacattagttttagatgcatacaagaatattgatttagataaactaaagataatagcttatggagatgatgttattttttcctataagtatcaactagatatggaagcaattgctaaagagggtgttaaatatggtcttaccataactccagctgataaatcaagtgagtttaagaaattggattacagtaatgtgactttcctgaaaagagggttcaaacaagacagcaaatactcattcttgatacatccaacttttccaattgatgaaatccaagagtccatacgttggacaaagaaaccatctcagatgcaggaacacgtcttatcgctgtgtcacttaatgtggcataatggtagggatgtgtataagcagttcgagcaaaagatacgcagtgtgagcgctggccgcgcactgtatatccctccttatgacctgcttctgcacgagtggtatgaaaaattttaagt-tgtt-tag--atatagaa--------------------------------------------------------------------------------
>FJ445173.1_Human_rhinovirus_98_strain_ATCC_VR-1298_complete_genome
---------------------------------------------------------------------------------------------------ttaaaactggg-----------tctaggttgttcccacctag-------gcctcctacatggagttgtactctattattccggtaattttgtac-----gccagttttatatccctt--ccccc---------------atgtaac-ttagaagtt-tgacac-----actgaccaataggtg-gcaattaa-ccaaattgct-aaaggtcaagca-cttct-gttt-ccccggtcaagattgatacgctc-tacc-agggc-gaaaacaattgagatcgttatccgcaaagtgcctacgcgaagcctagtaata-tcttga-agaatttatggttggtcgctccgccat--t-----acccatggtagacctggcagatgaggctagaaattccccactggtgacagtgttctagcctgcgtggctgcctgcacacc---c-tcacg-ggtgtgaagccatacgt-ttgacaaggtgtgaagagcctagtgtgctcactt-tgagtcctccggcccctgaatgtggctaaccttaaacccgtagctggtgcacacaaaccagtgtgtagctagtcgtaatgagcaattacgggatgggaccaactactttgggtgtccgtgttt--------cac--tttt-tcctttta-----tatttgcttatggtgacaa-tatatagat------tatatattggcaccatgggcgctcaggtctccagacagaatgttggcactcactcaactcaaaactctgtttcaaatggatccagtttgaattactttaacataaattatttcaaggatgctgcttcaagcggcgcatcaaaattggagttctcacaagacccaagtaagttcactgatccagttaaagatgtcttagaaaaaggaataccaactttacaatcacccacagtggaggcttgtggttattcagacaggattatacaaataactaggggagattcaacaataacatcacaagatgtggcaaatgctgttgtaggatacggtgtctggccacattacttgacagcacaagatgccacagccatagacaagcccacgcaaccagatacatcttcaaatagattttacacacttgagagtaaactatggcatgaaacatcaaaaggttggtggtggaaattgcctgatgcacttaaagatatgggtatatttggtgaaaatatgttttatcatttcctagggagatcaggatatactgtacatgtacaatgtaatgcaagcaaatttcatcaaggcacactgttagttgctatggtaccagaacatcaactagctagtgcaagccgtggtaatgtcactgcaggatataattatacacaccctggggagctcggaagagtggttggacaagccagaactcagactagtg---gtaatcaacccagtgatgataattggttaaattttgatggcactttcctcggtaatttattaatattcccacaccaattcatcaacttgagaagtaataattcagcaacaatcattgttccttatgtaaatgctgtacccatggattcaatgttaagacataataattggagtctattaattattcctgtgagccctttgaagagtgatcaagcatccat---tagagtaccaataacaatctcaattagtccaatgtgtgctgaattttctggagccag------agcaaaaccaa------ctgctgcagcacaaggtctcccagtttatgttacaccaggatctggacaatttatgactacagatgatttacaatctccatgtgctttaccatggtaccacccaaccaaggaaattttcataccaggtgaggttaaaaaccttattgaaatgtgccaagttgacacactcattccagttaacaatacaattgcaaac---ctacgtaatgttaataaatatgctgt------ttcattgtctagtcagactg---attt------tgctaaagaaatatttgccattaaggtggatgtggcttcccaacccctttcaagtacacttttaggtgaaatatgtagttactacacacactggacaggtagcctacgctttagttttatgttttgtggtacagctaacacaacacttaaagtactcattgcttacacaccaccaggaatcaagaaacctgaaaacaggaagcaggccatgctaggtacacatatagtgtgggatgtgggattgcaatcaacagtttccttagtcgtcccttgggttagtgctagccattttagatacacaactccagacacatactctgcagcaggttacataacctgttggtaccaaacaaaccttgtgtttccacctaacacaccaaacagtgctgacatgttatgctttgtttccgcatgtaaagatttttgcttgcgcatggctagagatactgacatgcacgttcaagaggtaccaatagaacaaaatcctgtagagagatatgttgatgaagtattaaatgaa---------------------gtgttagttgttccaaacattaaagaaagtcatccagctacatctaattcggcccctacactagatgcagcagaaactgggcacactagtggaatacaacctgaggatactatagaaacaagatatgtgcagacatcacaaaccagagatgaaatgagtatagaaagttttctaggtagggccggttgtatacatgaatctactatcactattcaaaatgatgt------------agaatataacg---------atcatcattttagacaatgggatataacattacaagaaatggcacaaattcgaagaaaatttgaattctttacttatgttagatttgattcagaagttaccttagttccttgcatagctggcaaggg------agctgacattggacacattgtcatgcaattcatgtatgttccacctggtgcacctaaacctaaaaagaggaatgattatacttgggaatcaagcacaaacccttctatattctggcagcatggtcaggcctatccaagattttctctaccattcttgagcattgcatctgcttactacatgttttacgatgggtatgatggtgatgcacctggatcaagatatggaacctcagtcactaatcacatgggcactttgtgttcaagagtagttactggcaaacaagaacacccagttgaaatcactacacgtgtgtaccacaaagcaaaacacattagagcatggtgtccacgtgcacctagagctgttccatacacacacactagatcaactaattac---atgcctcaagatgg------tgaaccaacaatctttcttaagcatagaaaagatctt------------------gta---------acagct------gggcctagtgatatgtatgtgcatgttggtaatttaatatacagaaatttacaccttttcaattccgaaa------tgcatgactctattctggtttcatattcttct------gacctagtcatataccgcacaaacacaataggtgatgactacattccaacatgtgattgcacagaagctacatattactgtaaacacaaaaatagatattatccaattaaagtaaccagtcatgattggtatgaaatacaggaaagtgaatattatcctaaacacatacaatataatcttttaattggagagggaccatgtgagccaggcgattgtggagggaaattactgtgtaaacatggagtcattggaataatcactgctggtggagagggacatgtggcattcattgatcttagacatt------tccattgtgctgaagagcaaggcataactgattatattcacatgctcggtgaagcctttggtacaggttttgttgacagtgtcaaggatcaaataaatgctat------caaccctattaacaacattagtaagaaaataatcaaatggcttcttagaatcatatcagctatggtaataataattagaaactcatctgatccacagacaatcatagctacattaactttaattggttgttcaggttcaccctggagattccttaaggaaaagttttgtaaatggactcaactaaattatattcataaggaatct---gattcatggcttaaaaagttcacagaaatgtgcaatgcagcaagggggctggaatggattggtaacaagatatctaaattcattgattggatgaaatcca---tgctaccacaagctcaacttaagataaaatacttaagtgaattaaagaagttaagcttccttgaaaaacaaatggaacacctcagggtcgctgattctcaaactcaggaaaagattaaacatgaaattgatactc---------tccatgacctttcatgtaaatttctcccattgtatgcaagtgaggcaaaaagaataaaaattttacataata---------gatgtagtacaatcatcaggcaaaagaaaagatgtgaacctgttgctgttgtgatacacggtgaaccaggcactggcaaatctatgactacaagcttcctagccagaatgataactaatgacagtga------catatactccctacctccagatcctaaatattttgatgggtatgaccaacaaagtgtggttattatggatgatgtgatgcaaaacccaagtggagatgatatgaccctattttgtcaaatggtttctagtgtcacatttataccaccaatggctgatttaccagataaaggaaaaccttttgattctaggtttgtattgtgtagtactaatcataatttattagcacctcccacaataacctctttaccagctatgaataggagatttttccttgatttagacataatagtgtgtgacaaatataaagattcacaagggaagttgaatgtatctgctgctttcaagccatgtgatgttgacacaaaaattgggaatgccaaa---tgctgtccttttgtatgtggaaaggctgttgtctttagagatagaaacacgtgtcaaacatacacattatcacaagtatataaccaaatactttatgaagataaaagacgcagacaggttgtggatgtgatggcagcaatatttcagggtccaatatcac---------------------ttgaaggaccaccaccagcagcaataagtgatcttttacaatcagttagaactccagaagtaattaagtattgcgagtacaataaatggataatacc---agcagagtgtaagatagaaagagacttaaatatagcaaacactattattacaattattgcaaacattattagtatctctggtattatttatgttatatataaactcttctgcacacttcagggtccatattcaggtgaacc---------taaacccaaaactaaaatacctgaaagaagggtggtggcacaaggtcctgaagaggaatttggtagatcactcattaagcacaactcatgtgtggttaccacttcaaatggtaaatttacaggcttaggaatttatgatagaacactaatcataccaacacatgcagacccaggtaaagaggtgcaaatagatggcatcacaactgaagtacaagactcttatgatttatataataaagatggcataaaactggaaattacagtccttaaacttaaaagaaatgagaaatttaaagacattaggaaatatattccagagaatgaagatgattatccagattgcaatttggctctatctgccaatcaaccagagaccacaatcattaatgttggagatgtagtgtcatatggaaatattttgcttagtggaaatcaaacagcaagaatgcttaagtacaattacccaaccaaatcaggatattgtggtggaattttatacaaaattggtcaagtcttgggtattcatgttggtggtaacgggagagatgggtttgctgcaa----------tgttgttaagatcatattttacagaaacacaaggtcaaattgttaccaccaaatccactattgagtgtaatttacccagcattcatacacctagcaaaactaaactgcaacccagtgtgttttatgatgttttccctggtagcaaagaaccagctgtactttcagaacatgaccctagactagaggttgatttcaaacaagccttattttcaaagtataaaggtaacaatcagtgtgaaatgaatgaacatattaaagtagcagtatctcactattcagcacaattgatgacactggatattgattcaaatccaatttcattagaagatagtgtttttggcacagaaggtctagaagcacttgatcttaccactagtgctgggtttccctatgtatctatgggtatcaagaaaagagatttgattaacaaacaaacaaaagatatcacaaagcttaaaatagctttagacaaatatggtgttgatctacccatggttacatttcttaaagatgaacttaggaagagggagaaaatttctgctggaaaaacacgtgttattgaggccagtagcgtgaatgacactgtattatttaggacaacctttggaaatcttttctcaaaatttcatttaaatcctgggattgttactggttctgcagtaggatgtgatccagagactttttggtcaaaaataccagtgatgttagatggtgaatgtataatggcatttgattatacaaattatgatggtagtatacatccagtttggttccaagcccttaaggaagtgctatctaatttaggatttcaa---cccaatttgatagacagattatgtaaatcaaaacatattttcaaaaatgtatactatgaagttgagggaggggtaccatcagggtgttctggaacaagcatatttaatacaatgattaataatgttattattaggacattagttttggatgcatataaaaacattgatttagataaactcaaaataatagcctatggagatgatgttatcttttcttataagtaccagctagatatggaagcaatagccaaagaaggtgttaagtatggtctcaccataactccagccgataagtcaaatgaatttaagaaattagattatagtaatgtgacttttctgaaaagagggtttaagcaagataataaatactcatttctgatacatccaacttttccaattgatgagatccaagagtccatacgatggacaaagaaaccatctcagatgcaggaacatgtactatcactgtgtcacttaatgtggcataatggtagagatgtgtataagcagtttgaacagaagatacgcagtgtgagcgctggtcgcgcactgtatatccctccctatgatctgcttctgcacgagtggtatgaaaaattttaagt-tgtt-tag--atatagaaataataa--acaa-ttagttttttagttttat------------------------------------------------
>FJ445138.1_Human_rhinovirus_54_strain_ATCC_VR-1164_complete_genome
---------------------------------------------------------------------------------------------------ttaaaactggg-----------tctaggttgttcccacctag-------acctcctacatggagttgtactctattatttcggtaattttgtac-----gccagttttatatcccct-ttcccc---------------acgtaac-ttagaagtt-taacac-----actgaccaataggtg-gcaattaa-ccaaattgct-aaaggtcaagca-cttct-gttt-ccccggtcaagattgatacgctc-tacc-agggc-gaaaacaattgagatcgttamccgcaaagtgcctacgcgaagcctagtaaca-tcttga-agaatttatggttggtcgctccactat--t-----ccccatagtagacctggcagatgaggctagaaattccccactggcgacagtgttctagcctgcgtggctgcctgcacacc---c-ttacg-ggtgtgaagccatatat-ttgacaaggtgtgaagagcctagtgtgctcactt-tgagtcctccggcccctgaatgtggctaaccttaaacccgtagctagtgcatacaatccagtgtgtggctagtcgtaacgagcaattacgggatgggaccaactactttgggtgtccgtgttt--------cac--tttt-tcctttta-----tatttgcttatggtgacaa-tatatagat------tatatattgacaccatgggtgctcaagtatctagacagaatgttggtactcattcaactcagaactctgtgtcaaatggatctagtttgaattattttaatataaattatttcaaggatgctgcttcaagtggagcatcaaaattagaattttcacaagatccaagtaaatttacagacccagtaaaggatgttttggagaaagggataccaactttacaatcacccacagtggaagcttgtggttactcagacaggattatacaaataaccagaggagattcaacaatgacatcacaagatgtagcaaatgctgttgtgggatacggcgtctggccacattacttaacagcacaagatgctacagctatagataaacctacacaacctgacacatcttctaacagattttatacacttgaaagcaaattatgggatgagacatcaaaaggctggtggtggaaattacctgatgcacttaaagatatgggtatatttggtgagaatatgttctatcatttccttgggagatcaggatacactgtgcatgtacagtgtaatgcaagtaaattccatcaaggcacattattggttgctatggtaccagaacatcaactagctagtgcaagtcgtggtaatgtcactgcagggtataattacacacaccccggagaactcggtagagtagttgggcaagctagagtccagaccaatg---ataatcaacctagtgatgacaactggttaaattttgatggtacttttcttggaaacttgttaatattcccacaccaattcattaatttgagaactaacaactcagcaacaatcattgttccatatgtaaatgcagtacccatggactcaatgttgagacataacaattggagtttgttgattattcctgtgagccctctgaaaagtgaccaagcatctgt---tagagtgccaataacaatttcaattagtccaatgtgtgccgaattctctggcgccag------agcaagaccag------ctgccgcagcacagggtttaccagtttatgttacaccaggatctggacaattcatgactacagatgacttgcaatccccatgtgctttgccatggtatcacccaaccaaagaaattttcatacctggcgaggttagaaacctcattgaaatgtgtcaagttgatacactcattccaattaataacacatttgcaaat---cttcgtaatgttaacaagtatgctgt------ctcattgtttagccaaactg---attt------tgccaaggaaatatttgccattaaggtagatgtagcttctcaacctctttcaagtacactcctgggtgaaatatgtagttattacacacactggacaggtagtttgcgttttagtttcatgttttgtggtacggctaacacaacactcaaggtgctcattgcttacacaccaccagggatcaagaaacctgaaaccaggaaacaagccatgctgggtacacatatagtatgggatgtgggattacaatcaactgtttctttagttgtcccttgggttagtgctagtcattttagatacacaactccagatacatactctgcagcagggtatataacttgttggtaccaaacaaatttcgtgtttccacctaacacaccaaatagcgctgatatgttgtgctttgtgtctgcttgtaaagacttctgcttacgtatggctagggacactgacatgcatgtgcaaaatgtgccaatagaacaaaatcctgtagaaagatatgttgatgaagtgttaaatgaa---------------------gtgttagttgtcccaaacattagagaaagtcatccagctacatctaattcagcccctgcgctagatgcggcagaaactggacacactagtggaatacaacccgaggacaccatagaaacaagatttgtgcagacatcacaaactagagatgaaatgagcatagaaagttttctaggcagggctggttgcatacatgaatccaccattacaattcaaaatgatgt------------agaatacaatg---------atcaccattttaagaaatgggatataacattacaagagatggcacaaatacgaaggaaatttgaattctttacttatgttaggtttgattcagaaattactctagtcccctgtatagctggtaaggg------agttgatattggacacattgtcatgcaattcatgtatgtaccgcctggtgcaccaaaaccagaaaaaaggaatgattacacctgggagtcaagcacaaacccttctatattttggcaacatggccaagcttatccaagattctctttaccatttttaagtattgcatctgcttactacatgttttatgatgggtatgatggtgacgcacctggatcaagatatgggacttcagttaccaatcatatgggtactttgtgttcaagagtggttactggtaaacaaaaacacccagttgaaatcaccacacgggtgtatcacaaggcaaaacacattagagcatggtgtccacgtgcacctagggctgtcccatacacacatactagatcaacaaattac---atgccacgggaggg------tgatccaacaattttccttaaacacaggacaaacctt------------------gta---------acagct------ggaccaagtgacatgtatgtgcatgttggtaatttaatatacagaaacttacatcttttcaattctgaaa------tgcatgattctattctggtttcttactcttct------gacttagtcatataccgcacaaacacaataggagatgactatatcccaacatgtgattgtacagaagctacatactactgtaagcataagaatagatattatccaattaaagtaactagccatgattggtatgaaatacaggaaagtgaatattatcccaaacatatacaatacaacctcttgattggagaagggccatgtgaaccaggagactgtggagggaaattactatgtaaacatggggttattggaataatcactgctggtggagaagggcatgtggcatttattgatcttagacatt------tccactgtgctgaagaacaaggtataactgattatatccacatgcttggtgaggcctttggcacaggttttgttgatagcgtcaaggatcaaataaacgctat------taaccccatcaatagcatcagcaagaaagtgattaaatggctccttagaatcatatcagctatggtgataattattagaaactcatcagatccacagacaatcatagccacattgaccttaattggttgctcaggttcaccttggagatttcttaaagagaagttttgcaaatggactcaactcaactacattcacaaagagtct---gattcatggctcaaaaaattcacagaaatgtgtaatgcagcaaggggattagagtggattggcaataaaatatctaaatttattgattggatgaaatcta---tgttaccacaagctcaacttaagataaaatacttgagtgagcttaaaaaattaaatttccttgaaaagcaaatggagcatctcagggttgcagattcgcaaacacaagagaagattaaacatgaaattgatactc---------ttcatgatctttcatgcaaatttcttccactgtatgcaagtgaagcaaagaggattaaagtcttatacaata---------gatgtagtaccattatcaagcaaaagaaaaggtgtgagcccgttgctgtcgtaatacatggcgaaccgggtacgggtaaatctatgactacaaacttcctagctagaatgataaccaatgacagtga------tatatattctttacctccagatcccaaatattttgatggatatgatcaacaaagtgtggttatcatggatgatgtaatgcaaaatccaagtggagatgacatgactctgttttgccaaatggtctctagtgtcacatttataccacctatggctgatctgccagataagggaaaaccttttgattctagatttgtgttgtgcagtactaatcacaatttattggcaccccctacaataacctctttaccagctatgaacaggagattctttcttgatttagacatagtagtgtgtgacaaatacaaagattcacaagggaaactaaacgtgtctgctgccttcaaaccatgtgatgttaacacaaaaattggaaatgccaaa---tgttgcccttttatatgtgggaaagctgtcgttttcagagacagaaacacatgccaaacctacacgctatctcaagtatacaatcaaatacttgatgaagataaaaggcgtagacaggttgttgatgtgatggcagcaatatttcaaggtccaatttcac---------------------ttgaaggaccaccaccagcagcaataagtgatcttttgcagtcagttagaactccagaagtaattaaatactgtgaatataataaatggataatacc---agcagagtgtaaaatagagagagacttgaacttagcaaataccattattacaatcattgcaaatattattagtatttcaggcataatctatgtaatatacaaactcttttgtacacttcagggtccatattcaggtgaacc---------caaacctaaaaccaaagtgccagaaagaagggtagtggcacaaggtcctgaggaagaatttggcagatcacttattaaacataactcatgtgtggttactacttcaaatggtaaatttacaggtttggggatttatgatagaacattgattgtgcccacacatgcagatccaggcaaagaggtgcaaatagatggcatcacaactgaggtacaagactcttatgatctgtacaatagagatggtataaaattggaaattacagtccttaaacttaaaagaaatgagaaattcaaagacattaggaaatatattccagaaaatgaggatgattatccagattgtaatttggctttatctgctaaccaaccagaaactacaattattaatgttggagatgtggtgtcatatggaaacattttgctcagtggaaatcaaacagcaagaatgctcaaatacaattacccaacaaaatcaggatattgtggtgggattctctacaagattggtcaagtcttgggtattcatgttggtggcaatgggaaggatgggtttgcagcta----------tgctattaagatcatactttacagaagcacaaggtcaaatagtcaccaccaaacctactatagagtgtaatctacctagtatccatacacctagcaaaaccaaattacagcctagtgtattttatgatgttttccctggtagtaaagagccagctgtactttcagaacatgatcctagactagaggttgattttaaacaagctctattttcaaagtataaaggtaacaatcagtgtgaaatgaatgaacatattaaagtggcagcatcccactattcagcacaattaatgacattggatatcgattcaaatccaatttcactagaagatagtgtcttcggtacagagggtctggaagcacttgaccttaccaccagtgctgggtttccttatgtatctatgggtattaagaaaagggatttaatcaataaacaaacaaaagacatcactaagcttaagatggctctggacaagtatggtgttgatctacctatggtcacattccttaaagatgaactcaggaaaaaagagaaaatttctgctgggaagacacgtgtcatcgaagccagtagtgtaaatgacactgtgttatttaggacaacctttggaaatctcttttcaaaatttcacttgaatcctggtattgtcactggttctgcagtggggtgtgatccagagaccttttggtcaaaaataccagtgatgttagatggtgaatgcataatggcatttgattatacaaattatgatggtagcatacatccgatctggttccaggctctcaaagaagtgctatctaacttagggttccaa---tccaacttaatagatagattgtgtaaatcaaaacatatcttcaaaaatgtgtactatgaagttgaggggggagtgccatcaggttgttctggaacaagtatatttaacacaatgatcaacaatattatcattagaacactggttttagatgcatacaaaaacattgatctggataaactcaaaataatagcttatggagatgatgtcatcttttcctataaatatcagctagacatggaggcaatagctaaagaaggtgttaagtatggtctaactataaccccagctgataaatcaagtgaattcaaaaaattagattacagcaatgtgacctttctaaaaagaggattcaagcaggatgacagatattcatttctaatacatccaacctttccagtcaatgaaattcaagagtccatacgatggacaaagaaaccatctcagatgcaggaacacgttctatcgctgtgtcacttaatgtggcataatggcaaggatgtgtataagcaattcgaacagaagatacgcagtgttggcgctggtcgcgcactgtatattcctccctatgatctgcttctgcatgagtggtatgaaaagttttaaat-tgtt-tag--atatagaagtaataa--acaa-ttagttttttagttttat------------------------------------------------
>FJ445139.1_Human_rhinovirus_54_isolate_F05_complete_genome
---------------------------------------------------------------------------------------------------ttaaaactgga-----------tctaggttgttcccacctag-------atctcctacatggagttgtactctattattccggtaattttgtac-----gccagttttatatcccta--ccccc---------------atgtaac-ttagaagtt-aagcac-----aacgaccaataggag-gcaattga-ccaaattgct-aaaggtcaagca-cttct-gttt-ccccggtcaagattgatacgctc-cacc-agggc-gaaaacaattgagatcgttatccgcaaagtgcctacgcgaagcctagtaaca-ctttga-agagtttatggttggtcgctccgctat--t-----ccccatagcagacctggcagatgaggctagaagctccccactggtgacagtgttctagcctgcgtggctgcctgcacacc---c-ttatg-ggtgtgaagccatatac-ttgacagggtgtgaagagcctagtgtgctcactt-tgagtcctccggcccctgaatgtggctaaccttaaacccgtagctagtgcacacaatccagtgtgtggctagtcgtaatgagcaattacgggatgggaccaactactttgggtgtccgtgttt--------cac--tttt-tccttttg-----tatttgcttatggtgacaa-tatatagat------tatatattgacaccatgggcgctcaggtatctagacagaatgttggtactcactcaactcaaaactctgtgtcaaatggatccagcttgaattatttcaatataaattattttaaagatgctgcttcaagtggagcgtccaaattggaattctcacaagatccaagtaagtttactgacccagtaaaagatgttctggaaaaagggataccaactttacaatcacccacagtggaggcttgtggctactcagataggattatacaaataactagaggagattcaacaataacatcacaagatgtggcaaatgccgttgtgggatatggtgtctggccacattatttaacagcacaggatgccacagccatagataaacctacacaacctgacacatcatccaacagattttacacacttgacagtaaattgtgggacgagacatcaaaaggctggtggtggaagttgcctgatgcactcaaagacatgggcatatttggtgagaatatgttttaccatttccttgggagatcaggatacactgtacatgtacagtgtaatgcaagtaaatttcatcaaggtacactgctaatcgccatggtaccagaacatcaattagccagcgcaagtcgtggcaatgtcactgcaggatataattatacacaccctggtgaacttggtagagtagttgggcaacctaggacacagattaatg---atcaccaacctagtgatgacaactggttaaattttgatggtactttccttggaaatctgttaatattcccacaccaatttattaatttaagaagcaataattcagcaacaatcattgttccatatgtgaatgcagtgccaatggactcaatgctaagacataacaattggagtttgttaattatccctgtgagttctctgaaaagcgatcaggcatctgt---tagagtgccaataacaatttcaattagtccaatgtgtgctgaattctctggtgccag------agcaagaccag------ctgctgcagcacaaggtttgccggtttatattacaccaggatctggacagttcatgactacagatgatttacaatccccatgtgctctaccatggtaccacccgactaaggaaattttcatacctggtgaggttagaaaccttattgagatgtgccaagtcgacacactcatcccaattaataacacacttccaaac---cttcgtaatgttagtaagtatgctgt------ttcactgtctagtcaaactg---attt------tgctaaggaaatatttgctattaaagtggatgtagcttcccaacctctttcaagtacacttttaggtgaaatatgtagttattacacacactggacaggtagtttacgttttagcttcatgttctgtggtacagccaatacaacgcttaaggtgctcattgcttacacaccaccagggatcaagaaacctgaaaccagaaagcaagccatgctgggtacacatatagtgtgggatgtggggctacaatcgactgtttctctggttgtcccttgggttagtgctagccacttcagatacacaactccagatacatactctgcagcagggtacataacttgttggtatcaaacaaactttgtatttccacctaatacacctaataatgctgacatgttgtgttttgtgtctgcttgtaaagacttttgcttacgcatggctagagacactgacatgcacgtgcaaaatgtgccaatagagcaaaatcctgtagaaaagtatgttgatgaagtgttaaatgaa---------------------gtattagttgttccaaacatcagagaaagtcatccagctacatccaattcagcccctgcgttggatgcggcagaaactggacatactagtggaatacaacctgaggacactatagaaacaagatacgtacagacttcacaaaccagagatgaaatgagcatagagagctttttaggtagagctggttgcatacatgaatccaccatcacaattcggaatgatgt------------tgaatacaatg---------atcatcacttcaagaaatgggacataacattacaagaaatggcacaaatacggagaaaatttgaattctttacttatgttaggtttgattcagaaattactctagtcccttgtatagctggtaaggg------agctgatattgggcatattgtcatgcaattcatgtatgtaccacctggtgcaccaaaaccagagaaaaggaatgattacacctgggagtcaagtacaaacccttctatattttggcaacatggtcaagcttatccaagattctctttacccttcttaagcattgcatctgcttactacatgttctatgatggttatgatggtgatgcaccagggtcaaggtatgggacctcagtcaccaaccacatgggtacattgtgctcaagagtggttactggtaaacaagaacatccagttgagatcactacaagagtgtatcataaagcaaaacacattagagcatggtgtccacgtgcacctagggctgtcccatacacacatactagatcaacaaattac---atgccacaggatgg------tgaaccaacaattttccttaagcacagggaaactctt------------------aca---------acagct------ggacccagtgacatgtatgtacatgtcggtaatttaatatacaggaatctacatcttttcaattctgaaa------tgcatgactctattctgatttcttactcttct------gatttagtcatataccgcacaaacacaataggagatgactatattccaacatgtgattgcacagaagccacatattactgtaagcacaagaatagatattacccaattaaagtaactagtcatgattggtatgaaatacaagaaagtgaatattaccctaaacacattcaatataaccttttgattggagaaggaccatgtgaaccaggagactgtggaggcaaattactgtgtaaacatggggtcatcggaataatcactgctggtggagaaggacatgtggcatttattgatcttagacatt------tccattgtgccgaagagcaaggcataactgactacatccacatgcttggtgaagcctttggtacaggttttgttgatagtgttaaggatcaaataaatgctat------caacccaatcaataatattagtaagaaaataattaaatggctccttagaatcatatcagctatggtaataataatcagaaattcatcagatccacagacaattatagccactttaactttaattggttgttcaggttcaccatggagatttttgaaggagaaattctgcaaatggactcaacttaactacatccacaaggagtct---gattcgtggctcaaaaaatttacagaaatgtgcaatgcagcaagaggattagagtggattggcaataagatatctaaatttattgattggatgaaatcta---tgctaccacaagctcagcttaaaataaaatacttgagtgagctaaagaaattgaatctcctggaaaagcagatggaacaccttagagttgcggattctcaaacacaggagaaaattaaacatgaaatcgacactc---------ttcatgacctttcatgcaaatttcttccattatatgcaagtgaagcaaagagaattaaaattttacacaata---------ggtgtagtactattattaagcaaaagaaaaggtgtgagcctgttgccgttgtaatacatggtgaaccaggtacaggaaaatctatgaccacaaacttcctagctagaatgataaccaatgatagtga------tatatattctttacctccagatcctaaatattttgatggatatgatcaacaaagtgtggtcatcatggatgacgtgatgcaaaatccaagtggagatgatatgactctattttgtcagatggtctctagtgtcacttttataccacctatggctgatttaccagataagggaaaaccttttgattctagatttgtgttatgtagtactaatcataatttactggcacctcccacaataacttctttaccagctatgaacaggagattctttcttgatctagatatagtggtgtgtgataaatataaagattcacaaggaaaattaaatgtgtctgctgcttttaaaccatgtgatgttaacacaaaaattggaaatgccaag---tgctgccccttcatatgtggcaaggctgtcatgttcagggatagaaatacatgtcaaacctatacactatctcaagtctataatcaaatacttgatgaagataaaaggcgtagacaggttgttgacgtgatggcagcaatatttcaaggcccaatttcac---------------------ttgaaggaccaccaccagcagcaataagtgaccttttgcaatcagttagaaccccagaggtgatcaagtattgtgaagacaataaatggataatacc---agcagagtgcaagatagagagagatctgaatttggcaaacaccattatcacaatcattgcaaatattattagtatttcaggtataatttatgtgatatacaaactcttttgtacacttcaaggtccatattcaggtgaacc---------caaacccaaaaccaaagtgccagaaagaagagtagtagcacaaggtcctgaagaagaatttggtagatcacttattaaacacaactcatgtgtggtcaccacttcaaatggtaaatttacaggtttaggaatttatgatagaacattgattgtacccacacatgcagatccaggtaaagaagtacaaatagatggcatcacaactgaggtccaagattcttatgatttgtataacaaagatggtataaaattggaaattacagttcttaaacttaaaagaaatgagaaattcaaggacattaggaagtatattccagaaaatgaagatgattatccagattgtaatttggctttatctgccaaccaaccagaaactacaattattaatgttggagatgtagtatcatatgggaacattttactcagtggaaatcaaacagcaagaatgctcaaatacaactacccaacaaaatcagggtattgtggtgggatactatacaaaattgggcaagtcttgggcattcatgttggtggcaatggaagggatggatttgcagcta----------tgctattaagatcatactttacagaggcacaaggtcaaatagttaccactaaatctaccatagagtgtaacctacctagcattcatacacctagtaaaaccaaattacaacccagtgtattttatgatgtcttccccgggagtaaagagccagctgtgctctcagaacatgatcctagattagaagttgattttaaacaagctttgttttcaaagtataaaggcaataatcagtgtgaaataaatgagcacatcaaagtggcagcatcccactattcagcacagttaatgacattggacattgattcaaatccaatttcactagaagatagtgtgttcggcacagagggcctagaagcacttgatctcaccactagtgctggatttccttatgtgtctatgggtatcaagaaaagagatttgattaacaaacaaacaaaagacatcaccaagcttaagatagctctagataaatatggtgttgatctgcccatggtcacatttcttaaagatgaacttaggaaaaaagaaaagattcacactggaaagacacgtgttattgaggctagtagtgtaaatgacactgtgttatttagaacaacctttggaaatcttttttcaaaatttcatttgaatcctggcattgtcactggttccgcagtggggtgtgatccagagaccttttggtcaaaaataccagtgatgttagatggtgaatgcataatggcatttgattacacaaactatgatggtagcatacatccaatatggttccaggctcttaaagaagtactatccaacttagggttccaa---cccaatttaatagatagattgtgcaaatctaaacatatttttaaaaatgtgtattatgaagttgaagggggggtaccatcaggttgttctgggacaagtatattcaacacaatgattaacaatatcatcattagaacactagtgctggatgcatataaaaatattgatctggacaagctcaaaataatagcttatggggatgatgtcatcttttcctataaatatcaattagatatggaagcaattgctaaagaaggtgttaaatatggtctaactataaccccagctgataaatcaagtgaatttaagaaattagattatagcaatgtaacttttcttaaaagagggttcaagcaggatgaaagatattcatttttaatacatccaacttttccagtcaatgaaattcaagagtccatacgatggacaaagaaaccatctcagatgcaggagcatgttctatcactgtgtcacttaatgtggcataatggtagggatgtgtataagcaatttgaacagaagatacgcagtgttagcgctggccgtgcactgtacattcctccttatgatctgcttctgcatgagtggtatgaaaaattttaaat-tgtt-tag--atatagaaataataa--acag-ttagttttttagttttat------------------------------------------------
>JX074051.1_Human_rhinovirus_A_strain_HRV-A40_p1174_sR1231_2009_polyprotein_gene_partial_cds
-----------------------------------------------------------------------------------------------------------------------------------------------------------------------------------------------------------------------------------------------------------------------------------------------------------------cggtcaagca-cttct-gtct-ccccggttcgaattgatacgctc-caac-agggc-gaaaacaatttgaatcgttacccgcaaagtgcctacgcaaagcctagtagca-ctttag-aaaatttatggttggtcgctcagctat--a-----ccccctagtagacctggcagatgaggctagaagtaccccactggcgacagtgttctagcctgcgtggctgcctgcacacc---c-tcacg-ggtgtgaagccatatat-ttgacaaggtgtgaagagccccgtgtgctcactt-tgagtcctccggcccctgaatgtggctaaccttaaccctgcagctagtgcatgtaatccaacatgttgctagtcgtaatgagcaattgcgggatgggaccaactactttgggtgtccgtgttt--------cac--tttt-tacctttt------atttgcttatggtgacaa-tatatatataa--catatatattggcatcatgggcgcacaggtttctagacagaacgttgggactcactccactcagaattcagtttctaatggatctagtttaaactattttaacatcaattacttcaaagatgctgcatcaagcggggcatcaaagcttgagttctcacaagatccgagcaaatttactgatccagtcaaagatgttctagagaaaggaattccaactttacaatctccaacagtagaggcttgtggttattcagacaggattatacaaatcaccagaggtgattcgaccataacatctcaagatgtagcaaatgctgtggttggatatggagtatggcctcactatttgacaccacaagatgccacagcaattgataaacccagccaacctgatacatcatcaaacaggttttataccctggaaagtaaagaatggaccaactcctcccagggatggtggtggaaactacctgatgcattaaaagacatggggatatttggagagaatatgttctatcattttcttggtaggtcaggttacacagtacatgtacagtgcaatgcaagcaaattccatcagggtactttattaatagcaatgatccctgaacatcaattagctagtgcaaccacgggtaatgttacagcaggttataactacacacacccaggagaacttggtagaactgtgggtcagagaagatctgaggtgaaca---ataaacaacccagtgatgacaactggctgaattttgatgggacttttcttggcaatctattgatctttcctcaccaattcatcaacctgagaagcaataattcggcaacaattattgttccatatgtcaacgcagtgccaatggattcaatgcttagacataacaactggagcctattgattatcccaattagccccctaaagagtgacatatcagctacatctaaagtccccataacaatatcaattagtccaatgtgtgctgaattttctggtgcaag------ggcaagaccca------gtgcagctacgcagggtttgccagtgtatttaacacccggctcaaaccaatttatgactacagatgatttccaatccccatgtgctttaccctggtatcatccaaccaaggaaattttcatacctggagaggttaagaatcttattgaaatgtgtcaggtggataccttaataccaataaataacactatgccaaat---ttgcgaaacatcaataaatacactgt------gcaactaacaagccaaatgg---attt------agctcaagaaatttttgcacttaaagtagatgtggcctctcaacctttatctagtacactattaggggaaatatgttcatactatacacattggactggtagtttgcggtttagctttatgttttgtggtactgctaatacaactcttaaacttttgattgcttacacaccacctggaataaagaaaccagagagtaggaaacaagccatgcttggcacacacatagtatgggatgtaggattacaatcaacaatatctttagttgtgccttgggtaagtgctagccacttcagatatacaacaccagacacatactctgctgctgggtatataacatgttggtatcaaacaaattttgtatttccaccaaacacacctgccacggctgacatgttatgttttgtttctgcttgtaaagacttctgcctgcgtatggcaagagacactgatatgcatgttcaaaatgtgccaattactcagaaccctgttgaaaagtatgttgatgaggttcttaatgaa---------------------gttcttatagttccaaatatcagagagagtcacccaactacatcaaattcagctcctgccttggatgcagcagagactgggcacaccagtaatatacaacctgaagatacaatagaaacaaggtatgtgcaaacatcacaaactagagatgaaatgagcatagaaagtttcctaggaagatctggatgcatacatatatctacaattacagtgaacaatagtct------------agaatatgatg---------accaccactttgataagtggcagataaccatacaagaaatgtcacaaattaggagaaaatttgaattcttcacatatgctagatttgattcagaaattactttggttccttgcatagctggtaaggg------cgaagacattggacacattgtgatgcaatatatgtatgtaccccctggtgcacccataccaaagaaaagaaatgattacacatggcagtcaggcaccaatgcctctgtattttggcaacatggtcaaactttccctaggttttctctaccctttctaagcattgcctcagcatattacatgttttatgatggatatgatggtgatacatcaacctcaaggtatggtacatcagtcactaatcatatggggacattgtgctcgagaatagtcaccaacaagcagcagcatgaagttgaaatcaccacacgtgtataccacaaagccaaacacattaaagcatggtgtccaagagccccaagagcagtaccctacacacacacacattcaacgaattat---aaacctcaggatgg------tgaggtccaaattttcctcaaagaaagagccagctta------------------aca---------acagtt------ggacctagtgatatgtatgtgcatgttggaaacctaatatacaggaatttacatcttttcaactctgaaa------tgcacgattcaattttagtgtcatactcttct------gatttagtcatataccgcacaaacacaataggtgatgactacattcccacatgtgattgtacagaagccacctactactgtaaacataaaaacagatactacccaattaaagtaacaagccatgactggtatgaaattcaggagagtgaatattatccaaaacatatacaatacaaccttttgattggagaagggccatgtgaaccaggtgattgtggagggaaactgctatgcaaacatggtgtaattggtataattactgctggtggggnnnnnnnnnnnnnnnnnnnnnacctcagacatt------tccattgtgctgaagaacagggtataactgattatatccatatgcttggtgaagcctttggcacaggctttgttgatagcgtcaaagaccagataagcgctat------caatccaattaacaacatcagtaagaaagtaattaagtggcttctcagaatcatatcagctatggtaataatcataagaaattcatctgaccctcaaacaataatagccacactaactttaattggttgttctggttctccttggaggttcctcaaagaaaaattttgcaaatggactgaactaacatatattcacaaagaatct---gactcatggcttaagaaattcacggaaatgtgtaatgcagccaggggtctagaatggattggcaacaaaatttcaaaatttattgaatggatgaagtcaa---tgctacctcaagcccaattgaaagttaaatatctgagtgagcttaagaaattaaacttccttgagaagcaagtagacaatcttagagttgctgattcccaaacccaagagaaaataaagcatgaaattgatacac---------tacatgatctttcatgtaaatttcttccactttatgctagtgaagccaaaaggataaagatcttgcacaaca---------aatgctgcacaattatgaaacagaagaaaagatgtgaacctgttgctgttgtaatacatggtgaacctggtactggaaagtctatgactacaaacttcttggctagaatgataaccagtgacagtga------catttactctttaccaccagatcctaaatattttgatggctatgatcaacaaagtgtggttatcatggatgatgtgatgcagaatccaagtggagatgacatgaccctcttttgccaaatggtctctagtgttacattcataccacctatggctgatttaccagataaaggcaaaccttttgattctagatttgtattgtgtagtactaaccataatttgctagcaccccctacaatcacctctctaccagctatgaatagaagattcttcttagatttagatattgtggtatgtgataaatataaagattcacaagggaaattgaatgttgctgctgcttttaaaccatgtgatgtcaacactaaaattggaaatgctaag---tgctgtccttttgtgtgcgggaaagctgtcatcttcagggaccgaaacacatgtcagacatacactttagcacaaatttataaccaaatacttgatgaagataaaagacgcaggcaggttgttgacgttatggcagcaatattccaagggcccataacac---------------------ttgaaggaccaccgccagctgcaataagtgatctattacagtcagttaggactccagaggtgatcaaatactgtgaggacaacaaatggatagtacc---agctgagtgtaaagtagaaagggacttaaacatagcaaatactattattacaattattgctaatataatcagtatttctggtataatttatgtcatatacaaactcttttgcacacttcaagggccttactcaggtgaacc---------taaacctaaaactaaaatgccagaaagaagagtggttgctcaaggccctgaagaagaatttggcagatcattgatcaaacataattcgtgtgtggtaaccacctcaaatggaaaattcacaggcttggggatttatgatagaacacttattataccaacccatgcagatccaggaaaagaagtacaaatagatggcattaaaactgaagtacaagattcttatgatttatacaataaagatggtataaaattggaaattacagttcttaaacttaaaagaaatgaaaagttcaaagacattagaaaatatatcccagaaaatgaggatgattacccagattgtaacttagctttgtctgccaaccaaccagaaaccactataattagtgttggagatgtggtatcatatggtaacatcttgcttagtggaagtcaaacagctagaatgctcaaatataattacccaacaaaatcaggttattgtggtgggattttatacaaaattggccaggtcttgggtatccatgttggtggtaatggaagagatggatttgcagcca----------tgttgttacgatcatacttcacagaaacacaaggtcaaatagttacttccaagcatactaatgaatgtaatttgcctagcattcacacaccaagcaagaccaagttacaaccaagcgtcttttatgacgtttttcctggtagcaaagagccagctgtactatcagaacatgaccccaggttaaaagctgatttcaaagaggctttattctctaaatacaagggaaataacccatgtgaaataaatgatcatgtcagggtggcaatctctcactactcagcgcaattaatgacgctggatattgactcaaatccaattcctttagaagatagtgtatttggaatagaaggattagaagcacttgatctcaatactagtgctggattcccttatgtatctatgggtgttaagaaaagagatttaatcaataaacaaacaaaagatatcacaaaacttaaaatagcattagataaatatggtgttgatttaccaatggttacttttctcaaggatgaactaagaaagaaggaaaaaataatggctgggaaaacacgtgtcatagaggctagtagtgtgaatgacactgtgcagtttagaatgacctttggtaatcttttctcaaagttccacttaaaccctgggattgtaactggttctgctgtaggatgtgaccctgaaacattttggtcaaaaataccagtcatgttggatggtgaatgtataatggcttttgattacacaaattatgatggaagtatacatccaatgtggtttcaagccctaaaggaggtgttatctaacctaggttttgaa---tctggattaatagataggttatgtaaatctaaacacattttcaaaaacatatattatgaggttgaaggaggtgttccatcaggatgttcaggaacaagtatattcaatactatgattaacaacattattattagaacattagtgttagatgcttacaaaaatattgatttggataagcttaaaataatagcatatggggatgatgttattttttcctacaaataccaattggacatggaagcaattgccaaagagggtgtgaaatatggacttacaataacccctgctgataaatccagtgaattcaaacaattggattacagcaatgtaacattcttgaagaggggtttcaaacaagatgataaacatcatttcctaatacacccaacttttccaatagaggagattcaagagtccatacgatggacaaagaaaccatctcagatgcaggagcatgttttgtcattgtgtcatttaatgtggcataatggcagggatgcttacaaacagtttgagcaaaggatacgcagtgtgagcgctggtcgtgcactgtatatacctccttatgatatgctcttgcatgaatggtatgaaaaat----------------------------------------------------------------------------------------------------------
>JN798579.1_Human_rhinovirus_A_strain_HRV-A40_p1189_sR1273_2009_polyprotein_gene_partial_cds
----------------------------------------------------------------------------------------------------------------------------------------------------atcccc----------------------------------------------------------------tccccaa-------------atgtaac-ctagaagtt-atacac-----acagaccaataggcg-gtgatcct-ccagatcact-aacggtcaagca-cttct-gtct-ccccggtttgaattgatacgctc-caac-agggc-gaaaacaatttgaatcgtcacccgcaaagtgcctacgcaaagcctagtagca-ctttag-aaaatttatggttggtcgctcagctat--a-----ccccctagtagacctggcagatgaggctagaagtaccccactggcgacagtgttctagcctgcgtggctgcctgcacacc---c-tcacg-ggtgtgaagccatatat-ttgacaaggtgtgaagagccccgtgtgctcactt-tgagtcctccggcccctgaatgtggctaaccttaaccctgcagctagtacatgtaatccaacatgttgctagtcgtaatgagcaattgcgggatgggaccaactactttgggtgtccgtgttt--------cac--tttt-tacctttt------atttgcttatggtgacaa-tatatatataa--catatatattggcatcatgggcgcacaggtttctagacagaacgttgggactcactccactcagaattcagtttctaatggatctagtttaaactattttaacatcaattacttcaaagatgctgcatcaagcggggcatcaaaacttgagttctcacaagatccaagcaaatttactgatccagtcaaagatgttctagagaaaggaattccaactttacaatctccaacagtagaggcttgtggttattcagacaggattatacaaatcaccagaggtgattcgaccataacatctcaagatgtagcaaatgctgtggttggatatggagtatggcctcactatttgacaccacaagatgccacagcaattgataaacccagccaacctgatacatcatcaaacaggttttataccctggaaagtaaagaatggaccaactcctcccagggatggtggtggaaactacctgatgcattaaaggacatggggatatttggagagaatatgttctatcattttcttggtaggtcaggttacacagtacatgtacagtgcaatgcaagcaaattccatcagggtactttattaatagcaatgatccctgaacatcaattagctagtgcaaccacgggtaatgttacagcaggttataactatacacacccaggagaacttggtagaactgtgggtcagagaagatctgaggtgaaca---ataaacaacccagtgatgacaactggctgaattttgatgggacttttcttggcaatctattgatctttcctcaccaattcatcaacctgagaagcaataattcggcaacaattattgttccatatgtcaacgcagtgccaatggattcaatgcttagacataacaactggagcctattgattatcccaattagccccctaaagagtgacatatcagctacatctaaagtccctataacaatatcaattagtccaatgtgtgctgaattttctggtgcaag------ggcaagaccca------gtgcagctacgcagggtttgccagtgtatttaacacccggctcaaaccaatttatgactacagatgatttccaatccccatgtgctttaccttggtatcatccaaccaaggaaattttcatacctggagaggttaagaatcttattgaaatgtgtcaggtggataccttaataccaataaataacactatgccaaat---ttgcgaaacatcaataaatacactgt------gcaactaacaagccaaatgg---attt------agctcaagaaatttttgcacttaaagtagatgtggcctctcaacctttatctagtacactattaggggaaatatgttcatattatacacattggactggtagtttgcggtttagctttatgttttgtggtactgctaatacaactcttaaacttttgattgcttacacaccacctggaataaagaaaccagagagtaggaaacaagccatgcttggcacacacatagtatgggatgtaggattacaatcaacaatatctttagttgtgccttgggtaagtgctagccacttcagatatacaacaccagacacatactctgctgctgggtatataacatgttggtatcaaacaaattttgtatttccaccaaacacacctgccacggctgacatgttatgttttgtttctgcttgtaaagacttctgcctgcgtatggcaagagacactgatatgcatgttcaaaatgtgccaattactcagaaccctgttgaaaagtatgttgatgaggttcttaatgaa---------------------gttcttgtagttccaaatatcagagagagtcatccaactacatcaaattcagctcctgccttggatgcagcagagactgggcacaccagtaatatacaacctgaagatacaatagaaacaaggtatgtgcaaacatcacaaactagagatgaaatgagcatagaaagtttcctaggaagatctggatgcatacatatatctacaattacagtgaacaatagtct------------agaatatgatg---------accaccactttgataagtggcagataaccatacaagaaatgtcacaaattaggagaaaatttgaattcttcacatatgctagatttgattcagaaattactttggttccttgcatagctggtaaggg------cgaagacattggacacattgtgatgcaatatatgtatgtaccccctggtgcacccataccaaagaaaagaaatgattacacatggcagtcaggcaccaatgcctctgtattttggcaacatggtcaaactttccctaggttttctctaccctttctaagcattgcctcagcatattacatgttttatgatggatatgatggtgatacatcaacctcaaggtatggtacatcagtcactaatcacatggggacattgtgctcgagaatagtcaccaacaagcagcagcatgaagttgaaatcaccacacgtgtataccacaaagccaaacacattaaagcatggtgtccaagagccccaagagcagtaccctacacacacacacattcaacgaattat---aaacctcaggatgg------tgaggtccaaattttcctcaaagaaagagccagctta------------------aca---------acagtt------ggacctagtgatatgtatgtgcatgttggaaacctaatatacaggaatttacatcttttcaactctgaaa------tgcacgattcaattttagtgtcatactcttct------gatttagtcatataccgcacaaacacaataggtgatgactacattcccacatgtgattgtacagaagccacctactactgtaaacacaaaaacagatactacccaattaaagtaacaagccatgactggtatgaaattcaggagagtgaatattatccaaaacatatacaatacaaccttttgattggagaagggccatgtgaaccaggtgattgtggagggaagctgctatgcaaacatggtgtaattggtataattactgctggtggggaagggcatgttgctttcattgacctcagacatt------tccattgtgctgaagaacagggtataactgattatatccatatgcttggtgaagcctttggcacaggctttgttgatagcgtcaaagaccagataagcgctat------caatccaattaacaacatcagtaagaaagtaattaagtggcttctcagaatcatatcagctatggtaataatcataagaaattcatctgaccctcaaacaataatagccacactaactttaattggttgttctggttctccttggaggttcctcaaagaaaaattttgcaaatggactgaactaacatatattcacaaagaatct---gactcatggcttaagaaattcacggaaatgtgtaatgcagccaggggtctagaatggattggcaacaaaatttcaaaatttattgaatggatgaagtcaa---tgctacctcaagcccaattgaaagttaaatatctgagtgagcttaagaaattaaacttccttgagaagcaagtagacaatcttagagttgctgattcccaaacccaagagaaaataaagcatgaaattgatacac---------tacatgatctttcatgtaaatttcttccactttatgctagtgaagccaaaaggataaagatcttgcacaaca---------aatgctgcacaattatgaaacagaagaaaagatgtgaacctgttgctgttgtaatacatggtgaacctggtactggaaagtctatgactacaaacttcttggctagaatgataaccagtgacagtga------tatttactctttaccaccagatcctaaatattttgatggctatgatcaacaaagtgtggttatcatggatgatgtgatgcagaatccaagtggagatgacatgaccctcttttgccaaatggtctctagtgttacattcataccacctatggctgatttaccagataaaggcaaaccttttgattctagatttgtattgtgtagtactaaccataatttgctagcaccccctacaatcacctctctaccagctatgaatagaagattcttcttagatttagatattgtggtatgtgataaatataaagattcacaagggaaattgaatgttgctgctgcttttaaaccatgtgatgtcaacactaaaattggaaatgctaag---tgctgtccttttgtgtgcgggaaagctgtcatctttagggaccgaaacacatgtcagacatacactttagcacaaatttataaccaaatacttgatgaagataaaagacgcaggcaggttgttgacgttatggcagcaatattccaagggcccataacac---------------------ttgaaggaccgccgccagctgcaataagtgatctattacagtcagttaggactccagaggtgatcaaatactgtgaggacaacaaatggatagtacc---agctgagtgtaaagtagaaagggacttaaacatagcaaatactattattacaattattgctaatataatcagtatttctggtataatttatgtcatatacaaactcttttgcacacttcaagggccttactcaggtgaacc---------taaacctaaaactaaaatgccagaaagaagagtggttgctcaaggccctgaagaagaatttggcagatcattgatcaaacataattcgtgtgtggtaaccacctcaaatggaaaattcacaggcttggggatttatgatagaacacttattataccaacccatgcagatccaggaaaagaagtacaaatagatggcattaaaactgaagtacaagattcttatgatttatacaataaagatggtataaaattggaaattacagttcttaaacttaaaagaaatgaaaagttcaaagacattagaaaatatatcccagaaaatgaggatgattacccagattgtaacttagctttgtctgccaaccaaccagaaaccactataattagtgttggagatgtggtatcatatggtaacatcttgcttagtggaagtcaaacagctagaatgctcaaatataattacccaacaaaatcaggttattgtggtgggattttatacaaaattggccaggtcttgggtatccatgttggtggtaatggaagagatggatttgcagcca----------tgttgttacgatcatacttcacagaaacacaaggtcaaatagttacttccaagcatactaatgaatgtaatttgcctagtattcacacaccaagcaagaccaagttacaaccaagcgtcttttatgacgttttccctggtagcaaagagccagctgtactatcagaacatgaccccaggttaaaagctgatttcaaagaggctttattctctaaatacaagggaaataacccatgtgaaataaatgatcatgttagggtagcaatctctcactactcagcgcaattaatgacgctggatattgactcaaatccaattcctttagaagatagtgtatttggaatagaaggattagaagcacttgatctcaatactagtgctggattcccttatgtatctatgggtgttaagaaaagagatttaatcaataaacaaacaaaagatatcacaaaacttaaaatagcattagataaatatggtgttgatttaccaatggttacttttctcaaggatgaactaagaaagaaggaaaaaataatggctgggaaaacacgtgtcatagaggctagtagtgtgaatgacactgtgcagtttagaatgacctttggtaatcttttctcaaagttccacttaaaccctgggattgtaactggttctgctgtaggatgtgaccctgaaacattttggtcaaaaataccagtcatgttggatggtgaatgtataatggcttttgattacacaaattatgatggaagtatacatccaatgtggtttcaagccctaaaggaggtgttatctaacctaggttttgaa---tctggattaatagataggttatgtaaatctaaacacattttcaaaaacatatattatgaggttgaaggaggtgttccatcagggtgttcaggaacaagtatattcaatactatgattaacaacattattattagaacattagtgttagatgcttacaaaaatattgatttggataagcttaaaataatagcatatggggatgatgttattttttcctacaaataccaattggacatggaagcaattgccaaagagggtgtgaaatatggacttacaataacccctgctgataaatccagtgaattcaagcaattggattacagcaatgtaacattcttgaagaggggtttcaaacaagatgataaacatcatttcctaatacacccaacttttccaatagaggagattca------------a-----------------------------------------------------------------------------------------------------------------------------------------------------------------------------------------------------------------------------------------------------------------------------------------
>FJ445129.1_Human_rhinovirus_40_strain_ATCC_VR-341_complete_genome
---------------------------------------------------------------------------------------------------ttaaaactgga-----------tccaggttgttcccacctgg-------atttcctacatggagttgtactctgttattccggtaaccttgtac-----gccagttttatatccc----ccccc-----------a---ttgtaac-ttagaagtt-atgcat-----acagaccaataggtg-gtgatcct-ccagatcact-aacggtcaagca-cttct-gttt-ccccggtttgaattgatacgctc-caac-agggc-gaaaacagtttaaatcgttatccgcaaagtgcctacgcaaagcctagtagca-ctttag-aaaatctatggttggtcgttcagctat--a-----ccccctagtggacctggcagatgaggctagaagtaccccactggcgacagtgttctagcctgcgtggctgcctgcacacc---c-ttatg-ggtgtgaagccatatat-ttgacaaggtgtgaagagccccgtgtgctcactt-tgagtcctccggcccctgaatgtggctaaccttaaccctgcagctagtgcatgtaatccaacatgttgctagtcgtaatgagcaattgcgggatgggaccaactactttgggtgtccgtgttt--------cac--tttt-tcctttta------atttgcttatggtgacaa-tatatatataa--catatatattggcatcatgggcgcacaggtttctagacagaatgttggaacgcactccactcaaaattcagtttctaatgggtctagtttaaactactttaacatcaattatttcaaagatgctgcatcaagtggggcatcaaagcttgaattctcacaagatccaagcaaatttactgatccagttaaagatgttctagaaaaaggaataccgactttgcaatctccaacagtagaggcttgtggttattcagacaggattatacaaatcactagaggtgattcgaccataacatctcaagatgtggcaaatgctgtagttgggtatggagtatggccccattatttgacaccacaggatgctacagcgattgacaaacctagccagcctgatacatcatcaaatagattttataccctagagagtaaagaatggactaattcttcccagggatggtggtggaaattgcctgatgcattaaaagatatggggatatttggagagaatatgttctatcactttcttggtagatcaggttacacagtacatgtacagtgtaatgcaagcaaatttcatcagggcactttgttaatagttatgattcctgaacaccagttagctagtgcaactacaggcaatgttacagcaggttataattacacacacccaggagaacttggtagaactgtgggtcagagaagatctgaagtgaata---tcaaacaacccagtgatgacaattggttaaattttgatgggacctttcttggcaatctattgatcttcccacaccaatttatcaacttgagaagcaataattcggcaacaatcattgttccgtatgtcaatgcagtaccaatggactcaatgcttagacacaacaactggagtctattgattatcccaatcagtcctctcaagagtgatatgtcagctacatctaaagtccccataacaatatcaataagtccaatgtgcgctgaattttctggtgcaag------ggcaagaccca------gcgcaaccacgcagggtttaccagtatatttgacaccaggttcaaatcaattcatgactacagatgatttccaatccccatgtgctttaccttggtaccatccaactaaggaaatttttatacctggagaggttaaaaatcttattgaaatgtgtcaagtggatactctaataccaataaacaacaccatgccaaat---ctacgaaacatcaataaatatactgt------gcaattaacaagccaaatgg---attt------agctcaagaaatttttgcacttaaagtagatgtagcttctcaacctttatctagtacactcttgggagaaatatgttcatactacacacattggactggtagtttacgctttggttttatgttctgtggtactgctaatacaactcttaaacttttgattgcttatacaccacctggaataaagaagccggagaatagaaaacaagccatgcttggtacacacatagtatgggatgtaggattgcaatcaacaatatctttagtagtaccttgggtgagtgctagtcattttagatatacaacaccagacacatacactgctgctgggtatataacatgttggtaccaaacaaattttgtatttccaccaaacacacctgccacagctgacatgttatgctttgtttctgcttgtaaagatttttgcctgcgcatggctagagacactgatatgcatgtgcaaaatgtgccaatcacccagaaccccgttgaaaggtatgttgatgaggttcttaatgaa---------------------gttctggtagttccaaatatcagagagagccatccaactacatcaaattcggcccctgccttggatgcagcagagactggacatacaagcaacatacaacctgaagatacaatagaaacaagatttgtgcagacatcacaaactagagatgaaatgagcatagagagtttcttgggaagatctgggtgcattcatatatccacaattacagtggataacagttt------------ggaatatgatg---------accaccactttgataagtggcagataaccatacaagagatgtcacaaattaggagaaaatttgaattctttacatatgctaggtttgattcagaaattaccttagttccttgtatagccggtaaggg------tgaagacattggacacattgtgatgcaatatatgtatgtaccccctggcgcacccataccaaagaaaagaaatgattacacatggcagtcaggcactaatgcttctgtattctggcaacatggtcaaactttccctagattttctttacctttcctaagcatagcttcagcatactacatgttttatgatggatacgatggtgatacatcgacctcaagatatggcacatcagtcactaaccatatgggaacgctatgctcaagaatagtcaccaacaagcagcagcatgaagttgagattaccacacgtatatatcacaaggccaagcatattaaagcatggtgtccaagggccccaagagcagtaccttacacacatacacactcaacaaattat---aaacctcaagaagg------tgaagtccagattttcctcaaagagagagccagccta------------------aca---------acagtt------ggacctagtgatatgtatgtgcatgttgggaatctaatatataggaacttacatctttttaactctgaaa------tgcatgattcaattttggtatcacattcttct------gacttagtcatataccgcacaaacacaataggtgatgactacattcccacatgtgattgcacagaggctacctactactgtaagcataaaaacagatattacccaattaaagtaacaagtcatgactggtatgaaattcaggagagtgaatattacccaaagcacatacaatacaatcttttgattggagaagggccatgtgaaccaggtgattgtggagggaaattgttatgtaaacatggcgtgattggcataattactgctggtggggaagggcatgttgctttcattgaccttagacatt------tccattgtgctgaagaacagggcataactgattacatccatatgctcggtgaagcttttggcacaggttttgttgatagcgtcaaagaccagataagtgctat------taatccaattaacaacattagtaagaaagtaatcaagtggcttcttagaatcatatcagctatggtgataatcataagaaattcatctgatcctcaaacaataatagctacgctaactttaattggttgttcaggttccccttggagatttctcaaagaaaaattttgtaaatggactgaattaacatatatccataaagagtct---gactcatggcttaagaaatttacagaaatgtgcaatgctgcaaggggtttagaatggattggcaataaaatatctaaatttattgactggatgaagtcta---tgttacctcaagcccaacttaaggttaaatacctaagtgaattgaagaaattgagtttccttgagaagcaaatggagcatctaagagtggctgattcccagacacaagaaaagataaaacatgaaattgacactc---------ttcatgatctttcatgcaagtttctcccactttatgcaagtgaagcaaaaagaatcaaagttctacacaata---------aatgcagtgcaattattaaacaaaagaaaagatgtgaacctgttgctgttgttattcatggtgagcctggtactggcaaatcaatgaccacaaacttcttagctaggatgataacaagtgatagtga------catttactctttgcctccagatcctaagtattttgatggatatgatcagcaaagtgtagtcattatggatgatgttatgcagaatccaagtggggatgacatgactttattttgtcaaatggtttctagtgttactttcataccacctatggctgatctaccagataaaggaaaaccctttgattctagatttgtattatgtagtacaaaccacaacttactagcaccacccacaataacctctcttccagccatgaatagaagatttttccttgatctggacattatagtgtgtgataaatataaggttgcacaaggaaagttgaatgtatctgctgcatttaaaccatgtgatgttaacacaaaaattggaaatgccaaa---tgttgtccattcatatgtggtaaagctgtcatttttagggatcgtaatacatgccaaacatacactctagcacaagtatataacttgatacttgatgaagacaagagacgtaggcaggttattgatgtaatggcagcaatatttcaagggcccatttctc---------------------ttgaaggaccaccaccagcagcaataagtgatcttttgcaatcagtcagaactcctgaagtgattaaatactgtgaagataataaatggataatacc---agctgggtgtaaggtagaaagagatttaaacattgcaaatactattatcacaattattgcaaacatcatcagtatttctggaattatctatgttatatataaacttttttgcacacttcaaggcccatattcgggtgaacc---------taaaccaaagacaaaaataccggagagaagagtggtggcccaaggtccagaggaagaatttggtagatcactcatcaaacataactcttgtgtggtaactacctccaatggtaaatttacaggattaggcatttatgatagaacattgattataccaacacatgctgacccaggtaaagaggtgcaaatagatggcatcacaactgaagtacaagattcctatgatctgtacaacaaagatgggataaaattggaaatcacagttcttaaacttaaaaggaatgagaaatttaaggatattagaaagtatattccagaaaatgaagatgactacccagattgcaatttggctttatctgctaaccaaccagaaactacaataattaatgttggtgatgtagtgtcatatggtaatattctgcttagtggaagtcaaacagcaagaatgctcaaatacaattatccaacaaaatcggggtactgtggtggaattttatacaaaataggccaagtcctgggcattcatgtcggtggtaatggaagagatggttttgcagcaa----------tgttgttaagatcttattttacagaaacacaaggtcagataattacttccaaatccactattgaatgcaatttgcctagtatccacacaccaagcaaaaccaaattacaacccagtgtcttctatgatgtctttcctggtaacaaagaaccagcagtgctttcagagcatgatcctagattaaaagttgattttaaagaagccctgttttcaaagtacaaaggaaataacccatgtgaagtgaatgatcacattaaagtagcaatctctcactactcagcacaattaatgacattggatattgattcaaatcctatttcattagaagatagtgtttttggtatagaaggattagaagcacttgatcttaacaccagtgcaggttttccttatgtttccatgggtatcaagaagagagatttgattaataaacaaacaaaggatattacaaaattaaaagcagcactagataaatatggtgttgacttgcccatggttacattccttaaagatgaacttaggaaaaaagagaaaatctccgctggaaagacacgagttatagaggctagtagtgtgaatgatactgtattatttagagcaacttttggaaatctcttttcaaaatttcatctgaaccctggaattgtgactggatctgctgtgggttgtgatccagagacattctggtcaaagataccagtaatgctggatggtgagtgtataatggcatttgattacacaaattatgatggtagcatacacccaatatggtttcaagctcttaaagcagtgttatccaatctagggtttaat---tctaatctaatagatagactatgtagatctaagcatatcttcaaaaatgtgtattatgaagttgaaggaggagtgccatcagggtgttcaggtacaagtatattcaatacaatgatcaacaatattataattaggacattagttttagatgcatataagaatattgatttggataagcttaaaataatagcatatggagatgatgttatattctcatacaaataccaattggatatggaagcaatagctaaagaaggttctaaatatggtcttaccataactcccgcagataagtcaaatgaattcaagcagctgaattataacaatgtaactttcttgaaaagaggatttaagcaggatgacaagtaccagtttttaatacacccaacttttccaattgatgagatacatgagtccataagatggacaaagaaaccatctcagatgcaggaacatgttctatcactgtgccatctaatgtggcataatggtaaggatgtatacaaacagtttgagcagagaatacgcagtgttagcgctggtcgtgcactgtatattcctccatatgaactgctcctgcacgaatggtatgaaaaattttaaat-tgtt-tag--atatagaaataataa--ataa-ttagttttttagttttat------------------------------------------------
>FJ445163.1_Human_rhinovirus_85_strain_ATCC_VR-1195_complete_genome
---------------------------------------------------------------------------------------------------ttaaaactgga-----------tccaggttgttcccacctgg-------atttcctacatggagttgtactctgttattccggtaaccttgtac-----gccagttttatatccctt--ccccc---------------ttgcaac-ttagaagtt-aagcac-----gcagaccaataggtg-gtgattat-ccaaatcact-aacggtcaagca-cttct-gttt-ccccggtttaaactgatacgctc-caac-agggc-gaaaacagtgcaaatcgttatccgcaaggtgcctacacaaagcttagtagcg-ctttgg-agaatgtgtggttggtcgctcagctat--a-----ccccctagtagacctggcagatgaggctagaagcaccccactggcgacagtgttctagcctgcgtggctgcctgcacacc---c-ttatg-ggtgtgaagccatacat-ttgacaaggtgtgaagagccccgtgtgctcactt-tgagtcctccggcccctgaatgtggctaaccttaaccctgcagctggtgcatgtaatccaacatgttgctagtcgtaatgagcaattgcgggatgggaccaactactttgggtgtccgtgttt--------cac--tttt-tacctttt-----aatttgcttatggtgacaa-tatatatacaa--catatatattggcatcatgggcgctcaggtatctagacagaatgttggaacgcactcaactcaaaactcagtctctaatggatccagtctaaattatttcaacataaattattttaaagatgccgcgtcaagtggagcatcaaaacttgaattttcacaagatccaagtaaatttactgatccagtaaaagatgtcttagagaaaggaataccaactttgcaatctccaacagtagaggcttgtggttattcagatagaattatacagattactagaggagactctacaataacatctcaagatgtagcaaatgcagtggttggatatggagtgtggcctcactacctaacaccgcaagacgccacagctatagacaaacccagccaacctgacacatcatcaaatagattttataccttagagagtaaagaatggaccaattcctctcaagggtggtggtggaaactacctgatgcattgaaggacatgggaatatttggtgaaaatatgtattatcattttcttggtagatcagggtatacagtgcatgtgcaatgtaatgcaagcagatttcaccagggaacattattagttgtgatgatccctgaacaccaattagctagtgcaaccaagggcaatgtaacagcaggttataattatacacatccaggagaactaggtagaattgttggacaaacaagggctgaaataaaca---acaagcaacctagtgatgacaattggttaaattttgatgggacttttcttggcaatgttttaatatttccccaccaatttattaacctgagaagcaataactcagcaacaatcattgtaccatatgttaatgcagtaccaatggactcaatgcttagacataataattggagtttggtaattattccaattagtccccttaaaagtgataccactgccacatcaaaagtccctatcactatatcaataagtcccatgtgtgctgaattctctggcgctag------agcaaggcctg------ttgcagctgcacaaggtttaccagtataccttacaccaggttcaaatcagttcatgaccacagatgactttcaatctccatgtgccttaccctggtatcatccaaccaaagagatttttatacctggtgaggttaagaaccttattgaaatgtgccaagtggataccctaataccaataaataacacttctcaaaat---ctgcgtaacattaataagtacactgt------tcaattaactagtcaagtaa---attt------agctcaggaaatctttgcaataaaagttgatgtggcttcacaacctttgtccagcacacttcttggagaaatttgttcatactatacacactggactggtagcctacggtttagtttcatgttttgtggtactgctaatacaacacttaaacttctgcttgcctacacaccacctggaatagataagccaaagaacaggaagcaagccatgcttggtacacacatagtatgggatgtgggtttacaatcaacaatatcactggtggtaccttgggtgagcgctagtcacttcagatatacaacaccagatacatattctgccgctggctacataacatgctggtaccagactaattttgtgttcccaccaaatacacctgctacagctgatatgctatgctttgtttctgcttgcaaggatttttgtctacgaatggccagggacactgatatgcacgtgcaagatgtgccaattactcaaaatcctgttgaaaaatacgttgatgaagtccttaatgag---------------------gttctagtggttccaaatatcaaagagagtcacccaactacatcaaattcagctcctgctttggatgcagcagagactggccatacaagtagtatacagcccgaggatacaatagagaccaggtttgttcaaacttcacagactagggatgaaatgagtttagaaagtttcttgggaagatctggatgtatccatatatctacaattactgtgaataacaacct------------agattatgatg---------aaaatcactttgatcagtggcagataactatacaggaaatggcacaaattagaaggaagtttgagttctttacttacactagatttgattcagaaatcactttagtcccttgtatagctggaaaggg------tgatgatattggacacattgtaatgcagtatatgtatgtgccccccggagcaccaataccaaggaaaagagatgattacacatggcaatcaggtactaatgcttccgtgttttggcaacatgggcaaactttccccagattttccttacctttcttgagtgttgcttcagcatattacatgttttatgatggttatgatggtgatacaccaggctcaatgtatgggacgtcagtcaccaaccacatgggaacactgtgctcgaggatagttaccaacaaacagcagcatgaggttgaaatcaccacgcgtgtgtatcataaggccaagcatgtaaaggcttggtgtccaagagcaccaagagcggtgccttatacacacacacgctcaaccaactat---gtgccacaagatgg------tgaagttaagatcttcctcaaagagagagctagttta------------------acc---------acagca------gggcccagtgacatgtatgtgcatgttgggaacttaatttacagaaacctacacctctttaattctgaaa------tgcatgattcaattttagtgtcttattcctct------gacttagtcatataccgaacaaatacgataggtgatgactacattcctacatgtgattgcaccgaagccacttattactgtaaacataaaaataggtattatccaattagagtcacaagtcatgattggtatgaaattcaggagagtgaatactatccaaaacatatacaatacaatcttttaattggagagggaccatgtgaacctggtgattgtggaggaaagttattatgtaaacatggtgtgattggtataatcactgctggtggagaaggacatgtagctttcattgacctcagacatt------tccactgtgctgaagaacagggcataactgattacatccacatgcttggtgaggccttcggcacaggatttgttgatagtgtcaaagaacaaattagtgccat------taacccaatcaacaatattagtaagaaaataattaagtggctccttaggattatatcagctatggttataatcataagaaattcatctgacccacagacaataattgctacattaactctaattggttgctcaggttctccttggagatttcttaaggaaaaattctgtaaatggacccaattaacttatattcacaaggaatct---gactcatggcttaaaaaattcacagaaatgtgtaatgcagcaagaggcttggaatggattggaaataaaatatcaaaattcattgaatggatgaaatcca---tgcttcctcaagctcaattgaaggtcaagtacttgagtgaattaaagaaattaaaccttcttgaaaagcaaatagagcatctcagggttgctgattctcatacacaagaaaaaataaaacatgaaattgacaccc---------ttcatgatctttcatgtaaatttcttccactttatgcaagtgaagcaaaaagaatcaaaatattacacaaca---------agtgtagtgcaattatcaaacaaaagaaaagatgtgaacctgttgctgttgtaattcatggtgagcctggtactggcaaatctatgactacaaactttttagctaggatgataacaagtgatagtga------tatctactccctacctccagatcccaaatattttgatgggtatgatcaacagagtgtggtcatcatggatgatgttatgcaaaatcctagtggggatgacatgactttgttttgtcagatggtatctagtgtcacattcataccacctatggctgacttaccagacaaaggaaaaccttttgattctagatttgtgctgtgtagtactaatcataatttgttggcacctcctactataacctctctaccagccatgaatagaagattcttccttgatttggatattattgtgtgtgataaatataaagatgcacaaggaaaattaaatgtgtgtgcagctttcaaaccctgtgatattgacacaaaaattggaaacgctaaa---tgttgcccttttatatgtggtaaagctgtcattttcagggaccgaaacacgtgtcaaacttacacactggcacaagtctacaacctaatacttgatgaagacaaaaggcgtaggcaagtcattgatgtaatggcagcaatatttcaaggaccaatctcac---------------------ttgtaggaccaccaccagcagcaataagtgatctcttgcaatcagtcagaaccccagaagtgattagatactgtgaagtgaacaaatggataatacc---tgctgaatgtaaggtagagagggatttaaacattgcaaacaccattattacaattattgcaaacattattagcatttctggaattatatacgtcatatacaaactcttttgcacactacaaggtccatactcaggtgaacc---------caaacctaaaacaaaaataccagaaagaagagtagtagcccaaggaccagaagaggaatttggcagatcactcatcaaacataactcatgcatagtgaccacttcaaatggtaaatttacaggtttagggatatatgacagaacgctgatcataccaacacatgctgatccaggtaaagaggtgcaaatagatggcattacaacccaagtacaagactcttatgatttatacaataaggatgggataaagttagagatcacagttcttaaactgaaaagaaatgagaaatttaaagatattagaaaatatatcccagaaaatgaagatgattatccagactgcaatttggccctttctgcaaaccaaccagaaaccaccataattaatgttggggatgtagtatcatatggtaatatcttactcagtggaaatcaaacagcaagaatgcttaaatacaactacccaacaaaatcgggatattgtgggggaattttgtacaaaattggtcaggttttaggcattcatgtcggtggtaatgggagagatggatttgcagcta----------tgttactgagatcctatttttcagagacccaaggacaaataatttccactaaatctactactgagtgtaattatcctagtgtacatacaccaagcaaaaccaagttacaacctagtgtcttttatgatgttttccctggtaataaagaacctgctgtgctctcagaacatgatcctagattgaaagttgacttcaaggaggccttgttctccaagtacaagggaaatggcccatgtgagatgaatgatcatattaaggtagcaatttcccactattcagcacagttgatgacactagatattgactcaaatcccatttctttggaagatagtgtttttggtatggaaggtctagaagctcttgacctcaataccagtgcagggtttccttatgtttctatgggtattagaaagagggatttgattaacaagcaaacaaaggacattactaaactgaagatggcattagacaagtatggtgttgatttacctatggttacattccttaaagatgaacttagaaagaaggaaaaaatttctgctggcaagacaagggtcatagaggctagtagtgtaaatgatactgtgttgtttagaacaacctttggaaaccttttctcaaaatttcacttgaatccaggaattgtgactggttctgctgtaggttgtgatccagagacattttggtcaaagataccagtaatgctagatggtgagtgcataatggcatttgattacacaaattatgatggaagtatacaccctatatggttccaagcccttaaagaagtcttatccaacttggggtttgac---tccaatttaatagacagaatatgtaagtcaaagcacatttttaaaaacatgtattatgaagttgaaggaggggtaccatctggctgttctggaacaagtatattcaatacaatgattaataatattatcattagaacattagttttagatgcatataaaaatattgacttggataaattgaaaataatagcatatggagatgatgtcatattttcatataaatatcaattggatatggaagcaattgctaaagagggtgtcaaatatggtcttactataaccccagcagataaatcaagtgaatttaagcaattgaattacaataatgtgacttttttaaaaagaggatttaaacaagatgacaaatatcaatttttgatacatccaacctttccaattgaagagattcaagagtccatacgatggactaagaaaccatctcagatgcaggaacacgttttgtcgttgtgtcacttaatgtggcataatggcaaagacgtatacaagcagtttgagcagaagatacgcagtgttagcgctggacgtgcactgtatattcctccctacgagctgcttttgcacgagtggtatgaaaaattttagat-tgtt-tag--atatagaagtaataa--acaa-ttagttttttagttttat------------------------------------------------
>KY369884.1_Human_rhinovirus_A31_strain_SC1031_complete_genome
---------------------------------------------------------------------------------------------------taataatagtg-----------tacta-----ctccacgtgg-------gaagtacgggtggagtagtacactattattacggtaatcttgtac-----gccagttttataacccct--tcccc-t-------------atgtaac-ttagaagtt-tgaact-----caagaccaacaggtg-gtaatcaa-ccagattact-aaaggtcaagca-cttct-gttt-ccccggtcaatattgatatgctc-cacc-agggc-aaaaacaattgcgatcgttatccgcaaagtgcctacgcaaagcttagtaaca-ttttga-ataatatatggttggtcgttccgctat--t-----ccccatagtagacctggcagatgaggctggaaactccccactggcgacagtgttccagcctgcgtggctgcctgcgcact---c-tcacg-agtgcgaagccatatat-ttgacaaggtgtgaagagccccgtgtgctcactt-tgagtcctccggcccctgaatgtggctaaccttaaccctgcagctagtgcatacaagccagtatgtagctagtcgtaatgagcaattgcgggatgggaccaactactttgggtgtccgtgttt--------cac--tttt-atctttat-----tatttgcttatggtgacag-tatatagtgt------atatattgttaccatgggcgcacaggtctccagacagaatgttggcacacactccactcagaatatggtttcaaatggttctagcttaaactactttaacataaattattttaaggatgcagcctctagtggtgcttcaagattagatttttcacaagatccaagcaaattcactgatccagtcaaagatgttcttgaaaaaggaattccaactttacaatctcccacagtagaagcatgtggatattcagatagaataatacaaatcacaaggggtgactccacaataacatcgcaggacgttgcaaatgcagtggtgggttatggagtatggccacactatttaagtgcaaaagatgctactgctattgacaagcctacacagccagatacctcatcaaatagattttatacactagagagtaaagtatggagacaagattccaagggatggtggtggaagttgccagatgcactaaaagacatgggcatatttggggaaaacatgttttaccactatcttggtagaagtggttatactgtacatgttcagtgcaatgctagcaaattccatcaagggactttattggttatgatgatacctgagcatcaactagcaaatgaaaaccgtaccaaagcagatgccggatataatttcacacatcctggtgagattggcagagaagttggcaatccacgcaatac---tcata---ataacctcccaagtgatgataattggcttaattttgatggtaccttgctaggtaatgctctcatatacccccaccaatttattaacttaaggagtaacaattctgcaacattgatagtcccttatgtgaatgctgttccaatggattcaatggttagacacaataattggagtttagtgataatcccaatctgtaaattacaagtggaccgctcagtcactgctatagttcccattactatatcaataagtccaatgtttgctgaattctctggggcacg------tgcaagaccggagaggcaagctaccccacaaggtcttccaatttacatgacacctggttctggtcagtttatgacaactgatgacttccaatcaccttcagccttaccatggtatcatccaaccaaggaaatcttaattccaggagaggttaaaaatttaatagaaatgtgtcaagttgacaccctgatccctatcaataacacagcagacaac---cttaggaaggtgaatatgtacaccat------acagttgtccagtcaaacac---aaac------agctcaggaaatctttgctattaaagtagacattgcctcacagcctttggcaaacaccatgcttggagaaatcgcaagttactttacacactggactggtagcctgcgctttagcttcatgttttgtggtacagcaaacactactcttaaactacttttagcatatacaccaccaggtattggtaaaccaaccagtaggaaacaagccatgcttggaacacatatagtttgggatgttggactgcaatctacagtatctttagttgtcccatgggttagtgctagtcattttagatacacatctagagatgaacattcagcagctggatacataacgtgttggtaccaaacaaattttgtttttcccccaaatactcctaacacagctgacatgttatgttttgtatcagcttgcaaggatttttgtctacgaatggctagagacacagacatgcacattcaagatgatgctatcgcacaaaatccagttgagaattatgtggaagaagtccttaatgag---------------------gtcttggtagtacctaacatcaaagaaagccaccctagtacatcaaattctgccccaattttagatgcagctgaaactgggcatactagcaatgtacagccagaggatacaattgaaacccgatatgtacaaacatcacaaacaagagatgaaatgagtattgaaagtttccttggcagatcaggatgcatacatacttcaacaataggaccagatggacta---------------------catg---------acacaaaatttactgtgtggcacattaatttacaagaaatggctcaaattagacgcaaatatgaaatgtttacatatgtaagatttgattcagaagtaactatggtaccatgcattgcaggacatgg------tagtgatataggtcacatagttatgcaatacatgtatgtgccacctggagctccagtaccaacaactagaacacattttgcatggcaatcaggcaccaatgcatcaattttctggcaacatggacaaccctttccaagattcacattaccctttttaagtgttgcatctgcttattatatgttttatgatggttatgatgaagataagagcgggtccaggtatggcactacagtggttaatcggatgggtgcactatgtatgagacttgtaacaaataaacaagcccacaaagttgaaatcacaaccaatatttaccacaaggctaaacatgtaaaagcatggtgtcctagaccacctagggcagtcccatacagatttgttggatcaacaaattat---aatcctgatgaaaa------tgatgttaaaatctttattaagcatagagaaaatcca------------------aagg---ttgttacagca------ggaccaagtgacctgtttgtgcatgtaggcaacttagtatacagaaatttacatctatgcaattcagaaa------tgcatgattcagtgttagtatcatactcttca------gatttagtcatttaccgcacaaacactacaggtaatgactacattcccacatgtgattgtacagatgctacatattactgtagacacaaagatagatactatccaattaaagttaccagtcacaactggtatgagattcaggaaagtgattattatccaaaacatattcaatacaacctcttgattggtgaaggaccctgtgagccaggtgattgtggagggaaattactttgtaaacatggagttattggaataatcacagctggtggagagggtcatgtagcatttgttgatctcagacact------tccattgcgctgaagaacaaggcataactgattatatccatatgcttggggaagcttttggtgcagggtttgttgatagtgttaaagatcagataaatgctat------taacccaattaacaatattagcaagaaaataataaaatggttacttagaataatatcagctatggtcataattattagaaattcatcagatccccaaacgataatagcaacactaacattaattgggtgttcaggatctccttggaggtttcttaaggaaaaattttgcaagtggacacaattgaattatgtgcacaaagaatct---gattcatggcttaaaaaatttacagagatgtgtaatgcagccaggggcttggaatggattggtaacaaaatatcaaaatttattgaatggatgaaatcaa---tgctaccacaggcccaactaaaagttaaatatctgagtgaacttaagaagttgagcttccttgagaaacagatagacaatctcagagttgcagactcccagactcaagagaggatgaaacatgaaattgatactc---------tacacgacctctcatgcaaatttctcccactatatgccagtgaagctaaaaggattaagattttgcacaata---------aatgtagtacaattatgaagcaaaagaaaagatgtgaacctgttgctgtggtaatacatggtgaacccggtaccggaaaatctatgactacaaattttttagctagaatgataactagtgatagtga------catctattctttgccaccagatcccaaatactttgatggttatgatcaacagagtgtagtgattatggatgatgtaatgcaaaacccaagtggggatgacatgaccctgttttgtcagatggtttccagtgtcacattcataccacctatggctgacttaccggacaaagggaaaccttttgattctagatttgtactatgtagtaccaaccacaatttactagcacctcctacaattacttcattaccagctatgaatagaagattcttcctagatttagatattgttgtgtgtgataagtataaagattcacagggtaaattgaatgttgctgctgctttcaaaccatgtgatgttaataccaaaattggaaatgccaag---tgctgcccttttgtgtgtggaaaagctgttatttttagggatcgaaacacatgccaaacatacactctgtctcaagtttataatcagatccttgatgaggataaaagacgcagacaggttgttgatgttatggcagcaatatttcaaggacccataacat---------------------tagaaggaccaccaccagctgcaataaacgatttgttacaatcagttagaactccagaagtgattaaatactgtgaggataacaaatggataatacc---agctgactgtaaagtagagagggacttaaacatagcaaacactattattacaattattgctaatataattagtatttctggtataatttatgttatatacaaactcttttgcacacttcaagggccttattcaggtgaacc---------caaacctaaaactaaaatgccagaaagaagagtagttgctcaaggtcccgaagaggaatttggtagatcactgattaagcacaattcgtgtgtggtgactacctcaaatggaaaatttacaggtttagggatttatgatagaacactgattataccaactcatgcagatccaggaaaagaagtgcaaatagatggcatccaaactgaagtgcaagattcttacgatctatacaatagggatggtattaaattagaaatcacagttctcaagcttaaaagaaatgaaaagtttaaagatattaggaaatatatcccagagaatgaagatgattacccagactgtaatttagctctatccgctaatcagccagaaactactataattaatgtgggagatgtagtgtcatatggaaacatcttacttagtggaaaccaaacagccagaatgctcaaatataattacccaacaaaatcaggttattgtggtggaatcttgtataaaattggtcaagttttaggcatccatgttggtggcaatggaagagatgggtttgcagcta----------tgttgttaagatcctacttttcagaaacgcaaggccaaataatcacttccaaacacactaatgagtgtaatttgcctagcattcacacaccaagtaagactaaattacaaccaagtgtcttttatgatgtttttcccggcagtaaagaaccagccgtgttatcagaacatgatcctagattaaaagctgatttcaaagaagccttattctctaaatataaaggcaataaccaatgtgaaataaatgatcatgttaaagtggcaatttctcattactcagcacagttaatgacattagatattgattcaaacccaatacccttagaagatagtgtctttggaatagaaggattagaggcacttgatcttaacaccagtgctgggtttccctatgtctctatgggtattaagaaaagggatttgattaacaaacaaacaaaagacattacaaaacttaaaatagcattggataagtatggtgttgatttacctatggtcactttcctcaaagatgaattgagaaagaaagagaaaattctgactgggaaaacacgtgtgatagaagccagtagtgtaaatgacactgtacaattcagaatgacttttggaaatcttttctcaaaatttcacttgaaccccgggattgtaactggttctgctgtgggatgtgatccagagacattttggtcgaaaataccagttatgttagatggtgaatgtataatggcttttgattacacaaattatgatggaagtatacacccaatgtggttccaagctttaaaagaagtgttgtgtaacctaggttttgaa---tctagattaatagatagattatgtaaatccaagcacattttcaaaaacatatattatgaggttgagggaggagttccatcaggatgctcgggaacaagcatatttaacacaatgattaacaatattattattagaacattagtgttagatgcctataaaaacatagacttggataaacttaaaataatagcatatggggatgatgtcattttctcttacaagtatcaactagatatggaagcaattgccaaagagggtgtgaagtatggtctcacaataacccctgctgataaatccaatgcattcaaacaattggattacagcaatgtgactttcttgaagagaggcttcaaacaagatgaaaaacaccatttcctaatacacccaacctttccaatagaggagattcaagagtccatacgatggacaaagaaaccatctcaaatgcaagagcacgttttgtctctgtgtcacttaatgtggcacaatggcaaagatgcttataaacagtttgaacaaaggatacgcagtgtaagcgctggtcgtgcactgtatatacctccttatgaaatgctcttgcacgaatggtatgaaaaattttaagt-tgtt-tag--atatagaaataataa--acaa-ttagtt------------------------------------------------------------
>KY369890.1_Rhinovirus_A_strain_SC122_complete_genome
------------------------------------------------------------------------------------------------------------------------------------------------------------tgtggagtagtacactgttattacggtaaccttgtac-----gccagttttatcacccct--tcccc-c-------------ttgtaac-ttagaagttataaact-----cgagaccaataggca-gtgatcaa-ccagatcact-aaaggtcaagca-cttct-gttt-ccccggtcaacgctgatatgctc-cacc-agggc-aaaaacagccgcgatcgttatccgcaaagtgcctacgcaaagcctagtaata-tcttga-atgatgtatggttggtcgttcagctaa--a-----ccccatagtagacctggcagatgaggctggaaattccccactggcgacagtgttccagcctgcgtggctgcctgcgcact---c-tcacg-agtgcgaagccatatat-ttgacaaggtgtgaagagccccgtgtgctcactt-tgagtcctccggcccctgaatgtggctaaccttaaccctgcagctagtgcatacaatccagtgtgtggctagtcgtaatgagcaattgcgggatgggaccaactactttgggtgtccgtgttt--------cac--tttt-tcctttat-----aatttgcttatggtgacag-tatatagctt------atatattgttaccatgggcgcacaagtctccagacagaatgttggcacacactccacacaaaacatggtctcaaatgggtctagtttaaattattttaacataaattattttaaggatgcagcctccagcggcgcttcaaaattagaattttcacaagacccaagtaaatttactgacccagtcaaagatgtccttgaaaagggaatcccaacattacaatctcctacagtagaggcatgtggttattcagatagaataatgcaaatcacaaggggtgattctacaataacatcacaggatgttgcaaatgcagtggtgggttatggggtatggccacactatttgagtgcaaaagatgccactgctattgataaacccacacagccagacacttcatcaaatagattttacacattagacagtaaaatatggaaatcagattctaagggatggtggtggaagttaccagatgcattgaaggaaatgggtatatttggagaaaatatgtactaccattatcttggcagaagtggttatactgtacacgttcaatgcaatgccagcaaatttcatcaagggactttactaattttgatgatacctgaacatcagttagcaaatgcaaatgctaccaatgcagatgctggatacaattatacccatcctggtgaacgaggcagagaggttggtggtgatcgcattgc---tcatg---ctaacctcccaagtgatgataactggctcaattttgatggtactttattaggtaatgctcttatatttccccaccaatttattaatttgagaagcaataactctgcaacactgatagtcccttatgtaaatgctgttccaatggactcaatgcttagacataataactggagcttagtaataattccaatctgtgaattattggcagataccaaagccagtgctgtagtcccaatcactatatcaataagcccaatgtttgctgaattctctggggcacg------tgcaaaaccag------tagctgctacacagggtctaccaatttatatgacacctggctcaggtcaatttatgacaactgatgatttccaatcaccttcagccttaccgtggtatcacccaaccaaggaaatcctaatcccaggggaggtcaaaaatttaatagagatgtgtcaggtggatactttgatccctatcaataacacaacacaaaac---ttgagaaaggtgaatatgtatactat------acagttagaaaatcaaacag---aaat------ggccaaagagatttttgctattaaagtagatattgcatcacaacctttagcaaacaccatgattggagaaattgcaagctattttacacattggactggtagtttgcgttttagtttcatgttctgtggtacagcaaataccactctcaaactactcctagcatacacaccaccaggcattggcaaaccaagagacaggaagcaagctatgcttgggacacacatagtttgggacgttgggctgcagtcaacagtgtctttagttgttccatgggttagtgccagtcattttagatacacatctagggatgaacattcagcagctggatttataacatgttggtatcagacaaattttgtttttcccccaaacactcctaatagggctgacatgctgtgtttcgtatcagcgtgcaaagatttctgcctgcgcatggccagagacacagatatgcacatacaaaatgatgccattgaacaaaacccaattgaaaattatgtggaggaggtgcttaatgag---------------------gttttagttgtaccaaatattaaagagagtcatccaagcacgtctaattctgctccaattttagatgctgccgaaactggacacactagtaatgtacaaccagaggacacaattgaaacccgatatgtacaaacaacacaaacaagagatgagatgagcattgagagcttccttggcaggtcaggatgtgtacactcttcaacaatagcacatgatgaacaa---------------------caca---------ctaataaatttagagtgtggcgcatcaatttacaagaaatggcccagattaggcgtaagtatgaaatgtttacatatgtgagatttgattcagagataaccatggttccaagcattgcagggtatgg------taatgatgtgggtcatatagtcatgcaatatatgtatgtaccacctggagctccagaaccaacaagtagagaacattttgcatggcaatcaggcaccaatgcatctatcttctggcaacaaggacagcccttcccaagattttcactaccatttttgagtgttgcatctgcttattacatgttttatgatggttataatggtgacacacctggatccaaatatggtaccacagtagtcaaccgcatgggtgcactgtgcatgagggttgtgacaaataaacaagtcaataaagttgagattacaactaatatataccataaggctaaacatgtgaaagcatggtgccccagaccacccagagctgttccatacaggtatgttggatcaacaaattacaagaagcctaatcaaga------ggatgttacaattttcattgaacacagagagaaccca------------------aaaa---tcattacagca------ggaccaagtgatttgtttgtacatgtgggtaatttaatatacagaaatttacatctgtttaattcagaag------tacatgactcagtattaatatcatattcctca------gatttagtcatctaccgcacaaacactacaggtaatgactacattcccacatgtgactgcactcaagcaacctattattgtagacataaagataggtattatccaatcaatgtcaccagtcacgactggtatgagattcaagaaagtgaatactacccaaaacacattcaatataaccttttgattggtgaaggtccatgtgaaccaggagactgtggaggaaagttattgtgtaaacatggagtgattggaataataacagcaggtggagagggccatgtggcatttatcgatctcaggcaat------ttcactgcgcagatgagcaaggaataactgattacattcacatgctgggtgaagcctttggatcaggatttgtagatagtgtcaaagatcaaataaatgctat------taatccaattaacaatattagtaaaaagatagttaaatggttacttaggataatctctgcaatggttataattattagaaattcctctgatccacaaacaatcatagccacattaacactaattggatgttcaggttccccctggcgatttcttaaagaaaaattttgcaaatggacccaattaaattacatacataaggaatct---gattcatggttgaagaaatttactgaaatgtgcaatgcagctagaggcctagaatggattggtaataaaatatcaaaattcattgaatggatgaaatcta---tgcttcctcaggctcagcttaaagtcaaatatttgagtgagctcaagaaacttagttttttagagaagcagatggagcacttgagagttgctgactcacaaacacaggaaaaaattaaatgtgaaattgacactt---------tacatgatctttcttgcaaatttttaccactctatgctagtgaagccaaaagaataaagatattatacaaca---------aatgcaatacaattattaaacagaagaaaaggtgtgaaccagttgcagttgccatacatggtgaacctggtactggtaaatctatgactacaaactttcttgctagaatgataactaatgatagtga------catatactccctaccacctgatcctaaatactttgatggatatgaccagcagagtgtggttattatggatgacattatgcaaaatccaagtggggaagatatgaccttattctgtcaaatggtatctagtgtcacattcataccaccaatggctgatttacctgataagggtaaaccttttgattctaggtttgtattgtgcagtactaatcataatttgttagcaccccctacaattacctcattgccagctatgaatagaagattcttcttagatttagatattgtggtgtgtgataaatacaaagactcacagggaaagttaaatgtagctgctgccttccagccttgtgatgtaaatacaaaaattggaaatgctcgc---tgttgcccctttatctgtggtaaagctgtcatttttagggatcgcaacaattgtcagacttacactctggcgcaagtgtacaatcaaatacttgctgaggacaaaagacgtaggcaagtagtagatgttatggcagcaatttttcagggacccattactc---------------------ttgaaggacctccacctgcagcaataaatgacttattgaaatcagttagaactccagaggtcattaagtattgtgaggataataaatggataatacc---agctgagtgtaaggttgaaagagatctcaacatagctaacactgttattacaatcattgctaacattattagtatttctggaataatttatgttatatataaacttttctgcacattacaaggaccatattcaggtgaacc---------caagcccaaaactaagataccagaaaggagagtagtggcccaaggaccagaagaagaatttggtaggtccctcattaagcacaattcgtgcgttgtaacaacacagaatggcaaattcacaggtctaggaatatatgatagaacactgattctaccaacacatgcagatccaggtagtgaaatacagatagatggtattacaaccaaagtggaagactcttatgacctatttaacaaagatggaatcaagttagaaattacagtgcttaaactcaaaagaaatgaaaaatttaaggatatcaggaagtacattccagaaaatgaagatgattacccagattgtaatttggccttatctgctaatcaaccagaaaccacaataatcaatgtaggggatgtagtatcatatggaaacattctgcttagtggaaatcaaacagcaaggatgcttaaatacaattacccaacgaaatcaggttattgtggtgggattctatacaaaattggacaagttttgggaattcatgttggtggtaatggaagagatgggtttgcagcta----------tgttattaagatcatatttttcagaaacacaaggccaaataactactactaaacctactattgaatgcaatctacctagtatacacacacccagcaaaaccaagttacaacctagtgtattttatgatgtctttcctggtagtaaggaaccagctgtactttcagagtatgaccccagattagaggttgatttcaaacaagccttattttctaaatacaaaggtaacaatcaatgtgaaataaatgatcatgttagagtagcaatttcccactattcagcacagttgatgacattggatattgattcaagtccaatttcattagaagatagtgtttttggtacagagggtctggaggcactcgatcttaccactagtgctggatttccttatgtgtctatgggcattaagaaaagagatttgattaataaacaaactagagatatcacaaaactcaaaatggcattggacaagtacggtgttgacttgcctatggttacatttctcaaggatgaacttaggaagaaggaaaaaatctctgctgggaaaacacgtgttattgaagctagtagtgtaaatgatactgtgctgtttagaacaacttttggcaatctcttctccaaatttcatttaaaccctggtatcgtcactggttctgcagtgggatgcgatccagagaccttttggtcaaagataccagtgatgttagatggtgagtgcataatggcatttgattatacaaattatgatggtagtatacatccaatttggtttgaagctcttaaagaagtgctctttaatctagggtttaag---cctaatttaatagatagattgtgcaaatcaaaacacatttttaaaaatgtgtattatgaagtagaaggaggggtcccatcaggttgctctggaacaagtatatttaatacaatgattaataatattattattaggacattagttctggatgcttacaaaaacattgatttagacaagctcaagataatagcttatggagatgatgtcatcttttcttataagtatcagttagatatggaagcaattgctaaagaaggcattaagtatggtctcacaatcactccagctgacaaatcaagtgaatttaagaaattggactataacagtgtgacctttctaaaaagaggatttaaacaagatgacagatactcatttttaatacatccaacctttccagttgatgagatacatgaatccattcgatggactaaaaaaccatcacagatgcaagagcatgttctgtcactgtgtcatttaatgtggcacaatggtagggacgtgtacaagcagtttgagcaaaggatacgcagtgtgagcgctggtcgcgcactgtatatccctccatatgatctgcttttgca---------------------------------------------------------------------------------------------------------------------------
>GQ223229.1_Human_rhinovirus_A_isolate_N13_complete_genome
---------------------------------------------------------------------------------------------------ttgaaactgag-----------tgtgggttgttcccacccac-------acttcccatgtggagtagtacactgttattacggtaaccttgtac-----gccagttttatcatccct--ttccc-t-------------ttgtaac-ttagaagttttaaact-----tgagaccaataggtg-gtgatcag-ccagatcact-aaaggtcaagca-cttct-gtct-ccccggtcaacgctgatatgctc-cgcc-agggc-aaaaacagctgcgatcgttatccgcaaagtgcctacgcaaagcctagtaata-tcttga-atgatatatggttggtcgttcagctaa--a-----ccccatagtagacctggcagatgaggctggaaataccccactggtgacagtgttccagcctgcgtggctgcctgcgcact---c-ttgcg-agtgcgaagccatatat-ttgacaaggtgtgaagagccccgtgtgctcactt-tgagtcctccggcccctgaatgtggctaaccttaaccctgcagctagtgcatacaatccagtgtgtggctagtcgtaatgagcaattgcgggatgggaccaactactttgggtgtccgtgttt--------cac--tttt-tcctttat-----aatttgcttatggtgacag-tatatagctt------atatattgttaccatgggcgcacaagtctccagacagaatgttggcacacactccacgcaaaacatggtctcaaatgggtctagtttaaattattttaatataaattactttaaggatgcagcctccagcggcgcttcaaaattagaattttcacatgacccaagcaaatttactgacccagtcaaagatgtccttgaaaaaggaattccaacactgcaatctcctacagtagaggcatgtggttattcagatagaataatgcaaatcacaagaggtgactctacaataacatcacaggatgttgcaaatgcagtggtgggttatggggtgtggccacactatttaagtgcaaaggacgccactgctattgataagcccacacaaccagacacttcatcaaacagattctacacactagatagcaaaatatggaaaccaggttctaagggctggtggtggaagctacccgatgcattgaaggaaatgggtatatttggagaaaatatgcactatcattatcttggcagaagtggttatactgtacatgttcaatgcaatgccagtaaatttcatcaagggactttactaattttgatgatacctgagcaccagttggcaaatgcaaatgctaccaatgcagacgctggatacaattatacccatcctggtgaacgaggcagagaggttggtagcgatcgtgttgc---tcatg---ctaaccttccaagtgatgataattggcttaattttgatggtactttattgggtaatgctcttatatttccccaccaattcattaatttgagaagcaacaactctgcaacactgatagtcccttatgtaaatgctgttccaatggattcaatgcttagacataataattggagtttagtgataattccaatttgtgaattactagtagatgctaatgccagtgctgtagttccaatcactatatcaataagcccaatgtttgccgaattctctggggcacg------tgcaaaaccag------tggctgctccacagggtctaccaatttatatgacacctggctcaggccaatttatgacaactgatgatttccaatcaccttcagccttaccatggtatcacccaaccaaagaaatcttaattccaggggaggtcaaaaatttaatagagatgtgtcaggtggatacttcgatccctatcaataacacaacacaaaac---ttgagaaagataaatatgtatactat------acagttagaaaatcaaacag---aaat------ggccaaagagatttttgctattaaagtagatattgcatcacaacctttagcaaataccatgattggagaaattgcaagttattttacacattgggctggtagtttgcgttttagttttatgttctgtggtacagcaaataccactctcaaactacttctagcttacacaccaccaggcataggcaaaccaagagacagaaagcaagctatgcttgggacacacatagtttgggacgttgggttgcaatcaacagtgtctttagttgttccatgggttagtgccagtcatttcaggtacacatctagggatgaacattcagcagctggattcataacatgttggtatcagacaaattttgtttttcccccgaacactcccaatagggctgacatgctgtgttttgtatcagcgtgcaaggatttctgcttgcgtatggccagagacacggatatgcacaaacaagatgatgccattgaacaaaacccagttgaaaattatgtgggagaggcgcttaatgag---------------------gtcttggttgtaccaaatatcaaagagagtcatccaagcacgtccaactctgccccaattttagatgctgctgaaactgggcatactagtaatgtacaaccagaggatacaattgaaacccgatatgtacaaacaacacaaacaagagatgaaatgagcattgagagcttccttggtaggtcaggatgcgtgcattcctcaacaataacacatgatgaacaa---------------------caca---------ctaagaaatttagagtgtggcgcatcaatttacaagaaatggcccagattaggcgtaaatatgaaatgtttacatatgtaagatttgattcagagatgactatggttccaagcattgcagggtatgg------taatgatgtaggtcatatagttatgcaatacatgtatgtaccgcctggagctccagaaccaacaagtagagaacattttgcatggcaatcaggcactaatgcatctatcttctggcaacaaggacaacccttcccaaggttttcactaccatttttgagtgttgcatctgcttattacatgttttatgatggttataatggtgacacacctggatccaaatatggcaccacagtagtcaatcgcatgggtgcactgtgtatgagggttgtgacaaacaaacaaatcaataaagttgaaatcacaactaatatataccataaagttaagcatgtgaaagcatggtgtcccagaccacccagagctgttccatacaggtatgttggatcaacaaattataaaaaacctgatcagga------agatgttacaattttcattgaacgtagacaagaccca------------------aaat---tcattacaaca------ggaccaagtgatttgttcgtacatgtgggtaatttgatatacagaaatttacatctatttaattcagaag------tacatgactcagtattaatatcgtattcctca------gatttagtcatctaccgcacaaactctacaggtaatgactacattcccacatgtgactgcactcaagcaacctattattgtagacataaagataggtattacccaattaatgttaccagtcatgactggtatgagattcaagaaagtgaatactacccaaaacacattcaatataaccttttgataggtgaaggtccatgtgaaccaggagactgtggaggaaagctattgtgtaaacatggagtgattggaataataacagcaggtggagagggtcatgtggcatttattgatctcaggcaat------ttcattgtgcagatgagcaaggaataactgattacatccacatgctgggtgaagcctttggatcaggatttgttgacagtgttaaaggccaaataaacgctat------caatccaattaacaacattagtaaaaagatagtcaagtggttgcttagaataatctctgcaatggttgtaattattagaaattcctctgatccacaaacaatcatagccacattaacactaattggatgctcaggttccccctggcgatttcttaaagaaaaattttgcaaatggacccaattaaattacatacacaaggaatct---gattcatggttaaagaaattcaccgaaatgtgtaatgcagccagaggcttagaacggattggcaataaaatatcaaaattcattgaatggatgaaatcta---tgcttcctcaggctcagcttaaaatcaaatatttgagtgagctcaagaaacttagttttttagagaagcagatggagtacttaagagttgctgactcacaaacacaggaaaaaattaaatgtgagattgacactt---------tacatgatctttcttgtaaatttttaccactctatgctagtgacgctaaaagaataaagatattatataaca---------aatgtaacacaattattaaacagaagaaaaggtgtgaaccagttgcagttgccatacatggtgaacctggtactggtaagtctatgactacaaactttcttgctagaatgataactaatgatagtga------catatactccttaccacctgatcccaaatactttgatggatacgaccagcaaagtgtggttattatggatgacattatgcaaaatccaagtggggaagatatgaccttattctgtcaaatggtgtctagtgtcacattcataccaccgatggccgatttgcctgataagggtaaaccttttgattccaggtttgtgttgtgcggtactaatcataatttattagcacctcctacaattacttcattgccagctatgaacagaagattctttctagatttagatattgtggcgtgtgataaatacaaggatccacagggaaagctaaatgtggctgctgcctttcaaccttgtgatgtaaatacaaaaattggaaatgctcgc---tgctgtccctttatctgtggtaaagctgtcatttttagagatcgtaataattgtcagacttacactctggcacaagtgtataatcaaatacttactgaggacaaaagacgtaggcaagtagtagatgttatggcagcaatttttcagggacccattactc---------------------ttgaaggacctccacctgcagcaataaatgatttattgaaatcagttagaactccagaagtcattaagtactgtgaggacaataaatggatagttcc---agctgagtgtaaggttgaaagagatctcaatatagccaacactgttattacaattattgctaatattatcagtatttctggaataatttatgttatatataaacttttctgtacattacaaggaccatattcaggtgaacc---------caagcccaaaaccaagatgccagaaaggagggtggtggctcaaggaccagaagaggagtttggtaggtcccttattaaacacaattcatgcattgtaacaacacagaatggtaaattcacaggtctagggatatatgatagaacactaatcctaccaacacatgcagatccaggtagtgaaatacagatagatggcattacaactaaagtggaagactcttatgacctattcaataaagatggaatcaagctagaaattacagtgcttaaacttaagagaaatgaaaagttcaaagatatcaggaaatacattccagaaaatgaagatgattacccagattgtaatttggccctatctgctaatcaaccagaaaccacaataatcaatgtaggggatgtagtatcatatggaaacattttacttagtggaaatcaaacagcaaggatgctcaaatacaattacccaacgaaatcaggttattgtggtgggattctatataaaattggacaagttttgggaattcatgttggtggtaatggaagagatgggtttgcagcta----------tgttattaagatcatatttttcagaaacacaaggtcaaataactactactaaacctactattgaatgcaatctacctagtatacatacacctagcaaaatcaagttacaacctagtgtattttatgatgtctttcctggtagtaaggaaccagctgtgctctcagaatttgatcccagattagaggttgatttcaaacaagccttattttctaaatacaaaggtaataaccaatgtgaaataaatgatcatgttagggtagcaatttcccactattcagcacagttgatgacattggatattgattcaagtccaatttcattagaagatagtgtttttggtacagagggtctggaggcactcgatcttaccactagtgctggatttccttatgtgtctatgggcattaagaaaagagacttaattaataaacaaacaagagatatcacaaaacttaaaatggcattggataagtatggtgttgacttgcctatggttacacttcttaaggatgaacttagaaagaaggagaaaatctctgctgggaaaacacgtgtcattgaagctagtagtgtaaatgacactgtgctgtttaggacaacttttggcaacctcttctccaaatttcacttaaaccctggtatcgttactggctccgcagtgggatgcgatccagagaccttttggtcaaaagtaccagtaatgttagatggtgagtgcataatggcatttgattatacaaattatgatggtggtatacatccaatttggtttaaagctcttaaagaagtgctctttaatctagggtttagg---cccaatctaatagataggttgtgtaaatcaaaacacatttttaagaatgtatattatgaagtagaagggggggtcccatcaggttgctctggaacaagcatatttaatacaatgattaataatattattattaggacattagttttggatgcttacaaaaatattgatttagacaagcttaggataatagcttatggggatgacgtcatcttttcttacaagtatcagttggacatggaagcaattgctaaagaaggtattaagtatggtcttacaatcactccagctgacaaatcaagtgaattcaagaaattggactatagtagtgtgacctttctaaaaagagggtttaaacaagatgacaaatactcatttttaatacatccaacctttccagttgatgagatacatgaatccattcgatggactaaaaaaccatcacagatgcaagagcacgttctgtcactgtgtcatttaatgtggcacaatggtagggacgtgtataagcagtttgagcaaaggatacgcagtgtgagcgctggtcgcgcactgtatatccctccatatgacctgcttttgcatgaatggtatgaaaaattttaagt-tgtt-tag--atatagaaataataa--acaa-ttagttttttagttttata-----------------------------------------------
>FJ445133.1_Human_rhinovirus_47_strain_ATCC_VR-1157_complete_genome
---------------------------------------------------------------------------------------------------ttaaaactggg-----------tgtgggttgttcccacccac-------acctcccacgtggagtagtacactgttatcacggtaattttgtac-----gccagttttataacccct--ttccctt-------------ttgtaac-ttagaagtt-tgaact-----tgagaccmataggcg-gtggtcaa-ccagatcact-aaaggtcaagca-cttct-gttt-ccccggtcaacgttgatatgctc-cagc-agggc-aaaaacagytgcgatcgttatccgcaaagtgcctacgcaaagcttagtaaca-tcttga-atgatatatggttggtcgttccactaa--a-----ccccatagtagacctggcagatgaggctggaaattccccactggcgacagtgttccagcctgcgtggctgcctgcgcact---c-ttatg-agtgcgaagccatatat-ttgacaaggtgtgaagagccccgtgtgctcactt-tgagtcctccggcccctgaatgtggctaaccttaaccctgcagctagtgcatacaatccagtgtgtagctagtcgtaatgagcaattgcgggatgggaccaactactttgggtgtccgtgttt--------cac--tttt-ccttttat-----gatttgcttatggtgacag-tatatagttt------atatattgttgccatgggcgcacaagtttccagacagaatgttggtacacactccacacagaacatggtttcaaatggatctagtttaaattactttaatataaattactttaaggatgcggcctccagtggtgcttcaaaattggaattttcacaagatccaagtaaattcactgacccagtcaaagatgttcttgagaagggaatcccaacattacaatctcctacagtagaagcatgtggttactcagatagaataatgcaaattacaagaggtgattctacaataacatcacaggacgttgcaaatgcagtggtgggctatggagtatggccacattatttaagtgcaaaagatgccactgccattgacaaacccacacaaccagacacttcatcaaatagattctacacactggaaagcaaaatatggaaaccagattccaagggatggtggtggaagttaccagatgcactgaaggacatgggtatattcggagaaaatatgtattaccattaccttggtagaagtggttacactgtgcatgttcaatgtaatgctagtaaatttcatcaaggaactttgctaattatgatgatacctgaacaccagttagcaaatgaaaattctactagggcagatgctggatacaattacacccatcctggcgagcgaggcagagaggttggtggtgagcgtatttc---tcatg---ctaaccttccaagtgatgataattggctcaactttgatggcactttattaggtaatgctcttatatttccccatcagttcattaatttgagaagtaacaattctgcaacactgatagtcccttatgtgaatgctgtcccaatggattcaatgcttagacataataattggagtttagtgataatcccaatttgtgagttattagcagattccaaagctagtgctgtggttccaatcactatatcaataagtccaatgtttgctgaattctctggagcgcg------tgcaaaaccag------tagctgctccacaaggcctaccaatttatatgacacctggttcaggtcaatttatgacgactgatgacttccaatcaccttcagccttaccatggtatcacccaaccaaggagatcttgattccaggggaagtaagaaatttaatagaaatgtgccaagtagacaccttaatccctattaataatacagcacaaaat---ttaagaaaggtgaacatgtataccat------acaattatctaatcaaacag---aaat------ggcccaagagatttttgctatcaaggtagatattgcctcacagcctttggcaagcaccatgcttggagaaattgcaagttactttacacattggactggtagtttgcgttttagctttatgttttgtggcacggcaaatactaccctcaaattgcttttggcatacacaccaccaggcattggtaaaccaagagacagaaagcaagctatgcttggaacacatatagtttgggatgttgggttgcaatcaacagtgtctttagttgtcccatgggttagtgctagtcattttagatacacatctagagatgaacattcagcagctgggtatataacatgttggtatcaaacaaattttgtttttcccccaaacactcctaatagggctgacatgttgtgttttgtatcagcatgcaaggatttttgcttgcgtatggctagagatacagatatgcatattcaaaatgatgctattacacaaaacccagtcgaaaattatgtggaagaggtacttaatgag---------------------gtcttagttgtaccaaatatcaaagaaagtcatccaagtacatccaactctgccccgattttagatgctgctgaaactggacacactagcaatgtacagccagaagatacaattgaaactcgatatgtacaaacagcacaaacaagagatgaaatgagcattgagagcttccttggcaggtcaggatgtgtgcattcctcaacaatacaatcaaatgagcaa---------------------caca---------ttaataaatttaaagtatggcacattaatttacaagaaatggcccagatcaggcgtaaatatgaaatgtttacatatgtaagatttgattcagaagtaaccatggttccatgtattgcagggtatgg------tgatgacataggtcacatagttatgcaatacatgtatgtgccgcctggggctccagtgccaacaagtagagagcactttgcatggcagtcaggtaccaatgcatcaattttctggcaacaagggcaaccctttccaagattttcattaccatttttgagtgttgcatctgcttattacatgttttatgatggctataatggtgacagaagtggagccaagtatggcaccacagtggtcaatcgcatgggtgcattgtgtatgagagttgtaacaaacaagcaactccataaagttgaaatcacaactaacatctaccataaagccaagcatgtgaaagcatggtgtcctagaccacctagagctgttccatatagatatgttggatcaacaaattac---aaacctgatcaagg------agaagttgcaattttcattgagcatagagaaaatcca------------------aaat---tcattacagca------gggccaagtgatctgtttgtacatgtgggtaatttgatatacagaaatttacatttatttaattcagaag------cacatgattcagtgttagtatcatattcctca------gatttagtcatctaccgcacaaacactacaggcaatgactatattcctacatgtgattgcactcaagcaacttattattgtagacacaaagataggtattacccaattgatgtcaccagtcacgattggtatgaaattcaagagagtgaatactatccaaaacacattcaatacaatcttttaattggtgaaggaccatgtgaaccaggagactgtggaggaaagctattgtgcaaacatggagtgattggaataataacagcaggtggagaaggtcacgtggcattcattgatctcagacaat------ttcactgtgcagatgagcaaggaataactgactacatccacatgttgggtgaggcttttggatcaggatttgttgatagtgttaaagatcaaataaatgctat------caatccaattaacaatatcagcaaaaagataattaaatggttgcttaggataatatctgcaatggttataatcatcagaaattcctctgatccacaaacaatcatagctacattaacactaattggttgctcaggttctccttggcggtttcttaaagaaaagttttgtaaatggacccaattaaattatatacataaggaatct---gattcatggctaaagaaatttactgaaatgtgcaacgcagccaggggcctagagtggattggaaacaaaatatcaaaattcattgaatggatgaaatcta---tgctccctcaagctcagcttaaagtcaaatatttgagtgagcttaaaaaacttagttttttagagaagcaaatagaacacttgagagttgctgattcacaaacacaggaaaagatcaaatgtgagattgatacct---------tacatgatctctcttgcaaatttttgccactctatgccagtgaagctaaaagaataaagattctacataaca---------agtgtaatacaattattaagcagaagaaaaggtgtgaaccagttgcagttgccatacatggtgaacctggtactggcaaatctatgactacaaattttcttgctagaatgataactaatgatagtga------catttactccctaccacctgaccctaaatattttgatggatatgaccagcagagtgtagttatcatggatgacattatgcagaacccaagtggggaagatatgaccctattctgtcaaatggtatctagtgttacatttataccaccaatggctgacctacctgataagggcaaaccttttgattccagatttgtattgtgcagtactaaccataatttattagcaccacccacgattacttcgttgccagccatgaacagaagattctttttagatttagatattgtggtgtgtgataaatataaggatccacagggaaaattaaatgtagctgctgcttttcaaccttgtgatgtaaatacaaaaattggaaacgctcgc---tgctgtccttttatttgtggtaaagctgttattttcagagatcgtaataattgtcaaacttacactctggcacaagtgtataatcgaatacttgttgaagacaaaaggcgtaggcaagttgtggatgttatggcagcaatctttcagggacctattactc---------------------ttgaggggcctccacctgcagcaataaatgatctattgaaatcagtcagaactccagaagtcattaaatattgtgaggataataaatgggtagtgcc---agctgagtgtaaggttgagagagatctcaatatagccaatacagttattacaattattgctaacattattagtatctctggaataatttatgttatatataaacttttctgtacattgcaagggccatattcaggtgaacc---------caagcctaaaaccaagataccagaaaggagagtagtggctcaagggccagaagaagaatttggtaggtcgcttattaaacacaactcatgtattgtaacaacacagaatggcaaattcacaggtttagggatttatgatagaacattaatcttgccaacacatgcagatccaggtggtgaaatacaaatagatggtattacaactaaagtagaagattcctatgatttgtttaataaagatgggatcaagctagaaattacagtgcttaaacttaagagaaatgaaaagtttaaggatatcagaaagtacattccagaaaatgaagatgattatccagattgtaatttggccctatctgctaatcaaccagagactacaataattaatgtcggggatgtagtgtcatatggaaacattttgcttagtggaaatcaaacagcaaggatgctcaaatataattacccaacaaaatcaggttattgtggtgggattctatacaaaattggacaagttttggggattcatgttggtggtaatggaagggacgggtttgcagcca----------tgctactaagatcatatttttcagaaacacaaggccaaataaccaccactaagcctactattgaatgtaatttacctagtattcacacacctagtaaaactaagttacaacctagtgtattttatgatgtctttcccggtagtaaggagccagctgtgctctcagaatatgaccccagattagaggttgattttaaacaagctttattttctaaatacaaaggtaataaccaatgtgaaataaatgatcatgtcagggtggcaatttctcattattcagcacagttaatgacattagatattgattcaaatccaatctcattagaagatagtgtttttggtacggagggtttggaagcgcttgatcttaccactagtgctggatttccttatgtatctatgggtattaagaaaagagacttgattaataaacaaacaagagacattacaaaactcaaaatggcattagataagtatggtgttgatttacctatggtcacatttctcaaggatgaacttaggaaaaaagaaaagatttctgctggaaaaacacgtgtcattgaagctagtagtgtaaatgacactgtactgtttagaacaacctttggtaacctcttttctaaatttcatctaaatcctggcatcgttactggttctgcagtgggatgtgatccagaaaccttctggtcaaaaataccagtgatgttagatggtgagtgcataatggcatttgattatacaaattatgatggtagcatacacccaatctggtttgaagccctcaaagaagtactctctaatttggggttcaag---cctaatttaatagatagattgtgtagatcaaaacatatttttaaaaatgtatattatgaggttgaggggggggtgccatcaggttgttctggaacaagcatatttaatacaatgattaataatgttattattagggcattagttctagatgcttacaaaaatattgatttagataagcttaagataatagcctatggagatgatgttatcttttcttataagtatcagttagatatggaagcaattgccaaggaaggtatcaagtatggtcttacaatcaccccagctgataaatcaagtgaattcaaaaagttagactacaacagtgtaacctttctaaagagaggattcaaacaggatgacaagtactcatttctaatacatccaacttttccagttgatgagatacaagaatccattcgatggactaaaaaaccatctcagatgcaagaacatgttctgtcactgtgtcacttaatgtggcacaacggcagggatgtgtataagcagttcgagcaaaagatacgcagtgtgagcgctggtcgcgcactgtatatcccaccatacgatctgcttttgcatgaatggtatgaaaaattttaagt-tgtt-tag--atatagaaataataa--acaa-ttagttttttagttttat------------------------------------------------
>FJ445126.1_Human_rhinovirus_31_strain_ATCC_VR-506_complete_genome
---------------------------------------------------------------------------------------------------ttaaaactggg-----------tgcgagttgttcccactcgc-------acttcctacgtggagtagtacactattattacggtaattttgtac-----gccagttttataaccctt--cccct-t-------------ttgtaac-ttagaagtt-tgaact-----tgagaccaataggtg-gtgatcaa-ccagatcgcc-aaaggtcaagca-cttct-gttt-ccccggtcaacattgatatgctc-cacc-agggc-aaaaacaattgcgatcgttacccgcaaagtgcctacgcaaagcttagtaata-tcttga-acgatatatggttggtcgctccactaa--t-----ccccatagtagacctggcagatgaggctggaaactccccactggcgacagtgttccagcctgcgtggctgcctgcgcact---c-tcacg-agtgcgaagccatatat-ttgacaaggtgtgaagagccccgtgtgctcactt-tgagtcctccggcccctgaatgtggctaaccttaaccctgcagctagtgcatacaaaccagtatgtggctagtcgtaatgagcaattgcgggacgggaccaactactttgggtgtccgtgttt--------cac--tttt-tcttttat-----ggtttgcttatggtgacag-tatatagtgt------atatattgttaccatgggtgcacaagtctccagacagaatgttggtacgcattccacacagaatatggtttcaaatggatccagtttaaattacttcaacataaattattttaaggatgcagcctctagtggtgcttcaagattggatttttcacaagacccaagcaaattcactgacccagtcaaggatgttcttgaaaagggaatcccaactttacaatctcctacagtagaagcatgtggttactcagacagaataatgcaaattacaagaggtgattctacaataacatcacaggatgttgcaaatgcagtggtaggttatggaatatggccacactacttaagtgcaaaagatgctactgccattgataaacccacgcagccagacacctcatcaaatagattttatacactagagagtaaaatatggacacgagattctaagggatggtggtggaagttaccagatgcactaaaagacatgggtatatttggggaaaacatgtattaccattatcttggtagaagtggttatactgtgcacgttcagtgcaacgctagtaaattccaccaagggactttattaattatgatgatacctgagcatcagctagcaaatgaaaaccgtactagagcagatgctggatataacttcacacatcctggtgagttaggtagggaagttggtaacagacgcaaccc---ccatg---acaaccttccaagtgatgacaattggcttaactttgatggtactttattaggcaatgctcttatatatcctcaccaattcattaacttaaggagtaataattctgcaacattgatagtcccttatgtgaatgctgttccaatggattcaatgcttagacataataattggagtttagtgataattccaatttgtgagttactagtagactctacagtcaatgctatagtccccatcactatatcaataagtccaatgtttgctgaattctctggagcacg------tgcaaaaccag------aagctgcctcacaaggcctcccaatttatatgacacctggctcaggccagttcatgacaactgatgactttcaatcaccttcagccttaccatggtatcatccaaccaaggagattttgattccgggagaagtcaaaaatttaatagaaatgtgtcaagttgataccttaatccctattaacaatacaatgcagaat---ttaaggaaggtaaatatgtacaccat------acaattgtccagtcaaacag---aaat------ggcccaagagatctttgctattaaagtagacattgcctcacaacctttggcaaacaccatgcttggagaaattgcaagttacttcacacactggactggtagtttgcgtttcagctttatgttttgtggcacagcaaacaccaccctcaaattacttttggcatacacaccaccaggcattggtaaaccaagcagtaggaaacaagctatgcttgggacacacatagtttgggacgttggattacaatctacagtatctctagttgtcccatgggttagtgccagccattttagatacacatctagggatgaacattcagcagctgggtatataacgtgttggtatcaaacaaattttgtttttcccccaaatactcctaatacagccaacatgttgtgttttgtatcagcttgcaaggatttctgtttacgtatggctagagacacagatatgcatattcaagatgatgctatcacacaaaatccagttgaaaactatgtggaagaggttcttaatgaa---------------------gtcttagtagtacctaatatcaaagaaagccatccaagcacatctaattctgccccaatcctggacgctgctgaaactggacacactagtaatgtacaaccagaagatacaattgaaactcgctacgtgcaaacatcacaaacaagagatgaaatgagcattgaaagtttccttggtaggtcaggatgtgtacatacttcaataatagaaccagatggactc---------------------catg---------atagcaaatataaagtatggcacattaatttacaagagatggcccagattaggcgaaaatttgaaatgttcacatatgtaagatttgattcagaagtgaccatagttccatgcattgcaggacatgg------tagtgacataggccatatagtcatgcaatacatgtatgtaccacctggggccccagtaccaacaaatagaaaacattttgcatggcaatcaggtactaatgcatcgattttctggcaacatggacaaccctttccaagatttacattaccctttttgagtgtcgcatccgcttattacatgttttatgatggttatgatggagacaaaagtggagccaagtatggtactacagtagttaatcgcatgggtgcactatgcatgagagttgtcactaacaaacaagctcataaagttgaaatcacaaccaatatttaccataaggccaaacatgtaaaggcatggtgtcctaggccacctagagcagttccatacaggtatgttggatcaacaaactac---aaacctgatgaaaa------tgaagttacaatctttgttaaacacagggataatcca------------------aaga---ttatcacagca------ggaccaagtgatctgtttgtacatgtaggtaatctaatatatagaaatttacacttgttcaactcagaaa------tgcatgattcagtgttagtatcatattcctca------gacttagtcatttaccgcacaaacactacaggcaatgactatattcctacatgtgattgtacccaagctacttactattgtaaacataaagataggtattatccaattgttgtcaccagtcatgattggtatgaaattcaagagagtgaatactacccaaaacatattcaatataatcttttaattggtgaaggaccatgtgagccaggagactgtggaggaaagctattgtgtaaacatggagtgattggaataataacagcaggtggggaagggcatgtggcattcatcgatctcagacaat------tccactgtgcagatgaacagggaataactgactacattcacatgttaggtgaagcttttggatcgggattcgttgatagtgtcaaagatcaaataaacgctat------caacccaattaataacatcagtaagaagataatcaagtggttactcaggataatttctgcaatggttataatcattagaaattcttctgacccacaaacaattgtggctacactaacattgattggttgctcaggttccccttggcgattccttaaagagaggttttgtaaatggactcaactaaattacatacataaggaatct---gattcatggcttaagaagtttactgaaatgtgtaatgcagctagaggtttggaatggattggaaataaaatatcaaaatttattgagtggatgaagtcta---tgctcccccaagctcaacttaaaatcaagtatctgagcgagcttaagaaactcagctttctagaaaaacaaatagaatatctgagggttgctgattcccaaacacaggaaaagattaaatgtgagattgatactt---------tacatgacctctcttgcaaatttttgccactctatgctagtgaagccaaaagaataaaaattctacataata---------aatgtaacacaattatcaaacaaaggaaaaggtgtgaaccagttgcagttgctatacatggtgagcccggtactggtaagtccatgaccacaaactttcttgctagaatgataaccaatgatagtga------tatttattctttaccacctgaccccaaatattttgatggatacgatcaacagagtgtggttatcatggatgatattatgcaaaatccaagtggggaggatatgaccttgttttgccaaatggtatccagtgttacatttataccaccaatggctgacctacctgacaagggcaaaccttttgattctagatttgtattgtgtagcactaatcataacttgttagcaccacctacaatcacttcattaccggctatgaacagaaggttctttttagatttagatattrtagtatgtgataaatataaagatccacaaggaaagttaaatgtggctgctgcttttcgaccttgtgatgtggatacaaaaattggaaatgctcgc---tgttgtcctttcatttgtggtaaagctgttatttttagggatcgcaataattgtcaaacttatactctggcacaagtgtacaatcaaatacttgctgaagacaagagacgtaggcaagttgtggatgtcatggcagcaatctttcaggggcctattactc---------------------ttgaagggcccccacctgcagcaataaatgatctattgaaatcagttagaactccagaggtcattaaatattgtgaggataacaaatggatagtgcc---aactgagtgtaagattgagagagatcttaatattgctaataccattattacaattattgctaatattattagtatttctggaataatttatgttatatataagcttttctgtacattacaaggaccatattcaggtgagcc---------caagcctaaaaccaagataccagaaagaagagtggtagctcaaggtccagaggaagaatttggtagatcactcatcaaacacaattcatgtattgtaacaacacaaaatggtaaatttacaggtctgggtatctatgatagaacgctagtcttaccaacacatgcagatccaggtaatgaaatacaaatagatggtatcacaactaaggtagaagattcttacgatctgttcaataaagatgggatcaaattggaaatcacagtgctcaaactcaagagaaatgaaaagtttaaggatattaggaagtatatcccagaaaatgaagatgattatccagattgcaatttggctttatctgctaatcaaccagaaaccacaataatcaatgttggggatgtagtgtcatatggaaatattttacttagtggaaatmaaacagcaagaatgctcaaatataattatccaacaaaatcaggttattgtggtggaattttgtacaaaattggacaagtcttagggattcatgttggtggtaatggaagggatggatttgcagcca----------tgctactaagatcatatttttcagaaacacaaggccaaatagttgtcactaaacctactattgagtgcaatttacctagtatccacacacccagtaagactaagttacaacctagtgtattttatgatgttttccctggtagtaaagaaccagctgtactttcagaacacgactctaggttagaagttgatttcaaacaagctttattttctaaatataaaggtaatagtcagtgtgaaataaatgatcatgttaaagtggcaatttctcattattcagcacaactaatgacattggatattgacccaaatccaatctcattagaggatagcgtttttggtgcggaaggtttagaagcacttgaccttactaccagtgctggatttccctatgtgtccatgggtattaagaagagagatttgattaacaagcaaacaaaagacatcacaaaacttaaaatggcactagataagtatggtgttgacttgcccatggtcacatttcttaaagatgaacttaggaaaaaagagaaaattgccactggaaagacacgtgtcattgaagccagcagtgtaaatgacactattctgtttagaacaacttttgggaatctcttttcaaaatttcacctaaatcctggcattgttactggttctgcagtaggttgtgacccagaaactttttggtcaaaaataccagtaatgttaaatggcgagtgcataatggcatttgattatacaaattatgatggcagcatacatccaatttggtttgaagctcttaaagaagtgctatccaatttagggttccag---tctgatctaatagatagattatgcaggtctaaacacatttttaaaaatgtatattatgaggtagaagggggggtgccatcaggttgttctggaacaagcatatttaatacaatgattaacaatattatcattaggacactagttctggatgcatataagaacattgatttagataagcttaagataatagcttatggagatgatgttatcttttcttataaatatcaattagacatggaagtgattgcaaaggaaggcattaagtatggacttacaatcactccagctgataaatcaagtgaatttaagaaattggattataatagtgtgactttcttgaagagagggtttaagcaagatgaaaggtattcatttctgatacatccaatttttccaattgatgaaattcatgagtccattcgatggactaagaaaccatctcagatgcaagaacacgttctgtcactgtgtcatttaatgtggcataatggtagggatgtgtataagcagttcgaacaaaagatacgcagtgtgagcgctggtcgcgcactgtatatcccaccgtatgatctgcttttgcatgaatggtatgaaaaattttaagt-tgtt-tag--atatagaaataataa--acaa-ttagttttttagttttat------------------------------------------------
>JN815252.1_Human_rhinovirus_A_strain_HRV-A44_p1191_sR1286_2009_polyprotein_gene_partial_cds
-----------------------------------gagcctggtggagcgtatc-------------------------------------------aatctaaaccggggagacagaagtgcttgaccgttaatgacttggatagccatctcctacatggagttgtactctattattccggtaatcttgtac-----gccagttttatatccctt--ccccc-t-------------ttgtaac-ttagaagtt-aagcac-----acagaccaataggtg-atggctat-ccaagtcatt-aacggtcaagca-cttct-gtct-ccccggtttagattgatacgctc-cacc-agggc-gaaaacaatctaaatcgttatccgcaaagtgactacgcaaagcctagtaata-ccttga-agaacttatggttggtcgctccactaa--a-----ccccatagtagacctggcagatgaggctagaagtaccccactggtaacagtgttctagcctgcgtggctgcctgcacacc-----ctttg-ggtgtgaagccatattt-ttgacaaggtgtgaagagccccgtgtgctcactt-tgagtcctccggcccctgaatgtggctaaccttaaccctgcagctagtgcatgcaatccagcatgttgctagtcgtaacgagcaattgcgggatgggaccaactactttgggtgtccgtgttt--------cac--tttt-tacctttt------atttgcttatggtgacaa-tatatatagta--catatatattggcatcatgggcgctcaagtatccagacagaatgttggaactcactccacccaaaactcggtttcaaatggatcaagcttgaactattttaatataaattattttaaagatgctgcatcaagtggagcctcaaaacttgaattttctcaggaccccagtaaatttactgacccagtgaaggatgttttggagaagggcattccaactctacaatctcctacagtggaagcatgtggctactcagataggataatgcaaattacaagaggtgactccacaataacatcacaagatgtggctaatgcagttataggttatgggatctggccgcattatctaagtgctgaagatgccactgctattgataaaccaacccagccggacacttcatcaaatagattttataccttggagagcaaaacatgggatagacaatccaaaggatggtggtggaagttaccagatgcactcaaagatatgggcatattcggagaaaacatgtattaccactacctcggtagaagtggttatacagtacatgtccaatgcaatgccagcaagtttcatcaagggacattattagtggtaatgatacctgaacaccaattagcaagtataggcaatgaaaaagttgggcctgggtacaaatttacacatcctggtgaagcaggtagacaaattggcaatgtaagtgatcg---cactt---caaaacacccaagtgacgataactggcttaattttgatggtactctgttaggtaatgttcttattttcccacaccaatttatcaatttgaggagtaacaactctgcaacaataatagtcccttatgtgaatgctgttccaatggattcaatgttgaggcataacaactggagcttagtgataatcccaattagtgaactacaaacagagaatgccaccaatcttacagttcctattactgtatcaattagtccaatgtttgctgagttttctggagcacg------tgcaagaccagcaa---gagctgcgagccagggattgcctgtatatatgacaccaggctcaggtcagttcatgacaactgatgatttccaatcgccctcagctttaccatggtaccacccaactaaggaaattttaatcccaggggaagttaaaaatttaatagaaatgtgccaagttgatacattgatccctattaataatgtgaacaataat---ttgagaaaggtaaatctctacactgt------acaattgaccagccaaacaa---cacc------agcacaagaagtttttgccattaaagtggatatcgcttcacaacctttagcaaacactatgttagggcaaattgccagttacttcacacactggactggaagtttgcgttttagcttcatgttctgtgggacagcaaatactactctcaaactacttatagcatatacaccacctggcattgggaagcctcagaacagaaaacaggcaatgcttggaacacatatagtttgggatgttggattacaatcaacagtgtccttggttgtcccatgggttagtgctagtcattttagatacacctctagtgatgaacattcagcagccggatacataacatgttggtatcaaacacaacttgtcttccccccaaacactccaaatacagctgacatgttatgttttgtatcagcttgcaaggacttttgcttacgcatggctagagatacagacatgcacacacataatgaaattatcacacaaaacccagttgaaaactatgtagatgaggtgctcaatgaa---------------------gttttagttgtacctaacatcagggagagtcatccaagcacatctaattctgctccaattttggatgctgctgaaactggacatactagtaatgtgcaaccagaagataccattgagacccgttatgtacaaacctcacaaactagagatgaaatgagcattgagagttttcttggcaggtcagggtgtatacatgtttcaacaataaaaacaaaccaggta---------------------cata---------gcaccaagtttgatacatggaatattaatttacaggaaatggcccaaattagacgcaaatttgaaatgttcacatatgtaagatttgactcagaagtaaccctagtcccatgtattgcagggcatgg------tgatgacataggccacattgttatgcaatacatgtatgtaccacctggagccccgataccggatgacagaaatcattttgcatggcaatcaggaaccaatgcttcaatattctggcaacatggtcaacccttcccaagattttcattaccatttctaagtgttgcatctgcttattacatgttttatgatggttacaatggagatgaccatacagcaacttatggtactacagtggttaaccgtatggggacactctgtgtcaggattgtgacaggcaagcaagctcatgatgtccaagttacaacaagcatttatcacaaagctaaacatgtaaaggcatggtgtcctaggccaccaagagttgtcccatacaagtatgttggtttaaccaattac---acacttggagatga------------tgatataattgtaatacccagacaaacctta------------------aca---------acagct------ggaccaagtgatatgtatgtccatgtaggcaacttgatatacagaaatctccatcttttcaactcagaaa------tgcatgactcaattctaatatcatattcatca------gatttagtcatttatcgaacaaacaccataggtaatgactatatccccacttgtgactgcactgatgctacttattactgtaaacacaaggatagatactatcctattaaagtcactagtcatgattggtatgaaatacaagaaagtgaatactatccaaagcatatccagtataatcttttgattggtgaaggaccatgtgaaccaggtgattgtggaggaaaactattatgtaaacatggagtgattggcataatcactgcaggtggagagggnnnnnnnnnnnnnnnngatctcagacaat------ttcattgtgcagatgaacaggggataactgactacattcacatgttaggagaagcttttggaacaggttttgttgacagcgtcaaggaacaaataaatgccat------taacccaatcaatagtattagtaagaaaataattaaatggcttcttaggataatctctgcaatggttataataatcagaaactcttctgatccacaaacaatcatagccacattaactttaattggatgctcaggctccccttggagattccttaaagagaaattttgtaaatggactcaattaaactacatacataaagaatct---gactcatggcttaagaaattcactgagatgtgtaatgcagctagaggtttagaatggattggaaataaaatatcaaaatttattgaatggatgaaatcta---tgcttcctcaggctcaacttaaagtaaaatatttaagtgaacttaaaaaattaaacttccttgagaagcagatagaacatttaagagtagctgacactcagactcaggaaaggattaagcatgagattgatactc---------ttcatgacctttcttgtaaattcctcccactttatgctagtgaagcaaagagaattaaaatgttacataata---------agtgcaatacaataatcaaacagaggaaaagatgtgagccggttgctgttgtcatacatggtgatcctggtactggcaaatccatgactacaagtttccttgccagaatgataacaaatgagagtga------catatattccttgccacctgaccccaaatattttgatggatatgaccaacaaagcgtggttataatggatgatgttatgcaaaacccaagtggagatgacatgaccttattttgtcagatggtgtccagtgttacttttataccccccatggctgatttgcctgataaaggtaaaccctttgattcacgatttgtattgtgtagtactaatcataatatgttagcaccccccacaatcacttcattgccagccatgaatagaagattctttcttgatttagatattgtagtgtgtgataaatataaagactcgcagggaaagctcaatgtgtcagctgccttccaaccatgtgatgtggatgcaaaaattggaaatgctcga---tgttgtccatttatttgtggcaaagctgtcaattttagagaccgtaacacttgtcagacctataccttagcacaagtatacaaccagatacttgctgaggataaaaggcgcagacaagttgttgatgttatggcagcaattttccaaggtcccattactc---------------------ttgaggggcctccacctgcagcaataaatgatttgctaaaatcagttagaaccccagaggtgataaagtactgtgaggaaaataaatggataatacc---agctgaatgtaaagttgaaagagaccttaacttagcaaacaccatcatcacaatcattgccaatattattagtatttcaggaattatttatgtaatatataaacttttctgcacactacaaggaccatattcgggtgaacc---------aaaacccaaaacaaaagtgccagaaaggagagttgtagctcaaggaccagaagaagagttcggtagatcacttatcaaacataattcatgtgttgtgtcaacccagaatggcaagtttacaggtttagggatttttgatagaacattaattataccaacacatgcagatcctggtagtgaggtgcaaattgatgggattactactaaagtggaagattcctatgacttatacaataaagatggggtcaagctagaaatcactgtcctaaaacttaaacggaatgaaaaattcaaggatattaggaagtatatacctgagaatgaagatgattacccagattgcaacttggctttatccgctaatcaacctgagactactataattaatgtaggagatgtagtatcttatggtaacattctattaagtggaaatcaaactgctaggatgcttaagtataattacccaacaaaatcaggctattgtggtggcattttgtacaagattggtcaagttcttggcattcatgtgggtggaaatggaaaagatggatttgccgcca----------tgttactaagatcatacttttctgaaacacagggacagatagttatttccaaatctacaagtgaatgtggtctgccaagcattcacacaccaaacaaaaccaaattgcagcctagcatcttctatgatattttccccggtagtaaagaaccagctgttctctctagtaatgatcctagactgaaagtagattttaaagaagctttattctcaaaatataaaggcaataaccagtgtgttatgaatgatcatattagggtggctatttcacattactcagcacaattaatgacattagatattgaccccaaacctatatctttagaagaaagtgtctttggtatagagggcttagaagccttggatcttaatactagtgcaggatttccctatatatctatgggcatcaagaaaagagatttaattaacaagcaaactaaggatgtaacaaaacttaaaatggcattagataaatatggtgttgatctgcctatggttacttttctcaaagatgaactcaggaagagggaaaagatttgtgctggaaaaactcgtgtaattgaagctagtagtgtaaatgataccatactatttaggacaacttttggcaacctcttctcaaaatttcacttaaacccaggtgtcgtcactggttctgcagtgggatgtgacccagaaacattttggtcaaaaatacctgtgatgttagatggagaatgcataatggcctttgattacacaaactatgatggaagtatacatcctatctggttccaagctttaaaggaggtactggagaatttatcatttgaa---ccagctttaattgatagactgtgtaaatccaaacatattttcaaaaacacttattatgaggttgaaggaggaatcccatcaggctgctctggaacaagtatttttaacactatgattaataatgtaattattagaactttagttctagatgcttataagaacattgatttagacaaattaaaaattctagcctatggtgatgatgtaattttctcttataaatatcagcttgacatggaggcaattgctaaagaaggtacaaaatatggattaacaataacgcctgctgataaatctgattgttttaaacaacttgattataacaatgtaacattcttgaagagagggttcagacaagatgaaaagcacaatttcctgatacaccctacatttccagtggaagaaattcaagagtccattcgatggaccaagaaaccatctcaaatgcaggagcacgtgctatcactatgtcatttaatgtggcataatggtagagatgtgtacaagcaatttgtggagcgaatacgtagtgtcagcgctggccgtgcactgtatattcctccttatgatttgctcttgcatgagtggcca-----------------------------------------------------------------------------------------------------------------
>FJ445125.1_Human_rhinovirus_29_strain_ATCC_VR-1139_complete_genome
---------------------------------------------------------------------------------------------------ttaaaactgga-----------tctgggttgttcccacctgg-------atctcctacatggagttgtactctattattccggtaatcttgtac-----gccagttttatacccctt--tccct-t-------------ttgtaac-ttagaagtt-aaacac-----acagaccaataggtg-atggctat-ccaagtcatt-aacggtcaagca-cttct-gttt-ccccggtttaaattgatacgctc-cacc-agggc-gaaaacaatttaaatcgttatccgcaaaatgactacgcaaagcctagtaaca-tcttga-agaacttatggttggtcgttccactaa--a-----ccccatagtagacctggcagatgaggctagaaataccccactggagacagtgttctagcctgcgtggctgcctgcacacc-----ctatg-ggtgtgaagccatattt-ttgacaaggtgtgaagagccccgtgtgctcattt-tgagtcctccggcccctgaatgtggctaaccttaaccctgcagctagtgcatgcaatccagcatgttgctagtcgtaatgagcaattgcgggatgggaccaactactttgggtgtccgtgttt--------cac--tttt-tcctttta-------tttgcttatggtgacaa-tatatatagta--catatatattggcatcatgggcgctcaagtatccagacaaaatgttggaactcattctacccaaaattcagtttcaaatggatcgagtttaaattattttaacataaattactttaaggatgctgcatcaagtggagcctcaaaacttgaattttctcaagatcctagcaaattcactgacccggtgaaagatgttttagaaaaaggtattccaacactacaatcccctacggtggaggcatgtggttattcagatcggataatgcaaattacaagaggtgactccacaataacatctcaagatgtggctaatgcagttataggttatggagtctggccacactatctgagtgctgaagatgctactgctattgataaacctacccagccagacacctcatcaaatagattttacaccttggagagtaagacatggaataggcaatccaaaggatggtggtggaaattgccagatgcacttaaagatatgggcatatttggagaaaatatgtattatcattaccttggcaggagtggttatacagtacatgtccaatgcaatgctagtaagtttcatcaaggaacattactggtagtgatgatacctgagcaccaactggcaagtgtaggtactgataaagtcggacctggatatgctttcacgcatcccggtgaggcaggtagacagattggcaatgtgagtgaacc---gactt---caaagcatccaagtgatgacaattggctcaactttgatggcaccttactgggtaatgttcttatattcccacaccaatttatcaatttaaggagcaataattctgcaacaataatagttccttatgtgaatgctgtcccaatggattcaatgttaagacataataattggagtttagtgataattccaatcagtgaattacaagcagagaatgccactaatgtcacggtccctattactgtatcaattagtccaatgtttgctgaattttctggagcacg------tgcaaggccagcaa---gagctactacacagggattacctatatatatgacaccaggttcaggccagtttatgacaactgatgatttccaatcaccttcagccttaccatggtatcacccaaccaaagaaattttaattccaggagaagtaaaaaatttaatagaaatatgtcaagtcgacacattaatccctatcaacaatgtaagtagcaat---ttgagaaaggtaaatctttacactgt------acaattaaccagtcaaacaa---cacc------agcccagcaggtttttgccattaaagtggatattgcttcacaacctttagcaaatacaatgcttgggcaaattgctagttacttcacacactggactggaagcttgcgctttagctttatgttctgtggaacagcaaataccactctcaagctacttttagcatacacaccacctggtattgggaagccagaaactagaaaacaggctatgcttggtacacatatagtttgggatgttgggttgcaatcaacagtatctttagttgtcccatgggttagtgctagtcactttaggtacacctctagtgacgaacattcagcagctggatacataacatgttggtatcaaacacaacttgtcttccctccaaacactccaaatacagctgatatgttgtgttttgtatcagcttgcaaagatttctgcttacgtatggctagagacacagacatgcatattcataatgaaattatcacacagaacccagttgaaaactatgtggatgaggtgcttaatgaa---------------------gttttagttgtgcctaacatcagggagagccacccaagcacgtccaactctgcaccaatcttggatgctgctgagactggacatactagtaatgtacaaccagaagataccattgagactcgttatgtacaaacctcacatactagagatgaaatgagcattgaaagttttcttggtagatcaggatgtatacatgtttcaacaataaaagcaaatcaggca---------------------catg---------acgccaagttcgataaatggaatgttaacttacaagaaatggctcaaattaggcgcaaatttgaaatgttcacatatgtgagatttgactcagaaataactctggttccatgcattgcaggacgtgg------taatgatataggtcacatagttatgcagtacatgtatgtaccacctggagctccagtaccaaatgacagaaatcattttgcatggcaatcagggactaatgcatcaatattctggcaacatggtcagcctttcccaagattttcattaccattcctaagtgttgcatctgcttattacatgttttatgatggttacaatggaggtgatcatacagcaacttatggcaccacagtggttaaccggatggggacgctttgtgtcagaattgttacaggcaaacaagctcatgatgttcaagttacaacaagtatctatcataaagctaaacatgtaaaggcgtggtgtcctagaccaccaagagttgtcccatacaagtatgttggcctaactaattac---acacttaaagaaga------------agatacagttgtggaatccagaccaagctta------------------atg---------acagct------ggaccaagtgacatgtatgtccacgttggtgacttaatatatagaaatcttcacctttgtaactcagaaa------tgcatgattcaatcctaatatcatattcatca------gatttagtcatttatcgaacaaacaccacaggtaatgactatatccctacttgtgactgtactgatgcaacttattactgtaaacataaggataggtattatcccatcaaagtcactagtcatgattggtatgagatacaagaaagtgaatactatccaaaacacatccagtataatcttttaattggtgaagggccatgtgaaccaggtgattgtggaggaaaattactatgtaaacatggagtaattggaataattactgcaggtggggagggtcatgtagcattcattgatctcaggcaat------tccattgtgcagatgaacaaggaataactgattacatccacatgttaggtgaagcttttggaacaggttttgttgatagtgtcaaggaacaaataaatgccat------taacccaattaacaatattagcaagaaaataattaaatggctccttagggtaatttctgcaatggttataataattaggaactcttctgatccacaaacaatcatagccacattaactttaattggatgctcaggctccccttggagatttcttaaagagaaattctgtaaatggacccaattaaattatatacataaggagtct---gactcatggcttaagaaatttactgagatgtgcaatgcagctagaggtttagaatggattggaaataaaatatcaaaatttattgagtggatgaaatcta---tgctccctcaagctcagcttaaggtaaaatacttaagtgagcttaaaaaattaagtttccttgagaagcagatggaacatctaagagtagcagacactcaaactcaggaaaaaattaaacatgaaattgacactc---------ttcatgatctttcttgtaaattcctcccactttatgctagtgaagcaaagagaatcaagatattgcacaata---------agtgtagtacaataattaaacaaaggaaaagatgtgaaccagttgctgttgttatacatggtgatcctggtactggtaaatctatgactacaagcttcctagctagaatgataacgaacgaaagtga------catatactccttaccacctgaccccaaatattttgatggatatgaccaacaaagtgtggttataatggatgatgttatgcaaaatccaagtggagatgacatgactttgttttgtcagatggtgtctagtgttaccttcatacctcccatggctgatctacctgataaaggtaaaccttttgactcacgatttgtactatgtagtactaatcataatatgttagcacctcccacaatcacttcattgccagccatgaacagaagattcttttttgatctggatattgtggtgtgtgacaagtacaaagattcacaaggaaagcttaatgtatcagctgcctttcaaccctgtgatgtggatataaagattggaaatgctcgt---tgttgtccatttatctgtggcaaagctgttaatttcagggatcgcaatacctgtcagacttacactttagcacaggtatataaccaaatacttgctgaagacaaaaggcgtagacgagttattgatgttatggcagcaattttccagggtcccattactc---------------------ttgaagggcctccacctgcagcaataaatgatctattaaaatcagtcagaactccagaagtgataaagtactgtgaggaaaacaaatggataatacc---aactgagtgtaaagttgagagagatcttaatttagcaaacaccatcatttcaattattgctaatatcatcagtatttctggaattatttatgtaatatataaacttttctgtacactacaagggccatactcaggtgaacc---------aaaaccgaaaacaaaggtaccggagaggagggttgtagcccaaggaccggaagaagaatttggtaggtcacttattaaacataattcatgtgttgtgtcaactcagaatggtaaatttacaggtttaggaatttatgatagaacactaatcttaccaacacatgcagaccctggtagtgaggtgcaaattgatggaattacaactaaagtagaggattcttttgatttatataataaagatggggttaagctggagatcacagtcttaaaacttaagaggaatgagaagttcaaggacattagaaaatacataccagaaaatgaagatgactatccagattgcaatttggccctatctgccaatcaaccagagactactataattaatgtaggggatgtagtgtcttatggcaacattctactaagtggtaatcagactgctagaatgcttaaatataattacccaacaaaatcaggttactgtggtggtattttgtataagattggtcaagttcttggcattcacgtaggtggaaatgggaaagatgggtttgctgcta----------tgttattaagatcatacttttctgaaacacaagggcagataattacttccaaatctacaagtgaatgtggtctgcctagcattcacacaccaagcaaaaccaagttgcagcctagtgtcttttatgatgtctttccaggtaacaaagaaccagctgtcctctctagtaatgatcctaggttaaaagtagattttaaagaggccttattttcaaaatataaaggtaacaatcagtgtactatgaatgatcatatcagggtggccatctcccattattcagcacaactgatgacattagacattgatcccaaacctatatctttagaagaaagtgtctttggtatagagggcttagaagctttagatcttaatactagtgcagggttcccttacatatccatgggtatcaagaaaagagatttaatcaacaaacaaactaaggatgtgacaaaactcaaaatggcattagataaatatggtgttgatctacctatggttacttttctcaaggatgaactcaggaagagggaaaaaatttgtgctggaaagactcgtgtgattgaagccagtagtgtaaatgatactatactgttcaggacaacttttggcaatctcttctcaaaatttcacttaaatccaggtgttgtcaccggttctgcagtggggtgtgatccagaaacattttggtcaaaaataccagtgatgctagatggggaatgtataatggcttttgattacacaaattatgatggaagtatacaccctatctggttccaagctttaaaggaagtgttagcaaatctatcatttgaa---ccagctttaatagatagactgtgtagatctaagcatatttttaaaaatacatattatgaggttgaaggaggaatcccatcaggttgctctggaactagcatttttaacactatgatcaataatgtgatcattagaacccttgttttagatgcttataaaaacattgatttggacaaattaaagattctagcctatggggatgatgtgatcttttcttataaatatcagcttgatatggaggcaattgctaaagaaggcacaaagtacggattaacaataacacccgctgataaatctgattgtttcaaacaacttaattataataatgtgacatttttgaaaaggggatttagacaggatgaaaaacataattttctaatacaccctacatttccagtagaagagatccaagagtccattcgatggacaaaaaagccatctcagatgcaggaacatgtgctatcgctgtgtcatttaatgtggcataatggtagagacgtgtacaagcmgtttgaggatcggatacgtagtgtcagcgccggtcgtgcactatatatccctccttatgacttgcttttgcatgagtggtacgaaaaattttaaat-tgtt-tag--atataaaagtattaa--acag-ttagttttttagttttat------------------------------------------------
>DQ473499.1_Human_rhinovirus_44_complete_genome
---------------------------------------------------------------------------------------------------ttaaaactggg-----------tccaggttgttcccacctgg-------atctcctacatggagttgtactctattatcccggtaatcttgtac-----gccagttttatatccctt--ccctt-t-------------ttgtaac-ttagaagtt-aaacac-----acagaccaataggtg-gtggctat-ccaagtcatt-aatggtcaagca-cttct-gttt-ccccggtttagattgatacgctc-cacc-agggc-gaaaacaatttaaatcgttatccgcaaaatgactacgcaaagcctagtaata-tcttga-aggacttatggttggtcgctccactaa--a-----ccccatagtagacctggcagatgaggctagaaataccccactggagacagtgttctagcctgcgtggctgcctgcacacc-----ctatg-ggtgtgaagccatactt-tcgacaaggtgtgaagagccccgtgtgctcattt-tgagtcctccggcccctgaatgtggctaaccttaaccctgcagctagtgcatgcaatccagcatgttgctagtcgtaacgagcaattgcgggatgggaccaactactttgggtgtccgtgttt--------cac--tttt-tcctttta-------tttgcttatggtgacaa-tatatatagta--catatatattggcatcatgggcgctcaagtatccagacagaacgttggaactcattccacccaaaattcagtttcaaatggatcgagtttgaattattttaatataaattactttaaggatgctgcatcaagtggagcttcaaaacttgaattttctcaagatcctagcaaattcactgatccagtgaaagatgttttagaaaaaggtattccaacactacaatctcctacagtagaggcatgtggctattcagataggataatgcaaattacaagaggtgactccacaataacatcacaagatgtggccaatgcagttataggttatggggtctggccacactatctgagtgctgaggatgctactgctattgacaaacctacccagccagacacctcgtcaaatagattttataccttagagagtaagacatgggataggcaatctaaaggatggtggtggaaattgccagatgcacttaaagacatgggcatatttggagaaaacatgtattaccattaccttggcagaagtggttatacagtacatgtccaatgcaatgctagtaagtttcatcaagggacattattggtagtgatgatacttgaacaccaactagcaagtgtaggtactgagaaggtcgggcctggatataatttcacacatcctggtgaggcaggtagacagattggcaatgtgagtgatcg---gactt---caaagcatccaagtgatgacaattggcttaactttgatggcaccttactgggtaatgttcttatattcccacaccaatttatcaatttaaggagcaataactctgcaacaataatagttccttatgtaaatgctgttccaatggactcaatgttaagacataacaattggagtttagtgataatcccaatcagtgaattacaaacagagaatgccactaatctcacggtccctatcactgtatcaattagcccaatgtttgctgaattttctggagcacg------tgcaaggccagcaa---gagctgctgcacagggattacctatatatatgacaccgggttcaggccagttcatgacaactgacgatttccaatcaccttcagctttaccgtggtatcacccaacaaaagaaattttaattccaggagaagtaaaaaatttaatggaaatatgccaagttgacacattaatccctatcaacaatgtgaataataat---ttaagaaaggtaaatctttacactgt------acaattaactagccaaacaa---cacc------agctcagcaggtttttgccattaaagtagatattgcttcacaacctttagcaaatactatgcttggacaaattgccagttacttcacacactggactggaagcttgcgatttagctttatgttctgtgggacagcaaacaccactctcaagctacttatagcatatacaccacctggtattgggaagccagagaacagaaaacaggcgatgcttggtacacatatagtttgggatgttgggttgcaatcaacagtatctttagttgtcccgtgggttagtgctagtcactttagatacacctctagcgatgaacgttcagcagctggatacataacatgttggtatcagacacaacttgtcttccctccaaacactccaaatacagctgatatgttatgttttgtatcagcttgtaaggatttttgcttacgtatggctagagacacagacatgcacactcacaatgaaattatcacacagaacccagttgaaaattatgtggatgaagtacttaatgaa---------------------gtcttagttgtgcctaatatcagagagagccacccaagcacatctaactctgctccaattttggatgctgctgaaactggacatactagtaatgtacaaccagaagataccattgagactcgatatgtacaaacctcacaaactagagatgaaatgagcattgaaagttttcttggcagatcagggtgtatacatgtttcaacaataaagacaaatcaggca---------------------caca---------ataccaagtttgataaatggaatatcaacttacaagaaatggctcaaattagacgcaaatttgaaatgttcacatatgtgagatttgattcggaaataactctagttccatgcattgcaggacatgg------tgatgatataggccacatagttatgcagtacatgtatgtactacctggagctccagtaccagatgacagaaaccactttgcatggcaatcggggactaatgcatcaatattctggcaacatggtcaacctttcccaagattttcattgccatttctaagtgttgcatctgcctattacatgttttatgacggttataatggaggtgatcatacagcaacttatggcaccacagtggttaaccggatggggacgctttgcgtcaggatcgttacgggcaaacaggctcatgatgtccaagttacaacaagcatttatcacaaagctaaacatgtaaaagcatggtgccctagaccaccaagggttgtcccatacaagtatgttggcctaactaattac---acacttaaagaaac------------agatacagttgtggaacctagacacagcata------------------atg---------acagct------ggaccaagcgacatgtatgtccatgctggtaacttgatatatagaaaccttcatctttgcaactcagaaa------tgcatgactcaatcctaatatcatattcatca------gatttagtcatttatcgaacaaacaccacaggtaatgactatatccccacttgtgactgcactgatgctacttattactgtaaacataaggataggtactatcctatcaaagtcactagtcatgattggtatgagatacaagaaagtgaatactatccaaaacacattcagtataatcttttaattggtgaaggaccatgtgaaccaggagattgtggaggaaaattattatgtaaacatggagtaattgggataatcactgcaggtggggagggtcatgtagcattcatcgatctcaggcaat------tccattgtgcagatgaacaaggaataactgattacatccacatgttgggtgaggcttttggaacaggttttgttgatagtgtcaaggaacaaataaatgccat------taacccaattaacaatattagcaagaaaataattaaatggcttcttagaataatttctgcaatggttataataatcaggaactcttctgatccacagacaatcatagccacattaactttaattggatgctcaggctccccttggagatttcttaaagagaaattttgtaaatggacccaattaaactatatacacaaggagtct---gactcatggcttaaaaaatttactgagatgtgcaatgcagctagaggtttagaatggattgggaataaaatatcaaaatttattgaatggatgaaatcta---tgcttcctcaagctcagcttaaggtgaaatacttaagtgagcttaaaaaattaagtttccttgagaagcagatagaacacctaagagtagctgatactcaaactcaggaaaagatcaagcatgaaattgacactc---------ttcatgatctttcttgcaaattcctcccactttatgctagtgaagcaaaaagaatcaagatattgcacaata---------agtgtagtacaataattaaacaaaggaaaagatgtgagccagttgctgttgttatacatggtgatcctggcactggtaaatctatgactacaagtttccttgctagaatgataacaaatgaaagtga------tatatactccttgccacctgaccccaaatattttgatggatatgaccagcaaagtgtggttataatggatgatgttatgcaaaatccaagtggagatgatatgactttgttttgtcagatggtatccagtgttacctttatacctcccatggctgatttacccgataaaggcaaaccctttgactcacgatttgtactatgtagcactaatcataatatgctagcaccacctacaatcacttcattgccagctatgaatagaagattcttttttgatctagatattgtagtgtgtgataagtacaaagattcacaaggaaagcttaatgtatcagctgccttccaaccctgtgatgtggatgtaaagattggaaatgcccgc---tgttgtccatttatctgtggcaaagctgtcaattttagggatcgcaatacttgtcagacttatactttagcacaagtatacaatcaaatacttgctgaagataaaaggcgtagacaggttgttgatgttatggcagcaattttccagggtcctattactc---------------------ttgaagggcctccacctgcagcaataaatgatctattgaaatcagttagaactccagaggtgataaagtattgtgagggaaataaatggataatacc---agctgagtgtaaaattgaaagagatcttaatttagcaaacaccatcatcacaattattgctaatattattagtatttctggaatcatttatgtaatatataaacttttctgtacactacaaggaccatactcaggtgaacc---------aaaaccaaaaacaaagataccagaaaggagagttgtagcccaaggaccggaagaagaatttggtagatcacttattaaacataattcatgcgttgtgtcgactcagaatggtaaatttacaggcttaggaatttatgatagaacactaatcttaccaacacatgcagatcctggtagtgaggtacaaattgatggaattgcaactaaagtagaggattcttttgatttatataataaagatggggttaagttggagatcacagtcttgaaactcaagaggaatgagaaattcaaagacattagaaaatacataccagaaaatgaagatgactatccagattgcaacttggccctgtctgccaaccaaccagagactaccataattaatgtaggggatgtagtgtcttatggtaacatcttactgagtggtaatcagactgctagaatgcttaaatataattacccaacaaaatcaggttactgtggtggtattttgtataagattggccaagttcttggtattcacgtgggtggaaatgggaaagatgggtttgctgcca----------tgttattaagatcatacttttctgaaacacagggacagataattacttccaaatctacaagcgaatgtggtgtacctagcattcacacgccaagcaaaactaagttgcaacccagtgtcttttatgatgtctttccaggtaataaagaaccggctgtcctttccagtaatgatcctaggttgaaagtagattttaaggaagctttattttcaaagtataaaggtaataaccagtgtattatgaatgatcatatcaaggtggccatctcacattattcagcacaactgatgacattagatattgaccccaaacctatatctttggaagaaagtgtctttggtatagagggcttagaagctttagaccttaatactagtgcagggttcccttatatatctatgggtatcaagaaaagagatttaatcaacaagcaaactaaggatgtgacaaaactcaaaatggcattagataagtatggtgttgatctacctatggttacttttctcaaagatgaactcaggaagagggaaaagatttgtgatggaaagactcgtgtgattgaagccagtagcgtgaatgacactatactgttcaggacaacttttggcaatctcttctcaaaatttcatttaaatccaggtgttgttactggttctgcagtgggatgtgatccagaaacattttggtcaaaaataccagtgatgttagatggggaatgtataatggcttttgattacacgaattatgatggaagtatacaccctatctggttccaagctttaaaggaagtgttggcaaacctatcatttgaa---ccagctttaatagatagactgtgtagatctaagcatattttcaaaaatacatattatgaggttgaaggaggaatcccatcaggttgctctggaactagcatttttaacactatgattaataatgtgatcattagaaccctagttttagatgcttataaaaacattgatttggataaattaaagattctagcctatggggatgatgtgatcttttcttataaatatcagcttgacatggaggcaattgccaaagagggtacaaaatatgggttaacaataacgcccgctgataaatctgattgttttaaacaacttgattacaacaatgtgacatttttgaaaagagggtttagacaggatgaaaaacataattttctaatacaccctacatttccagtagaagagatccaagagtctatccgatggaccaaaaaaccatctcagatgcaggagcatgtgttatcactgtgtcatttaatgtggcatgatggtagagatgtgtacaagcagtttgtggaacggatacgtagtgtcagcgctggtcgtgcactatatattcctccttatgacttgcttttgcatgagtggtatgaaaaattttaaat-tgtt-tag--atataaaaatattaa--acag-ttagttttttagttttac------------------------------------------------
>FJ445123.1_Human_rhinovirus_25_strain_ATCC_VR-1135_complete_genome
---------------------------------------------------------------------------------------------------ttaaaactgga-----------tccaggttgttcccacctgg-------atctcctacatggagttgtactctattattccggtaatcttgtac-----gccagttttataccccct--aaccc-c-------------ttgtaac-ttagaagtt-aagcac-----atagaccaataggcg-gtggccac-ccaggtcgct-aacggtcaagca-cttct-gttt-tcccggttaagattgatacgctc-caac-agggc-gaaaacagtctgaatcgttaaccgcaaagtgactacgcaaagyttagtaatg-ccttga-agaatttatgactggtcgttccgctat--a-----acccctagtagacctggcagatgaggctagaaataccccactggtaacagtgttctagcctgcgtggctgcctgcacacc---c-tttcg-ggtgtgaagccatatat-ttgacaaggtgtgaagagccccgtgtgctcactt-tgagtcctccggcccctgaatgtggctaaccttaaccctgcagctagtgtatgtaatccaacatatggctagtcgtaatgagcaattgcgggatgggaccaactactttgggtgtccgtgttt--------cac--tttt-tcctttta------ttttgcttatggtgacaa-tatatatatta----tatatattggcatcatgggcgcacaagtatctagacagaatgttggaacccactccactcagaactcagtttcaaatgggtcaagtttgaattattttaacataaattattttaaggatgctgcatccagtggagcctcaaaacttgaattttcacaagaccccagcaaatttaccgatccagtcaaagatgtcttggagaaaggaattccaacactacaatccccaactgtagaggcatgtggttattcagatagaataatgcagattacaagaggtgattctacaataacatcacaagatgtagccaatgcagttataggttatggaatctggccacattacctgagtgccgaagatgctactgctattgacaaacccacacaaccagacacttcatctaataggttttatactttagagagtaaaacatggcatgctgattctaagggatggtggtggaagttaccagatgcacttaaagatatgggtatatttggagagaatatgtactaccactatcttggtagaagtggatatacagtgcacgttcagtgtaatgctagtaagttccaccaagggacattactggttgtaatgataccagaacaccaattggcaaatgcagattctactaaggtgggagctgggtataattatacacatcctggtgaacgaggaagacaggttggtgacgcacgtgatcctatcaccg---cagtgcacccaagtgatgataattggcttaattttgatggtactatgcttggtaatgttcttatatttccacaccaatttattaatcttaggagcaacaactctgcaacaataatagttccttatgtaaatgctgttccaatggattcaatgctcagacacaacaattggagtttagtgataataccagttagtaagctgcaagctgataatac---tagtgttgtagttccaatcactatatcaataagtccaatgtttgctgagttctctggagcgcg------agcaaggcctacaa---gagctgcttcacaaggcttaccaacatttataacaccaggttcaggacaatttatgacaactgatgatttccaatcaccttcagccttaccatggtatcatccaactaaggaaatcttaattccaggagaagtcaaaaatctaatagagatgtgccaagttgacacacttatccccattaacaacacaaataacaat---ttaagaaaggtaaacttatataccgt------ggagctaaccaatcaaccaa---tgcc------agctcaaaagattttttctattaaagtggatattgcctcacaacctttagtaaacactatgcttggccaaattgccagctatttcacacactggactggtagcttgcgctttagttttatgttttgtggcacggcaaacacaacccttaaactgcttttagcatacacaccaccgggcattggagagccacaagatagaaaacaagctatgcttggtacacacatagtctgggatgtcgggttacaatcaacagtatctttagtagttccatgggttagttctagtcactttagatacacctctagagatgaacattcagcagctggatatataacatgttggtaccaaacaagtcttgtttttccccctaatacccccagcacagctgatatgttatgctttgtgtcagcttgtaaagacttttgtttgcgcatggctagggacacagacatgcatgttcagagtgaagctattgaacaaaatccaattgaaaattatgtagatcaagtacttaatgag---------------------gttctagtcgtaccaaatattaaagaaagtcacccaagcacatcaaattctgccccaattctagatgctgctgaaactggacatactagcaatgtgcaaccagaggataccattgaaactcgttatgttcaaaccacacaaactagagatgaaatgagtattgaaagttttcttggtaggtcagggtgtgtacatacttcaacaattgaaacaaaacttaaa---------------------catg---------atgaaagatttaaaacatggaatatcaatttacaagaaatggctcaaattaggagaaagtttgagatgtttacatatgtgagatttgattcagagataaccctagttccatctattgcaggacgtgg------tgcagatataggtcacatagttatgcaatatatgtatgtgccacctggagccccattgccaacagacagaaaacactttgcatggcaatcaagtactaatgcatcaatattttggcaacatggacaacccttccctagattttcattgccatttctgagtgttgcatctgcttattacatgttttatgatggctataatggtgatgatcacacagcgagatatggtaccactgtggttaaccgtatgggagcactgtgcatgagaattgtcacaaataaacaagtccatgatgttgaggttacaactaacatttaccataaagctaagcatgtaaaagcatggtgccctagaccacctagagctgtcccatataaatatgttgacttcaataattat---gcagccagtgataa---------tgttgacatctttatacaaccaagaaacagttta------------------aaa---------acagct------ggaccaagtgacatgtatgtccatgttggcaatttgatatacagaaatctccatcttttcaattcagaaa------tgcatgattcaatcctagtgtcacattcctca------gatctagtcatttaccgaacaaacacaacaggtaatgactatattcctacttgtgattgcactgatgctacgtattactgtaaacataaggatagatattatcccattaaagtcactagtcatgattggtatgaaatacaagagagtgagtattaccctaaacatatccagtataatcttttgattggtgaggggccatgtgaaccaggtgattgcggtggaaaactactatgcaaacatggagtaattgggatagtaactgcaggtggagagggacatgtggcttttattgatcttagacagt------ttcactgtgcagatgaacaaggagtgactgattatatccatatgttaggtgaagcttttggtgcaggttttgttgacagtgttaaagagcaaataaatgctat------taatccaattaataacattagcaagaaaataattaaatggcttcttagaataatttctgcaatggttataattattagaaattcttctgatccacaaacaattatagccacattaactctgattggatgttcaggttccccttggagatttctcaaggaaaaattttgtaaatggacccaattaaattacatacataaagaatct---gattcatggcttaagaaatttactgagatgtgcaatgcagccaggggattggaatggattggaaataaaatatcaaaatttattgaatggatgaaatcta---tgcttcctcaagctcaacttaaggttaagtatttgagtgagcttaaaaaattaaactttcttgagaagcagatggaacaccttagagttgctgactctcaaactcaggaaaaaattaagcatgagattgacactt---------tacatgatctttcttgtaaatttctcccactttatgctagtgaagcaaagagaattaagatattgcataata---------agtgtagtacaataatcaaacagagaaaaagatgtgaaccagttgcagttgtcatacatggggaacctggcactggcaaatccatgaccacaaatttccttgctagaatgataacaaatgatagtga------catatactctttgccacctgatcccaagtattttgatggatatgatcagcaaagtgtggttattatggatgatatcatgcagaatccaagtggtgaggatatgaccttattttgtcaaatggtgtctagtgttacattcatacccccaatggctgacttacctgataaaggtaagccttttgattcaagatttgtgttatgtagtaccaatcataatatgttagcaccacctacaattacctcattacctgctatgaatagaagattcttttttgacctagatattgtagtgtgtgacaagtacaaagacccacaagggaaactcaatgtgtcagctgcctttcgaccatgtgatattgacacaaaaattgggaatgcccgt---tgctgtcccttcatttgtggtaaagctgtcgttttcagagatcgcaatacttgccaaacttataccttggcacaggtgtataaccaaatacttgttgaagacaaaaggcgcaggcaagttattgatgtgatggcagcaattttccaaggccctattacta---------------------ttgaaggaccaccacctgcagcaataaatgatttgttaaaatcagttagaactccagaagtaattagatattgtgaagagaataaatggatagtgcc---agctgagtgtaaaattgaaagagaccttaatatagcaaatacaattattacaatcatagccaatattattagtatatctgggataatttatgtaatttacaaacttttctgtacattgcaaggaccatactcaggtgagcc---------taaaccaaaaactaaaataccagagaggagagttgtggctcagggtccagaagaagaatttggcagatcacttattaaacacaattcatgtgtggtatcaacacagaatggtaaatttacaggtttagggatttatgatagaacattaatcttaccaacacatgcagatcctggtaatgagatacagattgatggaattgcaactaaagtagaagattcctatgacttatataataaagatggagtaaagttagaaattacagtcttgaaacttaagagaaatgagaagttcaaagatattaggaaatatataccagaaaatgaagatgactacccagattgtaatttggccttatctgctaatcaaccagaaacgactataattaatgtaggagatgtagtatcttatggtaatatcttacttagtggaaaccaaacagctagaatgcttaaatacaattacccaacaaaatcaggttattgtggtggtattctgtataaaattggtcaagtccttggaatccatgttggaggaaacgggagggatggattcgctgcca----------tgctgttacgatcttacttttctgaaacacagggtcaaataatcacctccaaatctacaagtgagtgtggtttgcctagtattcacacaccaaataaaacaaaattgcaacctagtgttttttatgatgtgtttcctggtagtaaagaaccagctgtcctcacaagtaatgatcctagattagaggtagactttaaagaggctttgttttctaaatataaaggaaataatcagtgcactatgaatgatcatattaaagtagccatttctcactattcagcacaactgatgacactagatattgatcccaaacctatatccttagaagagagtgtttttggtatagaaggcctggaggcattagatcttaacactagtgcaggatttccttatgtatctatgggtattaagaaaagagatttaattaataaacaaaccaaagacctgacaaaactaaaggtagcattggacaagtatggtgttgatttacccatggtaactttccttaaggatgagcttagaaagaaggagaagatccgtgctggaaagacccgtgtaattgaagctagcagtgtaaatgatactatattgtttagaacaacttttggcaaccttttctcaaaatttcacttaaacccaggtattatcactggttctgctgtgggatgtgacccagaaacattttggtcaaaaataccagtcatgttggatggagagtgtataatggcctttgactacacaaattatgatggaagtatacatcctatttggtttcaagccttgaaagaagtgttaatcaacttatcatttgag---ccaaccttaatagacaggttgtgtagatccaaacatatcttcaaaaacacatattatgaggttgagggtggggttccatcaggttgttctggtactagcatatttaataccatgattaataatataattataagaaccttagtgctagatgcttacaggaacattgatctggacaagttaaagattttggcttatggggatgatgtaattttttcctacaaatatcaacttgacatggaagcaattgccaaagaaggtatcaaatatgggctaacaataacacctgctgataaatctaatgatttcaagcaacttaattacaataatgtaacatttctgaaaagaggatttagacaggatgagaaacatcaattcctgatacacccaacatttccaattgaagaaattcaagagtccatacgatggacaaagaaaccatctcaaatgcaggaacacgtgctatcattgtgtcacttaatgtggcataatggcagagatgtgtacaagaaatttgaggagcgtatacgtagtgttggcgctggtcgtgcactatatattcctccttatgatttattgctgcatgagtggtatgaaaaattttaaat-tgtt-tag--atatagaaatattaa--acat-ttagttttttagttttat------------------------------------------------
>FJ445145.1_Human_rhinovirus_62_strain_ATCC_VR-1172_complete_genome
---------------------------------------------------------------------------------------------------ttaaaactgga-----------tccaggttgttcccacctgg-------atytcctacgtggagttgtactctattattccggtaatcttgtac-----gccagttttatattccct--acccctt-------------ttgtaac-ttagaagtt-aagcac-----acagaccaataggcg-gtgaccac-ccaagtcact-aacggtcaagca-cttyt-gttt-ccccggttaagattgatacgctc-caac-agggc-gaaaacaatytaaatcgttaaccgcaaagtgactacgcaaagcttagtaata-ccttga-agaatttatggctggtcgttccgctat--a-----acccctagtagacctggcagatgaggctagaaataccccactggtaacagtgttctagcctgcgtggctgcctgcacacc---ctttttg-ggtgtgaagccatatat-ttgacaaggtgtgaagagccccgtgtgctcactt-tgagtcctccggcccctgaatgtggctaaccttaaccctgcagctagtgtatgtaatccaacatatggctagtcgtaatgagcaattgcgggatgggaccaactactttgggtgtccgtgttt--------cac--tttt-tcctttta------ttttgcttatggtgacaa-tatatataata----tatatattggcatcatgggcgcacaagtatctagacagaatgttggaactcattctactcaaaactcagtttcaaatgggtcaagtctgaattattttaatataaattattttaaggatgctgcatccagtggagcctcaaaacttgaattttcacaagatcctagtaagttcactgatccagtcaaagatgtcttggagaaaggaattccaacattacaatctccaactgtggaagcatgtggctattcagatagaataatacagattacaagaggtgattctacaataacatcacaagatgtggctaatgcagttataggttatggaatctggccacattatctgagcgctgaagatgctactgccattgacaaacctacacaaccagacacttcatctaataggttttacactttagagagtaaaatatggcatactaattccaaaggatggtggtggaagttaccagacgcacttaaagatatgggtatatttggagaaaatatgtactaccactatcttggcaggagtggatatacggtacatgttcagtgcaatgctagtaaattccatcaagggacattactggtggttatgataccagagcaccagttggcaaatgcaaactctgctaaagcgggagctgggtataattacacacatcctggtgagcgaggtagacaagttggtgacccacgtgaaaacatcactg---cagcacaccctagtgatgataattggcttaattttgatggtacaatgctaggtaatgttcttatatttccacaccaatttattaatcttaggagtaataactctgcaacaataatagtcccttatgtgaatgctgtcccaatggattcaatgctcagacacaacaattggagtttggtaataataccagttagtaagttgcaagctgataacactggtagtgttgtagtcccaatcactatatcaataagtccaatgttcgctgaattttccggagcacg------agcgagacccgcaa---gagctactacagaaggcttaccaacatacataacaccaggttcaggtcagtttatgacaactgatgattttcaatcaccttctgctttaccatggtatcatccaactaaagaaattttaattccaggagaagttaaaaatctaatagaaatgtgccaagttgatacacttatccctataaacaatacagataacaat---ttaaggaaagtgaatttatacactgt------ggagttaactaaccaaccaa---cacc------agctcaaaagattttttctattaaagtagacattgcctcacagcccttagcaaacactatgcttggtcaaattgctagttattacacacactggactggtagtttacgctttagttttatgttttgtggcacagcaaacacaacccttaaactgcttctagcatatacaccaccaggtattggagaaccaagagataggaaacaagctatgcttggtacacacatagtctgggatgttggactgcaatcaacagtatccttagttgtcccgtgggttagttctagtcactttagatacacttctagagatgaacattcagcggctggatacataacatgctggtaccagacaagtcttgtttttccccctaacacccccggcacagctgatatgttgtgttttgtgtcagcttgtaaagacttttgcttacgcatggctagggacacagatatgcacactcagagtgatgctattgaacaaaatccaattgaaaattatgtagatcaagtacttaatgaa---------------------gttttagttgtaccaaatattaaagaaagtcaccctagtacgtcaaactctgccccaattctagatgctgctgaaaccggacacactagtaatgtacaaccagaagacactattgaaacccgttatgttcaaaccacacaaactagagatgaaatgagcattgagagctttcttggtaggtcagggtgcgtacacacttcaacaattgaaacaacgcttagt---------------------cata---------aagatagattcaaaacatggaatattaacttacaagagatggctcaaatcaggagaaagtttgaaatgtttacatatgtaagatttgattcagaaataaccctggttccatctattgcaggacgtgg------tgcagatataggtcacatagttatgcaatatatgtatgtaccacctggggctccactaccaacagacagaaagcattttgcctggcaatcaagtactaatgcatcaatattttggcaacatgggcaaccctttcctagattttcattaccttttttgagtgttgcatctgcttattacatgttttatgatggctataatggtgatgactatacagcaaaatacggtaccaccgtggttaatcgtatgggggcactgtgtatgaggattgtcacaaacaaacaagttcatgatgttgaggtcacaactaatatttaccacaaggctaagcatgtaaaagcgtggtgccctagaccacctagagctgttccatataaatatgttgatttcaataattat---gcagccagtgatag---------tgttgacatttttataaaatcaaggcaaaacttg------------------caa---------acagct------gggccaagcgacatgtatgtccatgtcggtaacttgatatacagaaatctccatcttttcaattcagaaa------tgcatgatacaatcttagtgtcayactcttca------gatttagtcatttaccgaacaaatacaacaggtgatgactacatccctacttgtgattgtactgatgccacatattactgtaaacataagaataggtactatcccattaaagttaccagtcacgattggtatgaaattcaagagagtgagtactaccctaaacatattcaatataatcttttaattggtgaagggccatgtgaaccaggtgattgcgggggaaaattgttatgcaaacatggagtgattgggatagtgactgcaggtggagaaggacatgtagcttttattgaccttagacaat------tccactgtgtagatgaacaaggagtgactgactatatccatatgctgggtgaagcttttggcgcaggttttgttgacagtgttaaggagcaaataaatgctat------caacccaattaatagtattagtaagaaaataattaaatggcttcttagaataatctctgcaatggttataattattagaaattcttccgatccacaaacaattatagccacattaactttgattggatgttcaggttccccctggagatttcttaaagagaaattctgtaaatggacccaattaaattacatacacaaagaatct---gattcatggcttaagaaatttactgaaatgtgtaatgcagccaggggtttagaatggattggaaacaaaatatcaaaatttattgagtggatgaaatcta---tgcttcctcaggctcaacttaaggtgaaatatttgagtgagcttaaaaaattaagctttcttgagaagcagatggaacaccttagagttgctgactctcaaacccaggaaaaaattaagcatgagattgatacct---------tacatgacctttcttgtaaatttcttccactttatgctagtgaagcaaagagaattaagatattacataata---------agtgtagcacaataatcaaacagagaaaaagatgtgaaccagttgcagttgtcatacatggagaacctggcactggcaaatccatgaccacaaatttccttgctagaatgataacaaatgatagtga------catatattctttgccacctgatcccaaatattttgatggatatgatcagcaaagtgtagttattatggatgatatcatgcagaatccaagtggtgaggatatgactttattttgtcaaatggtatctagtgttacatttatacctccaatggctgacttacctgataaaggtaaaccttttgattcaagatttgtattatgtagtaccaatcataatatgttggcaccacccacaattacttcattgcctgctatgaatagaagattcttttttgacttagatattgtagtgtgtgacaagtataaagactcacagggaaagcttaatgtgtcagctgcttttcgaccatgcgacattgacacaaaaattgggaatgcccgt---tgttgccctttcatttgtggtaaagctgtcattttcagggatcgtaatacttgtcaaacctatactttagcacaggtctacaatcaaatacttgctgaagacaaaaggcgtagacaggttattgatgtaatggcagcaatttttcagggccctattacta---------------------ttgaaggaccaccgcctgcagcaataaatgacttgttaaaatcagtcagaaccccggaagtaatcagatactgtgaagaaaacaaatggatggtacc---ggctgagtgtaaagttgaaagagatcttaacatagcaaacacaattatcacaatcatagctaatattattagcatatctggaataatttatgtaatatacaaacttttttgtacattacaaggaccatactcaggtgaacc---------taggccaaagactaaaataccagaaaggagggttgtagcccagggtccagaagaagaatttggtagatcacttattaaacataattcatgtgtagtatcaacacagaatggtaaatttacaggtttagggatttatgacagaacactaatattaccaacacatgcagaccctggtaatgaaatacagattgatggaatcacaactaaagtagaaggctcctatgatttatacaataaagaaggggtaaagttagaaattacagtcttgaaacttaaaagaaatgagaagtttaaagatatcagaaaatatataccagaaagtgaagatgactatccagattgtaatctagccctgtctgctaatcaaccagagaccactataattaatgtaggagatgtggtatcttatggtaatattttgcttagtggaaaccaaacagctagaatgcttaaatataattatccaacaaaatcaggttattgtggtggtatcctatacaaaattggccaagtccttggaatccatgttggaggaaatgggagagatggattcgctgcca----------tgctgttacgatcatacttttctgaaacacagggtcaaataatcacttccagatctacaagtgaatgcggtttacctagtattcacacaccaaataaaacaaaattgcagcctagtgtcttttatgatgtgtttcctggtagtaaagaaccagctgtccttacaagtaatgatcctagattagaagtagacttcaaagaggctttgttttctaagtataaaggaaataaccagtgcactataaatgaccatattaaagtggccatttcccattactcagcacaactgatgacattggatattgattctaagcctatttccttggaggagagtgtttttggtatagaaggtttagaagcattagatcttaacactagtgcaggatttccatacgtatccatgggcattaagaaaagggatttaatcaacaaacaaactagagatctgacaaaactaaaagtggcactagataagtatggtgttgatttacctatggtaactttccttaaggatgaacttagaaagaaggaaaagatttgtgctggaaagacccgtgtgattgaagctagtagtgtaaatgatactatattgtttaggacaacttttggtaacctcttctcaaaatttcacttaaacccaggtattattactggttctgctgtgggatgtgatccagaaacattttggtcaaaaataccagtgatgttagacggagagtgcataatggcttttgactatacgaattatgatggaagtatacatcccatttggttccaagctttaaaggaagtattaatcaacttatcatttgag---ccaaccttaatagataggttatgtagatccaaacatatttttaaaaatacatattatgaggttgaaggtggggttccatcgggctgttccggtactagtatatttaatactatgattaataatataattataagaaccttagtattagatgcttacaagaacattgatctggataagctaaagattttggcttatggagatgatgtaattttttcctacaaatatcaacttgacatggaagcaattgctaaagaaggcatcaaatatggattgacaataacacctgctgacaaatctaatgacttcaagcaactggattataataatgtaacatttctaaaaagaggatttagacaagatgagaaacatcaattcctgatacatccaacatttccagttgaggaaattcaagagtccattcgatggacaaagaaaccatctcaaatgcaggaacatgtactatcactgtgtcatttaatgtggcataatggcagagatgtgtacaaaaaatttgaggagcgcatacgtagtgttagcgctggtcgtgcactatatattcctccttatgatttactactgcatgagtggtatgaaaaattttaaat-tgtt-tag--atatagaaatattaa--acat-ttagttttttagttttat------------------------------------------------
>JQ837715.1_Human_rhinovirus_A_strain_HRV-A66_p1039_sR175_2008_polyprotein_gene_partial_cds
[truncated: 1,128,983 more chars]
