# Supplementary material for: Independent evolution of tetraloop in enterovirus oriL replicative element and its putative binding partners in virus protein 3C
Source: PeerJ. 2017 Oct 6;5:e3896. doi: 10.7717/peerj.3896 (PMC5633025; doi:10.7717/peerj.3896)
Supplement: Supplemental Information 21 [file peerj-05-3896-s021.fas]

>KY369883.1_Human_rhinovirus_B97_strain_SC1079_complete_genome
--------------------------------------tgggtgtagtgctctggtattttgtacctttgcacgcctgtttccc---ctt---tgtacccaccct-----taat-ttcctccct-------------ctgtaacgttagaagtttgtga-aattaaa-------agtacaataggaagcatcacatccagtggtgt-ttagtacaagcactcctgtttccccggagcgaggtataggttgtacccacgaccaaaagcctttaaccgttacccgccaatcaactacgtaacggctagtaccatcatgtt-tttaatctggtgttcgatcaggtgg--------tatcccccactagtctggtcgatgaggctaggaattccccacgggtaaccgtgtcctagcctgcgtggcggccagcccagcttatgctgggacgcctttttaaagacatggtgt--------------------gaagacccgcatgtgcttgattgtgagtcctccggcccctgaatgcggctaaccctaaccccggagcccagcaacataatccaatgttgtttgggtcgtaatgagtaattctgggatgggaccgactactttgggtgtccgtgtttcc--tt---ttattctt--atattgtcttatggtcacagcatatatattacatatatactgtgatcatgggtgcacaagtgtcaacacagaagagtggctcgcatgaaaaccagaacatcttgaccaatggatctcatcagacttttaccgtcatca--attactacaag--gatgctgcaagttcatcatcagcaggtcaatcattgtcaatggatccatcaaaatttactgaaccagttaaagatatcatgctgaaaggagcaccagctttgaattccccaaatgttgaagcatgtggttaca-----------gtgatagagtggagcaaataaccatagggaattcaaccatcacaactcaggaggctgctaacgcagtcgtagcgtatgctgaa------tggcccagttttctcaaagatattgatgccagtgatgtaaacaaacca-accagacctgacacatctgcatgcaggttttacacattggccagtaaaacctggaatcccacatcaaaaggatggtgttggaagttaccagatgccctgaaggatatgggcatatttggacagaatatgttctaccattcgcaaggtagaaccggatacactattcatgtacagtgtaatgccacaaagttccacagtggtactctattagttgtcatcatcccagaacatcaattggcttcagcagaagggggaaatgtttcagtgctttatgacaagacacacccaggagaaaacggcattgacttgagtaccgct---gatgcaaagggcccaaaaactgatccaatatataacatggatggcacactactagg---caatgtgctcattttcccacaccagttcataaatctgaggactaaca-------atacagctacaatagtaactccatata-----------------------------taaattctgtaccaatggattcaatgactaggcataataatttatcacttttggtgatcccaatagtgcctatcacagcaagcacaggatcatctcatagtatacccattactgtgacaattgcaccaatgaatcttgaattgtctggaatcagatccaaaacagtcataa-ca------------caaggtcttcccacaacattgacacctggttctgaacagtttctaaccacagatgatagacaatctccatcagctctaccaaactatgaacctactcctctcatccaca----------ttccaggccgagtcacaaatcttctggaaataattcaagtagattcaatgatcccaataaacaacacagtcttaccagacggagttgaaaaatacagagtaccattggtgcaaaaccaacaagagagtcaggtttttggtttttcccta-----------ttcttaggaggcaatgttctcaagacaa--------------caatgttgggcgagatagcacagtactatacacattgggcaggctccattagaatatctttca-----tgtatacaggtccagcgttatctagtgctaaactcttaatagcttatacaccaccaggagcaccaggacccaccactagaaaggaagcaatgttgggcactcatgtagtgtggg-atattggtttgcaatcaactgtagtgatgaacataccttggactgctggtgcacaatt--------------------------cagatatacagatccagacacttacacacacccaggttatatatcatgttggtatcagacttcactagtattaccaccagaaaccaatcagaaagtatacatacttggttttatcagtgcatgtccagatttcaaactccgtctcatgaaggacacttcatcaatctcacaatcagaggcacttactgaaggactaggtgaagaacttgaa----gaagtaatagttgacaaagcaaagcagactattgcctcagcatctagtagttcaaaacacacacagaaagttccaactttatcagccagtgagactggtgcaactctaccaacagtaccttcagataatgttgagaccagaactacatacatgcactatgatggtactgaaacaagcatagaaagcttccttggtagggcagcttgtgtacatgttactgatatagaaaacaagt---------------------tgccaaatac---------aactgacaatcacaaggcccaaaagttatttaatgactggaaaatcaacctatccagtttagtgcaactaagaagaaaactagatatgtttacatatgttagatttgactcagagtacacaatcattgcaacttcatcacaaccagaaaatgcacagttttcaaacacattgacagtgcaagctatgtttataccaccaggagccccc-aacccaatacaatgggatgattacacatggcaaagtgcttcaaaccccagtgtgtttttcaatgttggtagatcagcacgct---tcagcgttccatatttgggcatagcttctgcatataataatttcta------------tgatggttactcacatgacaacaaggacacagtctatggaataaatgtgctaaatcatatgggtagtatagcttttagagtagttaatgaaaatgatgcccacttgaccaaagttaaaatcagagtctaccatcgtgctaaacatgttatagcatgggttcctagacctcccagagcaaa-----------------------------------accctatctcaaaataggtaggactaactatgct------gaatcaggca-----acataattcctaaaagaaatggcatttcaact-------------------tatgggtttgggccaagatttggaggtgtgtgcacagggagtataaaaataatgaattaccat--ctaatgacacatgaggacactttgaacttacaaaccccactcccagaaagagatttggcggtagtcaacacaaatgctcatggttcagaaaccgttccacaatgtaattgcacttcaggagtttactattcaaggtactacaacaaatattatccagtgatttgtgaaaa---------------acctacatgtatttggattgaaggcaataactattacccaagcaggta-------------------------------------tcaacaaggggtcatgaaaggtgtgggaccagctgaaccaggagattgtggtggtata--------cttagatgtatacatggaccgattggactgttgactgcagggggtg---------------gtggttttgtctgcttcgcagatatcagaggtctggacatgtttagagcagaatatcaaggaatatctga-------------------------ttacattttgaaccttggaaaggcatttggaaccggtttcacagaccatatcagtgagaaagttagtgagcttcaaaatattacaatgggatacttgaatacaaaagttct-ttctaaagtgatcaaaatagtttcagctttagttattatatgtagaaatcatgaag------------acttggttactgttactgctactctagcatt-actagggtgtgatgggtcaccatggaggttcttaaagatgtatattagtaaacacttccacttaccctacattgaa-------agacagtcaaatgacttatggttcaaaaagtttaatgacatgtgcaa------------------tgctgcaaagggattagaatggatagcaaataaaatatcaaaattgattgattgggtgaaaaataaaattctaccacaagctagagacaaattagacttctgcaaaagacttaaacaattagatatactggaaagacagattgacaccttgcacatgaatcagactaatgaaagtgacagggaaacattgtttaacaa-tgtgctgtggttagaacaaatgtcacaaaagtttgctccattgtacgctttggaggcaaaaagaattagatcacttaaaa-------------ataaaataaccaattttatacagtttcggtccaaacacagaaccgaaccagtttgtgttctaatccatggtacaccggg-----------------------------------------------gtctggaaaatcccttactacctctttgataggaagatctatagcagacatatacaaatcttcagtgtattctcttccaccagatcccaagcactttgatggttatcaacaacaggctgtagtgattttagatgac------------ttgaaccagaacccaaatggtgaagatataagtacattttgtcagatggtgtcttcagttgattttatcccgccaatggctaatttagataacaaaggtatgctgttcactagtagttttgtgtt---ggcttcaactaa------------------------------------------------------------------------------------------------------------------------------------------------------------ctcccaaaccctaaaccctccaacagtcttgaatccagaggcattagctcgtaggtttggatttgatttggacatgtgtctgcattcctcattcacaaaatcaggtaagttgaatgctgccatggcatgtgaattgtgcaaggactgccacaaacccacaaattttaaaaagtgttgtccactgatttgtggcaaagcccttagcttggtggatagacataccaatgttagatatagtatagatcaattagtcacagccattctgcaagagcataataataaaacaaaaataaccaactcccttgaagtctt-----------gttccaaggccctgtgtacaaggacataaccatagatgtacatgataaacctccaccagactgtatagtggacttgctcaaatcagtagatagtgaggaggtaagacaatactgcagagaaaagaaatggcttataccagaagtgcccactaacattgatagggcagtcaatcaggcaacatctttaataaac------acaatactcatgttc----attaccacaatgggcattgtatatat-----------------gatatataaaatgtttgctcaaacacaaggaccatactctggattggatactaaaaccaaattaaaggcgccagtgctgcgcgcagttgtcacacaaggccccaatactgaatttgcattgtcattgctcagaaagaacattgtcacgataacaacatccaagggagaatttacagctctaggaatttatgacagaatttgtgttgtaccaactcactcccaaccagaaaatgaggtactccttaatggatacagtattaaagtgaaggataaatggaa----------------attagtggatccagacaacttaaatctagaagttacagtactagaattagatagaaatgagaagttcagg------gatatcagaatgtttattgcagatgatttggaatgctctgaggctagtttagtg-------attcactccaacaattacaaaaacaccataatgtctgttggacacattactatggctggtataatcaatttgagcaacacacccactgctaggatgataag----------------------------------atatgattatccaa----------------------ccaaaactggacaatgtggtggagttctatgttcaacaggcaaaatttatggaatacatgttggtggtaatggtagacaaggtttttcagcacagctaaagaaacaatact----------ttgttcagaagcagg---------------------------------------------gtgagataattagtagaagaaaagtgca----------------tgatttgggattgaaaccaataaatacacccagcaagacaaaattactccctagtgt------------------------cttttacaatgtatttccaggaacaaaagaaccagcagttttgcatccattagatgagag-------------------attagaggtagactttgaggaatctttattttcaaagtacaagggaa-----atgtgaaaatgaacattactgaaaacatgtgcattgcaattgatcactacgcaggacaattgctctcactggacatacctactaaggaactttctttaaaagaagccttatatgggaccgatggtc-tagaaccaattgatctcaacaccagtgcaggatacccatatgttagtttaggaattaagaaaaaatcaatattgaataaggagactaaagatacagttaagatggaggaatgcttaaat--------aaatatggtattgatctgcctctagttacatatattaaggatgagctcagggggaaagataaggtcagactagggaaaagtagattaatagaagcatctagcctaaatgattctgtaaacatgagag--------------------------ttaagttaggtgaactatacaaa--------gctttccataaaaaccctggaatcttaactgggtctgctgtaggatgtgatcctgatactttctggtctgttataccaagtcttttagatggtgaactcctggcattcgat-----tattctaattttgatgcaagcttgtctccagtgtggtttgattgtcttgaaatggttctcaaaaagttaggttttgaatcagcagatcttataaagaaaatatcaactacccatcacatattcaagg-accagatctatgttgtggaaggtggaatgccatcaggttgctcaggtactagcatcttcaattcaatga-----------------ttaacaacataattattagaactttaatacttgacacatataaag----------------------------------------gcattgatttggacaaactgagaataatagctta--tggtgatgatatcatagcat----------------------------------------------------------------------catacccatttgaattagactcagagaaaatt-------------------------------------------gcacaacagggaacgaaatatggct----------------------------------------------tgactatcacaccaccagataa--------------------------------gtcagcacaattccacaaaataacgtgggag----aatgtaacatttctaaaaagatatttcagaccagataaacaattcccc---------------------------------ttccttgtacacccagttatgccaatgtcagacatacatgaatcaatcagatggacaa-------aagatcctaaaaatacacaggatcatgttagatctctgtgtatgttagcatggcactcaggtgagaaggaata--tgatgaatttgtgcgtggtatccgcagcacagatattgggaaagttctgataattccatcttattcagttctcagacacagatggcttgaaatgttttaaaa---gatttag---------------------------atatatagagatttaatt---------------------------------------------------------------
>FJ445172.1_Human_rhinovirus_97_strain_ATCC_VR-1297_complete_genome
ttaaaacagcggatggg-tttcccaccatccgacccactgggtgtagtgctctggtattttgtacctttgcacgcctgtttccc---ctt---tgtacccatcct-----gaat-ttcctccct-------------ctgcaacgttagaagtttgtga-aattaaa-------agtacaataggaagcatcacatccagtggtgt-tcagtacaagcactcctgtttccccggagcgaggtataggttgtacccacgaccgaaagcctttaaccgttatccgccaatcaactacataacggctagtatcatcatgtt-tttgatctggcgttcgatcaggtgg--------tttcccccactagtctggtcgatgaggctaggatttccccacgggcgaccgtgtcctagcctgcgtggcggccagcccagcttatgctgggacgcctttttaaagacatggtgt--------------------gaagacctgcatgtgcttgattgtgagtcctccggcccctgaatgcggctaaccttaaccctggagcccgacagcataatccaatgttgtttgggtcgtaatgagcaattccgggatgggaccgactactttgggtgtccgtgtttct--tt---ttattctt--atattgtcttatggtcacagcatatatag--tatatatactgtgatcatgggtgcgcaagtgtcaacacagaagagtggctcacatgaaaaccagaacatcttaaccaatggatcacatcagaccttcactgttatta--attattacaaa--gatgctgcaagttcatcatcagcaggtcaatcattgtcaatggatccatcaaagtttactgaaccagttaaagatatcatgctgaaaggtgcaccggctttgaactccccaaatgttgaggcatgtggctata-----------gtgatagagtagaacagataactataggaaattcaaccattacaactcaggaagctgccaatgcagttgtggcatatgctgaa------tggcccagttttctcaaagatgttgacgctagtgatgtaaacaaacca-accagacctgatacatctgcttgtaggttttacacattggccagtaaaacctggaaccctacatcaaaaggatggtgttggaagttgccggatgccctgaaggacatgggcatatttgggcaaaatatgttctaccattcacaaggcaggactgggtacactattcatgtgcagtgtaatgccacaaaattccacagtggcactctattggttgtcatcatcccagaacatcaattggcttcagcagaagggggaaatgtctcggtgctttatgacaagacacacccaggagaaaacggcattgacttaaataccaat---gatgcaaagggcccaaaaactgacccaatatacaacatggatggtacattattggg---caatgtactcattttcccacaccagttcataaatctgagaaccaaca-------acacagctacaatagtaactccataca-----------------------------taaattctgtgccaatggattcaatgactagacacaacaatttgtcacttttggtgatcccaatagtaccaatcacagcgagcacaggatcatctcatagtatacctattactgtgacaattgcaccaatgaaccttgaattgtctggaattagatctaaaacagtcataa-ca------------caaggtctccctacaacattaacacctggatctgaacaatttctgactacagacgataggcaatctccatcagccttaccaaactatgaacctacccctctcatccaca----------ttccaggtcgagttaccaatctcttggaaataatacaagtggattcaatgatcccaataaacaacataactttaccagatggggttgaaaagtacagagtaccattaatgcaaaaccagcaagaaagtcaagtttttggtttctcttta-----------ttcttaggaggcgatgtcctcaagacaa--------------cattgttaggtgaaatagcacagtattacacacattgggcaggttccatcagaatatctttta-----tgtacacaggtccagcattgtctagtgctaaactcttagtggcttatacaccaccaggagcaccagggcccaccaccagaaaggaagcaatgttgggcacccatgtagtatggg-atattggtttgcaatcaactgtagtaatgaatataccttggactgctggtgcgcaatt--------------------------cagatatacagacccagacacctacacacacccaggttatgtatcatgttggtatcaaacttcattagtattaccaccagaaaccaatcagagtgtatacatacttggcttcatcagtgcatgtccagacttcaaactccgcctcatgaaggatacctcatcaatctcacaatctgaggcacttactgaaggattgggtgaggaacttgaa----gaagtaatagtcgacaaagcaaaacagactattgcttcagcatccagtatctcaaaacacacacaaaaggtcccaactctatcagctagcgaaactggtgcaacccttccaacagtaccatcagacaatgttgaaaccagaaccacatacatgcactatgatggcactgaaacaagcatagaaagttttcttggtagagcagcatgtgtgcatgttactgatatagagaacaagt---------------------taccaaatac---------aactgataatcacaaggcccaaaaactatttaatgattggaaaataaatttatccagtttggtgcaactaagaaggaaactagatatgtttacatatgttaggtttgactcagaatacactattattgcaacttcatcacaaccagaacgtgcacagttctcaaacacgctgacagtgcaagctatgttcataccaccaggagcaccc-aacccaattcaatgggacgattacacatggcaaagtgcttcaaaccccagtgtattcttcaatgttggtagatcagcacgct---ttagtgttccatatttgggtatagcttctgcgtataacaattttta------------tgatggctactcacatgacaacaaagacacagtctatggaataaatgtactaaatcacatgggtagtatagcttttagagtagtcaatgaaaatgatgttcacttaaccaaagttaaaatcagagtttatcatcgtgccaagcatgttatggcatggattcccagacctcccagggcaaa-----------------------------------accttatctcaaaataggtaggactaactatact------ggatcagata-----acataattcctaaaagaaaaggtatttcaact-------------------tatggatttggaccaagatttgggggtgtgtgtacagggagtataaaaataatgaattatcat--ttaatgacacatgaggacaccttgaacctacaaaccccactcccagaaagagatttggcagtagtcaacataaatgctcatggttcggagaccgtcccgcaatgtaattgtacctcaggagtttactattcaagatactacaataagtattatccagtaatttgtgaaaa---------------acctacttgtatctggattgagggtaacagttactacccaagtagata-------------------------------------tcaacagggagttatgaaaggtgtgggaccagccgaaccaggagattgtggtggtata--------cttagatgtgtacatggaccaattggactgttaactgcagggggtg---------------gtggtttcgtctgctttgcagatatcagaggtctggatatgttccgagcagagtatcaaggaatatctga-------------------------ttacattttaaatctgggaaaggcatttgggaccggttttacagatcatatcagtgaaaaagttagtgaacttcaaaacattacaatggggtatttgaatacaaaagttct-ttccaaagtgattaaaatagtctcagctttagtcattatatgcagaaatcatgagg------------atttggtcactgttactgccactctagcatt-gttaggatgtgatggttcaccatggaggttcctgaagatgtacattagtaaacactttcacttaccctatatcgag-------agacaatcaaatgatttgtggttcaaaaagtttaatgacatgtgcaa------------------tgctgccaaggggttggaatggatagcaaataaaatatcaaaattgattgattggataaagaacaaaatcctaccgcaagctagagataaattggatttttgcaaaagacttaagcaattagatatactagaaagacaaattgacaccttgcacatgaatcagaccaatgaaaatgacagggaaacgttattcaacaa-tgtgttgtggttggaacaaatgtcacaaaaatttgccccattatacgctttagaggcaaagaggatcagatcacttaaaa-------------ataaaataaccaattttatacagttccgatccaagcacagaactgagccagtgtgtgtgttaattcatggtacaccagg-----------------------------------------------atcgggaaaatcccttactacctccttaattggtagatctatagcagaratatataaatcttcagtatattccctcccaccagatcctaaacactttgatggttatcaacagcaggctgtagtaatattggatgat------------ttgaatcagaacccaaatggtgaagacgtaagcacattttgccaaatggtgtcttcagttgattttattccaccaatggcaaatttagataacaaaggcatgctgtttaccagtagttttgtatt---agcttcaaccaa------------------------------------------------------------------------------------------------------------------------------------------------------------ctcccaaactctaaaccctccaacagtcttaaatccagaggcattggcccgtagatttgggtttgatctggacatgtgcttacactcctcattcacaaagtcgggcaagttgaacgctgccatggcatgtgagttatgcaaggattgtcacaaacccacaaatttcaagaaatgctgtccactaatttgtggaaaagcccttagcttagtggataggcacaccaatgtcagatatagtatagatcaactagtcacagctatcctacaagagcataataacaagacaaaaataaccaattcccttgaggtttt-----------gtttcaaggccctgtgtacaaagacataaccatagatgtccatgacaaacctccaccagactgtatagtggacttgcttaaatcagtggatagtgaagaagtgaggcaatactgcagggaaaagaaatggcttattccagaaatacctacaaacattgacagggcagtcaatcaggcaacatctttaataaat------acaatacttatgttc----attactacaatgggcattgtgtatat-----------------gatatacaaaatgtttgcccaaacacaagggccatattctggattggacactaagactaaattaaaggcaccagtgttgcgtgcagttgtcacgcaaggtcccaacactgaatttgcattatcattactcagaaagaacattgtcacaataacaacagccaaaggagaatttacagctttaggaatttatgataggatttgcgttattccaacacactcccaaccagaaaatgaagtactcctcaatggttataatattaagataaaagataaatggaa----------------actaatagatccagacaatttgaacttagaaattacagtattagagttggataggaatgaaaaatttaga------gatatcagaatgtttattgcagatgacttggaatgttctgaagctagcttagtg-------atacactctaataactacaaaaacaccataatgtctgttggacacattaccatggctggcataattaacttgagcaacacacccactgccaggatgataag----------------------------------gtatgactacccaa----------------------ccaaaactggacaatgtggtggagttctatgttcaacaggtaaaatctatggaatacatgttggtggtaatggtaaacaaggtttttcagcacaactaaaaaaacagtact----------ttgtgcaaaagcagg---------------------------------------------gtgaaataattagtaaaaggaaagtaca----------------tgatttaggattaaaaccaataaacacacctagcaaaacaaagttacttcccagtgt------------------------tttttacaatgtgtttccaggaacaaaagaaccagcagttttacatccatcagatgaaag-------------------attagaagtagattttgaagaatctttgttttcaaagtacaagggaa-----atgtgaaaatagaaatcaccgagaacatgtgtattgcaattgatcactatgcaggacaattgctctcattggacatacctaccaaagaactttctttaaaagaagccttatatggaactgatggcc-tagaacctattgacctcaataccagtgcaggatacccatatgtcagtttaggaattaagaaaagatcaatattgaataaagaaaccaaggatactgctaaaatggaagagtgcctaagt--------aaatatggtattgatttacctctagttacttatattaaggatgagcttagagggaaggacaaggtcagactagggaaaagtagattaatagaagcatctagtttgaatgattctgtaaatatgagag--------------------------tcaaactaggtgaactgtataag--------gctttccataaaaaccctggaatcttgactggatctgctgtagggtgcgatcctgataccttttggtctgtcataccaagtcttctagatggtgagcttttagcttttgat-----tattctaattttgatgcaagcttatctccagtatggtttgattgtcttgaaatggttctcaaaaagttgggtttcgaatcagctgacctaataaagagaatatctactactcatcacatattcaagg-atcagatctatgttgtggagggtggaatgccatcaggttgttcaggcaccagtattttcaattcaatga-----------------ttaataacataattattagaactttaattcttgacacatataaag----------------------------------------gcattgatttggacaaattgagaataatagcata--tggtgatgatattatagcat----------------------------------------------------------------------catacccatttgaattagactcagagaaaatt-------------------------------------------gcacaacaagggactaagtatggct----------------------------------------------tgaccattacaccaccagataa--------------------------------gtcagcacaatttcataaaataacatgggaa----aatgtgacttttctaaaaagatatttcagaccagataaacagttccct---------------------------------ttcctagtacacccagttatgccaatgtcagacatacacgagtcaatcagatggacaa-------aggatccaaaaaatacacaagaccatgttagatcattgtgtatgttggcatggcattcaggtgaaaaggaata--tgacgaatttgtgcgtggtatccgcagcacagatatagggaaagtcttgatgattccaccttattcagttcttaggcatagatggcttgaaatgttttaaac---aatttag---------------------------atatatagagatttaatttgagta-------------------------gaatttttcctctat-----------------
>KY369900.1_Rhinovirus_B_strain_SC275_complete_genome
-----------------------caccatccgacccacagggtgtagtgctctggtattttgtacctttgcacgcctgttttcc---cat---cgtacccctcct-----taaa-ttcctcccc-------------aagtaacgttagaagtttaagg-aaaccaa-------tgtacaataggaagcatcacatccagtggtgt-aatgtacaagcacttctgtttccccggagcgaggtataagtggtacccaccgctgaaagcctttaaccgttatccgccaatcaactacgtaatggctagtattatcatgtt-tgtaatctggcgttcgatcaggtgg--------ttccccccactagtttggtcgatgaggctaggaactccccacgggcgaccgtgtcctagcctgcgtggcggccaacccagctcttgctgggacgcctttttatagacatggtgt--------------------gaagacctgcatgtgcttgattgtgagtcctccggcccctgaatgcggctaaccttaaccccggagccttgcagcataatccaatgttgttgaggtcgtaatgagcaattctgggacgggaccgactactttgggtgtccgtgtttcc--tt---ttattctt-tatattgtcttatggtcacagcatatatag--tatatatactgtgatcatgggcgcacaagtgtcaacacagaagagcggttcgcacgaaaaccaaaatatccttactaatggatcaaatcaaacttttacagtcataa--attattataaa--gatgcggccagttcgtcatcggctggtcaatcattctcaatggatccatcaaaattcactgaaccggtcaaggacataatgctcaagggtgcaccagctctaaattctccaaacattgaagcatgtggttaca-----------gtgacagagttgaacaaataaccattggcaattcaacaatcacaactcaagaagcagccaatgcagtagtggcctatgctgaa------tggcccagctttttaaaagatgatgatgctagtgatgtgaacaaacct-actagaccagacacatctgcttgcagattttacacacttgctagcaagacatggagtcgtgattctaaaggctggtgttggaaattaccagatgctctcaaagacatgggaatatttggacaaaacatgttctatcattctcaaggcagaactggatatactatccatgtgcaatgcaacgccacaaaatttcacagtggaactttactggttgtaaccattccagaacatcaattggcatcagcagagggtggaaatgtctcagttttctatgatcaaacacacccaggggagagggggattgatctgggaacagtt---attgaaaaaggaccaatgactgacccaatatataacatggatggaacactacttgg---taatgctctcatctttcctcatcagttcattaacctgagaaccaata-------atacagctacaatagtagtcccataca-----------------------------taaactcagtcccaatggattccatgaccagacacaacaatttgtcacttcttgtaataccagttgtaccaattactgctaacaccgggtcaccacccagtatacctgtcactgtaacaatagcaccaatgaaccttgaattgtcaggaattagatcaaaaacagtggtga-aagaa---------caaggccttcctacaacactaacacctggttctgaacagttcttgaccacagatgacagacaatctccttcagctctaccaaattatgaaccaactccactcatacaca----------tccccggtagggttaccaatttattagagttgatacaggttgatacaatgattccaattaacaatgtgacagatttggacacaatagaaaaatatagaataccattgatgcagaacttgcaagaacagcaagtctttggtttctccctg-----------tttttgggaggagatgttttaaagacaa--------------cattactaggtgaaatagcacagtattacactcactgggcaggttcaattagaatatcattca-----tgtacacgggtccggctttgtctagtgcaaaactgttacttgcatatacaccaccaggagcaccagggcctacaagtaggaaagatgcaatgttaggtacccatataatttggg-atattggtttgcagtcaaccatagtgatgaacataccctggactgccggatcccagtt--------------------------tagatatacagacccagacacctacacacacccgggtttcatatcatgttggtatcaaacctcactagtactaccaccagatacaaatcagaaggtgttcataattggattcattagtgcatgtccagatttcaaacttagattactcaaagacacatcatcaatttcacaaactgaagcactaactgagggattaggagaggagcttgag----gaagtgatagtcgacaaagcgaaacagactattgcttccgtgtcaagtaattccaaacacactcagaaggtcccgacactatcagcaagtgagacaggggcaactcttcctacagttccatctgacaatgttgagaccagaaccacatacatgcactatgatggtacagaaacaagtttagaaagcttcttaggcagggctgcatgtgtacatgtcacaaccatagaaaacaagc---------------------tccccacaac---------aggcacaactcataaagaacagaagttgtataatgattggaaaataaatttatcaagcctagtacaattaaggagaaagttagacatgttcacctacgttagatttgattcagagtatactattattgccacatcctcgcagcctcaggcagcacaattttcaaacacattaacagtacaagcaatgtttatacctccaggagcacca-aacccggtagaatgggatgattacacctggcagagtgcttcaaaccccagcgtcttctttaatgttggtaagtcagcacgtt---tcagtgtcccctatttaggtattgcttcagcctataacaactttta------------cgatggctattcacatgatagcaagaccactgtttatggtataaatgtattaaatcatatgggtagtatagcatttagaatagtcaatgaaaatgatgttcatctcaccaaagtcagaattagagtttatcaccgtgccaagcatgttttggcatgggttcccagaccccccagggcaaa-----------------------------------accatacctttcaataggtagaaccaattatgac------aaaacaggaa-----acataatcccaaaaagaaataacatctcaact-------------------tatggacttggtccaagatttggtggcatatgcacagggaatataaaaataatgaactatcat--ctaatgactcatgaagatacactaaatttgcagaccccacttccagagagggatttagcagtaatcaatataaatgctcatggttcagaaactgtccctcaatgcagctgcacagttggtgtttattactccagatattataacaaatactacccagtggtctgtgaaaa---------------gccaacatgtgtgtggattgaaggtaataactactaccctagtagata-------------------------------------ccagcaaggagtcatgaaaggagtgggtccagctgaaccaggggattgtggtggtata--------cttaggtgtatacacggaccaattggcattctaacagctggtggag---------------gtggttacgtctgttttgctgacattaggggcttggacatgtttcgagcagaataccagggaatatcaga-------------------------ttacatattaaacctaggaaaggcatttggtactggctttacagatcacattagtgagaaggttagtgaactccaaaacatcaccatgggatacttaaatacaaaagttct-ttctaaagtaattaaaattgtctctgctttagtgattatatgtagaaaccatgagg------------atttagttacagttactgcaaccttagcatt-gttagggtgtgatggctcaccttggagattcctaaagatgtatatcagtaaacacttccacctgccctacattgaa-------agacaatcaaatgatttatggtttaagaagttcaatgatatgtgtaa------------------tgcagctaaaggattggaatggatagcaaacaaaatatcaaaattaatagagtggattaaaaacaaaattctaccacaagccagagataagttggacttctgtaaaaggctcaaacagctagacattttagaaaggcagattgacaccttgcacatgaaccacaccaacgaaaatgatagggaaacattattcaataa-tgtgttgtggttggagcaaatgtctcagaagtttgcaccgctatacgctttagaagcaaagagaattaaatcactgaaga-------------ataagattaccaatttcatacagtttcgttcaaaacacaggacggaaccagtgtgtgtgttgattcatggtacaccagg-----------------------------------------------gtcaggtaagtctctgaccacctctttgattggtagatctattgctgacatacataaatcttcagtttattccctcccacctgatcctaaacactttgatggttaccaacaacaagcggtagttattttggatgat------------ctaaatcagaatcccaatggtgaggatataagtactttctgtcaaatggtgtcatcagttgatttcattccaccaatggcaaacttagataataaaggcatgttgttcacaagtagctttgtttt---agcttccacaaa------------------------------------------------------------------------------------------------------------------------------------------------------------ttcacagaccctcaaccctccaactgtattaaacccagaggcattggcacgtaggttcgggtttgacttggacatgtgcttacattcatcatttacaaaatcaggcaaattaaatgcagctatggcatgtgaattgtgcaaagattgtcataaaccaacaaattttaaaaagtgctgtccgttaatttgcggaaaagccctcagcttagtagatagacacaccaatgttaggtatagtatagaccagctagttacggctatactacaagagcataacaataagacaaaaattaccaactctcttgaagtcct-----------ctttcaaggtccagtgtacaaggacatgactattgatgtctatgacaaacctccacctgattgtatagtggacttactcaaatcagttgatagtgaagaagtgagacagtactgcagagaaaagaaatggctcatccctgaaataccaacaaacattgacagagcagttaatcaagcaacttctttaatcaat------accatactaatgttc----attaccaccatgggtatagtatacat-----------------gatctacaagatgtttgctcaaactcagggtccatattctggattagatagtaaaactaaactgaaagcaccagtactgcgtgcggtagttacccaagggcccaacactgaatttgcattatcattacttaggaaaaacattgtcacaataacaacagccaagggagaatttacagctttagggatttatgacagaatctgtgttgtccccacgcattcacaaccagaaaatgaggttcttctcaatggttataatgttagaatcaaagacaagtggag----------------gttagtggatccagacaacctaaatctagagattacagttctagaattagatagaaatgaaaagtttaga------gatatcagaatgtttattgctgatgaatcagagtgtcctgatgcaagtctagtg-------attcactccaacaactataaagacaccataatgtcagtgggtcacattacaatggctggcataattaatttgagcaacacacccacagccagaatgattag----------------------------------atatgattatccaa----------------------ccaagacaggacagtgtggtggagttttatgctcaacaggtaaaatttatgggattcatgtgggtggaaatggaagacaaggtttttcagctcagctcaaaaaacagtatt----------ttgtccaaaaacaag---------------------------------------------gtgaaataattagtaagaaaaaggtaca----------------cgatctgggcctaaaacccataaacacaccaaacaaaacaaaattacttcccagtgt------------------------tttctataatgtattcccagggacaaaagaaccagcagttttacatccagcagatgaaag-------------------attggaagtgaattttgaggagtcactgttttcaaaatataaaggta-----atgttaagatggagattagtgacaacatgatcattgctatcgatcattatgcaggtcagttactgtccttagacatccccaccaaagaactttcattaaaagaagctttgtacggtacagatggcc-tagaacctattgacctcaataccagtgcagggtacccttatgttagtttaggcatcaagaaaagagctatattgaataaagagacccaggacacaactaaaatggaagaatgcttgagc--------aaatatggcatagatctaccactagttacatacattaaagatgagcttaggggaaaagataaagttaggttagggaaaagtaggttaatagaagcatctagtttgaatgactctgtgaacatgagag--------------------------ttaagttaggtgaactgtacaaa--------gcatttcacaaaaaccctgggatattaactggatctgcagtagggtgtgatccagataccttttggtctatcataccaagtttactagatggtgaattgttagcttttgat-----tattcaaactttgatgctagtttgtccccagtgtggtttgactgtttagagcaggtacttaggaaattgggatttgagtcagctgatctgataaagaagatatcaaccactcaccatatatttaagg-accaaatttatgtagttgaaggaggaatgccatcaggttgttcaggtactagcatttttaattcaatga-----------------ttaacaatataattattaggaccttgattcttgatacatataaag----------------------------------------gcattgacttggataaattaagaataatagcata--tggagatgacatcatagctt----------------------------------------------------------------------catacccctttgaattagattcagagaagatt-------------------------------------------gctcaacaaggtgttaagtatggtc----------------------------------------------tgactattacaccacctgacaa--------------------------------atccacacagttccataaaataacatgggag----aatgtaacatttctgaaaagatacttcagaccagacaaacagtttcct---------------------------------ttccttgttcatcctgtcatgccaatgtcagacatatatgaatcaattagatggacaa-------aggatcccaagaatactcaagaccatgtgagatccctgtgtatgctagcatggcattctggagagaaagagta--tgacgagtttgtacgcggtattcgcagtacagacatagggaaggttcttgtgataccaccttactcagttcttaggcacagatggcttgagttattctgaact--aaaccaaaact-----------------------atatatagag-----------------------------------------------------------------------
>KY369901.1_Rhinovirus_B_strain_SC863_complete_genome
acagtggrgcggatggg-tatcctaccatccgacccacggggtgtagtgctctggtattttgtacctttgcacgcctgttttcc---cat---tgtacccatcct-----taaa-ttcctcccc-------------aagtaacgttagaagtttaagg-aaaccaa-------tgtacaataggaagcatcacatccagtggtgt-aatgtacaagcacttctgtttccccggagcgaggtataagtggtacccaccgctgaaagcctttaaccgttatccgccaatcaactacgtaatggctagtattatcatgtt-tgtaatctggcgttcgatcaggtgg--------ttccccccactagtttggtcgatgaggctgggaattccccacgggcgaccgtgtcctagcctgcgtggcggccaacccagctcttgctgggacgcctttttatagacatggtgt--------------------gaagacctgcatgtgcttgattgtgagtcctccggcccctgaatgcggctaaccttaaccccggagccttgcagcataatccaatgttgttgaggtcgtaatgagcaattctgggacgggaccgactactttgggtgtccgtgtttcc--tt---ttattctt-tatattgtcttatggtcacagcatatatag--tatatatactgtgatcatgggcgcacaagtgtcaacacagaagagcggttcgcacgaaaaccaaaacatccttaccaatggatcaaaccaaactttcacagtcataa--attattataaa--gatgcggccagttcgtcatcggctggtcaatcattctcaatggatccatcaaaattcactgaaccggtcaaggacataatgctcaagggtgcaccagctctaaattctccaaacatcgaagcatgtggttata-----------gtgacagagttgaacaaataactattggcaattcaacaatcacaactcaagaagcagccaatgcagtggtggcctatgctgaa------tggcccagctttttaaaagatgatgatgctagtgatgtgaacaaacct-actagaccagacacatctgcctgcagattttacacacttgctagcaagacatggagtcgtgattctaaaggctggtgttggaaattaccagatgctctcaaagacatgggaatatttggacaaaacatgttctatcattctcaaggcagaactggatacactatccatgtgcaatgcaacgccacaaaatttcacagtggaactttactagttataaccattccagaacatcaactggcatcagcagagggtggaaatgtctcagttttctatgatcaaacacacccaggggagagggggattgatctgggaacagtt---attgaaaaaggaccaatgactgacccaatatataacatggatggaacactacttgg---taatgctctcatctttcctcatcagttcattaacctgagaaccaata-------atacagctacaatagtagtcccataca-----------------------------taaactcagtcccaatggattctatgaccagacacaacaatttgtcacttcttgtaataccagttgtgccaattactgctaacaccgggtcaccacccagtatacctgtcactgtaacaatagcaccaatgaaccttgaattgtcaggaattagatcaaaaacagtggtga-aagaa---------caaggccttcctacaacactaacacctggttctgaacagttcttgaccacagatgacagacaatctccttcagctctaccaaattatgaaccaactccactcatacaca----------tccccggtagggttaccaatttattagagttgatacaggttgatacaatgattccaattaacaatgtgacagatttggacacaatagaaaaatatagaataccattgatgcagaacttacaagaacagcaagtctttggtttctccctg-----------tttttgggaggagatgttttaaagacaa--------------cattactaggtgaaatagcacagtattacactcactgggcaggttcaattagaatatcattca-----tgtacacgggtccggctttgtctagtgcaaaactgttacttgcatatacaccaccaggagcaccagggcctacaaataggaaagatgcaatgttaggtacccatataatttggg-atattggtttgcagtcaaccatagtgatgaacataccctggactgccggatcccagtt--------------------------tagatatacagacccagacacctacacacacccgggtttcatatcatgttggtatcaaacctcactagtactaccaccagatacaaatcagaaggtgtttataattggattcattagtgcatgcccagatttcaaacttagattacttaaggacacatcatcaatttcacaaactgaagcactaactgagggattaggagaggaacttgag----gaagtgatagtcgacaaagcgaaacagactattgcttccgtatcgagtaattccaaacacactcagaaggtcccgacactatcagcaagtgagacaggggcaactcttcctacagttccatctgacaatgttgagaccagaaccacatacatgcactatgatggtacagaaacaagtttagaaagcttcttaggcagggctgcatgtgtacatgtcacaaccatagaaaacaagc---------------------ttcccacaac---------aggcacaactcataaagaacagaagttgtataatgactggaaaataaatttatcaagcctagtacagttaaggagaaagttagacatgttcacctacgttagatttgattcagagtatactattattgccacatcctcacagcctcaggcagcacaattttcaaacacattaacagtacaagcaatgtttatacctccaggagcacca-aacccggtagaatgggatgattacacctggcagagtgcctcaaaccccagcgtcttctttaatgttggtaagtcagcacgtt---tcagtgtcccctatttaggtattgcttcagcctataacaactttta------------cgatggctattcacatgatagcaagaccactgtttatggtataaatgtattaaatcatatgggtagtatagcatttagaatagtcaatgaaaatgatgttcatctcaccaaggtcagaattagagtttatcaccgtgccaagcatgtcttggcatgggttcccagaccccccagagcaaa-----------------------------------accatacctttcaataggtagaaccaattatgac------aaaacaggaa-----acataatcccaaaaagaaataacatctcaact-------------------tatggacttggtccaagatttggtggcatatgtacagggaatataaaaataatgaactatcat--ctaatgactcatgaagacacactaaatttgcaaactccacttccagagagggatttagcagtaatcaatataaatgctcatggttcagaaactgtccctcaatgcagctgcacagttggtgtttattactctagatattataacaaatactacccagtggtctgtgagaa---------------gccaacatgtgtgtggattgaaggtaataactattaccctagtagata-------------------------------------ccaacaaggagtcatgaaaggagtgggtccagctgaaccaggggattgtggtggtata--------cttaggtgtatacatggaccaattggtattctaacagctggtggtg---------------gtggttacgtctgttttgctgacattagaggcttggacatgtttcgagcagaataccagggaatatcaga-------------------------ttatatattaaacctaggaaaggcatttggtactggatttacagatcatattagtgagaaggttagtgaactccaaaacatcaccatgggatacttaaatacaaaggttct-ctctaaagtaatcaaaattgtctctgctttagtgattatatgtagaaatcatgagg------------atttagttacagttactgcaaccttagcatt-gttaggatgtgatggctcaccttggagattcctaaaaatgtatatcagtaaacacttccacctgccctacattgaa-------agacaatcaaatgatttatggtttaagaagttcaatgatatgtgtaa------------------tgcagctaaaggattggaatggatagcaaataaaatatcaaaattaatagagtggattaaaaacaaaattctaccacaagccagagataagttggacttttgtaaaagactcaaacagttagacattttagaaaggcagattgacaccttgcacatgaatcacactaatgaaaatgatagggaaacattattcaataa-tgtgttgtggttggagcaaatgtctcagaagtttgcaccgctatacgctttagaagcaaagagaattaaatcactgaaga-------------ataagattactaatttcatacagtttcgttcaaaacacaggacggaaccagtgtgtgtgttgattcatggtacaccagg-----------------------------------------------gtcaggtaagtctctaaccacctctttgattggtagatctattgctgacatacataaatcttcagtttattccctcccacctgatcctaaacactttgatggctaccaacaacaagcggtagttattttggatgat------------ctaaatcagaatcccaatggtgaggatataagtactttctgtcaaatggtgtcatcagttgatttcattccaccaatggcaaacttagataataaaggcatgttgttcacaagtagctttgtttt---agcttccacaaa------------------------------------------------------------------------------------------------------------------------------------------------------------ttcacagacccttaaccctccaactgtattaaacccagaggcattggcacgtaggttcgggtttgacttggacatgtgcttacattcatcatttacaaaatcaggcaaattaaatgcagctatggcatgtgaattgtgcaaagattgtcataaaccaacaaattttaaaaagtgctgtccgttaatttgcggaaaagccctcagtttggtagatagacacaccaatgttaggtatagtatagaccagctagttacagctatactacaagagcataacaataagacaaaaattaccaactctcttgaagtcct-----------ctttcaaggtccagtgtacaaggacatgactattgatgtccatgacaaacctccacctgattgtatagtggacttactcaaatcagttgatagtgaagaagtgagacagtactgcagagaaaagaaatggctcatccctgaaataccaacaaatattgacagagcagttaaccaagcaacttctttaatcaat------accatactaatgttc----attactaccatgggtatagtatacat-----------------gatctacaagatgtttgctcaaactcagggtccatattctgggttagatagtaaaactaaactgaaagcaccaatactgcgtgcggtagttacccaagggcccaacactgaatttgcattatcattacttaggaaaaacattgtcacaataacaacagccaagggagaatttacagctttagggatttatgacagaatttgtgttgtccccacacattcacaaccagaaaatgaggttcttctcaatggttataatgttagaatcaaagataagtggag----------------gttagtggatccagacaacctaaatctagagattacagttttagaattagatagaaatgagaagtttaga------gatatcagaatgtttattgctgatgaatcagagtgtcctgatgcaagtctagtg-------attcactccaacaattataaagacaccataatgtcagtgggtcacattacaatggctggcataattaatttgagtaacacacccacagccagaatgattag----------------------------------atatgattatccaa----------------------ccaagacaggacagtgtggtggagttttgtgttcaacaggtaaaatttatgggattcatgtgggtggaaatggaagacaaggtttttcagctcagctcaaaaaacagtatt----------ttgtccaaaaacaag---------------------------------------------gtgaaataattagtaagaaaaaggtaca----------------cgacctgggcctaaaacccataaacacaccaaacaaaacaaaattacttcccagtgt------------------------tttctataatgtattcccagggacaaaagaaccagcagttttacatccagcagatgaaag-------------------attggaagtgaattttgaggagtcactgttttcaaaatataaaggta-----atgtcaagatggagattagtgacaacatgaccattgctattgatcattatgcaggtcagttactgtccttagacatccccaccaaagaactctcattaaaagaagctttgtatggtacagatggcc-tagaacctattgacctcaataccagtgcagggtacccttatgttagtttaggcatcaagaaaagagctatattgaataaagagacccaagacacaactaaaatggaagaatgcttgagc--------aaatatggcatagatctaccactagttacatacattaaagatgagcttaggggaaaagataaagttagattagggaaaagtaggttaatagaagcatctagtttgaatgactctgtgaacatgagag--------------------------ttaagttaggtgaattgtacaaa--------gcatttcacaaaaaccctgggatactaactgggtctgcagtagggtgtgatccagataccttttggtctatcataccaagtttactagatggtgaattgttagcttttgat-----tactcaaactttgatgctagtttgtccccagtgtggtttgattgtttagagcaggtacttagaaaattgggatttgagtcagctgatctgataaagaagatatcaaccactcaccatatatttaagg-accaaatttatgtagttgaaggaggaatgccatcaggttgttcaggtactagcatttttaattcaatga-----------------ttaacaatataattattaggaccttgattcttgatacatataaag----------------------------------------gcattgacttggataaattaagaataatagcata--tggagatgacattatagctt----------------------------------------------------------------------cataccccttcgaattagattcagagaaaatt-------------------------------------------gctcaacaaggtgttaagtatggtc----------------------------------------------tgactattacaccacctgacaa--------------------------------atccacacagttccataaaataacatgggag----aatgtaacatttctgaaaagatacttcagaccagacaaacagtttcct---------------------------------ttccttgttcatcctgtcatgccaatgtcagacatatatgaatcaattagatggacaa-------aggaccccaagaatactcaagaccatgtgagatccctgtgtatgctagcatggcattctggagagaaagagta--tgatgagtttgtacgcggtattcgcagtacagacatagggaaggttcttgtgataccaccttactcagttcttaggcacagatggcttgagttattctgaact--aaaccaaaact-----------------------atatatagagatttaatttgagt----------------------------------------------------------
>JF285308.1_Human_rhinovirus_B_isolate_A46_URT-6.7m_polyprotein_gene_complete_cds
-------------------------------------------------------------------------------------------------------------------------------------------------------------------------------------------------------gtggtgt-agtgtacaagcacttctgtttccccggagcgaggtataagtggtacccactgctgaaagcctttaaccgttatccgccaatcaactacgtaatggctagtattatcatgtt-tgtaatttggcgttcgatcaggtgg--------ttccccccactagtttggtcgatgaggctaggaactccccacgggcgaccgtgtcctagcctgcgtggcggccaacccagctctagctgggacgcctttttatagacatggtgt--------------------gaagacctgcatgtgcttgattgtgagtcctccggcccctgaatgcggctaaccttaaccccggagccttgcaacataatccaatgttgttaaggtcgtaatgagtaattctgggatgggaccgactactttgggtgtccgtgtttcc--tt---ttattctt-tatattgtcttatggtcacagcatatatag--tatatatactgtgatcatgggcgcacaagtgtcaacacagaagagcggttcacacgaaaaccaaaacatccttaccaatggatcaaatcaaactttcacagtcataa--attactacaaa--gatgcggccagttcgtcatcagctggtcaatcattctcaatggatccgtcaaaattcactgaaccggtcaaggacataatgcttaagggtgcaccagctctaaattctccaaacattgaagcatgtggttata-----------gtgacagagttgaacaaataaccattggtaattcaacaatcacaactcaagaagcagccaatacagtggtggcctatgctgaa------tggcccagctttttaagagatgatgatgctagtgatgtgaacaaacct-actagacctgatacatctgcttgcagattttacacacttgctagcaagacatggagtcgtgattccaaaggctggtgttggaaattgccggatgctctcaaagacatgggaatatttggacaaaacatgttttatcattctcaaggcagaactggatatactatccatgtgcaatgtaacgccacaaagtttcacagtggaactttgctggttgtaatcattccagaacatcaattggcatcagcagagggtggaaatgtctcagtcttctatgatcaaacacacccaggggagaggggaattgatttgggaacagtt---attgaaaaagggccaatgactgacccaatatataatatggatggaacactacttgg---taatgctctcatctttcctcatcagttcattaacctgagaaccaata-------atacagctacaatagtaatcccataca-----------------------------taaactcagtcccaatggattcaatgaccagacacaacaacttgtcacttcttgtaataccagttgtaccaattactgccaacactggatcaccacctagtatacctgtcactgtgacaatagcaccaatgaatcttgaattatcaggaattaggtccaaaacagtggtga-gggaa---------caaggtcttcctacaacactaacacccggctctgaacagttcttaaccacagatgatagacaatctccttcagctctaccaaattatgaaccaactccactcatacaca----------tccctggtagggttaccaatttattagagttggtacaggttgatacaatgattccaataaacaatgtaacagatgtggacacaatagaaaaatatagaataccattgatgcagaaccaacaagaacagcaagtctttggtttctccctg-----------tttttgggaggagatgttctaaagacaa--------------cattactaggtgaaatggcacaatattacactcactgggcaggttcaattagaatatcattca-----tgtacacaggtccggctttatccagtgcaaaactgttacttgcatatacaccaccaggagcaccagggcctacaaataggagagatgcaatgttaggtactcatataatttggg-atattggtttgcagtcgaccatagtgatgaacataccctggactgccggatcccaatt--------------------------tagatatacagacccagacacctacacacacccgggttttatatcatgctggtatcaaacctcactagtactaccaccagatacaaatcagaatgtatttataattggattcattagtgcatgcccagacttcaaacttagattactgaaggacacaccatcaatttcacaaactgaagcactaacagagggactaggagaggaacttgag----gaagtgatagtcgacaaagcgaaacagactattgcttctgtatcaagtaactccaaacacactcagaaagttccgacactatcagcaagtgagacaggggcaactcttcctacagttccatctgacaatgttgagaccagaatcacatatatgcattatgatggtacagagacaagtttagaaagcttcctgggtagggctgcatgtgtacatgttacaaccatagaaaacaaac---------------------tccccacaac---------agataaaactcataaagaacagaaattgtacaatgactggaaaataaacttgtcaagcctagtgcaattaaggagaaagttggacatgttcacctacgttaggtttgattcagagtataccatcattgccacatcctcacagcctcaggcagcacaattttcaaacacactaacagtacaagcaatgtttatacctccaggagcacca-aacccaatagaatgggatgattacacctggcagagtgcttcaaaccccagtgtcttctttaatgttggtaagtcagcacgtt---tcagtgtcccctatttaggtattgcttcagcctataacaactttta------------tgatggctattcacatgacagcaagaccactgtttatggtataaatgtattaaatcatatgggtagtatrgcatttagaatagtcaatgaaaatgatgttcacctcaccaaagttagaatcagagtttatcaccgtgccaagcatgtcttggcatgggttcccagaccccccagagcaaa-----------------------------------accatatctttcaataggtagaaccaactatgac------aaaacaggaa-----gcataatcccaaaaagaaataacatctcaact-------------------tatggatttggtccaagatttggtggcatatgtacagggaatataaaaataatgaactatcat--ctaatgactcatgaagacacactaaatttgcaaactccactcccagagagggatttagcagtaatcaatataaatgctcatggttcagaaactgtccctcaatgcagctgtacagttggtgtttattactccagatattataacaaatactacccagtggtctgtgagaa---------------accgacatgtgtgtggattgaaggtaataactattaccctagtagata-------------------------------------ccaacaaggagtcatgaaaggagtgggcccagccgaaccaggggattgtggtggcata--------cttaggtgtatacatggaccaattggcattttgacagctggtggtg---------------gtggttatgtctgctttgctgacattaggggcttggacatgtttcgggcagaataccagggaatatcaga-------------------------ctacatattaaacctaggaaaggcatttggtactggtttcacagaccacattagtgagaaggttagtgaactccaaaatatcaccatggggtacttaaatacaaaggttct-ctctaaagtaatcaaaattgtctctgctttagtgattatatgtagaaaccatgaag------------atttagttacagttactgcaaccttagcatt-actagggtgtgatggctcaccttggagattcctaaaaatgtatatcagtaaacacttccacctaccctacattgaa-------agacaatcaaatgatttatggtttaagaagtttaatgatatgtgtaa------------------tgcagctaagggactggaatggatagcaaacaaaatatcaaaattaatagattggataaaaaacaaaatcctaccacaagccagagataagttggacttctgtaaaagactcaaacagttagatattttagagaggcagattgataccttgcacatgaaccacaccaacgaaaataatagggaaacattattcaataa-tgtgttgtggttggaacaaatgtctcagaagtttgcaccgctatacgccttagaggcaaaaagaattaaatcattgaaga-------------ataaaataactaattttatacagtttcgttcaaaacacaggacggaaccagtgtgtgtgttgatccatggtacaccagg-----------------------------------------------gtcaggtaagtctctaaccacttctttgattggtagatctattgctgacatacataaatcttcagtttattcccttccacctgatcctaaacattttgatggttaccaacaacaagcagtggttattttggatgat------------ctaaaccagaatcccaatggtgaggatataagtactttctgtcaaatggtgtcatcagttgatttcatcccaccaatggcaaacctagataataaaggcatgttgttcacaagtagttttgtttt---agcttccacaaa------------------------------------------------------------------------------------------------------------------------------------------------------------ttcacagactcttaaccctccaactgtattaaacccagaggcattggcacgtaggttcgggtttgacttggacatgtgtttacattcatcatttacaaaatcaggcaaattgaatgcagctatggcatgtgaattgtgtaaagattgtcataaaccaacaaattttaaaaagtgctgtccgttaatttgtggaaaagccctcagtttagtagatagacacaccaatgttaggtatagtatagatcagctagttacagctatattgcaagaacataacaataagacaaaaattactacttcccttgaggtcct-----------gtttcaaggtccagtgtacaaggacatgaccattgatgtctatgacaaacctccacctgaatgtatagtggacctactcaaatcagttgatagtgaagaggtgagacaatactgcagagaaaagaaatggctcattcctgaaataccaacaaatattgacagagcagtcaatcaagcaacatctttaatcaac------accatactaatgttc----attaccaccatgggtatagtatacat-----------------gatctacaagatgtttgctcaaactcagggtccatattctggattagataataaaactaaactgaaagcaccagtactgcgtgcagtagttacccaagggcccaacactgagtttgcattatcattacttaggaaaaacattgtcacaataacaacagccaaaggagaattcacagctttagggatttatgatagaatctgtgttgtccccacacattcacaaccagaaaatgaagttctcctcaatggttataatgttaaaattaaagacaagtggag----------------gttagtggatccagataacttgaatctagagattacagttttagaattagataggaatgaaaaatttaga------gacatcagaatgtttattgctgatgaatcagagtgtcctgatgcaagcttagtg-------attcactccaacaattataaagataccataatgtcggtgggtcacattacaatggctggcataattaatttgagtaacacacccacagccagaatgattag----------------------------------atatgattacccca----------------------ccaagacaggacagtgtggtggagttttgtgctcaacaggtaaaatttatggaattcatgtgggtggtaatggaagacagggtttttcagctcagctcaaaaaacagtatt----------ttgttcaaaaacaag---------------------------------------------gtgaaatagttagtaagaaaaaggtaca----------------tgatctgggcctaaaacccataaacacaccaagtaaaacaaaattacttcccagtgt------------------------tttctataatgtattcccagggacaaaagaaccagcagttttacatccagcagatgaaag-------------------attggaggtggattttgaagagtcactgttttcaaaatataaaggta-----atgtaaagatggagattagtgacaacatgaccatcgccattgatcattatgcgggtcaattactgtccttggatatccccaccaaagaactctcattaaaagaggctttgtatggtacagatggcc-tagagcctattgacctcaacaccagtgcaggatacccttatgttagtttaggcattaagaaaagggcaatattaaataaagagacccaggacacaactaagatggaagaatgcttaagc--------aaatatggcatagatttaccactagttacatacattaaagatgaacttaggggaaaagataaagtcagattaggaaaaagtagattgatagaagcatccagtttgaatgactctgtgaacatgagag--------------------------ttaagttaggtgaattgtacaaa--------gcatttcacaaaaatcctgggatattaactgggtctgcagtagggtgtgatccagatactttttggtccatcataccaagtttattagatggtgaattactagcctttgat-----tattcaaactttgatgctagtctgtccccagtgtggtttgactgtttagagctagtacttagaaaattgggatttgagtcagctgatctgataaagaaaatatcaaccacccaccacatatttaagg-atcaaatttatgtagttgaaggaggaatgccatcaggctgttcaggtactagcatttttaattcaatga-----------------ttaacaacataattattaggaccttgattcttgatacatataaag----------------------------------------gcattgacttagataaattgagaataatagcata--tggagatgacatcatagctt----------------------------------------------------------------------catacccctttgaattagattcagagaaaatt-------------------------------------------gctcaacaaggtgttaagtatggtc----------------------------------------------tgactattacaccacctgacaa--------------------------------atctacacagttccataaaataacatgggaa----aatgtaacatttctgaaaagatacttcagaccagacaaacagtttcct---------------------------------ttccttgttcatcctgtcatgccaatgtcagacatatatgaatcaattagatggacaa-------aagaccctaagaatactcaagaccatgtgaggtctttgtgtatgttagcatggcattctggagagaaagaata--tgatgagtttgtacgcggtatccgcagtacagacatagggaaggttcttgttataccaccttactcagttcttaggcacagatggcttgagttattctgaact--aaactaaaatt-----------------------atatata--------------------------------------------------------------------------
>JF285309.1_Human_rhinovirus_B_isolate_A46_LRT-6.7m_polyprotein_gene_complete_cds
-------------------------------------------------------------------------------------------------------------------------------------------------------------------------------------------------------gtggtgt-agtgtacaagcacttctgtttccccggagcgaggtataagtggtacccactgctgaaagcctttaaccgttatccgccaatcaactacgtaatggctagtattatcatgtt-tgtaatttggcgttcgatcaggtgg--------ttccccccactagtttggtcgatgaggctaggaactccccacgggcgaccgtgtcctagcctgcgtggcggccaacccagctctagctgggacgcctttttatagacatggtgt--------------------gaagacctgcatgtgcttgattgtgagtcctccggcccctgaatgcggctaaccttaaccccggagccttgcaacataatccaatgttgttaaggtcgtaatgagtaattctgggatgggaccgactactttgggtgtccgtgtttcc--tt---ttattctt-tatattgtcttatggtcacagcatatatag--tatatatactgtgatcatgggcgcacaagtgtcaacacagaagagcggttcacacgaaaaccaaaacatccttaccaatggatcaaatcaaactttcacagtcataa--attactacaaa--gatgcggccagttcgtcatcagctggtcaatcattctcaatggatccgtcaaaattcactgaaccggtcaaggacataatgcttaagggtgcaccagctctaaattctccaaacattgaagcatgtggttata-----------gtgacagagttgaacaaataaccattggtaattcaacaatcacaactcaagaagcagccaatgcagtggtggcctatgctgaa------tggcccagctttttaagagatgatgatgctagtgatgtgaacaaacct-actagacctgatacatctgcttgcagattttacacacttgctagcaagacatggagtcgtgattccaaaggctggtgttggaaattgccggatgctctcaaagacatgggaatatttggacaaaacatgttttatcattctcaaggcagaactggatatactatccatgtgcaatgtaacgccacaaagtttcacagtggaactttgctggttgtaatcattccagaacatcaattggcatcagcagagggtggaaatgtctcagtcttctatgatcaaacacacccaggggagaggggaattgatttgggaacagtt---attgaaaaagggccaatgactgacccaatatataatatggatggaacactacttgg---taatgctctcatctttcctcatcagttcattaacctgagaaccaata-------atacagctacaatagtaatcccataca-----------------------------taaactcagtcccaatggattcaatgaccagacacaacaacttgtcacttcttgtaataccagttgtaccaattactgccaacactggatcaccacctagtatacctgtcactgtgacaatagcaccaatgaatcttgaattatcaggaattaggtccaaaacagtggtga-gggaa---------caaggtcttcctacaacactaacacccggctctgaacagttcttaaccacagatgatagacaatctccttcagctctaccaaattatgaaccaactccactcatacaca----------tccctggtagggtcaccaatttattagagttggtacaggttgatacaatgattccaataaacaatgtaacagatgtggacacaatagaaaaatatagaataccattgatgcagaaccaacaagaacagcaagtctttggtttctccctg-----------tttttgggaggagatgttctaaagacaa--------------cattactaggtgaaatggcacaatattacactcactgggcaggttcaattagaatatcattca-----tgtacacaggtccggctttatccagtgcaaaactgttacttgcatatacaccaccaggagcaccagggcctacaaataggagagatgcaatgttaggtactcatataatttggg-atattggtttgcagtcgaccatagtgatgaacataccctggactgccggatcccaatt--------------------------tagatatacagacccagacacctacacacacccgggttttatatcatgctggtatcaaacctcactagtactaccaccagatacaaatcagaatgtatttataattggattcattagtgcatgcccagacttcaaacttagattactgaaggacacaccatcaatttcacaaactgaagcactaacagagggactaggagaggaacttgag----gaagtgatagtcgacaaagcgaaacagactattgcttctgtatcaagtaactccaaacacactcagaaagttccgacactatcagcaagtgagacaggggcaactcttcctacagttccatctgacaatgttgagaccagaatcacatatatgcattatgatggtacagagacaagtttagaaagcttcctgggtagggctgcatgtgtacatgttacaaccatagaaaacaaac---------------------tccccacaac---------agataaaactcataaagaacagaaaytgtacaatgattggaaaataaacttgtcaagcctagtgcaattaaggagaaagttggacatgttcacctacgttaggtttgattcagagtataccatcattgccacatcctcacagcctcaggcagcacaattttcaaacacactaacagtacaagcaatgtttatacctccaggagcacca-aacccaatagaatgggatgattacacctggcagagtgcttcaaaccccagtgtcttctttaatgttggtaagtcagcacgtt---tcagtgtcccctatttaggtattgcttcagcctataacaactttta------------tgatggctattcacatgacagcaagaccactgtttatggtataaatgtattaaatcatatgggtagtatagcatttagaatagtcaatgaaaatgatgttcacctcaccaaagttagaatcagagtttatcaccgtgccaagcatgtcttggcatgggttcccagaccccccagagcaaa-----------------------------------accatatctttcaataggtagaaccaactatgac------aaaacaggaa-----gcataatcccaaaaagaaataacatctcaaat-------------------tatggatttggtccaagatttggtggcatatgtacagggaatataaaaataatgaactatcat--ctaatgactcatgaagacacactaaatttgcaaactccactcccagagagggatttagcagtaatcaatataaatgctcatggttcagaaactgtccctcaatgcagctgtacagttggtgtttattactccagatattataacaaatactacccagtggtctgtgagaa---------------accgacatgtgtgtggattgaaggtaataactattaccctagtagata-------------------------------------ccaacaaggagtcatgaaaggagtgggcccagccgaaccaggggattgtggtggcata--------cttaggtgtatacatggaccaattggcattttgacagctggtggtg---------------gtggttatgtctgctttgctgacattaggggcttggacatgtttcgggcagaataccagggaatatcaga-------------------------ctacatattaaatctaggaaaggcatttggtactggtttcacagaccacattagtgagaaggttagtgaactccaaaatatcaccatggggtacttaaatacaaaggttct-ctctaaagtaatcaaaattgtctctgctttagtgattatatgtagaaaccatgaag------------atttagttacagttactgcaaccttagcatt-actagggtgtgatggctcaccttggagattcctaaaaatgtatatcagtaaacacttccacctaccctacattgaa-------agacaatcaaatgatttatggtttaagaagtttaatgatatgtgtaa------------------tgcagctaagggactggaatggatagcaaacaaaatatcaaaattaatagattggataaaaaacaaaatcctaccacaagccagagataagttggacttctgtaaaagactcaaacagttagatattttagagaggcagattgataccttgcacatgaaccacaccaacgaaaataatagggaaacattattcaataa-tgtgttgtggttggaacaaatgtctcagaagtttgcaccgctatacgccttagaggcaaaaagaattaaatcattgaaga-------------ataaaataactaattttatacagtttcgttcaaaacacaggacggaaccagtgtgtgtgttgatccatggtacaccagg-----------------------------------------------gtcaggtaagtctctaaccacttctttgattggtagatctattgctgacatacataaatcttcagtttattcccttccacctgatcctaaacattttgatggttaccaacaacaagcagtggttattttggatgat------------ctaaaccagaatcccaatggtgaggatataagtactttctgtcaaatggtgtcatcagttgatttcatcccaccaatggcaaacctagataataaaggcatgttgttcacaagtagttttgtttt---agcttccacaaa------------------------------------------------------------------------------------------------------------------------------------------------------------ttcacagactcttaaccctccaactgtattaaacccagaggcattggcacgtaggttcgggtttgacttggacatgtgtttacattcatcatttacaaaatcaggcaaattgaatgcagctatggcatgtgaattgtgtaaagattgtcataaaccaacaaattttaaaaagtgctgtccgttaatttgtggaaaagccctcagtttagtagatagacacaccaatgttaggtatagtatagatcagctagttacagctatattgcaagaacataacaataagacaaaaattactacttcccttgaggtcct-----------gtttcaaggtccagtgtacaaggacatgaccattgatgtctatgacaaacctccacctgaatgtatagtggacctactcaaatcagttgatagtgaagaggtgagacaatactgcagagaaaagaaatggctcattcctgaaataccaacaaatattgacagagcagtcaatcaagcaacatctttaatcaac------accatactaatgttc----attaccaccatgggtatagtatacat-----------------gatctacaagatgtttgctcaaactcagggtccatattctggattagataataaaactaaactgaaagcaccagtactgcgtgcagtagttacccaagggcccaacactgagtttgcattatcattacttaggaaaaacattgtcacaataacaacagccaaaggagaattcacagctttagggatttatgatagaatctgtgttgtccccacacattcacaaccagaaaatgaagttctcctcaatggttataatgttaaaattaaagacaagtggag----------------gttagtggatccagataacttgaatctagagattacagttttagaattagataggaatgaaaaatttaga------gacatcagaatgtttattgctgatgaatcagagtgtcctgatgcaagcttagtg-------attcactccaacaattataaagataccataatgtcggtgggtcacattacaatggctggcataattaatttgagtaacacacccacagccagaatgattag----------------------------------atatgattacccca----------------------ccaagacaggacagtgtggtggagttttgtgctcaacaggtaaaatttatggaattcatgtgggtggtaatggaagacagggtttttcagctcagctcaaaaaacagtatt----------ttgttcaaaaacaag---------------------------------------------gtgaaatagttagtaagaaaaaggtaca----------------tgatctgggcctaaaacccataaacacaccaagtaaaacaaaattacttcccagtgt------------------------tttctataatgtattcccagggacaaaagaaccagcagttttacatccagcagatgaaag-------------------attggaggtggattttgaagagtcactgttttcaaaatataaaggta-----atgtaaagatggagattagtgacaacatgaccatcgccattgatcattatgcgggtcaattactgtccttggatatccccaccaaagaactctcattaaaagaggctttgtatggtacagatggcc-tagagcctattgacctcaacaccagtgcaggatacccttatgttagtttaggcattaagaaaagggcaatattaaataaagagacccaggacacaactaagatggaagaatgcttaagc--------aaatatggcatagatttaccactagttacatacattaaagatgaacttaggggaaaagataaagtcagattaggaaaaagtagattgatagaagcatccagtttgaatgactctgtgaacatgagag--------------------------ttaagttaggtgaattgtacaaa--------gcatttcacaaaaatcctgggatattaactgggtctgcagtagggtgtgatccagatactttttggtccatcataccaagtttattagatggtgaattactagcctttgat-----tattcaaactttgatgctagtctgtccccagtgtggtttgactgtttagagctagtacttagaaaattgggatttgagtcagctgatctgataaagaaaatatcaaccacccaccacatatttaagg-atcaaatttatgtagttgaaggaggaatgccatcaggctgttcaggtactagcatttttaattcaatga-----------------ttaacaacataattattaggaccttgattcttgatacatataaag----------------------------------------gcattgacttagataaattgagaataatagcata--tggagatgacatcatagctt----------------------------------------------------------------------catacccctttgaattagattcagagaaaatt-------------------------------------------gctcaacaaggtgttaagtatggtc----------------------------------------------tgactattacaccacctgacaa--------------------------------atctacacagttccataaaataacatgggaa----aatgtaacatttctgaaaagatacttcagaccagacaaacagtttcct---------------------------------ttccttgttcatcctgtcatgccaatgtcagacatatatgaatcaattagatggacaa-------aagaccctaagaatactcaagaccatgtgaggtctttgtgtatgttagcatggcattctggagagaaagaata--tgatgagtttgtacgcggtatccgcagtacagacatagggaaggttcttgttataccaccttactcagttcttaggcacagatggcttgagttattctgaact--aaactaaaatt-----------------------atatata--------------------------------------------------------------------------
>FJ445186.1_Human_rhinovirus_27_strain_ATCC_VR-1137_complete_genome
ttaaaacagcggatggg-tatcccaccatccgacccacagggtgtagtgctctggtattttgtacctttgcacgcctgtttccc---cat---tgtacccctcct-----taaatttcctcccc-------------aagtaacgttagaagtttaagg-aaacaaa-------tgtacaataggaagcatcacatccagtggtgt-tatgtacaagcacttctgtttccccggagcgaggtataagtggtacccaccgccgaaagcctttaaccgttatccgccaatcaactacgtaatggctagtattaccatgtt-tgtgacttggtgttcgatcaggtgg--------ttccccccactagtttggtcgatgaggctaggaactccccacgggtgaccgtgtcctagcctgcgtggcggccaacccagcttttgctgggacgcctttttacagacatggtgt--------------------gaagacctgcatgtgcttgattgtgagtcctccggcccctgaatgcggctaaccttaaccccggagccttgcaacataatccaatgttgttgaggtcgtaatgagtaattctgggatgggaccgactactttgggtgtccgtgtttcc--tt---ttattctt-tatattgtcttatggtcacagcatatatag--catatatactgtgatcatgggcgcacaagtgtcaacacagaagagcggttcacatgaaaaccaaaacatccttactaatggatcaaatcaaactttcacggtcataa--attactacaaa--gatgcagccagttcatcatcagctggccaatcgttctcaatggacccgtcaaaatttactgaaccggtcaaggacataatgcttaaaggtgcaccagctctaaattctcccaacattgaagcgtgtggttaca-----------gtgacagagttgaacaaataaccattggcaattcaacaattacaacccaagaagcagctaatgcaatagtggcttatgctgaa------tggcccagctttttaaaagatgatgatgctagtgatgtgaataagccc-actagacctgacacatctgcttgcagattttacacacttgccagtaagacgtggagtcgtgagtctaagggctggtgttggaaattgccggatgctcttaaagacatgggaatatttggacaaaacatgttttatcattctcaaggcagaactgggtataccatccatgtacaatgtaacgccacaaaatttcacagtggcactttactggttgtaattattccagaacatcagttggcatcagcagagggtggtaatgtttcagttttctatgaccagacacatccaggagagagaggaattgatttgggaacagtt---attgaaaagggaccaatgactgacccaatatacaatatggatggaacactacttgg---taatgttcttatctttccccatcagttcatcaatctgagaaccaata-------atacggctacaatagtaaccccataca-----------------------------taaactcagtcccaatggattcaatgaccagacacaataacttgtcacttcttgtgataccagttgtaccaattactgccaacactggatcaccacccagtatacctgttactgtgacaatagcaccaatgaatcttgaattatcagggattagatccaaaacagtggtga-aagaa---------cagggccttcctacaacactaacacctggctctgagcagttcttaaccacagatgatagacaatctccttcagctctaccaaattatgaaccaactccactcatacata----------tccctggcagggttaccaacttgctagagttggtgcaggttgacacaatgatcccaatcaacaacgtaacagatttggacacaatagaaaagtatagaataccattgatgcagaatcagcaagaacaacaagtctttggtttttcccta-----------tttttgggaggaggtgtcttaaaaacaa--------------cactactaggtgaaatagcacagtattacactcattgggcaggttcaattagaatatcattca-----tgtacacaggtccagccttatctagtgcaaagctgttacttgcatacacaccaccaggagcaccaggacctacaaataggaaagatgcaatgttaggtactcatataatttggg-atattggcttgcagtcaactatagtgatgaacataccctggaccgccgggtctcaatt--------------------------tagatatacagacccagacacttacacacacccaggctttatatcatgctggtatcaaacctcattagtactaccaccagatacaaaccagaaagtgttcataattggatttgttagtgcatgcccagatttcaagcttagattgctgaaggacacatcatcaatttcacagactgaggcactaacagaagggttgggagaagaacttgag----gaagtgatagtcgacaaagcgaaacagactattgcttccgtttcgagtaactccaaacacactcagaaagttccaacactatcagcaagtgagacagggacaactcttcctacagttccatctgacaatattgagactagaaccacttacatgcattatgatggtacagaaacaagtttagagagctttttaggcagggctgcatgtgtacatgttataaccatagaaaacaaac---------------------ttcccacaac---------aggccaaactcacaaagaacaaaaattatacaatgattggaaaataaacctgtcgagcctagtgcagttgagaagaaagctggaaatgttcacatatgttaggtttgattcagagtacaccatcattgctacatcctcgcaaccgcaggcagcacgattttcaaacacactgacagtgcaagcaatgtttatacctccaggagcacca-aacccagtagaatgggatgattacacctggcaaagtgcttcaaaccccagtgtcttcttcaatgttggtaagtcagcacgtt---ttagtgtcccctatctaggtattgcctcagcctataataatttcta------------tgatggctattcacatgatagtaagaccactgtttatggcataaatgtgttaaatcatatgggtagtatagcatttagaatagttaatgaaaatgatgttcacctcaccaaggttaaaatcagagtttaccaccgtgctaagcacgtcttggcatggattcccagaccccccagagcaaa-----------------------------------accatatctttcaataggtagaactaattatgag------aaaacaggga-----acataatcccaaaaagaaataatatctcaact-------------------tatggacttggtccaagatttggtggtgtatgcacagggaatataaaaataatgaactatcat--ttaatgactcatgaggatacattaaacttacaaacttcacttccagagagagatttagcagtaattagtataaatgctcatggttcagaaactgtccctcaatgcagctgtacaggtggtgtttactactccagatactataacaaatattacccagtggtttgtgagaa---------------accaacatgtgtgtggattgaaggcaataactattatcctagcagata-------------------------------------ccaacaaggagtcatgaaaggagtgggaccagctgagccaggggattgtggtggcata--------ctcaggtgtatacatggaccaattggtattttaacagctgggggtg---------------gtggttatgtttgctttgcggacatcagaggtttggacatgtttcaagcagaataccagggaatatcaga-------------------------ttacatactaaacttgggaaaggcatttggcactggtttcacagatcacattagtgagaaggttagtgaacttcaaaacattactatgggatgcctgaatacaaaggttct-ttctaaagtaatcaaaattgtctctgccttagtgattatatgtagaaatcatgaag------------acttggttacagttactgcaactttagcact-actagggtgtgatggctcaccttggagattcctgaaaatgtacatcagtaaacacttccacctaccctacattgag-------agacaatcaaatgacttatggtttaagaaattcaatgacatgtgcaa------------------tgcagctaagggattagaatggatagcaaacaagatatcaaaattaatagattggataaagaacaaaatcctaccacaagccagggacaagttggatttttgtaaaagactcaaacagttagatattttagaaaggcagattgataccttacacatgaattacactaacgaaaatgatagggaaacattattcaacaa-tgtattatggttggaacaaatgtctcagaagtttgcaccactatatgccttagaggcaaagagaattaaatcattgaaga-------------acaaattaaccaattttatacagtttcgttcaaaacataggacggaaccagtatgtgtgttgattcatggcacgccagg-----------------------------------------------gtcagggaaatctctaaccacttctttgattggtagatctattgctgatatacacagatcttcagtttattcccttccacctgatcccaaacattttgatggttatcaacagcaagcagtagttattttggatgat------------ctaaaccagaaccccaatggtgaagatataagtactttctgtcaaatggtgtcgtcggttgatttcattccaccgatggcaaacttagataataaaggcatgttgttcacaagtagctttgtctt---agcctctacaaa------------------------------------------------------------------------------------------------------------------------------------------------------------ttctcagacactcaaccctccaactgtgttgaaccctgaagcattagcacgtagattcgggtttgacttagacatgtgcttacactcatcatttacaaaatcgggcaaattgaatactgccatggcatgtgaactgtgtaaagattgtcataaaccaacaaactttaaaaagtgctgtccgttaatttgtggaaaagctctcagtttagtagatagacacactaatgtcagatatagtatagatcagctggttacagctatactgcaggagcacaataataagacaaaaattactaactcccttgaaattct-----------gttccaaggtccagtgtacaaagacatgaccattgatgtttatgataaacctccacctgattgtatagtggacctactcaaatcagttgatagtgtagaagtgagacaatactgtagagagaagaaatggcttatccctgaaataccaacaaatattgacagggcagttaatcaagcgacatctttaatcaat------accatactcatgttt----atcaccaccatgggtatagtatacat-----------------gatctacaagatgtttgctcaaactcagggtccatattctggattagacagtaaagccaaactgaaagcaccggtactacgtgcagtagttactcaagggcccaacactgaatttgcattatcattgcttaggaagaacattgtcacaataacaacagccaaaggagaattcacagctttagggatttatgatagaatctgtgttatccctacacattcacaaccagaaaatgaggttcttcttaatggttacaatgttaaaattaaagacaagtggag----------------actggtggatccagataacttgaatctagaaattacagttttagaactagacagaaatgaaaaatttaga------gatattagaatgtttattgctgatgaatcagaatgtcccgatgcaagcctggtg-------atccactccaataattataaagatactataatgtctgtgggtcacattacgatggctggcataatcaatttgagtaacacacccacagccagaatgattag----------------------------------atatgattacccta----------------------ccaagacagggcagtgtggtggagtcttgtgttcaacaggtaaaatttatggaattcatgtgggtggtaatggaagacaaggtttttcagctcagcttaaaaaacagtatt----------ttgtccaaaaacaag---------------------------------------------gtgaaataattagtaagaagaaggtaca----------------tgatttgggcctaaaaccaataaatacaccaagtaaaacaaaattactccccagtgt------------------------cttttataatgtgtttccagggacgaaagagccagcagttttacatccagcagatgaaag-------------------attagaagtggattttgaggaatcactgttctcaaaatacaaaggta-----atgtaaaaatggaaattagtgaaaacatgaccattgccattgaccattatgcaggtcagttgctttctttggatattcccaccaaagaactttcattaaaagaagctttgtatggcacagatggct-tggaacccattgaccttaataccagtgcaggatacccttatgttagtttgggcattaagaaaagggcaatattgaacaaagaaacccaagacacaaccaaaatggaagaatgtttgagc--------aaatatggcattgatttaccattagttacatacattaaagatgaacttaggggaagggacaaagtcagattaggaaaaagcagattaatagaagcatctagtctgaatgattctgtgaacatgaggg--------------------------tcaagttaggtgagttgtataag--------gcattccacaagaatcctgggatattaaccgggtctgcagtagggtgtgatccagacactttttggtccattataccaaatttattagatggtgaattgttagcctttgac-----tattcaaattttgatgctagtttatccccagtgtggtttgactgcttagagctagtgcttagaaaattgggttttgagtcggctgatctagtaaagaaaatatcaactacccatcatatatttaagg-atcagatttatgtagttgagggaggaatgccatcaggttgctcaggcactagtatttttaattcaatga-----------------ttaataatataattattagaaccttaattcttgatacatataagg----------------------------------------gcattgatttagacaaattgagaataatagcata--tggagatgatatcatagctt----------------------------------------------------------------------catatccttttgaattggattcagaaaaaatt-------------------------------------------gctcagcaaggtgctaagtatggtc----------------------------------------------tgactatcacaccaccagacaa--------------------------------gtctacacagtttcataaaataacatgggag----aatgtaacatttttgaaaagatacttcaggccagacaaacagtttcct---------------------------------ttccttgttcatcctgttatgccaatgtcagacatacatgaatcaattagatggacaa-------aggatcccaagaacactcaagaccacgtgaggtccttatgtatgttagcatggcactctggtgagaaagaata--tgatgagtttgtacgtggcatccgcagtacggacatagggaaggttcttgtgataccaccttactcagttcttagacatagatggcttgagctattctgaatt--aaactaaatac-----------------------atatatagagatttaatttgagta-------------------------gaatttttcctctat-----------------
>EF173421.1_Human_rhinovirus_27_complete_genome
ttaaaacagcggatggg-tatcccaccatccgacccacagggtgtagtgctctggtattttgtacctttgcacgcctgtttccc---cat---tgtacccctcct-----taaatttcctcccc-------------aagtaacgttagaagtttaagg-aaacaaa-------tgtacaataggaagcatcacatccagtggtgt-tatgtacaagcacttctgtttccccggagcgaggtataagtggtacccaccgccgaaagcctttaaccgttatccgccaatcaactacgtaatggctagtattaccatgtt-tgtgacttggtgttcgatcaggtgg--------ttccccccactagtttggtcgatgaggctaggaactccccacgggtgaccgtgtcctagcctgcgtggcggccaacccagcttttgctgggacgcctttttacagacatggtgt--------------------gaagacctgcatgtgcttgattgtgagtcctccggcccctgaatgcggctaaccttaaccccggagccttgcaacataatccaatgttgttgaggtcgtaatgagtaattctgggatgggaccgactactttgggtgtccgtgtttcc--tt---ttattctt-tatattgtcttatggtcacagcatatatag--catatatactgtgatcatgggcgcacaagtgtcaacacagaagagcggttcacatgaaaaccaaaacatccttactaatggatcaaatcaaactttcacggtcataa--attactacaaa--gatgcagccagttcatcatcagctggccaatcgttctcaatggacccgtcaaaatttactgaaccggtcaaggacataatgcttaaaggtgcaccagctctaaattctcccaacattgaagcgtgtggttaca-----------gtgacagagttgaacaaataaccattggcaattcaacaattacaacccaagaagcagctaatgcaatagtggcttatgctgaa------tggcccagctttttaaaagatgatgatgctagtgatgtgaataagccc-actagacctgacacatctgcttgcagattttacacacttgccagtaagacgtggagtcgtgagtctaagggctggtgttggaaattgccggatgctcttaaagacatgggaatatttggacaaaacatgttttatcattctcaaggcagaactgggtataccatccatgtacaatgtaacgccacaaaatttcacagtggcactttactggttgtaattattccagaacatcagttggcatcagcagagggtggtaatgtttcagttttctatgaccagacacatccaggagagagaggaattgatttgggaacagtt---attgaaaagggaccaatgactgacccaatatacaatatggatggaacactacttgg---taatgttcttatctttccccatcagttcatcaatctgagaaccaata-------atacggctacaatagtaaccccataca-----------------------------taaactcagtcccaatggattcaatgaccagacacaataacttgtcacttcttgtgataccagttgtaccaattactgccaacactggatcaccacccagtatacctgttactgtgacaatagcaccaatgaatcttgaattatcagggattagatccaaaacagtggtga-aagaa---------cagggccttcctacaacactaacacctggctctgagcagttcttaaccacagatgatagacaatctccttcagctctaccaaattatgaaccaactccactcatacata----------tccctggcagggttaccaacttgctagagttggtgcaggttgacacaatgatcccaatcaacaacgtaacagatttggacacaatagaaaagtatagaataccattgatgcagaatcagcaagaacaacaagtctttggtttttcccta-----------tttttgggaggaggtgtcttaaaaacaa--------------cactactaggtgaaatagcacagtattacactcattgggcaggttcaattagaatatcattca-----tgtacacaggtccagccttatctagtgcaaagctgttacttgcatacacaccaccaggagcaccaggacctacaaataggaaagatgcaatgttaggtactcatataatttggg-atattggcttgcagtcaactatagtgatgaacataccctggaccgccgggtctcaatt--------------------------tagatatacagacccagacacttacacacacccaggctttatatcatgctggtatcaaacctcattagtactaccaccagatacaaaccagaaagtgttcataattggatttgttagtgcatgcccagatttcaagcttagattgctgaaggacacatcatcaatttcacagactgaggcactaacagaagggttgggagaagaacttgag----gaagtgatagtcgacaaagcgaaacagactattgcttccgtttcgagtaactccaaacacactcagaaagttccaacactatcagcaagtgagacagggacaactcttcctacagttccatctgacaatattgagactagaaccacttacatgcattatgatggtacagaaacaagtttagagagctttttaggcagggctgcatgtgtacatgttataaccatagaaaacaaac---------------------ttcccacaac---------aggccaaactcacaaagaacaaaaattatacaatgattggaaaataaacctgtcgagcctagtgcagttgagaagaaagctggaaatgttcacatatgttaggtttgattcagagtacaccatcattgctacatcctcgcaaccgcaggcagcacgattttcaaacacactgacagtgcaagcaatgtttatacctccaggagcacca-aacccagtagaatgggatgattacacctggcaaagtgcttcaaaccccagtgtcttcttcaatgttggtaagtcagcacgtt---ttagtgtcccctatctaggtattgcctcagcctataataatttcta------------tgatggctattcacatgatagtaagaccactgtttatggcataaatgtgttaaatcatatgggtagtatagcatttagaatagttaatgaaaatgatgttcacctcaccaaggttaaaatcagagtttaccaccgtgctaagcacgtcttggcatggattcccagaccccccagagcaaa-----------------------------------accatatctttcaataggtagaactaattatgag------aaaacaggga-----acataatcccaaaaagaaataatatctcaact-------------------tatggacttggtccaagatttggtggtgtatgcacagggaatataaaaataatgaactatcat--ttaatgactcatgaggatacattaaacttacaaacttcacttccagagagagatttagcagtaattagtataaatgctcatggttcagaaactgtccctcaatgcagctgtacaggtggtgtttactactccagatactataacaaatattacccagtggtttgtgagaa---------------accaacatgtgtgtggattgaaggcaataactattatcctagcagata-------------------------------------ccaacaaggagtcatgaaaggagtgggaccagctgagccaggggattgtggtggcata--------ctcaggtgtatacatggaccaattggtattttaacagctgggggtg---------------gtggttatgtttgctttgcggacatcagaggtttggacatgttccaagcagaataccagggaatatcaga-------------------------ttacatactaaacttgggaaaggcatttggcactggtttcacagatcacattagtgagaaggttagtgaacttcaaaacattactatgggatgcctgaatacaaaggttct-ttctaaagtaatcaaaattgtctctgccttagtgattatatgtagaaatcatgaag------------acttggttacagttactgcaactttagcact-actagggtgtgatggctcaccttggagattcctgaaaatgtacatcagtaaacacttccacctaccctacattgag-------agacaatcaaatgacttatggtttaagaaattcaatgacatgtgcaa------------------tgcagctaagggattagaatggatagcaaacaagatatcaaaattaatagattggataaagaacaaaatcctaccacaagccagggacaagttggatttttgtaaaagactcaaacagttagatattttagaaaggcagattgataccttacacatgaattacactaacgaaaatgatagggaaacattattcaacaa-tgtattatggttggaacaaatgtctcagaagtttgcaccactatatgccttagaggcaaagagaattaaatcattgaaga-------------acaaattaaccaattttatacagtttcgttcaaaacataggacggaaccagtatgtgtgttgattcatggcacgccagg-----------------------------------------------gtcagggaaatctctaaccacttctttgattggtagatctattgctgatatacacagatcttcagtttattcccttccacctgatcccaaacattttgatggttatcaacagcaagcagtagttattttggatgat------------ctaaaccagaaccccaatggtgaagatataagtactttctgtcaaatggtgtcgtcggttgatttcattccaccgatggcaaacttagataataaaggcatgttgttcacaagtagctttgtctt---agcctctacaaa------------------------------------------------------------------------------------------------------------------------------------------------------------ttctcagacactcaaccctccaactgtgttgaaccctgaagcattagcacgtagattcgggtttgacttagacatgtgcttacactcatcatttacaaaatcgggcaaattgaatactgccatggcatgtgaactgtgtaaagattgtcataaaccaacaaactttaaaaagtgctgtccgttaatttgtggaaaagctctcagtttagtagatagacacactaatgtcagatatagtatagatcagctggttacagctatactgcaggagcacaataataagacaaaaattactaactcccttgaaattct-----------gttccaaggtccagtgtacaaagacatgaccattgatgtttatgataaacctccacctgattgtatagtggacctactcaaatcagttgatagtgtagaagtgagacaatactgtagagagaagaaatggcttatccctgaaataccaacaaatattgacagggcagttaatcaagcgacatctttaatcaat------accatactcatgttt----atcaccaccatgggtatagtatacat-----------------gatctacaagatgtttgctcaaactcagggtccatattctggattagacagtaaagccaaactgaaagcaccggtactacgtgcagtagttactcaagggcccaacactgaatttgcattatcattgcttaggaagaacattgtcacaataacaacagccaaaggagaattcacagctttagggatttatgatagaatctgtgttatccctacacattcacaaccagaaaatgaggttcttcttaatggttacaatgttaaaattaaagacaagtggag----------------actggtggatccagataacttgaatctagaaattacagttttagaactagacagaaatgaaaaatttaga------gatattagaatgtttattgctgatgaatcagaatgtcccgatgcaagcctggtg-------atccactccaataattataaagatactataatgtctgtgggtcacattacgatggctggcataatcaatttgagtaacacacccacagccagaatgattag----------------------------------atatgattacccta----------------------ccaagacagggcagtgtggtggagtcttgtgttcaacaggtaaaatttatggaattcatgtgggtggtaatggaagacaaggtttttcagctcagcttaaaaaacagtatt----------ttgtccaaaaacaag---------------------------------------------gtgaaataattagtaagaagaaggtaca----------------tgatttgggcctaaaaccaataaatacaccaagtaaaacaaaattactccccagtgt------------------------cttttataatgtgtttccagggacgaaagagccagcagttttacatccagcagatgaaag-------------------attagaagtggattttgaggaatcactgttctcaaaatacaaaggta-----atgtaaaaatggaaattagtgaaaacatgaccattgccattgaccattatgcaggtcagttgctttctttggatattcccaccaaagaactttcattaaaagaagctttgtatggcacagatggct-tggaacccattgaccttaataccagtgcaggatacccttatgttagtttgggcattaagaaaagggcaatattgaacaaagaaacccaagacacaaccaaaatggaagaatgtttgagc--------aaatatggcattgatttaccattagttacatacattaaagatgaacttaggggaagggacaaagtcagattaggaaaaagcagattaatagaagcatctagtctgaatgattctgtgaacatgaggg--------------------------tcaagttaggtgagttgtataag--------gcattccacaagaatcctgggatattaaccgggtctgcagtagggtgtgatccagacactttttggtccattataccaaatttattagatggtgaattgttagcctttgac-----tattcaaattttgatgctagtttatccccagtgtggtttgactgcttagagctagtgcttagaaaattgggttttgagtcggctgatctagtaaagaaaatatcaactacccatcatatatttaagg-atcagatttatgtagttgagggaggaatgccatcaggttgctcaggcactagtatttttaattcaatga-----------------ttaataatataattattagaaccttaattcttgatacatataagg----------------------------------------gcattgatttagacaaattgagaataatagcata--tggagatgatatcatagctt----------------------------------------------------------------------catatccttttgaattggattcagaaaaaatt-------------------------------------------gctcagcaaggtgctaagtatggtc----------------------------------------------tgactatcacaccaccagacaa--------------------------------gtctacacagtttcataaaataacatgggag----aatgtaacatttttgaaaagatacttcaggccagacaaacagtttcct---------------------------------ttccttgttcatcctgttatgccaatgtcagacatacatgaatcaattagatggacaa-------aggatcccaagaacactcaagaccacgtgaggtccttatgtatgttagcatggcactctggtgagaaagaata--tgatgagtttgtacgtggcatccgcagtacggacatagggaaggttcttgtgataccaccttactcagttcttagacatagatggcttgagctattctgaatt--aaactaaatac-----------------------atatatagagatttaatttgagta-------------------------gaatttttcctctat-----------------
>EF173425.1_Human_rhinovirus_93_complete_genome
ttaaaacagtggatggg-tttcctaccatccgacccactgggtgtagtgctctggtatattgtacctttgcacgcctgttttcc---cat---tgtacccttcct-----taaa-ttcctcccc-------------atgtaacgttagaagtttaaga-acataaa-------tgtacaataggaagcatcacatccagtggtgt-atggtacaagcacttctgtttatccggagcgaggtataagcggtacccactgctgaaagcctttaaccgttaaccgccaatcaactacgtaacggctagtattaccttgtt-tgcaatctggcgttcgatcaggtgg--------ttccccccactagtttggtcgatgaggctaggagttccccacgggcgaccgtgtcctagcctgcgtggcggccaacccagcatttgctgggacgcctttttgtagacatggtgt--------------------gaagacctgcatgtgcttgattgtgagtcctccggcccctgaatgcggctaaccttaaccccggagccttgtgacataatccaatgtcattaaggtcgtaatgagcaattctgggacgggaccgactactttgggtgtccgtgtttct--ct---ttattctt-tacattgtcttatggtcacagcatatataatacatatatactgtgatcatgggcgcacagatttcaactcagaagagtggctcgcatgaaaatcaaaacatccttaccaacggatcaaatcagactttcacagttataa--attattacaaa--gatgcagctagctcatcatcagctggccaatcactatcaatggatccatcaaaatttactgaaccagttaaggatataatgctcaagggtgcaccggctttgaactctcccaacattgaagcgtgtggctaca-----------gtgacagagttgagcaaatcactattggcaattcaaccataacaacccaagaggcagctaatgcaatagtggcttatgcagaa------tggcccagttttttggaagatactgatgctagtgatgtgaacaaacca-accagaccagacacatctgcatgtagattctatacacttgctagtaaaacatggagtcctgcgtccagaggatggtgttggaagttgcctgatgctcttaaggacatgggcatatttgggcaaaacatgttcttccactcacaaggcagaactggctataccatccatgtacaatgcaatgctacaaaattccacagtggaactttactagtagtaatcattccagaacaccagttggcatcagcaaatggtggcaatgtctcagttttatatgataagactcacccaggagaaaatgggattgatttaggaagtgaa---gtcaaagatggaccaatgactgaccctatatataacatggatgggacgttactcgg---taatgttctcatcttcccacatcaatttatcaatttaaggactaata-------atacagctacaattgtgacaccataca-----------------------------taaactcagccccaatggattcaatgactagacacaataacctgtcacttttggtgatcccggttgtaccaataacagctagtaccgggtcagcacctagtatacctgtcactgtaacaattgcaccaatgaaccctgaactgtcaggtattaggtctaaaacagtaataa-cacca---------cagggcttgccaacaacactgacacctggctctgaacaatttctgactactgatgatagacagtcaccatcagccttaccaaattatgaaccaactcctttgatacaca----------tcccaggtagagtcactaatttgttggaactaatacaagtagacacaatgattccaataaataatgttacagaattagatactatagataaatacagagtgccattaattcaaggccaacaggagcaacaggtctttggtttctctttg-----------ttcttgggaggtaaggtactcaaaacaa--------------cactactaggtgaaattgcacagtattatacacattgggcaggctcaattaggatatcgttca-----tgtatacaggaccagctctatctagtgcaaaattgctactagcatatacaccaccgggagcattaggacccacaaacaggaaagatgcaatgttgggtactcatgtaatctggg-atattggtttgcaatcaacagtagtaatgaacataccttggactgctggagctcaatt--------------------------cagatatactgaccctgacacctacacccacccaggattcatatcatgctggtatcaaacatcattagtcctgccacctggcacgaatcagaatgtgtacatacttgggtttgttagtgcatgtccagacttcaaattgagactattaaaggatacatcatcaatttcacaaactgaagcactaacagaaggcctaggacaagaacttgag----gaagtaatagtcgacaaagcgaaacagactattgcttcagttgtaagtaattccaaacacacacaaaaggttccaacactatcagctagtgaaacaggagcaacacttccaacagtcccatctgataatgtagagactaggactacctatatgcactatgatggtacagaaacaagtttagaaagttttctgggcagagctgcttgtgtacatgtaactgacatagaaaataaac---------------------tccccactag---------agagtcaacccacaaggaacagaaactgtataatgattggaaaataaacttatccagcttagtacaattaaggagaaaattagatatgttcacttatgtaagatttgattcagagtatactataattgctacatcatcacaaccacaagatgcacagttctctaacacattaacagtgcaagcaatgttcatacctccaggggcacca-aatccacaagaatgggatgattatacttggcaaagtgcttcaaaccccagtgttttcttcaatgttggcaaatcagcgcgat---tcagtgttccttatttaggtattgcttcagcatataataactttta------------tgatgggtactcacatgatgacaagaccacagtctatgggataaatgtactcaatcatatgggcagtatagcattcagggttgtcaatgagaatgatgcacaccttaccaaagtaaaaatcagagtgtaccatcgcgctaagcacgtcatggcatggataccaagacctcccagagccaa-----------------------------------gccatatcttaagatcgggagaactaactatgat------aaatcaggac-----atgtgatccctaaaagagatggcatatcaact-------------------tacggatttggcccaagatttggaggtgtgtgtacaggaaacataaaaataatgaactaccat--ttaatgactcatgaggacatgctaaacttgcaaactccactcccagaaagggacttagcagtggttaacattaatgcccatggatcagagactgttccccattgtaattgcacttctggggtatactattccagatattacaataagtactatcccataatttgtgaaaa---------------acccacttgtatctggatcgaaggcagtaattactacccaagtagata-------------------------------------tcaacaaggagttatgaaaggggtgggaccagctgagccaggagattgtggtggtata--------cttaggtgtacacatggaccaattgggatactaactgctgggggtg---------------gtggttatgtctgctttgcagatatcagaggcttggatatgttccatgcagaataccagggaatatctga-------------------------ttacatcttgaatttagggaaagcatttggaactggtttcacagatcatataagtgaaaaagtcagtgagttacaaaatataacaatgggatacttgaatacaaaagtctt-gtccaaggtaatcaaaattgtttcagctttagtaatcatatgtagaaatcatgatg------------atttggtcactgttactgccactttggcatt-gttagggtgtgatggctccccctggagatttctaaagatgtatattagtaagcatttccacttaccctacatagaa-------agacaatctaatgatttgtggtttaagaagtttaatgacatgtgcaa------------------tgcagctaagggtttggaatggatagcaaacaagatatctaagttgatagaatgggttaaaaacaaaattctaccacaagccagggataaactggatttctgtaagaggctcaaacaattggacatcttggaaagacaaattgacaccttgcatatgaatcacaccaatgaaaacgacagggaggtgttgttcaacaa-tgtgctatggttagagcagatgtcacagaaatttgccccactatacgcactggaagcaaaaagaataagaacattaaaaa-------------acaaaatgaccaatttcatacagttcagatcaaaacatagaacagatccagtacgtgtgttgattcatggcaccccagg-----------------------------------------------gtcagggaaatctcttgccacctccttaattggtagatctattgctgatatacataaatcttcagtttactccctcccacctgatcctaaacattttgatggttatcaacaacaagcagtggtcatcctagatgat------------ctaaaccagaatccaaatggtgaagatataagtacattctgccaaatggtatcgtcagttgatttcataccaccaatggcaaacttagacaacaagggcatgttattcacaagtagttttgtctt---ggcctcaacaaa------------------------------------------------------------------------------------------------------------------------------------------------------------ttcccagacactcaaccctccaactgtgttaaacccagaagctttagctcgtaggtttggttttgatttagacatgtgcttacattcttcttttacaaagtcaggtaagttaaatgctgccatggcgtgtgagctatgtaaagattgtcacaaacccacaaacttcaagaaatgttgcccattaatttgtggaaaagctctcagtttagtggacagacatacaaatgttagatatagtatagaccagctggttacagctattttgcaagagcataataacaagacaaaaataactaattctcttgaagtcct-----------gtttcagggtcctgtgtataaagatttaactatagatgttaatgataaaccaccaccagattgcatagtagatctacttaagtcagttgatagtgaagaggtgagacagtactgcagagagaagaaatggcttattcctgaagtaccaacaaatatagatagggcagttaaccaggcaacatctttgataaac------actatactcatgttc----ataaccacaatgggtattgtatatat-----------------gatttataagatgtttgcccagacacaaggaccatactctggattagataacaaaaccaaactaaaagcaccagtgttgcgcgcagtggttacacaagggcccaacaccgaatttgcattatcattgctcaggaagaacataattacaataacaacatcaaaaggggaattcacagccctaggaatctatgacagaatttgtgtaataccaacacactcacaaccagaaaatgaagtccttctcaatggttacaataccaaaattaaagataaatggag----------------actggtagacccagacaacttaaatttggagattacagtgttagagttggataggaatgaaaagtttaga------gacattagaatgttcattgcagatgaagtagagtgccctgatgcaagtctagta-------attcactccaacaattacaaaaacaccataatgtcagtaggacacaccactatggctggcattattaatttaagtaacacacctacagctagaatgataag----------------------------------gtatgattacccaa----------------------ctaaaactggacagtgtggtggagttttatgttcaacaggcaaaatttatggaatacatgttggtggtaatggaaaacagggtttttcagcacagcttaagaaacaatatt----------ttgtgcaaaagcagg---------------------------------------------gtgaaataattagtaaaagaaaagtaca----------------agaattgggaatgaaaccaataaatacacccaacaaaacaaaattgcttccgagtgt------------------------tttctacaatgtgtttccagggacaaaggagccagcagttctgcatccagcagatgagag-------------------attggaagtgaattttgaagaatccttattctcaaagtacaaaggta-----atgtgaaaatggaaatcagtgataacatgatcattgcagttgaccactatgcaggacaactgctctcactagatattcctaccagagaactctctttaaaagaagccttatatggcactgatggct-tagaacccatagaccttaatactagtgcaggatacccatacgttagcctaggaattaagaaaagatcaatattaaataaagagactcaggacacaaccaaaatggaggaatgcctagac--------aaatacggcatagacctacctttagttacatacattaaagatgaacttaggggtaaagataaggttaggttaggcaaaagtagattaatagaagcatctagcctaaatgattcagtaaatatgagag--------------------------tcaaattgggtgaattgtacaag--------gctttccataaaaatcccggaatcatgactggatccgcagtgggatgtgaccctgataccttctggtctatcataccaagtctcctggatggtgaactgttagcatttgat-----tattcaaattttgatgcaagtttgtcccctgtatggtttgaatgcttagaattagttcttaggaaattaggctttgaatcagctgacttaatcagaaagatatcaaccacacaccacatattcaaag-accaaatttatgttgtagaagggggaatgccttcaggttgttcaggcactagtatttttaattcaatga-----------------ttaataatataattatcagaactttgattcttgatacatataaag----------------------------------------gcattgatttggataagttgagaataattgcata--tggtgatgatattatagcat----------------------------------------------------------------------catacccatttgaattggattcagaaaaaatt-------------------------------------------gcccagcaaggtactaagtatggtt----------------------------------------------tgactataacaccaccagacaa--------------------------------gtccacacaattccacaaggtgacatgggag----aatgtgacattccttaaaagacacttcagaccagataagcaatttcct---------------------------------ttccttgtccacccagttatgccaatgacagatatatatgaatcaatcaggtggacaa-------aagatcccaaaaacacacaggatcacgtgagatctctgtgtatgttagcatggcattctggagagaaagaata--cgataagtttgtgcaaggcattcgcagtacagacataggaaaggtycttgtaataccaccatactcagttctcagacacagatggcttgaattattttaa-----aatttgaatag-----------------------atatttagagatttaatttgaata-------------------------gaatttttcctctaa-----------------
>JN614991.1_Human_rhinovirus_B_strain_HRV-B84_p1008_sR2521_2008_polyprotein_gene_partial_cds
-------------------------------------------------------------------------------------------------------------------------------------------------------------------------------------------------------------------------------------------------------------------------------------------------------------------------------------------------------ga---tt--ccccctctgttagtctggtcgatgaggctagaagtaccccacaggtaactgtgttctagcctgcgtggcggccagcccagctcctgctgggacgcctttcaagagacatggtgt--------------------gaagactcgattgtgcttggttgtgagtcctccggcccctgaatgcggctaaccttaaacccggatccatgctatgcaatccagcatagttatggtcgtaatgggcaactctgggatgggaccgactactttgggtgtccgtgtttcca-tt---tttacttt-ttgtgtcatttatggttacaa--------------ttaagttgtaatcatgggtgcacaggtgtctacacaaaagagtggttcacatgagaatcaaaactttttgtctaatggatctaatcaaacatttacagttataa--attattataaa--gatgcagctagttcttcctctgctggtcaatcactgtcaatggatccatctaaattcactgagccagttaaagatctcatgctaaaaggagccccagcattaaactcccctaatattgaagcttgtggataca-----------gtgatagggtggaacaaatcactataggtaattcaaccattactacccaggaagcggctaatgccatcgttgggtatggtgaa------tggcccagctttctagatgataaagatgccagtgatgtcaacaaaccc-actagacctgacacttcggcatgcagattctacaccctggcaagtaaaacctggtctcagtcttctaaaggatggtgttggaaactgcctgatgctttaaaggatatgggcatttttggacaaaatatgttctatcactcacaaggaagaactggatataccatacatgttcagtgcaatgcaaccaaatttcacagtggtacgttgctggtagtagtaattccagaacatcaattagcatcagcaaagggaggcaatgtgtcagtatattatgataaaacccacccaggtgagaacggaatagacttatctgtagta---gatgagcttggacctaaaactgacccaatttataatatggatggcaccctcttggg---caatgctttaatttttcctcatcagtttattaatttgagaacaaaca-------atactgctactctggtgatgccatata-----------------------------taaactcagtacccatggattcaatgactaggcacaacaacctatcactcttagtaattccagtgatacctattacagcaactagtggggctgcacatagtgttccaattactgtaacaattgccccaatgttccttgagctctcaggtattagatctatggctgttgtca-ca------------cagggtctcccaacaacctcgactcccggatcaaatcagtttttgaccaccgatgatagacaatcaccatcagcactaccaaattatgaagttaccccactcatacaca----------ttcctggtagagtagtgaatctattagaaattgcacaggttgattctttaattccaattaacaatatagcaaacaatgataatttagagaggtaccgcatcccactaactcctaatgtacaggaaaaacaagtctttggtttctcatta-----------ttcttgggtggcactgttctgaagacaa--------------cgcttttaggtgaaatagcacagtattacacacattgggcaggttcattgagaatatcattca-----tgtacacaggaccagcattgtccagtgcaaaactcttactcgcatacactcccccaggtgccccaggaccaaaaactagaaaagacgccatgttaggtacacacttagtctggg-acattggtttacaatcaacagtagttatgaacataccatggacatcagggtcacaatt--------------------------cagatatactgatccagatacatacacacatccaggttacatatcctgttggtatcaaacatctcttatcctgcctccagaaaccaaccaaacggtttatctactaggttttattagtgcatgtccagatttcaaattgagattaatgaaagacacatcctcaatttctcaagaacgggcattgactgaagggcttgaagacgtgttggaa----gaagttatagttgataaagcaaaacagactatagcttccataaacagcaattccaaacacacacaacaagttccaaccctatcagcaagtgagacaggtgcaactctacaaacagtgccttctgacaatgtggaaactagaaaaacttatatgcattatgatggcacagaaaccagtgttgaaagctttttaggcaggtccgcttgtgtgcatgttactgaaatcgaaaacaaaa---------------------gtcctgcaac---------aggtgtgaatcacaaggagcagaaattgtttgatgattggaaaattaatttgtctagcttagttcaactcagaagaaaattggaatttttcacttatgtcagatttgattcagagtatacaatcatagcaacatcttcacaacctaatgatgcccagtattcaaacacactcacaatacaagctatgtttgtcccaccaggtgcacct-aacccaaaagaatgggatgattacacttggcaaagtgcctccaatccaagtgtattcttcaatgtaggcaactcagcaagat---tcagtgttccatatttaggaatagcctcagcttataacaacttcta------------tgatggttattcccatgatagcagaactacagtttatggaataaatgtgttgaatcacatgggagttatggctttcagagttgtcaatgaaaatgatcagcatatcactaaagttaaaattagagtttatcatagagctaagcatgtaatggcttgggttcccagaccaccaagggccaa-----------------------------------accatacctccatataggtagaacaaactatgat------ggatcacagt-----caattattcccaagagagataccatctcaaca-------------------tatggtttagggcccaggtttgggggtgtatgcactggtagtgtcaaagtaatgaattaccac--ctcatgacacaagaagatagtctcaacttgcaaacacctttaccagagagagatttggcaataatcaacctaaatgggcatggttcagaaacaattccacattgtaattgcacatcaggagtttactattcaagatactacaacaaattttatccagtaatctgtgagaa---------------accaacatgcatatggattgagggtaacaattattacccaagcaggta-------------------------------------ccagcaaggagtgatgaaaggagtaggtcctgctgaacctggggattgtggaggtatc--------ttaagatgtgtgcatggtccgataggacttctaactgctggtgggg---------------gtggatttgtgtgcnnnnnnnnnnnnnnnnnnnnnnnnnnnnnnnnnnnnnnnnnnnnnggaatcccaga-------------------------ctacataaccaatctaggcagagcatttggcacaggctttacagatcatattaatgataaaatagcagagctgcagaatacagccacaaattatctgaatacaaaagtctt-gtcaaaggtagttaaaattgtatcagctctagttattatttgtagaaatcatgatg------------atttagttacagtaacagccacattagcatt-gttaggttgtgatggttctccttggagattcctaaaaatgtatatcagtaaacattttcacttgccttatatagaa-------aggcaatcgaatgatctgtggtttaaaaagttcaatgacatgtgcaa------------------tgcagctaaaggattggaatggatagcaaacaaaatttcaaaattgattgactggatcaaaaacaagttactaccccaggccaaggacaaattagatttttgcaaaaggctaaagcagctagatataatagaaagacaggttgaaacattacacatgaaccacacaaatgaaaatgatagggaagtattatttaacaa-catcctatggttagaacagatgtcccagagatttgctccattgtacgccgttgaggcaaagagaataaaaacactcaaaa-------------acaaaatgacaaactttatccaattcagatccaaacatagaactgaaccagtgtgtgtactaattcatggcagccctgg-----------------------------------------------ctccgggaagtctctagccacctcattgattggtagatcaattgcagataaccataagtcatctgtatactccttaccaccagatccgaaacattttgatggataccagcaacaagcagtagtgatattagatgat------------ttgaatcaaaacccaaatggagaggacattagcactttttgtcaaatggtgtcttcagtagattttgtaccaccaatggcaaatttggacaacaaagggatgctttttaccagtagttttgtttt---agcttccactaa------------------------------------------------------------------------------------------------------------------------------------------------------------ttcccagacactaaaccctccaacagttcttaacccagaagctttggcacgtagattcggctttgatttagatatgtgtttacattcatcatacactaagtcaggcaaattgaatgctgccatggcttgtgaattatgcaaagactgtcatactccaactaatttcaaaaagtgctgtcctctgatttgtggcaaagctctcagtttagttgatagacatactaatgtaagatatactattgatcaactggttactgctatactccaggaacataacaacaaaacaaaaatcacaaactctcttgaggttct-----------tttccagggtccggtctacaaggatttgagtatagatgtgcatgataaaccccctccagaatgtattgtagatttgttgaaatctgtagattgtgaagaggttaggcaatattgtaaggaaaagaagtggttaataccagaaataccaaccaatgtagaaagagcagtcaatcaggcaacttcactcataaat------acaatattaatgttt----attactacaatgggaattatttacat-----------------gatttataaaatgtttgcccagatgcaaggaccttattcagggttggagagtaagaccaaactcaaggctccaacactacgagcagttgtaacccagggacctaacactgaattcgccttgtcactcctaaggaaaaatataattactgtaacaacatccaagggagagtttaccagtctggggatttatgacagaatatgcgtggttcccactcactcgcagcctgaagatgaaatcttagtgaatggattcaaaactagagttagtgacaagtggaa----------------gctagttgacccagacaatatgaacttggaaatcactgttctccaattggacagaaatgagaaattcagg------gatatcaggtcatttattgcagaagatcctgaatgtagtgaggcaacactagtt-------attaattcaaacaattttaaagatacaattattacagtaggtcaagctgctttagttggaatgattaatttaagtaatacacccactactagaatgattag----------------------------------gtatgattatccaa----------------------ccaaaactggacaatgtggtggagtgttgtgttcaacaggtaaaatttatggtatacatgtgggtggaaatggtaggcaaggcttctccgctcaactaagaaaacagtatt----------ttgttcagcaacaag---------------------------------------------ggcagataatatcaagaaaacatgttga----------------tgacttgaacatcaaacctgtcaacacgcccacaaaaacaaagctcctccccagtgt------------------------gttttacaatgtttttcctggatcaaaagagccagcagtcctacatccagcagacaaaag-------------------attagaagtagacttgaatgattcacttttttctaagtataaaggca-----atgtaaatataaaaattactgaaaatatgaaagtggcagtggatcactatgctggtcaattaatgtcactagaaataccaacagaggaattgtcacttaaagaagcactctatggaacagatggac-ttgagccaattgatctgaatacaagtgcaggctacccctatgtgagcttgggtataaagaaaagatccattttgaataaagaaacacaagacacaacaaaaatgcaagagtgtttaagt--------aaatatggaatagatttacctttaataacatatatcaaagatgaattaagaggcaaagacaagattaggttaggtaaaagtagattaatagaagcatcaagcctaaatgattcagttaacatgagag--------------------------tcaaattggggcacttatacaaa--------gcatttcacaaaaacccaggaacaataacagggtcagcagttgggtgtgatccagatgtcttctggtcagtgataccatgcttgttagatggggagttactggcatttgat-----tactcaaacttcgatgccagcttgtcacccatttggtttgattgtctagagcttgtattaagtaaaattggctttgaatcagcaaatttaataaagcaaatatgtactacacaccacatattcagag-accaaatttatatagtggagggtggaatgccatctggttgttctggaaccagcatattcaactcaatga-----------------tcaacaacataatcattagaactttgattttagatgtttataagg----------------------------------------gaattgatctggataaattaaaaattattgctta--tggtgatgatgtaattatct----------------------------------------------------------------------cttacccttatgagttaaacccagaaagaatt-------------------------------------------gcagagcaaggcaaaacatatggat----------------------------------------------taacaattactcctccagacaa--------------------------------gacagagcattttggtaaaacagattggaat----aatgttacttttttaaaaagaaatttcagaccagacccagaatttcca---------------------------------ttccttgttcatccagtcatgccaatgactgacatctatgaatctatcagatggacta-------aagatccaaagaacactcaggatcatgttaggtcattgtgtatgttagcttggcattcaggagaacaagaata--tgagaaatttgttgagggcatacgcagtaccagtgttggtaaggctcttatcattccatcatactcagttctcagacgtaggcg----------------------------------------------------------------------------------------------------------------------------------------
>JF781499.1_Human_rhinovirus_B_strain_HRV-B84_p1095_sR574_2008_polyprotein_gene_complete_cds
-------------------------------------------------------------------------------------------------------------------------------------------------------------------------------------------------------------------------------------------------------------------------------------------------------------------------------------------------------ga---tt--ccccctctgttagtctggtcgatgaggctagaagtaccccacaggtaactgtgttctagcctgcgtggcggccagcccagcttctgctgggacgcctttcaagagacatggtgt--------------------gaagactcgattgtgcttggttgtgagtcctccggcccctgaatgcggctaaccttaaacccggatccatgctatgcaatccagcatagttatggtcgtaatgggcaactctgggatgggaccgactactttgggtgtccgtgtttcca-tt---tttacttt-ttgtgtcatttatggttacaa--------------ttaagttgtaatcatgggtgcacaggtgtctacacaaaagagtggttcacatgagaatcaaaactttttgtctaatggatctaatcaaacatttacagtcataa--attattataaa--gatgcagctagttcttcctctgctggtcaatcactgtcaatggatccatctaaattcactgagccagttaaagatctcatgctaaaaggagccccagcactaaactcccctaatattgaagcttgtggataca-----------gtgatagggtggaacaaatcactattggtaattcaaccattactacccaggaagcggctaacgccatcgttgggtatggtgaa------tggcccagctttctaaatgataaagatgccagtgatgtcaacaaaccc-accagacctgacacttcggcatgcagattctacaccctggcaagtaaaacctggtctcagtcttctaaaggatggtgttggaaactgcctgatgctttaaaggatatgggcatttttggacaaaatatgttctatcactcacaaggaagaactggatataccatacatgttcagtgcaatgcaaccaaatttcacagtggcacgttgctggtagtagtaattccagaacatcaattagcatcagcaaagggaggcaatgtgtcagtatattatgataaaacccacccaggtgagaacggaatagacttatctgtagta---gatgagcttggacctaaaactgacccagtttataatatggatggcaccctcttggg---taatgctttaatttttcctcatcagtttattaatttgagaacaaaca-------atactgctactctggtgatgccatata-----------------------------taaactcagtacccatggattcaatgactaggcacaacaacctatcactcttagtaattccagtgataccaattacagcaactagtggggctgcacacagtgttccaattactgtaacaattgccccaatgttccttgagctctcaggtattagatctatggctgttgtca-ca------------cagggtctcccaacaacctcgacccccggatcaaatcagtttttgaccaccgatgatagacaatcaccatcagcactaccaaattatgaagttaccccactcatacaca----------ttcctggtagagtagtgaatctattagaaattgcacaggttgattctttaattccaattaacaatatagcaaacaatgataatttagagaggtaccgcatcccactaactcctaatgtacaggaaaaacaagtctttggtttctcatta-----------ttcttgggtggcactgttctgaagacaa--------------cgcttttaggtgaaatagcacagtattacacacattgggcaggctcattgagaatatcattca-----tgtacacaggaccagcattgtccagtgcaaaactcttactcgcatacactcccccaggtgccccaggaccaaaaactagaaaagacgccatgttaggtacacacttagtctggg-acattggcttgcaatcaacagtagttatgaacataccatggacatcagggtcacaatt--------------------------cagatatactgacccagatacatacacacatccaggttacatatcctgttggtatcaaacatctcttatcctgcctccagaaaccaaccaaacggtttatctactaggttttattagtgcatgtccagatttcaaattgagattaatgaaagacacatcctcaatttctcaagaacgggcattgactgaagggcttgaagacgtgttggaa----gaagttatagttgataaagcaaaacagactatagcttccataaacagcaattccaaacacacacaacaagttccaaccctatcagcaagtgagacaggtgcaactctacaaacagtgccttctgacaatgtggaaaccagaaaaacttatatgcattatgatggcacagaaaccagtgttgaaagctttttaggtaggtccgcttgtgtgcatgttactgaaatcgaaaacaaaa---------------------gtcctgcaac---------aggtgtgaatcacaaggagcagaaattgtttgatgattggaaaattaatttgtctagcttagttcaactcagaagaaaattggaacttttcacttatgtcagatttgattcagagtatacaatcatagcaacatcttcacaacctaatgatgcccagtattcaaacacactcacaatacaagctatgtttgtcccaccaggtgcacct-aacccaaaagaatgggatgattacacttggcaaagtgcctccaatccaagtgtattcttcaatgtaggcaactcagcaagat---tcagtgttccatatttaggaatagcctcagcttataacaacttcta------------tgatggttactcccatgatagcagaactacagtttatggaataaatgtgttgaatcacatgggagttatggctttcagagttgtcaatgaaaatgatcagcatgtcactaaagttaaaattagagtttatcatagagctaagcatgtaatggcttgggttcccagaccaccaagggccaa-----------------------------------accataccttcatataggtagaacaaactatgat------ggatcacagt-----caattattcccaagagagataccatctcaaca-------------------tatggtttagggcccaggtttgggggtgtatgcactggtagtgtcaaaataatgaattaccac--ctcatgacacaagaagatagtcttaacttgcaaacacctttaccagagagagatttggcaataatcaacctaaatgggcatggttcagaaacaattccacattgtaattgcacatcaggagtttactattcaagatactacaacaaattttatccagtaatctgtgagaa---------------accaacatgcatatggattgagggtaacaattattacccaagcaggta-------------------------------------ccaacaaggagtgatgaaaggagtaggtcctgctgaacctggggattgtggaggcatc--------ttaagatgtgtgcatggtccgataggacttctaactgctggtgggg---------------gtggatttgtgtgctttgcagacatcagaatgttagatatgctccatgcatactaccagggaatcccaga-------------------------ctacataaccaatctaggcagagcatttggcacaggctttacagatcatattaatgataaaatagcagagctgcagaatacagccacaaattatctgaatacaaaagtctt-gtcaaaggtagttaaaattgtatcagctctagttattatttgtagaaatcatgatg------------atttagttacagtaacagccacattagcatt-gttaggttgtgatggttctccttggagatttctaaaaatgtatatcagtaaacattttcacttgccttatatagaa-------aggcaatcgaatgatctgtggtttaaaaagttcaatgacatgtgcaa------------------tgcagctaaaggactggaatggatagcaaacaaaatttcaaaattgattgactggatcaaaaacaagttactaccccaggccaaagacaaattagatttttgcaagaggctaaagcagctagatataatagaaagacaggttgaaacattacacatgaaccacacaaatgaaaatgatagggaagtattatttaacaa-catcctatggttagaacagatgtcccagagatttgctccattgtacgccgttgaggcaaagagaataaaaacactcaaaa-------------acaaaatgacaaactttatccagttcagatccaaacatagaactgaaccagtgtgtgtactaattcatggcagccctgg-----------------------------------------------ctccgggaagtctctagccacctcattgattggtagatcaattgcagataaccataagtcatctgtatactccttaccaccagatccgaaacattttgatggataccagcaacaagcagtagtgatattagatgat------------ttgaatcaaaacccaaatggagaggacattagcactttttgtcaaatggtgtcttcagtagattttgtaccaccaatggcaaatttggacaacaaagggatgctttttaccagtagttttgtttt---agcttccactaa------------------------------------------------------------------------------------------------------------------------------------------------------------ttcccagacactaaaccctccaacagttcttaacccagaagctttggcacgtagattcggctttgatttagatatgtgtttacattcatcatacaccaagtcaggcaaattgaatgctgccatggcttgtgaattatgcaaagactgtcatactccaactaatttcaaaaagtgctgtcctctgatttgtggcaaagctctcagtttagttgatagacatactaatgtaaggtatactattgatcaactggttactgctatactccaggaacataacaacaaaacaaaaatcacaaactctcttgaggttct-----------tttccagggtccggtctacaaggatttgagtatagatgtacatgataaaccccctccagaatgtattgtagatttgctgaaatctgtagattgtgaagaggttaggcaatattgtaaggaaaagaagtggttaataccagaaataccaaccaatgtagaaagagcagtaaatcaggcaacttcactcataaat------acaatattaatgttt----attactacaatgggaattatttacat-----------------gatttataaaatgtttgcccagatgcaaggaccttattcagggttggagagtaagaccaaactcaaggctcctacactacgagcagttgtaacccagggacctaacactgaattcgccttgtcactcctaaggaaaaatataattactgtaacaacatccaagggagagtttaccagtctggggatttatgacagaatatgcgtggttcccactcactcgcagcctgaagatgaaatcttagtgaatggatttaaaactagagttagtgacaagtggaa----------------gctagttgacccagacaatatgaacttggaaatcactgttctccaattggacagaaatgagaaattcagg------gatatcaggtcatttattgcagaagatcctgaatgtagtgaggcaacactagta-------attaattcaaacaattttaaagatacaattattacagtaggtcaagctgctttagttggaatgattaatttaagtaatacacccactactagaatgattag----------------------------------gtatgattatccaa----------------------ccaaaactggacaatgtggtggagtgttgtgttcaacaggtaaaatttatggtatacatgtgggtggaaatggtagacaaggcttctccgctcaactaagaaaacagtatt----------ttgttcagcaacaag---------------------------------------------ggcagataatatcaaggaaacatgttga----------------tgacttgaacatcaaacctgtcaacacgcccacaaaaacaaagctcctccccagtgt------------------------gttttacaatgtttttcctggatcaaaagagccagcagtcctacatccagcagacaaaag-------------------attagaagtagacttgaatgattcacttttttctaagtataaaggta-----atgtaaatataaaaatgactgaaaatatgaaagtggcagtggatcactatgctggtcaattaatgtcactagaaataccaacagaggaattgtcacttaaagaagcactctatggaacagatggac-ttgagccaattgatctgaatacaagtgcaggctacccctatgtgagcttgggtataaagaaaagatccattttgaataaagaaacacaagatacaacaaaaatgcaagagtgtttaagt--------aaatatggaatagatttacctttaataacatatatcaaagatgaattaagaggcaaagacaagattaggttaggtaaaagtagattaatagaagcatcaagcctaaatgattcagttaacatgagag--------------------------tcaaattgggacacttgtacaaa--------gcatttcacaaaaacccaggaacaataacagggtcagcagttgggtgtgatccagatgtcttctggtcagtgataccatgcttgttagatggggagttactggcatttgat-----tactcaaacttcgatgccagcttatcacccatttggtttgattgtctagagcttgtattaagtaaaattggctttgaatcagcaaatttaataaagcaaatatgtactacacaccacatattcagag-accaaatttatatagtggagggtggaatgccatctggttgttctggaaccagcatattcaactcaatga-----------------tcaacaacataatcattaggactttgattttagatgtttataagg----------------------------------------gaattgatctggataaattaaaaattattgctta--cggtgatgatgtaattatct----------------------------------------------------------------------cttacccttatgagttaaacccagaaagaatt-------------------------------------------gcagagcaaggcaaaacatatggat----------------------------------------------taacaattactcctccagacaa--------------------------------gacagagcattttggtaaaacagattggaat----aatgttacttttttaaaaagaaatttcagaccagacccagaatttcca---------------------------------ttccttgttcatccagttatgccaatgactgacatctatgaatctatcagatggacta-------aagatccaaagaacactcaggatcatgttaggtcattgtgtatgttagcttggcattcaggagaacaagaata--tgagaaatttgttgagggcatacgcagtaccagtgttggtaaggctcttatcattccatcatactcagttctcagacgtaggtggctggatttgttttgaat---cattt-----------------------------aaatatagagaatatatttgatta-------------------------gaattagtgctc--------------------
>JF781502.1_Human_rhinovirus_B_strain_HRV-B84_p1098_sR861_2008_polyprotein_gene_complete_cds
-----------------------------------------------------------------------------------------------------------------------------------------------------------------------------------------------------------------------------------------------------------acccaccgtcaaaagcctttaaccgttatccgccaaccaactacgaaacagctagtaataccctgtattcttgcgaggtgttcgatcagacaga---tt--ccccctctgttagtctggtcgatgaggctagaagtaccccacaggtaactgtgttctagcctgcgtggcggccagcccagcttctgctgggacgcctttcaagagacatggtgt--------------------gaagactcgattgtgcttggttgtgagtcctccggcccctgaatgcggctaaccttaaacccggatccatgctatgcaatccagcatagttatggtcgtaatgggcaactctgggatgggaccgactactttgggtgtccgtgtttcca-tt---tttacttt-ttgtgtcatttatggttacaa--------------ttaagttgtaatcatgggtgcacaggtgtctacacaaaagagtggttcacatgagaatcaaaactttttgtctaatggatctaatcaaacatttacagtcataa--attattataaa--gatgcagctagttcttcctctgctggtcaatcactgtcaatggatccatctaaattcactgagccagttaaagatctcatgctaaaaggagccccagcactaaactcccctaatattgaagcttgtggataca-----------gtgatagggtggaacaaatcactattggtaattcaaccattactacccaggaagcggctaacgccatcgttgggtatggtgaa------tggcccagctttctaaatgataaagatgccagtgatgtcaacaaaccc-accagacctgacacttcggcatgcagattctacaccctggcaagtaaaacctggtctcagtcttctaaaggatggtgttggaaactgcctgatgctttaaaggatatgggcatttttggacaaaatatgttctatcactcacaaggaagaactggatataccatacatgttcagtgcaatgcaaccaaatttcacagtggcacgttgctggtagtagtaattccagaacatcaattagcatcagcaaagggaggcaatgtgtcagtatattatgataaaacccacccaggtgagaacggaatagacttatctgtagta---gatgagcttggacctaaaactgacccagtttataatatggatggcaccctcttggg---taatgctttaatttttcctcatcagtttattaatttgagaacaaaca-------atactgctactctggtgatgccatata-----------------------------taaactcagtacccatggattcaatgactaggcacaacaacctatcactcttagtaattccagtgataccaattacagcaactagtggggctgcacacagtgttccaattactgtaacaattgccccaatgttccttgagctctcaggtattagatctatggctgttgtca-ca------------cagggtctcccaacaacctcgacccccggatcaaatcagtttttgaccaccgatgatagacaatcaccatcagcactaccaaattatgaagttaccccactcatacaca----------ttcctggtagagtagtgaatctattagaaattgcacaggttgattctttaattccaattaacaatatagcaaacaatgataatttagagaggtaccgcatcccactaactcctaatgtacaggaaaaacaagtctttggtttctcatta-----------ttcttgggtggcactgttctgaagacaa--------------cgcttttaggtgaaatagcacagtattacacacattgggcaggctcattgagaatatcattca-----tgtacacaggaccagcattgtccagtgcaaaactcttactcgcatacactcccccaggtgccccaggaccaaaaactagaaaagacgccatgttaggtacacacttagtctggg-acattggcttgcaatcaacagtagttatgaacataccatggacatcagggtcacaatt--------------------------cagatatactgacccagatacatacacacatccaggttacatatcctgttggtatcaaacatctcttatcctgcctccagaaaccaaccaaacggtttatctactaggttttattagtgcatgtccagatttcaaattgagattaatgaaagacacatcctcaatttctcaagaacgggcattgactgaagggcttgaagacgtgttggaa----gaagttatagttgataaagcaaaacagactatagcttccataaacagcaattccaaacacacacaacaagttccaaccctatcagcaagtgagacaggtgcaactctacaaacagtgccttctgacaatgtggaaaccagaaaaacttatatgcattatgatggcacagaaaccagtgttgaaagctttttaggtaggtccgcttgtgtgcatgttactgaaatcgaaaacaaaa---------------------gtcctgcaac---------aggtgtgaatcacaaggagcagaaattgtttgatgattggaaaattaatttgtctagcttagttcaactcagaagaaaattggaacttttcacttatgtcagatttgattcagagtatacaatcatagcaacatcttcacaacctaatgatgcccagtattcaaacacactcacaatacaagctatgtttgtcccaccaggtgcacct-aacccaaaagaatgggatgattacacttggcaaagtgcctccaatccaagtgtattcttcaatgtaggcaactcagcaagat---tcagtgttccatatttaggaatagcctcagcttataacaacttcta------------tgatggttactcccatgatagcagaactacagtttatggaataaatgtgttgaatcacatgggagttatggctttcagagttgtcaatgaaaatgatcagcatgtcactaaagttaaaattagagtttatcatagagctaagcatgtaatggcttgggttcccagaccaccaagggccaa-----------------------------------accataccttcatataggtagaacaaactatgat------ggatcacagt-----caattattcccaagagagataccatctcaaca-------------------tatggtttagggcccaggtttgggggtgtatgcactggtagtgtcaaaataatgaattaccac--ctcatgacacaagaagatagtcttaacttgcaaacacctttaccagagagagatttggcaataatcaacctaaatgggcatggttcagaaacaattccacattgtaattgcacatcaggagtttactattcaagatactacaacaaattttatccagtaatctgtgagaa---------------accaacatgcatatggattgagggtaacaattattacccaagcaggta-------------------------------------ccaacaaggagtgatgaaaggagtaggtcctgctgaacctggggattgtggaggcatc--------ttaagatgtgtgcatggtccgataggacttctaactgctggtgggg---------------gtggatttgtgtgctttgcagacatcagaatgttagatatgctccatgcatactaccagggaatcccaga-------------------------ctacataaccaatctaggcagagcatttggcacaggctttacagatcatattaatgataaaatagcagagctgcagaatacagccacaaattatctgaatacaaaagtctt-gtcaaaggtagttaaaattgtatcagctctagttattatttgtagaaatcatgatg------------atttagttacagtaacagccacattagcatt-gttaggttgtgatggttctccttggagatttctaaaaatgtatatcagtaaacattttcacttgccttatatagaa-------aggcaatcgaatgatctgtggtttaaaaagttcaatgacatgtgcaa------------------tgcagctaaaggactggaatggatagcaaacaaaatttcaaaattgattgactggatcaaaaacaagttactaccccaggccaaagacaaattagatttttgcaagaggctaaagcagctagatataatagaaagacaggttgaaacattacacatgaaccacacaaatgaaaatgatagggaagtattatttaacaa-catcctatggttagaacagatgtcccagagatttgctccattgtacgccgttgaggcaaagagaataaaaacactcaaaa-------------acaaaatgacaaactttatccagttcagatccaaacatagaactgaaccagtgtgtgtactaattcatggcagccctgg-----------------------------------------------ctccgggaagtctctagccacctcattgattggtagatcaattgcagataaccataagtcatctgtatactccttaccaccagatccgaaacattttgatggataccagcaacaagcagtagtgatattagatgat------------ttgaatcaaaacccaaatggagaggacattagcactttttgtcaaatggtgtcttcagtagattttgtaccaccaatggcaaatttggacaacaaagggatgctttttaccagtagttttgtttt---agcttccactaa------------------------------------------------------------------------------------------------------------------------------------------------------------ttcccagacactaaaccctccaacagttcttaacccagaagctttggcacgtagattcggctttgatttagatatgtgtttacattcatcatacaccaagtcaggcaaattgaatgctgccatggcttgtgaattatgcaaagactgtcatactccaactaatttcaaaaagtgctgtcctctgatttgtggcaaagctctcagtttagttgatagacatactaatgtaaggtatactattgatcaactggttactgctatactccaggaacataacaacaaaacaaaaatcacaaactctcttgaggttct-----------tttccagggtccggtctacaaggatttgagtatagatgtacatgataaaccccctccagaatgtattgtagatttgctgaaatctgtagattgtgaagaggttaggcaatattgtaaggaaaagaagtggttaataccagaaataccaaccaatgtagaaagagcagtaaatcaggcaacttcactcataaat------acaatattaatgttt----attactacaatgggaattatttacat-----------------gatttataaaatgtttgcccagatgcaaggaccttattcagggttggagagtaagaccaaactcaaggctcctacactacgagcagttgtaacccagggacctaacactgaattcgccttgtcactcctaaggaaaaatataattactgtaacaacatccaagggagagtttaccagtctggggatttatgacagaatatgcgtggttcccactcactcgcagcctgaagatgaaatcttagtgaatggatttaaaactagagttagtgacaagtggaa----------------gctagttgacccagacaatatgaacttggaaatcactgttctccaattggacagaaatgagaaattcagg------gatatcaggtcatttattgcagaagatcctgaatgtagtgaggcaacactagta-------attaattcaaacaattttaaagatacaattattacagtaggtcaagctgctttagttggaatgattaatttaagtaatacacccactactagaatgattag----------------------------------gtatgattatccaa----------------------ccaaaactggacaatgtggtggagtgttgtgttcaacaggtaaaatttatggtatacatgtgggtggaaatggtagacaaggcttctccgctcaactaagaaaacagtatt----------ttgttcagcaacaag---------------------------------------------ggcagataatatcaaggaaacatgttga----------------tgacttgaacatcaaacctgtcaacacgcccacaaaaacaaagctcctccccagtgt------------------------gttttacaatgtttttcctggatcaaaagagccagcagtcctacatccagcagacaaaag-------------------attagaagtagacttgaatgattcacttttttctaagtataaaggta-----atgtaaatataaaaatgactgaaaatatgaaagtggcagtggatcactatgctggtcaattaatgtcactagaaataccaacagaggaattgtcacttaaagaagcactctatggaacagatggac-ttgagccaattgatctgaatacaagtgcaggctacccctatgtgagcttgggtataaagaaaagatccattttgaataaagaaacacaagatacaacaaaaatgcaagagtgtttaagt--------aaatatggaatagatttacctttaataacatatatcaaagatgaattaagaggcaaagacaagattaggttaggtaaaagtagattaatagaagcatcaagcctaaatgattcagttaacatgagag--------------------------tcaaattgggacacttgtacaaa--------gcatttcacaaaaacccaggaacaataacagggtcagcagttgggtgtgatccagatgtcttctggtcagtgataccatgcttgttagatggggagttactggcatttgat-----tactcaaacttcgatgccagcttatcacccatttggtttgattgtctagagcttgtattaagtaaaattggctttgaatcagcaaatttaataaagcaaatatgtactacacaccacatattcagag-accaaatttatatagtggagggtggaatgccatctggttgttctggaaccagcatattcaactcaatga-----------------tcaacaacataatcattaggactttgattttagatgtttataagg----------------------------------------gaattgatctggataaattaaaaattattgctta--cggtgatgatgtaattatct----------------------------------------------------------------------cttacccttatgagttaaacccagaaagaatt-------------------------------------------gcagagcaaggcaaaacatatggat----------------------------------------------taacaattactcctccagacaa--------------------------------gacagagcattttggtaaaacagattggaat----aatgttacttttttaaaaagaaatttcagaccagacccagaatttcca---------------------------------ttccttgttcatccagttatgccaatgactgacatctatgaatctatcagatggacta-------aagatccaaagaacactcaggatcatgttaggtcattgtgtatgttagcttggcattcaggagaacaagaata--tgagaaatttgttgagggcatacgcagtaccagtgttggtaaggctcttatcattccatcatactcagttctcagacgtaggtggctggatttgttttgaat---ca-----------------------------------------------------------------------------------------------------------------
>FJ445162.1_Human_rhinovirus_84_strain_ATCC_VR-1194_complete_genome
ttaaaacagcggatggg-tatcccaccatccggcccactgggcgtagtacactggtattctgtacctttgtacgcctgtttgcc---gcc---cctcccccttttattaccacatttgtggtcg-------------ctgcaacgttagaagattttaa-agt-----------agtgcaataggaagcatcacaaccagtggtgt-tatgcacaaacacttctgtttccccggagcgaggtatagacggtccccactgtcaaaagcctttaaccgttatccgccaaccaactacgagacagctagtaatgccctgttctcctgcaaggcgttcgatcagacaga---tt--tcccctctgttagtctggtcgatgaggctagaagtaccccacaggtaactgtgttctagcctgcgtggcggccagcccagcttctgctgggacgcctttcaagagacatggtgt--------------------gaagactcaattgtgcttggttgtgagtcctccggcccctgaatgcggctaaccttaaacccggatccatgctatgcaaaccagcatagttatggtcgtaatgggcaactctgggatgggaccgactactttgggtgtccgtgtttcca-tt---tttacttt-ttgtgtcatttatggttacaa--------------ttaagttgtaaccatgggtgcacaggtgtctacacaaaagagtggttcacatgagaatcaaaactttttgactaatggatccaaccaaacatttacagtcataa--attattataaa--gatgcagctagttcttcctctgctggccaatcactgtcaatggatccgtctaagtttactgaaccagttaaagaccttatgttaaaaggagccccagcactaaactcccccaacattgaggcttgtggataca-----------gtgatagggtggaacaaattactataggcaattcaaccattaccactcaggaagcagccaatgccattgttgggtatggtgaa------tggcccagctttctggatgataaagatgccagtgatgttaacaaacct-accagacctgacacctcggcatgcagattttacactttggctagtaaaacttggtctcaatcttctaaaggatggtgttggaaactgcctgatgctttaaaggatatgggtatttttggacaaaacatgttttatcactcacagggaagaaccggatataccatccatgttcagtgtaatgcaactaagtttcacagtggtactttgctggtggtggtaataccagaacaccaattagcatcggcaaagggaggcaatgtgtcagtatactatgataaaacccacccaggtgaaaatgggatagacctatctgtagca---gacgagcttggacctaaaactgacccagtttataacatggatggtaccctcttggg---taatgccttaatctttcctcatcaatttattaatctgagaacaaaca-------atactgctaccttggtgatgccatata-----------------------------taaattcagtacccatggattccatgactaggcataacaacttatcacttctagtaattccagtgataccaatcacagcaactagtggagctgcacacagtgttccaattactgtcacaattgccccaatgtttcttgagctttcgggtatcagatctatggctgttgtca-ca------------cagggtctcccaacaacttcaactcctgggtcaaatcagtttttgactacagatgataggcaatcaccatcagcattaccaaattatgaagtcaccccactcattcata----------ttcctggtagagtagtgaacctattagaaattgcacaggttgattctcttattccaattaataatatagcaaataatgataacttggagaggtaccgcatcccactaacccccaatgtacaagaaacacaagtctttggcttctcatta-----------ttcttgggtggcaccgtcctgaaaacaa--------------cactcttgggtgaaatagctcagtattacacacactgggcaggttcattgagagtctcattca-----tgtacacaggaccagcattatccagtgcaaaactcttaattgcatacactcccccaggtgccccagggccaaaaaccagaaaggacgccatgttgggtacacatttagtctggg-acattggtttacaatcaacagtagtcatgaacataccatggacatcaggatcacaatt--------------------------tagatacactgacccagatacatacacacatccaggttacatatcctgctggtatcaaacatctctcattttacctccagaaaccaaccaaacggtctatttattaggttttattagtgcatgtccagatttcaaattgaggttaatgaaagatacatcttcaatttctcaagagagagcattaactgaagggcttgaggatgtgttagaa----gaagttatagttgataaagcaaaacagactatagcttctataaatagtaattccaaacatacacagcaagtcccaaccctatcagcaagtgaaacaggtgcaaccctgcaaacagtaccttctgacaatgtggaaactagaaagacctatatgcattatgatggtgcagaaactagtgtggagagctttttgggtaggtctgcatgtgtacatgttactgaaattgaaaacaaaa---------------------gtcctgcaac---------agatatgaaccacaagaatcaaaagttatttgatgattggaagattaatttatccagcttagttcaactcagaagaaaattagaatttttcacgtatgtcagatttgattcagaatacacaatcatagcaacttcttcacaacctaatgatgcccagtattcaaacacactcacaatacaggcaatgtttatcccaccaggtgcaccc-aatccaaaagagtgggatgattacacttggcaaagtgcttcaaatccaagcgtgttcttcaatgtaggtaattcagcaagat---tcagtgttccatacttaggaatagcttcagcttataacaatttcta------------tgacggctattcccatgacagcagaaccacagtttatggaataaatgtgttaaatcacatgggagtcatggccttcagagttgtcaatgaaaatgatcaacatrctactaaagttaaaattagaatttatcatagagccaaacatgtaatggcttggattcccagaccaccaagggccaa-----------------------------------accataccttcatataggtagaacaaactatgat------ggatcacagt-----caatcattcccaagagagataccatctcaaca-------------------tatggtttaggacccaggtttgggggtgtatgtactggtagtgtcaaagtgatgaactaccac--ttaatgacacaagaagacagtctcaacctacaaacacctttaccagagagagacttagcaataatcaacctaaatgggcatggttcagaaacaattccacattgtaactgcacatcaggagtttactattcaagacattacaacaaattctatccagtaatctgtgaaaa---------------acccacatgcatatggattgagggtaataactactaccctagcaggta-------------------------------------ccagcaaggagtaatgaaaggagtaggccctgctgaacctggggattgtggaggcatc--------ttgagatgtgtacacggtccaataggactcctgactgctggtgggg---------------gtgggtttgtgtgttttgcagatatcagaatgttagacatgctccatgcacactaccagggtatcccaga-------------------------ctacataaccaatctgggcagagcatttggcacaggctttacagatcacattaatgataaaatagcagagttgcaaagcacaaccaccaattatctaaatacaaaagtttt-gtcaaaggtagttaaaattgtatcagctctagttatcatttgtagaaaccatgatg------------atttagtcacagtaacagccacattagcatt-actagggtgtgatggttctccttggagattcttaaaaatgtacatcagtaagcattttcacctgccttacatagag-------agacaatcaaatgatttgtggtttaaaaagtttaatgacatgtgcaa------------------tgctgccaagggactggaatggatagcaaacaaaatttcaaaattaatagactggatcaaaaacaaattactaccccaggccaaggacaaactagatttttgcaaaaggctaaaacagcttgatataatagaaagacaggttgaaacactgcacatgaaccacacaaatgaaaatgacagggaagtattatttaacaa-catcctatggttagaacaaatgtcccagaagtttgctccattatacgctgctgaagcaaagagaataaaaacactcaaaa-------------acaaaatgacaaactttatccagttcagatccaaacatagaactgaacctgtgtgtgtattaattcacggcagccctgg-----------------------------------------------ctccgggaaatctctagccacttcattgattggcagatcaattgcagacaatcataagtcatctgtatattctttaccaccagatccaaaacattttgatggataccagcaacaggcagtagtgatattagatgat------------ttgaatcaaaacccaaatggagaagacatcagcactttttgtcaaatggtgtctwcagtagattttgtaccaccaatggcaaatttggacaacaaagggatgctttttaccagtagttttgtttt---ggcttccactaa------------------------------------------------------------------------------------------------------------------------------------------------------------ctctcagacattaaaccctccaacagttcttaacccagaagctctagcacgcagatttggctttgatttagacatgtgtctacactcttcatacactaaatcaggcaaattaaatgtagcaatggcttgtgaactatgtaaggattgccatactccaactaattttaaaaagtgctgccctctgatttgtggtaaagctctcagcttagttgataaacacactaatgtaagatatactattgaccaactggtcactgctatactccaggagcacaacaacaaaacaaaaatcacaagctcccttgaggttct-----------tttccaaggtccagtatacaaggatttaaatatagatgtacatgataaaccccctccagaatgtattgtagatttattgaaatctgtggactgtgatgaagttagacagtattgtaaagaaaagaaatggttaataccagagataccaaccaatgtggaaagagcagttaatcaagcaacttcacttataaat------acaatattaatgttt----atcacaacaatgggtattatctacat-----------------gatttacaagatgtttgcccagatgcaaggaccttactcaggattggagagcaagactaaactcaaggcccccacactacgtgcagttgtgacacaagggcctaacaccgagttcgccttgtcactcctaaggaaaaatataattactgtaacaacatctaaaggagagtttactagtctgggaatttatgacagaatatgtgtgatcccaactcactcacaacctgaagatgaggtgttagtgaatggattcaaaactagagttagtgacaaatggaa----------------actagtagatccagataacatgaatttggaaattaccgttctccagttggacagaaatgaaaagttcagg------gatattaggtcatttattgcagaagatcctgaatgtagtgaagctacactagtg-------attaattcaaataattttaaagatacaatcattacagtaggtcaagcaaccttagttgggatgattaatctaagtaatacacccaccactagaatgattag----------------------------------gtatgattatccaa----------------------ccaaaacaggacaatgtggcggagttttgtgttcaacaggcaaaatttatggtatacatgtaggtggaaatggtagacagggcttttccgctcaattaagaaaacaatact----------ttgtccagcaacaag---------------------------------------------ggcagataatatcaagaaagcatgttga----------------tgatttgaatatcaagcctattaatacacccacaaagacaaaactacttcccagtgt------------------------attttacaatgttttccccgggtctaaggaaccagcagtcttgcatccagcagacaagag-------------------attagaagtagacttaaatgactccctcttttctaaatacaagggca-----atgtgaatatgaagatgactgagaacatgaaagtggcagtagatcattatgctggccaactaatgtcactagagataccaacagaagaattgtcacttaaagaagcactctatggaacagatggtc-ttgaaccaattgatctgaacacaagtgcaggttacccttatgtgggcttgggtataaagaagaggtccattctaaataaggaaacacaagacacaacaaaaatgcaagagtgtttaagt--------aaatatggaatagatttgcccttaataacatatattaaagatgagttaagaggcaaagtcaagattaggttaggtaaaagtagattaatagaagcatcaagcctgaatgactcagttaatatgagag--------------------------tcaaattaggtcacttatacaaa--------gcattccacaaaaacccaggaacattaacagggtcggcagtagggtgtgatccagatgttttctggtcagtgataccttgcttgttagatggggagttgctagcatttgat-----tattcaaactttgatgccagcttatctcctatctggtttgattgtctagaactagtactgagaaaaattggttttgaatcagcaaatttaataaaacaaatatgtaccactcaccacatatttagag-atcaagtttatgtggtggagggtggaatgccatctggttgttctggaactagcatattcaattcaatga-----------------ttaataacataattattagaaccttgatattagatgtttataaag----------------------------------------gaatagatttggacaaattaaaaataattgctta--tggtgatgatgtaattattt----------------------------------------------------------------------cttatccttatgagttagacccagagagaata-------------------------------------------gcagagcaaggaaaaacctatggat----------------------------------------------taacaattactcctccagacaa--------------------------------aacagaacattttggtaaaacagattggagt----aatgttactttcttaaaaagaaattttagaccagatccagaatttcca---------------------------------ttcctcattcatccagtcatgccaatggctgatattcatgagtctatcagatggacta-------aagatccaaagaacactcaggatcatgtcaggtcattgtgtatgttagcttggcattcaggagaagaagaata--tgagaaatttgtcaagggtatacgtagtaccagtgtaggtaaagctcttgttatcccatcatactcagttctcagacgtaggtggctggatttgttttgaat---gattt-----------------------------atatatagagaatatatttgatta-------------------------gaatttgtactctat-----------------
>KY369899.1_Rhinovirus_B_strain_SC165_complete_genome
-------------------------------gacccactgggtgtagtgctctggtattttgtacccttgcacgcctgtttccc---att---tgtacccttcct-----tgatttcctcccc--------------atgtaacgttagaagtttcgga-attttaa-------agtacaataggaagcgccacatccagtggtgt-tgtgtacaagcacttctgtttacccggggcgaggtataggctgtgcccacggccaaaaacctttaaccgttatccgccaaccaactacgtaacggctagtatcatcttgtt-tctgacttggcgttcgatcaggtgg--------taacccccactagtctggtcgatgaggctaggaattccccacgggcgaccgtgtcctagcctgcgtggcggccagcccagcttttgctgggacgccttttcaaagacatggtgt--------------------gaagacccgcatgtgcttggttgtgagtcctccggcccctgaatgcggctaaccttaaccctggagcccagtgacataatccaatgttatttgggtcgtaatgagtaattccgggatgggaccgactactttgggtgtccgtgtttcc--tt---ttattctt-tataatgtcttatggtcacagcatatatat--tgtatatactgtgatcatgggcgcacaagtgtcaacacaaaagagcggttcacatgagaatcagaatattcttaccaatggatcaaatcaaactttcactgtcataa--actattacaag--gatgcagccagctcatcatccgccggccaatctttgtcaatggacccaagcaagtttactgaaccagtcaaagatctgatgttaaagggtgcaccagctctgaattcacccaatatagaagcttgtggttata-----------gtgatagagtcgagcaaatcaccctaggaaattctacaataacaactcaagaagcagcaaattcaattgtagcatacggggag------tggccatcatttctcgatgattctgatgcaagtgatgtgaataaaacc-acaaagcccgacacttcagcatgtagattttacacattggatagtaaaacttggactaatcagtcaaaagggtggtgttggaaacttcctgatgctttaaaagatatgggaatatttggacaaaacatgttcttccattcgcaaggcagaacaggctacaccatacatgtacagtgtaatgcaacaaaattccacagtggttgtctattagttgtggtcataccagagcaccaattggcatctatacagggaggaagtgtatcagtgtattatgagaaaacccacccaggagaaaagggaatagatcttagtgaaaca---gatactgatggtccaatgttggatccattatacatgatggatgggacactaattgg---aaatagtttgatttttccccatcaatttataaatttgagaacaaaca-------acactgcaacaattgttgttccttata-----------------------------tcaattcagtacctatggattcaatgaccaggcacaacaatctgtctctaatggtaattcctcttgtaaatatcactgcaacaagtggtgcagctccatcaatacccatcacagtaacaattgcacccatgtacttagagttatctggcattagatctagaacagtaata----------------caagggctccccactgtcttaacacctggttcagaacaatttcttaccacagatgacagacagtctcctagtgcaatgcctaattatgaaccaacccctttaatccaca----------ttccaggagaagttaagaatctgttagaaattgcccaggtggacacactaatacccataaacaatgctcaaggagttacaggattagaaacatacaggatccctctttatcaaagcagacaaggtcaacaagtctttggattcagactt-----------tacttgggggatggtgttttgaaaacaa--------------caatgctaggggaaatctgtcagtacttcacccactgggctggctccttacgtctatcattta-----tgtacacgggaccagccctttccagtgcaaaattacttattgcctacacaccacccgggacatctggccccactgaccgcaaagcagctatgttgggtacacatgtggtttggg-atattgggttgcagtctacagtagttctcaacattccctggacttcaggagttcaata--------------------------cagatacacagacccagacacatacaccagcgcaggatttgtttcatgctggtaccaaacttcattagtattaccccctcaagtagagcaaacagtgtatatgcttggctttgttagtgcatgcccagattttaaattaagacttatgaaagacacacaatccatacaacaagaaacagcattaacggaagggctaggtgaagatttaatg----gaagtcattgtcgacaaaactcaccagacattggcttccgtgaagagtgattcaaaacacactcagaaggtacctgcactcacagcaaatgagactggagccacactaccaacaacaccctcagacaatgtagaaaccagaacaactttaatgcactatagaggatcagagacaactttggaaaacttcttaggtagggctgcatgtgtgcatgtggtagaaattaaaaacaaac---------------------aagccacaga---------tgacactaatcataaaagagagttgttattcaatgattggaaaattagtttatccagtttagttcaacttagaagaaaattagaactgtttacttatgtcagatttgattcagagtacaccataatagctaccagttctcaaccagaggatgcaaattactcaagtaaccttactgttcaagcaatgttcataccaccgggtgccccg-aacccaaccaaatgggatgattacacatggcaaagtgcaaccaatcccagtgtattctttaatgtaggaaaatctgccagat---tcagtgttccctatttgggaattgcttcagcatacaattgctttta------------tgacggttattcacatgataacaaaacaacaccttatggaatcaacgtattgaaccacatgggttccatagcattcagagtggttaatgagcatgacaagcacacaacacatgtcaagattcgagtttaccacagagcaaaacacattagagcttggatacccagagcacctagagcttt-----------------------------------acagtatttgtatattggaagaacaaattatagtcca---aaccctgata-----gtcccatcaaaaccagagatacaattaacact-------------------tacgggttagggcccagatttgggggggttcacactgggagcatcaaaataatgaattaccac--ctgatgactcacgaggataacttgaggcttttaacacccatgcctgagagagatctagcaatagttgatgcaagggctcatggttctgaaacggtaccacaatgtggctgtacatctggcgtttattattccagatattataacaagtactacccagtagtatgtgaaaa---------------acccacttgtgtgtggatagaaggaaacaactattatccaagtagata-------------------------------------tcagcagggagtcatgaagggcgttggcccagcagaaccaggtgattgtggtggcatc--------ttgagatgtgttcacggacccataggtctcctcactgcaggaggta---------------gtgggtttgtgtgctttgctgacattaggatgttggaattgttcaaagctcagtatcagggtatatcaga-------------------------ttacattgttaatcttggcaaggcctttggaacaggatttactgatcatatcaatgaaaaggtggctgaacttcagaacatctcaatgggctacctaaacactaaagtttt-gtctaaaataatcaaaatagtttctgctttagtcatcatttgcagaaaccatgatg------------acctaattacagtcacagccacattagcatt-acttggttgtgatggatccccatggaggtacctcaaaatgtatatcagcaaacatttttgtctaccctacatagaa-------aggcaatctaatgatttgtggtttaaaaagttcaatgatatgtgcaa------------------tgctgccaaaggtcttgagtggattgccaccaaaatatccaagctgattgattgggtcaaacaaaagattctacctcaggcaagagacaagttggatttttgtaaaagacttaaacagttggatattttggaaagacagattgacaccctacatgtgaatcaggtgaatgataatgacagggaaacattattcaataa-tgttttatggctagaacaaatgtcacagaagtttgccccattgtatgcagttgaagcaaagaggataaaaagtttaaaaa-------------acaaaatcacaaactttatacaatttagatcaaaacaccgtacagaaccagtatgtgtcctcatacatggtacaccagg-----------------------------------------------atcaggcaaatcattaactacttcattaattggtagggctattgctgacaattataactcatctgtctattcattaccaccagatcccaaacactttgatggataccagcagcaagcagtcgtcatacttgatgac------------ttgaatcaaaaccctaatggtgaagatattagcacattctgtcaaatggtttcatcagttgacttcatcccacctatggcaaacctagacaataaaggtatgctattcacaagcagctttgttct---ggcttccacaaa------------------------------------------------------------------------------------------------------------------------------------------------------------ttcccagacattaaaccccccaactattctgaatccagaagctttggcacgtagatttggttttgatttagatatgtgtctccacactacatttaccagatctggaaaactgaacgctgcattggcgtcagagttatgtaaagactgtcacaagccagctaactttaaaaagtgttgtcccctcatttgtggaaaagccttgagtctagttgatagacacacaaatgttaggtatagtatagatcaattagttacagcaataatcactgagcatgtaaacaagaccaaaatatcaaattcattggaggttct-----------cttccagggacctacttacaaagatcttaatattaatgtcacaacaacaccaccaccagaatgtattgtagatttactaaaatcagtagataatgaagaagttaggcaatattgtcaagaaaagaaatggcttattccagaaattccaaccaatgttgaaagagcagttaatcaagcaacaaacttaataaac------actatactgatgttc----attactactcttggcataatctatat-----------------gatctataaactctttgcacaaactcaaggcccatattctggtttagatggaaaatccaagctaaaaccaccaacacttagagctgtagtaacacaaggacccaacacagagtttgctttgtccctactcagaaagaatatagtaactgtcactactaataaaggtgaatttactggtcttggcatttatgacaggatgttagttattcccacccatgcacaaccatctgatcaagtattaatcaatggattctctaccaatgttaaggacaaatggaa----------------gttagttgatccagacaacttaaatttggaaataactgtcattgaactagacagaaatgaaaaatttaga------gatatcagaatgtttatagcagatgaacctgaatgcaatgaagccactcttgtt-------ataaactcaaacaactttaaggatactatactcacagttggaacaactactttggcaggcattattaatctcagcaacacaccaactgctagaatgatcag----------------------------------atatgatttcccca----------------------ctaagacaggccagtgtggaggggttttgtgctctaccggcaaaatctatggtatacatgtgggaggaaatggaagacaaggtttttcagcacaattgaagaaacagtatt----------ttgtgcaaaaacaag---------------------------------------------gtgagattattcaaagaaagaatgttag----------------agaactagacataaaacccatcaatacccctagcaaaaccaagttgcacccaagtgt------------------------tttttataatgtcttcccaggcaccaaagaaccagcagtcctacaccctggtgacagtag-------------------attggaggtagactttgaagaatcattattctcaaaatacaagggta-----atgtaaagatggaaatcacagacaacatgagagttgcaattgaccactactctggtcaattgttgtcattagacattcctactcaggaactcaccctcaaggaggcactttatggaacagatgggt-tagaaccaatagacttaaacaccagtgctggatatccatatgttagtttaggaatcaacaaaaagtccatcttgaacagagaaacaaaggaggttgccaagatgcaagagtgcttaagc--------aagtatggaattgatctccctctaattacatacataaaggatgaactcagaggtaaagacaaaatcagattgggcaaaagcagattaatcgaggcatccagcttaaatgattcagtaaatatgagaa--------------------------taaagttaggtaacttgtacaaa--------gcattccacaaaaacccaggtgtgttgacaggttcagctgttgggtgtgatcctgatactttctggtcagtgattccttgcctgttagatggagaattaatagcttttgat-----tactcaaactttgatgcaagtttatctccagtgtggtttaattgtttagaaattgtgttagaaaagttagggtttcagtgttctaacctaatacagcaaatatgcactacacaccacatttttaggg-accaaatttatgtagtggagggtggtatgccatcaggatgctcaggaacatctatctttaattctatga-----------------ttaacaatataattattaggaccttgatacttgatgtttataaag----------------------------------------gcattgatttggactctttaaagatcatagcata--tggtgatgatgttattatct----------------------------------------------------------------------catacccctttactctggactcagaagttatt-------------------------------------------gccaaacagggaagcaaatatggat----------------------------------------------tgacaatcacaccaccagataa--------------------------------atcaccaaattttacaaaaatgaattgggac----aatatcactttcttgaaaaggtatttcaaaccagattcaaatttccca---------------------------------ttcttgatacatccagtgatgccgatggctgatatacaagaatccattagatggacta-------aagatccgaaaaacacacaggatcatgttaggtcactatgtatgttagcatggcactcaggtgagcaagaata--caacaaatttgtagaaggaattagaagtactgaaattggcaaagttttagtaataccatcttactctgtcttaaggcgtaggtggttggacttgttttaatc---ccttctt--------------------tgtttatatatatagagtgttaatttagtgt----------------------agtgaattt--------------------------
>JN798573.1_Human_rhinovirus_B_strain_HRV-B04_p1202_sR3341_2010_polyprotein_gene_complete_cds
--------------------------------------------------------------------------------------------------------------------------------------------------------------------------------------------------------------------------------------------------------------------------------------------------------------------------------------gggtgttcgatcaggtgg--------tatcccccactagtctggtcgatgaggctaggaattccccacgggcgaccgtgtcctagcctgcgtggcggccagcccagcttttgctgggacgccttttcaaagacatggtgt--------------------gaagacctgcatgtgcttggttgtgagtcctccggcccctgaatgcggctaaccctaaccctggagcccagtgacataatccaatgttatttgggtcgtaatgagtaattccgggatgggaccgactactttgggtgtccgtgtttcc--tt---ttattctt-tatattgtcttatggtcacagcatatatag--tatatatactgtgatcatgggcgcacaagtgtcaacacaaaagagcggttcacatgagaatcagaacattcttactaatggatcaaatcaaactttcaccgttataa--actattacaag--gatgcagccagttcatcatccgctggccaatccttgtcaatggacccaagcaaatttaccgaaccagtcaaagatctgatgctgaagggcgcaccagctttgaattcacccaatatagaagcctgtggttata-----------gtgatagagtggagcaaatcaccttaggaaactctacaataacaactcaagaggcagcaaattcaattgtagcatacggggaa------tggccatcatttctcgatgattctgatgcaagtgatgtgaataaaacc-acaaagcctgacacttcagcatgtagattttatacactagatagtaaaacttggaccaatcagtcaaaagggtggtgttggaaacttccagatgctttaaaagatatgggaatatttgggcagaacatgtttttccattcacaaggcagaacaggttacaccatacatgtacagtgtaatgcaacaaaattccacagtggttgtttattagttgtggtgataccagagcatcaattggcatctatacagggaggaagtgtatcagtgtattatgagaaaacccatccaggggaaaagggaatagatcttagtgaaaca---gatagtgatggtccaatgttagatccattatacatgatggatggaacactgattgg---aaatagcttgatttttcctcatcaatttataaatttgagaacaaaca-------acactgcaacaattgttgtcccttata-----------------------------tcaactcagtacccatggattcaatgaccaggcacaataacctgtctcttatggtaattccaattgtaaacatcactgcaacaagtggtgcagctccatcaatacccattacagtaacaattgcacccatgtacctagagttgtctggcattagatcaagaacggtaata----------------caagggctccccactgttttaacacctggttcagaacaatttcttaccacagatgacagacaatcccctagtgcaatgcccaattatgaaccaacccctctaatccata----------ttccaggagaagttaagaacctgttagaagttgcccaagtggacacgctgataccaataaacaatgcccaaggagttacgggattggaaacatacaggatccctctctatcaaagcagacaaggtcagcaagtctttggtttcaggctc-----------tacctaggagatggtgttttgaagacaa--------------caatgttaggagaaatttgtcagtacttcacccactgggctggttcattacgtttgtcattca-----tgtacacgggaccagccctttccagtgcaaaattactcattgcctacacgccacctgggacagctggtcctaccgatcgcaaagcagctatgttgggcacacacgtggtttggg-atattgggttacaatcaacagtagttctcaatattccctggacttcaggagttcaatt--------------------------cagatacacagacccagatacatataccagcgcaggatttgtttcatgctggtatcaaacttcattggtattgccccctcaagtggaacagacagtgtatatgcttggctttgttagtgcatgtccagattttaaattaagactcatgaaagacacacaatctatacaacaagaaacagcattgacagaggggctaggtgaagatttaatg----gaagtcattgtcgataaaactcaccagacattggcttctgtgaaaagtgattcaaaacacactcagaaagtacctgcgctcacagcaaatgagactggagccacactaccaacaacaccctcagacaatgtggaaaccagaacaaccttaatgcactatagaggatcagagacaactctggaaaacttcctaggaagggctgcatgcgtgcatgtggtggaaattaagaataaac---------------------aagccactga---------tgacactaatcataaaaagcagttgttgttcaatgattggaaaattagtttatctagtttagttcaacttagaagaaaattagaactgtttacttatgtcagatttgattcagagtataccataatagctaccagttctcaaccagaggatgcaaactactcaagtaatcttactgtccaagcaatgttcataccaccaggtgcaccg-aacccaaccaaatgggatgattacacatggcaaagtgcaactaatcccagtgtgttctttaatgtaggaaagtctgccagat---tcagtgttccctatttaggaattgcttcagcatacaattgctttta------------tgatggttattcccatgataataaaacaacaccttatggaatcaatgtgttaaatcatatgggttctatagcattcagagtagttaatgagcatgacaagcacacaacacatgttaagattcgggtttaccacagagcaaaacatattagagcttggatacccagagcacctagagcttt-----------------------------------gcagtatttgcatattggaagaacaaactatagtcca---aaccctgata-----gtcctatcaaacccagagaaacaattaacacc-------------------tacgggttagggcccagatttgggggggttcacactgggagcatcaaaataatgaattatcat--ctgatgactcatgaggatagcttgaggcttttaacacccatgcctgagagagatctagcaatagttgatgcaagggcccatggttctgagacagtgccacaatgtaactgcacatctggtgtctactattccagatactacaataaatattacccagtagtgtgtgaaaa---------------accaacctgtgtatggatagaaggtaacaactattacccaagtagata-------------------------------------tcagcagggagtcatgaagggtgttggcccagcagaaccaggtgattgtggcggcatc--------ttgagatgtgttcatggacccataggcctcctcaccgcagggggta---------------gtgggtttgtgtgctttgctgacattagaatgctggaattattcaaagctgagtatcagggtatatcaga-------------------------ttacattgttaatcttggcaaagcctttggaacaggatttactgatcatatcagtgaaaaagtggttgaactccagaatatctcaatgggctaccttaacactaaagtctt-gtctaaaataatcaaaatagtttctgctttggtcatcatttgcaggaatcatgatg------------acctaattacagtcacagctacactagcatt-acttggttgtgacggatctccatggaggtacctcaaaatgtacatcagtaaacatttttgcctaccctacatagaa-------agacaatcaaatgatttgtggttcaagaaattcaatgacatgtgtaa------------------tgctgctaagggcctagagtggattgccaacaaaatatccaagttgattgattgggtcaaacaaaagattctacctcaagcaagagataagctggatttttgcaaaagacttaaacagttggatattctagaaaggcagattgacacgctgcatgtgaatcaggttaatgataatgacagggaaacactatttaacaa-tgttttgtggttagaacaaatgtcacaaaagtttgccccactgtatgcagttgaagcaaagaggataaaaagtttaaaaa-------------acaaaatcacaaactttatacaatttagatcaaaacaccgtacagaaccagtatgtgtcctcatacatggtacaccagg-----------------------------------------------atcaggtaagtcattaaccacttcattaattggcagggctattgctgataattacaactcatctgtctactcattaccaccagaccctaaacattttgatggatatcagcaacaagcagtcgtcatacttgatgac------------ctaaatcaaaaccctaatggtgaagatattagcacattctgtcaaatggtttcatcagttgacttcatcccacctatggcaaacttagacaataaaggaatgctattcacaagcagctttgttct---ggcttccacaaa------------------------------------------------------------------------------------------------------------------------------------------------------------ctcccagacattaaaccctccaactattctaaatccagaggctttggcacgtagatttggttttgatttagatatgtgtctccacaccacattcaccagatctggaaaattgaacgctgcattagcatcagaattgtgtaaggactgtcacaagccagctaattttaaaaagtgttgtcctcttatttgtggaaaagccttgagtttagttgatagacacacaaatgttaggtacagtatagaccaattagttacagcaataatcactgagcatgtaaacaagaccaaaatatcaaattcattagaggttct-----------tttccaaggacctacttacaaagatcttaatattaatgtcacaacaacaccaccaccagaatgtattgtagatttactcaaatcagtagataatgaagaggttaggcaatactgtcaagaaaagaaatggctcattccagaaattccaaccaatgttgaaagagcagttaatcaagcaacaaacttgataaat------actatactgatgttc----atcactactcttggcataatctatat-----------------gatttataagctctttgcacaaactcaaggcccatattctggtttggatgggaaatccaagctaaagccaccaacgcttagagctgtggtcacacaaggacccaatacagaatttgctttatccctactcaggaagaatatagtaaccgttactactagtaaaggtgaattcactggccttggtatttatgacaggattttagttattcccacccacgcacaaccatctgatcaagtattaatcaatgggttctctactaatgtcaaagataaatggaa----------------gttagttgatccagacaacctaaatttggaaataactgtcattgagctggacagaaatgagaaatttaga------gatatcaggatgttcatagcagatgaacctgaatgcaatgaagctactcttgtc-------ataaactcaaataattttaaagatactatactcacagttggaacaactactttagcaggtattatcaatcttagtaatacaccaactgctagaatgatcag----------------------------------atatgattttccca----------------------ccaagacaggccagtgtggaggggttctgtgttctactggtaagatctatggtatacatgtggggggaaatggaagacagggtttttcagcacaactgaagaagcagtatt----------ttgtgcaaaaacaag---------------------------------------------gtgaaattattcaaaggaaaaatgttag----------------agaactaaacataaaacccatcaatacacctagtaaaaccaaattgcacccgagtgt------------------------tttctacaatgtttttccaggcaccaaggaaccagcaattttacaccctagtgatagtag-------------------attggaagtagactttgaagaatcattattttcaaaatacaagggca-----atgcaaaaatggaaatcacagataacatgagagtcgcaattgaccattactctggtcaattgttgtcactggatatccccactcaggagcttacccttaaggaagcactttatggaacagatggat-tggaaccaatagacttaaacactagtgctggatatccatatgttagtctaggaatcaataaaaagtccatcttgaacagagaaacaaaggaagttgccaagatgcaagagtgcttaagc--------aaatatggaattgacctccccctaattacatatattaaggatgaactcagaggcaaagacaaaatcagattgggtaaaagcagattaatcgaggcatccagtttgaatgattcagtaaatatgagag--------------------------tgaagttgggtaacttgtacaaa--------gcatttcataaaaatccaggtgtgttgacaggttcagctgtcgggtgtgatcccgatactttctggtcagtgattccttgcctgttagacggagaattaatagcttttgat-----tattcaaattttgatgcaagcttatctccagtgtggtttaattgtttagaaattgtgttagaaaaattagggtttcaatgttctaacctaatacaacaaatatgtactacacaccacattttcaggg-accaaatttatgtagtagagggcggcatgccatcagggtgttcaggaacatctatcttcaactctatga-----------------ttaacaatataattattagaactttggtgcttgatgtgtataaag----------------------------------------gcattgatttggattccttaaagatcatagcata--tggtgatgatgttattatct----------------------------------------------------------------------cataccccttcactttggactcagaagccatt-------------------------------------------gccaaacagggaagcaaatatggtt----------------------------------------------tgacaatcacaccaccagacaa--------------------------------atcaccaaattttacaaaaatgaattgggat----aacatcacctttttgaaaaggtatttcaaaccagatccagatttccca---------------------------------tttttaatacatccagtaatgccaatggctgatatacatgaatccattaggtggacta-------aagatccgaaaaacacacaggatcatgttaggtcactatgtatgctagcatggcactcgggtgaacaagagta--taacaagtttgtagaaggaattagaagtacagaaattggcaaagtcttagtgataccatcttactcagtcttaaggcgcaggtggctagacttgttttaatc---ctttct-----------------------tgtatatatatagagtactaatttagtgt----------------------ag---------------------------------
>DQ473490.1_Human_rhinovirus_4_complete_genome
ttaaaacagcggatggg-tttcccaccatccgacccactgggtgtagtgctctggtattttgtacctttgcacgcctgtttccc---att---tgtacccttcct-----taatctccttccc--------------ccgtaacgttagaagttttgga-attttaa-------agtacaataggaagcgccacatccagtggtgt-tgcgtacaaatacttctgtttacccggagcgaggtataggttgtacccacggccaaaagcctttaaccgttatccgccaatcaactacgtaacggctagtatcatcttgct-tttgatttggtgttcgatcaggtgg--------tatcccccactagtctggtcgatgaggctaggaattccccacgggcgaccgtgtcctagcctgcgtggcggccagcccagcttttgctgggacgccttttcaaagacatggtgt--------------------gaagacctgcatgtgcttggttgtgagtcctccggcccctgaatgcggctaaccttaaccctggagcccagcagcataatccaatgttgtttgggtcgtaatgagcaattccgggacgggaccgactactttgggtgtccgtgtttcc--tt---ttattctt--acattgtcttatggtcacagcatatatat--tatatatactgtgatcatgggtgcacaagtgtcaacacagaagagcggttcacatgagaatcaaaacattcttaccaatggatcaaatcaaactttcactgtcataa--actattataag--gatgcagctagctcatcatccgctggacaatccttatcaatggatccaagcaaattcactgaaccagtcaaagacttgatgttaaagggcgcaccagctttgaactcacccaacatagaagcttgtggttata-----------gtgatagagtggagcaaattactttaggaaattctacaataacaacacaagaagcagcaaattcaattgtagcatatggggag------tggccatcattccttgatgactctgatgccagtgatgttaataaaacc-accaagcctgacatctcagcatgtagattttatacattagatagcaaaacatggactaatctgtcaaaagggtggtgttggaagcttcctgatgctttgaaagacatgggaatatttggacagaatatgttcttccattcacaaggcagaacagggtacactatacatgtacagtgtaatgcaacaaaattccatagtggttgtttattggttgtggttataccagagcaccaattggcatctatacagggaggaagtgtatcagtgtattatgaaaaaacccacccaggagagaaaggaattgaccttaatgaatca---gatggtgatggtccaatgttagatccattgtacatgatggatggaacactgattgg---aaatagtttaatttttccccatcagtttataaatttgagaacaaaca-------acaccgcaacaattgttgttccttata-----------------------------ttaactcagtgcctatggactcaatgactagacacaacaatctgtctttaatggtgattccaattgtaaatattactgcaacaagtggtgctgctccatcaatatctatcacagtaacaattgcacccatgtacctggaattatctggtataaggtcaaaaacagtaata----------------caaggactccccactgtcttaactcctggttcagaacagttccttaccacggatgacaggcaatcccctagtgcaatgcccaattatgaaccaaccccattaatccaca----------ttccaggagaagttaggaatttgttagaaattgcccaagtggacacactgatacctataaacaatgctgaaggaatcacaggattagaaacatacaggatcccactttatcaaaacaggcaaggtcaacaagtctttggtttcaggctt-----------tacttaggagatggtgttttgaaaacaa--------------caatgctaggagaaatctgtcagtacttcactcattgggctggctctttacgtctgtcattca-----tgtacacaggaccagccctttccagtgcaaaactacttattgcttatacaccacctggaacagccggtcctgctgaccgtagaacagctatgctgggtacacatgtagtttggg-acattgggctacaatcaacagttgtcctcaatattccctggacttcaggagttcaatt--------------------------cagatacacagacccagacacatacaccagtgcaggatttgtttcatgctggtatcaaacttcattggtattaccccctcaagtggagcaaacagtgtacatgcttggctttgttagtgcatgcccagattttaagttaagactcatgaaagatacacaatctatacaacaagaaacagcattaacagaagggctaggtgaagatttaatg----gaagtcattgtcgacaaaactcatcagacattggcttctgtgaagagtgattcaaagcacactcagaaagtccctgcactcacagcaaatgaaactggagctacactaccaacaacaccctcagacaatgtggaaaccagaacaactttaatgcactatagagggtcagagacaactttggaaaacttcttaggaagagctgcatgtgtacatgtggtagagatcaaaaacaaac---------------------gggttactga---------tgataccaagcacaaagaagagttattgtttaatgattggaaaattagcttatctagtttagttcagcttagaagaaagttagagctatttacttatgtcaggtttgattcagagtataccataatagctaccagttctcaacctgaggatgcaagttactcaagcaaccttactgttcaggcaatgttcataccaccaggtgcacca-aacccaatcaaatgggatgactacacatggcaaagtgcaactaatcccagtgtgttcttcaatgtaggaaaatctgccaggt---tcagtgttccctatttaggaattgcttcagcatacaactgcttcta------------tgatggttactctcatgataacaaaacaacaccttatggaattaatgtactaaatcacatgggctctatagcattcagagtagttaatgagcatgataaacacacaacacacgttaagattcgagtttaccacagagcaaaacatattagggcctggatacccagagcacctagggcttt-----------------------------------acagtatttatatattggcagaacaaattacagtcca---aaccctgtta-----gtcccattaaaaccagagaatcaatcaacacc-------------------tacgggttagggcccagatttgggggggtccatactgggaacatcaaaataatgaactatcat--ctgatgactcatgaggataacttgagacttttaacacccatgcctgagagagatttggcaatagttgatgcaagggctcacggttctgaaacagtaccacagtgtagttgtacatctggtgtctactattccagatattacaacaagtactacccagtagtatgtgaaaa---------------accaacctgtgtgtggatagaaggaaacaactactacccaagtagata-------------------------------------ccaacaaggagtcatgaagggtgttggccctgcagaaccaggtgattgtggtggcatc--------ttgagatgtgttcatggacctataggtcttctcactgcaggaggca---------------gcgggtttgtgtgctttgctgacattagaatgttagaattattcaaagctgagtatcagggcatatcaga-------------------------ttacattgttaaccttggtaaagcctttggaacaggatttactgatcatattagtgaaaaagtggctgaactccagaatatttcaatgggttacctaaataccaaagtctt-gtccaagataattaaaatagtttctgctttagttatcatttgcaggaaccatgatg------------acctaatcacagtcacggccacactagcact-acttggttgtgatgggtctccatggaggtaccttaaaatgtatatcagtaaacatttttgtctgccctacatagaa-------aggcaatcaaatgatttgtggttcaagaaattcaatgacatgtgcaa------------------tgctgctaagggacttgaatggattgccaacaaaatatccaagttgattgattgggtcaaacagaagattttaccccaggcaagagacaagctggatttttgcaagaggctaaaacagttggatattctagaaagacaaattgacaccctacatgtaaatcaggtcaatgataatgacagggaaacactatttaataa-tgttttatggttagaacaaatgtcacaaaagtttgccccattgtatgcagttgaagcaaagagaataaaaagtttaaaaa-------------acaaaatcacaaactttatacaatttagatcaaaacaccgcacagaaccagtatgtgtcctcatacacggtacaccagg-----------------------------------------------atcaggtaaatcattaaccacttcattagttggcagggctattgctgacaactacaactcatctgtctattcattaccaccagaccctaaacattttgatggatatcagcaacaagcagttgtcatacttgatgat------------ttaaaccaaaaccctaatggtgaagatattagtacattctgtcagatggtatcatcagttgatttcatcccacctatggcaaatttggacaataaaggaatgctattcacaagcagctttgttct---ggcttctacaaa------------------------------------------------------------------------------------------------------------------------------------------------------------ctcccagacattaaaccccccaaccattctaaacccagaagctcttgcacgtagatttggttttgatttagatatgtgccttcatactacatttactagatctggaaaattgaacgctgcattagcgtcagaattgtgtaaagactgtcacaagccagctaacttcaaaaagtgttgtcctcttatttgtggaaaggccttgagcttggttgacaggcacactaatgtcagatacagcatagatcaattggttacagcaataatcactgaacatgtaaacaagaccaaaatatcaaattcactagaagttct-----------tttccaaggacccacttataaggatcttaatattaatgttacaacaacaccaccaccagaatgtattgtagatttgcttaaatcagtagacaatgaagaagttagacaatattgccaaggaaagaaatggctcattccagaaattccaactaatgttgaaagagcagttaatcaagcaacaaacttaataaac------actatattgatgttc----attaccacccttggcataatctatat-----------------gatctacaagctttttgcccaaacccaaggtccatattctggtttagatggaaaatctaagctaaaaccaccaacacttagagctgtagtaacacaaggacctaacacagagtttgcattgtccctacttaggaaaaatatagtgactgtcaccactagtaaaggtgagtttactggccttggtatttatgataggattttagttattcccacccatgcacaaccatccgatcaagtattaatcaatggattctctactaatgtgagggacaaatggaa----------------gttagttgacccagacaacctaaatttggaaataactgtcattgaattagacagaaatgaaaaatttaga------gatattagaatgtttatagcagatgaccctgaatgtaatgaagctactcttgtc-------ataaactcaaacaactttaaagatactatacttacagttggaacaaccactttggcaggtattattaatctcagtaatacacctacagctagaatgattag----------------------------------atatgagttcccca----------------------ccaaaacaggtcagtgtggaggagttctgtgctctaccggcaaaatctacggcatacatgtgggaggaaatggaagacaaggtttttcagcacaattaaagaagcagtatt----------ttgtgcaaaaacaag---------------------------------------------gtgaaattgttcaaagaaagaatgttag----------------ggaactagacataaaacctatcaatacacccagtaaaactaaattgcacccaagtgt------------------------cttttataatgttttcccaggaaccaaagaaccagcagtgttacatcccagtgatagtag-------------------attagaggtagattttgaagagtctttgttttcaaaatacaagggta-----atgcaaaaatggaaatcacagacaacatgagagtcgcgatcgaccactactctggtcaattgttatcattagatatccccacccaagagcttactcttaaagaagcactctatggaacagatggat-tagaaccaatagacttaaatactagtgctggatatccatatgtcagtttaggaatcaataaaaagtccatattaaacagagagacaaaagaagttgccaaaatgcaagagtgcctgagc--------aagtatggaattgatctccccctaatcacatatatcaaggatgaacttagaggtaaagacaaggtcagattgggcaaaagcagattgattgaggcatccagtttgaatgattcagtcaatatgagag--------------------------taaagttgggcaatttgtacaaa--------gcatttcataaaaacccaggtgtattgacaggttcagccgttgggtgtgatcccgacactttctggtcagtgattccttgcttgttagatggagagttaatagcctttgat-----tattcaaactttgatgcaagtttatctccagtgtggtttaattgtttagaaattgtattagaaaaattaggttttcaatgttctaatttaatacaacaaatatgcactacacaccacatcttcaggg-accaaatctatgtagtagagggcggtatgccatcagggtgttcaggaacatctatctttaattccatga-----------------ttaacaacataattatcagaactttggtacttgatgtgtataaag----------------------------------------gcattgatttggattctttaaagattatagcata--tggtgatgatgttattattt----------------------------------------------------------------------catatccctttactttggactcagaggttatt-------------------------------------------gctaaacagggaagcaagtatggtt----------------------------------------------tgacaatcacgccaccagataa--------------------------------atcaccaaattttacaaaaatgaactgggat----aatatcacctttttgaaaaggtattttaaaccagatccagatttcccg---------------------------------ttcttaatacatccagtgatgccaatggctgacatacatgaatccattagatggacca-------aagatccgaaaaacacacaggatcatgtcagatcattatgtatgctagcatggcattcaggggagcaagaata--taacaaatttgtggaaggaattagaagcacagatattggtaaggttttagtgataccatcttactctgtcttaaggcgtaggtggcttgacttgttctaatc---tgtcttt--------------------tgcttatatatatagagtattaatttagtgt----------------------agtgaatttttcc----------------------
>JN562724.1_Human_rhinovirus_B_strain_HRV-B42_p1011_sR2533_2008_polyprotein_gene_partial_cds
--------------------------------------------------------------------------actgtttgca---tccc--tttcccttcacc-----taacatccctccccaagttatattttgcggtaacgttagaag-aagtga-actc----------agtgcaacaggaagtatcaccaccagtgatat-aacgcacaagcaattcttgttccccggagctggatatagactgctaacgtggttgaaagtccttaaccgttatccgccagctaactgcgagaagactagtaacatcatgca-catttctagacgttcgatcaggtgaa---ta--ccccattcactagtttggtcgatgaggctgagagttccccacaggtgactgtgtctcagcctgcgtggcggccaacccgacttatgtcgggacgcctattaatggacatggtgt--------------------gaagatcctattgcgcttagctgtgagtcctccggcccctgaatgcggctaaccttaaccccggagccttgtggtgcaaaccagcatttgcaaggtcgtaatgagcaattctgggatgggaccgactactttgggtgtccgtgtttcc--ttta-ttcttatt-atttgtgtttcatggttacaa------------gcatagtttgtaatcatgggtgcacaggtatcaacacaaaagagtggttcacatgaaaatcaaaacatactcacaaatggatcaaaccagacatttacagttataa--attattacaag--gatgcagccagttcatcttctgcagggcaatcattttcaatggacccgagcaagtttactgaaccagtgaaggatatcatgttgaaaggagcaccagcattgaactcaccaaacatagaagcatgtggatata-----------gtgacagagttgaacaaataacactagggaactctacaatcactacacaggaggcagcaaactcgattgtggcctatggagag------tggccatcattcttgtcagatgttgatgctagtgatgttaacaaaacc-accaaaccagacacttcagcatgtaggttttacactttggatagcaaaacatggagtcagagttcaaagggttggtgttggaagttaccagacgcactcaaggatatgggcatttttggtcaaaacatgttctttcactctcaaggcagaactgggtacactattcatgttcaatgtaatgcaaccaagtttcacagtggctgcctactggttgtagtgatacctgaacaccagttagcgtcgatagaaggtggtaatgcctcagtcttgtatgataaaacacaccctggagagaaaggcatagatcttaacgaagaa---gatccaaaaggtccaatgaaagatcccctttacatgatggatggcacattaatagg---aaacagtctcatttttccacatcagtttattaatttgagaacaaata-------atacagcaacaattgtggttccttaca-----------------------------ttaattcagtgcccatggactccatgactagacataacaatctttctttactggtcatccccattgtacaaatcacagcaacaactggtacagcaccctccataccagtgaccgttactattgctccaatgtttttagagttgtctggcatacgatcaaaagctgttata----------------caaggattgcccacagttctgacaccaggctcagagcagtttttaaccacagatgataggcaatcgcctagtgctatgcccaattatgaaccaacaccactaatacaca----------ttcctggggaagtcaaaaacctattagaaattgcacaggttgacactttggttccaataaataatgcaaagaatgtcagtggtctagacatgtatagggtcccactcacacaaaataaacagggagaacaagtgtttgggttcagactt-----------tacttgggtgatggtgtcctaaaaacaa--------------cactaataggtgagttgtgtcagtattttacacattgggcaggttcattgcgcctatccttta-----tgtatactggcccagcactatctagtgctaaattactaattgcctatacacccccaggagctcaaggtccaaccaaacgtaaagaagcaatgttaggtacacatgtaatttggg-acattggactacaatcaacagtagtgttgaacataccttggacctcaggagtacaatt--------------------------caggtacacagatccagacacatacactagtgcagggtttgtttcttgctggtatcaaacatccttggtgttacccccacaaacacaacaaactgtgtatatactaggttttatcagtgcctgccctgatttcaagcttagacttatgaaagacacacagtcaatacatcaagaaacagcactgactgagggattggaggatgaattgatg----gaagtcattgttgacaaaacgcagcaaacattggcttcagttaaaagtggatccaaacacacccaaaaagtaccttcacttactgctaatgaaaccggagcaacactgccaacaacaccatccgacagtgtggaaacccggacaaccatgatgcattatacagggtcagaaacaacattggaaaacttcctgggtagggcagcttgtgtgcatgtggtggaaatcagaaacaagc---------------------ggcctgaaga---------taatcaggaacacaaaatgcagctcttgtttaatgattggaagataaatctgtctagcttagtacaacttagaagaaaacttgaaatgttcacatatgtcagatttgattcagagtacactataatagctaccagttcacaacctaatgatgccaaattttccagcaatcttactgtccaagcaatgtttatcccaccaggtgcaccc-aaccccagtaaatgggatgattatacatggcaaagtgcaactaatcccagtgtattctttaatgtaggaaaatcagccagat---ttagtgtaccttatttagggatagcttctgcttacaactgttttta------------tgacggttattctcatgacaatccaaccacgccatatggaataaatgtgctaaaccacatgggctcaatggcttttagagtagttaatgagcatgataaccataccacccatgttaaaatcagagtttatcatagagccaaacacattaaagcatggatacccagagcccctagagcttt-----------------------------------agagtatttacatattggtagaacaaattacaaacaa---aatccagaaa-----atcccattaagattagggaaaccatcagcaca-------------------tacgggttgggacccaggtttggtggagtgtgtactggcaacattaaaataatgaactaccac--ctaatgtctcatgaggacactctcaatcttgtcacacctctacctgaaagggatcttgctattgtgagcacaggtgctcacggttcagaaactgttccgcaatgcaactgtatgtcaggagtttattactcaaggtactacaacaaattttaccctgtagtttgtgaaaa---------------accaacatgtttatggattgaaggtaacaactactacccaagcagata-------------------------------------ccaacagggtgtaatgagaggtgttggtccagctgaaccaggtgattgtgggggtatc--------ttgagatgcatacatggacccattggacttttgactgcaggtggaa---------------gtggctatgtctgttttgccgacatcagagcattggatatgttcaaagctgaatatcaagggatttcaga-------------------------ttacatcttgaatctaggaaaagccttcggcacaggattcacagaacacatcagtgaaaaggtaacagaactgcagaacatgtcactaggttacttgaatactaaggtttt-gtctaaaatagttaaaatagtttcagctctagttataatctgtagaaatcatgatg------------acttgatcactgttacagccacattagcatt-attaggatgtgatggatcaccatggaggtatttaaaaatgtatataagcaaacacttttgcttgccttatatagaa-------agacaatccaatgatttatggttcaagaagtttaatgacatgtgtaa------------------tgcagcaaaagggctagaatggattgcaaacaaaatttccaaacttatagattgggtcaaacaaaaaattttgccacaggcaagggacaaactagatttttgtagaagactaaaacagttagatatcttggaaaggcaaatagatacattacacatgaaccaggttaatgataatgacagagaggtattattcaataa-catattgtggctagaacaaatgtcccagaaatttgcaccattgtatgctgttgaggcaaaaagaatcaaaacactcaaga-------------ataaaatgaccaattttatacagtttagatcaaaacatcgcacagaaccagtgtgtgtgctaatacatggttcacctgg-----------------------------------------------ctcaggtaaatcattgactacctctttgattggtagagctattgcagatagttgtggctcctctgtgtactcactacccccagatccaaaacactttgatggctatcagcagcaagccgttgtcatacttgatgat------------ctaaatcaaaacccaaatggtgaagatattagtactttttgtcagatggtttcatcagttgatttcattcccccaatggcaaacttggataacaaaggtatgttattcactagcaattttgtgtt---ggcatccacaaa------------------------------------------------------------------------------------------------------------------------------------------------------------ttcccaaactctgaacccaccaacagttctcaatcccgaagccctagcacgcagatttggatttgacttagatatgtgtttgcacactacatacacaaaatcagggaaattgaatgccgcattagcatcagaattatgtaaagattgtcacaaaccaacaaactttaagagatgctgcccactgatctgtggcaaagccttaagcttggttgacagacacacaaatgttagatacagcatagatcagttggttactgcaattataaatgagcatgcaaataagactaaaatctccagttcattggaggtgct-----------atttcaaggaccaacatacaaggacttgcacatagatgtaacaactacaccacctccagaatgcatagtggacctacttaaatctgtggacaatgaagaggttagacaatactgtcaagaaaaaagatggctcattcctgaaattccaaccaatgtagagagagcagtgaaccaggccacaaacttgattaat------acgattctaatgttt----ataaccacacttggcataatttacat-----------------gatatataaactctttgctcagacacagggaccttattcaggacttgataataaatccaagctcaaaccccctacacttagagcagttgtgacacaaggacctaacacagaatttgctttatctttgcttaggaagaatatagtaacagtcaccactgataaaggagagtttacaggactgggaatacatgaaagaatactggttataccaacccatgcacaaccctcagaaaaagttctcattaacggatttgccacaaatgttaaagataaatggaa----------------attagtggatccagacaatttaaatttggaaatcactgtcttagaattggataggaatgaaaaatttagg------gatatcagaatgtttattgcagatgatccagagtgcagtgaagcatcacttgtc-------atacactcaaacaactttaaggacaccatcttaacggttggtgcaaccacactagctggtataataaatttgagtaatacacccactgcacgaatgattcg----------------------------------ctacgacttcccta----------------------ctagaacagggcagtgtggtggagtcttgtgctcaacaggcaagatatatggtattcatgtgggtggcaatggaaaacaaggattctcagcccaactaaaaaaacagtatt----------ttgtgcaaaaacagg---------------------------------------------gccagattgttacaaaaagaaatgttag----------------ggaactaaacattaaacccatcaacactccaaacacaaccaagcttcatcccagtgt------------------------tttctacaatgtgttccctggaaacaaggaaccagcggtcttacaccctgcagatgaacg-------------------acttgaggtcaattttgaggagtccctattttcaaaatacaaaggta-----atatcaaaatggaaatcacagaaaacatgaaggtggccattgatcactatgctggtcaactcctatcacttgacatacccacacaagagcttaccttaaaagaggccctctatggtacagatggat-tggagcccattgacttgaatactagtgcaggatacccatatgtaactttaggtatcaaaaagagatccattttaaacaaggaaaccaaagacacaacaaaaatggaagaatgcttgagt--------aaatatggcattgatctgccattggttacctacataaaagatgagctcagaggcaaggataaaattaggctagggaagagcagattaattgaagcatccagtctaaatgattcagttaatatgagag--------------------------ttaaattgggtaatttatacaaa--------gcttttcacaagaatcctgggatactaactggttctgctgttggttgtgatccagacaccttttggtcagtcataccttgcttgttagatggagagttagttgcttttgat-----tattcaaattttgatgctagtctttcaccagtctggtttgagtgtttggaacaagtgttaaagaagataggattccaatgttcagagttaattcaacagatatgtaccacccaccacatctttagag-atcagatttatgtggtggaaggtggtatgccctctgggtgctctggaactagtatctttaattcaatga-----------------ttaacaacataataatcaggaccctaatattggatgtttataaag----------------------------------------gcatagaattggattccttgagaataatagcata--tggtgacgatgttattattt----------------------------------------------------------------------catatccttttcctttggacccagagaaaatt-------------------------------------------gcacagcagggagtcacatatggtt----------------------------------------------taaccatcacaccaccagacaa--------------------------------gtcacccaaatttacaaaaatggactggaat----actgtaactttcttgaaaagacactttaaaccagataaggaatttcca---------------------------------tttctcatacacccagtgatgccaatgtcagacatccatgaatctattagatggacaa-------aagaccctaaaaacacccaagaccacatcagatcattgtgtatgatggcctggcattcaggagaagatgagta--caacaagtttgtggatggaattaggagtactgacattgggaaagcattgctaatac--------------------------------------------------------------------------------------------------------------------------------------------------------------------
>GU568096.2_Rhinovirus_B_isolate_BCH214_complete_genome
ttaaaacagcgggtggg-tatcccaccacccgacccactgggtgtggtacactggtactttgtacctttgtatgcctgtttgca---tccc-ttttcccttcacc-----taacatcctcccccaaagtatattttgcggtaacgttagaag-aagtga-actc----------agtgcaacaggaagtatcaccaccagtgatat-aacgcacaagcaattcttgttccccggagctggatatagactgctaacgtggtcaaaagtccttaaccgttatccgccagctaactgcgagaagactagtaacatcatgca-catttctagacgttcgatcaggtgaa---ta--ccccattcactagtttggtcgatgaggctgagagttccccacaggtgactgtgtctcagcctgcgtggcggccaacccgacttatgtcgggacgcctattaatggacatggtgt--------------------gaagatcctattgcgcttagctgtgagtcctccggcccctgaatgcggctaaccttaaccccggagccttgtggtgcaaaccagcatttgcaaggtcgtaatgagcaattctgggatgggaccgactactttgggtgtccgtgtttcc--ttta-ttcttatt-atttgtgtttcatggttacaa------------gcatagtttgtaatcatgggcgcacaggtatcaacacaaaagagtggttcacatgaaaatcaaaacatactcacaaatggatcaaaccagacatttacagttataa--attattacaag--gatgcagctagttcatcttctgcagggcaatcattttcaatggacccgagcaagtttactgaaccagtaaaggatatcatgttgaaaggagcaccagcattaaattcaccaaacatagaagcatgtggatata-----------gtgacagagttgaacaaataacactagggaattctacaatcaccacacaggaggcagcaaactcgattgtggcctatggagag------tggccatcattcttgtcagatgttgatgctagtgatgttaacaaaacc-accaaaccagacacttcagcttgtaggttttacactttggatagcaaaacatggagtcagaattcaaagggttggtgttggaagctaccagatgcgctcaaggatatgggcatttttggtcaaaacatgttctttcactctcaaggcagaactgggtacaccattcatgttcaatgtaacgcaaccaaatttcacagtggctgcctactggtcgtagtgatacctgaacaccaactagcatcagtagaaggtggtaatgtctcagtcttgtatgataaaacgcaccctggagagaaaggcatagaccttaacaaagaa---gattcaaaaggtccaatgaaagatcccctttacatgatggatggtacattaattgg---aaacagtctcattttcccacatcagtttattaatctgagaacaaata-------atacagcaacaattgtggttccttaca-----------------------------ttaattcagtgcccatggactccatgactagacataacaatctttctttattggtcattcccattgtacaaatcacagcaacaactggtacagccccctccataccagtgactgtgactattgctccaatgtttttagagttgtctggcatacgatcaaaagctgttata----------------caaggattgcctacagttctgacaccaggctcagagcagtttttgactacagatgatagacaatctcctagtgctatgcccaattatgaaccaacaccactaatacaca----------ttcctggagaagtcaaaaacctattagaaattgcacaggttgatactttgattccaataaataatgcaaagaatgtcaatggtctggacatgtacagggtcccactcacacaaaacaaacagggagaacaagtgtttgggttcagactt-----------tgcttgggtgatggtgttctaaaaacaa--------------cactaataggtgagttgtgtcagtattttacacattgggcaggttcattgcgcctatccttta-----tgtatactggcccagcactatctagtgctaaattactaattgcttacacacccccaggagcccaaggtccaaccaaacgtaaagaagcaatgttaggtacacatgtaatttggg-atattgggctacaatcaacggtagtgttgaacataccttggacctcaggagtacaatt--------------------------caggtacacagatccagacacatacactagcgcagggtttatttcttgctggtatcaaacatccttggtgttacccccacaaacacaacaaacagtgtatatactaggttttatcagtgcctgccctgacttcaagcttagacttatgaaagacacacagtcgatacatcaagaaacagcactgactgagggattggaggatgaattgatg----gaagtcattgttgacaaaacgcagcaaacattggcttcagttaaaagtggatccaaacacacccaaaaagtgccttcactcaccgctaatgaaaccggagcaacactgccaacaacaccatccgacagtgtggaaacccggacaaccatgatgcattatacagggtcagaaacaacattggaaaatttcctgggtagggcagcttgtgtgcatgtggtggagatcagaaacaagc---------------------gacctgaaga---------aaatcaggaacacaaaatgcagctcctgtttaatgattggaagataaatctgtctagcttagtacaacttagaagaaaacttgaaatgttcacatatgtcagatttgattcagagtacactataatagctaccagttcacaacctaatgatgctaaattttccagcaatcttactgtccaagcaatgtttatcccaccaggcgcaccc-aaccccagtaaatgggatgattatacatggcaaagtgcaactaatcccagtgtattctttaatgtaggaaaatcagccagat---ttagtgtaccttatttaggaatagcttctgcttataactgttttta------------tgatggttattctcatgacaatccaaccacgccatatggaataaatgtgctaaaccacatgggctcaatggcttttagagtagttaatgagcatgataatcataccacccatgttaaaatcagagtttatcatagagccaaacatattagagcatggatacccagagcccctagagcttt-----------------------------------agagtacttacatattggtagaacaaattacaaacaa---aatccagaaa-----atcccattaagactagagaaaccatcagcaca-------------------tacgggttgggacccaggtttggtggagtgtgtactggcaacattaaaataatgaactaccat--ctaatgtctcatgaggacactctcaaccttgtcacacctctacctgaaagggatcttgctatcgtgagtacaggtgctcacggttcagaaactgttccgcaatgcaattgtatgtcaggagtttattactcaaggtactacaacaaattttaccctgtagtttgtgaaaa---------------accaacatgtttatggattgaaggtaacaactactacccaagtagata-------------------------------------ccaacagggtgtaatgagaggtgttggtccagctgaaccaggtgattgtggaggtatc--------ttgagatgcatacatggacccattggacttttgactgcaggtggaa---------------gtggctatgtctgttttgctgacatcagagcattagatatgtttaaagctgaataccaagggatttcaga-------------------------ttacatcttgaatctaggaaaagccttcgggacagggttcacagaacacatcagtgaaaaggtaacagaactgcagaacatgtcactaggttacttaaatactaaggtttt-atctaaaatagtaaaaatagtttcagccctagttataatctgtagaaatcatgatg------------acttgattactgttacagccacattagcatt-attaggatgtgatggatcaccatggaggtatttaaagatgtatataagcaagcacttttgcttaccttatatagaa-------agacaatccaatgatttatggttcaagaagtttaatgacatgtgtaa------------------tgcagcaaaagggctagaatggattgcaaacaaaatttccaaacttatagattgggttaaacaaaaaattttgccacaggcaagggacaaactagatttttgtagaagacttaaacaattagatatcttggaaaggcaaatagatacattacacatgaaccaggttaatgataatgacagagaggtattattcaataa-catattgtggctagaacaaatgtcccagaaatttgcaccattgtacgctgttgaggcaaaaagaatcaaaacactcaaga-------------ataaaatgaccaattttatacagtttagatcaaaacatcgcacagaaccagtgtgtgtgctaatacatggttcacctgg-----------------------------------------------ctcaggtaaatcattgactacctccttgattggcagagctattgcagatagttgtggctcctctgtgtactcactacccccagatccaaaacactttgatggctatcagcagcaagccgttgtcatacttgatgat------------ctaaatcaaaacccaaatggtgaagatattagtactttttgtcagatggtttcatcagttgatttcattcccccaatggcaaacctagataacaaaggtatgttattcactagcaactttgtgtt---ggcttccacaaa------------------------------------------------------------------------------------------------------------------------------------------------------------ttctcaaactctgaacccaccaacggttctcaatcccgaagccctagcacgcagatttggatttgacttagatatgtgtttgcacaccacatacacaaaatcagggaaattgaatgccgcattagcatcagaattgtgtaaagactgtcacaaaccaacaaatttcaagagatgctgtccactgatctgtggcaaagccttaagcttggttgacagacacacaaatgttagatacagcatagatcagttggttactgcaattataaatgagcatgcaaacaagaccaaaatctccagctcattggaggtgct-----------atttcaaggaccaacatacaaggacttgcacatagatgtaacaactacaccacctccagaatgcatagtggacctactaaaatctgtggacaatgaggaggttagacaatactgtcaagaaaaaagatggctcattcctgaaattccaaccaatgtagagagagcagtgaaccaggccacaaatttgattaat------acaattctaatgttt----ataaccacacttggcataatttacat-----------------gatatataaactctttgctcagacacagggaccttattcaggacttgataataaatccaagctcaagccccccacacttagagcagttgtgacacaaggacccaacacagaatttgctttatctttgctcaggaagaacatagtaacagtcaccactgataaaggagagtttacaggactgggaatacatgaaagaatactggttataccaacccatgcacaaccctcagaaaaagttctcattaacggatttgccacaaatgttaaagataaatggaa----------------attagtggatccagacaatttaaatttggaaattactgtcttagaattggataggaatgaaaaatttagg------gatatcagaatgtttattgcagatgatccagagtgcaatgaagcgtcacttgtc-------atacactcaaacaacttcaaggacactatcttaacggttggtgccaccacactagccggcataataaatttgagtaatacacccactgcacgaatgattcg----------------------------------ctacgacttcccta----------------------ccagaacagggcagtgtggtggagtcttgtgctcaacaggcaagatatatggtattcatgtgggtggcaatggaaaacaaggattctcagcccaacttaaaaaacagtact----------ttgtgcaaaaacagg---------------------------------------------gccaaattgttacaaaaagaaatgttag----------------ggaactaaacattaaacccattaacactccaaacacaaccaagcttcatcccagtgt------------------------tttctacaatgtgttccctggaaacaaagaaccagcggtcttacaccctgcagatgaacg-------------------acttgaggtcaattttgaggaatccctattctcaaaatacaaaggca-----atatcaaaatggaaatcacagagaacatgaaggtggccattgatcactatgctggccaactcctatcacttgacatacccacacaagagcttaccctaaaagaggccctctatggtacagatggat-tggagcccattgatttgaatactagtgcaggatacccatatgtagctttaggcatcaaaaagaggtctattttaaacaaggagaccaaagacacaacaaaaatggaagagtgcttgagt--------aaatatggcattgacctgccattggttacttacataaaagatgagctcagaggcaaagataaaattagactagggaagagtagattaattgaagcatccagtctaaatgattcagttaacatgagag--------------------------ttaaattgggcaatttatacaaa--------gcttttcacaagaatcctggaatactaactggttctgctgttggttgtgatccagacactttttggtcagtcataccttgcttgttagatggagagttagttgcttttgac-----tattcaaattttgatgctagtctttcaccagtttggtttgagtgtttggaacaagtattaaagaagataggattccaatgttcagagttaattcaacaaatatgcaccacccaccatatctttagag-accagatttatgtggtggaaggtggtatgccctctggatgctctggaactagtatctttaactcaatga-----------------ttaacaacataataatcaggactctaatattggatgtttataaag----------------------------------------gtatagaactggattccttgagaataatagcata--tggtgatgatgttatcattt----------------------------------------------------------------------catatccctttcctttaaatccagagaaaatt-------------------------------------------gcacagcagggagtcacatatggtt----------------------------------------------taaccatcacaccaccagacaa--------------------------------gtcacccaaatttacaaaaatggactggaat----actgtaactttcttaaaaagacactttaaaccagataaggaatttcca---------------------------------tttctcatacacccagtgatgccaatgtcagatatctatgaatctattagatggacaa-------aagaccctaaaaacactcaagaccacatcagatcattgtgtatgatggcctggcattcaggagaggatgaata--caacaagtttgtggatggaattaggagtactgacattgggaaagcgttgctaataccatcttactctgttcttagacgcagatggcttgatttgttttaaaa---tttcct---------------------tctttagatatatagagtataaatttagtgt----------------------agtgaatttttcctctat-----------------
>JF781498.1_Human_rhinovirus_B_strain_HRV-B42_p001_sT0019_2006_polyprotein_gene_partial_cds
--------------------------------------------------------------------------------------------------------------------------------------------------------------------------------------------------------------------------------------------------------------------------------------------------actgcgagaagactagtaacatcatgca-catttctagacgttcgatcaggtgaa---ta--ccccattcactagtttggtcgatgaggctgagagttccccacaggtaactgtgtctcagcctgcgtggcggccaacccgacttatgtcgggacgcctattaatggacatggtgt--------------------gaagatcctattgcgcttagctgtgagtcctccggcccctgaatgcggctaaccttaaccccggagccttgtggtgcaaaccagcatttgcaaggtcgtaatgagcaattctgggatgggaccgactactttgggtgtccgtgtttcc--ttta-ttcttatc-atttgtgtttcatggttacaa------------gcatagtttgtaatcatgggtgcacaggtatcaacacaaaagagtggttcacatgaaaatcaaaacatactcacaaatggatcaaaccagacatttacagttataa--attattacaaa--gatgcagctagttcatcttctgcagggcaatcattttcaatggacccgagcaagtttactgaaccagtgaaggatatcatgttgaaaggagcaccagcattaaattcaccaaatatagaagcatgtggatata-----------gtgacagagttgaacaaataacactagggaattctacaatcaccacacaggaggcagcaaactcaattgtggcctatggagag------tggccatcattcttgtcagatattgatgctagtgatgttaataaaacc-actaaaccagacacttcagcatgtaggttttacactttggatagcaagacatggagtcagaattcaaagggttggtgttggaagctaccagatgcactcaaggatatgggcatttttggtcaaaacatgttctttcactctcaaggcagaactgggtacactattcatgttcaatgtaacgcaaccaaatttcacagtggctgcctactggttgtagtgataccagaacaccaactagcatcggtagaaggtggtaatgtctcagtcttgtatgataaaacacaccctggagagaaaggcatagaccttaatgaagag---gattcaaaaggtccaatgaaagatcccctttacatgatggatggtacactaattgg---aaacagtctcattttcccacatcagtttattaatttgagaacaaata-------atacagcaacaattgtggttccctata-----------------------------ttaattcagtgcccatggactccatgactagacataacaatctttctttactggtcatccccattgtacaaatcacagcaacaactggtacagccccctccataccagtgactgtgactattgctccaatgtttttggagttgtctggcatacgatcaaaggctgttata----------------caaggattgcccacagttctgacaccaggctcagagcagtttttgactacagatgataggcaatcgcctagtgctatgcccaattatgaaccaacaccactaatacaca----------ttcctggagaagtgaaaaacctattagaaattgcacaggttgataccttgatcccaataaataatgcaaagaatgtcagtggtctggacatgtacaggatcccactcacacaaaacaaacagggagaacaagtgtttggattcagactc-----------tacttgggtgatggtgttctgaagacaa--------------cactaataggtgagttgtgtcagtattttacacattgggcaggttcattgcgcctatccttta-----tgtatactggcccagcattatctagtgctaaattactaattgcttacacccccccaggagcccaaggtccaaccaaacgtaaagaagcaatgttgggtacacatgtaatttggg-acattggactacaatcaacagtagtgttgaacataccttggacctcaggagtacaatt--------------------------caggtacacagatccagacacatacactagtgcagggtttatttcttgctggtatcaaacatccttggtgttacccccacaaacacaacaaactgtgtatatattaggttttatcagtgcctgccctgatttcaaacttagacttatgaaagacacacagtcaatacatcaagaaacagcactgaccgagggattggaggatgaattaatg----gaagtcattgttgataaaacgcagcaaacattggcttcagttaaaagtggatccaaacacacccagaaagtaccttcactcactgctaatgaaaccggagcaacactgccaacaacaccatctgacagtgtggaaacccggacaactatgatgcattatacagggtcagaaacaacattggaaaatttcctgggtagggcagcttgtgtgcatgtggtagagatcagaaacaagc---------------------gacctgaaga---------tggtcaggaacacaaaatgcagctcctgtttaatgattggaagataaatctgtctagtttagtgcaacttagaagaaaacttgaaatgttcacatatgtcagatttgattcagaatacactataatagccaccagttcacagcctaatgatgctaaattttccagcaatcttactgtccaagcaatgttcatcccaccaggtgcaccc-aaccccagtaaatgggatgattatacatggcaaagtgcaactaatcccagtgtattctttaatgtaggaaaatcagccagat---ttagtgtaccttatttgggaatagcttcagcttataactgttttta------------tgacggttattctcatgacaattcaaccacgccatatggaataaatgtgctaaaccacatgggttcaatggcttttagagtagttaatgagcatgataaccataccacccatgttaaaatcagagtttatcatagagccaaacatattaaagcatggatacccagagcccctagagcttt-----------------------------------agagtacttacatattggtagaacaaattacaaacaa---aatccagaaa-----atcccattaagactagggaaaccatcagcaca-------------------tatgggttgggacccaggtttggtggagtgtgtactggcaacattaagataatgaactaccac--ttaatgtctcatgaggacactctcaatcttgtcacacctctgcctgaaagggatcttgctatcgtgagcacaggtgctcacggttcagaaactgttccacaatgcaattgcatgtcaggagtctattactcaaggtactacaacaaattttaccctgtagtttgtgaaaa---------------accaacatgtttatggattgaaggtaacaactactacccaagtagata-------------------------------------ccaacagggtgtaatgagaggtgtcggtccagctgaaccaggtgattgtggaggtatc--------ttgagatgcatacatggacccattggacttttgactgcaggtggaa---------------gtggctatgtctgttttgctgatatcagggcattggatatgtttaaagctgagtaccaagggatttcaga-------------------------ttacatcctgaatctaggaaaagccttcgggacaggattcacagaacacatcagtgaaaaggttacagaactgcagaacatgtcactaggttatttgaatactaaggtttt-gtctaaaatagtgaaaatagtttcagctctagttataatctgtagaaatcatgatg------------acttgatcactgtcacagccacactagcatt-attaggatgtgatggatcgccatggaggtatttaaaaatgtatataagcaagcacttttgcttaccttatatagaa-------agacaatccaatgatttatggtttaagaagtttaatgacatgtgtaa------------------tgcagccaaagggctagaatggattgcaaacaaaatttccaaacttatagattgggtcaaacaaaaaattttgccacaggcaagagacaaactagatttttgtagaagactaaaacagttagatatcttggaaaggcaaatagatacattacacatgaatcaggtcaatgataatgatagagaggtgttattcaataa-tatattgtggctagagcaaatgtcccagaaatttgcaccattgtatgctgtggaggcaaagagaatcaaaacactcaaga-------------ataaaatgaccaattttatacagtttagatcaaaacatcgcacagaaccggtatgtgtactaatacatggttcacctgg-----------------------------------------------ctcaggtaaatcattaactacctctttgattggcagagctattgcagatagttgtggctcctctgtgtactcactacccccagatccaaaacactttgatggctatcagcagcaagccgttgtcatacttgatgat------------ctaaatcaaaacccaaatggtgaagatattagtactttttgtcagatggtttcatcagttgatttcattcccccaatggcaaacttggacaacaaaggtatgttgtttaccagcaattttgtgtt---ggcatccacaaa------------------------------------------------------------------------------------------------------------------------------------------------------------ttctcaaactctaaatccaccaacagttctcaatcccgaagccctagcacgcagatttggatttgacttagatatgtgtttgcacactacatacacaaaatcagggaaattgaatgccgcattagcatcagaattatgcaaagattgtcacaaaccaacaaacttcaagagatgctgtccactgatctgcggcaaagccttgagcttggttgacagacacacaaatgttagatacagcatagatcagttggttactgcaattataaatgagcatgcaaacaagaccaaaatttccagctcattggaggtgct-----------atttcaaggaccaacatacaaggacttgcacatagatgtaacaactacaccacccccagaatgtatagtggatctacttaaatctgtggataatgaggaggttagacaatactgtcaagaaaaaagatggctcattcctgaaattccaactaatgtagagagagcagtgaaccaggccacaaacttgattaat------acaattttaatgttt----ataaccacacttggcataatttacat-----------------gatatataaactctttgctcagacacagggaccttattcaggacttgataacaaatccaagctcaagccccctacacttagagcagttgtgacacaaggacccaacacagaatttgctttatctttgcttaggaagaacatagtaacagtcaccactgataaaggagagtttacaggactgggaatacatgaaagaatactggttataccaacccatgcacaaccctcagaaaaagttctcattaatggatttgctacaaatgttaaagataaatggaa----------------attagtggatccagacaatttaaatttggaaattactgtcttagaattggataggaatgaaaaatttagg------gatattagaatgtttattgcagatgatccagagtgcaatgaagcatcacttgtc-------atacactcaaacaactttaaagacactatcttaacggttggtgccaccacactagccggcataataaatttgagtaatacacccaccgcacgaatgattcg----------------------------------ctatgactttccca----------------------ctagaacagggcagtgtggtggagtcttgtgttcaacaggcaagatatatggtattcatgtgggtggtaatggaaaacaaggattctcagcccaacttaaaaaacagtatt----------ttgtgcaaaaacagg---------------------------------------------gccaaattgttacaaaaagaaatgttag----------------ggaactaaacattaaacccattaacactccaaacacaaccaagcttcatcccagtgt------------------------tttttataatgtgttccctggaagcaaagaaccagcggtcttacaccctgcagatgaacg-------------------acttgaggtcaattttgaggagtccctattctcaaaatacaaaggta-----atatcaacatggaaatcacagaaaacatgaaggtggccattgatcactatgctggccaactcctatcacttgacatacccacacaagagcttaccctaaaagaagccctttatggtacagatggat-tggagcccattgacttaaacactagtgcaggatacccatatgtaactttaggtatcaaaaagaggtccattttaaacaaggagaccaaagacacaacaaaaatggaagagtgcctgagc--------aaatatggcattgacctgccattggttacctacataaaagatgagctcagaggcaaagataaaattaggctagggaagagtagattaattgaagcatccagtctaaatgattcagttaacatgagag--------------------------ttaaattgggtaatttatacaaa--------gcttttcacaagaatcctgggatactaactggttctgctgttggttgtgatccagacaccttttggtcagtcataccttgcttgttagatggagagttagttgcttttgat-----tattcaaattttgatgctagtctttcaccagtttggtttgagtgtttggagcaagtgttaaagaagataggattccaatgttcagagttaattcagcagatatgtactacccaccatatcttcagag-atcagatttatgtagtggaaggtggtatgccctctgggtgctctggaactagtatctttaattcaatga-----------------ttaacaatataataatcaggactctaatattagatgtttataaag----------------------------------------gtatagaactggattccttgagaataatagcata--tggtgatgatgttattattt----------------------------------------------------------------------catatccctttcctttggacccagaaaaaatt-------------------------------------------gcacagcagggaatcacatatggtt----------------------------------------------taaccatcacaccaccagacaa--------------------------------gtcacccaaatttacaaaaatggactggaat----actgtaactttcttaaaaagacactttaaaccagataaggaatttcca---------------------------------tttctcatacacccagtgatgccaatgtcagatatccatgaatctattagatggacaa-------aagaccctaaaaacacccaagaccatatcagatcattgtgcatgatggcctggcattcaggagaagatgagta--taacaagtttgtggatggaattaggagtactgacattgggaaagcattgctaataccatcttactctgttcttagacgcagatggcttgat---------------------------------------------------------------------------------------------------------------------------------
>FJ445130.1_Human_rhinovirus_42_strain_ATCC_VR-338_complete_genome
ttaaaacagcgggtggg-tatcccaccacccgacccactgggtgtggtacactggtactttgtacctttgtatgcctgtttgca---tccc--cttccctttacc-----taacatccctccccaagttatattttgcggtaacgttagaag-aagtga-acyt----------agtgcaacaggaagtatcaccaccagtgatat-aacgcacaagcaattcttgttccccggagctggatatagactgctaacgtggttgaaagtccttaaccgttatccgccagttaactgcgaaaagactagtaacatcatgca-catttctaggtgttcgatcaggtgaa---aa--ccccattcactagtttggtcgatgaggctgagagtaccccacaggcgactgtgtctcagcctgcgtggcggccaacccgacttatgtcgggacgcctattaatagacatggtgt--------------------gaagatcctattgcgcttagctgtgagtcctccggcccctgaatgcggctaaccttaaccccggagtcttgtgatgtaagccaacatttgcaaggtcgtaatgagtaattctgggatgggaccgactactttgggtgtccgtgtttcc--ttta-ttcttatc-atttgtgtttcatggttacaa------------gcattgtttgtaatcatgggtgcacaggtgtcaacacaaaagagtggttcacatgaaaatcaaaacatacttacaaatggatcaaatcagacatttacagttataa--attattacaag--gatgcagctagttcatcctctgcaggacaatcactttcaatggacccgagcaagtttactgaaccagttaaagatatcatgttaaaaggagcaccagcactaaattcaccaaacatagaggcatgtggatata-----------gtgacagagttgaacaaataacattagggaattctacgattactacacaggaggcagcaaactcaatcgtagcctatggagaa------tggccatcatttttatcagatgttgatgctagtgatgttaacaaaact-actaaaccagacacttcagcatgtaggttttacactttggatagtaaaacatggagtcagagttcaaagggttggtgctggaaactaccagatgcgctcaaagatatgggcatatttggtcaaaatatgtttttccactctcaaggcagaaccgggtatactattcatgttcaatgtaatgcaaccaaatttcacagtggttgtctattagttgtagtgatacctgaacaccaacttgcatcaattgaaggtggtaatgtctcagttctgtatgacaagacacatccaggagagaaaggcatagaccttaatgatgaa---gatccaaaaggcccaatgaaagatcctctctacatgatggatggcacactaattgg---aaacagtctcattttcccacaccagtttattaatttgagaactaata-------atacagcaacaattgtggttccttaca-----------------------------ttaactcagtacctatggactccatgactagacataacaacctctctctgttagtcatccccattgtgcaaatcgcagcaacaactggtgcagccccctccataccagtaactgtaactattgctccaatgtttttagagttatctggcatacgatcaaaagctgttata----------------caaggactgcccacagttttaacaccaggttcagagcagtttttgactacagatgataggcaatcacctagtgctatgcccaattatgaaccaacaccattaatacaca----------ttcctggagaagttaaaaacctattggaaattgcacaagttgatactttgattccaataaataacacagagactgccagtggattggatatgtacagagttccactcacacaaaacaaacagggagaacaggtatttgggtttaaactc-----------tacttaggtgatggtgttttaaaaacaa--------------cactaataggtgagttgtgtcagtattttacacattgggcaggttcactgcgcctatccttta-----tgtacactggcccagcactctctagtgccaaattattaattgcctacacacccccaggagcccaaggtccaatcaaacgcaaagaagcaatgctaggtacacatgtaatttggg-acattggactgcaatcaacagtagtcttgaatataccttggacttcaggagtacaatt--------------------------tagatatacagatccagacacatacactagcgcagggttcatttcttgttggtatcaaacttccttagtgttacccccacaaacacaacaaactgtatatatactaggtttcattagtgcatgtcctgatttcaaacttagactcatgaaagatacacagtcaatacatcaagaaacagcattgactgaggggttggaagatgaattgatg----gaagtcattgttgacaaaacgcagcaaacactggcttcagtcaagagtggatctaagcatacccaaaaagtaccttcacttactgctaatgaaaccggagcaacgctgccaacaacaccatccgacagcgtggaaacccggacaactatgatgcactatacagggtcagaaacaacactggaaaattttctgggtagagcagcatgtgtacatgttgttgaaatcagaaataaac---------------------gacccacaga---------tggtgaagaacacaaaacacagctcttgtttaatgattggaaaataaatttgtccagcttagtacaacttagaagaaaacttgaaatgtttacgtatgttagatttgattcagaatatactataatagctaccagttcacaacctaatgatgctaaattttctagtaacctgactgttcaagcaatgtttatcccaccaggtgcaccc-aaccccagtaaatgggatgactatacatggcaaagtgcaactaatcccagtgtattctttaatgtaggaaaatcagccagat---ttagtgtaccttatttaggaatagcttctgcttacaactgtttcta------------tgacggttactctcatgataacctaactacaccatatggaataaatgtgctaaaccacatgggttcaatggcttttagagtagttaatgagcatgatattcacaccacccatgtcaaaatcagagtttatcatagagctaaacacattagagcatggatacccagagctcctagagtttt-----------------------------------agagtacctacacattggtagaacaaactacaaacaa---aatcccaaaa-----atcccattaagactagggattctatcagtaca-------------------tatgggttgggacccagatttggtggagtgtgcactggtaatattaaaataatgaactatcac--ctgatgtctcatgaggacactcttaaccttgtcacacctctacctgaaagggaccttgccatcgtgagcacgggtgctcacggttcagagaccgtcccacaatgtaattgtatgtcaggagtttattactcaaggtactataacaaattttaccccgtaatttgtgaaaa---------------accaacatgtttatggattgaaggtaacaattactatccaagcagata-------------------------------------ccaacagggggtaatgagaggtgtcggcccagctgaaccaggtgattgtggaggtatc--------ttgaggtgcatacatggacccattggacttttaactgcaggtggaa---------------gtggctatgtttgctttgctgatatcagagcattggacatgttcaaagctgaataccaaggaatttcaga-------------------------ctacatctcgaatttaggaaaagcctttgggactggattcactgaacatatcagtgaaaaagtaacagaattgcaaaatatgtcactgggttacttaaatactaaggtttt-atctaaaatagtaaaaattgtttcagctttagttataatttgtaggaatcatgatg------------atttgatcactgttacagccacactagcatt-attaggatgtgatggatcaccatggagatacttaaaaatgtatataagtaaacacttttgcttaccttatatagaa-------agacagtccaatgatttatggtttaagaagtttaatgacatgtgtaa------------------tgcagcaaaagggctagaatggattgcaaacaaaatctccaaacttatagattgggtcaaacagaaaatcttgccacaggcaagggacaagttagatttttgtagaaggcttaaacagctagatattttagaaagacaaatagattcattgcacatgaaccaggttaatgataatgatagagaggtcttatttaataa-tatattatggctggaacaaatgtcccagaaatttgcaccattgtatgccgttgaggcaaagagaatcaaaatgcttaaga-------------ataaaatgactaattttatacagttcaggtcaaaacatcgcacagaaccagtgtgtgtgctaatacatggttcacctgg-----------------------------------------------ctcaggtaaatcattaaccacctctttgattggcagagctattgcggacagttgtggttcctctgtgtactcactacccccagacccaaaacactttgatggttatcagcagcaagctgtagtcatacttgatgac------------ctaaatcaaaatccaaatggtgaagatattagtactttctgtcaaatggtttcatcagttgattttattcccccaatggcaaacctggacaataaaggtatgttgttcaccagcaactttgtatt---ggcatccacaaa------------------------------------------------------------------------------------------------------------------------------------------------------------ttcccaaacactaaacccaccaacagttcttaatcccgaagctctagcacgtagatttggatttgacttggatatgtgtttgcataccacatacacaaaatcaggaaaattgaatgccgcattagcatcagaattgtgtaaagattgtcacaaaccaacaaacttcaagagatgctgccctctgatttgtggcaaagccttaagcttggttgacagacgtacaaatgttaggttcagcatagaccagttagtcactgcaattataactgaacatgcaaataaaaccaaaatttccagttcgctggaggtgtt-----------attccaaggaccaacatacaaggacttgcacatagatgtgacaactacaccacctccagaatgcatagtagacctacttaaatctgtggataatgaggaggtcagacaatactgtcaagaaaaaagatggcttatacctgaaattccaactaatgtagagagagcagtgaaccaggccacaaacttaatcaat------acaattctaatgttt----ataaccacacttggtataatttacat-----------------gatatacaagctttttgctcagacacaaggaccctattcaggacttgataataaatccaagctcaagccccctacacttagagcagttgtgacacaaggacccaatacagagtttgctttatccttgcttagaaagaatatagtaacagtcactactgacaaaggagagtttacaggattgggaatacatgaaaggatattagtaataccaacccatgcacagccctcagaaaaagttcttatcaatggatttgctactaacgttaaagataaatggaa----------------attggtggatccagacaatttaaatttggaaatcactgtcctagaattagacaggaatgaaaaatttagg------gacattagaatgttcattgcagatgacccagagtgcaatgaagcatcacttgtt-------atacattcaaataacttcaaggacactatcttgacggttggtgcgaccacactagccggtataataaatttaagcaacacacccactgcgcgaatgattcg----------------------------------ctatgatttcccta----------------------ccagaacaggacagtgtggtggagtcctatgctcaacaggcaagatatatggtattcatgtaggtggcaatggaaaacaaggattctcagctcaacttaaaaaacagtact----------ttgtacaaaaacagg---------------------------------------------gtcaaatcattacaaaaagaaatgttag----------------ggaactaagtatcaaacccattaacactccaaatacaaccaaacttcatcccagtgt------------------------tttctataatgtgttccctggaagtaaagaaccagcagttctacatcctgcagatgaacg-------------------acttgaagtcaattttgaggaatccctattctcaaaatataaaggca-----atgtgaagatggagatcacagagaacatgaaggtggccattgaccactatgctggccaactcctatcacttgatatacccacacaagaacttaccctgaaagaggccctctatggtacagatggat-tagaacccatagacttgaacactagtgcaggatacccatatgttagtttgggcatcaaaaagagatctattttaaataaggagaccaaagacacaacaaaaatggaagagtgcctaagt--------aaatatggtattgacctgccactggttacctatataaaagatgaactcagaggcaaagataaaattaggctaggaaagagtagattaattgaggcatccagtctaaatgattcagttaacatgagaa--------------------------tcaaattgggtaacttatataaa--------gcttttcacaaaaatcctggaatactaaccggttctgccgttggttgtgatccagacaccttttggtcagttataccttgtttgttggatggagagttaattgcttttgat-----tattcaaactttgatgctagtctttcaccagtttggtttgagtgtttagagcaagtgttaaagaagataggatttcaatgttcagaattaattcaacaaatatgtaccacccatcatatctttaaag-atcagatttatgtggtagaaggtggtatgccctccgggtgctctggaactagcatctttaattcaatga-----------------ttaacaacataataatcaggactctaatattagatgtttataaag----------------------------------------gtatagaactggattccttgagaataatagcata--tggtgatgatgttattgttt----------------------------------------------------------------------catatccctttcctttggacccggaaaagatt-------------------------------------------gcacagcaaggagtcatatatggtt----------------------------------------------taaccatcacaccaccagacaa--------------------------------gtcacctaagtttacaaaaatggactggaat----actgtaactttcttaaaaagacagtttaaaccagataaggaatttcca---------------------------------tttctcatacacccagtaatgccaatgtcagatattcatgaatctattagatggacaa-------aagaccctaaaaacactcaagaccacattagatcattgtgcatgatggcctggcactcaggagaggatgaata--caacaagtttgtggatggaatcaggagtactgatattgggaaagcattgctgataccatcttactctgtcctcagacgcagatggcttgatttgttttaaaa---tttctt---------------------tctttagatatatagagtataaatttagtgt----------------------agtgaatttttcctctat-----------------
>FJ445112.1_Human_rhinovirus_5_strain_ATCC_VR-485_complete_genome
ttaaaacagcgggtggg-tatcccaccacccgacccactgggtgtggtacactggtactttgtacctttgtatgcctgtttgct---tcca--ctcccctttacc-----taatattcttccccaag-tatattttgcggtaacgttagaag-aagcaa-agtt----------agtgcaataggatgtatcacaaccagtggtat-aaagcacaagcaattcttgttccccggagctggatatagactgctaacgtggtcaaaagtccttaaccgttatccgccagctaactgcgagaagactagtaacaccatgtt-tgtttttagacgttcgatcaggtgaa---ta--ccccattcactagtttggtcgatgaggctgagaataccccacaggtaactgtgtctcagcctgcgtggcggccaacccgactcatgtcgggacgcctactaatagacatggtgt--------------------gaagatcctattgcgcttagttgtgagtcctccggcccctgaatgcggctaaccctaaccccggagccttgtggtgtaaaccaacatttgcaaggtcgtaatgagtaattctgggatgggaccgactactttgggtgtccgtgtttcc--ttta-tttttatt-gtgtgtgtcttatggttacaa------------atacaatttgtaatcatgggtgcacaggtttcaacacagaagagcggctctcatgaaaaccaaaacatactcaccaatgggtcaaatcaaacattcacagtcataa--attattacaag--gatgcagctagttcatcctcagcaggacaatcattttcaatggacccaagcaaatttactgagccagttaaagacataatgttaaagggtgcacctgcactaaattcaccaaatatagaagcctgtggttaca-----------gtgatagagtagaacaaataacactaggaaactcaacaatcaccacacaagaagcagcaaattcaattgttgcctatggtgaa------tggccatccttcttatcggatgttgatgcaagtgatgtcaataaaacg-acaaaaccagatacttcagcatgcagattttacaccttggatagtaagatgtggactcagggatcaaaaggctggtgttggaaattaccagatgcacttaaagatatgggcatatttggtcaaaatatgtttttccactctcagggtagaactgggtataccattcatgtgcagtgtaatgcaaccaaattccatagcgggtgcttgttagtagtagtaatacccgaacatcagcttgcttcagcagagggtggtaacgtgtcagttctttatgacaaaacacatccgggagagaagggtatagatcttagtgaagca---gattcaacaggcccaatgaaagaccccctctacatgatggatggtacattgattgg---aaatagtctcatttttccacaccaatttataaacttgaggacaaata-------atacagccacaatagtagtcccttaca-----------------------------tcaactcagtacccatggattccatgacccgacataataacctgtctttgatggtaatccctattgtagacatcactgcaacaagtggtacaactccctctataccagtaaccataaccattgccccaatgtttctagaattgtctggcatacgatcaaaggctgtgatc----------------caaggtcttcccgcagttttaacaccaggctcagagcagtttctaaccacagatgacagacagtcacccagtgcaatgcccaattatgaaccaacaccattaatacaca----------ttcctggagaggtaaaaaatctactggaaattgcacaagttgatacactaatacctttaaataatacaaccaacacaactggcttaggaatgtatagaatcccgcttgtgcaaaatatgcagggagaacaagtgtttggcttcagattg-----------tacctgggggatggtgttttaaagacaa--------------cactattaggtgaactatgtcagtattttactcattgggcaggctctctacgcttatcattca-----tgtacactggtccagcactatctagtgctaagttactcattgcttatacacctccaggagcacaaggcccaacaaagcgtaaagaagcaatgttgggaacacatgtagtttggg-atattgggttacaatcaacagtagtattaaatataccatggacctcaggagtgcaata--------------------------cagatatacagatccagacacatatactagtgcaggttttgtttcatgttggtaccagacttcactagtattacccccacagacacaacagactgtgtatatgctaggctttatcagtgcatgtccagatttcaagctcagactcatgaaagatactcaatcaatacatcaggaaacagcgttaactgagggcttggaggatgacttggta----gaagtcattgttgacaaagcgcaacaaacattggcttcaattaagagtgattccaaacacacacagaaagtgccttcattaactgccaatgaaactggagcaacattaccaacaacaccatctgatagtgttgagaccagaacaaccttgatgcactacacaggatcagaaacaacattagagaactttttgggcagggctgcatgtgtacatgttgttgaaattgtgaacaagc---------------------gccccacaga---------tacagaggaacacagaatgcaactcttgtttaataattggaaaataaatttgtccagtctggtgcaacttagaagaaagttagaaatgtttacatatgttagatttgattctgaatacaccataatagctaccagttcacaaccaaatgaagccaaattctctagcaatctaaccattcaggcaatgttcatcccaccaggtgcacca-aatcccaaaaagtgggatgattacacatggcaaagtgcaaccaaccccagtgtatttttcaacgtggggaagtcagctagat---ttagcgtgccatacttaggaattgcttctgcttacaactgtttcta------------tgatggatactctcatgataattctacaacaccatatggaattaatgttcttaaccacatgggttcaatggcttttagagtagttaatgaacatgacaatcacaccacacatgtcaaggttagagtttatcacagggccaaacatattagagcatgggtacccagagcccctagagcact-----------------------------------agaatacttgcatattggcaggacaaactacaaacaa---agcccccaga-----accctattaaaaccagaaaaactattagtaca-------------------tacggattaggacccagatttggtggagtatgtactggtaatattaaaataatgaactatcac--cttatgacacatgaggataatcttaacctcgtgacacccatgcctgaaagagatctagccattatcaacataggtgctcatggctcagaaactgtccctcactgcaattgcacatcaggagtttacttttccaggtactacaacaacttttaccctgtaatttgtgaaaa---------------accaacatgtttgtggatcgagggaaacaattactatcctagcagata-------------------------------------tcagcagggagttatgagaggagttggtccagcggaaccaggtgattgtggaggtatc--------ttaagatgcgtccatggtcctattggactcctgactgcaggtggta---------------gtggctatgtttgctttgctgacatcagagcgttagatttattcaaagctgagtaccaaggtatttcaga-------------------------ctacatcctgaatttaggaaaagcttttggatctggatttacagagcacattagtgaaaaggtgacagaattgcaaaatatttcaatgggttacttaaacacaaaagtcct-gtccaagatagtaaaaattgtatcagctttagttataatttgtagaaaccatgatg------------acctaattactgttacagctacattagcact-attgggatgtgatgggtcaccatggagatatttaaaaatgtacataagtaaacatttctgcttaccttacatagaa-------agacagtctaatgatttgtggtttaagaagtttaatgacatgtgtaa------------------tgcagcaaagggtcttgaatggattgcaaacaaaatttctaaacttattgaatgggtcaaacagaaaattttaccacaggcaagagacaaactagatttctgcaggaggctcaagcagttagacattttggagaggcaaatagacacattgcatatgaaccaggttaatgataatgacagagaagtgttgtttaacaa-catattgtggttggaacaaatgtctcagaaatttgcaccactgtatgcagttgaagcaaagagaattaaaacactcaaga-------------ataagatgactaatttcatacagtttagatcaaaacaccgcacagaacctgtgtgtgtgttggtgcatggctcgcctgg-----------------------------------------------ctcaggcaagtcactaaccacctccttaattggtagggctattgcagacaactgtggttcatctgtgtattcattgcccccagacccaaaacattttgatggatatcagcaacaggctgtagtgatactagatgat------------ttaaatcaaaatccaaatggagaagatattagtactttttgccaaatggtttcatcagttgattttattccccctatggcaaatctagataacaagggtatgttatttactagtaattttgtgtt---agcatccacaaa------------------------------------------------------------------------------------------------------------------------------------------------------------ctctcaaaccttgaacccaccaacagtacttaatcctgaagcactagcacgtagatttggatttgatctggatatgtgcctacacaccacatacacaaaatcaggtaaactaaatactgctctggcttcagaattatgtaaggattgtcataaaccaacaaattttaagagatgctgccctctaatttgtggcaaagccttaagcttggttgacagacgcacaaatgttagatacagtatagatcaattggtcaccgccattataactgagcatgcaaataaaacaaaaatttccagttcattagaggcatt-----------gttccaagggccagtgtataaagacctatctatagatataacaaccacaccacccccagagtgtatagttgatttgctcaaatctgtggacaatgaagaggttagacaatattgtcaagaaaagaggtggcttattcctgagattccaaccaatattgatagagcagtaaaccaggcaactagtttaattaac------accattctaatgttt----atcactacacttggtatagtttatat-----------------gatatacaaactttttgcacaaactcaagggccatattcaggtctagacaacaaatctaagttgaagcctccaacactcagggcagtagtaacacaaggacctaacacagaatttgctttgtctttactaaggaaaaatatagtaacagtgactactgataagggagagtttacaggattggggatatatgaaagagtattagtgataccaacccatgcacaaccctcagatcaagtgttgatcaatggctttgctactaagattaaagataaatggaa----------------gttagtggatccagacaacctaaatttggagattactgttttggaattggacagaaatgaaaaattcaga------gatattagaatgtttattgcagatgatccagagtgtaacgaagcctcactcgtc-------atacattcaaataattttaaagataccattttatctgttgggacaactacactagctggtattataaatttaagtaacacacccactgcacgaatgattcg----------------------------------ctatgagttcccta----------------------ccaaaacaggacaatgtggtggtgtcttgtgctcaacaggaaaaatatatggaatacatgtgggtggtaatgggaagcaaggattctcagcacagcttaagaaacagtatt----------ttgtacaaaaacagg---------------------------------------------gtcaaattatcacaaaaagaaatgttag----------------agaattggatattaaacctatcaacaccccaagcaaaacaaagctccaccccagtgt------------------------gttttataatgtatttcctggaagtaaggaaccagctgtcctgcatcctgcagatgagcg-------------------attggaggttaattttgaggagtccttattttccaaatacaagggta-----atatagaaagtgaaattactgaaaacatgaaggtagccattgatcattatgctggtcaactcttgtcattagatattccaacacaagaacttactcttaaagaagccctctatggcacagatggac-tggaaccaatagatctaaacactagtgcaggatacccatatgttagtttagggattaaaaagagatccattttaaataaagaaaccaaagacacatcaaaaatggaggaatgcctaagc--------aaatatggtattgatttgccattagttacatacataaaggatgaacttagaggtaaagacaaaatcaggctggggaaaagcagattaatagaagcatccagtttaaatgattcagttaatatgaggg--------------------------ttaagttaggtaatttgtataag--------gctttccacaaaaatccaggaatattaaccggttctgctgtcggttgtgatccagatactttctggtctgttataccatgtctgctagatggggagttaattgcctttgac-----tattcaaattttgatgctagtctttcaccagtttggtttaagtgtctggaacaagtcttaaagaaaatagggtttcaatgttcagaactaatccagcaaatatgcactacccatcatatttttaaag-accaaatttatactgttgaaggaggaatgccatctggatgctctggaaccagtatctttaattcaatga-----------------ttaataatataataattaggactctaatattagatgtttacaaag----------------------------------------gtatagatttagactcattaagaataatagcata--cggtgatgatgttattattt----------------------------------------------------------------------catacccttttccattggacccagagaaaatt-------------------------------------------gcagaacaaggagccatttatggct----------------------------------------------tgactatcacaccaccagacaa--------------------------------atctcctaaattcacaaaaatggattggaat----acagtaacctttttaaaaagacatttcaaaccagatagtgaattccca---------------------------------tttcttgttcacccagtaatgccaatgacagatattcatgaatctatcagatggacaa-------aagatcccaaaaatactcaagatcatgtcagatcattgtgcatgatggcatggcattcaggtgaagatgaata--caataaatttgtgaatggaatcagaagcactgaaattggaaaggcattgctaattccttcttattctgttcttaggcacagatggcttgatttgttttaa----------------------------------ttttaatatatagagtattaatttagtgt----------------------agtgaatttttcctctat-----------------
>FJ445174.1_Human_rhinovirus_99_strain_ATCC_VR-1299_complete_genome
ttaaaacagcgggtggg-tatcccaccacccgacccactgggtgtagtacactggtattttgtacctttgtatgcctgtttgcc---atcc--ctccctctcctc-----ttacccttaccct-------tattttgcggtaactttagaagtttgtaa-atca----------cgcgcaatagggtataccacatccagtggtat-gaagcacaagcaattcttgttccccggagctggatataaactgctaacgtggttgaaagtccttaaccgttatccgccagttaactgcgagaagactagtaactccatgtt-tgtttttaagcgttcgatcaggtgga---ta--ccccattcactagtttggtcgatgaggctgggaatcccccacaggtaactgtgtctcagcctgcgtggcggccaacccagcttttgctgggacgcttactgacagacatggtgt--------------------gaagatcctattgcgcttaactgtgagtcctccggcccctgaatgcggctaacctcaaccccggagccttgtggtgtaaaccaacactcgcaaggtcgtaacgagtaattctgggacgggaccgactactttgggtgtccgtgtttcc--tttatttcttatt-gattgtctcctatggttacaa--------------atttactgtaatcatgggtgcacaggtttcaactcagaaaagcggttctcatgaaaatcagaacattcttaccaacggctcaaatcaaacattcacagtgataa--attattacaag--gatgcagccagttcatcatccgctggacaatcattatcaatggatccaagcaagtttactgaaccagtaaaggacatcatgttaaaaggtgcaccagcactaaattcacctaatatagaagcttgtggttata-----------gtgatagagtggaacaaataacattaggcaattccacaattaccactcaagaagcagcaaacacagttgttgcttatggagaa------tggccttcttttctatcagacaatgatgctagtgatgttaataaaact-accaaaccagatacttcagcttgtagattttatactttagatagtaagttgtggacacaggattcaaaaggctggtgttggaaattaccagatgcacttaaagacatgggcattttcggtcaaaacatgttttaccactcacaaggtaggaccggatacaccattcacgtacagtgcaatgccactaaatttcatagtggttgtctattagttgtggtcatacccgaacaccaacttgcatctatagagggagcaaacgtgtcagttctatatgacaaaactcaccctggtgaacagggtatagacctctctaaaact---gacccaaaaggtcctgtgagggatcccctttacatgatgaatggcacattaattgg---caatagtctcatattcccacaccagttcataaatctgagaactaata-------acacagcaacaatagtaataccctata-----------------------------ttaactcagtgcccatggactcaatgacccgacataataatctctctttaatggtgattccagttgtcaatattactgcaactagtggaacttctccttcaataccagtaacagtaaccattgcccctatgttcttagaattgtctggcatacgctcaaaagcagtaatt----------------cagggtttaccaacagtactaacaccaggttcagaacaatttttaacaacagatgacaggcaatcacctagtgctatgcctaactatgagccaacacccttaatccaca----------ttccaggtgaggtcaagaacttgcttgaaattgcacaagtagacactctaataccaattaacaacacaaaaactgctactggtttagacatgtatagaattccactcatgcaaaataaacaaggtgaacaagtttttggattcagactt-----------tacctgggagatggtgtcctgaaaacaa--------------cattgttaggtgaattgagtcagtactttacacattgggcaggttctttacgactatccttta-----tgtatactgggcctgcattatcaagtgctagattactcatagcttacacacccccaggtgcacagggaccaacaaaacgcaaagacgcaatgttaggtacacatgtagtttggg-atataggcttacaatcgacagttgttttaaatataccttggacatcaggtgtgcagtt--------------------------cagatatacagatccagatacctacaccagtgctggatttgtgtcatgctggtatcaaacctcattagtgttaccccctcaaacacagcaaactgtatayatattgggctttgttagtgcttgtcctgactttaaacttagattaatgaaagacacacaatcaatttatcaggacacagcattaactgagggtttggaagaagatttggta----gaagtcattgttgacaaaacacggcaaacgctggcttctattaagagtgactccaaacatacacagaaggtgcctgcattaactgccaacgaaacaggtgcaacattgccaacaaaaccatcagacagcgtggaaacaaggacaacacttatgcattacactgggtcagaaacaacactggaaaatttcctgggcagagcagcttgtgttcatgtggtagaaatcagaaacaagc---------------------gaccaactga---------tgagatagaacataagaaggaccttttgttcaatgattggaaaataaatttatctagtttagtacaactcagacgaaaactggagttgttcacatatgtcaggtttgattctgaatataccataatagccaccagttcacagcccgatggtgcaaaatactccagtaatcttaccattcaagcaatgttcatcccacctggcgcaccc-aaccccattaaatgggatgactatacatggcagagtgcaacaaatcccagtgtattctttaatgtagggaaaacagctaggt---ttagtgtgccctatttaggaatagcctcagcatatarctgcttcta------------tgatgggtattcccatgatgatccaaacaccccatatggaataaatgttctcaatcatatgggctcaatagcatttagagtagttaatgaacatgacacacacaccacatatgttaaaataagagtctatcacagagctaaacatataagagcatggattcctagagcacccagagcttt-----------------------------------acagtatttgcacattggcagaacaaattatgatctg---aattctacaa-----accccattaaaaccagagactccataagtact-------------------tatggcttgggacctagatttggtggtgtgtgtactggaaatgttaaaataatgaattaccat--ctaatgacccatgaagataatctcaatctcataacaccactaccagaaagagatctagcagtggtgagtctacaaggacatggttcagaaacagtaccacaatgcaaatgcacttctggagtttattattctaggtattataacaagttttacccagtgatttgtgaaaa---------------accaacatgtttatggattgaaggtaataatcactatcctagtagata-------------------------------------tcaacagggagtaatgaaaggtatgggtccagctgagccaggtgattgtggtggtata--------ttgagatgcacacatggcccaattggactcttgactgcaggtggta---------------gtggttatgtttgttttgctgatatcagagcccttgacatgtttgaagcagaatatcaaggtatttcaga-------------------------ttatatattaaatttaggtaaagcttttggaactgggttcacagaacacatcagtgaaaaagtcacagaattacaaaatatatcaatgggttatttgaataccaaagtatt-gtctaaaatagtgaagattgtttcagcactagtcatcatatgcagaaatcatgatg------------atttaataactgtcacagccacattagcact-attggggtgtgatggatcaccatggaggtatctcaaaatgtacatcagtaagcatttttgtttaccatacatagaa-------agacaatcaaatgatttatggttcaaaaaattcaatgacatgtgtaa------------------cgcagcaaaaggtttggagtggattgcaaataaaatatccaaactcattgaatgggtcaaacagaaaattttaccacaagcaagggataaacttgacttctgtaaaagattaaaacaactggacgtactggaaagacagatagatacactgcacatgaatcaggttagtgataatgatagagaaacactattcaataa-cattttgtggctggaacaaatgtctcaaaagtttgcccctttatatgcagttgaagccaaaagaatcagagtgcttaaaa-------------ataaaatgacaaattttatccagttcagatcaaaacatcgcactgagccagtatgtgttttgatacatggtacacccgg-----------------------------------------------ttctggtaaatcattaaccacatctttgattggcagagcaattgcagatagttgtggttcttctgtatactcactccctccagatccaaaacattttgatggctatcaacaacaagctgtagttattttagatgac------------ttgaatcaaaatccaaatggtgaagatattagtaccttttgtcaaatggtatcatcagttgacttcattccaccaatggctaacttggataataagggcatgttattcaccagtaattatgtatt---agcatccacaaa------------------------------------------------------------------------------------------------------------------------------------------------------------ctctcaaacactaaatcccccaaccatccttaaccctgaggctttggctcgcagatttggttttgatttagacatgtgtttgcacaccacatacacaagatcagggaaattgaatgctgctttagcatcagaattatgcaaagattgccataaaccaacaaatttcaaacgttgctgtcctttaatttgtggcaaggcattgagcttggttgataggcgcacaaatgttaggtatagtatagatcaattagtcacagcaatcataactgaacatgcaaacaaaacaaaaatttctagctcattagaggtgct-----------gtttcaaggcccggtttacaaagacctatctattgatattacaaccactccacctccagaatgtattgtagatttgctcaaatctgtagacaatgaagaagttaggcagtattgtcaggaaaagaaatggctcatcccagagattcccaccaatgttgagagagcagttaaccaggcaacaaatttgatcaac------actatccttatgttt----attaccacacttggcatagtttacat-----------------gatttacaaactctttgcacagacccaagggccatactcaggtcttgatagtaagtcaaaattgaaaccaccaacaattagggccgtaatgacgcaagggcctaacacagagtttgcactttccttacttaggaagaatatagtaacagtaactactaacaaaggagaattcacaggattgggtatatatgacaaaattttagtcgtgccaactcatgcacaacctacagaagaagtattgatcaatgggtttactgtaaaaattaaagataagtggaa----------------gctagtagatcctgacaatttaaatctggaaataactgttcttgaattggataggaatgaaaaattcaga------gacattagaatgttcattgcagatgaaccagaatgcaacgaagcatcactagtt-------attcactcaaacaatttcaaggataccatactgtcagttggatcaacaacattagctggaattataaatctaagtagcacacccactgcacgaatgatacg----------------------------------ctatgatttcccaa----------------------ctaaaacgggtcaatgtggtggcgttttgtgctcaactggcaagatctatggtatacatgtgggtggtaatgggagacaaggcttttcagcacaactcaagaaacaatatt----------ttgtgcaaaaacaag---------------------------------------------gagaaattgtaacaaaaaggaatgtaag----------------agaactaaatttaaaacctattaacactccaagtaaaaccaagctacaccccagtgt------------------------tttttttaatgtttttccaggcagcaaagaaccagcagttctacatccttctgatgaacg-------------------actggaagtgatctttgaggattcattattttcaaagtacaagggta-----atgtcaaaatggaaatgacagaaaatatgaaagttgctgttgatcattatgctggacaactcttatcccttgatattccaacacaagaactcacgctcaaagaagccctttatggtacagatggct-tggagcccatagatttaaacaccagtgctggttatccatatgtcaacctggggattaagaagagatcaatcctcaacaaagaaaccaaggatacaacaaaaatggaggaatgtttaagc--------aaatatggaattgatcttcctttggtgacatacattaaagatgaactcagaggtaaagataaaatcagattaggtaaaagtaggttgatagaagcatcaagtttaaatgattcagtaaatatgaggg--------------------------tgaaactaggtaacttgtacaag--------gcctttcatttaaatcctggaatattaactggctctgctgtgggttgtgatccagatacattctggtcaatcataccatgtttgttggatggagagttaattgcctttgat-----tactcaaattttgatgccagtctttccccagtatggtttgaatgtttggaaaaagtcttaagtaaaataggatttcaatgctcagaattaattcaacaaatttgcaccactcatcatatatttagag-accaaatctacacagtagaaggtggaatgccttcaggttgctcagggacaagcatttttaactcaatga-----------------tcaacaatattataattaggaccctaatattagatgtttataaag----------------------------------------gcatagatctggattcattgagaataatagcata--tggtgatgatgtcattgtgt----------------------------------------------------------------------catatcctttctctttagatccagaaagaatt-------------------------------------------gcaaggcaaggaagtacctatggtc----------------------------------------------tgaccattacaccaccagataa--------------------------------atcaccagaatttactaaaatgaattggaac----aatgtaactttcctaaaaagacatttcaaaccagatagtgaatttcca---------------------------------tttcttatacatccagtaatgccaatgtcagacatttatgagtccatcagatggacaa-------aagatcccaagaatacacaggatcatgttagatcactatgtatgatggcttggcattcaggagagagtgaata--caataagtttgtcgatggcatcagaagcacagacatcggcagagtattgctaataccctcttattctgtccttagacgtagatggcttgatttgttttaaat---aaact-----------------------------atatatagagtataaatttagtgt----------------------agtgaatttttcctctat-----------------
>FJ445124.1_Human_rhinovirus_26_strain_ATCC_VR-1136_complete_genome
ttaaaacagcgggtggg-tatcccaccacccgacccactgggtgttgtacactggtattttgtacctttgtatgcctgtttgca---cctc--cccaccccttcc-----aattacccttacccgaattrtattatgcggtaacattagaag-aagtga-acac----------agtgcaataggacgtatcacatccagtgatat-aaagcacaagcaattcttgttccccggagctggatatagactgctaacgtggttgaaggtccttaaccgttatccgccaaccaactacgagacggctagtaatatcatgtt-tgtctttgagcgttcgatcaggtgaa---tt--ccccattcactagtttggtcgatgaggctgagaactccccacaggtgactgtgtctcagcctgcgtggcggccaacccagccacggctgggacgcccactgatagacatggtgt--------------------gaagacccaattgtgcttggttgtgactcctccggcccctgaatgcggctaacctcaaccccggagccttgtagtgtaagccaacacatacaaggtcgtaatgggcaactctgggacgggaccgactactttgggtgtccgtgtttcc--ttta-tttttatc-ttttgtgtcttatggttacaa------------gtattgattgtaaccatgggtgcacaggtctctacacagaaaagtggttcacatgaaaatcaaaatttcttgtccaatggatccaaccaaacattcacagtaatta--attactacaag--gatgcagccagttcatcatctgccggtcaatcgttatcaatggaccccagcaaatttacagaaccagttaaggatttaatgttgaaaggagcccctgctttaaactcaccaaatattgaggcttgtggatata-----------gtgatagagttgaacagattacactaggaaactcaacaattactacacaggaagcagcaaacactgttgttgcttatggtgaa------tggccttcatttttgtctgacgttgatgccagcgacgttaacaagaca-acaaaaccggacacatcagcatgtagattctacacattacagagtaaaatgtggaacccagattctaagggatggtgttggaaattacctgatgctttaaaagagatgggaatatttggacaaaatatgtttttccatgcccagggaagaacaggatataccattcatgtacaatgtaatgctaccaaatttcatagtggatgcttgttggttgtggttatacctgagcatcaacttgcttccattaaaggagccaatgtatcagttttgtatgataaaactcaccctggggaatcaggaattgatctgaacacgacc---gatgaggatggccccatgaaggatccactttatatgatgaatggaacattgattgg---caatagtttaatttttcctcatcagttcattaacctcagaaccaaca-------acacagctacaattgttgtcccatata-----------------------------tcaactcagtacccatggattctatgactaggcataataatctttccctgatggtgatcccgatagtgggtataacagcaactagcggatctgcaccctcaataccagttacagttaccattgcacctatgtttttggaattatcaggcataagatcgaggactgtaatt----------------caaggcctccccacagtactaacacctggttcagaacaatttctcacaacagatgatagacaatcacccagtgcaatgcccaattatgaaccaacaccacttatacaca----------ttcctggtgaagtcaataacctgcttgaaatggctcaggtagacactttgatacctatcaataatgcaaaagatgtagttggcttggatatgtacagaataccattgcatcagaacagacaagagacacaagtttttggtttcagactg-----------tttttaggtgatggtgttttgaaaacaa--------------cactactgggtgagatttgtcagtattacacacactgggcaggctctttgcgtttatccttca-----tgtacaccggaccagcattgtccagtgccaagttgttaatagcatacactcccccaggtgcagaaggaccaacaaaacgtaaagatgccatgctaggaacacatgtagtgtggg-atatagggctgcaatcaacagtggtattgaacatcccatggacatctggagtgcagta--------------------------tagatacacagatccggacacatacaccagtgctggatatgtttcgtgttggtatcaaacatcacttgtgctacctcctcaatcacaacaaactgtgtgtctgcttggctttataagtgcttgtccagacttcaaactcagacttatgaaagacacccaatcaatataccaagactcagcattaactgaaggtttggaggatgacttggta----gaagttattgttgacaaaactcagcaagcactagcttcgatcaagagtggttccaaacatacccaaaaggctccagcactgactgcaaatgaaactggagcaacaatgcccactaccccatcagatagtgtagaaaccagaacaacactgatgcattatgttggttcagaaacaacattggaaaacttcttgggtagagcagcatgtgttcatgtagttgaaataaaaaacaaag---------------------aaccccagga---------tg---taaatcataaaagtgaacttttgttcaacgattggaaaataaatttatcaagtttagtgcaactaagaaggaaaatagagctgtttacatatgtaagatttgattcagaatacactataattgcaaccagttcccagccaaataatgccaaatattcaagtaatctcactgttcaagcaatgtatataccaccaggagcacca-aatccagtcaaatgggatgattacacatggcaaagtgctacaaatcccagtgtatttttcaatgtgggaaaatctgctaggt---ttagtgtaccttatttgggaatagcttcagcttacaattgtttcta------------tgatggatattcccatgatgatacaaaaactccatatggaattaatgtcctcaaccatatgggctcaatggcttttagagtggttaatgaacatgacagtcacactacccatgttaaaatcagagtgtatcatagagcaaaacatgtgagagcatgggttcctagagcccctagggcctt-----------------------------------gcaatatttacatattggcagaacaaattacgaccca---cagtctaaaa-----accctattaaaaccagaraaaccatatcaaca-------------------tatgggttaggacctagatttggtggtatacacacaggcaatgttaaaatcatgaattaccac--ctaatgactcatgaagacaatttaaacctcatcacacccctcccagaaagagatttggctgtagttggggtgggtgcccatggttcagaaaccgtaccacattgtaactgcacatccggtgtgtattactctagatattacaacaaattctaccctatagtatgtgaaaa---------------accaacatgcctgtggatagagggcaacaattactaccctagtagata-------------------------------------ccagcagggtgttatgagaggtgtgggtcccgctgaaccaggtgattgtggtggtatc--------ttaagatgcattcatggaccaattggacttctcactgcagggggga---------------gtggttatgtttgttttgcagacattagaacattagacatgtttaatgctgagtatcagggaatttcaga-------------------------ctacattctaaatttggggaaggcatttggaacaggattcacagaacatattagtgaaaaagtgactgagctacaaaacatatcaatggggtatttgaatactaaagtact-gtcaaaaatagttaaaattatctcagcactagttataatttgtagaaatcatgatg------------atttaattactgtcactgcaactctggcatt-gttagggtgtgatggatcaccttggagatacctaaaaatgtacattagcaaacacttttgtataccttacatagaa-------agacaatcaaatgacttatggtttaaaaaatttaatgacatgtgcaa------------------tgcagcaaaaggattggagtggattgcaaacaaaatatccaagttaattgaatgggtcaaactcaaagtacttccacaagctagagataagttagacttctgtaagagattaaaacagttagatatattagaaagacaaataaacacccttcatatgaatcaaataagtgataatgacagagaggtgttgttcaacaa-tgtgctgtggttagagcaaatgtcacaaaaatttgctccattgtacgctgtagagtccaagagaattagaacactcaaaa-------------acaagatgacaaacttcatacaatttagatccaaacatcgcacagagccagtatgtgttctcatacacggcacccctgg-----------------------------------------------atcaggtaaatcattaacaacctccctaattggaagagcaattgcagataattatgggtcatcagtgtactcactaccaccagatccaaagcactttgatggatatcagcaacaagcagttgtaatccttgatgat------------ttgaaccagaatcccaatggtgaggatataagtaccttttgccaaatggtatcatcagttgattttattcctccaatggctaatctagataacaaaggaatgttattcaccagtaattttgtatt---agcctctaccaa------------------------------------------------------------------------------------------------------------------------------------------------------------ctcccagacattgaatcctccaactattttaaacccagaagcactagctagaagatttggtttcgatttagacatgtgcttacattccactttcacaaaatcaggtaaattgaatgcagctttagcatcagaactgtgtaaggattgccataaaccaacaaatttcaaacgatgctgtcccctcatttgtggtaaagcattaagcttagtggatagacgtacaaatgttagatatagtatagatcagttagtaacagcaatcataactgagcatgttaataaaaccaaaatatccagttcattagaggtttt-----------gtttcaaggccctgtttacaaagatttgaatattgatgtgacaactaccccaccaccagagtgcattgtggatttactcaaatcagtagacaatgaggaagttcgccagtattgtcaagagaaaagatggctcatccctgagttacctaccaacattgacagggcagtgaatcaagcaaccagtttgattaat------actattctcatgttc----atcactacacttggtatagtgtacat-----------------gatctacaaactttttgcacaaacacaaggaccctattcaggacttgatagtaaatctaaactaaaaccaccaacactcagagccgtggtaactcaaggcccaaatactgaatttgcactctccttactcaggaaaaatatagtaactgtgaccactgataagggggagtttacaggactgggagtatacgacagactgctggtcattccaacacatgcacaaccgggtgaacaggtattaattaatggattttctacaaagctcaaggacaaatggaa----------------gttagtagatccagatgatataaatttggaaattactgtgcttgaattagatagaaatgagaaattcaga------gacattagaatgtttattgctgatgaaccagagtgtagcgatgcaacactcgta-------ataaactcaaacaatttcaaagacaccatattatcagttgggtcaaccacacttgcaggtattataaacttgagtaacactcccacagccaggatgattcg----------------------------------ttacgagtttccaa----------------------caaaaacagggcaatgtggaggggttttgtgttcaactggcaagatatatggtatacatgtaggtggcaatgggagacaaggtttctcagcacaattaaagaaacagtatt----------ttgttcaaaaacagg---------------------------------------------gtcaaattgttagtaaaagaaatgtcag----------------agaattaaatataaaaccaatcaatacccctaatacaaccaaattacaccctagtgt------------------------tttttacaatgtctttccaggaagcaaagaaccagcagtcctacatccagctgatcagag-------------------attggaagttaattttgaggattcattattttcaaaatataaaggaa-----atgtagacatggaaatctcagataatatgaaagtagccattgatcattatgctgggcagcttttgtcactagacatcccaactcaggaactcagccttaaggaagccttatatggtacagatggtt-tagaacccatagatttaaacactagtgcagggtatccatatgttagtctggggatcaagaaaagagcaatactaaacaaagacaccaaggatacatcaaaaatggaagagtgcctaagt--------aaatatggaattgacttgccattagtgacatacataaaagatgaactcagaggcaaagataaaataaggctagggaaaagtagattgattgaagcttctagtctcaatgattcagtaaatatgagag--------------------------taaaattaggtaacttgtacaaa--------gctttccacaaaaatccaggtatattaacaggttctgctgtaggttgtgatccagatacattctggtcagttatcccatgtttattagatggagaattgattgcttttgat-----tattcaaattttgatgccagcctttcaccagtgtggtttaaatgccttgaaaatgttcttagaaaaataggtttccaatgtgcagacatgattcagcaaatttgcactacacatcatatttttaaag-atcaaatttatgttgtagaaggtggcatgccctctggctgctctggaaccagcatctttaattcaatga-----------------ttaacaatattattattagaaccctcattttggatgtttataaag----------------------------------------gaatagaattggattccttgagaataatagcata--tggagatgatgtaattatct----------------------------------------------------------------------catatccattcactttggatgctgaaaaaata-------------------------------------------tcagaacagggactcaaatatggtt----------------------------------------------taactataacaccaccagataa--------------------------------atcaccaaaatttacaaaaatggattggcat----acagtcactttcttgaagcgacactttaaaccagatcatgaatttccc---------------------------------tttcttgtacatccagtgatgccaatgtctgaaattcaggaatcaattagatggacca-------aagaccctaaaaacacacaagatcatgttaggtcactgtgcatgatggcatggcattcaggtgaggaagaata--taacaaatttgttgaaggaatcagaagtacagacataggtaaagtcctcttaataccctcttattctgttctgagacgcagatggcttgatctgttctaaat---------------------------------ttaaatatatagagtattaatttagtgt----------------------agtgaatttttcctctat-----------------
>KY369902.1_Rhinovirus_B_strain_SC1060_partial_genome
---------------------------------------------------------------------------------------------------------------------------------------------------------------------------------------------------------------------------cttctgtttccccggagcggagtatagacggccaccgctgtcaaaagctcttaaccgttatccgccaattaactacgcaacggctagtaacatcttgtt-atttttagggcgttcgatcaggtgag----ta-cacccctcactagtctggtcgatgaggctgagaattccccacgggcgaccgtgtctcagcctgcgtggcggccagcccagcttacgctgggacgccttaattgtgacatggtgt--------------------gaagacccacgtgtgcttaattgtgagtcctccggcccctgaatgcggctaacctaaaccctggagccttgagacacaatccagtgttggcaaggtcgtaatgagcaattccgggacgggaccgactactttgggtgtccgtgtttcc--tg---ttatttcc-aaattgttcttatggtcacaatataagata--tacatatattgtgatcatgggtgcacaagtgtctactcagaaaagtggctcgcatgaaaatcaaaacatcctgacaaatggctcgacacaacactttacagtcataa--attactataaa--gatgctgcaagttcatcatctgctggtcagtccttctcaatggatccttctaagtttactgaacctgtcaaagacatcatgttgaaaggagcacccgctttgaactcccctaatgtggaagcatgtgggtaca-----------gtgatagggtacaacaaatcactcttggaaactcaacaattacaacccaggaagcagccaatgcggttgtagcttatgcggag------tggcctagttacctggcagacaatgatgcaagtgatgtaaacaagact-tcacaacctgacacgtcagtgtgtagattttacactttggagagcaaaacatggaccaacagttctaaaggatggtgctggaaacttccagatgcactaaaagacatgggagtgtttgggcaaaacatgtttttccatgcgttggggaggacagggtacactatccatgtgcagtgcaatgccaccaaattccatagtggatgtctcttggtagttgttgttcctgaacatcaactagcatcacatacacaagggaatgtgtctgttaagtacaaatacacccatccaggtgaacaaggcatagatctgaatagtacagctgaagaagggggagcatcacatgatccagtatactctatgaatggaactttactagg---aaaccttttaatttttccacaccagtttattaatctcagaacaaaca-------atactgctacaatcattgtaccttaca-----------------------------taaactcagtacctatggattctatgaccagacacaataatgtatccctgttagttatcccagttgtaccgctggtaaatccggtaggtatgtctacaataataccagttacagtgaccattgcccctatgtacacagaattctcaggtattaggtcaaaggctgtagtgc-ca------------caggggttacctactttaactactcctgggtctggccaatttttaacaacagatgatagacaatcacctagtgcaatgccaaattatgaaccaaccccactaatacata----------ttccaggagaagttcacaaccttctagaaattatacaagtggatactttaatacccatgaataacacaggtgctagagacacactggaagagtatcgcatcccactcacagtcaacaaaaagaatgaccaaatattcggcaccagactg-----------ttcataggagatggggtgttcaagacca--------------cactatttggagaaatagcacagtactacactcactggtcaggttcaatcaggatctctctaa-----tgtatacaggtcccgcactatcaagtgctaaattgattttggcatacactccaccaggaactgaaggccctaaatccaggaaagaagcgatgttaggtacacatgtggtttggg-atgttggactgcaatccacagtcgtcatgaacataccatggacatctggcgtgcagtt--------------------------caggtacacagatcctgatacttacaccagtgctgggcatctttcctgttggtaccagacatcccttattctacccccagacacaacagggacagtgtacctattggcttttgttagtgcgtgtccagatttcaaattaaggcttatgaaagacactcaaacaatatcgcaaacagaagctcttacagaaggatttgaagatgagctggaa----gaagttgttatcgacaaaatgaaacaggtgacagcttcaagtcagagtgggccaaaacacactcaaaaggtgccagcactaagtgctaatgaaactggggccactttaccaacaaaaccatctgataatgtagaaactagaaccacatacatgcatttcactggatcagaaacttctttagagaatttcttaggaaggtcagcttgtgttcacataacagaaattaagaataagctacctacagagcctgtag------ccgaaggcaatcaaatgaaaaacacccataaagagcaagggttgtttaatgattggaaaataaatttatccagtttggtgcagttcaggaaaaagttagaactcttcacctatgtgagatttgattctgagtatacaatactagcaactgcttctcaacctaacacagcccaatatgccagcaacctaacagtgcaagcaatgtatgtccctccaggtgcacca-aatcctattaaatgggatgattacacatggcagagtgcctcaaaccccagtgttttctttgaagtcggcaaaatggctaggt---ttagtgtgccgttcataggcattgcatcagcctacaactgtttcta------------tgacgggtactcacatgatgatgagaatacaccgtatggcataaatgtcttaaatcatatgggtagtatagcttttagaatagttaatgatcatgatgtgcatacaactcttgttaaaattagagtcttccacagagccaaacacattagagcttggataccaagaccacccagagcatt-----------------------------------accatatacttccataggaagaaccaacttcccaaag---acacctaata-----aggttattgctactagggatagtatcactact-------------------tatggaggaaactccaggtttggggctatttacacatgtaactacaagataatgaactaccat--ctgatgacacatgaagaccacataaacctattgactccttactataacagagatttggcagtggtggcaacaggagcgcagggttcagaaacaattcctcattgtaactgtacttcgggtgtttactactctcagtactacaacaaatactacccaataatatgtgaaaa---------------acccacaaacatatggattgaaggtggaaactactaccccagcagatt-------------------------------------ccagtcaggagttatgaaaggtgttggaccagcagaacccggggactgtggtggaatc--------ttgcggtgcatgcacggcccaatcggtctgctgacagcaggcggaa---------------gtgggtatgtatgcttcgcagatattagacaactagat---tttattgctgagacacaaggcatcactga-------------------------ttacataacaaacttaggaaaagcatttggcgtgggttttacagatcagatatcagcaaaagttacagagctccaagacagtgttaaggactatttaaatgttaaaatact-ctccaaagttgtcaaaatgatatctgcattggtgatcatatgtaggaatcatgagg------------acttggttacagttactgctacgctagcatt-gcttgggtgtgacgggtcgccttggaggtttctcaagatgtacatatcaaaacatttccaggtgccctacatagaa-------aggcaagccaatgatggatggtttaggaagtttaatgatgcttgcaa------------------tgcagctaaaggtttggaatggatagcaaacaaaatttccaaacttatagagtggataaaggtaaaaataattccacaagcaaaggaaaaactagacttttgcaaaagactcaaacagttagatatcttggagagacaaattgcaacaatgcatgtttccaacccaacccaggaaaaaagggaacagcttttcaacaa-tgtcttatggctagagcagatgtcccaaaaatttgccccactgtatgcagtagaggctaggagaattaaggagctaaaaa-------------caaagatagtaaactacatgcaattcaaatccaaacaaagaactgaaccagtatgtgtcttgatacacggctctcctgg-----------------------------------------------gtcagggaaatctctaaccacttccattattggtagagctatagcagaaagattcaagtcaacagtttactcactccctccagatccaaaacactttgacgggtaccaacaacaagaggtcgtaatcatggacgac------------ttaaatcaaaatcctgacggccaggacattagtatgttctgccaaatggtctcgtcagttgactttataccacccatggctagtttggataacaaagggatcttgttcacaagcaactttgttct---tgcctcaactaa------------------------------------------------------------------------------------------------------------------------------------------------------------ctcaaacacactcagtcctccaacaatcttaaatccagaagccttagctagaagatttggatttgatttggacatatgtttacacactacatatactaaatctggaaagctgaatgcagcaatggcaacagaactttgcaaggattgccacaagcccagtaatttcaataagtgttgtccactaatatgtggcaaagcaattagccttgtagatcggacctctaatgttagatatagcctagaccaactagttacagcaattataactgacttcaataataaactaaagattacagattctttagaagtttt-----------atttcaaggtcctgtttacaaagacttagaaatagatgttcacagcacaccaccacctgaatgtattagtgacctacttaaatctgttgattctgaggaaataagggaatattgtaaacaaaagaactggcttattccagaaatcccaactaacatagagagggcagtaaaccaagctagcactataatcaac------actatcttaatgttt----gtgagtaccttagggattctttatgt-----------------aatatacaagctctttgcacaaacacagggcccttactcaggcaaccccgcgcacaccaagttgaaaccacccactttacgacaagtggtagttcaaggtccaaacactgaatttgctttatccctccttaggaagaatatagttactatcaccactactaagggagaatttacagcattaggtatacatgataggatttgtgtagtacccacacactcacagcctgatgatgaagtgttagttaacgggcaaccagtaaagttaaaagataaatacaa----------------gctattagacccagagaacaccaacctggagttaaccatactggttctagatagaaatgagaaatttagg------gacataagaccattcatagcagaagacccagagggaatggagggtactctagtg-------ataaattctaacaactttaaagacactatactagaagtgggacaattaacctttgctggcctaataaacctcagtagtgttccaacaaaccgcatgatacg----------------------------------ctatgagtacccta----------------------caagaacaggacaatgtggaggtgttttatgttctactggtaaaatctatggtattcatgttggtggcaacggacggcaaggtttttctgcacaattgaggaaacaatact----------ttgtagaaaaacagg---------------------------------------------gagcaatcatcaacaaaagaaatgttaa----------------agagttgggtttaaaacccattaacactccaaccaaaacaaagcttcaccccagtgt------------------------gttttatgaaattttcccggggtcaaaagaaccagcagctttgaatgactctgaccccag-------------------attggaggttaatttgcatgattctttattctcaaagtataaaggga-----atatagaaattgacatcacagagaatatgcaaattgccattgatcaatactcaggccaattattatcactggatatacctacagaagaactatcacttaaagaagctctgtacggaacagatggtt-tagagccaattgacattaacaccagtgctggttatccatatgtgagtctaggaataaggaaaagagatatattaaatagggacacacaagatattactaaaatggaacattatttggac--------aaatatggcattgatctaccattggtcacatacataaaagatgaactcaggagtagagacaaggttaggttagggaaaagtaggctaattgaagcatctagcttaaatgattcagtaaacatgaggg--------------------------tgaaactaggtaatctctataag--------gccttccacacgaatccagggataataactggctcagcagtagggtgtgatccagatacattttggtcaattataccatgccttatggatgggcaactcatggcttttgat-----tactcaaactttgatgcctctctatctccagtgtggttcaaatgtctagaacaagtactttccaggcttggatttaaacactccaatttaatccagacaatatgcaacacacaccacatattcagag-atcagatctatgaagttgagggaggcatgccatcaggatgttcaggcactagtgtcttcaattcaatga-----------------taaacaacataatcattagaacattgatactggatgtctacaaag----------------------------------------gaattgatcttgataagttgaaagtaattgctta--tggtgatgatctcattgtat----------------------------------------------------------------------cctacccttttgaactccaaccagagttattg-------------------------------------------gcacttgctggtaagaaatatggcc----------------------------------------------tgacaattacacccccagacaa--------------------------------gtcagaaaaatttgtcaaaacaacatgggag----aatgtgacatttctgaaaagatacttcaggcctgacccccagtatcct---------------------------------ttcctcatccacccagtaatgccaatgcaggatatacaagagtccatacggtggacac-------gtgatccgaaaaacacacaggatcatgtacgctctctatgtatgttggcttggcattcaggagaagaggaata--caaaaactttacagagaaaataagatcaaccagtatt---------------------------------------------------------------------------------------------------------------------------------------------------------------------------------------
>KY369903.1_Rhinovirus_B_strain_SC1160_partial_genome
---------------------------------------------------------------------------------------------------------------------------------------------------------------------------------------------------------------------------------------------------------------------------------------------------------------------------gtt-atttttagggcgttcgatcaggtgag----ta-cacccctcactagtctggtcgatgaggctgagaattccccacgggcgaccgtgtctcagcctgcgtggcggccagcccagcttatgctgggacgccttaattgtgacatggtgt--------------------gaagacccacgtgtgcttaattgtgagtcctccggcccctgaatgcggctaacctaaaccctggagccttgagacacaatccagtgttggcaaggtcgtaacgagcaattccgggacgggaccgactactttgggtgtccgtgtttcc--tg---ttatttcc-aaattgttcttatggtcacaatataagata--tacatatattgtgatcatgggtgcacaagtgtctactcagaaaagtggctcgcatgaaaatcaaaacatcctgacaaatggctcgacacaacattttacagtcataa--attattataaa--gatgctgcaagttcatcatctgctggtcagtccttctcaatggatccttctaagtttactgaacctgtcaaagacatcatgttgaaaggagcacccgctttgaactcccctaatgtggaagcatgtgggtaca-----------gtgatagggtacaacaaatcactcttggaaactcaacaattacaacccaggaagcagccaatgcggttgtagcttatgcggag------tggcctagttacctgacagacaatgatgcaagtgatgtaaacaagact-tcacaacctgacacgtcagtgtgtaggttctacactttggagagcaaaacatggaccaacagttctaagggatggtgctggaaacttccagatgcactaaaagacatgggtgtgtttgggcaaaacatgtttttccatgcgttggggaggacagggtacactatccatgtgcagtgcaatgccaccaaattccatagtggatgtctcttggtagttgttgttcctgaacatcaactagcatcacatacacaagggaatgtgtctgttaagtacaaatacacccacccaggtgaacaaggcatagatctgaatagtacagctgaagaagggggagcatcacatgatccagtatactctatgaatggaactttactagg---aaaccttttaatttttccacaccagtttattaatctcagaacaaaca-------atactgctacaatcattgtaccttaca-----------------------------taaactcagtacctatggattctatgaccagacacaataatgtatccctattagttatcccagttgtaccgctggtaaatccggtaggtatgtctacaataataccagttacagtgaccattgcccctatgtacacagaattttcaggtattaggtcaaaggctgtagtac-ca------------caggggttacctactttaactactcctgggtctggccaatttttaacaacagatgatagacaatcacccagtgcaatgccaaattatgaaccaaccccactaatacata----------ttccaggagaagttcacaaccttctagaaattatacaggtggatactttaatacctatgaataacacaggtactagagacacactggaagagtatcgcatcccactcatagtcaacaaaaagaatgaccaaatattcggcaccagactg-----------ttcataggagatggggtgttcaagacca--------------cactatttggagaaatagcacagtattacactcactggtcaggttcaatcaggatctctctaa-----tgtatacaggtcccgcactatcaagtgctaaattgattttggcatacaccccaccaggaactgaaggccctaaatccaggaaagaagcgatgttaggtacacatgtggtttggg-atgttggactgcaatccacagtcgtcatgaacataccgtggacatctggcgtgcagtt--------------------------caggtacacagatcctgatacttacaccagtgctgggcatctttcctgttggtatcagacatcccttattctacccccagatacaacggggacagtgtacctattggcttttgttagtgcgtgtccagatttcaaattaaggcttatgaaagacactcaaacaatatcacaaacagaagctcttacggaaggatttgaagatgagctggaa----gaagttgttatcgacaaaatgaaacaggtgacagcttcaagtcagagtgggccaaaacacactcaaaaggtgccagcactaagtgctaatgaaactggggccactttaccaacaaaaccatctgataatgtagaaactagaaccacatacatgcatttcactgggtcagaaacttccttagagaatttcttaggaaggtcagcttgtgttcacataacagaaattaagaataagctgcctacagagcctgtag------ccgaaggcaatcaaatgaaaaacacccataaagagcaagggttgtttaatgattggaaaataaatttatccagtttggtgcagttcagaaaaaagttagaactctttacctatgtgagatttgattctgaatatacaatactagcaactgcttcccagcctaacacagcccaatatgccagcaacctaacagtgcaagcaatgtatgtccccccaggtgcacca-aatcctattaaatgggatgattacacatggcagagtgcctcaaaccctagtgttttctttgaagtcggcaagatggctaggt---ttagtgtgccgttcataggcattgcatcagcctacaactgtttcta------------tgacgggtactcacatgatgatgagaatacaccgtatggcataaatgtcttaaatcatatgggtagcatagcttttagaatagttaatgatcatgatgtgcatacaactcttgttaaaattagagtcttccacagagccaaacacattagagcttggataccaagaccacccagagcatt-----------------------------------accatacacttccataggaagaaccaacttcccaaag---gcacctaata-----aggtcattgctactagggatagtatcactact-------------------tatggaggaaactccaggtttggggctatttacacatgtaattacaagataatgaactaccat--ctgatgacacatgaagaccacttaaacctattgactccttactataacagagatttggcagtggtggcaacaggagcgcagggctcagaaacaattcctcattgtaactgtacttcgggggtttactactctcagtactacaacaaatactacccaataatatgtgaaaa---------------acccacaaacatatggattgaaggtggaaactactaccccagcagatt-------------------------------------tcagtcaggagttatgaaaggtgttggaccagcagaacccggggactgtggtggaatc--------ttgcggtgcatgcacggcccaatcggtctgctgacagcaggcggaa---------------gtgggtatgtatgcttcgcagatattagacaactagat---tttattgctgagacacaaggcatcactga-------------------------ttacataacaaacttgggaaaagcatttggcgtgggtttcacagatcagatatcagcaaaagttacagagctccaagacagtgttaaggactatttaaatgtcaaaatact-ctccaaagttgtcaaaatgatatctgcattggtgatcatatgcaggaatcatgagg------------atttggttacagttactgctacactagcatt-gcttgggtgtgacgggtcgccttggaggtttctcaagatgtacatatcaaaacattttcaggtgccctacatagaa-------aggcaagccaatgatggatggtttaggaagtttaatgatgcttgcaa------------------tgcagctaaaggtctggaatggatagcaaacaaaatttctaaacttatagagtggataaaggtaaaaataattccacaagcaaaggaaaaactagacttttgcaaaagactcaaacagttagatatcttggagagacaaattgcaacaatgcatgtttccaacccaacccaggaaaaaagggaacagcttttcaacaa-tgtcttatggctagagcagatgtcccaaaaatttgccccactgtatgcagtagaggctagaagaattaaagagctaaaaa-------------caaagatagtaaactacatgcaattcaaatccaaacaaagaactgaaccagtatgtgtcttgatacacggctctcctgg-----------------------------------------------gtcagggaaatctctaaccacttccattattggtagagctatagcagaaagattcaagtcaacagtttactcactccctccagatccaaaacactttgatgggtatcaacaacaagaggtcgtaatcatggacgac------------ttaaatcagaatcctgacggccaggacattagtatgttctgccaaatggtctcgtcagttgatttcataccacccatggctagtttggataacaaagggatcttgtttacaagcaactttgttct---tgcctcaactaa------------------------------------------------------------------------------------------------------------------------------------------------------------ctcaaacacactcagtcctccaacaatcttaaatccagaagccttagctagaagatttggatttgatttggacatatgtttacacactacatatactaaatctggaaagctgaatgcagcaatggcaacagaactttgcaaggattgccacaagcccagtaatttcaataagtgttgtccactaatatgtggcaaagcaattagccttgtagatcggacctctaatgttagatacagcctagaccaacttgttacagcaattataactgacttcaataataaattaaagattacagattctctagaagtttt-----------gtttcaaggtcctgtttacaaagacttggaaatagatgttcacagcacaccaccacctgaatgtattagtgacctacttaagtctgttgattctgaagaaataagggaatattgtaaacaaaagaactggcttattccagaaatcccaactaacatagagagggcagtaaaccaagctagcactataatcaac------actatcttaatgttt----gtgagtaccttagggattctctatgt-----------------aatatacaagctctttgcacaaacacagggcccttactcaggcaaccccgcgcacgccaagttaaaaccacccactttacgacaagtggtggttcaaggtccaaacaccgaatttgctttatccctccttaggaagaatatagttactatcaccactactaagggagaatttacagcattaggcatacatgataggatttgtgtagtacctacacactcacagcctgatgatgaagtgttagttaacgggcaaccagtaaagttaaaagataaatacaa----------------gctattagacccagagaacaccaacctggaattaaccatactggttctagatagaaatgagaaatttagg------gacataagaccattcatagcagaagacccagagggtatggagggtactttagtg-------ataaattctaacaactttaaagacactatactagaagtgggacaattaacctttgctggcctaataaacctcagtagtgttccaacaaaccgcatgatacg----------------------------------ttatgagtacccta----------------------caagaacaggacaatgtggaggtgttttatgttctactggtaaaatctatggtattcatgttggtggcaacggacggcaaggtttttctgcacaattgaggaaacaatatt----------ttgtagaaaaacagg---------------------------------------------gagcaatcatcaacaaaagaaatgttaa----------------agaattgggtttaaaacccattaacactccaaccaaaacaaagcttcaccccagtgt------------------------gttctatgaaattttcccggggtcaaaagaaccagcagctttgaatgactctgaccccag-------------------attggaggttaatttgcatgattctttattctcaaagtataaaggga-----acatagaaattgacatcacagagaatatgcaaattgccattgatcaatactcaggccaattgttatcactggacatacctacagaagaattatcacttaaggaagctctgtacggaacagatggtt-tagagccaattgacattaacaccagtgctggttatccatatgtgagtctaggaataaggaaaagagatatattaaatagggacacacaagatgttactaaaatggaacattatttggac--------aaatatggcattgatctaccattggtcacatacataaaagatgaactcaggagtagagacaaggttaggttagggaaaagtaggctaattgaagcatctagcttaaatgattcagtaaacatgaggg--------------------------tgaaactaggtaacctctataag--------gccttccacacaaacccagggataataactggctcagcagtggggtgtgatccagatacattttggtcaattataccatgccttatggatgggcaactcatggcttttgat-----tactcaaactttgatgcctctctatctccagtgtggttcaaatgtctagaacaagtactttccaggctcggatttaagcactccaatttaatccagacaatatgcaacacacaccacatattcagag-atcagatctatgaagttgagggaggcatgccatcagggtgttcaggcactagtgtcttcaattcaatga-----------------taaacaacataatcattagaacattgatactggatgtctacaaag----------------------------------------gaattgatcttgataagttgaaagtaattgctta--tggtgatgatctcattgtgt----------------------------------------------------------------------cctacccttttgaactccaaccagagttattg-------------------------------------------gcacttgctggtaagaaatatggcc----------------------------------------------tgacaattacacccccagacaa--------------------------------gtcagaaaaatttgtcaaaacaacatgggag----aatgtgacatttctgaaaagatacttcagacctgaccctcagtatcct---------------------------------ttcctcatccacccagtaatgccaatgcaggatatacaagagtccatacggtggacac-------gtgatccgaaaaacacacaggatcatgtgcgctcactatgtatgttggcttggcactcaggagaagaggaata--caaaaactttacagagaaaataagatcaaccaatatcggcaagtgtctattgataccagaatacagtgtcctacgccggcgatggttggatctgttttaaac--------------------------------------aatatagatttttgatttgat-------------------------tagaattagg------------------------
>JX074054.1_Human_rhinovirus_B_strain_HRV-B17_p1032_sR3159_2008_polyprotein_gene_partial_cds
------------------------------------------------------------------------------------------------------------------------------------------------------------ga--attacc---------gtacaataggtgctgtcacatccagtgatgg-cttgtacaagcacttctgtttccccggagcggagtatagatggccaccgctgtcaaaagctcttaaccgttatccgccaattaactacgcaacggctagtaacatcttgtt-attcttagggcgttcgatcaggtgag----ta-cacccctcactagtctggtcgatgaggctgagaattccccacgggcgaccgtgtctcagcctgcgtggcggccagcccagcttatgctgggacgccttaattgtgacatggtgt--------------------gaagacccacgtgtgcttaattgtgagtcctccggcccctgaatgcggctaacctaaaccctggagccttgagacacaatccagtgttggcaaggtcgtaatgagcaattccgggacgggaccgactactttgggtgtccgtgtttcc--tg---ttatttcc-aaattgttcttatggtcacaatataagcta--t--atatattgtgatcatgggtgcacaagtgtctactcagaaaagtggctcgcatgaaaatcaaaacattctgacaaatggctcgactcaacacttcacagtcataa--attattataaa--gatactgcaagttcatcatctgctggtcagtccttctcaatggatccttctaagtttactgaacctgtcaaagacatcatgttgaaaggagcacccgctttgaactcccctaatgttgaagcatgtgggtaca-----------gtgatagggtacaacaaatcacacttgggaattcaacaattacaacccaggaagcagccaatgcggttgtggcttatgcagag------tggcctagttacctaacagacaatgatgcaagtgatgtaaacaagact-tcacaacctgacacatcagtgtgtagattttacactttggagagtaaaacatggaccaatagttctaaaggatggtgctggaaacttccagatgcactaaaagacatgggtgtatttgggcaaaacatgtttttccatgcgttggggaggacagggtacaccatccatgtgcagtgcaacgccaccaaattccatagtgggtgtctcttggtggttgttgttcctgaacatcagttagcatcacatacacaagggaatgtgtctgttaagtacaaatacacccatccaggtgaacaaggcatagatctgaatagtacagctgaagaagggggagcatcacatgatccagtatactctatgaatggaactttattagg---aaaccttttaatttttccacaccagtttattaatctcagaacaaaca-------atactgctacaattattgtaccttaca-----------------------------taaactcagtacctatggactctatgaccagacacaataatgtatccctgttagttatcccagttgtaccgctggtaaatccggtaggtatgtctacaataataccagttacagtgaccattgcccctatgtacacagaattttcaggtattaggtcaaaagctgtagtgc-ca------------caggggttacccactttaactactcctgggtctggccaatttttaacaacagatgatagacaatcacccagtgcaatgccaaattatgaaccaaccccactaatacata----------ttccaggagaagttcacaaccttctggaaattatacaggtggatactttaatacctatgaacaacacaggtgctagagacacactggaagagtatcgcatcccactcacagtcaataaaaagaatgatcaaatattcggtaccagattg-----------ttcataggagatggggtgttcaagacca--------------cactgtttggagaaatagcacagtactacactcactggtcaggttcaatcaggatctctctaa-----tgtacacaggtcctgcactatcaagtgctaaattgattttggcatacactccaccagggactgaaggccctaaatccaggaaagaagcgatgctaggtacacatgtggtttggg-atgttggactgcaatccacagtcgtcatgaacataccgtggacatccggtgtacagtt--------------------------caggtacacagatcctgacacttacaccagtgctggacatctttcctgttggtatcagacatcccttattctacccccagacacaacaggcacagtgtacctattggcttttgttagtgcgtgtccagatttcaaattaaggcttatgaaggacactcaaacaatatcacaaacagaagctcttatggaaggatttgaagatgagctggaa----gaagttgttatcgacaaaatgaaacaggtgacagcttcaagccagagtgggccaaaacacactcaaaaggtgccagcactaagtgctaatgagactggggctactttaccaacaaagccatctgataatgtggaaactagaaccacatacatgcatttcactgggtcagaaacttccttagagaatttcttaggaaggtcagcttgtgttcacataacagaaattaagaataagctgcctacagagcctgtag------tggacggcgatcaaatgagaaacacccataaagagcaagggctgtttaatgnnnnnnnnnnnnnnnnnnnaagtttggtgcagttcaggaaaaagttagaactctttacctatgtgagatttgactctgaatatacaatactagcaactgcttctcagcctaacacagcccagtatgccagcaacttaacagtgcaagcaatgtacgtccctccaggtgcacca-aatcctgttaaatgggatgattacacatggcagagcgcttcaaaccccagtgttttctttgaggtcggcaaaatggctaggt---ttagtgtaccattcataggcattgcatcagcctataactgtttcta------------tgatgggtactcacatgatgatgagaatacaccgtatggcataaatgtcttaaatcatatgggtagcatagcttttagaatagttaatgaccatgatgtgcatacaactcttgttaaaattagagtcttccacagggccaaacacattagagcttggataccaagaccacccagagcatt-----------------------------------accatatacttccataggaagaaccaacttcccaaag---acacccaata-----aagtcattgctactaggggtagtatcactact-------------------tatggaggaaactccaggtttggggctatttacacatgtaattacaagataatgaattaccat--ctgatgacacatgaagaccacttaaacctattgaccccttactataacagagatttggcagtggtggcaacaggagcgcagggctcagaaacaattcctcattgtaattgtacttcaggggtctactactctcagtactacaacaagtactacccaataatatgtgaaaa---------------acccacaaacatatggattgaaggtgggaactattaccccagcagatt-------------------------------------ccagtcaggagttatgaaaggtgttggaccggcggaacccggggactgtggtggaatc--------ttgcgatgcatgcacggcccgatcggtctgttgacagcaggcggga---------------gtgggtatgtatgctttgcagatattagacaactagat---tttattgctgagacacaaggcatcactga-------------------------ttacataacaaacttaggaaaagcatttggtgtgggtttcacagatcaaatatcagcaaaagtcacagagctccaagacagtgttaaggactacttaaatgtcaaaatact-ctctaaagttgttaaaatgatatctgcattggtgatcatatgcaggaatcatgaag------------atttggttacagttactgctacgctagcatt-gcttgggtgtgacgggtcaccttggaggtttctcaagatgtatatatcaaaacatttccaggtgccctatatagaa-------aggcaagccaacgatggatggtttaggaaatttaatgatgcttgcaa------------------tgcagctaaaggtctagaatggatagcaaacaaaatttccaaacttatagagtggataaaggtaaaaataattccacaagcaaaggaaaaactagacttttgcaaaaggctcaaacagttagatatcttggaaaggcaaattgcaacaatgcatgtttctaacccaacccaggaaaaaagggaacaacttttcaacaa-tgtcttatggctagagcagatgtctcagaaatttgccccactgtacgcagtagaagctagaaggattaaagagctaaaaa-------------caaagatagtaaactacatgcaattcaaatccaagcaaagaactgaaccagtgtgtgtcttgatacacggctctcccgg-----------------------------------------------gtcagggaaatctctaaccacttccattattggtagagctatagcagagagattcaagtcaacagtttactcactccctccagatccaaagcactttgatgggtaccaacaacaagaggtcgtaatcatggacgac------------ttaaatcagaatcctgatggtcaggacattagtatgttctgccaaatggtctcgtcagtcgacttcataccacccatggctagtttggataataaagggattttgtttacaagtaactttgttct---tgcctcaactaa------------------------------------------------------------------------------------------------------------------------------------------------------------ctcaaatacactcagtcctccaacaattttaaacccagaagctttagccaggagatttggatttgatttggacatatgtttacacactacatatactaaatctggaaagttgaatgcagcaatggcaacagaactttgcaaggattgccataagcccagtaatttcaataaatgttgtccgctaatatgtggcaaagcaattagccttgtagatcggacctctaatgttagatatagcctagaccaattagttacagcaattataactgacttcaataataaattaaagattacagattctttagaagtctt-----------gtttcaaggtcctgtttataaagacttggaaatagatgttcacagcacaccaccacctgaatgtattagtgatttactcaagtctgttgattctgaagaaataagggaatattgtaagcaaaagaactggcttattccagagattccaactaacatagagagagcagtaaaccaagctagcactataatcaac------actatcttaatgttt----gtgagtaccttagggattctttatgt-----------------aatatacaagctctttgcacaaacacagggcccttattcaggcaaccccgcacatactaagctaaagccacccactttacgacaagtggtagttcaaggtccaaatactgaatttgctttatccctccttaggaaaaatatagttactgtcactactactaagggagaatttacagcattgggcatacatgatagagtttgtgtagtacccacacactcgcagcctgatgatgaagtgttggttaatgggcaaccagtaaagttaaaagataaatacaa----------------gctattagacccagagaacaccaacttggaattaaccatactggttttagatagaaatgagaaatttagg------gacataagaccattcatagcagaagacccggaaggaatggagggtactttagtg-------ataaattccaacaactttaaagacaccatactagaagtgggacaattaacctttgctggtctaataaacctcagtagtgttccaacaaaccgcatgatacg----------------------------------ctatgaatacccta----------------------caagaacaggacaatgtggaggtgttttatgttctactggtaaaatctatggtattcatgttggtggcaatggacggcaaggtttttctgcacaattgaggaaacaatatt----------ttgtagaaaaacagg---------------------------------------------gggcaatcactaacaaaagaaatgttaa----------------agagttgggtttaaaacccataaacactccaaccaaaacaaagcttcaccccagtgt------------------------gttttatgaaattttcccaggatcaaaagaaccagcagctctgaatgactctgaccccag-------------------actggaggttaatttgcatgattctttattctcaaagtataaaggga-----atgtagaaattgacatcacagagaatatgcaaattgccattgatcaatactcaggtcaattattatcgctggacatacccacagaagaactatcacttaaggaagctctgtacggaacagatggtt-tagagccaattgacattaacaccagtgctggttatccatatgtgagtctaggaataagaaaaagggatatattaaatagggacacacaagatgttactaaaatggaacattatctggac--------aaatatggcattgatctaccattggtcacatacataaaagatgaactcaggagtagagacaaggttaggttagggaaaagtaggttaattgaagcatctagcttaaatgattcagtaaacatgaggg--------------------------taaaactaggtaatctctataag--------gccttccacacaaatccaggaataataactggctcagcagtggggtgtgatccagatacattttggtcaattataccatgccttatggatgggcaactcatggcttttgat-----tactcaaattttgatgcctctctgtctccagtgtggttcaaatgtctagaacaagtactttctaggctcggatttaagcactccaatttaatccagacaatatgcaacacacaccacatattcagag-atcagatctatgaagttgagggaggcatgccatcagggtgttcaggcactagtgttttcaattcaatga-----------------taaacaacataatcattagaacattgatactggatgtctacaaag----------------------------------------gaattgatcttgacaaattgaaagtaattgctta--tggtgatgatctcattgtgt----------------------------------------------------------------------cctacccttttgagctccaaccagagttattg-------------------------------------------gcacttgctggcaagaaatatggtc----------------------------------------------tgacaattacacccccagataa--------------------------------gtcagaaaaatttgttaaaacaacatgggag----aatgtgacatttctgaaaagatacttcagacctgaccctcagtatcct---------------------------------ttcctcatccatccagtaatgccaatgcaggatatacatgagtccatacggtggacac-------gtgatccgaaaaacacacaggatcatgtgcgctctctatgtatgttggcttggcattcaggagaagaggaata--taaaaactttacagagaaaataagatcgaccagtatcggcaagtgtctattgataccagaatacagtgtcctacgccggcgatggttggatttgt-----------------------------------------------------------------------------------------------------------------------------
>JQ245974.1_Human_rhinovirus_B_strain_HRV-B70_p1052_sR2777_2008_polyprotein_gene_partial_cds
-------------------------------------------------------------------ttgtacgcctgtttctc---cctt--ccctcccatcct----------aaattatcc-------------cagtaac-ttagaagacttga--actacc---------gtacaataggtgctgtcacatccagtgatgg-ctagtacaagcacttctgtttccccggagcggagtatagatggccaccgctgtcaaaagctcttaaccgttatccgccaattaactacgcaacggctagtaacatcttgtt-attcttagggcgttcgatcaggtgag----ta-cacccctcactagtctggtcgatgaggctgagaattccccacgggcgaccgtgtctcagcctgcgtggcggccagcccagcttatgctgggacgccttaattgtgacatggtgt--------------------gaagacccacgtgtgcttaattgtgagtcctccggcccctgaatgcggctaacctaaaccctggagccttgagacacaatccagtgttggcaaggtcgtaatgagcaattccgggacgggaccgactactttgggtgtccgtgtttcc--tg---ttatttcc-aaattgttcttatggtcacaatataagtta--t--atatattgtgatcatgggtgcacaagtgtctactcagaaaagtggctcgcatgaaaatcaaaacattctgacaaatggttcgacacaacacttcacagtcataa--actattataaa--gatgctgcaagttcatcatctgctggtcagtccttctcaatggatccttctaagtttactgagcctgtcaaagacatcatgttgaaaggagcacccgctttgaactcccctaatgtggaagcatgtgggtaca-----------gtgatagggtacaacaaatcacacttggaaattcaacaattacaacccaggaagcagccaatgcggttgtggcttatgcagag------tggcccagttacctgacagacaatgatgcaagtgatgtaaacaagact-tcacaacctgacacgtcagtgtgtagattttacaccttggagagtaaaacatggaccaatagttccaaaggatggtgttggaaactaccagatgcactaaaagacatgggtgtatttgggcaaaacatgttctttcacgcgttggggaggacagggtacaccattcatgtgcagtgcaatgccaccaaattccatagtgggtgtctcttggtagttgttgttcctgaacatcagttagcatcacacacacaagggaatgtgtctgttaagtacaaatacactcatccaggtgaacaaggcatagatctgaatagtacagctgaagaagggggagcgtcacatgatccagtatactccatgaatggaactttattagg---aaaccttttaatttttccacaccagtttattaatctcagaacaaaca-------atactgctacaattattgtaccttaca-----------------------------taaactcagtacctatggactctatgaccagacacaataatgtatccctgttagttatcccagttgtaccgctggtaaatccagtaggtatgtctacaataataccagttacagtgaccattgcccctatgtacacagaattttcaggtattagatcaaaagctgtagtgc-ca------------cagggattacccactttaactactcctgggtctggccagttcttaacaacagatgatagacaatcacccagtgcaatgccaaattatgaaccaaccccactaatacata----------ttccaggagaagttcacaacctcctagaaattatacaggtggatactttaatacctatgaacaacacaggtgctagagacacactggaagagtatcgcatcccgctcacagtcaataaaaagaatgatcaaatattcggcaccagattg-----------ttcataggagatggggtgttcaagacta--------------cactatttggagaaatagcacagtattacactcactggtcaggttcaatcaggatctctctaa-----tgtacacaggtcctgcactatcaagtgctaaattgattttggcatacactccaccaggaactgaaggccctaaatccaggaaagaagcgatgttgggtacacatgtggtttggg-acgttggactgcaatcgacagtcgtcatgaacataccatggacatctggtgtacagtt--------------------------caggtacacagatcctgatacttacaccagtgctggacatctttcctgctggtaccagacatcccttattctacccccagacacaacaggcacagtacacctattagcttttattagtgcatgtccagatttcaaactaaggcttatgaaagacactcaaacaatatcacaaacagaagctcttatggaaggatttgaagatgagctggaa----gaagttgttatcgacaaaatgaaacaggtgacagcttcaagccagagtgggccaaaacacactcaaaaggtgccagcactaagtgctaatgagactggggccactttaccaacaaagccatctgataatgtggaaactagaaccacatacatgcatttcactgggtcagagacttccttagagaacttcttaggaaggtcagcttgtgttcacataacagaaattaagaataagctgcctacagagcctgtaa------tggatggcaatcaaatgaaaaacacccacaaagagcaagggctgtttaatgactggaaaataaacctatccagtttagtgcagtttaggaaaaagttagaactcttcacctatgtgagatttgactctgaatacacaatactggcaactgcttcccaacctaacacagcccagtatgccagcaatctaacagtgcaagcaatgtacgtccctccaggtgcacca-aatcctgttaaatgggacgattacacatggcagagcgcctcaaaccccagtgttttctttgaggtcggcaaaatggccaggt---ttagtgtaccattcataggcattgcatcagcctataactgcttcta------------tgatggatactcacatgacaatgaggatacaccgtatggtataaatgtcttaaatcacatgggtagcatagcttttagaatagttaatgaccacgatgtgcacacaactcttgttaaaattagagtcttccacagggccaaacacattagagcctggataccaaggccgcccagagcatt-----------------------------------accatatacttccataggaagaaccaactttccaaag---acacccagta-----aggtcattgctactagggatagtatcaccact-------------------tatggaggaagctccagatttggggctgtttacacatgtaattataagataatgaattaccac--ctaatgacacatgaagaccacttaaacctattgaccccttactataacagagatctggcagtggtggcaacaggagcgcagggctcagaaacaattcctcattgtaactgtacctcaggggtctactactctcagtactacaacaaatactacccaataatatgtgaaaa---------------acccacaaacatatggattgaaggtgagagctattaccccagcagatt-------------------------------------ccagtcaggagttatgaaaggtgtcgggccggcggaacccggggactgtggtggaatc--------ttgcgatgcgtgcacggcccgatcggtctgttgacagcaggcggga---------------gggggtatgtatgcttcgcagatattagacaactagat---tttattgctgagacacaaggcatcactga-------------------------ttatataacaaatttaggaaaagcattcggtgtgggtttcactgaccaaatatcagcaaaagttacagagctccaagacagtgttaaggactacttaaatgtcaaaatact-ctccaaggttgtcaaaatgatatctgcattggtgatcatatgcaggaatcatgagg------------atttggttacagttactgctacgctagcatt-gcttgggtgtgacgggtcaccttggaggtttctcaagatgtacatatcaaaacatttccaggtgccctatatagaa-------agacaagccaatgatggatggtttaggaaatttaatgatgcttgcaa------------------tgcagccaaaggcctagaatggatagcaaacaaaatttccaaacttatagagtggataaaggtaaagataatcccacaagcaaaggaaaaactagacttttgtaaaagactcaaacagttagatatcttggaaaggcaaattgcaacaatgcatgtttccaacccaacccaggaaaaaagggagcagcttttcaacaa-tgtcttatggctagagcagatgtctcagaaatttgccccactgtacgcagtagaggctagaaggatcaaagaattaaaaa-------------caaagatagtaaactacatgcaattcaaatccaaacaaaggactgaaccagtatgtgtcttgatacacggctctcccgg-----------------------------------------------atcagggaaatctctaaccacctccattattggtagagctatagcagaaagattcaagtcaacagtttactcactccctccagatccaaaacattttgatgggtaccaacaacaagaggtcgtaatcatggatgac------------ctaaatcaaaatcctgatggccaggacattagtatgttctgccaaatggtctcatcagtcgacttcataccacccatggctagtttggacaataaagggattttgtttacaagtaactttgttct---tgcctcaactaa------------------------------------------------------------------------------------------------------------------------------------------------------------ctcaaacacactcagtcctccaacaatcttaaatccagaagctttagctagaagatttggatttgatttggacatatgtttacacactacatatactaaatctggaaagttgaatgcagcaatggcaacagaactttgcaaagattgccacaagcccagtaatttcagtaaatgttgcccgctaatatgtggcaaagcaattagccttgtagatcggacctctaatgttagatacagcctagaccaactagttacagcaattgtaactgactttaacaataagttaaagattacagattctttagaagtttt-----------gtttcaaggtcctgtctataaagacttggaaatagatgttcatagtacaccaccacctgaatgtatcagtgatctactcaagtctgttgattctgaagaaataagggaatattgtaagcaaaagaactggcttatcccagaaattccaactaacatagagagagcagtaaaccaagctagcaccataatcaat------actatcttaatgttt----gtgagtaccttagggattctttatgt-----------------aatatacaagctctttgcacaaacacagggcccttattcaggcaaccccgcacatactaagctaaaaccacccactttacgacaagtggtagttcaaggtccaaatactgaatttgctctatcccttcttaggaaaaatatagttactgtcactactactaagggagaatttacagcattgggcattcatgataggatttgtgtagtacccacacactcacagcctgatgatgaagtgttggttaatgggcaaccagtaaagttgaaagataaatacaa----------------gctattagacccagagaacaccaacttggaattaaccgtactggttttagatagaaatgagaagtttagg------gacataagaccattcatagcggaagacccggagggaatggagggtactttagtg-------ataaattccaacaactttaaagacaccatactagaagtgggacaattaacctatgctggcctaataaacctcagtagtgttccaacaaaccgcatgatacg----------------------------------ctatgaatacccta----------------------caagaacaggacaatgtggaggtgttttatgttctactggtaaaatctatggtattcatgttggtggcaatggacggcaaggtttttctgcacaattgaggaaacagtatt----------ttgtagaaaagcaag---------------------------------------------gggcaatcactaataaaagaaatgtcaa----------------agagttgggtttaaaacctattaacactccaaccaaaacaaagcttcaccccagtgt------------------------gttctatgaaatttttccaggatcaaaagaaccagcagctctaaatgactctgaccccag-------------------attggaggtcaatctgcatgattctttattctcaaagtataaaggga-----atgtggaaattgacatcacagagaacatgcaaattgccattgatcaatattcaggccaactactgtcactggacatacccacagaagaattatcacttaaggaagctctgtacggaacagatggtt-tagagccaattgacattaacaccagtgctggctatccatatgtgagtttaggaataagaaaaagagatatattaaatagggacacccaagatgttactaaaatggaacattatctggac--------aaatacggtattgatctaccattggtcacatacataaaagatgaactcaggagtagagacaaggttaggttagggaaaagtaggttaattgaagcatctagtttaaatgattcagtaaatatgaggg--------------------------taaaactaggtaatctctataag--------gccttccacacaaatccaggagtaataactggctcagcagtggggtgtgatccagatacattttggtcagttataccatgccttatggacgggcaactcatggcttttgat-----tactcaaattttgatgcctctctatctccagtgtggttcagatgtctagaacaagtactttccaggctcggatttaagcactctaatttaatccagacaatatgcaacacacaccacatatttagag-atcagatctatgaagttgagggaggcatgccatcagggtgttcaggcaccagtgtcttcaattcaatga-----------------taaacaacataatcattagaacattgatactggatgtctacaagg----------------------------------------gaattgatcttgacaaattgaaagtaattgctta--tggagatgatctcattgtgt----------------------------------------------------------------------cctacccttttgagctccaaccagagttatta-------------------------------------------gcacttgctggcaagaaatatggtc----------------------------------------------tgacaattacacccccagataa--------------------------------atcagaaaaatttgttaaaacaacatgggag----aatgtgacatttctgaaaagatactttagacctgacccccagtatccc---------------------------------ttcctcattcacccagtaatgccaatgcaggatatacatgagtccatacggtggacac-------gtgatccgaaaaacacacaggatcatgtgcgctctctatgtatgttagcttggcattcaggagaagaggaata--caaaaacttcacagagaaaataagatcaaccagtatcggtaagtgtctattaataccagaatacagtgtcctacgccggcg-------------------------------------------------------------------------------------------------------------------------------------------
>EF173420.1_Human_rhinovirus_17_complete_genome
tttaaacagcggatggg-ttccccaccatccgacccactgggtgtagtactctggtattttgtacctttgtacgcctgtttctc---ccct--acctcccaacct----------aaacaatcc-------------tggtaac-ttagaagacttaa--atcatc---------gtacaataggtgctgtcacatccagtgacgg-ctagtacaagcacttctgtttccccggagcggagtataaatggccaccgctgtcaaaagctcttaaccgttatccgccaattaactacgcaacggctagtaacatcttgtt-atttttagggcgttcgatcaggtgag----ta-aacccctcactagtctggtcgatgaggctgagaattccccacgggcgaccgtgtctcagcctgcgtggcggccagcccagctaatgctgggacgccttaattgtgacatggtgt--------------------gaagacccacgtgtgcttaattgtgagtcctccggcccctgaatgcggctaacctaaaccctggagccttgagacacaatccagtgttggcaaggtcgtaatgagtaattccgggacgggaccgactactttgggtgtccgtgtttcc--tt---ttattttc-aaattgttcttatggtcacaatataagta------atatattgtgatcatgggtgcacaagtgtctactcaaaagagcggttcgcatgaaaatcaaaacatcttgacaaatggctcgacacaacactttacggttatta--attactataaa--gatgctgcaagctcatcgtctgccggccagtctttctcaatggatccttccaagtttactgaacctgttaaagacatcatgttgaaaggagcacctgctttgaactctcccaacgtggaagcatgtggataca-----------gtgatagagtacaacaaatcacacttggaaattcaacaatcacaacccaagaggcagcaaatgcagttgtggcctatgcggaa------tggcccagctacttggcagatattgatgcaagtgatgtgaacaagact-tcgcaacctgacacgtcagtgtgtaggttttataccttagaaagcaaaacatggaccagagattctaaaggatggtgttggaagcttccggacgcactaaaggacatgggtgtctttggacagaacatgttcttccatgcactggggagaacaggatacaccatccatgtgcagtgtaatgccactaagttccatagtgggtgtcttttggtggtcgttgttcctgaacatcagctagcatcacacacagaaggaaatgtgtctgtcaagtacaagtacacccatccaggtgaacaaggtatagagttagatagtgcagctgaggaaggaggagcatcacatgacccggtatattctatgaatggaactttagtggg---aaatctcttaatctttccacaccagttcattaacctcagaacaaaca-------atactgctacaatcattgtgccctaca-----------------------------ttaattcagtaccaatggattctatgaccagacacaataatgcatccttgttggttatcccagttgtgccactggtaaacccagtggggatgtctacaataatacctatcacagtgaccattgctcccatgtacacagaattttcaggcatcagatctaaagctgtagtac-ca------------cagggcttgcctactttaaccactcctgggtctggccagttcttaacaacagatgatagacaatcacccagtgcaatgccaaattacgaaccaaccccgttaatacaca----------ttccaggggaagttcacaatctcctagaaattatacaggtggacactttaatccccatgaacaacaaaggtgccactgacagcttggaggagtaccgtatcccactcacagttaataagaaaaatgatcaaatattcggcactagactg-----------tttataggagatggggtgtttaaaacta--------------cactgtttggagaaattgctcagtactacacacactggtcaggttccatcaggatctctctaa-----tgtatacaggtcctgcactgtcaagtgccaaattaatcctggcatacaccccaccaggaaccaaaggacctaaagacaggaaagaagcaatgcttggtacgcatgtggtgtggg-atgtcggtctgcaatcaacagttgttatgaacataccatggacatccggcgtacagtt--------------------------taggtacacagatcctgacacatacaccagtgctggttatctttcctgttggtatcagacatccctcattctaccaccagacacaactggtaccgtgtatcttctggcatttattagtgcatgtccagatttcaaactgaggctcatgaaagatactcaaacaatatcacaaacagaagctctcatggaaggatttgaagatgagctggaa----gaagttgttattgacaaaatgaaacaggtaacagcttcaagtcagagtggacccaaacacactcaaaaggtaccagcactgagtgctaatgagactggggccaccttaccaacaaacccatctgacaatgtagagaccagaaccacatacatgcacttcactggatcagaaacttccctagagaacttcttgggaagatcagcttgtgtccacataacagaaattcaaaataagttgccaacagaacccagaa------aagaaggggatagaatgataaatacacacaaggaacaagggttgttcaatgattggaagataagtttatccagtttagtacaatttaggaaaaaactagaacttttcacttatgtgagatttgactccgagtacacaatattggcaactgcttcccaacccaacacagctaaatatgccagtaacttaacagtacaggcaatgtatgtccctccaggtgcacca-aatcctgttaaatggaatgattatacgtggcaaagtgcctcaaaccccagtgtcttctttgaggttggtaaaatggctagat---tcagtgtaccattcataggcattgcatcagcctatagctgctttta------------tgatggatactcacatgatgatgaaaatactccatatggtataaatgtcttaaatcacatgggtagtatagctttcagaatagtcaatgatcatgacgtacacacaactctcgtcaagataagagttttccacagagcaaaacacattagagcttgggtaccaagaccgcctagggcttt-----------------------------------accatacacctctataggaagaaccaatttcccaaat---acacgcaaca-----aggtcattgccagaagagacagtatcaccact-------------------tatggaggaaacctcaaattcggggcagtttacacctgtaattacaaaataatgaattaccac--ctgatgacacatgaagaccacttaaatctcctaaccccctattacaatagagatctggcagtagtggcaacaggagcgctgggttcagaaacaatccctcactgtaattgtacttcaggagtctactactctcagtactacaataaatattatccaataatatgtgacaa---------------acctacaaacatatggattgaaggaggaaactactaccccagtaggtt-------------------------------------tcaatccggggttatgaaaggtgttggtccagctgaacctggagattgtggtggagtc--------ttgcgatgtgtgcatggtccgatcggcttgttaacagcaggtggaa---------------gcggatatgtgtgcttcgcagacattagacagttggac---ttcatcgctgaaacacagggcattactga-------------------------ttacataacaagcttaggaaaggcatttggtgtaggtttcacagaccaaatatcagcaaagatcacggaacttcaagacagtgctaaggattacataaatgtcaaaatact-ctctaaagttgttaaaatgatatctgcactggtgattatatgcaggaatcatgagg------------atctggttacagtcactgctacattggcact-acttgggtgtgatggatcaccttggaggtttctcaaaatgtatatatcaaaacacttccaagtgccttatatagaa-------aggcaagccaatgatggatggttcagaaaatttaatgatgcttgcaa------------------tgcagctaaaggtctagagtggatagcaaacaagatttccaaactgatagaatgggtaaagacaaagataatcccacaagcaaaagaaaagttagatttctgcaaaagactcaagcaattggacatcctagaaaggcaaattgcaacaatgcacgtttccaatccgacacaggagaaaagagaacaacttttcaacaa-tgtcctgtggttagagcaaatgtctcagaaatttgccccactatatgcagtagaagctaggagaattaaagaattgaaaa-------------caaagatagtgaactacatgcagttcaaatctaaacaaagaactgagccagtctgtgttttaatacacggctctccagg-----------------------------------------------gtcagggaaatcactaaccacgtccattattggtagagccatagcagaaaagtttaaatctacagtttactcacttcctccagacccaaaacattttgatgggtaccaacaacaagaagtagtgattatggatgat------------ttaaatcagaatcctgatggtcaagacattagtatgttctgccagatggtgtcatcagttgattttataccacccatggccagtttagacaacaaagggatttcattcaccagtaactttgttct---tgcatcaactaa------------------------------------------------------------------------------------------------------------------------------------------------------------ctcaaatacactcagccctccaacaattttaaatccagaagcactagccaggagatttggatttgacttagatatttgtctgcataccacatacactaaatctggaaagttaaatgtagcaatggcaacagagctctgcaaggactgttataagcccagcaacttcaataaatgttgcccattgatatgtggcaaagcaattagtcttgtagatcgatcctctaatgtcagatacagcttagaccagttagtcacagcaatcataactgacttcaacaacaagctgaaaattacagattctctggaagtctt-----------gtttcagggtcctgtttacaaagatttagaaatagatgtccataacacacctccacccgaatgtattagtgacctactcaagtctgttgattctgaggaattgagagagtattgcaaacagaaaaattggcttattccagaaattccaaccaatatagaaagggcagtaaaccaggctagtactataattaat------actatcctaatgttc----gtgagcacccttggaatcctttatgt-----------------aatatacaaattatttgcacaaacacagggtccatactcaggcaatccctcacataccaagttaaaaccacccactttgcggcaagtggtagttcaaggcccaaacactgaatttgctttgtctcttcttaggaaaaatatagtcactattaccactaccaagggagaatttacagcactaggagtccatgacagggtttgtgtagtacccacacactcacaacctgatgatgaagtcttagttaatggacaaccagtgaagttaaaagacaagtacaa----------------attgttagatccagaaaataccaacttggaattgactatattgattttagatagaaatgaaaagtttaga------gatataagagcattcatagcagatgacccagagggaatggagggaactttggtg-------ataaattctaataactttaaggataccatattagaagtagggcaattaacttttgctggtctaataaacctcagtagcgttccaacaaatcgcatgatacg----------------------------------ctacgaatacccaa----------------------caagaacgggacaatgtggtggtgttctatgctcaactggaaaaatctatggaattcatgttggtggcaatggacggcagggtttttccgcgcagttgagaaagcaatact----------ttgttgaaaaacaag---------------------------------------------gggcaattattaataaaagaaatgtaaa----------------ggaattaggtttgaaacccatcaacactccaaccaaaacaaaactccaccccagtgt------------------------gttctatgaaacctttccaggaacaaaggaaccagctgctttgaacgactccgaccccag-------------------actggaggttaacttgcgtgattctctgttctcaaagtacaaaggga-----atgtggaaattgatattacagagaatatgcaaattgccattgatcagtattcaggtcaattactgtcgctggacatacctacaaatgaattatcacttaaggaagctttgtatggaacagatggct-tggaaccaatcgatatcaacaccagtgctggttatccatatgtgagtttagggataaagaaaagagatatactaaatagggacactcaagatattgctaaaatggaacattatctggac--------aagtatggtattgatctgccactagttacatacataaaagatgaactcagaagtaaagataaggttaggctaggtaagagtagactgatcgaggcatctagtttgaatgactcagtgaacatgagag--------------------------tgaaattaggtaacctatataag--------gcttttcacacaaatcctggagtgataactggttcagcagtggggtgcgatccagacacattttggtccattataccatgtcttatggatgggcaactcatggcatttgat-----tattcaaactttgatgcctctctatctccagtgtggtttaagtgtcttgaacaagtgctttccaaacttgggttcaagcactccaatttgatccagacaatatgtaacacacaccacatattcagag-atgagatttatgaggttgaaggaggcatgccatcagggtgttcgggcactagtgtttttaattcaatga-----------------taaacaatataatcattagaacattaatattagatgtctacaaag----------------------------------------gaattgaccttgacaaactaaaagtaattgccta--tggtgatgatcttattgtat----------------------------------------------------------------------cctatccatttgaactgcaaccagaattacta-------------------------------------------gcactcgctggtaaaaaatatggtc----------------------------------------------tgacaatcacacccccagataa--------------------------------atcagagaaatttgtgaaaacaacatgggag----aatgtgacattcctaaaaaggtacttcagacctgacccccaataccct---------------------------------tttctcatccatccagtgatgccaatgcaagacattcatgaatccatccgatggacgc-------gcgatccaaaaaacacacaggatcatgtgcgttctctgtgtatgttggcttggcactcaggagaggaggaata--caaaaattttactgaaaagataagatcaaccaacatcggtaaatgcctgctgataccggaatatagtgtcctgcgccggcggtggttggatctgttctaaat--------------------------------------aatatagatttatgatttgat-------------------------tagaattagaaatttat-----------------
>DQ473489.1_Human_rhinovirus_70_complete_genome
ttaaaacagctgatggg-ttccccaccatccgacccaatgggtgtagtactctggtattctgtacctttgtacgcctgtttctc---ccca--cccccccgtcct----------aaataatcc-------------cagtaac-ttagaagatttga--attatc---------gtacaataggtgctgtcacatccagtgatgg-ctagtacaagcacttctgtttccccggagcggagtatagatggccaccgctgtcaaaagctcttaaccgttatccgccaattaactacgcaacggttagtaacatcttgtc-atttttgaggcgttcgatcaggtgag----ta-cacccctcactagtctggtcgatgaggctgagaattccccacgggcgaccgtgtctcagcctgcgtggcggccagcccagcttatgctgggacgccttaattgtgacatggtgc--------------------gaagacccacgtgtgcttaattgtgagtcctccggcccccgaatgcggctaacctaaaccccggagccttgagacacaatccagtgttagcaaggtcgtaacgagcaattctgggacgggaccgactactttgggtgtccgtgtttcc--tg---ttattctc-aaattgttcttatggtcacaatataagtaa--tatatatattgtgatcatgggtgcacaagtatctactcagagaagtggctcacatgagaatcaaaacattttgacaaatggctcaacacaacactttacagttataa--attattacaaa--gatgctgcaagttcatcgtctgccggtcagtccttctcaatggatccttccaagtttaccgaacctgttaaagatatcatgttaaagggagcacccgctttgaactctcctaatgtagaagcgtgtggataca-----------gtgatagggttcaacaaatcacgcttggaaactcaacaataacaacccaagaggcagccaacgcagttgtggcttatgcagag------tggcccagttatctggcagacaatgatgcaagtgatgtaaacaagact-tcacaacctgacacatcagtgtgtagattttatactttggaaagcaaaacatggaccaacagttctaaaggatggtgttggaaacttccagatgcactaaaggatatgggtgtatttgggcaaaacatgttctttcatgcgttggggagaacggggtacaccatccatgtgcaatgtaacgccaccaagttccatagcggctgtcttttggtagttgtcgttcctgaacatcagctggcatcacacacgcaagggaacgtgtctgttaagtacaagtacactcatccaggtgaacaaggtatagacttagatagtgtagctgaaacagggggagcatcacacgatccagtatactccatgaatggaactttaatagg---aaaccttttaatctttccacatcagttcattaacctcagaacaaaca-------atactgctacaattattgtgccttaca-----------------------------taaactcagtgccaatggattctatgaccagacataacaatgtatccctgttagtcatcccagttgtgccgttggtaaatccagtaggaatgtccacaataataccagtcacagtaaccattgctcccatgtatacagaattctcaggtatcagatcaaaagctgtggtgc-ca------------cagggcttacccaccctaactacccccgggtctggccagtttctaacaacagatgatagacaatctcctagtgcaatgccgaattatgaaccaaccccactaatacaca----------tcccaggggaagttcataatctcctagaaattatacaagtagatactctaattcccatgaacaataagggtgctacagacactttggatgaatatcgcatcccactcacagtcaacaagaagaatgatcaaatatttggcaccagattg-----------tttataggagatggggtgttcaagacca--------------cactgtttggagagatagcacagtattatactcactggtcaggttctatcaggatctccctaa-----tgtacacaggtcctgcactatcaagtgccaaactaattctggcatacactccaccaggaactgaaggacctaaatccaggaaagaagcaatgctaggtacacatgtggtttggg-atgtcggactgcagtcaacagttgtcatgaatataccgtggacatctggtgtacagtt--------------------------caggtatacagaccctgacacatatactagtgctggtcatctttcctgttggtaccagacatctctcattctaccaccagatacaacaggcaccgtgtatctattggcattcattagtgcatgtccagatttcaagctaaggcttatgaaagacactcaaacaatatcacaaacagaagcccttatggaagggtttgaaggtgagttagaa----gaagttgttatcgataaaatgaaacaggtaacagcttcaagtcagagtggacctaagtatactcaaaaggttccagcattaagtgctaatgaaactggggctaccttaccaacaaatccatctgataatgtggagactagaaccacatacatgcattttactggatcagaaacctccttggagaactttttaggaagatcagcttgtgttcacataacagaaatcaaaaataagctgcctacagagcctgtaa------tgaaagggaataatatggaaaacacccacaaagaacaagggttgtttaatgactggaaaataaatttgtccagtttggtgcaatttaggaaaaaactagaactctttacttatgtaaggtttgactctgaatatacaatattggcaactgcttctcagcccgacacagctcaatatgccagtaacctaacagttcaagcaatgtatgtccctccaggtgcacca-aatcccattaaatgggatgactacacgtggcagagtgcctcaaaccccagtgtcttctttgaggttggtaaaatggctaggt---ttagtgtaccattcgtaggcattgcatcagcctacaactgtttcta------------tgatggatactcacatgataatgaagatacaccatatggcataagtgtcttaaatcacatgggtagtatagctttcagaatagtcaatgatcatgatgtacacacaaccctcgtcaaaattagagtcttccatagagctaaacacattagagcttgggtaccaagaccacccagagcact-----------------------------------accatacacttccataggaaaaaccaacttcccgaac---acgcacagca-----aggttattgctactagggatagtatcaccact-------------------tatggaggaaattccaggtttggggcaatttacacatgtaattacaagataatgaattaccac--ttgatgacacatgaagattacctaaaccttttgactccttactacaacagagatttagcagtagtagcaacaggagcacagggctcagaaactatccctcactgtaactgcacctcaggagtctattactctcagtactacaataagtattatccaataatatgtgacaa---------------acccacaaacatatggattgaaggaggaaactactaccctagtagatt-------------------------------------tcagtcaggggttatgaaaggtgttggtccggctgaacccggagattgtggtggaatt--------ttgcggtgtgtgcatggtccgatcggtctgctaacagcgggtggga---------------gtggatatgtatgcttcgcagatatcagacagctagac---ttcattgctgaaacacagggcattactga-------------------------ttacataacaagtttgggaaaggcatttggtgtgggtttcacagaccaaatatcagcaaaggttacagagctccaagacagtgtcaaggattacataaatgtcaaaatact-ctccaaagttgtcaaaatgatatctgcattggtgattatatgcaggaatcatgagg------------acctggttacagtcactgctacattagcact-gcttgggtgtgatgggtcaccatggaggtttctcaagatgtatatatcaaaacacttccaagtgccctatatagaa-------aggcaagctaatgatggatggttcagaaaatttaatgatgcttgtaa------------------tgcagccaaaggtctagaatggatagcaaataaaatttccaaactaatagaatggataaaggtaaagataatcccacaagcaaaagagaaactagatttttgcaaaagactcaaacaattagacatcttggaaaggcaaattgcaacaatgcatgtttctaacccaacacaggagaaaagagaacaacttttcaacaa-cgtcttgtggttagaacaaatgtctcagaaatttgccccactgtatgctgtggaagctaggaggattaaagaactaaaaa-------------caaagatagtgaattatatgcagttcaaatccaagcaaagaactgaaccagtctgtgttttgatacatggctcccccgg-----------------------------------------------gtcagggaaatcactaactacatctattgttggcagagccatagcagagagatttaagtccacagtctactcacttcctccagatccaaaacactttgatgggtatcaacaacaagaagtggtgatcatggatgat------------ttaaatcagaatcctgatggtcaggacgttagtatgttctgccagatggtctcatcagttgactttataccacctatggccagcttagataataaagggatcttgtttaccagtaactttgttct---tgcatcaaccaa------------------------------------------------------------------------------------------------------------------------------------------------------------ttcaaatacactcagtcctccaacaattttaaatccagaagcactagccagaagatttgggtttgatctagatatttgtctgcataccacatatactaaatctggaaagttgaatgcagcaatggcaacagaactttgtaaagactgtcacaagcctagtaactttaacaaatgttgcccattgatatgtggtaaagcaattagtcttgtggaccgaacttccaatgttaggtacagtctagaccagctagtcacagcaattataactgacttcaataataaattgaaaatcacagattctctggaaatctt-----------gtttcagggccctgtttacaaagatttagaaatagatgtccataacacacctccacctgagtgtatcagtgacctactcaaatctgttgattctgaagaactgagagagtattgtaagcagaaaaactggcttattccagaaattccaaccaatatagaaagagcagttaatcaggctagtaccataattaac------accattctgatgttt----gtgagcactcttggaattctttacgt-----------------aatatataagttatttgcacaaacacagggtccatactcaggcaatccctcacatgttaaactaaaaccacctaccctacggcaagtggtggttcaaggcccaaatactgaatttgctttgtctcttcttaggaaaaatatagttactatcaccactaccaagggggaattcacagcactgggaattcatgatagggtttgtgtagtacctacgcactcacagcctgatgatgaagtgttagttaatggacaaccagtaaagttaaaagataagtataa----------------attactagatccagagaatactaacttagagctgactatattagttttagatagaaatgaaaagtttagg------gatataagagcattcatagcagatgatccagagggaatggaaggaactttagtg-------ataaactccaataattttaaagataccatattagaagtagggcaactaacctttgctggcctaataaacctcagtagcgttccaacaaaccgcatgatacg----------------------------------ctatgaatacccta----------------------caagaacaggacaatgtggtggtgttttatgctcaactggcaagatctacggtattcatgttggtggcaatggacggcaaggtttttctgcacaattgagaaaacaatact----------ttgttgaaaaacagg---------------------------------------------gagcaatcattaacaaaagaaatgttaa----------------agaattgggtttgaaacccattaacaccccaactaaaacaaagcttcaccccagtgt------------------------attctatgaaatttttccagggtcaaaagaaccagctgccttgaatgactctgaccccag-------------------actggaggtcaatttgcgtgattctctattctcaaagtacaaaggga-----atgtagaaattgatatcacagagaatatgcaaattgccattgatcaatattcaggccaattactgtcactggacatacccacagatgaactatcactaaaagaagctctatacgggacagatggct-tggaaccaattgacattaataccagtgccggttatccatatgtgagcttaggaataaagaaaagagatatattaaatagggacactcaagatgttaccaagatggaacattatctggat--------aaatatggtattgatctgccactggttacatatataaaagatgaactcagaagcaaagataaggttaggctagggaaaagtagactaattgaagcatctagcttaaatgattcagtgaatatgaggg--------------------------taaaactaggtaacctgtataag--------gcttttcacacaaatccaggagtaataactggctcagcagtggggtgtgatccagacacattttggtcaattataccatgccttatggatgggcaacttatggcatttgat-----tattcaaattttgatgcctctctgtctccagtgtggtttaaatgtcttgagcaagtactttccaggctcgggtttagacattccaatctgatccagacaatatgcaacacacaccacatattcagag-atgagatttatgaggttgagggaggtatgccatcaggatgttcaggcactagtgtttttaattcaatga-----------------taaacaacataatcattagaacattaatactggatgtctacaaag----------------------------------------gaattgaccttgataaattgaaagtaattgccta--tggtgatgatctcattgtgt----------------------------------------------------------------------cttatccatttgaactacaaccagaattacta-------------------------------------------gcactcgctggtaaaaaatatggtc----------------------------------------------tgacaattacacccccagacaa--------------------------------atcagaaaaatttgtgaaaacaacatgggag----aatgtaacatttctgaaaagatatttcagacctgaccctcaataccct---------------------------------ttccttattcatccagtaatgccaatgcaagatatacacgaatccatacgatggacac-------gcgatccaaaaaacacacaggatcacgtgcgctctctgtgcatgttggcttggcattcaggagaggaagaata--caaaaactttacagaaaagataagatcaaccagtatcggcaaatgtctgttaataccagaatacagtgtcctacgccgacgatggttagatctgttttgaat--------------------------------------aatatagatttttgatttgat-------------------------tagaattagaaatttgc-----------------
>FJ445168.1_Human_rhinovirus_91_strain_ATCC_VR-1292_complete_genome
ttaaaacagcggatggg-tttcccaccatccgacccactgggtgtagtactctggtacattgtacctttgtacgcctgtttctc---ccct--ccctcccaacct----------atacaatcc-------------cggcaac-ttagaagatttga--actatt---------gtacaataggcgctgtcacatccagtggcgg-ctagtacaagcacttctgtttccccggagcggagtatagatggccaccgctgtcaaaagctcttaaccgttatccgccaattaactacgcaacggctagtaatatcatgta-acttttagggtgttcgatcaggtgag----tg-tacccctcactagtctggtcgatgaggctgagaattccccacgggcgaccgtgtctcagcctgcgtggcggccagcccagcttatgctgggacgccttaattgtgacatggtgt--------------------gaagacccacgtgtgcttaattgtgagtcctccggcccctgaatgcggctaacctaaaccctggagccttgaaacacaatccagtgttagcaaggtcgtaatgagtaattccgggacgggaccgactactttgggtgtccgtgtttcc--tt---ttattttt-aagttgttcttatggtcacaatataagtaa--t--atatattgtgatcatgggtgcacaagtgtctacacagaaaagtggttcgcatgagaatcaaaacatcttgacaaatggctcaacacaacacttcacagtcatta--actattacaaa--gatgctgcaagctcatcgtctgccagtcagtctttttcaatggatccttccaagtttaccgagcctgtcaaagatattatgctaaaaggagcacctgctttgaactctcccaacgtggaagcatgtggataca-----------gtgacagggtacaacaaatcacgcttggaaactcaacaattacaactcaagaggcagcaaatgcagtcgtagcctatgcagaa------tggcccagttatttggcagacagtgatgcaagtgatgtaaataagact-tcaaagcctgacacgtcagtatgtagattttatactttagacagcaaaacatggaccagagaatctaaaggatggtgttggaagcttccagatgcactaaaagacatgggagtatttggacagaacatgttctttcatgctttggggagaacaggatataccattcatgtgcaatgtaatgccaccaagttccacagcggatgtcttttggtagttgttgttcctgaacaccagctagcatcacacacagaagggaatgtgtctgttaagtacaagtacacgcatccaggtgaacaaggcatagaactaagcaatttggctgaagaagggggagcatcacatgacccagtatattctatgaatggtactttaatagg---gaacctcttgatttttccacatcagtttatcaatcttagaacaaata-------acactgctacgatcattgtgccttaca-----------------------------taaattcagtaccaatggactccatgaccagacacaataatctatccctattagttattccagttgtaccgttaataaatccagtaggaatgtccacaataataccaattacagtaaccattgcccccatgtgtacagaattttcaggcattagatcacaagccgtgaaga-ta------------cagggcttacctaccttaaccacccccggatctggccagtttttaacaacagatgatagacaatcacccagtgcaatgccaaattacgaaccaaccccaccaatacaca----------ttcctggtgaagttcacaatctattagaaattatacaagtagacactcttattcctatgaacaacaaaggtaccactgataccttggaagagtaccgcatcccactcacagttgacaagaaagatgggcaaatatttggcaccagattg-----------tttataggggatggggtgttcaaaacca--------------cactgtttggagaaattgcacagtactatacccactggtcaggttccatcagaatctccctaa-----tgtatacaggccccgcactatcaagtgctaaattaattttagcatacactccacctggaactgaaggacctaaatccagaagagaagcaatgcttggcacgcatgttgtctggg-atgtcggtcttcaatcaacggttgtcatgaacataccatggacatctggtgtgcaatt--------------------------caggtatacagatcctgacacatacactagtgctggtcacctttcatgttggtatcaaacatccctcattctaccaccagatacaacaggtgctgtgcaccttttggcattcattagtgcgtgtccagatttcaagctaaggcttatsaaagatacccagacaatatcacaaacagaagctctcacggaagggtttgaaggtgagttggaa----gaagttgttattgacaaaatgaaacaggtaacagcttcaagccagagtgggtcaaaatatacccaaaaggtgccagcactaagtgctaatgaaactggggccaccttaccaacagacccgtctgacaatgtggaaaccagaaccacgtacatgcattatactggatcagagaccaccttagagaatttcttaggtaggtcagcttgtgttcatataacagagattcagaacaaattacccataaaacccacag------aagagggcggcaacatgaaaaacactcacaaggaacaaaaattatttaatgactggaaaataaatttatccagtttggtgcaatttaggaaaaagctagaacttttcacatatgtgaggtttgattctgagtatacaatattagcaactgcctcacaacctgaaacagcccaatacgccagtaatttaacagtacaagcaatgtacgtccctccaggtgcacca-aatcccattaaatgggatgattacacgtggcaaagtgcttcaaaccccagtgttttcttcgaggttggcaaaatggctaggt---tcagtgtaccctttataggtattgcatcagcttacaactgttttta------------tgatggatactcacatgataatgaagacacaccatatggtataaatgtcctgaaccacatgggtagtatagcatttaggatagtcaatgatcatgacgtacacacaacccttgtcaagataagggttttccacagacctaagcacattagagcttggataccaagaccacccagagcatt-----------------------------------accttacacctctataggaagaaccaactttcccaat---agacacagta-----aagttatagccacaagagacagcattaccacc-------------------tacgggggaaactccaggtttggagcagtctacacttgcaattataaaataatgaattaccac--ctgatgacgcatgaagatcatttaaaccttttaactccctactacaatagggatttggcagtggtagcaacaggtgcacaaggctcagaaataatcccacattgcaattgtacttcaggggtctattactcccagtactacaataaatactacccaataatatgtgataa---------------acccacaaatatatggattgaaggaggaaactactaccccagtagatt-------------------------------------tcaatccggggtcatgaaaggtgttggtccagctgaacccggggattgtggtggaatc--------ttgcgatgtgtacatggcccaatcggcctgttaacagcaggcggga---------------gcgggtatgtatgcttcgcagatattagacagttagac---ctcattgctgagacacagggtattactga-------------------------ttacataacaagcttgggaaaggcatttggtgtgggtttcacagaccaaatatcagcaaaagtttcagaacttcaggacagtgtcaaggattatataaatgttaaaatact-ctccaaagttgttaaaatgatatctgcattggtgatcatatgcagaaatcatgaag------------atttggtcacagtcaccgccacattggcatt-gcttggatgtgacgggtcgccttggagatttctcaagatgtacatatcaaagcatttccaggtgccctatatagaa-------agacaagccaatgatggatggttcaggaaattcaatgatgcttgcaa------------------tgcagccaaaggtctggaatggatagcaaacaaaatctccaagctaatagaatggataaagacaaagataatcccacaagcaaaagagaagctagatttttgcaaaagactcaaacaattagacatcatggagaggcaaattgcaacaatgcatgtttctaatccaacacaggagaaaagagaacagctttttaacaa-cgttttgtggttggagcaaatgtcccagaagttcgccccactgtacgcagtagaagctaggaggattaaagagttaaaaa-------------caaagatggtaaactacatgcaattcaaatctaagcaaagaactgaaccggtctgcgtcttgatacacggctctcccgg-----------------------------------------------atcagggaaatcattaaccacgtccattattggtagggctatagcagaaaggttcaaatccacagtttactcacttcccccagatccaaaacattttgatggttaccaacaacaagaagtggtaattatggatgat------------ttaaaccaaaacccggatggtcaagacattagcatgttctgccagatggtctcawcagttgatttcataccacccatggctagtctagacaacaaagggattttattcaccagcaatttcgttct---tgcatcaactaa------------------------------------------------------------------------------------------------------------------------------------------------------------ttcaaatacacttagtcctccaacaattttaaacccagaagcactagttagaaggtttggatttgacttagatatttgtttacataccacatatactaaatctggaaaattgaatgcagcaatggcaacagaactctgtaaagactgtcacaagcccagcaactttaataaatgctgcccactgatatgcggcaaagcaattagtcttgtagatcgaacttccaatgttaggtacagtttagaccagttagtcacagcaatcataactgactttaataataaattgaaaattacagattcactggaagtttt-----------gttccagggccctgtttacaaagatttggaaatagacatccatagcacacctccacctgaatgtatcagtgatctactcaagtctgttgattctgaggaactcagagagtattgtaaacagaagaattggcttatcccagagatcccaaccaatatagaaagagcagtaaaccaagctagtaccataattaat------accattttgatgttt----gtgagcacccttgggattctttatgt-----------------aatatacaagttatttgcacaaacacaaggtccatactcaggtaatccctcacacaccaaactaaaaccgcctactttacgacaagtggtggttcaaggaccaaatactgaatttgctttatctcttctcagaaagaacataatcaccatcactactgctaagggagaattcacagcactaggaatctatgatagggtttgcgtagtgcccacgcactcgcaacctgatgatgaagtattagttaatggacaaccagtaaagctcaaagacaagtacaa----------------attactagattcagaaaatactaacttagaattaactatattagttttagacagaaatgaaaagtttaga------gatataagagcattcatagcagatgatccagagggaatggaaggaactttagtg-------ataaactctaataactttaaagataccatattggaagtagggcagttaacttttgctggcttaataaaccttagtagcgttccaacaaaccgaatgatacg----------------------------------ctacgaatatccca----------------------caagaacaggtcagtgtggtggtgtcctgtgctcaactggtaaaatctatggaattcatgttggtggcaatggacggcaaggcttctcagcacaactgaagaaacaatatt----------ttgttgaaaaacaag---------------------------------------------gagcaatcatcaataaaagaagtgtaag----------------agaattaggtttgaaacccattaatactcctactaaaacaaaactccaccccagtgt------------------------attctatgatgtttttccagggtcaaaagaaccagcagctctgaatggctctgatcccag-------------------actggaggtcaatctgcgtgattctctattctcaaaatataaaggga-----acatagaaattgacatcacagagaatatgcaaattgccattgatcagtactcaggtcaattgctatcactagacatacctaccaatgaactatcactcaaggaagctctatacgggacggatgggt-tggaaccaatcgacattaacaccagtgccggttacccgtatgtaagtttaggaataaagaaaagagatatactaaataaggacactcaagatgttgctaagatggaacactacctagac--------aaatatggtattgacctgccactagtcacatatataaaggatgaactcagaagtaaagacaaaattaggctagggaaaagtagactaattgaagcatctagcttaaatgattcagtgaacatgagag--------------------------tgaagttgggcaacttgtataag--------gctttccacacaaaccctggggtgataactggttcagcagtggggtgtgacccagacacattttggtccatcataccatgtcttatggatggtcaacttatggcatttgac-----tattcaaattttgatgcttctctgtccccagtgtggttcaagtgccttgaacaggttctctccaagctcggattcaaacactctaacctgatccagacaatatgtaatacacaccacatattcaggg-atgagatttatgaagttgagggaggtatgccatcagggtgttcaggtaccagtatttttaattcaatga-----------------taaacaacataatcattagaacattaatattggatgtttacaaag----------------------------------------gaattgatcttgacaaactcaaagtaattgccta--cggtgatgatctcatcgtgt----------------------------------------------------------------------cctatccatttgaactgcaaccagaattacta-------------------------------------------gcacttgctggtaagaagtatggtc----------------------------------------------tcacaatcacacctccagacaa--------------------------------gtcagaaaagtttgtgaaaacaacatgggag----aatgtgacatttctgaagaggcactttagacctgaccctcaataccct---------------------------------ttcctcattcacccagtaatgccaatgcaagatatacacgaatccatccgatggacgc-------gtgatcccaaaaacacacaggatcatgtgcgctctctgtgtatgttagcttggcactcaggagaggaggaata--caaaaattttactgaaaagattagatccaccaacattggtaaatgtctgttaataccagaatatagtgtcctacgccgaagatggctggatctgttttaaat--------------------------------------aatatagatttgtgatttgat-------------------------tagaattagaaatttat-----------------
>FJ445151.1_Human_rhinovirus_69_strain_ATCC_VR-1179_complete_genome
ttaaaacagcggatggg-tatcccaccatccgacccactgggtgtagtactctggtactttgtacctttgtacgcctgtttctc---cctc--ccttcccaacct----------aaacaatcc-------------ttgtaac-ttagaaggtttcg--attatc---------gcacaatagggactattgcaaccagcaatag-tcagtgcaagcacttctgtttccccggagcggagtgtagatggccaccgctgtcaaaagctcttaaccgttatccgccagttaactacgcaacggctagtagtgccttgtt-gcttttatggcgttcgatcaggcgag--attt-accccctcgctagtctggtcgatgaggctgagaattccccacgggcgaccgtgtctcagcctgcgtggcggccagcccagcctttgctgggacgccttgattgcgacatggtgt--------------------gaagacccgcgtgtgcttaactgtgagtcctccggcccctgaatgcggctaacctaaaccctggagccttgaaacacaacccagtgttcgcaaggtcgtaacgagcaattccgggacgggaccgactactttgggtgtccgtgtttcc--tt---tattcttt-caattgttcttatggtcacaatataagtg------ttatattgtgatcatgggtgcacaagtgtctacacaaaagagcggttcacatgagaatcaaaacatcctgacaaacggttcaacacaacactttactgttatta--attattacaag--gatgcagcaagttcatcatctgctggtcagtctttttcaatggatccatcaaagtttactgagcctgtaaaggatatcatgttgaagggtgcacctgctctgaactccccaaatgttgaagcgtgcgggtata-----------gtgatagggtgcaacagatcacacttggaaattcaacaatcacaacccaggaggcagctaatgcagtagtggcatatgcagaa------tggcctagttacttaacagatactgatgcaagtgatgtaaacaaaacc-tctcagcctgatacgtcagtatgcaggttctacaccctagagagtaaaacatggacaaatttatcaaagggatggtgctggaagcttccagatgcactcaaagaaatgggtgtatttgggcaaaacatgtttttccacgcactagggagaacaggttatactattcatgttcagtgcaacgccaccaaatttcatagtggttgtttgttggtagtggtcataccagagcaccaattggcatcgcatacagaaggaaatgtttctgttaagtacaaatatacccacccaggtgagacaggaataaacttgagtgacgcagttgcgacagggggtgcgtcacatgatccagtgtactcaatgaatggaaccttggtagg---aaaccttttgatcttcccacatcagtttattaatctcagaaccaata-------atactgctacacttattgtaccctata-----------------------------taaattcagtgcccatggattctatgacaagacacaataatgtgtcattattggttattccagttgttccattgactaatcccacaggaatgtccacaacaatacctataacagtgaccattgcacccatgaacacagaattctcaggcattagatctagagctgtagtac-ca------------cagggcttgccaacattaactaccccaggatctggacaatttttaaccacagatgacaggcagtcacctagtgcaatgccaaattatgaacccactcctccaattcaca----------ttccaggagaggttcataaccttctagaaatcatacaggttgacactctgatccccatgaacaacataggtgccagagacactatggatgagtatcgaatcccacttgaagttaacaaagtgaatgagcaaatattcggcaccagactg-----------ttcataggagatggggtgttcaaaacca--------------cgttatttggagagattgcacagtattactcacactggtcaggctccattagaatatccttga-----tgtacacaggcccagcattatcaagtgctaaattgattctagcatataccccaccaggaactaaggggcctaaaaccagaagagaggcaatgttgggcacacatgtggtgtggg-atgttggattacaatcaacagtagtaatgaacataccctggacatctggtgtacaatt--------------------------caggtacacagatccggatacttacaccagtgcaggccacctttcttgttggtatcagacatcccttattttgccgcctgacacagcaggaactgtttacctcttagcattcattagtgcatgtccagattttaaactaaggcttatgaaagatacacaaacaatatcacaaacagaagccctcacagaggggttgggggaagagctggaa----gaagttgttatcgataaaatgaaacaggtgacagcttcagtccagagtggatccaagcatacacaaaaggtaccagcacttagtgctagcgaaactggggccacacttcccaccaatccctctgatagtgttgaaacaaggaccacttacatgcatttcactgggtcagaaactactatagaaaactttttgggtaggtcagcttgtgtacacataacagaaatccagaataaaaagcccatagagtccttag------aagaagg---------gaaaaacacccacaagggacagatgctatttaatgattggaaaataagtctatccagcctagtacaacttagaaagaaattggaactctttacttatgtgaggtttgattctgagtacaccatactagccactgcgtcacaaccgaacgcatctgagtatgctagtaacttaacagtacaggcaatgtatgttcctccaggtgcacca-aatcccgttaaatggaatgattatacatggcagagtgcttcaaaccctagtgtcttctttgaggttggcaagacagccaggt---tcagtgtaccattcactggcattgcatcagcctataattgctttta------------tgatggttactcacatgacaatgaagacacgcagtatggcattaatgttttaaaccacatgggaagcattgccttcagagttgtgaatgatcatgatgaacacacaaccatagttaaaattagggtcttccatagagccaagcatatcagagcatggatacctagaccacccagagcact-----------------------------------accatacacctctataggcagaaccaattttccaaat---acacatggta-----aagtcatcactagaagaaacaagatcaccaca-------------------tatggaggtagccctagatttggcgcagtctacacctgtaactataaaataatgaattatcat--ttaatgacacatgaagatcacttaaaccttctaaccccttactatgacagagacctggcagtggtagcaacgggggcacaagggtcagagatagttccccattgcaattgtacttctggagtttattactcccaatattacaggaaatattatccaataatatgtgaaag---------------gcccacaaacayctggattgaaggaggaaactattaccccagtagatt-------------------------------------tcaatcgggagtcatgaaaggaattggaccagctgaacctggagactgtggcgggatt--------ttgcggtgcatacatggcccaattggtttattaacagcagggggaa---------------gtggttatgtgtgctttgcagacattaggcagttagat---tttattgctgagacacaaggtattactga-------------------------ctacataacaaacttgggaaaagcatttggtgtgggctttacagaccagatatcagcaaaagtcacggaacttcaagacagtgtcaaagattacataaatgttaagattct-ttccaaggttgttaaaatgatttcagcattagtaattatatgtagaaaccatgatg------------atttgatcacagttactgctactttggcttt-gctcgggtgtgatggctcaccctggaggttcctcaaaatgtacatatcaaaacatttccaggtgccctatatagag-------aggcaagcaaatgatggctggttcagaaagtttaatgatgcttgcaa------------------tgctgcaaaaggcttggagtggatagctaataaaatctcaaaacttatagaatgggtgaaaacaaaaataatcccccaggcaaaggagaaattggacttttgtaaaaggcttaaacagctggacattttggaaagacaagtcacaacaatgcatgtttccaatccaacacaggagaaaagagagcagctttttaataa-cattctatggttggaacaaatgtcccagaagtttgcaccattatatgcagtagaagccagaagawtcaaggaaatgaaaa-------------tgaagatgatgaactatatacaatttaagtcaaaacatagaactgaaccagtctgtgttctaatacatggttcccctgg-----------------------------------------------atcaggaaaatcgctaaccacatcaattattggtagggctatagcagaaagatttaagtccacagtttattcactccctccagacccaaagcattttgatggataccaacagcaggaggttgtgatcatggatgat------------ttgaaccaaaatccggacggtcaggacattagtatgttttgccaaatggtttcatcagttgatttcataccacccatggctagcttagataacaaaggaatcctgtttactagcaattttgttct---tgcgtcaactaa------------------------------------------------------------------------------------------------------------------------------------------------------------ttcaaacacacttagccctccaacaattttaaatccagaagctctggtcagaagatttggatttgatttggatatatgcttgcatacttcatttacaaaatcaggaaagttgaacgtagcaatggctacagagctttgtaaggactgccacaaacccagtaactttaacaggtgttgcccattgatatgcggcaaggccatcagtcttgtagatcgttctactaatgttagatacagtttagatcaattggtcacagcaatcataactgattttaataacaagttgaagatcacagattctttagagatcct-----------atttcaggggcctgtctacaaggatttggaaatagatgtgcacactacaccaccacctgaatgcattaatgacttgctcaagtcagttgattctgaagaactcagggagtattgcaaacagaaaaactggctcataccagagatcccaaccaacgtggaaagagcagttaaccaggctagtaccataataaac------acaatactgatgttt----gtgagtaccctcgggattctttatgt-----------------aatatacaaattatttgcacaaacacaaggcccatactcgggtaacccctcacacacaaaattaaagccgcccacattgcggcaagtggtagttcaaggcccaaacactgaatttgccatgtccctacttaggaaaaatatagttacaatcactacttccaagggagagttcacagcattaggggttcatgatagggtttgtgttgtaccaactcattctcaacctggtgatgaagtattagtcaatggacaaccaattaagttaaaagataaatacaa----------------actactagacccagaaaacacaaacttggagttgaccatagtagttctagacaggaatgaaaaattcaga------gatataagagcatttatagcagaggatccagaaggagtggaagggactttagta-------ataaattccaataattttagagataccatactggaggtaggacaattgacctttgctggcctcataaacctcagtagcgtgcccaccaatcgcatgatacg----------------------------------ctatgagtacccta----------------------ctagaactggacaatgtggaggagttttgtgctcaactggcaaaatttacggaatccatgttggtggtaacgggcggcaaggcttttctgcacagttaaagaaacagtatt----------ttgtggaaaaacaag---------------------------------------------gagcgattaccaccaaaagaaatgtcag----------------ggaagtaggactaaagccaattaatacccccactaaaacaaaactccaccccagtgt------------------------gttttatgaagttttcccagggtcaaaggaacctgctgtgttagatgattctgatcccag-------------------actggaagtcaatctgcgtgactccctattctcaaaatacaagggta-----atgttgaagtggacatcactgaaaacatgcaagtagccatagaccactactcaggccagttactgtcactggatatcccaacagatgagatgtcactcaaagaagccttatacggcacagatggtt-tagaacccatcgacatcaacaccagtgctggttacccatatgtgagcttgggaataaagaaaaaagacatactaaacagagaaactcaggacacctctaaaatggaacattatttggac--------aaatatggcatagatttaccacttgttacatacattaaagatgagcttagaggcaaagacaaagttagattaggtaagagtagactaattgaggcatccagcttgaatgattctgttaacatgaggg--------------------------ttaaattaggaaatttgtacaaa--------gctttccacttgaacccaggggtcataactggatcagctgtggggtgtgatccagatacgttttggtctgtcataccatgtcttatggatggtcaactcatggcatttgat-----tactcaaatttcgacgcctcactatcaccagtgtggttcaagtgcctcgagcaagtgctcactaagcttgggttcaaacactccaacttgataaaaacaatatgcaacacacaccacatatttaggg-atgaaatttatgaagttgagggaggcatgccatcaggttgttcaggtactagtgtcttcaattcaatga-----------------taaacaacataatcattaggacattaatattagatgtctataaag----------------------------------------gaatagatcttgacaagctaaaagtaatagctta--tggggatgaccttattgttt----------------------------------------------------------------------cttatccatttgagttacaaccagaactacta-------------------------------------------gctcaggctggaaagggatatggct----------------------------------------------tgacaatcacacctccagacaa--------------------------------gtctgaaaaatttacaaaaacaacatgggaa----aatgtaaccttcttaaaaaggtatttcagacctgattcacaatatccc---------------------------------ttccttatacatccagtgatgccaatgcaagatattcatgagtccattcgctggacac-------gtgatcccagaaacactcaagatcacatacggtctctgtgtatgttggcttggcattcaggggaagaggagta--taaagtcttcactgacaaaataaggtcaactagcattggcaaatgcttactaatcccagagtacagcgttttgcgtcgacgctggcttgacctgtttt-aat--------------------------------------aatatagatttataatttgtt-------------------------tagaattagaaatttat-----------------
>KF958308.1_Rhinovirus_B_isolate_3039_complete_genome
ttaaaacagcggatggg-tatcccaccatccgacccactgggtgtagtactctggtattatgtacctttgtacgcctgtttctccctccct--accaccccgccc----------cacgtatcc-------------c-gtaac-ttagaagaattga--acaatc---------gcacaataggagctattacaaccagtaatag-ttggtgcaagcacttctgtttccccggagcggagtatagacggccaccgctgtcaaaagctcttaaccgttacccgccagttaactacgtaacggctagtaacatcttgtc-gtgcttagggtgttcgatcaggtgaagaaaaa-cccccttcactagtctggtcgatgaggctgagaagtccccacgggtaaccgtgtctcagcctgcgtggcggccagcccagcatatgctgggacgccttaagtatgacatggtgt--------------------gaagacccgcatgtgcttagctgtgagtcctccggcccctgaatgcggctaacctaaaccctggagccttggagcacaagccagtgcttgcaaggtcgtaatgagcaattccgggacgggaccgactactttgggtgtccgtgtttcc--tt---ttatctca-ttattgttcttatggttacaatatataga------gtatattgtaatcatgggtgcacaagtgtctacgcagaagagtggctcgcatgaaaaccaaaatattcttacaaatggttctacacaaaacttcactgtcatta--attattacaaa--gatgcagcaagttcatcatccgctggtcaatccttttcaatggatccttccaagtttactgaacccgttaaggatataatgctcaagggagcaccagctttaaattcccctaatgttgaggcatgtggataca-----------gtgacagggtacaacaaattacacttggtaattcaacaatcacaacccaggaagcagctaatgcagttgtggcatatgctgaa------tggcccagctatttgtcagattctgatgcaagtgatgtcaataaaacc-tcgcaacccgacacttctgtttgcaggttttatacactggacagcaagacatggtcagcaaattcaaagggatggtgttggaaacttccagatgcacttaaagatatgggagtgtttggacaaaacatgtttttccacgcactagggagaacaggttacactgtgcatgttcaatgtaatgcaaccaaattccacagtggctgtctactggtggtagctattccagaacaccaacttgcatcacacacacagggaaatgtttcagttaagtataagtacacccatccaggtgaatcagggataaatttggatgacacaccagaagcagggggggcgtcacacgatccagtgtactccatgaacggaaccttagcggg---taatcttctcatttttccacaccagtttattaacttgagaactaaca-------acactgctacacttatcttaccctata-----------------------------taaattcagtgcccatggattccatgactagacacaacaatatatctttgttagtcatcccaattgtaccactgtcaagtccatcaggaatgaccactacaattccagttacagtgactattgcccctatgtacactgaattctcaggcattaggtcaaaagctgtaatta-ag------------caaggtttacccaccttgaccacccctgggtctggtcaatttctcactacagatgataggcaatcacctagtgcaatgccaaattatgaaccaaccccacaaatccaca----------taccaggagaagtccacaatctgctagaacttatacaggttgatacattgattcccctaaacaatataggtgttaatgacaccatgagtgagtatcgagttccacttactgcaggcagagtgaatgaacaaatattcggtactagatta-----------tacataggagatggtgtcttcaaaacca--------------ctctatttggagaaattgctcagtactttactcactggtcaggttccattcgaatctccctaa-----tgtatacaggtcctgcactatccagtgctaaattgatcttagcgtacaccccaccaggagctgggggccccaaaaatagaaaagaagcaatgttgggtacacatgtagtgtggg-atgtgggtttacaatcaacagttgtcatgaacataccatggacaagtggtgtgcaatt--------------------------cagatatacagatcctgacacatacacaagtgccgggtttctctcatgctggtatcaaacatccttgattctcccgccagaaacatcaggaaccgtctatttattagcttttgttagtgcatgtccagactttaaattgagactaatgaaagatactcagacaatatcacagacagaagcactcacagaaggttttggggaagaactagag----gaagttgttgtcgacaaaatgagacagataacagcttcaagtcagagtggttcaaagcacactcaaaaagtaccagccttaagtgcaagtgagacaggtgccacattgcccacaaatccatctgataatgttgaaacaagaaccacatacatgcatttcaacggctcagaaactacactagaaaacttcctgggaagatctgcttgtgtacacataacagagattgaaaataaagtgccccaagatcccacac------tagaagg---------aggaaaaacccacaaagaacaaaaactgttcaatgactggaaaataagcttgtccagtctagtacaacttaggaagaaattagaactttttacttatgtgagatttgattctgagtataccatactagctactgcttctcaacctgaaactgctcaatatgctagcaatctgacagtgcaggcaatgtatgttccaccaggtgcacca-aaccctgttgaatggaatgattacacgtggcagagtgcttcaaaccctagtgtcttcttcgaagttggcaaaacagctaggt---tcagtgtaccatttattggtatcgcttcagcttacaactgcttcta------------tgatggctactcacatgatgacccagaaacacagtatggtataaatgtgctaaaccacatgggtagtatcgcttttagagtggtaaatgatcatgaccttcacaagacattagtgaagataagggtgtttcacagagctaagcatattagagcttgggtaccaagaccacccagggcact-----------------------------------accatacacatccattggtagaaccaactttccactg---acccatggta-----aaatcattgccaaaagagacaagatcatcacc-------------------tatggtggtagtcccagatttggagctatttacacatgtaattataagataatgaactaccat--ttgatgactccagaagaccacttaaacctcttgactccttactataatagggacttagcagttgttgcaactggggctcagggctcagagatcattccacattgtaattgtacttcaggtgtttattactctcagtactacagaaaatactatcccataatatgtgacaa---------------acccacaaacatttggattgaaggtggtaattattaccccagtagatt-------------------------------------tcaatcaggagtgatgaagggtgtcggaccagctgaacctggggactgtggtggcatt--------ttaagatgcacacatggtccaattggattgttaacagcaggtggga---------------gtggttatgtgtgttttgcagatattagacaattggac---ttcattgcagaaacacagggcattactga-------------------------ctacataacaaacctgggaaaggcatttggtgtaggtttcacagatcaaatttcagcaaaggttaccgaacttcaggatagtgttaaagattacataaatgtcaaaatttt-atccaaagttgtcaaaatggtatcagcattagttattatttgtagaaatcatgatg------------atttggttacagtcactgccaccttggcact-actagggtgtgatggatcaccctggagatttctcaaaatgtacatatcaaagcactttcaagtaccctatatagag-------aggcaagcaaatgatggctggtttagaaaattcaacgatgcttgtaa------------------tgcagcaaaaggtctggaatggatagcaaacaaaatttccaagcttatagaatgggtaaagacaaagataattcctcaagcaaaagaaaaattagatttctgcaagagactcaagcagctggacatcttggaaaggcaaataacaacaatgcatgtttctaatccaacacaggaaaaaagagagcagctttttaacaa-tgttttatggttagaacaaatgtctcagaaatttgctccactgtatgcagtggaagccaggaggattaaagagatgaaaa-------------caaaaatgatgaactacatacagttcaagtccaaacagagaaccgaaccagtctgtgttttgattcatggttcacctgg-----------------------------------------------atcaggcaagtcactaaccacatccattattggtagggctgtagcagaaaggtttaaatccacagtctactcacttccaccagacccaaaacactttgatggctatcaacagcaggaggtggtaatcatggatgat------------ttaaatcaaaatccagatggtcaggatatcagtatgttctgtcagatggtttcatcagttgatttcataccacctatggccagcttagataacaaaggtatcttgtttactagcaattttgttct---tgcatcaaccaa------------------------------------------------------------------------------------------------------------------------------------------------------------ctcaaacacactgagccccccaacaatcttaaacccagaagcactggccaggaggtttggatttgatctggacatctgcttgcacaccacctacacaaagtcagggaagctaaacgcagcaatggcaactgaactttgcaaggactgtcacaaacccagcaacttcagcaaatgttgtccattgatatgtggaaaagctattagtcttgtagaccggtctactaatgttaggtacagtttagaccaattagttacagcaataataactgattataacaataaactaaaaatcactgactccttggaggttct-----------gtttcaaggacctgtttacaaagacctggaaatagatgttcatagcacaccgccacctgagtgcattaatgacctactcaaatcagttgattctgaagagcttagggaatactgcaaacagaaaaattggcttatcccagaaattccaacaaatatagagagagcagtaaaccaggctagcactattataaac------acaattctaatgttt----gtgagcacccttggaattctttatgt-----------------aatatacaagctatttgcacaaacccaaggtccgtattcaggtaacccctcacacacaaaactaaagccaccaacactacgacaagtagtagtgcaaggtccaaacactgaatttgctatgtcccttcttagaaagaatatagttacagttactaccactaagggagagtttacagcattggggatccatgatagggtctgtgtggtacccacgcactcccagcctgatgatgaagtgttagttaatgggcagccagtcaaattgaaagacaagtataa----------------attaatggatccagaaaacacaaacctagaattaactataatagttttggatagaaatgaaaaatttagg------gacataagagcattcatagcagaagatccagagggaatggaaggtactcttgta-------ataaattccaacaattttaaagacaccattctagaagtgggccagttgacgtttgctggtctaataaacttgagtagtgttccaacaaaccgcatgatacg----------------------------------ctatgagtacccta----------------------ctagaacaggtcagtgtggtggtgtgttgtgctcgactggcaagatatatggaattcatgttggcgggaatgggcggcaaggcttttccgcacaactgaaaaagcagtatt----------ttgtggaaaaacaag---------------------------------------------gagcaatcaccactaggaaaaatgtcag----------------ggaaatgggactaaaacctatcaacacccccactaaaacaaagcttcaccccagtgt------------------------gttttatgagatattccctggatcaaaggaacctgctgttctgaatgatacagaccccag-------------------gttagaggttaacctgcgtgattccctgttttcaaaatacaagggaa-----atgttgaaactgatatcacggagaacatgcaggtggccatagatcaatattcaggtcagttgctatcactagatatctccacagatgagttgtcactcaaggaagctttatatggtacagatggat-tagaaccaattgacataaacaccagtgctggttacccgtatgtgagtttagggataaaaaagaaagatatactcaatagggagacccaggacacctccaagatggaacattacttagat--------aaatatggcatagatttaccacttgttacatacattaaggatgaactcagaggcaaggataaggttagactaggtaaaagtagattgatagaagcgtccagtttgaacgactctgtaaacatgaggg--------------------------taaaattaggcaatttgtacaaa--------gcttttcatttaaaccctggagtaataactggatcagctgtgggatgtgacccagacacattctggtctgtcataccgtgcctcatggatggacaactcatggcgtttgat-----tactcgaactttgacgcctcactatctccagtatggttcaaatgccttgagcaggtgcttgctaaacttggatttaaacactctaatcttataaaaacaatttgcaacactcatcacatcttcagag-atgaaatttatgaagttgaggggggaatgccatctgggtgttcaggcacaagtgtcttcaattcaatga-----------------taaacaatataattattaggacattaatattagatgtttataaag----------------------------------------gtattgatcttgacaagttaaaagtgattgctta--tggtgatgatcttattgttt----------------------------------------------------------------------cctacccatttgaactacaaccagagttacta-------------------------------------------gcttctgctggtaagaaatatggcc----------------------------------------------tgacaatcacacccccagataa--------------------------------gtcagaaaaatttacaaaaacaacatgggaa----aatgtaacctttctaaaaaggtattttagacctgacccacaatatcct---------------------------------tttcttatacacccagtgatgccgatgcaagacattcatgaatccattcgttggacac-------gtgatcccaaaaacacacaggatcatgtacgatctttatgcatgttagcttggcattctggagaagaagaata--caagaacttcactgagaaaatcagatcaaccagcattggcaaatgcttgttaatcccagagtacagtgtcttacgccgacgctggttagatctgttttaaat--------------------------------------aatatagatttataatttgat-------------------------tagaattagaaatttat-----------------
>JF781506.1_Human_rhinovirus_B_strain_HRV-B52_p045_s3039_1999_polyprotein_gene_partial_cds
------------------------------------------------------------------------------------------------------------------------------------------------------------------------------------------------------------------------------------------------------------------------------------------------taactacgtaacggctagtaacatcttgtc-gtgcttagggtgttcgatcaggtgaagaaaaa-cccccttcactagtctggtcgatgaggctgagaagtccccacgggtaaccgtgtctcagcctgcgtggcggccagcccagcatatgctgggacgccttaagtatgacatggtgt--------------------gaagacccgcatgtgcttagctgtgagtcctccggcccctgaatgcggctaacctaaaccctggagccttggagcacaagccagtgcttgcaaggtcgtaatgagcaattccgggacgggaccgactactttgggtgtccgtgtttcc--tt---ttatctca-ttattgttcttatggttacaatatataga------gtatattgtaatcatgggtgcacaagtgtctacgcagaagagtggctcgcatgaaaaccaaaatattcttacaaatggttctacacaaaacttcactgtcatta--attattacaaa--gatgcagcaagttcatcatccgctggtcaatccttttcaatggatccttccaagtttactgaacccgttaaggatataatgctcaagggagcaccagctttaaattcccctaatgttgaggcatgtggataca-----------gtgacagggtacaacaaattacacttggtaattcaacaatcacaacccaggaagcagctaatgcagttgtggcatatgctgaa------tggcccagctatttgtcagattctgatgcaagtgatgtcaataaaacc-tcgcaacccgacacttctgtttgcaggttttatacactggacagcaagacatggtcagcaaattcaaagggatggtgttggaaacttccagatgcacttaaagatatgggagtgtttggacaaaacatgtttttccacgcactagggagaacaggttacactgtgcatgttcaatgtaatgcaaccaaattccacagtggctgtctactggtggtagctattccagaacaccaacttgcatcacacacacagggaaatgtttcagttaagtataagtacacccatccaggtgaatcagggataaatttggatgacacaccagaagcagggggggcgtcacacgatccagtgtactccatgaacggaaccttagcggg---taatcttctcatttttccacaccagtttattaacttgagaactaaca-------acactgctacacttatcttaccctata-----------------------------taaattcagtgcccatggattccatgactagacacaacaatatatctttgttagtcatcccaattgtaccactgtcaagtccatcaggaatgaccactacaattccagttacagtgactattgcccctatgtacactgaattctcaggcattaggtcaaaagctgtaatta-ag------------caaggtttacccaccttgaccacccctgggtctggtcaatttctcactacagatgataggcaatcacctagtgcaatgccaaattatgaaccaaccccacaaatccaca----------taccaggagaagtccacaatctgctagaacttatacaggttgatacattgattcccctaaacaatataggtgttaatgacaccatgagtgagtatcgagttccacttactgcaggcagagtgaatgaacaaatattcggtactagatta-----------tacataggagatggtgtcttcaaaacca--------------ctctatttggagaaattgctcagtactttactcactggtcaggttccattcgaatctccctaa-----tgtatacaggtcctgcactatccagtgctaaattgatcttagcgtacaccccaccaggagctgggggccccaaaaatagaaaagaagcaatgttgggtacacatgtagtgtggg-atgtgggtttacaatcaacagttgtcatgaacataccatggacaagtggtgtgcaatt--------------------------cagatatacagatcctgacacatacacaagtgccgggtttctctcatgctggtatcaaacatccttgattctcccgccagaaacatcaggaaccgtctatttattagcttttgttagtgcatgtccagactttaaattgagactaatgaaagatactcagacaatatcacagacagaagcactcacagaaggttttggggaagaactagag----gaagttgttgtcgacaaaatgagacagataacagcttcaagtcagagtggttcaaagcacactcaaaaagtaccagccttaagtgcaagtgagacaggtgccacattgcccacaaatccatctgataatgttgaaacaagaaccacatacatgcatttcaacggctcagaaactacactagaaaacttcctgggaagatctgcttgtgtacacataacagagattgaaaataaagtgccccaagatcccacacnnnnnnnnnnnnn---------nnnnnnnnnnnnnnnnnnnnnnaaagtgttcaatgactggaaaataagcttgtccagtctagtacaacttaggaagaaattagaactttttacttatgtgagatttgattctgagtataccatactagctactgcttctcaacctgaaactgctcaatatgctagcaatctgacagtgcaggcaatgtatgttccaccaggtgcacca-aaccctgttgaatggaatgattacacgtggcagagtgcttcaaaccctagtgtcttcttcgaagttggcaaaacagctaggt---tcagtgtaccatttattggtatcgcttcagcttacaactgcttcta------------tgatggctactcacatgatgacccagaaacacagtatggtataaatgtgctaaaccacatgggtagtatcgcttttagagtggtaaatgatcatgaccttcacaagacattagtgaagataagggtgtttcacagagctaagcatattagagcttgggtaccaagaccacccagggcact-----------------------------------accatacacatccattggtagaaccaactttccactg---acccatggta-----aaatcattgccaaaagagacaagatcatcacc-------------------tatggtggtagtcccagatttggagctatttacacatgtaattataagataatgaactaccat--ttgatgactccagaagaccacttaaacctcttgactccttactataatagggacttagcagttgttgcaactggggctcagggctcagagatcattccacattgtaattgtacttcaggtgtttattactctcagtactacagaaaatactatcccataatatgtgacaa---------------acccacaaacatttggattgaaggtggtaattattaccccagtagatt-------------------------------------tcaatcaggagtgatgaagggtgtcggaccagctgaacctggggactgtggtggcatt--------ttaagatgcacacatggtccaattggattgttaacagcaggtggga---------------gtggttatgtgtgttttgcagatattagacaattggac---ttcattgcagaaacacagggcattactga-------------------------ctacataacaaacctgggaaaggcatttggtgtaggtttcacagatcaaatttcagcaaaggttaccgaacttcaggatagtgttaaagattacataaatgtcaaaatttt-atccaaagttgtcaaaatggtatcagcattagttattatttgtagaaatcatgatg------------atttggttacagtcactgccaccttggcact-actagggtgtgatggatcaccctggagatttctcaaaatgtacatatcaaagcactttcaagtaccctatatagag-------aggcaagcaaatgatggctggtttagaaaattcaacgatgcttgtaa------------------tgcagcaaaaggtctggaatggatagcaaacaaaatttccaagcttatagaatgggtaaagacaaagataattcctcaagcaaaagaaaaattagatttctgcaagagactcaagcagctggacatcttggaaaggcaaataacaacaatgcatgtttctaatccaacacaggaaaaaagagagcagctttttaacaa-tgttttatggttagaacaaatgtctcagaaatttgctccactgtatgcagtggaagccaggaggattaaagagatgaaaa-------------caaaaatgatgaactacatacagttcaagtccaaacagagaaccgaaccagtctgtgttttgattcatggttcacctgg-----------------------------------------------atcaggcaagtcactaaccacatccattattggtagggctgtagcagaaaggtttaaatccacagtctactcacttccaccagacccaaaacactttgatggctatcaacagcaggaggtggtaatcatggatgat------------ttaaatcaaaatccagatggtcaggatatcagtatgttctgtcagatggtttcatcagttgatttcataccacctatggccagcttagataacaaaggtatcttgtttactagcaattttgttct---tgcatcaaccaa------------------------------------------------------------------------------------------------------------------------------------------------------------ctcaaacacactgagccccccaacaatcttaaacccagaagcactggccaggaggtttggatttgatctggacatctgcttgcacaccacctacacaaagtcagggaagctaaacgcagcaatggcaactgaactttgcaaggactgtcacaaacccagcaacttcagcaaatgttgtccattgatatgtggaaaagctattagtcttgtagaccggtctactaatgttaggtacagtttagaccaattagttacagcaataataactgattataacaataaactaaaaatcactgactccttggaggttct-----------gtttcaaggacctgtttacaaagacctggaaatagatgttcatagcacaccgccacctgagtgcattaatgacctactcaaatcagttgattctgaagagcttagggaatactgcaaacagaaaaattggcttatcccagaaattccaacaaatatagagagagcagtaaaccaggctagcactattataaac------acaattctaatgttt----gtgagcacccttggaattctttatgt-----------------aatatacaagctatttgcacaaacccaaggtccgtattcaggtaacccctcacacacaaaactaaagccaccaacactacgacaagtagtagtgcaaggtccaaacactgaatttgctatgtcccttcttagaaagaatatagttacagttactaccactaagggagagtttacagcattggggatccatgatagggtctgtgtggtacccacgcactcccagcctgatgatgaagtgttagttaatgggcagccagtcaaattgaaagacaagtataa----------------attaatggatccagaaaacacaaacctagaattaactataatagttttggatagaaatgaaaaatttagg------gacataagagcattcatagcagaagatccagagggaatggaaggtactcttgta-------ataaattccaacaattttaaagacaccattctagaagtgggccagttgacgtttgctggtctaataaacttgagtagtgttccaacaaaccgcatgatacg----------------------------------ctatgagtacccta----------------------ctagaacaggtcagtgtggtggtgtgttgtgctcgactggcaagatatatggaattcatgttggcgggaatgggcggcaaggcttttccgcacaactgaaaaagcagtatt----------ttgtggaaaaacaag---------------------------------------------gagcaatcaccactaggaaaaatgtcag----------------ggaaatgggactaaaacctatcaacacccccactaaaacaaagcttcaccccagtgt------------------------gttttatgagatattccctggatcaaaggaacctgctgttctgaatgatacagaccccag-------------------gttagaggttaacctgcgtgattccctgttttcaaaatacaagggaa-----atgttgaaactgatatcacggagaacatgcaggtggccatagatcaatattcaggtcagttgctatcactagatatctccacagatgagttgtcactcaaggaagctttatatggtacagatggat-tagaaccaattgacataaacaccagtgctggttacccgtatgtgagtttagggataaaaaagaaagatatactcaatagggagacccaggacacctccaagatggaacattacttagat--------aaatatggcatagatttaccacttgttacatacattaaggatgaactcagaggcaaggataaggttagactaggtaaaagtagattgatagaagcgtccagtttgaacgactctgtaaacatgaggg--------------------------taaaattaggcaatttgtacaaa--------gcttttcatttaaaccctggagtaataactggatcagctgtgggatgtgacccagacacattctggtctgtcataccgtgcctcatggatggacaactcatggcgtttgat-----tactcgaactttgacgcctcactatctccagtatggttcaaatgccttgagcaggtgcttgctaaacttggatttaaacactctaatcttataaaaacaatttgcaacactcatcacatcttcagag-atgaaatttatgaagttgaggggggaatgccatctgggtgttcaggcacaagtgtcttcaattcaatga-----------------taaacaatataattattaggacattaatattagatgtttataaag----------------------------------------gtattgatcttgacaagttaaaagtgattgctta--tggtgatgatcttattgttt----------------------------------------------------------------------cctacccatttgaactacaaccagagttacta-------------------------------------------gcttctgctggtaagaaatatggcc----------------------------------------------tgacaatcacacccccagataa--------------------------------gtcagaaaaatttacaaaaacaacatgggaa----aatgtaacctttctaaaaaggtattttagacctgacccacaatatcct---------------------------------tttcttatacacccagtgatgccgatgcaagacattcatgaatccattcgttggacac-------gtgatcccaaaaacacacaggatcatgtacgatctttatgcatgttagcttggcattctggagaagaagaata--caagaacttcactgagaaaatcagatcaaccagcattggcaaatgcttgttaatcccagat---------------------------------------------------------------------------------------------------------------------------------------------------------------
>FJ445137.1_Human_rhinovirus_52_isolate_F10_complete_genome
ttaaaacagcggatggg-tatcccaccatccgacccactgggtgtagtacyctggtattatgtacctttgtacgcctgtttctccctccct--actaccccgcct----------caagcatcc-------------t-gtaac-ttagaagaattga--aaaacc---------gcacaacaggagctattacaaccagtaatag-ttagtgcaagcacttctgtttccccggagcggagtatagacggccaccgctgtcaaaagctcttaaccgttatccgccagttaactacgtaacggctagtaacatcttgtt-gtgcttagggtgttcgatcaggtgaagaaaaa-cccccttcactagtctggtcgatgaggctgagaagtccccacgggcgaccgtgtctcagcctgcgtggcggccagcccagcatatgctgggacgccttaagtatgacatggtgt--------------------gaagacccgcatgtgcttaactgtgagtcctccggcccctgaatgcggctaacctaaaccctggagccttggagcacaagccagtgcttacaaggtcgtaatgagcaattccgggacgggaccgactactttgggtgtccgtgtttcc--tt---ttatctca-ttattgttcttatggttacaatatataga------gtatattgtaatcatgggtgcacaagtgtctacacagaagagtggttcgcatgaaaaccaaaatattcttacaaatggttctacacaaaactttactgtcatca--attattacaaa--gacgcagcaagttcgtcatctgctggtcaatctttttcaatggatccctccaagtttactgaacccgttaaggatataatgctcaagggagcaccagctttaaactcccctaatgttgaggcatgtggataca-----------gtgacagggtacaacaaattacacttggcaattcaacaattacaacccaagaagcagccaatgcagttgtggcatacgctgaa------tggcccagttatttgtcagattctgatgcaagtgatgtcaacaaaacc-tcacagcctgacacttctgtttgtaggttttacacactagacagcaagacatggtcagcaaattcaaaaggatggtgttggaagcttccagatgcacttaaagatatgggagtgtttggacaaaacatgtttttccatgcactagggagaacaggctacaccgtacatgttcaatgtaatgcaaccaaattccacagtggctgtttactggtagtagccattccagaacaccagcttgcatcacacacacagggaaatgtctcagttaagtacaagtatactcatccaggtgaatcagggataaatttggatgacacaccagaagcagggggggcgtcacatgatccagtgtactccatgaatggaaccttagtggg---taatcttctcatctttccacatcaatttattaacttgagaaccaaca-------acaccgccacacttatcttaccctaca-----------------------------taaattcagtgcccatggattccatgactagacataacaatatatctttattagttatcccaattgtaccactgtcaagtccatcaggaatgaccactacaattccagtcacagtcactattgcccctatgtacactgaattctcaggtattaggtcaaaagctgtaatta-aa------------caaggtctacccaccttgaccactcctggttctggtcaatttctcactacagatgataggcaatcacctagtgcaatgccaaactatgaaccaaccccacaaatccaca----------taccaggagaagtccacaatctgttggaacttatacaagttgatacattgattcccctgaataatctgggtgttacagacaccatgagtgagtaccgaattccactcactgcaggtagagtgaatgaacaaatattcggtactagattg-----------tacataggagatggtgttttcaagacca--------------ctttatttggagaaattgctcagtacttcactcactggtcaggttccatccgaatctccctaa-----tgtatacaggtcctgcactatccagtgccaaattgattttagcgtacaccccaccaggagccggaggcccaaaagacaggaaagaagcaatgttgggcacacatgtagtgtggg-atgtaggtttacagtcaacagttgtcatgaacataccatggacaagtggtgtacaatt--------------------------caggtatacagatccagacacatacacaagtgccgggtttctctcatgttggtatcaaacatctttgatcctcccgccagaaacgtcaggaactgtctacttattagcctttgttagtgcatgtccagactttaaattgagactaatgaaagatacccagacaatatcacagacagaagcactcacagaaggtcttggggaagagctagag----gaagttgttgtcgacaaaatgagacagataacagcttcaagtcagagtggttcaaagcacactcaaaaagtgccagctttaagtgcaagtgagacaggtgccacattgcccacaaatccatctgataatgttgaaactagaaccacatacatgcatttcaatggctcagaaactacattagaaaactttttagggagatctgcttgtgtacacataacagagattgaaaacaaagtaccccaagaccctacgc------cagaagg---------aggaaatacccacaaagaacaaaaactattcaatgactggaaaataagcttgtccagtttggtacaacttaggaaaaagttagaactttttacttatgtgaggtttgactctgagtacaccatactagccactgcttctcaacctgaggctgctgaatatgctagcaatctgacagtacaggcaatgtatgttcctccaggcgcacca-aaccctgttaaatggaatgattacacgtggcagagtgcttcaaatcctagtgttttctttgaagttggcaaaacagccaggt---tcagtgtgccattcattggtatcgcctcagcttataactgctttta------------tgatggctactcacatgatgacccagaaacacagtatggtataaatgtgctaaaccacatgggtagcattgcctttagagtggtaaatgatcatgactttcacaaaacattggtgaagataagggtattccacagagctaagcacattagagcttgggtaccaagaccacccagagcact-----------------------------------accatacacatccattggtagaaccaatttcccactg---agccatggta-----aaatcattgccaaaagagaaaagatcaccacc-------------------tatggtggtagtcccagatttggagctatttacacatgtaattataaaataatgaactaccat--ttgatgactcaagaagaccacttaaacctcttgactccttactacaacagggatttggcagttgttgcaactggagctcagggctcagaaatcattccacattgcaattgtacctcaggtgtttattattctcagtactacagaaaatactatcccataatatgtgacaa---------------acccacaaacatctggattgaaggtggcagttactaccctagtagatt-------------------------------------tcaatcaggggtaatgaagggtgttggaccagctgaacctggggactgtggtggcatc--------ttacgatgcgtacatggtccaattggattgttaacagcaggtggga---------------gtggttacgtgtgttttgcagatattagacaactagac---ttcatcgcagaaacacagggcattactga-------------------------ttacataacaaatctgggaaaggcatttggtgtaggctttacagatcaaatctcagcgaaggttaccgagctccaggatagtgttaaagactacataaatgtcaaaatttt-atccaaagttgtcaaaatggtatcagcattagttattatttgtagaaatcatgatg------------atttggttacagtcactgctaccttggcact-actcgggtgtgatggatcaccctggagatttctcaaaatgtacatatcaaagcatttccaggtgccctacatagag-------agacaagcaaatgatggctggttcagaaaattcaatgatgcttgtaa------------------tgcagcaaaaggtctggaatggatagcaaacaaaatttccaaacttatagaatgggtaaagacaaagataattcctcaagcaaaagaaaaactagatttttgtaagagactcaagcagttggacatcttagaaaggcaaataacaacaatgcatgtttctaatccaacacaggagaaaagagagcagctttttaacaa-tgttttgtggctagaacaaatgtcccagaaatttgccccgttgtatgcagtagaagccaggagaattaaagagatgaaaa-------------caaaaatgatgaactacatacaattcaaatcaaaacagagaaccgaaccagtttgtgttttgattcatggttcacctgg-----------------------------------------------atcaggtaagtcactaaccacatccattattggcagggctatagcagaaaggttcaaatccacagtctattcacttccaccagacccaaaacactttgatggttaccaacagcaggaagtggtgatcatggatgat------------ctaaatcaaaatccagatggccaggatatcagtatgttctgtcagatggtttcatcagttgacttcataccacctatggccagtttagataacaaaggtatcttgttcactagcaattttgttct---tgcatcaaccaa------------------------------------------------------------------------------------------------------------------------------------------------------------ctcaaacacactaagccctccaacaatcctaaacccagaagcactggctaggaggtttggatttgatctggatatctgcttgcataccacttacacaaaatcaggaaagctaaatgtagcaatggcaactgaactttgtaaagactgtcataaacccagtaacttcagcaggtgttgcccattgatatgtggaaaagctatcagtcttgtagaccgatccactaatgttaggtatagtttagatcaattagttacagcaataataactgattataataataaactaaaaatcactgactccctagaggttct-----------gtttcaaggacctgtttacaaagacctggaaatagatgtccacagtacaccaccacctgagtgcattaatgacctactcaaatctgttgattctgaggagcttagggaatactgcaaacagaaaaattggcttatcccagaaattccaacaaacatagaaagagcagtgaaccaggctagcaccattataaac------acaattctaatgttt----gtgagcactcttgggatcctttatgt-----------------aatatacaagctatttgcacaaacccaaggtccgtattctggtaacccctcacacacaaaactaaagccaccaacactacgacaagtggtagtgcaaggtccaaatactgaatttgctatgtcccttcttagaaagaatatagtcacagttactaccactaagggagagttcacagcattgggaattcatgatagagtctgtgtggtacccacgcactcccagcccgatgatgaagtgttggttaatggacaaccagtcaaattgaaggacaaatataa----------------attgatggacccagaaaatactaacctagaattaaccataatagttttggatagaaatgaaaaatttagg------gacataagagcatttatagcagaagatccagagggaatggaagggactcttgta-------ataaactccaacaatttcaaagacaccatcctagaagtgggccagttgacttttgctggtctaataaatttgagtagtgttccaacaaaccgcatgatacg----------------------------------ctatgagtacccca----------------------ctagaacaggtcagtgcggtggtgtgttgtgctcgactggcaagatatatggaattcatgttggcgggaatgggcggcaaggcttttctgcacaactgaaaagacagtatt----------ttgtggaaaaacaag---------------------------------------------gagcaatcaccactaggaaaaatgtcag----------------ggaaatgggactaaaacctattaacacccctaccaaaacaaagctccaccccagtgt------------------------gttttatgaggtattccctggatcaaaggaacctgctgttttgaatgacgcagaccccag-------------------gttggaggttaacctgcgtgactccctgttttcaaaatacaggggga-----atgttgaaactgacatcacagagaacatgcaggtggccatagatcaatattcaggtcagttgctatcactagatatctcaacagatgagttgtcacttaaagaagccttgtatggtacagatggac-tagaaccaattgacataaacaccagtgctggctacccgtatgtgagtctagggattaaaaagaaagatatacttaatagggaaacccaggacacctccaagatggagcattacttagat--------aaatatggcatagatttaccacttgtcacatacatcaaggatgaactcagaggcaaggataaagttagattaggtaagagtagattgatagaagcgtctagtttgaatgactctgtaaatatgaggg--------------------------taaaattaggcaatttatacaag--------gcttttcatttaaaccctggtgtaataactggatcagctgtgggatgtgacccggacacattctggtctgtcataccctgcctcatggatgggcaactcatggcgtttgat-----tactcaaacttcgacgcctcactatccccagtatggttcaaatgtcttgagcaggtgcttgctaaacttggatttaaacattctaatcttataagaacaatttgcaacactcatcacatcttcaggg-atgagatttatgaagttgaaggaggaatgccatctgggtgttcaggcacaagtgtcttcaattcaatga-----------------taaacaacataatcattagaacattaatattagatgtttacaaag----------------------------------------gtattgatcttgacaagctgaaagtgattgctta--tggtgatgatcttattgttt----------------------------------------------------------------------cctacccatttgaattacaaccagagttgcta-------------------------------------------gcttctgctggcaagaaatatggcc----------------------------------------------tgacaatcacacccccagataa--------------------------------gtcagaaaaatttacaaaaacaacatgggaa----aatgtaacctttttaaagaggtattttaggcctgacccacaatatcct---------------------------------tttctcatacacccagtgatgccaatgcaagacattcatgagtccattcgttggacac-------gcgatcccaaaaacacacaggatcacgtacgatctttatgcatgttagcttggcattctggagaagaagaata--caagaactttactgagaaaatcagatcaaccagcattggcaaatgcttgttaatcccagagtacagtgtcttacgccgacgctggttagatctgttctaaat--------------------------------------aatatagatttataatttgat-------------------------tagaattagaaatttat-----------------
>FJ445188.1_Human_rhinovirus_52_strain_ATCC_VR-1162_complete_genome
ttaaaacagcggatggg-tatcccaccatccgacccactgggtgtagtactctggtattatgtacctttgtacgcctgtttctccc-cccc--attacccctccc----------cacatatcc-------------cagtaac-ttagaagaattaa--attatc---------gcacaataggagctattacaaccagtaatag-ttagtgcaagtacttctgtttccccggagcggagtatagatggccaccgctgtcaaaagctcttaaccgttatccgccagttaactacgtaacggctagtaacatcttgtt-gtgcttaaggtgttcgatcaggtgaagagaca-cccccttcactagtctggtcgatgaggctgagaaatccccacgggcgaccgtgtctcagcctgcgtggcggccagcccagcttatgctgggacgccttaagtatgacatggtgt--------------------gaagacccgcatgtgcttaactgtgagtcctccggcccctgaatgcggctaaccttaaccctggagccttggggtacaatccagtgctaacaaggtcgtaacgagcaattccgggacgggaccgactactttgggtgtccgtgtttcc--tt---ttatttca-ttattgttcttatggttacaatatataga------gtatattgtaatcatgggtgcacaagtgtctacacaaaagagtggttcgcacgaaaatcaaaacattctcacaaacggctctacacagaactttactgttatca--attattataag--gatgcagcaagctcatcatctgctggtcaatctttttcaatggacccttctaagtttactgaacctgttaaagatataatgctcaaaggtgcaccagctttgaattctcccaacgtcgaggcatgtggatata-----------gtgatagggtgcaacaaattacacttggaaactcaacaatcacaacccaagaggcagctaatgcagttgttgcatatgctgaa------tggcccagctatttgtcagattctgatgcaagtgatgtcaacaaaacc-tcccagcccgacacatctgtttgtaggttttatacattggacagcaagacatggtcagctaactcaaaagggtggtgttggaagcttccagatgcacttaaggatatgggagtgtttgggcaaaacatgttttttcatgcactagggagaacaggctataccgtgcatgttcagtgtaacgcaactaaattccatagtggttgcctactagtagtagccatcccggaacaccaattagcatcacatacacaggggaatgtatcagttaaatacaaatacacccacccaggcgaacaggggataaatttgaatgatataccagaagaaggaggagcatcacatgacccagtatattctatgaatggaaccctagtggg---taaccttctcatcttcccacaccagttcattaacttaagaaccaaca-------ataccgccacactcattttaccctata-----------------------------taaactcagtacctatggattctatgaccagacataacaatatatccttgttagtcattccaattgtaccactgtcaaatccaacaggaatgactactacaatcccagttacagtgactattgctcccatgtatactgaattttcaggcatcagatcaaaagctgtggtgc-ca------------caaggtctacccaccttgactacccctggatcaggtcaatttttaactacagatgatagacaatcacctagtgcaatgccaaattatgagccaaccccacaaattcaca----------taccaggagaggttcacaacttgctagagcttatacaagtagatacattgattcctttgaacaatttgggtactacagactctatgagtgagtatcggattccacttacggcaggtaaagtgaacgagcaaatatttggtaccagattg-----------tatataggagatggtgtcttcaagacca--------------ctttgtttggggaaatcgcccagtacttcactcattggtcaggttccatcagaatttcattaa-----tgtatacaggccccgcattgtccagtgccaagttgatcttagcgtacactccaccaggatctgggggtccaaaggacagaaaggaagcaatgttgggcactcatgtagtgtggg-atgtaggtttacagtcaacagttgtcatgaatataccatggacaagtggtgtacaatt--------------------------taggtttacagatcctgatacctacaccagtgctgggtttctttcatgctggtaccaaacttctttgattcttccaccagaaacatcaggaactgtctacctgttagcttttgttagtgcatgtccagattttaaattgagattaatgaaagacacccaaacaatatcacagacagaagcacttacagaaggatttggggaggaactggag----gaagttgttgtcgacaaaatgagacagataacagcttcaagtcagagcggtccaaaacatactcaaaaagtaccagcattaagtgcaagtgaaacaggtgctacattaccaacaaatccatctgataatgttgaaactagaaccacatacatgcacttcactggctcagaaactacattggagaattttctaggaaggtccgcctgtgtacatataacagagattgagaacgaaatacctcaaaatcccacac------cggaagg---------gacaaatacccacaaggaacaaaaattgttcagtgattggaaagtgaacttatccagtctagtgcagcttagaaagaaactggaactttttacctatgtgagatttgactctgagtacactatactggccactgcttcccaaccagaaactgcccaatatgctagcaatctaacagtacaagcaatgtatgttcctccaggtgcacca-aaccctgttgaatggaatgattacacatggcagagtgcttcaaatcctagtgttttctttgaagttggtaaaacagctagat---ttagtgtgccgtttgttggtattgcttcagcctacaactgcttcta------------cgatggttattcacatgatgatgcaaacacacaatatggcataaatgtgctaaatcacatgggtagtattgcctttagggtagtaaatgaccatgacctccacaaaacactagtgaaaataagggtgtttcacagggctaaacacatcagagcttgggtaccgcgaccacccagagcact-----------------------------------accgtatacatctatcggtagaaccaactttccacta---aatcatggca-----aaattattgccaaaagagacaagatcacaact-------------------tatggtggtaattccagatttggagctgtttacacttgtaattacaaaataatgaattaccat--ttgatgacacaggaagatcacttaaacctcctaactccttattacaacagagatttagcagttgtagcaaccggagcacagggctcagaaattattccacattgtaattgcacttcaggtgtttactactcccagtactacaggaaatattatccaataatatgtgagaa---------------acccacaaacatttggattgaaggtggtagttattatcccagtagatt-------------------------------------tcaatcaggagtgatgaagggagttgggccagctgaacccggagattgtggtggcatc--------ttacgatgcatgcatggtccaattggcctgttaacagcaggcggga---------------gtggttatgtgtgctttgcagacattagacaattagac---ttcattgctgaaacacagggtatcactga-------------------------ctatataacaaatctaggaaaagcatttggtgtgggctttacagatcaaatatcagcaaaggttactgagcttcaagatagtgttaaagattacataaatgtcaaaattct-atccaaagttgtcaaaatggtatcagcattagttattatttgtagaaatcatgatg------------acttggttacagtcactgccactttggcact-acttgggtgtgacggatcaccctggagattcctcaaaatgtacatatcaaaacacttccaagtgccttacatagag-------agacaagcaaatgacggctggttcagaaagttcaacgatgcttgtaa------------------tgcagcaaaaggtttagagtggatagcaaacaaaatttccaagcttatagaatgggtgaagacaaagataattcctcaggcaagagaaaagctggatttttgcaagagactcaaacaactggacattctagaaagacagatagcaacaatgcatgtttctaatccaacacaagagaaaagagagcaactctttaataa-tgttctgtggttggaacaaatgtcccagaagttcgcaccactgtacgcagtggaagccaggagaatcaaggagatgaaga-------------caaaagtgatgaactatatacagttcaagtccaagcagagaaccgaaccggtctgtgttctaattcatggctcccctgg-----------------------------------------------atcaggaaagtcactaactacatccatcattggcagagctatagctgaaaggtttaaatccacggtttattcactcccaccagatccaaaacacttcgatggataccaacaacaggaggtggtgataatggatgac------------ctgaaccaaaacccagatggccaagatatcagtatgttttgccagatggtttcatcagttgactttataccaccgatggccagcttggacaataaaggcattctgtttactagcaactttgttct---tgcatcaaccaa------------------------------------------------------------------------------------------------------------------------------------------------------------ctcaaacacactaagtcccccaacaattttgaacccggaagcattggccaggagatttgggtttgatctagacatttgcttgcacaccacttacacaaaatcaggaaaattaaatgcagcaatggcaactgaactttgcaaggattgtcacaaacccagcaatttcagtaagtgttgtccactaatatgtgggaaagccgttagtcttgtggatcgatccaccaatgttagatatagtttagatcaattagtcacagcaattataactgactacaacaataaattaaagatcactgactccttggaagttct-----------gtttcagggacctgtttataaagacttagaaatagatgtccacagcacacccccacctgagtgtattaatgacctacttaaatctgttgattctaaagagctcagagagtattgcaagcagaaaaactggcttatcccagaaattccaacaaatatagagagagcagtaaaccaggctagtactatcatcaac------acaattttgatgttt----gtgagtacccttgggatcctttatgt-----------------aatatataaactgtttgcacaaacacagggtccgtactcaggcaatccttcacacacaaaactaaaaccaccaacattacgacaggtggtggtgcaaggtccaaatactgagtttgctatgtctctccttagaaagaacatagtcacagttaccaccaccaaaggagaattcacagcattaggcattcatgatagagtttgtgtggtacccacgcactcccaacctgatgatgaagtgttagttaatgggcaaccagttaagttgaaggacaagtataa----------------attgatggatccagaaaacactaacctagagttgactataatagttctagacagaaatgaaaaatttagg------gacataagagcatttatagcagaagacccagagggaatggaaggaactcttgta-------ataaattccaacaattttaaagacaccattctggaggtggggcagttgacttttgctggcctaataaacctgagtagtgttccaacaaaccgcatgatacg----------------------------------ctacgagtacccta----------------------ccaggacaggacaatgtggtggcgtgctgtgctcaactggcaagatatacggaattcatgtcggtggaaatggacgacagggtttttctgcacaattgaaaaagcaatatt----------ttgtggagaaacagg---------------------------------------------gggcaatcaccaccaggaaaaatgttag----------------ggaagtgggattgaaacctatcaacactcccactaagacaaagcttcaccctagtgt------------------------gtttcatgaaatattccctggatcaaaggaacctgctgtgttaaacgacactgaccccag-------------------gttagaggttaacctgtgtgactccctattttcaaaatacaagggaa-----atgttgaaattgatatcacagaaaacatgcaggtggccatagatcaatactcaggtcagttgttgtctctagacatcccaacagaagagttgtcacttaaggaagctttgtatggcacagatgggt-tagaaccaattgatataaacactagtgctggttacccgtatgtaagtttaggaataaagaagaaagacatactcaatagggaaacccaggatacctccaaaatggaacattacttagat--------aagtatggtatagacttgccacttgtcacatacatcaaagatgaacttagaggtagggataaggttagattaggcaaaagcagactgattgaagcatccagcttgaatgactctgtaaacatgagag--------------------------tgaaattaggtaatttgtacaag--------gctttccattcaaaccccggagtgataactggatcagctgtgggatgtgacccagatacgttctggtctgtcataccgtgtctcatggacgggcaactcatggcatttgac-----tactcaaattttgatgcttcactatccccagtatggttcaggtgtcttgagcaggtacttgccaagcttggattcagacactctaacctcataaaaacaatttgcaacacacaccacatatttaggg-atgaaatctatgaagttgagggaggaatgccatctgggtgttcaggcacaagtgtcttcaattcaatga-----------------taaacaatataatcattagaacattaatattagatgtttataaag----------------------------------------gcattgatcttgacaaattaaaagtgattgctta--tggtgatgaccttattgttt----------------------------------------------------------------------cctacccatttgagctgcaaccagaactacta-------------------------------------------gcttctgctggtaagaaatacggct----------------------------------------------tgacaattacacctccagacaa--------------------------------atcagaaaagtttacaaaaacaacatgggaa----aatgtaactttcctgaaaaggtatttcaggcctgatccacaatatcct---------------------------------tttctcatacacccagtgatgccaatgcaggatatttatgagtccattcgctggactc-------gcgatcctaaaaatacacaggatcatatacgatccttgtgtatgttggcctggcattctggagaggaggagta--taaaaacttcattgagaagatcagatcaaccagcattggtaaatgcttgttaattccagaatacagtgtcttgcgccgacgctggttagatctgttttaaat--------------------------------------aatatagatttgcaatttgat-------------------------tagaattagaaatttat-----------------
>EF173424.1_Human_rhinovirus_52_complete_genome
ttaaaacagcggatggg-tatcccaccatccgacccactgggtgtagtactctggtattatgtacctttgtacgcctgtttctccc-cccc--attacccctccc----------cacatatcc-------------cagtaac-ttagaagaattaa--attatc---------gcacaataggagctattacaaccagtaatag-ttagtgcaagtacttctgtttccccggagcggagtatagatggccaccgctgtcaaaagctcttaaccgttatccgccagttaactacgtaacggctagtaacatcttgtt-gtgcttaaggtgttcgatcaggtgaagagaca-cccccttcactagtctggtcgatgaggctgagaaatccccacgggcgaccgtgtctcagcctgcgtggcggccagcccagcttatgctgggacgccttaagtatgacatggtgt--------------------gaagacccgcatgtgcttaactgtgagtcctccggcccctgaatgcggctaaccttaaccctggagccttggggtacaatccagtgctaacaaggtcgtaacgagcaattccgggacgggaccgactactttgggtgtccgtgtttcc--tt---ttatttca-ttattgttcttatggttacaatatataga------gtatattgtaatcatgggtgcacaagtgtctacacaaaagagtggttcgcacgaaaatcaaaacattctcacaaacggctctacacagaactttactgttatca--attattataag--gatgcagcaagctcatcatctgctggtcaatctttttcaatggacccttctaagtttactgaacctgttaaagatataatgctcaaaggtgcaccagctttgaattctcccaacgtcgaggcatgtggatata-----------gtgatagggtgcaacaaattacacttggaaactcaacaatcacaacccaagaggcagctaatgcagttgttgcatatgctgaa------tggcccagctatttgtcagattctgatgcaagtgatgtcaacaaaacc-tcccagcccgacacatctgtttgtaggttttatacattggacagcaagacatggtcagctaactcaaaagggtggtgttggaagcttccagatgcacttaaggatatgggagtgtttgggcaaaacatgttttttcatgcactagggagaacaggctataccgtgcatgttcagtgtaacgcaactaaattccatagtggttgcctactagtagtagccatcccggaacaccaattagcatcacatacacaggggaatgtatcagttaaatacaaatacacccacccaggcgaacaggggataaatttgaatgatataccagaagaaggaggagcatcacatgacccagtatattctatgaatggaaccctagtggg---taaccttctcatcttcccacaccagttcattaacttaagaaccaaca-------ataccgccacactcattttaccctata-----------------------------taaactcagtacctatggattctatgaccagacataacaatatatccttgttagtcattccaattgtaccactgtcaaatccaacaggaatgactactacaatcccagttacagtgactattgctcccatgtatactgaattttcaggcatcagatcaaaagctgtggtgc-ca------------caaggtctacccaccttgactacccctggatcaggtcaatttttaactacagatgatagacaatcacctagtgcaatgccaaattatgagccaaccccacaaattcaca----------taccaggagaggttcacaacttgctagagcttatacaagtagatacattgattcctttgaacaatttgggtactacagactctatgagtgagtatcggattccacttacggcaggtaaagtgaacgagcaaatatttggtaccagattg-----------tatataggagatggtgtcttcaagacca--------------ctttgtttggggaaatcgcccagtacttcactcattggtcaggttccatcagaatttcattaa-----tgtatacaggccccgcattgtccagtgccaagttgatcttagcgtacactccaccaggatctgggggtccaaaggacagaaaggaagcaatgttgggcactcatgtagtgtggg-atgtaggtttacagtcaacagttgtcatgaatataccatggacaagtggtgtacaatt--------------------------taggtttacagatcctgatacctacaccagtgctgggtttctttcatgctggtaccaaacttctttgattcttccaccagaaacatcaggaactgtctacctgttagcttttgttagtgcatgtccagattttaaattgagattaatgaaagacacccaaacaatatcacagacagaagcacttacagaaggatttggggaggaactggag----gaagttgttgtcgacaaaatgagacagataacagcttcaagtcagagcggtccaaaacatactcaaaaagtaccagcattaagtgcaagtgaaacaggtgctacattaccaacaaatccatctgataatgttgaaactagaaccacatacatgcacttcactggctcagaaactacattggagaattttctaggaaggtccgcctgtgtacatataacagagattgagaacgaaatacctcaaaatcccacac------cggaagg---------gacaaatacccacaaggaacaaaaattgttcagtgattggaaagtgaacttatccagtctagtgcagcttagaaagaaactggaactttttacctatgtgagatttgactctgagtacactatactggccactgcttcccaaccagaaactgcccaatatgctagcaatctaacagtacaagcaatgtatgttcctccaggtgcacca-aaccctgttgaatggaatgattacacatggcagagtgcttcaaatcctagtgttttctttgaagttggtaaaacagctagat---ttagtgtgccgtttgttggtattgcttcagcctacaactgcttcta------------cgatggttattcacatgatgatgcaaacacacaatatggcataaatgtgctaaatcacatgggtagtattgcctttagggtagtaaatgaccatgacctccacaaaacactagtgaaaataagggtgtttcacagggctaaacacatcagagcttgggtaccgcgaccacccagagcact-----------------------------------accgtatacatctatcggtagaaccaactttccacta---aatcatggca-----aaattattgccaaaagagacaagatcacaact-------------------tatggtggtaattccagatttggagctgtttacacttgtaattacaaaataatgaattaccat--ttgatgacacaggaagatcacttaaacctcctaactccttattacaacagagatttagcagttgtagcaaccggagcacagggctcagaaattattccacattgtaattgcacttcaggtgtttactactcccagtactacaggaaatattatccaataatatgtgagaa---------------acccacaaacatttggattgaaggtggtagttattatcccagtagatt-------------------------------------tcaatcaggagtgatgaagggagttgggccagctgaacccggagattgtggtggcatc--------ttacgatgcatgcatggtccaattggcctgttaacagcaggcggga---------------gtggttatgtgtgctttgcagacattagacaattagac---ttcattgctgaaacacagggtatcactga-------------------------ctatataacaaatctaggaaaagcatttggtgtgggctttacagatcaaatatcagcaaaggttactgagcttcaagatagtgttaaagattacataaatgtcaaaattct-atccaaagttgtcaaaatggtatcagcattagttattatttgtagaaatcatgatg------------acttggttacagtcactgccactttggcact-acttgggtgtgacggatcaccctggagattcctcaaaatgtacatatcaaaacacttccaagtgccttacatagag-------agacaagcaaatgacggctggttcagaaagttcaacgatgcttgtaa------------------tgcagcaaaaggtttagagtggatagcaaacaaaatttccaagcttatagaatgggtgaagacaaagataattcctcaggcaagagaaaagctggatttttgcaagagactcaaacaactggacattctagaaagacagatagcaacaatgcatgtttctaatccaacacaagagaaaagagagcaactctttaataa-tgttctgtggttggaacaaatgtcccagaagttcgcaccactgtacgcagtggaagccaggagaatcaaggagatgaaga-------------caaaagtgatgaactatatacagttcaagtccaagcagagaaccgaaccggtctgtgttctaattcatggctcccctgg-----------------------------------------------atcaggaaagtcactaactacatccatcattggcagagctatagctgaaaggtttaaatccacggtttattcactcccaccagatccaaaacacttcgatggataccaacaacaggaggtggtgataatggatgac------------ctgaaccaaaacccagatggccaagatatcagtatgttttgccagatggtttcatcagttgactttataccaccgatggccagcttggacaataaaggcattctgtttactagcaactttgttct---tgcatcaaccaa------------------------------------------------------------------------------------------------------------------------------------------------------------ctcaaacacactaagtcccccaacaattttgaacccggaagcattggccaggagatttgggtttgatctagacatttgcttgcacaccacttacacaaaatcaggaaaattaaatgcagcaatggcaactgaactttgcaaggattgtcacaaacccagcaatttcagtaagtgttgtccactaatatgtggnaaagccgttagtcttgtggatcgatccaccaatgttagatatagtttanatcaattagtcacagcaattataactgactacaacaataaattaaagatcactgactccttggaagttct-----------gtttcagggacctgtttataaagacttagaaatagatgtccacagcacacccccacctgagtgtattaatgacctacttaaatctgttgattctaaagagctcagagagtattgcaagcagaaaaactggcttatcccagaaattccaacaaatatagagagagcagtaaaccaggctagtactatcatcaac------acaattttgatgttt----gtgagtacccttgggatcctttatgt-----------------aatatataaactgtttgcacaaacacagggtccgtactccggcaatccttcacacacaaaactaaaaccaccaacattacgacaggtggtggtgcaaggtccaaatactgagtttgctatgtctctccttagaaagaacatagtcacagttaccaccaccaaaggagaattcacagcattaggcattcatgatagagtttgtgtggtacccacgcactcccaacctgatgatgaagtgttagttaatgggcaaccagttaagttgaaggacaagtataa----------------attgatggatccagaaaacactaacctagagttgactataatagttctagacagaaatgaaaaatttagg------gacataagagcatttatagcagaagacccagagggaatggaaggaactcttgta-------ataaattccaacaattttaaagacaccattctggaggtggggcagttgacttttgctggcctaataaacctgagtagtgttccaacaaaccgcatgatacg----------------------------------ctacgagtacccta----------------------ccaggacaggacaatgtggtggcgtgctgtgctcaactggcaagatatacggaattcatgtcggtggaaatggacgacagggtttttctgcacaattgaaaaagcaatatt----------ttgtggagaaacagg---------------------------------------------gggcaatcaccaccaggaaaaatgttag----------------ggaagtgggattgaaacctatcaacactcccactaagacaaagcttcaccctagtgt------------------------gtttcatgaaatattccctggatcaaaggaacctgctgtgttaaacgacactgaccccag-------------------gttagaggttaacctgtgtgactccctattttcaaaatacaagggaa-----atgttgaaattgatatcacagaaaacatgcaggtggccatagatcaatactcaggtcagttgttgtctctagacatcccaacagaagagttgtcacttaaggaagctttgtatggcacagatgggt-tagaaccaattgatataaacnctagtgctggttacccgtatgtaagtttaggaataaagaagaaagacatactcaatagggaaacccaggatacctccaaaatggaacattacttagat--------aagtatggtatagacttgccacttgtcacatacatcaaagatgaacttagaggtagggataaggttagattaggcaaaagcagactgattgaagcatccagcttgaatgactctgtaaacatgagag--------------------------tgaaattaggtaatttgtacaag--------gctttccattcaaaccccggagtgataactggatcagctgtgggatgtgacccagatacgttctggtctgtcataccgtgtctcatggacgggcaactcatggcatttgac-----tactcaaattttgatgcttcactatccccagtatggttcaggtgtcttgagcaggtacttgccaagcttggattcagacactctaacctcataaaaacaatttgcaacacacaccacatatttaggg-atgaaatctatgaagttgagggaggaatgccatctgggtgttcaggcacaagtgtcttcaattcaatga-----------------taaacaatataatcattagaacattaatattagatgtttataaag----------------------------------------gcattgatcttgacaaattaaaagtgattgctta--tggtgatgaccttattgttt----------------------------------------------------------------------cctacccatttgagctgcaaccagaactacta-------------------------------------------gcttctgctggtaagaaatacggct----------------------------------------------tgacaattacacctccagacaa--------------------------------atcagaaaagtttacaaaaacaacatgggaa----aatgtaactttcctgaaaaggtatttcaggcctgatccacaatatcct---------------------------------tttctcatacacccagtgatgccaatgcaggatatttatgagtccattcgctggactc-------gcgatcctaaaaatacacaggatcatatacgatccttgtgtatgttggcctggcattctggagaggaggagta--taaaaacttcattgagaagatcagatcaaccagcattggtaaatgcttgttaattccagaatacagtgtcttgcgccgacgctggttagatctgttttaaat--------------------------------------aatatagatttgcaatttgat-------------------------tagaattagaaatttat-----------------
>KX348029.1_Rhinovirus_B_isolate_18455_4_polyprotein_gene_partial_cds
-----------------------------cccaccta-------------------------------------------------------------------------------acatatcc-------------aagtaac-ttagaagatttg---aacact---------gcacaatagggactattgcaaccagcaatag-tcagtgcaagcacttctgtctccccggagcggagtatagacggccaccgctgtcaaaagctcttaaccgttatccgccagttaactacgcaacagctagtaacatcttgtt-gttcttagggtgttcgatcaggtgag---ttt-accccctcactagtctggtcgatgaggctgagaaacccccacgggcgaccgtgtctcagcctgcgtggcggccagcccagcatatgctgggacgccttaagtatgacatggtgt--------------------gaagactcgcgtgtgcttagctgtgagtcctccggcccctgaatgcggctaacctaaaccccggagccttgaggcacaacccagtgcccgcaaggtcgtaatgagtaattctgggacgggaccgactactttgggtgtccgtgtttcc--tt---ttatcttt-ttgatgttcttatggttacaatatataga------gtatattgtaatcatgggtgcacaagtgtcaacacaaaagagtggttcacacgagaatcaaaacattcttaccaacggctccacacaacacttcactgtaatca--attattataag--gatgcagcaagttcatcatctgctgggcagtcattttcaatggacccttccaaattcactgaaccagttaaagatattatgcttaagggagcaccggctttgaactctccaaatgtcgaagcttgtggctata-----------gtgatagagtgcaacagatcacacttggtaattcgacaatcacaacccaagaagcagctaatgcagttgtggcatatgcagag------tggcctagttatttgtcagataaagatgctagtgatgtaaataaaact-tcacaacctgatacatctgtatgtagattctatactttggaaagtaaattgtggaagacaacttcaaagggatggtgctggaaacttccagatgcacttaaggacatgggggtttttggacagaatatgttcttccactcattagggaggacaggttataccattcatgtccagtgtaatgccactaaatttcacagcggttgcttgttggtggtcgtagtgccagaacatcagttggcatcacgtactgaaggaaacgtatcagtaaactacaagtatacccacccaggtgagagaggaataaacttagatgatatagaaaaagaaggaggagcaacacataacccagtgtattcaatgaatggaaccttagtagg---taatctattaattttccctcatcagtttattaatcttaggaccaaca-------acactgcaacactcatcataccataca-----------------------------taaattcagttccaatggattctatgaccagacacaacaatgtgtctctgctagtcattccaattgtacctctggcacatccgacaggaatgactacaacaataccaattacagtgaccatagcacccatgtgcactgagttctcgggtattcgatcaaaagcagtagcaa-ta------------cagggtttaccaacactaactactccggggtctggccaatttttaactacagatgataggcaatcacccagtgccatgccaaattatgaaccaactccaccaattcata----------ttccaggagaagtccacaatttgttagaaatcattcaggttgatacactgattcccatgaataacacacatactacagatgtcatggaagaatatcgtattccacttacagtaggcaaagtgaatgaccaagtgtttggtaccagaatg-----------tttataggagatggtgttttcaaaacca--------------cattgtttggagaaatagcacagtattacacacattggtcaggctccatcaggatctctttga-----tgtatacaggacctgcattgtcaagtgctaagttgatcctagcatacacaccaccaggaacagagggaccaaagaatagaaaggaagcaatgttaggcacacatgtagtgtggg-atgtcggactacaatcaactgtagttatgaatattccttggacgtccggagtccaatt--------------------------cagatacacagatcctgacacctacactagtgctggatacctttcttgctggtaccaaacatctttaattctaccaccagacacatcgggtgaggtttacttactagcatttgttagtgcatgtccagacttcaagttgagacttatgaaagatacacaaacaatatcccaaacagaagctcttacagaagggtttgaagaagaattagag----gaagttgttgttgacaaaatgaaacagataacagcttcaagccaaagtggaccaaaacacactcagaaggtaccagcattgagtgcaagcgaaactggtgctacattacctacaaacccatctgataatgtagaaactagaactacatacatgcatttcagtggttcagaaactaccttggaaaacttcttgggtagatctgcatgtgtacacataactgaaatacagaacaaaaggcccgaggtggctgtcc------cagaagg------accagctaaaacccataaagagcaaaagttgtttaatgactggaaaataagcctatctagtttggtccaacttagaaagaaactagagctctttacttatgtgaggtttgattcagaatacactatcctagccactgcttcacaaccagatcaggcccagtatgctagcaatctaatagtacaggcaatgtatgttccaccaggtgcacca-aatcccattgagtggaatgactatacatggcaaagtgcttcaaatcccagtgtcttttttgaggtcggcaaaacagcgcgat---ttagtgtaccattcactggtattgcatcagcttacaactgtttcta------------tgatggttactcacatgatgatgaaaacacacagtacggtataaatgttctgaaccacatgggaagcattgcctttagagtagtaaatgatcatgacaaccacacaacccttgtaaaaattagagttttccatagagctaaacacattagagcttggttgccaagaccacccagagcttt-----------------------------------gccatatacttctattggaagaacaaatttcccacta---caacatggga-----aggtcattgccaaaagacagacactccataca-------------------tatggcaataatcccagatttggggctgtatacacttgtaactataaaatcatgaactaccac--ttaatgacacatgaggaccatctcaacctcataacaccatattacaatagagacttggcagttgtggcgacaggagcacaaggctcagaagtcattcctcattgcaactgcacttcaggtgtctactattcccagtattatggtaagtactatccaataatatgtgaaaa---------------gtccacaaacatctggattgaaggagggaactactacccaagcagata-------------------------------------ccaagcaggggtcatgaaaggtgtgggccctgccgaacctggggattgtggtggaatc--------ctacggtgcatacatgggccaattggattgttgacagctggaggca---------------gtggttatgtttgctttgcagacatcagacaactggat---ttcattgcagagacacagggtattactga-------------------------ttatattacaagcctgggaaaagcttttggagtaggtttcactgaccaaatctcagcaaaaatcacagagcttcaagatagtgccaaagattacataaatgtcaaaattct-ttctaaagttgttaaaatggtctcagcattagtaatcatttgcaggaatcatgagg------------acctgataactgtcactgccaccttggcctt-gctgggatgtgatggctcaccatggaggttcttgaaaatgtacatttcaaaacacttccaagtaccttacatagag-------aggcaagcaaacgatggttggttcagaaagttcaatgatgcttgcaa------------------tgcagccaaaggcttagaatggatagccaacaagatctccaagctcatagaatgggtcaagacaaaaataatcccccaggcaaaggagaaattggacttttgcagaagactaaaacaattagatatcttagagaggcaaattgcaacaatgcatgtttctaaccctacacaggaaaaaagagaacagctcttgaataa-tgtcatgtggctggagcaaatgtcacagaagttcgcccctttgtatgctgtagaggctagaaggattaaggaaatgaaaa-------------caaagatgatgaattacatccagtttaaatcaaagcagagaactgaaccagtttgtgtgttgatacatggctcaccagg-----------------------------------------------ttcaggtaaatcattgaccacatcaattatcggtagagccatagcagaaagattcaaatccacagtgtattcgcttcctccagatccaaagcatttcgatgggtaccaacaacaagaggtggtgattatggacgac------------ttgaaccaaaacccagatggacaagacattagcatgttttgccagatggtctcttcagttgactttattccacctatggccagcttagacaataagggcatcctatttaccagcaactttgtcct---tgcatcaaccaa------------------------------------------------------------------------------------------------------------------------------------------------------------ctcaaatacacttagcccccctacaatcttgaatccagaagcactggctaggagatttggttttgaccttgacatctgcctacacacaacatacaccaagtcaggaaaattaaatgcagcaatggcaacagagctttgcaaggattgtcataaacccagcaatttcaatagatgttgtccattgatatgtggtaaagccatcagtcttgtggatcgatccaccaatgtcagatacagcatagaccagttggttactgcaatcatatctgatttcaacaacaagctcaagataacagactctttggaagtttt-----------gtttcaaggccccacatataaagacctagaaatagaaattcataacacaccacccccagagtgtatcaatgatttactcaaatcagttgactctgaagaactcagagaatattgcaaacagaaaaactggctcattccagagattccaacaaacattgaaagagcagtcaaccaagccagtaccataattaat------accatcctaatgttt----gtaagcactcttgggatcctttatgt-----------------aatatataaactatttgcacagacacaaggcccatactcaggtaacccttcacacactaaattgaaaccaccaacactacggcaagtggtggtccaaggaccaaatacagagtttgccctatctctcctaaggaaaaatataattacagtcactacttctaaaggtgagtttacagccctgggaatttatgatagagtttgtgtggtacctacccactcacaacccggtgatgaggtactactaaatggactaacagttaagctgaaagacaaatacaa----------------gcttcttgacccagaaaataccaatttagagttaactatactagtcctagatagaaatgaaaaatttaga------gatataagagctttcatagcagaggatccagaaggggctgagggtaccttagtg-------ataaattcaaacagctttaaggatactatactagaggtaggtcagctaacttttgcaggtttgatcaatcttagcagtgttccaacaaaccgcatgatacg----------------------------------ctatgaatacccca----------------------ctaaaacaggacagtgtggtggtgtcttatgctcaactggtaaaatctatgggattcatgttggtggtaatggaagacaaggcttctctgcacagttgaaaaaacagtatt----------ttgtggaaaaacaag---------------------------------------------gagcaattaccactaaaagaaatgtaag----------------ggagataggactgaaacctatcaatactcctaccaagacaaaattgcaccccagcgt------------------------attctatgaaatctttccaggatcaaaagaaccagctgtgttggatgaccatgaccctag-------------------actagaagtcaacctacatgactccctattttcaaaatacaaaggaa-----atgttgaaaccaatatcacagagaacatgcagattgccatagatcattactcaggtcagctactatcactggatataccaacggaggaattaacactaaaggatgcactgtatggtacagatgggc-tggaaccaattgatgtcaacacaagtgctggttatccatatgtaagtttagggatcagaaagagagacattttgaataaggagactcaggaaacagctaaaatggaacactacctagac--------aagtatggtatagacttgccactagttacatatataaaagatgaactcagaggcaaagacaaagtcagattagggaaaagtaggttaattgaagcatctagcttaaatgattcagtaaacatgaggg--------------------------taaaactaggaaacctatacaaa--------gcatttcacttgaatcctggtgtcataactgggtcggctgtgggatgtgatccagatacattttggtccgtgataccttgcctcatggatggacaattgatggcttttgat-----tattcaaattttgatgcctcattatctccagtgtggtttaactgtcttgaacaagtgctcaccaaattaggatttaaacatgccagtcttataaagaccatttgcaatacacatcacatattcagag-atcaaatttatgaagttgagggtggcatgccatcaggttgctcaggcacaagcatctttaattcaatga-----------------taaataatataatcatcaggactctaatactggatgtttacaaag----------------------------------------ggattgaccttgacaagctgaaggtgattgccta--tggagatgacttaattgttt----------------------------------------------------------------------catacccatttgagctacaaccagacttatta-------------------------------------------gctcttgcaggtaaaaagtatggat----------------------------------------------taaccataactcctccagacaa--------------------------------atcagaaagcttctcaaaaacaacatgggaa----aatgtgacatttctaaaaaggtattttaaacctgaccctcaataccct---------------------------------ttccttatacatccagtaatgccaatgcaagacatctatgagtctatacgatggactc-------gtgaccccagaaacacccaagatcatgttcggtctttatgcatgttagcatggcattcaggagaaaaagagta--taaagattttgttgacaaaataagatcaaccagtatcggtaagtgtctactaataccagaatacagtgtcttacgcc-----------------------------------------------------------------------------------------------------------------------------------------------
>KX348032.1_Rhinovirus_B_isolate_18455_45_polyprotein_gene_partial_cds
-------------------------------aaccta-------------------------------------------------------------------------------acatatcc-------------aagtaac-ttagaagatttg---aacact---------gcacaatagggactattgcaaccagcaatag-tcagtgcaagcacttctgtctccccggagcggagtatagacggccaccgctgtcaaaagctcttaaccgttatccgccagttaactacgcaacagctagtaacatcttgtt-gttcttagggtgttcgatcaggtgag---ttt-accccctcactagtctggtcgatgaggctgagaaacccccacgggcgaccgtgtctcagcctgcgtggcggccagcccagcatatgctgggacgccttaagtatgacatggtgt--------------------gaagactcgcgtgtgcttagctgtgagtcctccggcccctgaatgcggctaacctaaaccccggagccttgaggcacaacccagtgcccgcaaggtcgtaatgagtaattctgggacgggaccgactactttgggtgtccgtgtttcc--tt---ttatcttt-ttgatgttcttatggttacaatatataga------gtatattgtaatcatgggtgcacaagtgtcaacacaaaagagtggttcacacgagaatcaaaacattcttaccaacggctccacacaacacttcactgtaatca--attattataag--gatgcagcaagttcatcatctgctgggcagtcattttcaatggacccttccaaattcactgaaccagttaaagatattatgcttaagggagcaccggctttgaactctccaaatgtcgaagcttgtggctata-----------gtgatagagtgcaacagatcacacttggtaattcgacaatcacaacccaagaagcagctaatgcagttgtggcatatgcagag------tggcctagttatttgtcagataaagatgctagtgatgtaaataaaact-tcacaacctgatacatctgtatgtagattctatactttggaaagtaaattgtggaagacaacttcaaagggatggtgctggaaacttccagatgcacttaaggacatgggggtttttggacaaaatatgttcttccactcattagggaggacaggttataccattcatgtccagtgtaatgccactaaatttcacagcggttgcttgttggtggtcgtagtgccagaacatcagttggcatcacgtactgaaggaaacgtatcagtaaactacaagtatacccacccaggtgagagaggaataaacttagatgatatagaaaaagaaggaggagcaacacataacccagtgtattcaatgaatggaaccttagtagg---taatctattaattttccctcatcagtttattaatcttaggaccaaca-------acactgcaacactcatcataccataca-----------------------------taaattcagttccaatggattctatgaccagacacaacaatgtgtctctgctagtcattccaattgtacctctggcacatccgacaggaatgactacaacaataccaattacagtgaccatagcacccatgtgcactgagttctcgggtattcgatcaaaagcagtagcaa-ta------------cagggtttaccaacactaactactccggggtctggccaatttttaactacagatgataggcaatcacccagtgccatgccaaattatgaaccaactccaccaattcata----------ttccaggagaagtccacaatttgttagaaatcattcaggttgatacactgattcccatgaataacacacatactacagatgtcatggaagaatatcgtattccacttacagtaggcaaagtgaatgaccaagtgtttggtaccagaatg-----------tttataggagatggtgttttcaaaacca--------------cattgtttggagaaatagcacagtattacacacattggtcaggctccatcaggatctctttga-----tgtatacaggacctgcattgtcaagtgctaagttgatcctagcatacacaccaccaggaacagagggaccaaagaatagaaaggaagcaatgttaggcacacatgtagtgtggg-atgtcggactacaatcaactgtagttatgaatattccttggacgtccggagtccaatt--------------------------cagatacacagatcctgacacctacactagtgctggatacctttcttgctggtaccaaacatctttaattctaccaccagacacatcgggtgaggtttacttactagcatttgttagtgcatgtccagacttcaagttgagacttatgaaagatacacaaacaatatcccaaacagaagctcttacagaagggtttgaagaagaattagag----gaagttgttgttgacaaaatgaaacagataacagcttcaagccaaagtggaccaaaacacactcagaaggtaccagcattgagtgcaagcgaaactggtgctacattacctacaaacccatctgataatgtagaaactagaactacatacatgcatttcagtggttcagaaactaccttggaaaacttcttgggtagatctgcatgtgtacacataactgaaatacagaacaaaaggcccgaggtggctgtcc------cagaagg------accagctaaaacccataaagagcaaaagttgtttaatgactggaaaataagcctatctagtttggtccaacttagaaagaaactagagctctttacttatgtgaggtttgattcagaatacactatcctagccactgcttcacaaccagatcaggcccagtatgctagcaatctaatagtacaggcaatgtatgttccaccaggtgcacca-aatcccattgagtggaatgactatacatggcaaagtgcttcaaatcccagtgtcttttttgaggtcggcaaaacagcgcgat---ttagtgtaccattcactggtattgcatcagcttacaactgtttcta------------tgatggttactcacatgatgatgaaaacacacagtacggtataaatgttctgaaccacatgggaagcattgcctttagagtagtaaatgatcatgacaaccacacaacccttgtaaaaattagagttttccatagagctaaacacattagagcttggttgccaagaccacccagagcttt-----------------------------------gccatatacttctattggaagaacaaatttcccacta---caacatggga-----aggtcattgccaaaagacagacactccataca-------------------tatggcaataatcccagatttggggctgtatacacttgtaactataaaatcatgaactaccac--ttaatgacacatgaggaccatctcaacctcataacaccatattacaatagagacttggcagttgtggcgacaggagcacaaggctcagaagtcattcctcattgcaactgcacttcaggtgtctactattcccagtattatggtaagtactatccaataatatgtgaaaa---------------gtccacaaacatctggattgaaggagggaactattacccaagcagata-------------------------------------ccaagcaggggtcatgaaaggtgtgggccctgccgaacctggggattgtggtggaatc--------ctacggtgcatacatgggccaattggattgttgacagctggaggca---------------gtggttatgtttgctttgcagacatcagacaactggat---ttcattgcagagacacagggtattactga-------------------------ttatattacaagcctgggaaaagcttttggagtaggtttcactgaccaaatctcagcaaaaatcacagagcttcaagatagtgccaaagattacataaatgtcaaaattct-ttctaaagttgttaaaatggtctcagcattagtaatcatttgcaggaatcatgagg------------acctgataactgtcactgccaccttggcctt-gctgggatgtgatggctcaccatggaggttcttgaaaatgtacatttcaaaacacttccaagtaccttacatagag-------aggcaagcaaacgatggttggttcagaaagttcaatgatgcttgcaa------------------tgcagccaaaggcttagaatggatagccaacaagatctccaagctcatagaatgggtcaagacaaaaataatcccccaggcaaaggagaaattggacttttgcagaagactaaaacaattagatatcttagagaggcaaattgcaacaatgcatgtttctaaccctacacaggaaaaaagagaacagctcttgaataa-tgtcatgtggctggagcaaatgtcacagaagttcgcccctttgtatgctgtagaggctagaaggattaaggaaatgaaaa-------------caaagatgatgaattacatccagtttaaatcaaagcagagaactgaaccagtttgtgtgttgatacatggctcaccagg-----------------------------------------------ttcaggtaaatcattgaccacatcaattatcggtagagccatagcagaaagattcaaatccacagtgtattcgcttcctccagatccaaagcatttcgatgggtaccaacaacaagaggtggtgattatggacgac------------ttgaaccaaaacccagatggacaagacattagcatgttttgccagatggtctcttcagttgactttattccacctatggccagcttagacaataagggcatcctatttactagcaactttgtcct---tgcatcaaccaa------------------------------------------------------------------------------------------------------------------------------------------------------------ctcaaatacacttagcccccctacaatcttgaatccagaagcactggctaggagatttggttttgaccttgacatctgcctacacacaacatacaccaagtcaggaaaattaaatgcagcaatggcaacagagctttgcaaggattgtcataaacccagcaatttcaatagatgttgtccattgatatgtggtaaagccatcagtcttgtggatcgatccaccaatgtcagatacagcatagaccagttggttactgcaatcatatctgatttcaacaacaagctcaagataacagactctttggaagtttt-----------gtttcaaggccccacatataaagacctagaaatagaaattcataacacaccacccccagagtgtatcaatgatttactcaaatcagttgactctgaagaactcagagaatattgcaaacagaaaaactggctcattccagagattccaacaaacattgaaagagcagtcaaccaagacagtaccataattaat------accatcctaatgttt----gtaagcactcttgggatcctttatgt-----------------aatatataaactatttgcacagacacaaggcccatactcaggtaacccttcacacactaaattgaaaccaccaacactacggcaagtggtggtccaaggaccaaatacagagtttgccctatctctcctaaggaaaaatataattacagtcactacttctaaaggtgagtttacagccctgggaatttatgatagagtttgtgtggtacctacccactcacaacccggtgatgaggtactactaaatggactaacagttaagctgaaagacaaatacaa----------------gcttcttgacccagaaaataccaatttagagttaactatactagtcctagatagaaatgaaaaatttaga------gatataagagctttcatagcagaggatccagaaggggctgagggtaccttagtg-------ataaattcaaacagctttaaggatactatactagaggtaggtcagctaacttttgcaggtttgatcaatcttagcagtgttccaacaaaccgcatgatacg----------------------------------ctatgaatacccca----------------------ctaaaacaggacagtgtggtggtgtcttatgctcaactggtaaaatctatgggattcatgttggtggtaatggaagacaaggcttctctgcacagttgaaaaaacagtatt----------ttgtggaaaaacaag---------------------------------------------gagcaattaccactaaaagaaatgtaag----------------ggagataggactgaaacctatcaatactcctaccaagacaaaattgcaccccagcgt------------------------attctatgaaatctttccaggatcaaaagaaccagctgtgttggatgaccatgaccctag-------------------actagaagtcaacctacatgactccctattttcaaaatacaaaggaa-----atgttgaaaccaatatcacagagaacatgcagattgccatagatcattactcaggtcagctactatcactggatataccaacggaggaattaacactaaaggatgcactgtatggtacagatgggc-tggaaccaattgatgtcaacacaagtgctggttatccatatgtaagtttagggatcagaaagagagacattttgaataaggagactcaggaaacagctaaaatggaacactacctagac--------aagtatggtatagacttgccactagttacatatataaaagatgaactcagaggcaaagacaaagtcagattagggaaaagtaggttaattgaagcatctagcttaaatgattcagtaaacatgaggg--------------------------taaaactaggaaacctatacaaa--------gcatttcacttgaatcctggtgtcataactgggtcggctgtgggatgtgatccagatacattttggtccgtgataccttgcctcatggatggacaattgatggcttttgat-----tattcaaattttgatgcctcattatctccagtgtggtttaactgtcttgaacaagtgctcaccaaattaggatttaaacatgccagtcttataaagaccatttgcaatacacatcacatattcagag-atcaaatttatgaagttgagggtggcatgccatcaggttgctcaggcacaagcatctttaattcaatga-----------------taaataatataatcatcaggactctaatactggatgtttacaaag----------------------------------------ggattgaccttgacaagctgaaggtgattgccta--tggagatgacttaattgttt----------------------------------------------------------------------catacccatttgagctacaaccagacttatta-------------------------------------------gctcttgcaggtaaaaagtatggat----------------------------------------------taaccataactcctccagacaa--------------------------------atcagaaagcttctcaaaaacaacatgggaa----aatgtgacatttctaaaaaggtattttaaacctgaccctcaataccct---------------------------------ttccttatacatccagtaatgccaatgcaagacatctatgagtctatacgatggactc-------gtgaccccagaaacacccaagatcatgttcggtctttatgcatgttagcatggcattcaggagaaaaagagta--taaagattttgttgacaaaataagatcaaccagtatcggtaagtgtctactaatacctgaatacagtgtcttacggtggcgctggttggatt--------------------------------------------------------------------------------------------------------------------------------
>JN990698.1_Human_rhinovirus_B_strain_HRV-B48_p1089_sR502_2008_polyprotein_gene_partial_cds
---------------------------------------------------------------------------------------------------------------------------------------------------------------------------------------------------------aatgg-tcagtgcaagcacttctgtttccccggagcggagtatagacggccaccgctgtcaaaagctcttaaccgttatccgccagttaactacgcaacagctagtaacatcttgtt-gttcttagggcgttcgatcaggtgag---ttt-accccctcactagtctggtcgatgaggctgagaaaccctcacgggcgaccgtgtctcagcctgcgtggcggccagcccagcatatgctgggacgccttaagtatgacatggtgt--------------------gaagactcgcgtgtgcttagctgtgagtcctccggcccctgaatgcggctaacctaaaccccggagccttgaggcacaatccagtgcccgcgaggtcgtaatgagtaattctgggacgggaccgactactttgggtgtccgtgtttcc--tt---ttatcttt-ttaatgatcttatggttacaatatataga------gtatattgtaatcatgggtgcacaagtgtcaacacaaaagagcggctcacacgagaatcaaaacattcttaccaatggctccacacaacacttcactgtaatca--attattataag--gatgcagcaagttcatcatctgctgggcagtcattttcaatggacccttccaaatttactgaaccagttaaagatattatgctcaagggagcaccggctttgaactctccaaatgtcgaagcttgtggctata-----------gtgatagagtgcaacagattacacttggtaattcaacaatcacaacccaagaggcagctaatgcagttgtggcatatgcagag------tggcctagttatttgtcagataaggatgctagtgatgtaaataaaact-tcacaacctgatacatctgtatgtagattctatactttggaaagtaaattgtggaagacaacttcaaagggatggtgttggaaacttccagatgcacttaaggacatgggggtttttggacagaatatgttcttccactcattagggaggacaggttacaccattcacgtccagtgtaatgccactaaatttcacagcggttgcttgttggtagtcgtagtgccagaacatcagttggcatcacgtactgaaggaaatgtgtctgtgaactacaagtacactcacccaggtgagagaggaataaatttagatgatatagaaaaagaaggaggagcaacacataacccagtgtattcaatgaatgggaccttggtagg---caatctattaattttccctcatcagtttattaatctcaggaccaaca-------acactgcaacacttatcataccataca-----------------------------taaattcagttccaatggattccatgaccagacacaacaatgtgtctttgctagtcattccaattgtacctctggcacatccgactggaatgactacaacaataccaattacagtgaccatagcgcctatgtgcactgagttttcgggtattcgatcaaaagcagtggcaa-ta------------cagggtttaccaacactaattactccagggtctggccaatttttgactacagatgataggcaatcacccagtgcgatgccaaattatgaaccaactccaccaattcata----------ttccaggagaagtccacaatttgttagaaatcatacaggttgatacattgattcccatgaataacacacatgctacagatgtcatggaagaatatcgcatcccactcacagtaggcaaagtgaatgaccaagtgtttggcaccagaatg-----------tttataggagatggtgttttcaaaacca--------------cattgtttggagaaatagcacaatattacacacattggtcaggctccatcaggatctctttga-----tgtatacaggacctgcattgtcaagtgctaagttgatcctagcatacacaccaccaggaacagaaggaccaaagaatagaaaagaagcaatgttaggcacacatgtagtatggg-atgtcggactgcaatcaactgtggttatgaatattccttggacgtctggagtccaatt--------------------------cagatacacggatcctgacacctacactagtgctggatacctttcttgctggtaccaaacatctttaattttaccaccagatacatcgggtgaggtttacttactagcctttgttagtgcatgtccagacttcaagttgagacttatgaaagatacacaaacaatatctcaaacagaagctcttacagaagggtttgaagaagaactagag----gaagttgttgttgacaaaatgaaacagataacagcttcaagccaaagtggaccaaaacacactcagaaagtaccagcattaagtgcaaacgaaactggtgctacattacccacaaacccatctgataatgtggagactagaactacatacatgcatttcagtggctcagaaactaccttggagaacttcttaggtagatctgcatgtgtacacataactgaaatacagaacaaaaggcccgaggtggctgtct------cagaaga------accagttaaaacccacaaagagcaaaagttgtttaatgactggaaaataagcctatctagtttggtccaacttagaaagaaactagagctctttacttatgtgagatttgattcagaatacactatcctagccactgcttcacaaccagatcaggcccagtatgctagcaatctaataatacaggcaatgtatgttccaccaggtgcacca-aatcccattgagtggaatgactatacatggcaaagtgcttcaaatcccagtgtcttttttgaagtcggtaaaacagcacggt---ttagtgtaccattcactggcattgcatcagcttacaattgtttcta------------tgatggttattcacatgatgatgaaaacacgcagtatggtataaatgttctgaaccacatgggaagcattgccttcagagtagtgaatgatcatgacaaccacacaacccttgtaaaaattagagttttccatagagctaaacacattagagcttggttgccaagaccacccagagcttt-----------------------------------gccatatacttcgattggaagaacaaatttcccatta---caacatggga-----aggtcattgcccaaagacagacactccataca-------------------tatggcaataaccccaggtttggggctgtatatacttgtaactataaaatcatgaactaccat--ttgatgacacatgaggaccatctcaacctcataacaccatattacaatagagacttggcagttgtggcaacaggagcacagggctcagaagtcattcctcattgcaactgcacttcaggtgtctactattcccagtattatggtaagtactatccaataatatgtgaaaa---------------gtccacaaatatctggattgaaggaggaaactactacccaagcagata-------------------------------------ccaagcaggggtcatgaaaggtgtgggccctgccgaacctggggattgcggtggaatc--------ctacggtgcatacatgggccaattggattgttgacagctggaggca---------------gtggttatgtttgctttgcagacatcagacaattggat---ttcattgcagaaacacagggtattactga-------------------------ttatattacaagcctggggaaagcttttggagtaggtttcactgaccaaatctcagcaaaaatcacagagcttcaagatagtgctaaagattacataaatgtcaaaattct-ttctaaagttgttaaaatggtctcagcattagtaatcatttgcaggaatcatgagg------------acctgataactgtcactgccaccctggcctt-gctgggatgtgatggttcaccatggaggtttttgaagatgtacatttcaaaacactttcaagtaccttacatagag-------aggcaagcaaatgatggttggttcagaaagttcaatgatgcttgcaa------------------tgcagccaaaggcttagaatggatagccaacaagatctccaaactcatagaatgggtcaagacaaagataatcccccaggcaaaggagaaattggacttttgcagaagactaaaacaattagatatcttagagaggcaaattgcaacaatgcatgtttccaaccctacacaggaaaaaagagaacagctcttgaataa-tgtcatgtggctggagcaaatgtcacagaagttcgcccctttgtatgctgtagaggctagaaggattaaggacatgaaaa-------------caaagatgatgaattacatccagtttaaatcaaagcagagaactgaaccagtttgtgtgttaatacatggctcaccagg-----------------------------------------------ctcaggtaaatcattgaccacatcaattattggtagagccatagcagaaaggtttaaatccacagtgtattcgcttcctccagatccaaagcattttgatgggtaccaacaacaagaggtggtaattatggatgac------------ttgaaccaaaacccagatggacaagacattagcatgttttgccagatggtctcttcagtcgactttattccacctatggccagcttagacaataagggcatcctgtttaccagcaattttgtcct---tgcatcaaccaa------------------------------------------------------------------------------------------------------------------------------------------------------------ctcaaacacacttagccctcccacaatcttgaacccggaagcactggctaggagatttggttttgatcttgacatctgcctacacactacatacaccaagtcaggaaaattaaatgcagcaatggcaacagagctttgcaaggattgtcataaacccagtaatttcaatagatgttgtccattgatatgtggtaaagccatcagtcttgtggatcgatccaccaatgtcagatacagcatagaccagttggttaccgcaatcatatctgatttcaacaacaagcttaagataacagactctttggaagtttt-----------gtttcaaggccccacatataaagacctagaaatagaaattcataacacaccacccccagagtgtatcagtgatttactcaaatcagttgactctgaagaactcagagaatattgcaaacagaaaaactggctcattccagagattccaacaaacattgaaagagcagtcaatcaagccagtaccataattaat------accattctaatgttt----gtaagtactcttggaatcctttatgt-----------------aatatacaaactatttgcacagacacaaggcccatactcaggtaacccttcacacactaaattgaaaccaccaacgctacggcaagtggtggtccaaggaccaaatacagagtttgccctatctctcctaaggaaaaatataattacagtcactacttctaaaggtgaatttacagccctgggaatttatgatagagtttgtgtggtacctacccactcacaacccggtgatgaggtattactaaatggactaacagttaagttgaaagacaagtacaa----------------gcttcttgacccagagaataccaatttagagttaactatactagtcttagatagaaatgaaaaatttaga------gatataagagctttcatagcagaggatccagaaggggctgagggtactttagtg-------ataaattcaaacagctttaaggatactatactagaagtaggtcagctaacttttgcaggtttaatcaatcttagcagtgttccaacaaaccgcatgatacg----------------------------------ctatgaatacccta----------------------ctaaaacaggacagtgtggtggtgtcttatgctcaactggtaaaatctatggaatccatgttggtggtaatggaagacaaggcttctctgcacaattgaaaaaacagtatt----------ttgtggaaaaacaag---------------------------------------------gagcaattaccaccaaaagaaatgtaag----------------ggagataggactgaaacctattaatactcctaccaagacaaaattgcaccccagtgt------------------------attctatgaaatctttccaggatcaaaagaaccggctgtgttggatgaccatgaccctag-------------------actagaagtcaacctacatgactccctattttcaaaatacaaaggaa-----atgttgaaaccaatatcacagagaacatgcagattgccatagatcactactcaggtcagctactatcactggatataccaacagaggaattgacactaaaggatgcactgtatggtacagatgggt-tggaaccaattgatgtcaacacaagtgctggttatccatatgtaagtttagggatcagaaagagagacattttgaacaaggaaactcaggaaacagctaaaatggaacactatctagac--------aagtatggtatagacttgccactagttacatatataaaagatgaactcagaggcaaagacaaagtcagattagggaaaagtaggctaattgaagcatctagcttaaatgattcagtaaacatgaggg--------------------------taaaactgggaaacctatacaaa--------gcattccacttgaatcctggtgttataactgggtcggctgtgggatgtgatccagatacattttggtccgtgataccttgcctcatggatggacaattgatggcttttgat-----tattcaaattttgatgcttcattatctccagtgtggtttaactgtcttgagcaagtgctcaccaaattaggattcaaacatgccaatcttataaggactatttgtaatacacatcacatattcagag-atcaaatttatgaagttgagggtggcatgccatcaggctgctcaggcacaagcatctttaattcaatga-----------------taaataatataatcatcagaactctaatactggatgtttacaaag----------------------------------------ggattgaccttgacaagctaaaggtgattgctta--tggagatgacctaattgttt----------------------------------------------------------------------catatccatttgagctacaaccagacttatta-------------------------------------------gctcttgcaggtaaaaagtatgggt----------------------------------------------taaccataactcccccagacaa--------------------------------atcagaaagcttctcaaaaacaacatgggaa----aatgtgacatttctaaaaaggtattttaaacctgaccctcaataccct---------------------------------ttccttatacatccagtaatgccaatgcaagacatctacgagtctatacgatggactc-------gtgaccctaggaacacccaagatcatgttcggtctttatgcatgttggcatggcattcaggagaaaaagagta--caaagattttgttgacaaaataagatcaaccagtatcggtaagtgcctactgatacctgaatacagtgtcttacgccggcgctggttggatctct-----------------------------------------------------------------------------------------------------------------------------
>DQ473488.1_Human_rhinovirus_48_complete_genome
ttaaaacagcggatggg-tatcccaccatccgacccactgggtgtagtactctggtactctgtacctttgtacgcctgtttctc---ctcaaccctcccctaccc----gt----tatatatct-------------cagtaac-ttagaagatatc---attacc---------gcacaatagggaccgttgtaaccagcaacgg-tcagtgcaagcacttctgtttccccggagcggagtatagacggccactgctgtcaaaagctcttaaccgttacccgccagttaactacacaacagctagtaacatcttgtt-gttcttagggcgttcgatcaggtgag---ttt-accccctcactagtctggtcgatgaggctgagaaatccccacgggtgaccgtgtctcagcctgcgtggcggccagcccagcttatgctgggacgccttaagtatgacatggtgt--------------------gaagactcgcgtgtgcttagctgtgagtcctccggcccctgaatgcggctaacctaaaccccggagccttgaggcacaatccagtgcccgcgaggtcgtaacgagaaattctgggacgggaccgactactttgggtgtccgtgtttcc--tt---ttatcttt-ttgatgttcttatggttacaatatataaa------gtatattgtaatcatgggtgcacaagtgtctacacaaaagactggttcgcatgagaatcagaatatccttaccaatggttctacacaacatttcaccgtaatca--actactataag--gatgcagcaagctcgtcatctgctggacagtcattttcaatggatccttctaaatttactgaaccagtcaaagatattatgattaagggagcgccggccttaaattctccaaatgttgaggcctgtggctata-----------gtgatagggtgcaacagattacacttggtaattcgacaattacaacccaagaagcagccaacgcagttgtggcatatgcagag------tggcctagttacttgtcggacatggatgctagtgacgtaaataaaacc-tcacagtccgacacatctgtatgcagattctacactttagaaagtaaattgtggaaaacaacctcaaagggatggtgttggaaactcccagatgcacttaaggatatgggagtgtttggacaaaacatgtttttccactcgttagggagaacaggttataccatccatgtccagtgcaatgccactaaatttcatagtggttgcttattggtagtggttgtgccagaacaccagttggcatcacgcactgaaggaaatgtatctgtaaattataaatacacccacccaggtgagagaggaatagacctggatgaggcggaaaaagaaggaggagcaacacataacccagtatattcaatgaatggaaccctagtagg---taaccttttaattttcccacatcagttcatcaatcttaggaccaaca-------acactgcaacacttgttataccttaca-----------------------------taaattcagtcccaatggattctatgactagacataataatgtatctttactggtcatccctatcgtgcctctagcacacccaacaggaatgactacaacaataccaatcacagtaactatagcacccatgtgtactgagttttcaggcattcggtcaaaagcagtggcaa-ta------------cagggtttacctacactgactactccagggtctggccagttcttgaccacagatgacaggcaatcacccagtgcaatgccaaactatgaaccaactccaccaatccata----------tcccaggggaagtccacaacttgttagagattatacaagttgacacgttgattcccatgaacaacacacacacaacagatgttatggatgaatatcgcattccactcacagtaggcagagtaaatgatcaagtgtttggtactagaatg-----------tttataggagatggtgtctttaaaacta--------------cactatttggagaaatagcacaatattatacacactggtcaggctctattagaatctctttaa-----tgtatacaggacctgcattatcaagtgctaagttaatcctggtatacacaccaccaggaacagagggaccaaagaacagaaaggaagcaatgttaggaacacacgtggtgtggg-atgttgggttgcaatcaacagtagttatgaacatcccttggacgtctggtgtccaatt--------------------------tagatacacagatcctgatacctataccagtgctgggttcctttcttgctggtatcaaacatccttgattttaccaccagatacatcaggtgcggtttatttactggcatttgttagtgcatgtccagattttaaattgagacttatgaaagacacacaaacaatatcccaaacagaagctctcacagaagggtttgaagaagaattggag----gaagttgttgttgacaaaatgaaacagataacagcttcaagccaaagtggacctaaacatacccaaaaggtaccagcattgagtgctaatgaaactggtgctacattacctacaaacccatctgataatgtggaaaccaggactacatacatgcatttcagtggttcagaaactaccttggaaaatttcttggggagatccgcatgtgtacatataactgaaatacagaacaaaagacctgaagagtttactt------cagaaga------aacagctaagactcacaaagaacaaaagttatttaatgattggaagataagcctatctagtttagtccaactcagaaagaaattagaacttttcacctatgtaagatttgattcagaatacactattctagctactgcttcacaaccagaccaggcccaatatgccagtaatctgatagtacaagcaatgtatgttcccccaggtgcacca-aatcctattgagtggaatgattatacatggcagagtgcctcaaaccccagtgtcttctttgaagttggcaaaacagcacggt---ttagtgtaccgttcactggcattgcatcagcttacaattgtttcta------------tgatggttattcacatgatgatgaaaatacccagtatggtataaatgttttaaatcacatgggaagcattgccttcagagtggtgaatgaccatgacagccatacaacccttgtcaagataagggtttttcatagagctaaacacattagagcttggttgccaagaccacccagagcatt-----------------------------------gccatacacctctattgggagaacaaatttcccaaca---caacacggaa-----aagtcattgccaaaagagaatcacttcacaca-------------------tatggtagtaaccccaggtttggggccatatacacttgcaactacaagatcatgaattaccac--ctaatgacacaagaggatcatcttaacctcttagcacctcattacaacagggatttggcagttgtggcaacaggagcgcaaggctcagaaattattccccattgtaattgcacttcaggtgtttattattcccagtactatggaaaatattacccaataatatgtgaaaa---------------acccacaaacatttggattgaaggagggaactactaccccagcagata-------------------------------------ccaagcaggagttatgaaaggtgttggcccagctgaacctggggattgtggtggaatc--------ttacgatgcatacatggaccaattggattgttgacagcaggaggca---------------gtggttatgtatgctttgcagacattagacagttggat---ttcattgcagaaacacaaggtatcactga-------------------------ttacattacaagcctgggaaaagcttttggagtgggtttcactgaccagatttcagcaaaaatcacagaacttcaagacagtgctaaagattatataaatgtcaaaatcct-ttctaaagttgttaaaatggtatcagcattggtgattatttgcagaaatcatgagg------------acctaataaccgttactgccactttggcctt-attgggatgtgatggttcaccatggagatttttaaaaatgtacatctcaaaacactttcaagtgccttatatagaa-------aggcaagcaaatgatggttggttcagaaagtttaatgatgcttgcaa------------------tgcagctaaaggcttggaatggatagccaataaaatctccaaactcatagaatgggtcaagacaaaaataattcctcaggcaaaggagaaactagacttttgcagaaggttgaaacaattagatatcttggagaggcaaattgcaacaatgcacgtttctaatcccacacaagaaaaaagagagcagctcttaaacaa-tgtcatgtggttggagcagatgtcacagaagtttgcccccctgtatgctgtagaagctagaagaatcaaagaaatgaaaa-------------caaagatgatgaattacattcagtttaaatcaaagcaaagaaccgaaccagtctgtgtgttaatacatggttcaccagg-----------------------------------------------ctcagggaagtcactgaccacatcgattattggcagggccatagcagaaagatacaaatccacagtatattcacttcctccagatccaaagcactttgatgggtaccaacagcaagaagtggtaataatggatgac------------ctgaaccaaaatccagatgggcaggatattagcatgttttgccagatggtctcttcagtcgattttattccacctatggctagcttggacaacaagggtattttgtttaccagcaattttgttct---tgcatcaactaa------------------------------------------------------------------------------------------------------------------------------------------------------------ctcaaatacactcaatcctccgacaattctaaatccagaagcactagccaggagatttggttttgaccttgatatctgtctacatactacatacactaaatcaggaaaattaaatgctgcaatggcaacagaactctgtaaggattgtcacaaacccagtaatttcaataaatgttgtccactgatatgtggtaaagccattagtcttgtagatcgatccactaatgtcagatacagcatagatcaattagttaccgcaattatatctgacttcaacaataagcttaagataacagactctttagaaatttt-----------gtttcaaggtcctacttacaaagatttagaaatagagattcacaacacaccacctccagaatgtatcagtgacctgcttaaatcagttgattctgaagaactcagagagtattgcaaacagaaaaattggcttattccagagattccaacaaacattgaaagagcagtaaatcaagccagtacaataattaat------accattctgatgttt----gtaagtactcttggaatcctttatgt-----------------aatatacaaattatttgcacagacacaaggtccatattcaggtaacccttcacataccaaattgaaaccaccaacactacgacaggtggtggttcaagggccaaatactgagtttgccctatcccttcttaggaaaaacatagttacaatcactacttccaaaggtgaattcacagctctggggattcacgatagagtttgtgtagtacctacccattcacaacccagtgacgaagtgttaataaatgggcaaacagtcaaattgaaagacaaatacaa----------------gctacttgatccagagaataccaatttagagctaactatactagtgttagatagaaatgagaaattcaga------gacataagagcttttatagcagaagatccagaaggagctgagggcactttagtg-------ataaattcaaataacttcaaggataccatattggaagtgggtcagttaacctttgcaggcttaataaatcttagcagtgttccaacaaatcgcatgatacg----------------------------------ctacgaatacccca----------------------ctaaaactgggcagtgtggtggcgtcttatgctcaactggcaaaatctacggaattcatgttggtggtaatggaagacaaggcttctctgcacagttaaagaaacagtact----------ttgtggaaaaacaag---------------------------------------------gagcaatcaccaccaaaagaaatgtaag----------------ggaggtgggactaaaacctatcaacactcctaccaagacaaaactacaccccagtgt------------------------gttttatgaaatctttccagggtcaaaagaaccagctgtgttggatgaccatgaccccag-------------------attagaggttaacttacatgattctttgttctcaaaatataaaggaa-----atgttgaaaccaatatcacagaaaatatgcaaattgccatagatcagtattcaggacaactattatcattggatataccaacagaggagttgacattgaaggatgcactgtatggcacagatggac-tggagccaattgatgttaacactagtgctggttatccatatgtaagtttaggaattagaaagagagacatattaaataaggagactcaggatacaatcaaaatggaacattacctagat--------aaatatggtatagatttgccactagttacatatataaaggatgaactcagaggcaaagacaaagtcaggttaggaaaaagtagactaattgaagcatccagcttgaatgattcagtaaacatgagag--------------------------taaaactagggaacttgtataag--------gcatttcacctaaaccctggtgtcataaccgggtcagctgtaggatgtgaccctgatacattctggtctgtgataccttgtcttatggatggacagttgatggcttttgac-----tactcaaattttgatgcctcattatctccagtgtggtttaactgtcttgaacaagtgctcatcaaattagggttcaaacatgctaatctcataaaatccatttgtaacacacatcatatattcagag-atcaaatttatgaggttgaaggcggtatgccatcaggatgctcaggtacaagcatctttaattcaatga-----------------taaataacataatcattaggactctaatactggatgtttataaag----------------------------------------gaattgaccttgacaaattaaaagtgattgctta--tggtgatgatttgattgtct----------------------------------------------------------------------cttacccttttgaactacaaccagatttatta-------------------------------------------gctcttgctggtaaaaagtatggtt----------------------------------------------taaccataacccctccagacaa--------------------------------atcagaaagtttctcaaaaacaacatgggag----aatgtaacatttttgaaaaggtattttaaacctgactcccaataccct---------------------------------tttctcatacatccagtgatgccaatgcaggacatctacgagtctatacgatggactc-------gcgaccccaggagcacacaagatcatgttcgatctttatgtatgttggcatggcattcaggagagaaagaata--taaagattttgttgacaaaataagatcaaccagtatcggtaagtgcctgctgataccagaatatagtgtcctacgtcgacgctggttggatctcttttaaat-----------------------------------------atagatttgtaatttgat-------------------------tagaattagaaatttgt-----------------
>KX348030.1_Rhinovirus_B_isolate_18455_14_polyprotein_gene_complete_cds
---------------------cccaccatccggcccactgggtgtagtactctggtattatgtacctttgtacgcctgttgttc---ccat--tgtacccgtcct-----aaaatttcctaccc-------------aagtaacgttagaagttttatc-aata----------agtacaataggaagcatcacatccagtggtgt-tttgtacaagcacttctgtttccccggagcgaggtataggctgtacccactgccaaaagcctttaaccgttatccgccaaccaactacgtaaaagctagtatcatcatgtt-tctgactaggcgttcgatcaggtgga---ct--ccccctccactagtttggtcgatgaggctaggaaatccccacgggcgaccgtgtcctagcctgcgtggcggccaacccagcttttgctgggacgccttttcatagacatggtgt--------------------gaagactcgcatgtgcttggttgtgattcctccggcccctgaatgcggctaaccctaaccctggagccctgtgttacaatccagtaacattagggtcgtaatgagtaattccgggacgggaccgactactttgggtgtccgtgtttct--ca---tttttctt-attattgtcttatggtcacagcatatatataacatatatactgtgatcatgggcgctcaagtatcaacacaaaagagtggatctcacgagaatcaaaacatacttactaatggatcaaatcagacctttacagttataa--attactataaa--gatgcagctagttcatcttcggctggtcaatccttctcaatggacccatcaaaattcacagaaccagttaaggacttgatgttaaagggagcacctgcactgaactcaccaaatgttgaagcatgtggctaca-----------gtgatcgagtccagcagatcactttaggtaattcaactataacaacccaggaagcagccaatgcagttgtatgttatgctgaa------tggcctgaatatctaccaaatgaagatgcaagtgatgtcaacaagacc-tcaaaaccagatacctctgtatgcagattttacacattagaaagtaaaacatggaaaaacagttcaaaaggatggtgttggaagttgcccgacgctcttaaagatatgggagttttcggtcaaaacatgttctttcactcacttggtagatctggttataccatacatgtccaatgcaatgcgaccaaattccacagtggttgtctccttgtagttatcattccagaacaccaactggcttctcatgaaggcagcaatgtatcagtaaagtataaattcacacacccaggagaaaatggtattgatttggaatcacccccagaaaaggatggtccagtcaaaaaccccgtttatggtatgaatggcaccttattagg---caacttgttgatctttcctcaccagttcattaatctcaggacaaata-------atacagctacaatagttgtaccataca-----------------------------taaactcagtaccaatagattcaatgacacgccacaataatgtatccctcatggtaattcctatagcacctcttgtggctccaactggatcaccacaaacattacctataacagtcacaatagctcccatgtgtaccgagttcactggcatcagatccaaaaccattgtcc-ca------------cagggtttgccaactaccactctgccaggttcaggacaatttcttactacagacgatagacaatcacccagtgcattgcccagttatgaaccaacccccaggatccaca----------tcccaggtaaagttaggaatctgttagaaatcatacaagtagacactttgatccccatgaataatttgcaaggcagtgatgaggtaagtaattacttaatacccttgacagctaacaaacagaatggccaaatatttgggacaaaattg-----------tttattggagatggtgtgtttaaaacca--------------ccttacttggtgagatagcacaatattacacacattggtctggatctctaagaatctccctaa-----tgtacaccggtccagctttgtctagtgctaaactcatattagcatacacaccacctggtgcacaggggccaacaaatagaaaagatgctatgttagggacacatgttgtctggg-atattggactgcaatctaccattgtaatgactataccctggacatcaggagtacaatt--------------------------cagatacaccgacccagatacatacaccagtgctggttacctgtcttgttggtatcaaacatcactcatactcccacctaacaccgctggacaggtttacctattgtccttcatcagtgcatgttctgattttaagttgagactaatgaaagatactcaaactatttcacaaactgatgccttgactgaaggtctaggtgatgaattggaa----gaagttattgttgaaaaaacgaaacagacattagcttcaatatcatcaggacctaaacacacccagagtgttcctacactgacggccaatgaaacaggtgccactatgccaaccaacccatcagataatgtggaaactagaacaacatacatgcacttcaatggttctgaaacggacattgaaagtttcctaggacgtgctgcctgtgtacatatgactgaaatagagaacaaga---------------------atccaacagg---------aattcaaaatcataaatcagacaaattgttcaacgattggaaaatcagtttgtcaagtttggtccaactcaggaaaaaactggagcttttcacatatgttaggtttgactcagagtataccattttggcaactgcttcacaaccatctaattccaactatgcaagtaacctggtagtccaagcaatgtatgtccctccaggagcacca-aatccaaaggaatggaatgattttacatggcaaagtgcttccaacccaagtgtattcttcaaagtaggtgacacagctagat---ttagtgtaccctttgtaggtcttgcttcagcgtataattgctttta------------tgatggttattcccatgatgatgagaacacgccttatggaataacagttttgaatcatatgggtagtatggctttcagagtggttaatgagcatgatgcacacacaaccttggtgaaaatcagggtttatcatagagcaaaacatgttgaagcatggatacccagagcccctagagcact-----------------------------------accatatgaagcaataggtaagacaaattatcctaaag--------tgattactccagtgattaagaaaagagatgacataataaca-------------------tatggattaggacctaggtatggtggtgtgtttaccagtaacatcaaaatcatgaactatcac--ttgatgactccagaagatcacttaaacttaatcacaccctatgtaaacagagatttagcaattgtgtatacaggagcacatggtgcagagaccataccacattgtggttgcacttctggtgtgtattactccagatattatagaaaattttacccaataatatgtgaaaa---------------gccaacaaccatatggattgaaggtagttcttattaccccagtagata-------------------------------------tcaatcaggtgttatgaagggtgttggacctgctgaaccaggtgactgtggtggtatt--------ctgagatgtgtccatggcccaataggcttgttaacagcaggaggga---------------gtggatatgtgtgttttgcagacataagacaattggat---tgtattgctgaagagcagggcctaaatga-------------------------ttacatcaccagtttagggagagcctttggtgttggcttcactgatcaaatatcagcaaaagtgacggagttgcaagatgtggccaaagattttttgacaaccaaagtgtt-atccaaggttgttaaaatgatatcagctcttgtaatcatctgcagaaatcatgatg------------atttagtgacagtcactgcaactctagctct-cttgggttgtgatggttctccttggaggtttttgaaaatgtacatatctaaacactttcaagtaccgtatattgaa-------agacaagctaatgatggttggttcagaaagttcaatgatgcttgcaa------------------cgcagctaaaggtctagaatggattgctaacaagatatcaaaacttattgaatggatcaaaaacaaagtcctaccacaagccagggaaaaacttgagttctgcagtaagctaaaacagttggacatcttagaaagacaaataactacaatgcatgtatcaaaccccacccaggagaagagagaacagttgttcaacaa-cgtgttgtggctggaacaaatgtcacaaaaatttgcaccactatatgcagctgaatcaaaaagaatcagggatttgaaga-------------ataaaatcatgaattacatgcagttcaaaaataaacagaggacagagccagtgtgtgtgttaatacacgggacaccagg-----------------------------------------------atctggcaaatccttgaccacatcaattgttggtcgtgcactagcagaacatttcaattcagcagtttattccctaccacctgacccaaagcactttgatggttaccaacaacaagaggttgtcataatggatgac------------ttaaatcagaacccagacggtcaagacattagtatgttttgtcaaatggtctcttcagttgatttcatacctccaatggccaatttggatagcaaaggaatgctgtttaccagtaattttgtctt---ggcctctacaaa------------------------------------------------------------------------------------------------------------------------------------------------------------ctccaacactctaagtccccccacaattctcaacccagaagctttagccagaagatttggatttgatttggatatttgcttacacagtacctacactaaaaatggaaaattgaatgccacaatgtcaacaagtatatgtaaagattgtcatcaaccaacaaatttcaagaagtgttgtccactggtgtgtggcaaggctattagtttggtggatagggctaccaatattagatacagtgtagatcagcttgttacagcgattattaatgattataaaaacaaaataaaaataacagattcacttgaggtgtt-----------atttcaaggaccagtttacagggatttagagatagatgtttgcaataaaccaccccccgaatgtataagtgatctcttaaaatcagtggactcagaagaactcagagattattgcaagaaaaagaattggatcataccacaagtgcctaccaatatagaaagggccatgaaccaagccagcatgatcattaat------acaatattaatgttt----gttagtacattgggaatagtatatgt-----------------catatataaattatttgcccaaactcaaggcccttattcaggtaatccttcccacaacaaattgaaacctcctagcttgcgaccagtcatggtgcaaggtcccaacacagagtttgcactgtccttgttaagaaagaatatagttaccatcacaactgaaaaaggggagttcacaggcctgggtatctatgatcgcgtgtgtgttatacctacacatgcacaaccaggcaataatgttttacttaatggacaaaagatacagatcaaggacaaatacaa----------------attaatggatccagataacattaacttagagttgactgtattagttcttgatagaaatgaaaaatttagg------gatattagaaattttatatcagaagacattgaaggcatggaagctaccttagta-------gtacactctaatcactttaccaatactatacttgaggttgggccaataaccatggcaggtctcattaatctaagtagcacccctacaagcagaatgattcg----------------------------------atacgattatccaa----------------------caaaaactggacaatgtggaggtgtgctttgcacaactgggaaaatcttcgggatccacgttggtggtaatggcagacaaggattttcagcacaattaagaaagcagtatt----------ttattgaaaagcaag---------------------------------------------gccagatagtgtccaggcaaaaggttag----------------ggaactaaacattgcaccagtaaacaccccaaacaaaaccaaactacaccctagtgt------------------------tttctacaatgttttccctggtagcaaagaacctgctgctctcaatgataatgatcccag-------------------acttgaagtcaaactttcagattctctgttttcaaaatataaaggta-----atgttgaaatgaaacctacagaaaatatgttagtggctgtagatcactatgctggccaattgatgtcactggatattcccactgaagaattaacactcaaagaggcactctatggagtggatgggt-tggaaccaatagatgtgacgacaagtgctggttacccttatgttagcttaggaattaaaaagagagacatcttaaatcgggaaacacaagaaacagagaagatgaaattctatttagat--------aaatatggaattgatttacctttagttacttacataaaagatgagttgagaagcactgataaagtgcgactaggtaaaagtagacttattgaagcttcaagcctgaatgactcagttaacatgagaa--------------------------tgaaattaggaaatctctacaaa--------gcattccaccagaatccaggggtgattactggatctgcagtggggtgtgatccagacacattttggtccattatcccatgtcttatggatggacacttaatggcatttgac-----tactcaaattttgatgcttccctttcaccagtgtggtttgagtgcttagaaaaagttttgaccaagttaggttttaaacactcctccttaatacaatcaatctgtcacacccatcacatatttaagg-atgaaatttacattgttgaaggaggaatgccatcaggttgttctggtactagtatatttaattccatga-----------------ttaacaatataatcatcagaacactcattctggatgcatacaaag----------------------------------------gaatagatcttgacaaactcaaaattctagctta--tggggacgacctaattgtct----------------------------------------------------------------------cttacccatatgaactcaatccagaagtgcta-------------------------------------------gcaactcttgggaagagttatggcc----------------------------------------------taacaataacccctccagataa--------------------------------aacagagaaattttccaaaataacatgggat----aatttaacatttctaaagaggtactttagatctgatgaacagtttcct---------------------------------tttctagtacatccagttatgccaatgcaggatatttatgaatcaatcagatggacca-------aagatcccaaaaacacacaggatcatgtcaggtctctatgcatgttggcatggcactcaggggaaaaggaata--caatgactttatccaaaagattaggacaacagaaattggcagatgtttaaacttacctgagtacagcgttctcaggaaacgctggttggacttattttaaat---tacttataa-------------------------atatatagacatctagttttatt------------------------tagaaatagt------------------------
>EF173423.1_Human_rhinovirus_37_complete_genome
tttaaacagcggatggg-tatcccaccatccgacccactgggtgtagtactctggtattttgtacctttgtacgcctgttgttc---ctaa--tgtacccaccct-----aaaacttcctaccc-------------aagtaacgttagaagtttcatc-aaca----------agtacaataggaagcatcacatccagtggtgt-tttgtacaagcacttctgtttccccggagcgaggtataggctgtacccactgccgaaagcctttaaccgttatccgccaaccaactacgtaaaagctagtatcatcatgtt-ttaaaataggcgttcgatcaggtgga---tc--ccccctccactagtttggtcgatgaggctaggaactccccacgggtgaccgtgtcctagcctgcgtggcggccaacccagcttctgctgggacgcctttttatggacatggtgt--------------------gaagactcgcatgtgcttggttgtgactcctccggcccctgaatgcggctaaccttaaccccggagccctgtgttgcaatccagtaacattagggtcgtaatgagcaatttcgggacgggaccgactactttgggtgtccgtgtttct--ca---tttttctt-attattgtcttatggtcacagcatatatataacgtatatactgtgatcatgggcgctcaagtgtcaacacaaaagagtggatctcacgaaaatcaaaacatactcaccaatggatcaaaccagacctttacggtcataa--attactacaaa--gatgcagctagttcatcctcggctagccaatctttctcaatggacccatcaaaatttacagaaccagttaaagacttgatgttaaagggagcacccgcattgaactcaccaaatgttgaggcttgtggttata-----------gtgatagagtccagcagattaccctaggtaattcaaccataacaacccaggaagcagccaatgcagttgtatgttacgccgaa------tggcctgaatacctaccagacaaagatgcaagtgatgttaataaaact-tcaaaaccagacacttctgtatgtagattctacacattagaaagtaagacatggaaaaacagttcaaaagggtggtgttggaaattgccagacgcccttaaagacatgggagttttcggtcagaacatgttcttccactcccttggcagatctggttacaccatacatgttcaatgcaatgcaaccaaatttcacagtggctgtctccttgtagttgttattccagaacaccaactagcctctcatgaaggtagtaatgtatcagtaaagtataaatttacacacccaggggaaaatggtattgatttggaattaccaccagagaaagatggtccagttaaaaaccccgtttatggtatgaatggtaccttgttagg---caatttattgattttccctcaccaatttattaatctcagaacaaata-------atacggctacaatagttgtgccttaca-----------------------------ttaactcagtaccaatagattcaatgacacgtcataacaacgtgtctcttatggtgatccccatagcacctcttgtggctccaactggatcaccacaaacattacctgtaacagttacaatagcccctatgtgtactgagtttactggtattaggtctaaaaccattgttc-ca------------cagggcttaccaactaccaccctaccaggctcaggacaattccttactacggatgatagacaatcacccagtgcattgcccagctatgagccaactcccagaatccata----------tcccaggtaaagttgaaaatctgttggaaatcatacaagtggataccttgattcctatgaataacttgcaaggtagtgacgaggtaagtaactacttaatacctttaacagctaacaagcagaatggtcaaatatttggaacaaaactg-----------ttcattggagatggtgtgtttaaaacca--------------ctttgctcggtgaaatagcacaatactacacacattggtctggatcccttagaatctccctaa-----tgtacactggtccagctttatctagtgctaaactcatattagcatacacaccacctggtgcacaagggccaacaaacagaaaggatgccatgcttgggacacatgttgtctggg-atattggattgcaatccaccattgtaatgaccataccctggacatcaggagtacaatt--------------------------cagatacaccgacccagatacatataccagtgctggttatctatcctgttggtatcaaacatcactcatactcccacccaacactgctggacaggtttacctattgtcatttattagtgcatgttctgatttcaaattaagactaatgaaagacactcaaactatttcacaaactgatgccttgactgaaggtctgggtgatgaactggaa----gaagttattgttgagaaaacgaaacagacactagcttcaatatcatcaggacctaagcatacccagagtgttcctacactgacagccaatgaaacaggcgccaccatgccaaccaacccatcagataatgtagaaactagaacaacatacatgcacttcaatggttctgaaacggacattgaaagtttcttgggacgtgctgcctgtgtacatataactgaaatagaaaataaaa---------------------attcaacagg---------aagtgtaaatcataaatcagataaattatttaatgattggaaaatcaatttatcaagtttggttcaacttaggaaaaaactggagcttttcacatatgttagatttgactctgagtataccattctagcaactgcctcacagccgtcaaaatccaactatgcaagtaatctggtggtccaagcaatgtatgtccctccaggagcacca-aatccaaaggaatggaatgattttacatggcagagtgcttctaatccaagtgtattctttaaggtaggtgacacagctagat---tcagtgtaccctttgtaggtcttgcttcagcatacaattgttttta------------tgatggatattcacatgatgatgagaacacaccctatggaataacagtcttgaatcacatgggtagtatggctttcagagtggttgatgagcatgatgcacatacaaccttggtgaagatcagagtctatcatagagcaaaacatgttgaagcatggatacccagagcccctagagcact-----------------------------------accatatgaagcaataggaaagacaaattatcctaaga--------tgattactccagtaattaagaaaagagataatataacaact-------------------tacggattagggtccaggtatggtggtgtgtttactagcaacgttaagatcatgaactaccac--ttgatgactccagaagatcacttaaacttaatcacaccttatgtaaatagagatctagcaattgtatacacaggtgcacatggtgcggaaaccataccacattgtaattgcacctctggtgtgtattattccagatattacaggaaattttacccaataatgtgtgaaaa---------------accaacaaccatatggattgaaggcagctcttattatcctagtagata-------------------------------------tcaatcaggtgtcatgaaaggtgttggacctgctgaaccaggtgactgtggtggtatt--------ctgaggtgtgtccatggcccaataggcttactaacagcaggaggga---------------gtggatatgtttgttttgcagacataagacaattagac---tgtattgctgaagagcagggcttaaatga-------------------------ttacatcaccagcttagggagagcctttggtgttggctttactgaccaaatatcagcaaaagtaacagagttgcaagatgtggccaaagactttttaacaaccaaagtgtt-atctaaggttgttaagatgatatcagctcttgtgatcatttgcagaaatcatgatg------------atttagtaacagtcactgcaactctagccct-tttgggttgtgatggttctccatggagattcttgaaaatgtatatatccaagcactttcaggtaccatatattgaa-------agacaagccaatgatggttggttcagaaagtttaatgatgcttgcaa------------------cgcagccaaaggtttagaatggattgccaacaagatatcaaagctgattgagtggatcaaaaacaaagtcctaccacaagccaaggaaaaacttgagtactgcagtaaattaaaacaattggacatcctagaaagacaaataaccacaatgcatgtatcaaatcccacccaggagaagagagaacagttgttcaacaa-cgtattatggctggaacaaatgtcacaaaaatttgccccgctatacgctgctgaatcaaaaagaatcagggatttgaaaa-------------ataaaattatgaattacatgcagtttaaaaataaacagaggactgaaccagtgtgcgtgttaatacacggaacaccagg-----------------------------------------------ctctggcaagtccctgaccacatcaattgttggtcgtgcactagcagaacactttaattcagcggtttattccctaccacctgacccaaagcactttgatggttaccaacaacaagaagttgttataatggatgat------------ttaaatcagaacccagatggccaagacattagtatgttttgccaaatggtctcttcagttgatttcatacctccaatggccaatttggacaacaaagggatgctgtttaccagcaattttgtctt---ggcctctacaaa------------------------------------------------------------------------------------------------------------------------------------------------------------ctccaacactctaagtccccctacaattcttaatccagaggctttagctagaagatttggatttgatttggatatttgcttacatagtacttacaccaaaaatggaaaactgaataccacaatgtcaacaagtatatgtaaagattgtcatcaaccatcaaattttaaaaagtgttgcccactggtgtgtggcaaagccattagtttggtggatagggctaccaacattagatatagtgtagaccagcttgttacagcaattattaatgattacaaaaacaagataaaaataacagattcacttgaggcgtt-----------atttcaaggaccagtgtatagagatttagagatagatgtttgcaacaaatcaccccctgaatgcataaatgacctcctgaaatcagtagactcagaagagctcagagagtattgcaagaaaaagaactggattataccacaagtacctaccaatatagaaagggctatgaaccaagccagtatgatcattaat------acaatattgatgttt----gttagcacattgggtatagtgtatgt-----------------tatttataaattgtttgcccaaactcaaggtccttactcaggcaatccttctcacaacaagttgaaaccccccagcttacgaccagttatggtacagggccccaacacagaatttgcactgtccctattgagaaagaatatagttaccatcacaactgaaaaaggagagtttacaggtctaggcatctatgaccgcgtgtgtgtcatacccacacatgcacaaccaggcaacagtgttttacttaatggacaaaagatacagattaaggataaatacaa----------------attgatggatccagacaacattaatttggaattgaccgtattgattcttgatagaaatgaaaagttcagg------gatattagaaatttcatatcagaagacattgaaggcatggaagccaccctagta-------gtgcattccaacaatttcaccaataccatacttgaggttgggccaataactatggcaggtcttattaacttaagtagcacccccacaagcagaatgattcg----------------------------------atacgattacccaa----------------------ctaaaactggacaatgtggaggcgtgctctgcacaactggaaaaatttttggaattcatgttggaggcaatggtagacaagggttctcagcacaattgaggaggcaatatt----------tcattgaaaaacagg---------------------------------------------ggcaaatagtttccaggcaaaaagttag----------------ggaactaaacattgcaccagtaaacaccccaaacaaaaccaaactacaccccagtgt------------------------tttttacaatgttttccctggtagtaaagagcctgctgttctcagtgataatgaccctag-------------------acttgaagtcaagctttcagactctctgttttcaaaatacaaaggta-----atgttgaaatgaaacctacagaaaacatgttagtggctgtagatcattacgctggtcaattgatgtcactggacattcccactgaagaattaacactcaaagaggcactctacggagtggatgggt-tagaaccaatagatgtgacaacaagtgctggttacccttatgttagtttaggaatcaaaaagagagacatcttaaaccgggaaacacaagaaacagagaagatgaaattctacttagat--------aagtatggaatagatttacctttagttacctatataaaagatgaattgagaagcactgacaaggtgcgattgggcaagagtagacttattgaagcctcaagcttgaatgattcagtcaacatgagaa--------------------------tgaaattgggaaatctctataaa--------gcattccaccagaacccaggggtaatcactggatctgcagtgggatgtgatccagacacattctggtctatcatcccatgtcttatggatggacatttaatggcatttgac-----tactcaaattttgatgcttccctttcaccagtatggtttgaatgtttagaaaaagttttaattaagttaggttttaaacactcctccttaatacaatcaatctgtcacacccatcacatatttaaag-atgaaatttacattgttgaagggggaatgccatcaggctgttctggtactagtatattcaattccatga-----------------ttaataatataattatcagaacactcattctggatgcatacaaag----------------------------------------gaatagaccttgacaaactcaaaattttagctta--tggagatgatttgattgttt----------------------------------------------------------------------cttatccatatgaactcaatccagaagtgtta-------------------------------------------gcaacccttggtaaaaactatggtt----------------------------------------------taacaataactcctccagataa--------------------------------aacagagaaattttccaagataacatgggac----aatttaacatttctaaaaagatactttagatctgatgaacagtttccc---------------------------------tttttagttcacccagttatgccaatgcaagatatttatgaatcaatcagatggacca-------aagatcccaggaatacacaggatcatgtcaggtctttatgcatgttggcatggcactcaggagaaagggaata--caatgactttatccaaaagattaggacaacagacatcggcaaatgtttaaacttacctgagtacagtgttcttagaaaacgctggttggacttgttctaaat---tacttac---------------------------aaatatagacatctagttttatt------------------------tagaaatagaagtttat-----------------
>JX193795.1_Human_rhinovirus_B_strain_HRV-B06_p011_sT0384_2007_polyprotein_gene_complete_cds
--------------------------------------------------------------------------------------------------------------------------------------------------------------------------------------------------------------------------------------------------------------------------------------------------------------------------------------------------------------------------------------------------------------------------------------------ccagcacttgctgggacgcccttttatggacatggtgt--------------------gaagactcgcatgtgcttggttgtgactcctccggcccctgaatgcggctaaccttaaccccggagccttgtgttgcaaaccagcaacattaaggtcgtaatgagtaattctgggacgggaccgactactttgggtgtccgtgtttcc--aa---tttttctt-attattgtcttatggtcacagcatatttga--taaatatactgtgatcatgggcgcacaagtttcaacacagaagagcggttcccacgagaatcagaatatcttgactaatggatcaaatcaaacctttacagtcataa--attactacaaa--gacgcagccagctcatcatcagcaggacagtctttctcaatggacccatcaaagttcacagaaccagtcaaagacctaatgttgaaaggcgctccagcattgaattcaccaaatgttgaagcatgtggttata-----------gtgatagagtccaacaaattactttaggcaattccaccataacaacccaggaagcagctaacgcagttgtgtgctatgccgag------tggcctgaatatttgccagatggtgatgctagtgatgtaaacaagact-tccaaacctgatacatctgtatgtagattttatacattggaaagcaaagtatggcaaaacagctcaaaaggctggtgttggaaactaccagacgctctcaaagacatgggagtgtttgggcaaaacatgtttttccactcacttggtagatctggctatactatacatgtgcagtgtaacgcaactaaattccatagtggctgtcttcttgttgttgtcattccagaacatcaattagcatctcataaagggggaaacgtatcagtaaagtataaatatacacacccaggagaaagtggcattgatttgagcacacagttagacgaggacggtccagtaaaagaccccgtctatagtatgaatggtactctactagg---taacttactcatcttccctcaccaattcattaatctcagaacaaaca-------atacagctacaatagttgtgccatata-----------------------------ttaattcagtaccaatagactcaatgacacgtcataataacgtgtcacttctagtgattcccatagcacctctggtggctccaactggatcaccacaaacacttccagtaacagtgactatagctcccatgtgcacagagttcacgggcattagatcaaaaactattgttc-ca------------cagggattaccaactacaactttaccaggttcaggacaatttcttactactgatgataggcaatcacccagtgcattacccaattatgagccaactcccagaatccaca----------tcccgggaaaggttagaaatctgctagaaatcatacaggtggacacattaattccaatgaataatgtacacactagtgatgaggtaaacagttatcttatacctctgacagccaatagacagaatgatcagatatttgggacaaagttg-----------ttcattggtgatggtgtatttaaaacaa--------------ctttgcttggtgaaattgcacagtactacacacactggtctggctccctcagaatctctttaa-----tgtacactggtccggctttgtccagtgctaaactcattttggcatacacaccccctggtgcacaaggacctactaacagaaaggatgcaatgctcggaacacatgttgtctggg-atattggattacagtccactattgtcatgacaataccatggacatcaggggtgcaatt--------------------------tagatacactgacccagacacttacaccagtgctggttacttatcttgttggtatcaaacatcactcatactaccacccaataccactggacaagttcatctattgtcttttatcagtgcatgtccagattttaaattaaggttaatgaaagatacccagaccatttcacaaactgatgccctgacagaaggactgggtgatgaactggaa----gaagttattgtcgagaaaacgaaacagacattagcttcagtatcatcaggaccaaaacacacccagagcgtccctacattaacagccaatgaaacaggtgccactatgccaaccaacccttcagataacgtggaaaccagaacaacatacatgcattttaatggatctgaaacagatgttgaaagtttcttaggacgtgccgcttgtgttcacatagttgagatagagaacaaaa---------------------acccagcagg---------tattgaaaatcaaaaagaacaaaaactgtttaatgattggaagatcaatttgtccagtctggttcaactcaggaagaaactagaacttttcacatatgtcaggtttgattctgaatacaccattttggccactgcctcacaacccactgaatccagttatgcaagtaatttggtagttcaagcaatgtatgtgcctcctggagcgcca-aacccagaaaaatgggatgatttcacatggcagagtgcctctaatccaagtgtatttttcaaagtgggtgacacatccaggt---ttagtgtaccttttgtaggcattgcttcagcatacaactgttttta------------tgatggttactcacatgatgacaaagacacaccatatggaatatcagttctcaatcatatgggtagcatagcctttagagtagtcaatgaacatgacgtacacaaaacactagtaaaaatcagagtatatcatagagcaaagcatgttgaggcttggatacccagagctcctagagcact-----------------------------------accatatgagacaataggacgtacaaactaccctaaaa--agagtgaaattgtcccagtgattaagaagagaaataccataacaact-------------------tatggacttggatccaggtatggtggtgtctttacaagtaatgttaaaatcatgaattaccac--ttgatgaccccagaagaccacttaaatttaattacaccttatgttaatagagatttagcagttgtgtttactggagcacacggtgcagaaacaataccacactgcaattgcacctcaggagtgtactattctagatactacagaaaattttacccaataatatgtgaaaa---------------gcccaccaccatatggatagaaggcagttcttattatccaagtagata-------------------------------------ccaaacaggcgtcatgaaaggtgttggacctgctgaaccaggtgattgtggtggtatc--------ttaaggtgtgtgcacggcccaataggtttattaacagcaggaggga---------------gtgggtatgtttgttttgcagatattagacaattagat---tgcattgcagaagaacagggtttaaatga-------------------------ctatatcaccaatctaggaagggcatttggagttggttttactgatcagatatcagccaaagtaacagaactgcaggatgtggccaaagattttctaactaccaaagtgtt-gtccaaagtagttaagatgatttcagctcttgtgattatttgtagaaaccatgatg------------atttagttactgttacagcaacactagcact-cttgggttgtgatggttccccgtggaggtttttaaagatgtacatatccaaacacttccaggtaccatacattgaa-------agacaagccaacgatggttggtttaggaagtttaatgatgcttgcaa------------------cgcagcaaagggtctagaatggattgccaacaaaatctcaaaattaattgaatggattaaaaacaaaattctgccacaagcaaaagagaaacttgaatattgcagtaaattaaaacaattggacattctagaaagacaaataaccacaatgcatatatcaaacccttcccaggaaaagagggagcaattatttaacaa-tgtgctgtggttggaacaaatgtcacaaaaattcgccccactgtacgcagctgaatcaaaaagaatcaaagaccttaaga-------------acaaaattgtgaattacatgcaatttaaaagtaaacagaggactgaacctgtttgtgtgctaatacacggtacacctgg-----------------------------------------------ctctgggaaatccctaacaacctcaatcgtaggccgcgcactagcagaatacttcaactcatcagtctactctttaccacctgaccccaaacactttgatggttaccaacaacaagaggttgtcataatggacgac------------ttaaaccaaaacccagatggtcaagatatcagtatgttttgtcaaatggtttcatcagttgattttatacctccaatggccaatctagacaataaaggaatgctcttcaccagtaattttgtttt---ggcctcaacaaa------------------------------------------------------------------------------------------------------------------------------------------------------------ctctaacactttgagtcccccaacaattcttaacccagaggctctagccagaagatttggatttgatttagacatctgtttgcacagtacttacactaaaaatggaaagctcaacgcagcaatgtcnnnnnnnnnnnnnnnngattgccatcaaccagcaaacttcaaaaagtgctgcccactggtttgtggtaaagcaatcagtttagtagatagaaccactaacattagatacagtgtagatcaacttgttacagctataattaatgactataagaacaaaatgaaaataacagattcactggaggtgtt-----------gtttcagggtccagtatataaagatttagagattgatgtttgtaatacaccacctccagaatgcataaatgacctactaaaatcagttgattcagaagaagttagggagtattgcaagaagaagaagtggatcataccacaggtaccaaccaacattgagagggctatgaaccaggctagtatgattattaac------acaatattaatgttt----gttagtacattaggtatagtatatgt-----------------catatataaattgtttgcacaaactcaaggtccttactcaggtaatccatctcataacaaattaaaacctcccagcttgcgaccagttgtagtgcaaggtcctaacactgaatttgcactgtccctgttgaggaaaaatatagttactgttacaacagaaaaaggggagttcacaggtctaggtatctacgaccgtgtgtgtgttataccaacccacgcacagccagacaaaaaggttttaatcaatggtcaagctgttcaattaaaagacaaatacaa----------------attggttgacccagataacaccaatctagagcttacagtactgacacttgacagaaatgaaaaatttagg------gacattaggagctttatatcagaagacctggagggcatggaagccaccctggta-------gtccactccaacaactttaccaacaccatactggatgtggggccaattactatggcaggccttattaacttaagtagcactcccacaagtagaatgattcg----------------------------------atatgattatccaa----------------------caaagactgggcagtgcgggggtgtactgtgcacaaccggtaaaatctttggtatccatgtaggaggcaatggtaggcaaggtttctcagcacaactaagaaaacaatatt----------tcatagagaaacaag---------------------------------------------gacaaataatatccagacaaaaggttag----------------ggaattgaacatggcatcaattaatacaccaaccaagagcaaattacaccccagtgt------------------------cttttataatgtcttcccaggtagcaaagagccagctgtccttagcgacaatgaccccag-------------------gcttgaggtcaaactttcagattctctattctcaaagtataagggta-----acattgaaatgaagcccactgaaaacatgctgatagcagtagatcattatgctggacagttaatgtcattagatattcccactgaagagctaacactcaaggaagccctctatggagtggacgggt-tagaacccatagacataacaactagtgcaggttacccctatgtaagcttgggtatcaaaaagagggacattctaaatcgagagactcaagatgtggaaaagatgaaattttacctagac--------aagtatggaatagacttacccctagtcacttacataaaagatgaattgagaagcactgataaggtgcgtttaggcaaaagcagactcattgaagcttcaagtttaaatgattcagtaaacatgagga--------------------------tgaagttgggcaacctgtacaaa--------gcattccaccagaacccagggataataactggctcagctgtagggtgtgatccagatgtcttttggtctgtaattccttgtcttatggatggacacttaatggcatttgat-----tattcaaattttgatgcttccctctccccagtttggtttgaatgtttagaaaaagttttaatcaaattgggttttaaacattcttccttgatccagacaatctgtcatacccatcatatatttaagg-atgagatttatgtggttgaaggaggaatgccatctggctgttctggcaccagcatattcaactccatga-----------------ttaataatataattattagaactttagttttggatgcttacaaag----------------------------------------gaatagatctggacaaactcaaaattctagcata--tggggatgatttaatagttt----------------------------------------------------------------------cttacccttatgaacttgacccagaagttttg-------------------------------------------gcaactctagggaaaaagtatggat----------------------------------------------taacaataactcctccagataa--------------------------------aacagaaaaattttcaaagataacatgggac----aacttgacatttctgaagagatattttagatctgatgaacagtttccc---------------------------------tttttagtccacccagtcatgccaatgcaggacatttatgaatcaattagatggacta-------aagatccaagaaacacacaggaccacgttaggtctttgtgcatgttagcatggcattcaggagagaaagacta--caatgatttcactcaaagaattagaacaacagacattggtaaatgtttaaatctacctgaatacagtgttcttaggagacgctggttggacttattttaaat---tacatat---------------------------atatatagacttctagtttagat------------------------tagaa-----------------------------
>JN562723.1_Human_rhinovirus_B_strain_HRV-B06_p1041_sR130_2007_polyprotein_gene_complete_cds
------------------------------------------------------------------------------------------------------------------------------------------------------------------------------------------------------------------------------------------------------------------------------------------------------------------------------------------gttcgatcaggtgga---tt--ccccctccactagtttggtcgatgaggctaggaattccccacgggtgaccgtgtcctagcctgcgtggcggccaacccagcacttgctgggacgcccttttatggacatggtgt--------------------gaagactcgcatgtgcttggttgtgactcctccggcccctgaatgcggctaacctcaaccccggagccttgtgttgcaaaccagcagcattaaggtcgtaatgagtaattctgggacgggaccgactactttgggtgtccgtgtttcc--aa---tttttctt-attattgtcttatggtcacagcatatttga--taaatatactgtgatcatgggcgcacaagtttcaacacagaagagtggttcccacgagaatcagaatatcttgactaatggatcaaatcaaacctttacagtcataa--attactacaaa--gacgcagccagctcatcatcagcaggacagtctttctcaatggacccatcaaaattcacagaaccagtcaaagacctaatgttgaaaggcgctccagcactgaattcgccaaatgttgaagcatgtggttata-----------gtgatagagtccaacaaattactttaggcaattccactataacaactcaggaagcagccaacgcagttgtgtgctatgctgag------tggcctgaatatttgccagatggtgatgctagtgatgtaaacaagact-tccaaacctgacacatctgtatgtagattttatacattggaaagcaaagtatggcaaaacagctcaaaaggctggtgttggaaactaccagacgctctcaaagacatgggagtgtttgggcaaaacatgttcttccactcacttggtagatctggctatactatacatgtgcagtgcaacgcaactaaattccatagtggctgccttcttgttgttgtcattccagaacatcaattagcatctcataaagggggaaacgtatcagtaaagtataaatatacacacccaggagaaagtggcattgatttgagcacacagttagatgaggacggtccagtaaaagaccccgtctatagtatgaatggtactctactagg---taacctacttatcttccctcaccaattcattaacctcagaacaaaca-------atacagccacaatagttgtgccatata-----------------------------ttaattcagtaccaatagactcaatgacacgtcataataatgtgtcacttctagtgattcccatagcacctttggtggctccaactggatcaccacaaacacttccagtaacagtgactatagctcccatgtgcacagagttcacgggcattagatcaaaaactattgttc-ca------------cagggattaccaactacaactttaccaggttcaggacaatttcttactactgatgataggcaatcacccagtgcattacccaattatgaaccaactcccagaatccaca----------tcccgggaaaggttagaaatctgctagaaatcatacaggtggacacattaattccaatgaataatgtacacactagtgatgaggtaaacagttatcttatacccctgacagccaatagacaaaatgatcagatatttgggacaaagttg-----------ttcattggtgatggtgtgtttaaaacaa--------------ctttgcttggtgaaattgcacagtactatacacactggtctggctccctcagaatctctttaa-----tgtacactggtccggctttgtccagtgctaaactcattttggcatacacaccccctggtgcacaaggacctactaacagaaaggatgcaatgcttggaacacatgttgtctggg-atattggattacaatccactattgttatgacaataccatggacatcaggggtgcaatt--------------------------cagatatactgacccagacacttacaccagtgctggttacttatcttgttggtatcagacatcactcatactaccacctaataccactggacaagttcatctattgtcttttattagtgcatgtccagattttaaattaaggttaatgaaagatacccagaccatttcacaaactgatgccctgacagaaggactgggtgatgaactggaa----gaagttattgtcgagaaaacgaaacagacattagcttcagtatcatcaggaccaaaacacacccagagcgtccctacattaacagccaatgaaacaggtgccactatgccaaccaacccttcagataatgtggaaaccagaacaacatacatgcattttaatggatctgaaacagatgttgaaagtttcttaggacgtgccgcttgtgtgcacatagttgagatagagaacaaaa---------------------acccagcagg---------tattgaaaatcaaaaagaacaaaaactgtttaatgattggaaaatcaatttatccagtctggttcaactcaggaagaaattagaacttttcacatatgtcaggtttgattctgaatacaccattttggctactgcctcacaacccactgaatctagttatgcaagtaatttggtagttcaagcaatgtatgtgcctcctggagcacca-aacccagaaaaatgggatgacttcacatggcagagtgcctctaatccaagtgtatttttcaaagtaggagacacatccaggt---ttagtgtaccttttgtaggcattgcttcagcatacaactgttttta------------tgatggttactcacatgatgacaaagacacaccatatggaatatcagttctcaatcatatgggtagtatagcctttagagtagttaatgaacatgatgtacacaaaacactagtaaaaattagggtgtatcatagagcaaagcatgttgaggcttggatacccagagctcctagagcact-----------------------------------accatatgagacaataggacgcacaaactaccctaaaa--agagtgaaattgtcccagtgattaagaagagaagcaccataacaact-------------------tatggacttggatccaggtatggtggtgtctttacaagtaatgttaaaatcatgaattaccac--ttaatgactccagaagaccacttaaatttaattacaccttatgttaatagagatttggcagttgtgtttactggggcacacggtgcagaaacaataccacactgcagctgcacctcaggagtgtactattctagatactacagaaaattttacccagtaatatgtgaaaa---------------gcccaccaccatatggatagaaggtagttcttattatccaagtagata-------------------------------------ccaaacaggcgtcatgaaaggtgttggacctgctgaaccaggtgattgtggtggtatc--------ttaaggtgtgtacacggcccaataggtttgttaacagcaggaggga---------------gtgggtatgtttgttttgcagatattagacaattagat---tgcattgcagaagaacagggtctaaacga-------------------------ctatatcaccaatttaggaagggcatttggagttggttttactgatcagatatcagccaaagtaacagaactgcaggatgtggccaaagattttctaactaccaaagtgtt-gtccaaagtagttaagatgatttcagctcttgtgattatttgtagaaaccatgatg------------atttagttactgttacagcaacactagcact-cttgggttgtgatggttccccatggaggtttttaaagatgtacatatccaaacacttccaggtaccatacattgaa-------agacaagccaacgatggttggtttaggaaattcaatgatgcctgcaa------------------cgcagcaaagggtttagaatggattgccaacaaaatctcaaaactaattgaatggattaaaaacaaaattctgccacaagcaaaagagaaacttgaatattgcagcaaattaaaacaattggacattctagaaagacaaataaccacaatgcatgtatcaaacccttcccaggaaaagagggagcaattatttaacaa-tgtgctatggttggaacaaatgtcacaaaaattcgccccactatacgcggctgaatcaaaaagaatcaaagaccttaaga-------------acaaaatcatgaattacatgcaatttaaaagtaaacagaggactgaacctgtttgtgtgctaatacatggtacacctgg-----------------------------------------------ctctgggaaatccctaacaacctcaattgtaggccgcgcactagcagaatacttcaactcatcagtctattctttaccacctgaccccaaacactttgatggttaccaacaacaggaggttgtcataatggacgac------------ttaaaccaaaacccagatggtcaagatatcagcatgttttgtcaaatggtttcatcagttgatttcatacctccaatggccaatctagataataaaggaatgctcttcaccagtaattttgtttt---ggcctcaacaaa------------------------------------------------------------------------------------------------------------------------------------------------------------ctctaacactttgagtcccccaacaattcttaacccagaggctctagccagaagatttggatttgatttagacatctgtttgcacagtacttacactaaaaatggaaagcttaacgcaacaatgtcaacaagtttgtgcaaagattgccatcaaccagcaaacttcaaaaagtgctgcccattggtttgtggtaaagcaatcagtttagtagatagaaccactaacattagatacagtgtagatcaacttgttacagctataattaatgattataagaacaagatgaaaataacagattcattggaggtatt-----------gtttcagggtccagtatacaaagatttagaaattgatgtttgtaacacaccacctccagaatgcataaatgacctactgaaatcagttgattcagaagaagttagagagtattgcaagaagaagaagtggatcataccacaggtgccaaccaacattgaaagggcaatgaaccaggctagtatgattatcaac------acaatattaatgttt----gttagtacattaggtatagtatatgt-----------------tatatacaaattgtttgcacaaactcaaggtccttactcaggtaatccatctcataacaaattaaaacctcccagcttgcgaccagttgtagtgcaaggtcctaacactgaattcgcattgtccctgttgaggaaaaatatagttactgttacaacagaaaaaggggagttcacaggtctaggtatctatgaccgtgtgtgtgttataccaacccatgcgcaaccagacaaaaaggttttaattaatggtcaagctgttcaattaaaagacaagtacaa----------------attggttgatccagataataccaatctagagcttacagtactgacacttgatagaaatgaaaaatttagg------gacattaggagctttatatcagaagacctggagggcatggaagccaccctagta-------gtccactccaataactttaccaacaccatactggatgtagggccaattactatggcaggccttattaacttaagtagcactcccacaggtagaatgattcg----------------------------------atatgattatccaa----------------------caaagactggccagtgtgggggtgtactgtgcacaactggtaaaatttttggtatccatgtaggaggcaatggtaggcaaggtttctcagcacaactaagaaaacaatatt----------tcatagaaaaacaag---------------------------------------------gacaaataatatccagacaaaaggttag----------------ggaattgaacatggcatcaattaatacaccaaccaagagtaaattacaccccagtgt------------------------cttttacaatgtcttcccgggtagcaaagagccagctgtccttagcgacaatgaccctag-------------------gcttgaagtcaaactttcagattctctattctcaaagtataagggta-----acattgaaatgaagcccactgaaaacatgctgatagcagtagatcattatgctggacagttaatgtcattagatattcccactgaagagttaacactcaaggaagccctctatggagtggatgggt-tagaacccatagacataacaactagtgcaggttacccctatgtaagcttgggtattaaaaagagggacattctgaaccgagagactcgagatgtggaaaagatgaaattttatctagac--------aagtatggaatagatttacccttagtcacttacataaaagatgaactgagaagcactgataaggtgcgtttaggtaaaagcagactcattgaagcttcaagtttaaatgattcagtaaacatgagga--------------------------tgaagttgggtaacctgtacaaa--------gcattccaccagaacccagggataataactggctcagctgtagggtgtgatccagatgtcttttggtctgtaattccttgtctcatggatggacacttaatggcatttgat-----tattcaaattttgatgcttccctctccccagtttggtttgaatgtttagaaaaggttttaatcaaattgggtttcaaacactcttccttgatccagacaatctgtcatacccatcacatatttaagg-atgagatttatgtggttgaaggaggaatgccatctggctgttctggcaccagcatattcaactccatga-----------------ttaataatataattattagaactttagttttggatgcttacaaag----------------------------------------gaatagatctggacaaactcaaaattctagcata--tggggatgatctaatagttt----------------------------------------------------------------------cctacccttatgaacttgacccagaagttttg-------------------------------------------gcaactctagggaaaaagtatggat----------------------------------------------taacaataactcctccagataa--------------------------------aacagaaaaattttcaaagataacatgggat----aacttgacattcctgaagagatattttagatctgatgaacagtttccc---------------------------------tttttggtccacccagtcatgccaatgcaggatatctatgaatcaattagatggacta-------aagatccaagaaatacacaggaccacgttaggtctctgtgtatgttagcatggcattcaggagagaaagacta--caatgatttcactcaaagaatcagaacaacagatattggtaaatgtttaaatctacctgaatacagtgttcttaggagacgctggttggacttgttttagat---tatatat---------------------------atatatagacctc--------------------------------------------------------------------
>JQ747745.1_Human_rhinovirus_B_strain_HRV-B06_p1277_s6500_2000_polyprotein_gene_partial_cds
-----------------------------------------------------------------------------------------------------------------------------------------------------------------------------------------------------------------------------------------------ggtataggctgtacccactgccaaaagcctttaaccgttatccgccaaccaactacgtaaaagctagtaacatcttgtt-tgtaatttggcgttcgatcaggtgga---tt--ccccctccactagtttggtcgatgaggctaggaattccccacgggtgaccgtgtcctagcctgcgtggcggccaacccagcacctgctgggacgcccttttatggacatggtgt--------------------gaagactcgcatgtgcttggttgtgactcctccggcccctgaatgcggctaaccttaaccccggagccttgtgttgcaaaccagcaacattaaggtcgtaatgagtaattctgggacgggaccgactactttgggtgtccgtgtttcc--aa---tttttctt-attattgtcttatggtcacagcatatttga--taaatatactgtgatcatgggcgcacaagtttcaacacagaagagtggttcccacgagaatcagaatatcttgactaatggttcaaatcaaacctttacagtcataa--attattacaaa--gatgcagccagctcatcatcagcaggacaatctttctcaatggacccatcaaaattcacagaaccagtcaaagacctaatgttgaaaggcgctccagcattgaattcaccaaatgttgaagcatgtggttata-----------gtgacagagttcaacaaattactttaggtaattccactataacaacccaggaagcagctaacgcagttgtgtgttatgctgag------tggcctgaatatttgccagatggtgatgctagtgatgtaaacaagact-tccaaacctgacacatctgtatgtagattttatacattggaaagcaaagtatggcaaaacagctcaaaaggctggtgttggaaactaccagacgctctcaaagacatgggagtgtttgggcaaaacatgttctttcactcacttggtagatctggctatactatacatgtgcagtgcaatgcgaccaaattccatagtggctgtcttcttgttgttgtcatcccagaacatcaattagcatctcataaagggggaaacgtatcagtaaagtacaaatatacacacccaggagaaagtggcatagatttgagcacacagttagatgaggacggtccagtaaaagaccctgtctatagtatgaatggtactctactagg---taacttacttatcttccctcaccaattcattaatctcagaacaaaca-------atacagccacaatagttgtaccatata-----------------------------ttaattcagtaccaatagactcaatgacacgtcataataacgtgtcacttctagtgattcccatagcacctctggtggctccaactggatcaccacaaacacttccagtaacagtgactatagctcccatgtgcacagagttcacgggcattagatcaaaaactattgttc-cc------------cagggattaccaactacaactttaccaggttcaggacaatttctcactactgatgataggcaatcacccagtgcattacccaattatgaaccaactcccagaatccaca----------tcccgggcaaggttagaaatctgctagaaatcatacaggtggatacattaatcccaatgaataatgtgcacactagtgatgaggtaaacagttatcttatacctttgacagccaatagacagaatgatcagatattcgggacaaagttg-----------ttcattggtgatggtgtgtttaaaacaa--------------ctttacttggtgaaattgcacagtactacacacactggtctggctccctcagaatctctttaa-----tgtacactggtccggctttgtccagtgctaaactcattttggcatacacaccccctggtgcgcaaggacctactaacagaaaggatgcaatgctcggaacacatgttgtctggg-atattggattacaatccactattgttatgacaataccatggacatcaggggtgcaatt--------------------------cagatacactgacccagacacttacaccagtgctggttacttatcttgttggtatcagacatcactcatactaccacccaataccaccggacaagttcacctattgtcttttatcagcgcatgtccagattttaaattaaggttaatgaaagatacccagaccatttcacaaactgatgctctgacagaaggactgggtgatgagctggaa----gaagttattgtcgagaaaacgaaacagacattagcttcaatatcatcaggaccaaaacacacccagagcgtccctacattaacagccaatgaaacaggtgccactatgccaaccaacccttcagataatgtggaaaccagaacaacatacatgcattttaatggatctgaaacagatgttgaaagtttcttaggacgtgccgcttgtgtgcacatagttgagatagagaataaaa---------------------acccagcagg---------tatcgaaaatcaaaaagaacaaaaactgtttaatgattggaagatcaatttatccagtctagttcaactcaggaagaaactagaacttttcacatatgtcaggtttgattctgaatacaccattttggctactgcctcacaacccactgaatccagttatgcaagcaacttggtagttcaagcaatgtatgtgcctcctggagcacca-aacccagaaaaatgggatgatttcacatggcagagtgcctctaatccaagtgtatttttcaaagtgggtgacacatccaggt---ttagtgtaccttttgtaggcattgcttcagcatataactgttttta------------tgatggttactcacatgatgacaaagatacaccatatggaatatcagttctcaatcatatgggtagcatagcctttagagtagttaatgaacatgatgtacacaaaacactagtaaaaattagggtatatcatagagcaaagcatgttgaggcttggatacccagagctcctagagcact-----------------------------------accatatgagacaataggacgcacaaactaccctaaga--agagtgaaattgtcccagtcattaagaagagaaacactataacaact-------------------tatggacttggatccaggtatggtggtgtctttacaagtaatgttaaaatcatgaattaccac--ttaatgaccccagaagaccacttaaatttaattacaccttatgttaatagagatttagcagttgtgttcactggagcacatggtgcagaaacaataccacactgcaactgcacttcaggagtgtactattctagatactacagaaaattttacccagtaatatgtgaaaa---------------gcccaccaccatatggatagaaggcagttcttattatccaagtagata-------------------------------------ccaaacaggcgtcatgaaaggtgttggacctgctgaaccaggtgattgtggtggtatc--------ttaaggtgtgtgcacggcccaataggtttgctaacagcaggaggga---------------gtgggtatgtttgttttgcagatattagacaattagat---tgcattgcagaagaacagggtctaaatga-------------------------ctatatcaccaatttaggaagggcatttggagttggtttcactgatcagatatcagccaaagtaacagaactgcaggatgtggccaaagattttctaactaccaaagtgtt-gtccaaagtagttaagatgatttcagctcttgtaattatttgtagaaatcatgatg------------atttagttactgttacagcaacactagcact-cttgggttgtgatggttccccgtggaggtttttaaagatgtatatatccaaacacttccaggtaccatacattgaa-------agacaagccaacgatggttggttcaggaagttcaatgatgcttgcaa------------------cgcagcaaagggtctagaatggattgccaacaaaatctcaaaattaatcgaatggattaaaaacaaaattctgccacaagcaaaagagaaacttgaatattgcagtaaattaaaacaattggacattctagaaagacaaataaccacaatgcatgtatcaaacccttcccaggaaaagagggagcaattatttaacaa-tgtgctgtggttggaacaaatgtcacaaaagttcgccccactgtatgcggctgaatcaaagagaatcaaagacctcaaga-------------acaaaattatgaattacatgcaatttaaaagtaaacagaggactgaacccgtttgtgtgctaatacatggtacacctgg-----------------------------------------------ctctgggaaatccctaacaacctcaattgtaggccgcgcactagcagaatacttcaactcatcagtctattctttaccacctgaccccaaacactttgatggttaccaacaacaggaggttgtcataatggacgac------------ttaaaccagaatccagatggtcaagatatcagcatgttttgtcaaatggtttcatcagttgatttcatacctccaatggccaatctagataataaaggaatgctcttcaccagtaactttgtttt---ggcctcaacaaa------------------------------------------------------------------------------------------------------------------------------------------------------------ttctaacactttgagtcccccaacaattctcaacccagaggctctagccagaagatttggatttgatttagacatctgtttgcacagtacttacactaaaaatggaaagcttaacgcaacaatgtcaacaagtttgtgcaaagattgccatcaaccagcaaacttcaaaaagtgctgcccactggtttgtggtaaagcaatcagtttagtagatagaaccactaacattagatacagtgtagatcaacttgttacagctataattaatgactataagaacaagatgaaaataacagattcattggaggtgtt-----------gtttcagggtccagtatacaaggatttagagattgatgtttgtaacacaccacctccagaatgcataaatgacctactgaaatcagttgattcagaagaagttagggaatattgcaagaagaagaagtggatcataccacaagtgccaaccaacattgaaagggctatgaaccaagctagtatgattatcaac------acaatattaatgttt----gttagtacactaggtatagtatatgt-----------------catatacaaattgtttgcacaaactcaaggtccttactcaggtaatccatctcataacaaattaaaacctcccagcttgcgaccagttgtagtgcaaggtcctaacactgaatttgcactgtccctcttgaggaaaaatatagttactgttacaacagaaaaaggggagttcacaggtctaggtatctatgaccgtgtgtgtgttataccaacccacgcacaaccagacaataaggttttagttaatggtcaagctgttcaattaaaagacaaatacaa----------------attggttgacccagataacaccaatctagagctcacagtactgacacttgacagaaatgaaaaatttagg------gatattaggagctttatatcagaagacctggagggcatggaagccaccctagta-------gtccactccaataactttaccaacaccatactagatgtaggaccaattaccatggcaggccttattaacttaagtagcactcccacaagtagaatgattcg----------------------------------atatgattatccaa----------------------caaagactggtcagtgcgggggtgtactgtgcacaactggtaaaatctttggtatccatgtaggaggcaatggtaggcaaggtttctcagcacaactaagaaaacaatatt----------tcatagaaaaacaag---------------------------------------------gacaaataatatctagacaaaaggttag----------------ggaattgaacatggcatcaattaatacaccaaccaagagcaaattacaccccagtgt------------------------cttttacaatgtcttcccgggtagcaaagagccagctgtccttagcgacaatgaccccag-------------------gcttgaagtcaaactttcagattctctattctcaaagtacaagggta-----atattgaaatgaagcccactgaaaacatgctgatagcagtagatcattatgctggacagttaatgtcattagatattcctactgaagagctaacactcaaggaagccctctatggagtggacgggt-tagaacccatagacgtaacaactagtgcaggttacccctatgtaagcttgggtattaaaaagagggacattttgaatcgagagacccaagatgtggaaaagatgaaattttacctagac--------aagtatggaatagacttacccttagtcacttacataaaagatgaattgagaagcactgataaggtgcgtttaggcaaaagcagactcattgaggcttcaagtttaaatgattcagtaaacatgagga--------------------------tgaagttgggtaacctgtacaaa--------gcattccaccagaacccagggataataactggctcagctgtagggtgtgatccagatgtcttttggtctgtaattccttgtcttatggatggacacttaatggcatttgat-----tattcaaattttgatgcttccctctccccagtttggtttgagtgtttagaaaaagttttgatcaaattgggtttcaaacattcttccttgatccagacaatctgtcatacccatcacatatttaagg-atgagatttatgtggttgaaggaggaatgccatctggctgttctggcaccagcatattcaactccatga-----------------ttaataatataattattagaactttagttttggatgcttacaaag----------------------------------------gaatagatctggacaaactcaaaattctagcata--tggggatgatctaatagttt----------------------------------------------------------------------cttacccttatgaacttgacccagaagttttg-------------------------------------------gcaactctagggaaaaagtatggat----------------------------------------------taacaataactcctccagataa--------------------------------aacagaaaaattttcaaagataacatgggat----aacttgacatttctgaagagatattttagatctgatgaacagtttccc---------------------------------tttttagtccacccagtcatgccaatgcaggacatctatgaatcaattagatggacta-------aagatccaagaaacacacaggaccacgttaggtctctgtgcatgttagcatggcattcaggagagaaagacta--caatgacttcactcaaagaattagaacaaca---------------------------------------------------------------------------------------------------------------------------------------------------------------------------------------------
>DQ473486.1_Human_rhinovirus_6_complete_genome
ttaatacagcggatggg-tatcccaccatccgacccactgggtgtagtactctggtattatgtacctttgtacgcctgttcttc---ccat--tgtacccttccc------aaatttccaaccc-------------aagtaacgttagaagtttgac--atta---------aagtacaataggaggcaccacatccagtggtgt-tttgtacaagcacttctgtttccccggagcgaggtataggctgtacccactgccaaaaacctttaaccgttacccgccagccaactacgtaaaagctagtaacatcttgtt-tgtaacttggcgttcgatcaggtgga---tt--ccccctccactagtttggtcgatgaggctaggaactccccacgggtgaccgtgtcctagcctgcgtggcggccaacccagctcttgctgggacgcccttttatagacatggtgt--------------------gaagactcgcatgtgcttggttgtgattcctccggcccctgaatgcggctaaccctaaccctggagccttgtgttacaaaccagtaatattaaggtcgtaatgagcaattccgggacgggaccgactactttgggtgtccgtgtttct--ca---tttttctt-attattgtcttatggtcacagcatatttgt--taaatatactgtgatcatgggcgctcaagtttcaacacaaaagagtggttctcacgagaatcagaacatcttaactaatggctcaaatcagacgttcacagttataa--attattataaa--gatgcagctagctcatcatcagcaggtcagtctttctcaacggacccatcaaaattcacagaaccagttaaagacctgatgttgaaaggtgccccagcattgaactcaccaaatgttgaagcatgtggttata-----------gtgacagagtccaacaaattactctaggtaattccactataacaacccaggaagcagccaatgcggttgtgtgttatgctgag------tggcctgaatacttgccagatggtgatgctagtgatgttaataagact-tccaaaccagacacatctgtatgtagattctacacattggagagtaaaacatggcaaaacagctcaaagggatggtgttggaaactaccagatgctctcaaggatatgggtgtgtttgggcaaaacatgttcttccactcgcttggtagatctggctatactatacatgtgcaatgtaatgcaactaaattccatagtggctgtcttcttgttgttgttatcccagaacaccaattggcatctcacaaaggcgggaatgtgtcagtgaagtataaatatacacatccaggagagagtggtatagacttgagtacacagttagatgaggatggtccagtgaaagatcctgtctatagcatgaatggcactctattagg---taacttactcatcttccctcaccagtttatcaacctcagaacaaaca-------atacagccacaatagttgtgccatata-----------------------------ttaattcagtgccaatagactcaatgacacgccataataacgtgtcactcttagtgattcccatagcacctctagtggctccaactggatcaccacaaacacttccagtgacagtgactatagctcccatgtgtacagagttcacgggtattagatcaaaaaccattgttc-ca------------caggggttaccaaccacaactttaccaggttcaggacaatttctcactactgatgacaggcaatcacccagtgcattacccaactatgaaccaactcccagaattcata----------ttccgggtaaggttaggaatttactagaaattatacaggtagacacattaattccaatgaacaacgtgcatactagtgatgaggtaaacagttatcttatacctttaacagctaatagacagaacgatcaaatatttggcacaaagttg-----------ttcattggtgatggtgtgttcaaaacta--------------ctttacttggtgagattgcacagtactacacacactggtctggctcccttagaatctctctaa-----tgtacactggttcagctttatccagtgccaaactcattctggcatatacacctcctggtgcacaaggaccaactaacagaagggatgcaatgcttggaacacatgttgtctggg-atattggattacaatccactattgttatgaccataccatggacatcaggggtacaatt--------------------------tagatacactgacccagatacttacaccagtgctggttatttatcttgttggtatcaaacatcacttatactaccacctaacaccaccggacaagtccacttactgtctttcatcagcgcatgtccagattttaaattaaggttaatgaaggatactcagaccatttcacaaactgatgcactaacagaaggattgggtgatgaattagaa----gaagttattgtcgagaaaacgaaacagacactagcttcagtatcatcaggaccaaaacacacccagagtgtccccatattgacagctaatgaaacaggtgccactatgccaactaacccttcagacaatgtggaaaccagaacaacatacatgcattttaatggatctgaaacagatgttgaaagcttcttaggacgtgcagcttgtgtgcacataactgaaatagagaacaaaa---------------------acccagcaga---------tattcaaaatcagaaagaagaaaaactgttcaatgattggaagattaatttttccagtctagttcaacttaggaagaaactagaacttttcacatatatcaggtttgattctgaatacactatcttggccactgcttcacaacc---taaatccaattatgcaagtaacctggtagttcaagcaatgtatgtacctcctggagcacca-aacccagaaaaatgggatgattttacatggcagagtgcttctaatccaagtgtgtttttcaaagtaggtgacacatctaggt---ttagtgtaccttttgtaggtcttgcctcagcatacaattgttttta------------tgatggttactcacatgataacaaggacacaccatatggaataacagttcttaatcatatgggtagcatagcctttagagtagttaatgagcatgatgcacataaaacactagtaaaaatcagggtatatcatagagcaaagcatgttgaggcttggatacccagagctcctagagcgct-----------------------------------accatatgagacaataggacgcacaaattaccccaaga--aaaataaaattgttccagtaattaagaagagagaaaatataacaacc-------------------tatggacttggatccagatatggtggtgttttcacaagcaatgttaaaatcatgaattaccac--ttgatgaccccagaagaccatttgaatttaattacaccttatgttaatagagacttggcagttgtgtttactggagcacatggcgcagagacaataccacactgcaactgcacctcaggagtatactattcaagatactatagaaaattctacccagtgatatgtgaaaa---------------gcccactactatatggatagaaggtagttcttactatccaagtagata-------------------------------------ccaaacaggtgtcatgaaaggtgtaggacctgctgaaccgggtgactgtggtggtatt--------ttaagatgtgtgcatggcccaataggtttgttaacagcaggaggga---------------gtgggtatgtctgttttgcagatattagacaattagat---tgcattgcagaagagcagggtttaaatga-------------------------ctacattactaatttagggagggcatttggagttggcttcactgatcagatatcagcaaaggtaacagaactgcaggatgtagctaaagattttctaactactaaagtgct-gtccaaagtagttaagatgatttcagctcttgtaatcatttgtagaaatcatgatg------------atttagttactgttacggcaacactagcact-cttaggctgtgatggttccccatggagatttctaaaaatgtacatatctaaacatttccaggtaccatacattgaa-------aggcaagccaacgatggttggttcagaaaatttaatgatgcttgcaa------------------tgcggcaaagggtctagaatggattgccaacaagatctcaaaattaattgggtggatcaaaaacaaagttctgccacaagcaaaagagaaacttgagtattgcagcaaattaaagcagttggacattctagaaagacaaataaccacaatgcatgtgtcaaacccctctcaggaaaagagagaacagttgttcaacaa-tgtgttgtggttggaacaaatgtcacaaaagtttgccccattgtatgcagctgagtcaaagagaatcaaagatctcaaga-------------acaaaatcatgaattacatgcaattcaaaagcaagcagagaactgaaccagtttgtgtgctaatacacggtacacccgg-----------------------------------------------ttctgggaagtccctaacaacttcaatcgtaggtcgtgcactagcagagcatttcaactcatcagtatattctttaccacctgatcccaaacactttgatggttaccaacaacaggaagttgtcataatggacgac------------ttgaaccaaaatccagatggtcaggatatcagtatgttttgtcaaatggtttcaacagttgatttcatacccccaatggccaatttagataataaaggaatgctgtttaccagtaactttgtcct---ggcctcaacaaa------------------------------------------------------------------------------------------------------------------------------------------------------------ttctaacaccttgagtcccccaacaatccttaacccagaggcactagctagaagatttggatttgatttagatatctgtttgcatagtacttacaccaaaaatggaaagcttaatgcaacaatgtcaacaagtttgtgcaaagattgccatcagccggcaaacttcaaaaagtgctgtccactggtttgtggcaaggcaatcagtttagtagacagaaccaccaacattagatacagtgtagatcaactcgttacagctataattaatgactataagaacaaaatgaaaataacagattcactagaagtgtt-----------gtttcagggtccagtatataaagacttagaaatagatgtttgcaatacaccacctccagaatgcataaatgatttattgaaatcagttgattcagaagaagttagggaatattgcaagaagaagaagtggatcataccacagataccaactaacatagaaagggccatgaatcaagctagtatgattatcaac------acaatattgatgttt----gttagtacattaggtatagtatatgt-----------------tatatacaaattgtttgcacaaactcaaggtccttactcaggtaatccatctcacaacaaactaaaacctcccagcttacgaccagttgtggtacagggtcctaacactgagtttgcactgtccctgttgagaaagaatatagtcactatcacaactgaaaagggagagtttacaggtctaggtatctatgaccgtgtgtgtgtcataccaactcacgcacaaccagataacaaagttttagttaatggtcaagctgtccaaataaaagacaaatacaa----------------attggtggacccagataacattaacctagaactcacagtgctgatgcttgacagaaatgaaaaattcagg------gacattaggagttttatatcagaagacatggagggtatggaagccaccctagta-------gtccactccaataattttaccaacaccatactagatgtaggaccaatcaccatggcaggccttattaatttaagtagtactcctacaagtagaatgattcg----------------------------------atatgattatccaa----------------------caaagaccggccaatgtggaggcgtgttgtgcacaactggtaaaatctttggtatccatgttggaggtaatggtagacaaggcttctcagcacaactaagaaaacaatatt----------tcatagaaaaacaag---------------------------------------------gacaaataatctccagacaaaaggttag----------------ggaattaaacatggcatcaattaatacaccaactaaaagtaagttgcaccccagtgt------------------------tttttacaatgtcttcccaggtagtaaagaaccagctgtccttagtgataatgaccctag-------------------gcttgaagttaaactttcagattctctattctcaaagtacaaaggca-----atattgaaatgaagcctacagaaaatatgctgatagcagtggaccactatgctgggcaactaatgtcattagacattcccactgaagagctaacacttaaagaagccctctatggagtagatgggt-tagagcccatagatataacaaccagtgcaggttatccctatgttagtttaggcatcaaaaagagggacattctaaaccgagaaacccaggaagtggagaaaatgaaattttacttggat--------aagtacggaatagacttacccttggttacctacataaaagatgagttgagaagcactgataaagtgcgtttgggcaaaagcagacttattgaggcttcaagcctaaatgactcagtaaacatgagga--------------------------tgaaattaggtaatttgtacaaa--------gcatttcatcagaacccggggataataactggctcagcagtggggtgtgatccagatgttttttggtccataattccttgtcttatggatgggcacttaatggcatttgat-----tattcaaattttgatgcttctctctctccagtttggtttgagtgcctagagagggttttggctaagttgggtttcaaacactcttccttgattcaaacaatttgtcatactcaccatatatccaaag-atgaaatttacattgttgaaggaggaatgccatctggctgttctggcactagcatatttaattctatga-----------------ttaacaatataattattagaactttagttttggatgcttacaaag----------------------------------------gaatagatctggataaactcaaaattttagcata--tggggatgatctaatagtct----------------------------------------------------------------------cctatccttatgaacttgacccagaagttttg-------------------------------------------gcaactcttggaaaaaagtacggat----------------------------------------------taacaataacccctcctgacaa--------------------------------aacagaaaaattttcaaaaataacatgggat----aacttaacatttctaaagagatattttagatctgatgagcagtttccc---------------------------------tttctagtccacccagtcatgccaatgcaggacatctatgaatcaattagatggacta-------aagatccaagaaatacacaggatcacgttagatctctgtgtatgttagcatggcattcaggagaaaaagaata--taatgactttattcaaagaattagaacaacagacattggcaaatgtctaaatttacctgaatacagtgttcttaggagacgctggctggacttgttttaaat---tacacat---------------------------atatatagacctctagtttagat------------------------tagaaatagaagttttg-----------------
>JQ994497.1_Human_rhinovirus_B_strain_HRV-B06_p1220_sR1439_2009_polyprotein_gene_complete_cds
[truncated: 259,101 more chars]
