# Supplementary material for: Independent evolution of tetraloop in enterovirus oriL replicative element and its putative binding partners in virus protein 3C
Source: PeerJ. 2017 Oct 6;5:e3896. doi: 10.7717/peerj.3896 (PMC5633025; doi:10.7717/peerj.3896)
Supplement: Supplemental Information 23 [file peerj-05-3896-s023.fas]

>KY369877.1_Human_rhinovirus_C11_strain_SC1065_complete_genome
-----ccaccgggcaca-------------ctgt------------gcgtagtactctgtgattacggtcactttgtacgcctgtttgc-atccccaacccacatttcctatcatc-------ttttatatccgtaac----ttagaagc---ataacaca-cagtccaataggaagcagctaaaccaagactgctaaggacaaatactt----ctgtttccccgggcgtgt---gaatagact--ccaacagggttgaagctgtagcgctcgttatccgcacaactactacgcgactgttagtagcactttggatagcatgtgggg-ttccgctccacaga---aacccc-atctgtaggtcagggcaatggggctacacataccccactggcgacagtggtgtagcccgcgtggtgccctgcctgggac----------tgtgtcccaggactccacttgtttgacagggtgtgaaggcactagtgtgctagttgt--gagtcctccggcccctgaatgcggctaatcctaaccctgcagccattgcaaacattccagtttgtgggtggtcgtaacgagtaattgcgggatggaaccgactactttgggtgtccgtgtttctctttttaacttg-atgagtgtcttatggttacaat-------------tat-----acagtaaccatgggcgcacaggtgagtaaacaaaatgttggttcacatgagagcggcatatcagcatcttcaggatcagttattaagtattttaatattaactattacaaagactcagctagtagtggtctgagtaagcaggatttttccatggacccagagaaatttaccaaacccattgctgaagtaatgaccaacccagccttaatgagccccagtattgaagcttgtggattctccgataggcttaaacaaatcactatcggtagctccacaatcacaacacaggacactctcaatacaattgtggcttatggggaatggcctgaatacctaaaagacattgatgctagtgctgtagataaacccactcatcctgagacatctacagaccggttttacacactaactagtgtcaaatggcatggttcatctaagggatggtggtggaagattcctgattgcctcaaagatatggggatgtttgggcaaaacatgtattatcatgcattggggcgctcaggttacatattccatgtgcagtgcaatgccactaaattccacagtggcctcctacttgttgcaatagtgccagaacatcagttagcatatattggtgggacaaatgccattgtcgggtacaaacatactcatccaggggagacaggccacgaaattgggagcaacgcc---------ggccgagatgacaaacaacctgctgaagacccactctttaattgcaatggtactctactaggaaatttgactatctttccacaccaattgatcaatttaagaaccaacaattcagcaactatagttgctccatatatcaactgtgttccaatggacagtatgctcaaacataataacttgtctttggttattattccacttgtaccattacgctcaggatcaaccccacctattaatgaacttcctatcacaatctccattgcaccagacaaatctgaattttcaggagcaagacagagt----------agcaacaa----agtgcaaggattaccagttagaatgcccagtggagctcaacagtttatgacaactgaggatgaacaatcagccaatctactacccagtttccatccaacaccagtgatgcacatacctggtgagattactaacataatgcatatggcgagggtggactccttcatgccaattaacaatattgaaggtcaagcaattgatgtccccatttacaatgtacaagttcccagacaagctgctgacacccacggtggcctgatccttgctatacccttagacatgactaatcctatattttctacaacactactgggtgaagtcttgaattacttttctacatggtctggcagcattactttaagcttcatgtgtgtttgtgacagctttagcactgggaagttcttaatagcttacacaccaccaggtggaggactcccaaccagtaggaaagaggccatgcttggtgtacatataatatgggatttagggctacaatcaacatgcactatagttgtaccatggatatcccaaggatactatcgccatacaaaggcagataaatacactgaatctggatatgtcaccttgtggtatcagacaaactttgtaccaggcagtgctataccagtaggctgcattctagtcacgtgttcagcatgtccagacatggcagcacgcatgttgcgtgatactccaatgatcacgcaa------------gcacatgacatccagcagaacccagtagagcagtttgtagacaatgttttagaggaagttctagtggtaccaaatactcaaccaagtgggccaattcacactaccaaaccaacagtactctcagcaatggagataggaacatcatcagatgcaaaaccagaggacatgattgaaactagatatgtgataaactcaaaaaccaatggtgaagcaaccattgagaactttctaggcagatcagctttatgggctaatgtgaatatgaagca---gggttatgcagtatggcccattaactattatgaaaatgcacaaatcagaaagaaactggagttgtttacatatgttaggtttgatctagaaatcactgttttaactggtaacacaaatctaatgcaaataatgtacatacctccaggtgccccatcaccagcagacaacagttctgttgaatggaatacagcttctaaccccagtgtcttttaccaaccagggaatggttttccgcgattcaccatacccttcactggtttaggatcagcctactacatgttctatgatggatatgatgtggctgatcat---gctgatggt---atatatggcatcactaaaactaatgacatgggtaagttatgttttaggacattaaacagtaacacaacaacagacactataaggatatttggaaagcccaaacacacacgtgcttggattccacgccctcccagagctacagaatacacacacaaaaccagtacaaactacattagaaagctgac--------------------------agacaata-gtctcaaggtagatcactacattacaacccggcagactgtta---------aaac---------agctggtcctagtgatctgtatgtacatactaaggaggctgtttacaaaaatgcacatctaactagtgcaaatgaaaataccatactcattgcactgactgcagacctccaagttgatgtggctgaggtaccaggtgatgatgttataccagattgtagttgtacagtaggcacttattattgtagaagtagggatcggtattttcccatagaagtcacaccacatgaatggtacccaatagaagaaacatgttactacccaaaacatatacagtacaatatacttttaggtgagggtccatgtgagcctggagattgtggaggtaaactgctgtgcaaacatggtgtcataggcataatcacagctgggggagaaaatcatgtggctttcacagatttaagaccatacaacaatttggctcaaacacaaggtccaattagtgattatgtaacacaactaggtaatgcctttggtaacggcttcacacagactcttgaaaccaatctcagagaaacatgctcgggcatgtttgatgcaattacatcaaaaacagtcaaatggctcgtccgtataatcagtgctttaactattgtgatccgcaatagctctgatgtacctacggttctagctacaatggccctactggggtgctcaggttctccatggcagtatctcaaaactaagttatgcacttggttaggaatacaaaaacctccatcaaaacagagtgatagttggctaaagaaattcactgaatggtgtaatgcagctaaaggcttagaatggatagggtacaaaattagcaaattcattgactggttaaaggagaaacttctaccaacagtgcaacggaaaaaagacacattgctcgaatgcaagaaattaaccctgtatgaagaccagattaaagctttcccacattcttcagaggcttttcaaaatgaattaaccaccaaattacaagtacttaaaaagaatttagatgacatgtgccccttgtatgctgcggagaataagagagtgaccaatatgctcaaagaaattaaaacaatgacagcatacaagaaaactcaccgcacagaaccagtgtgtatgcttatacacgggggtcctggaagtggaaagtctcttgccactacagtaatagctagaggtctaacagacagtggtaatgtttactcattgcccccaaaccctaaacattttgatggatactgtcaacaacaagttgtgatgatggatgacttaggtcagaacccagacgggcaagatctagctatgttttgtcaaatggtgtccacaacagattttgtagtgcctatggctgctctagaagacaaaggtaagagttttaccagtgattatgtactagctagtacaaatctgaatcaactaagtcctcccactattacaatcccagaagcaatcacacgtaggttctttctagatgtagacttgaagatcatgcctggttataaaactcatgcaggccttctagatacagctaaagcattgcaggcatgcccggagtgtgctaagccaccgcactataagcagtgctgccctttgctttgtggtaaagctatagtactccaaaatcgccgcacatctgctagtctttcacttaacatggttgtgtcacaactgagagaagagtcaaacactagaaagagaattcactccaacctgaatgccatattccaaggtttgggatcaggtgaaactccagggttcataattgatttgctttcctcatctaaggacccacgggtggtggagtattgtgaacaagaaggtttgatagcaaaggctacacacacaa---tagaaaagaacttagaatatacacaatactgcttaaattgcttaggtagtttagtgttgatattaggtacaatctatgctatttacaaattactatgtgtaacacaaggtgcttactcaggtaatgctaaccccgccccccgcaagccagaacttaggagggctgtcaagcaaggcccagaacatgaatttgtacactcactcataagaagaaattgtcatgttgctacaacactca---gaggagattttaacttattagggattcatgacaattgtgcagttcttccaacacatgcagagtgtggtgacactattttgattgacaatatccaaactagagttatcaaacagcaaataatcactgatagcaatgacatagatacagaaattacaataatttggttggacagaaatgaaaaattcagagatatcaggagattcatccctgagcatgtagaggagtggagaaacatgagattggctaccaatgtccctaaatttccaatgatggatgtagaggtaggagatgtgatcccttatggtgaaattaatttaagtggcaatcctacgtgccggttgctaaaatataactaccccactcaacctggtcaatgtggagctgttgtagctaatgtgggcaacataatcgccatccatgttggtggcaacggcagagtgggctatggagccgctttgctaaagaaatattttgcaacagcccaaggagagataacaactagaagatccgtcaaggaagttggattggcaccaatcaatacaccctgcaaaactaaattatatcctagtgtcttttatgatattttccctggtgagaaggaaccagctgctttacatgacaaagacccacggttaaacgtggagcttaaagaagctattatgtcaaagtacaaaggtaataaattatgccaaatgaatgattacataatgacagcagcaagacactatgctgcccaactatttccattagatattaacccagaacctataacaatggaacaagcagtatatggcacagattacttagaaccattagacttaaacaccagtgctggatacccatatgtgacattaggaatcaagaaaagggatatattgaaccgcactaccaaagatctatctaagttacaacacatgatggatctatatggtattgacttaccttatatcacctatctaaaagatgaacttcgagcaccggagaaaatcaaatgtggaaaaactaggtgtattgaagcagcaagcatgaatgacacagtttatttccgaatggtattcgggaacctgtacagcactttccacaaaaatccaggcatattgacaggatcagctgtgggatgtgatccagatgtcttctggtcccaaatgagagctacaatgggggaaaacatattagcctttgactacaccaactatgatggtagtttagatcctgtatggtttgatgctcttaagattgtattaaatgaattaggttttgatggtgaattaactgaaaaacttaaaaagacaacacatgtatataaggatgaagtgtacacagtcttgggtggcatgccatcaggaacatctgggacctcaatatttaacaccatgattaacaatataattattaggactatagcaattgaaacttacaagaatatagacttagacaaaatgaagataattgcttatggtgatgatgttgtcatttcatacccagatgttttagatgcagcagaattagccgaaactggttccaaatatggtttgactataacacctgctgacaaaggtactcaatttcagctagtcacatgggattctgttactttcctaaaacggggttttaagaatgattcaaaataccccttccttattcacccagtatatccaatgaaagatgtctatgaatcaattaggtggacaaaagatccgcgaaatacacaggatcatgttcattcattgtgcctattggcttggcataatgggaagcagcagtatg-aagatttcattcagaaaatacgcaccaccccagttggtaaaagcctgtacttaccacca-tatgaatatctggaaaggaggtggatagacaaattcatataaattaa----------------atatg-----gtattcaagttgcatagaattgact----------------------------------------------------------------------
>KY369880.1_Rhinovirus_C_strain_SC261_complete_genome
-----------------------------------------aagtggtgtagtgctcttgtatttcggtacatttgcacgccagtttgc-cacccttacccttt---------------------------atgtaac----ttagaag----cttacaca-aagaccaataggcggtggtaaacccataccactaacggtcaaacactt----ctgtttccccgg-cacgtgaggaataggct--ccaaaagggctgaagccactagtgtcgttatccgcattggtactacgcaaagcctagtatcagcctgaaaattccttggtt-ggtcgctcggccagt--tatccc-actggtagacctggcagatgaggcaggacttaccccactggcgacagtggtcctgcctgcgtggctgcctgcacacccc-tatggggt---------gtgaagcctaggaacggacagggtgtgaagagccccgtgtgctaccaat--gagtcctccggcccctgaatgcggctaatct-taccccgcagctgttgcacacaatccagtgtgtatgcagtcgtaatgagcaattgtgggatggaaccgactactttgggtgtccgtgtttccttgtttttct---tttatttgcttatggtgacaat-attgatattatcagt-----gttgtcatcatgggtgcccaggtcagtaaacagaatgttggctcacatgaaagtggaatatcagcatcatcaggttcagtcataaaatatttcaacatcaattactacaaagactcggctagtagtggtttaagcaaacaagacttctccatggacccagagaaatttactaagcccttagctgatgtcatgaccaatccagcattaatgagtccaagcatagaggcttgtggattctccgataggctcaaacaaatcactatcggtagctccacaataacaacacaggacactttaaacacagtcgtggcttatggtgaatggccagaatacctgaaagacactgatgcgagtgctgtggataaacctactcatccagaaacgtctacagaccgtttctatacgctcacaagtgtggaatggcatggctcatcaaagggctggtggtggaaaatcccagattgtcttaaggacatgggcatgtttggccagaatatgtattaccatgctctgggacgctcaggctacatctttcatgtacagtgtaatgccactaagtttcacagtggtttacttcttgttgctattgtaccagagcaccaattggcatatattggtggcacaaatgcaaatgtggggtatgatcacactcatccaggtgaagggggtcatgaaattggtaagaacact---------gaaagaaacgacaaacagcctgacgaagacccgcttttcaattgtaatggtactctactaggaaatttaactattttcccacatcaattaataaatctgagaactaataattcagctactatagtggtgccttacataaactgtgttcccatggacagtatgctcagacacaacaatatatcactagtcatcataccacttgtgccactacgttcaggatctacacaaactattaacagactacctattactatatctatcgcgccagataagtcagaattttctggcgcacgacagagt----------aacaaagtg-------caaggcttaccagtgagaatgcctagtggtgcccaacagtttatgaccactgaagatgaacaatcagcaaatctgttacctggctttcatccaacccccataatgcacataccaggtgagattacaaatatcatgcatatggctagagtagattctttcatgccaattaataacattacagaccagaagatagatgtacctatctatagtaggacagtgaccgcacgacctgctagtaacagtagtgaccttatactagctataccacttgacatgaacaacactttgttctccactacactactaggtgaagtgctaaattacttttctacttgggcagggagcatcacattgagctttttgtgtgtttgtgatagttttagcacaggtaaatttctcatagcctacacaccaccagggggcggacttccaaagaataggaaagaagcaatgcttggtgtccatgttatatgggatttgggactacaatcaacatgcaccattgtagtaccatggatagcccagggatactaccgccataccaaagctgataattacacagaatcaggatatgtcacactatggtaccaaacaaattttgttccaggtagtgctatagcacaaggctctatactagtcacatgttctgcatgtccagatatggcagttcgcatgttgcgtgacactcccatgattacacaa------------gacaagaacaccttacaaaaccctgtggagcagtttgtggataatgtcttagaggaagttttggttgtacctaacacacaaccaagtgggccaattcacactactaaaccaactgcactgtcagcaatggagataggagcatcctcagatgtaaaaccagaggacatgattgagacacgctatgtggtgaattccagaactaatggtgaagcaacaattgaaaatttcttgggtagatcagccttgtgggctaatatagatatgacaaa---tggctatgccacatggtcaattacctaccagggaaatgcccagataaggaagaaattagagctttttacttatgttaggtttgatttagaaattacaattataaccagcaactccagtttaatgcaaatcatgtatgtaccaccaggtgctaaaccacctagcaacaataactcagtggaatggaacacagcctccaacccaagcatattctttcaaccaggaaatggtttcccacgctttactataccctttactggcctaggatcagcttactatatgttctatgatggctatgacaaagtgagtcat---gatgaagga---atatatggaactagcgtaaccaatgatatgggcaaattgtgtttcagaaccccaaacaacaattcaggaactgatattgttagaatatttggaaaaccaaaacacacacgtgcctggattcctcgaccaccgagagcaacagagtatacacataaaggtagtactaactacaacaggagggtgaat--------------cctaactctgaagacagta-cactcaccagggaccactacatcaaaaccagggcaacagtca---------cgac---------agctgggcctagtgatatgtatgtacacactaaagaagctatctacagaaatgctcacctaactagtgcaaatgaacaaaccatacttatagcactgactgcagacctccaagtggatgcagctgagcacccaggtgatgacatcatacctgattgcgattgcactgtgggtacatactactgcaaaagcaaagaccgctattatcctgtgagtgtggtttcacatgcttggtatccaatagaagaatcctcttattacccaaaacatatacagtacaacatacttttgggtgagggcccgtgtgaacctggagattgtggcggcaagttgctctgtaaacatggtgttataggaatagttacagctggaggagaaggccatgttgctttcacagatctaagaccatacagtagcttagcgcacacacagggaccaattagtgactacataacacaattaggtaatgcatttggtacaggctttacacaaacacttgaaactaatcttaaagagacgtgttcaggcatgtttgatgcaataacatcaaaaacagtaaagtggatcgtgcgcataataagtgcgcttaccattgtgatccgcaacagctctgacacaccaactgttcttgctacaatggctttgttggggtgtacaggttcaccatggcaataccttaaaacaaaactgtgtgcttggctaggagtgcaaaaacctccctcaaaacagagtgacagttggctcaagaagttcactgaatggtgtaatgctgcaaagggactagaatggataggatataaaataagtaaatttattgactggttgaaggaaaaactcataccaactgtgcagagaaagaaggataccctgcttgaatgtaagaagttaaccctttatgaagatcaagtcaaggctttcccccaatcctcagaaacttttcaaaatgaactaaccacaaaattacaggtcttaaagaaaaacctagacgacatgtgtcccctttacgctgtagaaaataaaagagtgactaatatgctcaaagaaatcaaaacaatgacagcatacaagaaaacccatcgcacggaaccagtgtgtatcctaatacatggtggacctggatgtggaaagtcacttgctactacagtaattgccagaggtttagcagacagtgggaatgtgtactcactgcccccaaacccaaaacactttgatgggtattgccaacaacaggtagtgatgatggatgatttaggtcaaaacccagatggacaagacctggcaatgttttgtcaaatggtttctaccactgactttatagtgcctatggcagcattagaggataaaggaaaaagtttcactagtgactatgtgctggctagtacaaatttgaaccagttgagtccccccactataaccattccagaggcaattacacgtagattcttcctagacgtagatttgaaaataatgccaggatataagactcatgcaggattactagatacagctaaagccttgcaagcatgtccagactgtgcaaaaccactccattacaaacagtgttgtccacttctttgtggcaaagcaataatcctccagaataggcgcacatcagcgagcctttcaatcaatatggtcgtttcacaactgagagaagaatctaccaccagaaagagggttcacacaaacttgaatgctatcttccagggtttaggaacagatgaaaccccaggatttataatagacttactttcatcttcccgtgatcctcgggttattgagtactgtgagaaagagggactgattgtgaaagccacacacacct---tagaaaagaacttagaatatacacagtattgtttaaattgtttaggtagcctaatacttatcttgggtaccatctatgctatatacaagttactatgtgtgtcacaaggggcctattcaggcaatgcaaatcctgttccaagaaaaccagaacttagaaaggctgtcaaacagggtcctgaacatgagtttgtacactctctcatacgcaggaactgtcatgttgccacaacaagca---gaggagacttcaatctcttaggtatacatgacaattgtgcagttcttccaacacatgcagaatgtggtgataccattttgattgacaatatccagaccaaagttatcaaacaacaaatcattacagacagcaacgatgttgacacagagatcacaatagtgtggctggatagaaatgagaaatttagggatataagaagattcataccagagcatatagaagaatggaggaacatgagattggctaccaatgtacctaaattccctatgatggatgtagaggtaggtgatgttaccccttatggagaaatcaacctgagtggaaacttgacatgccggctgcttaagtacaactaccccacacaaccaggccaatgtggagctgttgtcgctaatgtgggcaatataattgctattcatgtgggaggcaatggtagagtgggttatggtgctgctctcttaagaaagtactttgcagcaacgcaaggtgaaataacaacaagaaagtcagtcagagatgttggcatgtcaccaataaacacaccttgcaaaacgaaactataccccagtgttttctatgacatctttcccggaaaaaaagaaccagctgctctaaatgacaaagaccctcgacttgaagtaaacctaaaagaagctgttatgtccaaatataaaggaaataagggctgccaaatgaatgattatgtactaacagcagcaaaacactatgcagcccagttgttcccccttgacatcaaccctgaacctataacaatggaacaagctgtgtatggaacagactatttggaaccactggatctaaataccagtgctgggtatccatatgttacactaggtgttaagaaaaaggacatactaaatcgcaacactaaagatttatccaaattacagcacatgatggacctctatggaattgatctaccctatatcacttacttgaaagatgaacttagaacaccagaaaagattaggtgtggcaaaactagatgcattgaagcagcaagtatgaatgacactgtgtattttcgcatggtgtttggaaacttatatggtgctttccacaagaacccaggtgtactgactggatcggctgtgggatgtgatcctgatgtcttttggtcacaaatgaaagccacaatgggggaaaatatactagcctttgattacaccaactatgatggaagcttggatccaatttggtttgatgctcttaaaattgtgctcaatgaattaggttttgatggtgaattgactgaaaaacttaagaaaactacacatgtgtacaaagatgaggtctacacagtactaggaggtatgccatcagggacctctggaacatctgtgtttaacaccatgatcaataacattatcattagaactataaccattgaaacatataaaaacatagatttggataaacttaagatagttgcttatggtgatgatgtggtcatctcatacccagatatgctagatgcagcacaattagctgatactggttccaaatatggcctaactataacacctgctgataagggtacggacttcaaacaagtcacctgggacactgtcacctttctcaagagaggatttagaaatgacccaaaataccctttcttggtacacccagtatatccaatggaggatgtttttgaatcaatcagatggaccaaggacccacgcaacacacaagatcatgtaaattctctgtgcctactagcatggcacaatggaaaacaacaatatg-atgactttatccaaaaggtccgaaccacttctgtgggccgaaccttgtacttgccaccg-tatgagtatttggaaaggaggtggatagacaaattcatatgattag-----------------atatg-----gtattcaaattgctcagaattgact----------------------------------------------------------------------
>KY369882.1_Rhinovirus_C_strain_SC9795_complete_genome
-----------------------------------------aagtggtgtagtgctcttgtatttcggtacatttgcacgccagtttgc-cacccctacccctt---------------------------atgtaac----ttagaag----cttacaca-aagaccaataggcggtggtaaacccataccactaacggtcaaatactt----ctgtttccccgg-cacgtgaggaataggct--ccaaaagggctgaagccactagtgtcgttatccgcattggtactacgcaaagcctagtatcagcctgaaaattccttggtt-ggtcgctcggccagt--tatccc-actggtagacctggtagatgaggcaggacttaccccactggcgacagtggtcctgcctgcgtggctgcctgcacacccc-tatggggt---------gtgaagcctaggaacggacagggtgtgaagagccccgtgtgctaccaat--gagtcctccggcccctgaatgcggctaatct-taccccgcagctgttgcacacaatccagtgtgtatgcagtcgtaacgagcaattgtgggatggaaccgactactttgggtgtccgtgtttccttgtttttct---tttatttgcttatggtgacaat-attgatattatcagt-----gttgtcatcatgggtgcccaggtcagtaaacagaatgttggctcacatgagagtggaatatcagcatcatcaggttcagtcataaaatattttaacatcaattactacaaagactcggctagtagtggtttaagcaaacaagacttttccatggacccagagaaatttactaagcctttggctgatgtcatgaccaatccagcactgatgagtccaagtatagaggcttgtggattctccgataggctcaaacaaatcactatcggtagctccacaataacaacacaggacactttaaacacagttgtggcttatggtgaatggccagaatacctgaaagacactgatgcgagcgctgtggataaacctactcatccagaaacatctacagaccgtttctatacgctcacaagtgtagaatggcatggctcatcaaagggctggtggtggaaaatcccagattgtcttaaggacatgggcatgtttggccagaacatgtattaccatgctctggggcgctcaggttacatccttcatgtacagtgcaatgccactaagtttcacagtggtctacttcttgttgctattgtaccagagcaccaattggcatacattggtggcacaaatgcaaatgtggggtacaaccacactcatccaggtgaagggggtcatgaaattggtaagaacact---------gaaagaaacgataaacagcctgacgaagacccacttttcaattgtaatggtactctactaggaaatttaactattttcccacatcaattaataaatctgagaactaataattcagctactatagtggtgccttatataaactgtgttcccatggacagtatgctcagacacaacaatatatcactagtcatcataccacttgtgccactacgttcaggatctacacaaactattaacagactacctattactatatctatcgcaccagataagtcagaattttctggcgcacgacagagt----------aataaagtg-------caaggcttaccagtgagaatgcctagtggtgcccaacagtttatgaccactgaagatgaacaatcagcaaatctgttacctggttttcatccaacccccataatgcacataccaggtgagattacaaatgtcatgcatatggctagagttgattctttcatgccaattaataacattacagaccagaaaatagatgtacccatctatagtaggacagtgaccgcacgacctgctagtaacagtagtgacctcatactagctataccacttgacatgaacaacactttgttttccactacactactgggtgaagtgctgaattacttttctacttgggcagggagcatcacattgagctttttgtgtgtttgtgatagttttagcacaggtaaatttctcatagcctacacaccaccaggaggcggacttccaaagaacaggaaggaagcaatgcttggtgtccatgtcatatgggatttgggactacaatcgacatgcaccattgtagtaccatggatagcccagggatactaccgccataccaaagctgataattacacagaatcaggatatgtcacactatggtaccaaacaaattttgttccaggtagtgctatagcacaaggctctatactagtcacatgttctgcatgtccagatatggcagttcgcatgttgcgtgacactcccatgattacacaa------------gacaagaacaccttacaaaaccctgtggaacagtttgtagataatgtcttagaagaagttttagttgtacctaacacacaaccaagtgggccaactcacactactaaaccaactgcactgtcagcaatggagataggagcatcctcagatgtgaaaccagaggacatgattgagacacgctatgtggtgaattccagaactaatggtgaagcaacaattgaaaatttcttgggtagatcagccttatgggctaatatagatatgacaaa---tggctatgccacatggtcaatcacttaccagggaaatgcccagataaggaagaaattagagcttttcacttatgttaggtttgatttagaaattacaattataaccagcaactccagcttaatgcaaatcatgtatgtaccaccaggtgctaaaccacctagcaacaataactcagtggaatggaatacagcctccaacccaagcatattctttcaaccaggaaatggtttcccacgctttactataccctttactggcttaggatcagcttactatatgttctatgatggttatgacaaagtgagtcat---gatgaagga---atatatggaactagcgtaaccaatgatatgggcaaattgtgtttcagaaccccaaacaacaattcaggaactgatattattagaatatttggaaaaccaaaacacacacgtgcctggattcctcgaccaccgagagcaacagagtacacacataaagatagtactaactacaacaggaaggtgtat--------------cctaactctgaagacagta-cactcaccagggaccactacattaaaaccagggcaacagtca---------cgac---------agctgggcctagtgatatgtatgtacacactaaagaggctatctacagaaatgctcacctaactagtgcaaatgaacaaaccatacttatagcactgactgcagacctccaagtggatgcagctgagcacccaggtgatgacatcatacctgattgcgattgcactgtgggtacatactactgcaaaagcaaagatcgctattatcctgtgagtgtggtttcacatgcttggtatccaatagaagaatcctcttattacccaaaacatatacagtacaacatacttttgggtgagggcccgtgtgaacctggagattgtggcggcaagttgctctgtaaacatggtgttatagggatagttacagctggaggggaaggtcatgttgccttcacagatctaagaccatacagtagcttagcacacacacagggaccaattagtgactacataacacagttaggtaatgcatttggtacaggctttacacaaacacttgaaactaatcttaaagagacgtgttcaggcatgtttgatgcaataacatcaaaaacagtaaagtggatcgtgcgcataataagtgcgcttaccattgtgatccgcaacagctctgatacaccaactattctcgctacaatggctttgttggggtgtacaggttcaccatggcaataccttaaaacaaaactgtgtgcttggctaggagtgcaaaaacctccctcaaaacagagtgacagttggctcaagaagttcactgaatggtgtaatgctgcaaagggattagaatggataggatataaaataagtaaatttattgactggttgaaggaaaaactcataccaactgtgcagagaaagaaggataccctgcttgaatgtaagaagttaaccctttatgaagatcaagtcaaggctttcccccaatcctcagaaacttttcaaaatgaactaaccacaaaattacaggtcttaaagaagaacctagatgacatgtgtcccctttacgctgtagaaaataaaagagtgactaatatgctcaaagaaattaaaacaatgacagcatataagaaaacccatcgcacggaaccagtgtgcatcctaatacatggtggacctggatgtggaaagtcacttgctactacagtaattgccagaggtttagcagacagtgggaatgtgtactcattacccccaaacccaaaacactttgatgggtattgtcaacaacaggtagtgatgatggatgatttaggtcaaaacccagatggacaagacctagcgatgttttgtcaaatggtttctaccactgactttatagtgcctatggcagcattagaggataaaggaaaaagtttcactagtgactatgtgctggctagtacaaatttgaaccagttgagtccccccactataaccattccagaggcaattacacgtagattcttcctggacgtagatttgaaaataatgccaggatataagactcatgcaggattactagatacagctaaagccttgcaagcatgtccagactgtgcaaaaccactccattacaaacagtgttgtccacttctttgtggcaaagcgataatcctccagaataggcgcacatcagcgagcctttcaattaatatggttgtttcacaactgagagaagaatctaccaccagaaagagggttcacacaaacttaaatgctatcttccagggtttaggatcagatgaaaccccaggattcataatagacttactttcatcttcccgtgatcctcgggttattgagtactgtgagaaagagggactgattgtgaaagccacacacacct---tagaaaagaacttagaatatacacagtattgtttaaattgtttaggtagcctaatacttatcttgggtaccatctatgctatatacaagttactatgtgtgtcacaaggggcctactcaggcaacgcaaatcctgttcctagaaaaccagaacttagaaaggctgttaaacagggtcctgaacatgagtttgtacactctctcatacgcaggaactgtcatgttgccacaacaagta---gaggagacttcaatctcttaggtatacatgacaattgtgcagttcttccaacacatgcagaatgtggtgataccattttgattgataatatccagaccaaagttatcaaacagcaaatcattacagacagcaacgatgttgacacagagatcacaatagtgtggctggatagaaatgaaaaatttagagatataagaagattcataccagagcatatagaagaatggaggaacatgagattggctaccaatgtacctaaattccctatgatggatgtagaggtaggtgatgtcaccccttatggagaaatcaacctgagtggaaacttgacatgccgactgcttaagtacaactaccccacacaaccaggccaatgtggagctgttgtcgctaatgtgggcaatataattgctattcatgtgggaggcaatggtagagtgggttatggtgccgctctcttaagaaagtactttgcagcaacacaaggtgaaataacaacaagaaagtcagttagagatgttggcatgtcaccaataaacacaccttgcaaaacgaaactataccccagtgttttctatgacatctttcccggaaaaaaagaaccagctgctctaaatgacaaagacccccgacttgaagtaaacctaaaagaagctgttatgtccaaatataaaggaaataagggttgccaaatgaatgattatgtgttaacagcagcaaaacattacgcagcccagttgttcccccttgacatcaaccctgagcctataacaatggaacaagctgtgtatggaacagactatttggaaccactggatttaaataccagcgctgggtatccatatgttacactaggtgttaagaaaaaggacatactaaatcgcaacactaaagatttatccaagttgcagcacatgatggacctctatggaattgatctaccctatatcacttacttgaaagatgaacttagagcaccagaaaagattaggtgtggcaaaactagatgcattgaagcagcaagcatgaatgacactgtgtattttcgcatggtgtttggaaacttgtatggtgctttccacaagaacccaggtgtgctgactggatcggctgtgggatgtgatcctgatgtcttttggtcacaaatgaaagccacaatgggggaaaatatactagcctttgattacactaactatgatggaagcttggatccaatctggtttgatgctcttaaaattgtgctcaatgaattaggttttgatggtgaattgactgaaaaacttaagaaaactacacatgtgtacaaagatgaggtctacacagtactaggaggtatgccatcagggacctctggaacatctgtgtttaacactatgatcaacaacattatcattagaactataaccattgaaacatataaaaacatagatttggataaacttaagatagttgcctatggtgatgatgtggtcatctcatacccagatatgctagatgcagcacaattagctaatactggttccaaatatggcctaactataacacctgctgataagggcacagacttcaaacaagtcacctgggacactgtcacctttctcaaaagaggatttaggaatgactcaaaataccctttcttggtacatccagtatatccaatggaagatgtttttgaatcaatcagatggaccaaagatccacgcaatacacaagatcatgtaaattctctgtgcctactagcatggcacaatggaaaacaacaatatg-atgactttatccaaaaggtccgtaccacttctgtgggccgaaccttgtacttgccaccg-tatgagtatttggaaaggaggtggatagacaaattcatatgattag-----------------atatg-----gtattcaaattgcacagaattgactatcataaaa-----------------------------------------------------------tc
>EF582386.1_Human_rhinovirus_C_strain_025_complete_genome
--ttaaaactgggtacaggttgttccc-acctgtaccacccaagtggtgtagtgctcttgtattccggtacatttgcacgccagtttgc-cacccctaccctct---------------------------atgtaac----ttagaag----cttacaca-aagaccaataggcggtggtaaacccataccactaacggtcaaacactt----ctgtttccccgg-catatgaggaataggct--ccaaaagggctgaagccactagtgtcgttatccgcattggtactacgcaaagcctagtatcggcctgaaaatttcttggtt-ggtcgttcggccagt--tacccc-actggtagacctggcagatgaggcaggacttaccccactggcgacagtggtcctgcctgcgtggctgcctgcacaccct-tatggggt---------gtgaagcctaggaacggacagggtgtgaagagccccgtgtgctaccaat--gagtcctccggcccctgaatgcggctaatct-taccccgcagctgttgcacacaatccagtgtgtatgcagtcgtaatgagcaattgtgggatggaaccgactactttgggtgtccgtgtttccttgttttcct---tatatttgcttatggtgacaat-attgatattatcagt-----gttgtcatcatgggcgcccaggtcagcaagcagaatgttggctcacatgaaagtggaatatcagcatcatcaggttcagtcataaaatattttaacattaattactacaaagactcggctagcagtggtttaagcaaacaagacttctccatggacccagagaaatttactaaacctttggctgatgttatgaccaacccagcattgatgagtccaagtatagaggcttgtgggttttccgataggctcaaacaaatcactatcggcagctccacaataacaacacaggacactttgaacacagtcgtggcttatggtgaatggccagaatatctgaaggacactgatgcgagcgctgtagataaacctactcatccagaaacatctacagaccgtttttacacgctcacaagtgtaaatggcatggcctcatcaaagggctggtggtggaaaatcccagattgccttaaggacatgggcatgtttggtcagaatatgtattaccatgctctggggcgctcaggttacatctttcatgtacagtgtaatgccaccaaatttcacagtggtttacttcttgttgctattgtaccagagcaccaattggcatatattggtggtacaaatgcaaatgtggggtataaccacactcatccaggtgaagggggccatgaaattggtaagaacacc---------gaaagaaacgacaagcagcctgatgaggacccacttttcaactgcaatggcactctactaggaaatttaactatttttccacatcaattaataaatttgaggaccaataattcagctactatagtggtaccttatataaactgtgttcccatggacagtatgctcagacacaacaacatatcattggtcatcataccacttgtaccactacgttcaggatctacacaaactatcaacagactacctattacaatatctattgcgccagataaatcagaattctctggtgcacggcaaagt----------aacaaagtg-------caaggcttaccagtgagaatgcctagtggtgctcaacagtttatgaccactgaagatgaacaatcagcaaatttgttacctggctttcatccaacccccataatgcatataccaggtgagattacaaatatcatgcatatggctagagtggattctttcatgccaattaacaatattacagaccagaagatagatgtacctatctatagtaggacagtaactgcacgacctgctagcaatagtagtgaccttatactagctataccacttgacatgaacaacactctgttttccactacactactaggtgaggtgttaaattacttttctacttgggcagggagcatcacattgagttttttgtgtgtctgtgatagttttagtacaggtaaatttctcatagcctacacaccaccagggggcggacttccaaagaatagaaaagaagcaatgcttggtgtccatgtcatatgggatttgggactacaatcgacatgcaccattgtggtaccatggatagctcagggatactaccgtcataccaaagctgataactacacagaatcaggatatgttacactatggtaccaaacaaactttgttccaggtagtgctatagcacaaggttctatattagtcacatgctctgcatgtccagatatggcagttcgcatgttacgtgacacccccatgattacacaa------------gacaagaacaccctacaaaaccctgtggagcagtttgtggataatgtcttagaggaagtcttggttgtacctaacacacaaccaagtggaccaattcacactactaaaccaactgcactgtcagcaatggagataggagcatcttcagatgtgaaaccagaggatatgattgagacacgctatgtagtgaattccagaactaatggtgaagcaacaattgaaaatttcttgggtagatcagccttatgggctaatatagatatggcgaa---tggctatgctacatggtcaatcacctaccagggaaatgcacagataaggaagaaattagagctttttacctatgttaggtttgacttagaaattacaattataaccagtaactccagtttaatgcagatcatgtatgtaccaccaggtgccaaaccacctaataacaatagctcaatggaatggaacacagcctctaacccaagcatattctttcaaccaggaaatggtttcccacgttttactataccctttactggcttaggatcagcttactatatgttctacgatggctatgataaagtgagtcat---gatgaaggg---acatatggaactagtgtaaccaatgatatgggcagattgtgtttcagaaccccaaacaacaattcaggaactgacattattagaatatttggaaaaccaaaacacacacgtgcttggatccctcgaccaccaagagcaacagagtacacacataaagatagtactaactacaacaggagagtgaat--------------cctaactctgaagacagta-cacttaccagggaccactacattaaaaccagggcaacagtca---------caac---------agctggacctagtgatatgtatgtacacactaaagaagctatctacagaaatgctcacctaaccagtgcaaatgaacagactatacttatagcactgactgcagaccttcaagtggatgcagctgaacacccaggtgatgacatcatacctgattgtgattgcactacgggtacatactactgcaaaagtaaagaccgctattaccctgtgagtgtggtttcacacgcatggtatccaatagaggaatcttcttactacccaaaacatgtacaatacaacatacttttgggtgagggcccgtgtgaacctggagactgtggtggcaagttgctctgcaaacatggtgttataggaatagttacagctggaggggaaggccatgttgctttcacggatctaagaccatacagtagcttagcacacacacagggaccaattagtgattacataacacagttaggtaacgcatttggcacaggctttacacaaacacttgaaactaacctcaaagagacatgttcaggcatgttcgatgcaataacatcaaaaacagtaaagtggatcgtacgcataataagtgcgcttaccattgtgatccgcaacagttctgatacaccaactgttctcgctacaatggctttgttgggttgcacaggttcaccatggcaataccttaaaacaaaactgtgtgcttggttaggagtgcaaaaacctccttcaaagcagagtgacagttggctcaagaagttcactgaatggtgtaatgctgcaaagggattagaatggataggatacaaaataagcaaattcattgactggctgaaagaaaaactcataccaactgtgcagagaaagaaggataccctacttgaatgtaagaagttaaccctttatgaagatcaagtcaaggctttcccccaatcttcagaaatttttcaaaacgaactaaccacaaaattacaggtcttaaagaaaaatttagatgacatgtgtcccctctacgctgtagaaaataaaagagtgaccaatatgcttaaagaaatcaaaacaatgacagcatacaagaaaacccatcgcacggaaccagtgtgtatcttaatacatggtgggcctggatgtggaaagtcacttgctactacagtaattgctagaggcctagcagacagtgggaatgtgtactcactacccccaaacccaaaacactttgatgggtattgtcaacaacaggtagtgatgatggatgatttaggtcaaaacccagatgggcaggacctagcaatgttctgtcaaatggtttctaccactgactttatagtgcctatggcagcattagaggataaaggaaaaagtttcactagtgattatgtgctggctagtacaaatttgaaccagctgagtccccccactataaccattccagaagcaattacacgtagattcttcctagacgtagatttgaaaataatgccaggatataagactcatgcaggattactagatacagctaaagcattgcaagcatgttcagactgtgcaaaaccactccattacaaacagtgttgcccacttctttgtggcaaagcaataattctccagaacaggcgcacatcagcaagcctttcaattaatatggttgtttcacaactgagagaagagtctaccaccagaaagagagtccacactaatttaaatgctattttccagggtttaggatcagatgaaaccccaggatttatagtagacttactttcatcttcccgagatccccgggttattgagtactgtgagaaagagggactaattgtgaaggccacacacacct---tagaaaagaacttggagtatacacagtattgtttaaattgcttaggtagcttaatacttatcataggtaccatctatgctatatacaagttactatgtgtgtcacaaggggcctattcaggcaatgcaaaccccattcctagaaaaccagaacttagaaaggctgttaaacagggtcctgagcatgagtttgtacattctctcatacgcaggaattgtcatgttgctacaacaagca---gaggagatttcaatctcttaggtatacacgacaattgtgcagttcttccaacacatgcagaatgtggtgataccattttgattgacaacatccagaccaaggtcatcaaacaacaaatcattacagacagcaatgatgttgacacagagatcacaatagtgtggctggataggaatgaaaaatttagagatataagaagattcataccagagcatatagaagaatggaggaacatgagattggctaccaatgtacctaaattccctatgatggatgtagaagtaggtgatgtcaccccttatggagaaatcaacctgagtggaaacttgacatgccgactgctcaagtacaactaccccacacaaccaggccaatgtggagctgttatcgctaatgtgggcaatataattgctattcatgtgggaggcaatggtagagtgggttatggtgccgctctcttaagaaagtactttgcagcaacacagggtgaaataacaacaagaaagtcagtcagagatgttggcatgtcaccaattaacacaccttgtaaaacaaaactataccccagtgttttctatgacatctttcctggaaaaaaagaaccagctgctctaagtgacaaagacccacgacttgaagtaaacctaaaagaagctgttatgtccaaatataaaggaaataagggctgtcaaatgaatgactatgtgttaacagcagcaaagcactatgcagctcagttgttccctcttgacatcaaccctgaacctataacaatggaacaagctgtgtatggaacagactatttggaaccactagatctcaataccagtgctgggtatccatatgttacactaggtgttaagaagagggacatactaaatcgcaacactaaagatttatccaagttacagcacatgatggacctctatggaattgacctaccctatattacttacttgaaagatgaactcagagcaccagaaaagattaggtgtggcaaaactaggtgtattgaggcagcgagcatgaatgacactgtgtattttcgcatggtgtttgggaacttgtatggtgctttccacaaaaacccaggtgtgctgactggatcggctgtaggatgcgatcctgatgtcttttggtcacagatgaaagccacaatgggggaaaatatactagcctttgattacaccaactatgatggaagtttggatccaatctggtttgatgctcttaaaattgtgttgaatgaattaggttttgatggtgaattaactgaaaaactcaagaaaactacacatgtgtacaaagatgaggtttacacagtactgggagggatgccatcagggacttctggaacatctgtattcaacaccatgatcaataacatcatcattagaactataaccattgaaacatataaaaacatagatttggacaaacttaagatagttgcctatggtgatgatgtggtcatctcatacccagatatgctagatgcagcacaattagctgatactggttccaagtatggcctaaccataacacctgccgacaaaggcacagatttcaaacaagttacctgggacactgtcacctttctcaaaaggggatttagaaatgacctaaaataccctttcttggttcatccagtatatccaatggaagatgtttttgaatcaatcagatggactaaagacccacgtaacacacaagatcatgtaaattctctgtgcctactagcatggcacaatggaaaacaacaatatg-atgactttatccaaaaggtccgtactacttctgtgggccgaaccttgtacttaccaccc-tatgagtatttggaaaggaggtggatagacaaattcatatgatgag-----------------atatg-----gtattcaaattgcttagaattgactatcat-----------------------------------------------------------------
>EU840952.2_Human_rhinovirus_C11_strain_CL-170085_complete_genome
--ttaaaactggatacaggttgttccc-acctgtatcacccaagtggtgtggtgctcttgtatttcggtacgtttgcacgccagtttgc-taccccttccctttt--------------------------acgtaac----ttagaag----tttacaca-aagaccaataggcggtggtaaatccataccactaacggtcaaatactt----ctgtttccccgg-catgcgaggaataggct--ccaaaagggctgaagccactagtgtcgttatccgcattggtactacgcaaagcctagtattaccttgaaaatttcttggct-ggtcgctccaccaga--tacccc-actggtagacctggcagatgaggcaggacttaccccactggcgacagtggtcctgcctgcgtggctgcctgcacaccccttacggggt---------gtgaagcccagaaacagacaaggtgtgaagagccccgtgtgctactagt--gagtcctccggcccctgaatgcggctaatct-taccccacagctgttgcacgcaaaccagcgtgtatgcagtcgtaatgagcaattgtgggatggaaccgactactttgggtgtccgtgtttctttttattcct---attatttgcttatggtgacaat-attgatattatcagt-----gttgtcatcatgggcgcccaggttagcaaacagaatgttggctctcacgaaagtggaatatctgcgtcatcaggctcagttataaagtatttcaatattaattactataaagactcagctagcagtggcctaagtaaacaagatttctcaatggacccagagaagttcaccaaacctttagctgatgtcatgaccaacccggcattgatgagtccaagtatagaggcttgtgggttctccgataggctaaaacaaatcactatcggtagttccacaattacaacacaagacactttgaacacagttgtagcatacggcgagtggccagaatacttaaaagatactgatgctagtgccgtggataaacctactcatcctgaaacttccaccgatcggttttacacactcactagtgttacctggaatggttcatccaagggctggtggtggaaaattccagactgccttaaagatatgggcatgtttggacaaaatatgtaccaccatgccttagggcgctcaggatacatcttccacgtacagtgcaatgctaccaagttccacagtggtttactacttgttgctatagtaccagagcaccagttagcatacgtcggtggcacatatgctaatgttgggtacaaccatacccaccctggtgaagggggtcatgagattagggaacctacc---------ggtagagatgacaagaaacctgatgaagacccgcttttcaactgcaatggcactctactagggaacctgactatattcccacaccagttgataaatttgagaactaacaactcagtgactatagtagtaccttacataaactgtgttcccatggatagcatgctcaagcataataatatttcactagttatcataccacttgtgccattacgatcagggtcaacacaggcaccacaaacattacctattacaatatctattgcacctgacaaatcagaattttccggtgctagacagagt----------aacaaaact-------caaggcataccaatcagaatgcccagcggtgctcagcagtttatgaccacagaagacgaacagtcagccaacctgttacccagtttccacccaacatccgtaatgcatataccaggtgaaatcacaaacattatgcatatggcccgagtggattcattcatgccaattaacaacatcaaa---caaaagctagatgtgcccatctatagtttgacagtgactgcacgatctgcaggtgttaatggtgagcttattttaaccataccactcaacatgagtaacacattattctctaccactctgttaggtgaggttctaaactatttttccacatgggcagggagcatcactctgaattttctatgtgtttgtgacagttttagcacagggaagtttctcatagcatacactccaccaggaggtggcatacctgcaagcaggaaggatgctatgcttggtgtccatgtcatatgggacctaggattacaatcaacatgttccattgtggtaccatggatatctcagggttactatcgccacaccaaagctgacaactacactgaatctggatatgttaccttgtggtaccagacggattttgtaccaggcagcaccattgctcagggctctatccttgtcacctgctctgcatgttcagacatggcagtgcgcatgctccgtgatactccaatgatcaaacaa------------gttgcagatttattgcagaaccctgtggaacagtttgtggataatgttttagaggaagttttagttgtacccaatactcagccaagtggaccaatacacactaccaaaccaactgctctatcggcaatggagattggagcatcttctgatgtaaaaccagaagatatgattgaaacacgatatgtagtgaattccagaaccaatgatgaagcaacaattgaaaacttcctaggtagatcagctctatgggctaatgtgagtatgacaag---tggttatgcaacttggtcaataacctaccaaggaaatgcacaaataagaaagaaactagagttattcacctatgtcagatttgacttggagatcacaattataactagtagctctgatttgatacaaattatgtatgtaccaccaggagctaacacaccaagaagtaataatgcaacagagtggaacacagcctctaatccaagtatattctttcaaccaggaaatggtttcccacgtttcaccatacctttcactggtttaggatcagcttactatatgttttatgatggttatgacatagtgagtcat---gaaaatggg---atatacgggataagcaccaccaatgatatgggaagtttgtgtttcagaactccaaacaacagttcaggaacagaaatcattagagtgtttggaaagcctaaacatacacgtgcttggattccacgaccacccagagcaactggatacacacacaggtacagcacaaattacaacagaaaagt--------------------tagtgatgatgacagta-cattgaccagggatcactacatagaaaccagagcatccgtca---------agac---------agcaggtcctagtgatatgtatgtacatactaaagaagccatttataaaaatgcccatctgactagtgcaaatgaacagactatactcattgcactaactgcagacctccaaattgatgcagctgaccacccaggtgatgatgttataccagattgtgattgtacaacgggtacatattactgcaagagcaaagaccgctattatcccatagaagtggtctcacatgcctggtacccaatagaggaaacatgttactacccaaaacacatacagtacaatatactcctgggtgaaggcccatgtgtacctggagattgtggtggtaaactactctgcaaacatggtgttataggcatagtcacggctggaggggaaaatcatgtagctttcactgatttaagaccatatagcaatctagcacacacacaaggaccaattagtgactatgtaacacaattaggcaatgcttttggtacaggctttacacaaactcttgagactaacctcaaagagacttgttcaggcatgtttgatgcaataacatcaaagacagtcaagtgggtagtgcgcataataagtgcgctcactattgtgatccgcaatagttctgacatgccaacaattctagctacaatggctttactggggtgtacaggatcaccatggcagtatcttaaaggtaaattatgcaattggttaggagtacagaaaccaccatccaaacagagtgacagttggcttaaaaagtttactgagtggtgcaatgcagctaagggattggaatggatagggtacaaaataagcaaattcattgactggttgaaggaaaaactcataccaacagtacagaggaagaaagacaccttgcttgaatgcaagaagttgaccctgtatgaagaccaggtcagggcatttcctcagtctccagaggcctttcagaatgaactcactaccaaattgcaaattttaaagaaaaacttagatgatatgtgtcctctctatgctgcagaaaacaaaagggtaactaacatgctcaaggacattaaaacgatgacagcatacaaaaagactcaccgcacggaaccagtatgtgttttaatacatggtggtccagggtgtggtaaatcacttgccactacagtgattgctagaggtttaacagacagtggcaatgtttattcgttgccaccaagtccaaagcattttgatgggtattgccaacaacaagtcgtcatgatggatgatttaggtcagaatccagacggccaagacttagctatgttttgccaaatggtatccactactgatttcatagtgcctatggcagcactagaagataaggggaagagctttaccagtgactttgtgttggctagtacaaatttaaaccagttaagcccccccactgtaacaatacctgaagcaattacacgtaggttctttttagatgtggacttaaagataatgtctgggtatagaacccatgcaggactattggatacagctaaagcactacaagcatgcccagactgtgcaaaaccaccctactataaacagtgttgcccgctgctatgtggcaaggcagtggttcttcagaaccggcgcacatcagcaagtttatcactcaatatggttgtctcacagttgagagaagaatccaataccagaaagaggatacacacaaacctaaatgctattttccaaggtctgggatcagatgaaactccaggatttatagtagatttgctttcatcatcaaaagaccctagagttattgaatattgtgaaaaagaagggttgattgtaaaagctacacactctt---tagaaaagaatttggaatacacacaatattgcttaaattgtttaggcagtttaatactcattttaggaaccatctatgctatatacaaactactgtgtatttcacagggtgcttacacaggcaatgcaaatcctgttcccagaaaaccagaacttagaaaagctgttaaacaaggacctgaacatgagtttgtgcattcacttatacgaagaaattgtcatgtggcaacaacatcca---gaggagacttcaacctgttaggaatacatgacaactgtgcagtcttgccaactcatgctgagtgcggtgatactattctgattgacaatatccaaactagggttatcaagcaacagatcatcacagattgcaatgatattgacacagagatcacaatagtgtggttagatagaaatgaaaaatttagagacattagaagatttatcccagaacacatagaggagtggagaaacatgaggttagctaccaatgtgcctaaatttcccatgatggatgtagaagttggtgatgtttgcccctatggagaaatcaacctaagtggaaatttaacatgccgactcttaaaatacaactaccctacacaacctggtcaatgtggagctgtcgttgccaacgtgggcaatatagttgctatccatgttggaggtaatggtagggtaggttatggtgctgctctactaaggaagtactttgcagcagttcagggtgagataacatcaaggaaaactgttaaggatgttggcatagcaccaatcaatacacccagtaaaacaaaattgtaccctagcgttttctatgacattttccctggtgagaaggaaccagcagctttgcatgacaaggatccaagacttgatgtggaacttaaagaagcagtaatgtcaaaatataagggtaacaagaactgccagatgaatgagtatgtgttaactgcagcaaaacactatgcagcccaattattcccattagatattaaccctgaacctataacaatggaacaagctgtgtatgggacagattatctggaaccactagatctcaataccagtgctgggtatccatatgtcacactaggtattaagaagaaagacatattgaatcgcaacaccaaagacttgtctaaactacaacacatgatggacttgtatggtattgatttaccatatatcacctatctaaaagatgaacttcgaacaccagagaagatcaaatgtggtaaaaccagatgtattgaagcagcaagcatgaatgacactgtgtatttccgcatggtgtttgggaatctatacagtactttccacaaaaatccaggtatattaactggctcagctgtagggtgtgatcctgatgttttctggtcacaaatgagagctacaatgggagaaaacatactagcctttgactacaccaactatgatggtagtttagacccaatatggtttgatgctcttaagattgtgttaaatgaattgggttttgatggtgaattaactgaaaaactcaaaaagacagtacatgtatacaaggatgagatatacacagtattgggtggcatgccatcggggacttcagggacctccatattcaatactatgatcaacaatatcatcattagaactataactattgaaacttacaggaacatagatctagataaacttaaaataattgcttatggtgatgatgtggttatttcctaccccgatccactggatgcatcacacttagctgaaactggctctagatatggtttgactataacacctgctgataaaagtgctgaattcaagcaaattacctgggatactgtcactttcctaaaaagagggttcaaaagtgatctaaaataccctttcttgattcacccagtatacccaatgaaagatgtttttgaatcaattaggtggaccaaagatccacgtaatacacaagatcatgttaactccctgtgtctactagcttggcataatgggaagcaacagtatg-atgactttgtccagaaagttcgatccgtccctgtaggtcgaaccttgtacttaccacca-tatgagtacttagaaagaagatggatagataaattcatataattag-----------------atatg-----gtattcaagttgtttagaattgactatcata----------------------------------------------------------------
>KP282614.1_Human_rhinovirus_C54_isolate_D3490_polyprotein_gene_complete_cds
--ttaaaacagctgtgtggttgttccc-accaccaggcacactgt-gcgttgtacactgggattccggtcactttgtacgcctgtttgc-tatcccccccaactt--------------------------atgtaat----ttagaaga---tgtacaca-acgcccattaggatgcggccaaaccaggtccgcttagggcaagcactt----ctgtttccccgggtgtgt---gaatagact--ctaacagggttgaagctgtagcactcgttatccgcgcaactactacgcgaatgttagtagcatcctgtgttgcatttggga-tttcgctccgcagaa--aacccc-atctgtagattagggcaatgaggctacacataccccactggcgacagtggtgtagcctgcgtggtgccctacccaggcc-ttcttggc-------ctgggattccacttacaagacagggtgtgaaggcactagtgtgctagttgt--gagtcctccggcccctgaatgcggctaatcttaaccccgtagcccccgcaagtaaaccaacttgtaggtggtcgtaatgagtaattacgggatggaaccgactactttgggtgtccgtgtttccttttattctttatatttgcatcctatggttacaac-ataa-------------------gtaatcatgggtgcacaggttagcaaacagaatgttggctcacatgagagtggtatctcagcatcatcaggatcagttatcaagtatttcaatatcaactactataaagactcagctagtagtgggttgagtaagcaagatttttccatggaccctgaaaaatttacgaagccaattgctgaagcgatgacaaatcctgcactgatgagtcctagtattgaagcttgtggtttctccgataggctaaagcaaattactatcgggagctccactataacaactcaggatacactccacacaatcgtggcctacggagagtggccacagtacctaagtgatctggacgccagtgcagttgataaacctactcatccagaaacatcaactgatcgtttttacacattaaccagtgtagaatggacacagacttcaaaagggtggtggtggaaaataccagattgcctcaaagatatgggaatgtttggtcagaacatgtaccaccacgcactgggtcgatcgggctacatcatccacactcagtgcaatgccacaaagttccacagtggcatgctcttggttgctgttgtacccgagcaccagcttgcatacattggtggtacaaatgtgagtgtaggttatcggcacacccaccctggtgaggtaggtcacactataggtgtcagtgac---------agcagaggcaataatgagccagatgaagatccattctttaactgtaatggaacattactaggcaaccttacgatatttccacatcagttgattaacttgaggaccaacaactcatccaccattgttgtcccttacataaattgtgtgccaatggatagtatgttaaaacacaacaacttaacactcattattataccactagttggacttcgatcaggaggaa---atagtgcaaacacactacccataaccatttcaattgcacccgacaaatcagagttctcaggtgcacgccagagc---------aaccgaact--------caaggattacctgttagattggcaagtggtacacagcagttcatgacaacagaggatgagcaatccgccaacttgctccctggtttccacccaacacctgtcatgcatatccctggtgagataaccaatgtcatgcacatggctagagttgactcgttcatgcctatcaacaacataagcacacaacagattggggttcccatatatagtataaacataacaaagaaatcatcaaaagaacaacaggatttaatattggctctacccctgaaaatggatgatacagtgtttgctacaactttattgggtgaagtattaaattatttctcaaattggtctggtagtatcacacttagcttcatctgtgtgtgcgatagctttagtacaggcaagttcctcatagcgtacaccccacctgggggtgcactcccacaaaataggaaagatgcaatgttaggggtacatgtcatatgggacctggggttgcaatctacgtgtacaattgttgttccatggattgcacaaggatactatcgccacaccaaatctgaccattatactgaggctggctttgtgtcactctggtaccaaactgatttcgtacctggtgttcagagcgggcaaggggccatactggtaacttgttcagcatgtcctgacatggcggtacgaatgatgcgtgacactccaatgatcacacaa------------aaagctgacattctacaaaatccagttgaagaattcatagatacaactctaaaagaggtcttagttgttccagatactaaacctagtggtccaatacacacaacaaaaccagctgccttgtctgccatggagataggcgcatcatctgacataacaccagaaagcatgttggaaaccagatatgttgtaaattctagaactaatgaagaggctacaattgaaaatttcctaggcagagcggcactatgggccaacatacaaatgagtgc---aggtttcaagacatggaagataaacttccaggagaatgcacaggttaggaaaaagctagaaatgttcacatatgttaggtttgatttagaaatcactgtagtcactaacaatactggcttgatgcagatcatgttcacaccacctggtatcaaggcaccagaagacaaaaatggaaaggaatgggatacagcatctaaccccagcgtgttctatcaacctaaatcaggtttccccagattcactataccatttataggggtaggttcagcatactatatgttttatgatggttatgatcaaaccattgaa---agcggaaac---acctatgggatcacaaccacaaatgatatggggacactgtgtttcagagcattggatga---tgttagtaacaatgatgtcaaggtgtttgcaaaaccaaaacacacccgtgcttgggtgccgcgaccacctagggccacagagtatacacacaagaatagtactaactacaacaggaaggt--------------------gaacagtactagccatg-atctcaccaagacacacttcatcaagactcgggattcgatca---------aaac---------agcagggccaagtgacttgtatgtacacacgcgggaagcaatctacagaaatgcccatctagcaagtgttaatgagaatacaatattacatgccataacagcagatttacaggtggatgccacttcagaaccaggagaggacattatacccacctgcgattgtacagtgggcacatattattgtagaagcaaagaccgctactaccctataacagtgacaccccatgattggtacccaattgaagagacaatctattacccaaaacacattcagtacaatttgttgttaggagaaggcccatgtgaaccaggtgattgtggtgggaaactcctgtgctgccatggagttataggaattataaccgccggcggcgaggggcacgtagcattcactgacctaaggccatataacaatcttgccaccacacaaggtcccatcactgattatgtaacccaactcggaaatgccttcgggaatggatttacacaaaccttggaaaccaacattagagagacctgttccgggatctttgataaaatcacgtccaaaactgtgaaatggctagtacgaatcatcagtgccctcacaatagtaatcaggaatagcacagatctacctactgttatggcaactctagcactgttaggttgttatggctcaccgtggaagtttttaaagactaaactgtgtgattggttaggcgttcaaaagcccccttctaagcaaggagatagctggttgaagaaatttacagaatggtgtaatgcagctaaaggattggaatggattgggtacaaaattagtaaatttatagactggttgaaagaaaagctcctgccaacagtgcaaagaaagaaagaaacacttcaggaatgtggcaaactgtcactttatgaggatcaggtcaaggcatatccacattcttcagaggagttccagaaagaactaactacaaaactacatgttcttaagaaaaatcttgatgagatgagtccactatatgcctcagaaaacaagcgggtcacttgtatgctaaaggatctgaaaactatgacagcataccaaaagaaccaccgcactgaaccagtatgtgttctgatccacggcagtcctggttgtggcaagtccttggttacaactatcattgcccgcgggctcacagacagtggaaatatatattcattacccccaaatcccaaacactttgacggatactgtcaacaagaagtggtgatgatggatgatctcggccagaacccagatgggcaagatttagctatgttttgccaaatggtttccaccacagactttattgtaccaatggcagcattggaagataaaggtaagtgtttcaccagcaattatgtactagccagtacaaatttgagtcagttaagtcccccaacagtgactataccagaagcaatatcccgtagatttttccttgacttagatttagtaattagacagggctttaaaactccaacaggtttactcgacactgcaaaagcattacaagcatgtacagattgcccaaaacccccacactacaaacagtgctgcccaattttatgtgggaaagccatagtcctccagaaccgtagatcacaggttagtctggcattaaacatggtagtctcacagctcagggaagaatcagcctcacgccgaaggattcacaccaatttgaacgccatcttccaagggttgggctcagaggagactccaggatttattattgatttgctctcttcatgtaaagacccccgggtgatagagtactgtgagaaggagggacttatccacaggtctaaaacaacac---tggaaaggaaccttgaaaggacacaatattatctcaattgcttaggtagtcttatcattatcttagggacaattcttgccatatacaagttactctgcatgactcagggagcgtacaccgggaacgctaacccaacacccaggaaacctgaattaaggagggcagttgtacaagggccccaacatgaatttgtgacatcattgattcgtaggaactgccatgtggtgactacggata---agggcgattttaacttgttgggtgtgtacaacaattgtgcagttattcccacacacgcaaattgtggagagatggtgttgattgatggtgtccaaactaaagtgctcaaacaacaaattatcacagatggtaatgatgtagatacagaaattactatcatttggctagaaagaaatgaaaagtttagggatatcaggcgatttatacctgaacacatcaatgactggcggaacatgcgattggccaccaatgttcctaagttcccaatgctggatgttgaggttggagacgtggttccatacggagagatcaacctcagcggtaatcccacatgccgattactcaaatacaactatccgacccaaccaggtcagtgtggagctgtggttgccaatgtgggcaacatagtagccatacatgttggtggtaatggtagagtgggatatggtgctgctcttcttaggaaatatttcgtggaatcgcagggtgaaataatctcaaagaagtctgtgaccgaggtgggtcttaaaccgatcaacaccccgagtaataccaagttgtaccctagcgtattctaccatgtatttccaggagaaaaagagccagctgttttgagtgagagggatccacgtttacaaaccaacctcaaggaagcagtaatgtctaagtataaaggaaacaagggtgttgggatgaatgattatgtgatgacagctgctaaacactatgctgcacagctctatccattagacatcaacccagaaccaatttcaatggagaaagcagtttatggtactgagaacttagaaccacttgaccttacaaccagtgcaggatacccatacgccatcctaggtctaaagaagagagacattctgaaccggaatacaaaggacttaacaaaattacaacaaatgatggatttgtatggcatagatctaccatacataacatatttgaaggatgaactgaggagtccagaaaaagtgagactaggcaaaactagatccatagaagctgccagcatgaatgatacagttcactttcgaatggtctttggtaatttgtatagcactttccacaagaaccctggcatacagactggatcagcagtaggttgtgacccagatgtgttttggtcccagattagatctacaatgggagagaatgttttagcatttgactatacaaattatgatggaagtctggatccagtttggtttgatgcactcaaaatagtactagatgatctaggatttgatggagaattgacaaggaaattgaagaaaaccactcatgttttcaaagatgaagtgtatgtagtggatggcggaatgccttcagggatatcaggtacctctattttcaatactatgataaataacatcattattaaaactttggctattgaaacatacaggaacatagacctggataaactcaagataattgcttatggggatgatgtattaatatcttatgtggatgacttggacccagctgaattggcagagacagggaaaaattacgggttgaccatcacaccagcagacaaaagcagtacattccaaaaagttacctgggatagtgtcacattcctcaaaagagggtttcagaatgatgtaaagtaccctttccttacccacccaatctatccaatgaaggatgtctatgagtcaatcaggtggacaaaggatccacggaacacacaggatcatgttcactcactgtgtttgctagcatggcataatggtacaacacagtatg-atgactttctccaaaagatacgaactacatcggtgggaaaaacactctacctaccaccg-tatgagtacctggagaggaggtggatagacaaatttatctga------------------------------------------------------------------------------------------------------------------------------
>JN837686.1_Human_rhinovirus_C_strain_HRV-C45_p1084_s3920_2000_polyprotein_gene_partial_cds
--------------------------------------------------------------------------------------------------------------------------------------------------------------------------------gcggccaaaccaggttcgtcacgggcaagcactt----ctgtttccccgggtgtgt---gaatagacc--ctaccagggttgaagctgtagcactcgttatccgcatggctactacgcaaatgttagtaacaccctctattgtacttggga-tttcgttccgcaga---tacccc-atctgtagattagggcgatgaggctacacactccccactggcgacagtggtgtagcctgcgtggcgccctacctgggtc-t-cctgac-------ccaggattccacttacaagacagggtgtgaaggcacaagtgtgctagtcat--gagtcctccggcccctgaatgcggctaatcttaaccccgtagccattgcaggcaaaccagtctgtggatggtcgtaatgggtaactacgggatggaaccgactactttgggtgaccgtgtttctcttttttctttatgtaggcactttatggttacaac-ataa-------------------gtaaccatgggtgcacaggtcagcaaacaaaatgttggctctcatgagagtggcatttcagcatcatcaggatcggttattaagtattttaatatcaactactacaaagattcagctagcagtggattgagcaaacaagacttttccatggaccctgaaaagttcacaaaaccaatagcagaggttatgaccaatcctgctcttatgagtcccagtattgaggcatgtggtttctccgataggctcaaacaaattactatcggcagctccactataacaacacaagacacactcaatacaattgtggcttatggggaatggccacaatacttaagtgatttggatgctagtgcaattgacaaacctacacatccagagacatccacagatcgcttttacacactggctagtgtggattggacacaatcttcaaagggatggtggtggaagatacctgactgtctcaaagacatggggatgtttggccagaacatgttccaccatgcgctgggacggtcgggctacatcatacatacacagtgtaatgccactaaatttcacagcggtttgctactggtggctgttgtacctgaacaccaacttgcttatgttggcggaacaaatgcaaatgtagggtacagacacactcacccaggtgagacaggccacaccattacaggtaacaccgca------aacagatcaagtggtgaaccagatgatgatccatttttcaactgtaatggaacacttttaggtaacctaacaatatttccacaccaattaataaatttaagaactaacaactcatccacgatagttgttccttatataaattgcgtgcccatggataatatgttaaaacacaacaaccttacactggttatagtaccactggtcccactacggtttgggaata---gtggtgccaatacactaccaatcacaatatctattgcaccagacaaatcagaattttcaggggcacgacaaaag---------agtcaaatc--------cagggtctgcctgtcaggctggcgagtggcacacaacaattcatgactacagaagatgagcaatcagccaatctactccctgggttccacccaacacctacaatgcatatcccaggtgagataacaaacattatgcatatggccagagtagattcatttatgcctatcaataacactagtgaacgggt---tgatgtgcccatttacaacataacagtcactaggaaatcatcaagcagacaggaggacttgatactagtcctgcctctcaaaatggatgatacggtgtttgcaaccacactgttaggtgaagtcttaaattacttttccaactggtccggtagcatcacacttagtttcatttgtgtgtgtgacagtttcagtacaggtaaattcctaatagcctacactccaccagggggtgctctccccacagatagaaaggatgctatgcttggagttcatgtcatatgggatctaggtctacagtcgacgtgtacgattgctgtaccgtggatcgcccaaggctattatcgccacacaaaatccaaccactacactgaagctggttatatcacactgtggtaccagacagattttgttcctggcagtcagggcggacagggagcagtattggttacatgctcagcttgcccagatatggcagtgcggatgctccgtgacacccctatgataacacaa------------gagaaggacatccaccagaaccctgtagaggaatttatagatacaaccttaaaagaagtgttggtagttccagacaccaaaccaagtggtcccatacacacaacaaaaccaaccgctttgtctgccatggaaattggtgcttcagctgatgtcacacctgaaactatgttggagactagatatgttgtcaattctagaaccaatgaggaggcaacaattgaaaattttcttggtcgagcagcactgtggaccaatgtaacaatgaacaa---tggtttcaaagagtggaaaatcaattttcaagaaaacgcacaagttagaaagaaactggagatgttcacatacattagatttgatttggaggttaccatagtgaccaataacacaggtttgatgcagatcatgttcattccacccgggatcaaaccacccaaagcagccgatagcaaagaatgggatacagcatcaaatcccagtgtgttttaccagccaaagtccggcttcccaagattcaccataccattcacagggataggatctgcatattacatgttctatgatgggtacgatcgagcctccaac---ggtgaaaac---acttatggtatatcaacaaccaatgatatgggaacattgtgtttcagagcactagacaacaccactagcaataataacatccaggtatatgccaaacccaaacacacccgtgcttgggtgccacgaccaccaagggctacagaatacacatacacatatagcaccaactataacaggaaagt--------------------gaatgagacaaccaccg-atctcaccaagagacattacatacagaaacgcacctcagtta---------agtc---------agcaggtccaagtgacatgtatgtgcataccaaggatgcgatatacaggaatgcacatttagcaagtataaatgaaaacaccatcctgtatgccataacagcagacctacaagtagactctgcccaggaaccaggcaatgatattatacccgcctgtgattgcaccaccggcacttactactgcaaaagcaaagaccgctattacccaatcaccgtgactccccatgactggtacccaatagaagaaacatgctattacccaaaacacatccagtacaacatcttattaggggaaggcccatgtgagcctggtgattgtggtggcaaattgctgtgtaagcatggtgtcattggcattgtaacagctggtggcgaggggcatgtggcatttactgatttaagaccttacagcaaccttgctgaaacacaaggacctattactagttatgtaacacaacttggcaatgcatttgggacaggcttcacacaaactcttgaaaccaatattagggaaacatgttcaggtctatttgataaaatcacatcaaagaccgtgaaatggttagtgagaatcatcagtgcactgaccatagttatcagaaacagttcagacttacccaccgttatggccactctagcattactgggatgtaatggatccccatggaaattcctgaaaacaaaattatgtgattggttgggtgtccaaaaaccaccttccagacaaggggatagttggcttaaaaagtttacagaatggtgcaatgcggctaaaggattagagtggattggatacaagatcagcaaatttattgattggctaaaagagaaacttctaccaacagttcaaaggaagaaggagaccctacaagagtgtggcaagttgtccctatatgaagatcaggttaaagcctttccacactcgtcagaagattttcagaaggagttgatgacaaaactgcaagtattgaagaaaaaccttgatgacatgagccccctctatgccgtggaaaataagagggttgctagtatgctgagagagctcaagacaatgactgcttatcagaagaaccaccgaacagaaccagtgtgtgtattattacatggtagtccaggctgtgggaaatctctggcaaccactattattgcccgaggtctcacggatagtgggaacatatattcattgcccccaaatccaaaacactttgatggttactgtcagcaggaggtagtcatgatggatgatctgggtcaaaatcctgatggccaagatctggccatgttttgtcaaatggtttccaccacagatttcgtggttccaatggccgcacttgaagataagggtaaatgtttcaccagtaattatgtactggccagcacaaatttgagtcaactgagccctccaacagtaaccatacctgaagccatctctcgtaggtttttcttagatctagatttggtgattaggcaaggctacaaaaccccaaatggtctgcttgacacagcaaaggcattgcaagcatgcacagattgtccaaagcccccccattataagcaatgctgccccattctgtgtggcaaagccataatactccaaaatcgcagaacacaggtcagtttagcactaaatatggtggtgtcgcaattgagagaagagtccatgtctcggcgacgcattcatacaaatttaaatgccatatttcagggtttaggatcaaaagaaacaccaggctttatcattgacctactatcctcctgtaaggacccaagagtggtagagtactgtgagaaagaggggttaatcaccaaggctaacaccaccc---tggagagaaacttagaacggacacagtattatctaaattgcctaggtagtttgattattatattgggaacaattttagctatatacaaattgctttgcatgacccagggagcatacacaggaaatgcaaatcctgtacctaggaaacctgaactgaggaaggcagttgtacaggggccccaacacgaatttgttacctcattaattcgtagaaactgccatgtagtcacaaccagta---gaggtgatttcaacctgttgggtatatacagtaactgtgcagtcattccaactcatgctgactgtggagaatcagttctaattgatggtgttgaaactaaagtggtcaaacaacaggttattacagatggaaatgatgttgacacagaaatcacaattatttggttagagagaaatgaaaaattcagagacatcagacgtttcatccctgaacacatcaatgaatggagaaacatgagattggcaaccaacgtaccaaaatttcccatgttggatatagaaattggagatgtaaccccatatggagaaataaacctgagcggcaacccaacatgtcgtttgctcaagtacaattatccaacacaaccaggtcagtgcggtgctgtggtcgccaatgtaggtaacatagtagctatccatgtaggtggcaatggtagagtagggtacggtgctgctcttttgaggaagtactttgcagagtcacaaggtgagatagtatccaaaaagccagtatatgatgtaggtctcaaaccaataaacactcccagcaccactaaactttaccccagtgttttttatgaaatttttcctggagagaaagaaccagcagtactaagtgacaaagatccacgtctacagacaagcctcaaagaagcagttatgtctaagtacaagggaaacaaaggtgttgaaatgaatgagtacataataacagctgccaagcactacgctgctcaactctacccattagacatcaatcctgaacctatatcaatggagaaagcagtttatggtgctgaaaacttagaaccacttgacttaacaactagtgcagggtatccttatgtcattatgggattgaagaaaagagacatcttgaaccgtaacacaaaagacaccacaaagctgcaacagatgatggacctgtacggtatagatttgccatacataacatatctaaaggatgagttgaggagtcctgagaaaattaagatgggtaaaactagatcaatagaagcagccagcatgaatgacaccgtgcatttccggatggtgtttggtaatttatacagttccttccacaagaatcccggaatactcacaggatctgccgtgggttgtgatcctgatgtcttctggtcccaaatcaggtctacaatgggggaaaacatactagcttttgattacacaaattatgatgggagcttggacccagtgtggtttgatgcactcaagattgtattagatgaattaggctttgatggagagctaaccagaagacttaagaaaactacccatgtgtacaaggatgaagtgtatgttgtggatggaggaatgccatcaggaatatcaggcacctctattttcaacaccatggttaataatattatcatcaagaccctgacaattgaaacttacagaaatatagatttagacaaactcaagattatagcatatggtgatgatgtgctaatttcatacccagatgatttggatccagcagaattggcaaacacaggaaagaagtatggtttaactataacaccagcagacaaaagtgataccttccagaaaattacatgggacaatgtgactttccttaagaggggattcaaaaatgatgccaaataccctttcctcactcatccaatatacccaatgaaagatgtttatgaatcaataagatggacaaaggatcctcgcaacacacaagatcatgtccactcattatgtctgttagcatggcataatggcaaggtacaatatg-atgatttcattcaaaagatacggaccacat------------------------------------------------------------------------------------------------------------------------------------------------------------------------------------------------------
>KY369878.1_Rhinovirus_C_strain_SC174_complete_genome
--ttaaaactgaaccatagttgttccc-actgtggttgcccaaggggcgtggtggtcttgtattacggtacatttccatgccagtttta-tcaccccttccc-------------------------------gaaac----atagaaga-aatgcacaca-ccgaccaataggaggtgg-tcaaccagaccactaaaggtcaagcactt----ctgtttccccggttggct--tggatatgct-tcacccgaggcaaaaaccgagccaatcgttatccgcaaagtgcctacgagaagcctagtagcacccttgaagccaat-ggtt-ggtcgctccgttgca--acccc--agcagcagacctggcagatgaggctgagcattccccaccagcgatggtggctcagcctgcgtggctgcctgcgcatcct-t-cgggat---------gcgaagccagaaagtggacaaggtgtgaagagcctattgtgctcacttt--gagtcctccggcccctgaatgtggctaatcctaaccccgcagctactacacataagccaatgtgcaggtagtcgtaacgggcaactgtgggatggaaccaactactttgggtgtccgtgtttccttgttatcttt--ttg-aatgcctatggtgacaat-tgtacag--tataca-----tttgttaccatgggcgcccaggtttctaaacagagtgttggagcacatgaaaccacagttcatgcaggatccggagcagtggttaaatattttaacattaactattacaaagatgctgcaagttcaggtctcacaaaacaagatttctctcaagatccatcaaaattcactcaacctgtggccgatctgctgacgaatcctgctttgatgtctccgtcggttgaagcttgtggttactccgataggctcaagcaaatcactatcggtagttccaccattacaacccaggatgctgtcaacacaatcgtagcatatggagagtggcccagctacctctcggatttggatgctacatcagttgataagccaacacaccctgagacctcatcagatcggttctacacattggagagtgttacatggaatggctcctctcaaggctggtggtggaaacttcctgactgtctcaaggatatgggtatctttggtcagaatatgtaccaccatgctatgggtagatctggttacatcatccacacccagtgcaatgctactaagtttcatagtggttgtttgttagtggcagtggttccagaacaccagctagcctacataggtggctctaatgctcaggttagttatgaacacacacaccctggtgaacgtggtcatgaaataggttctaacaca---------aatagagacagaaaccaaccggatgaagatcccttctttaactgcaatggtacactattaggaaatttgaccatttttcctcaccagctcattaatttaagaacaaacaactctagtacaatagttgtcccttacataaactgtgtgccaatggacagcatgttacggcacaataatgtatcattggttatcataccaatatgccctttacgtacatccggca---atgcccctcaaactctaccagttaccatttccattgcaccagacaaatcagaattctctggagctagacaat-----------ctgttgaacc------ccaaggtttaccagtgagaatgcctagtggatccaaccaattcatgactacagaagatgagcaatcacctaacatcctacctagcttccactctaccaagcagatacacataccaggccaaatcaagacaataatggacatggcaagagtggattcattcatgccaataaacaacattccttcacagatacagaaggtaggtatatataatatacaagtctctgcagcatct------------acaggaaaaatactaacactacctcttgacatgagtcacacagtttttgccacgacattattaggggaggtcttaaactacttttcaaattggtcaggttctgtcaagctcacattcttctgtgtttgtaacagctttagcactgggaaatttctgattgcttacacaccccctggggcaggaatacctgaaacccgtaaggatgctatgctgggcacccatgtagtttgggatctaggtttacagtcatcatgtcacctcatagtgccatggataagctctcacttttacaggagaacaaagagagatgattatacagatggaggctacgtaacattgtggcttcaaacagcttttgtgtccaacgatacagt------gggtgccatcatggttacatgctcagcgtgtcccgacatggccgtgcgcatgcttcgagacacaccaatgatgaagcag------------gaagatgacattgtgcaaaatccagtagaagagtttgtagaccatgcacttaaagaggttttagttgtcccagatactcaagcttcaggtccaatacatacaaccaaaccacaaaccctgggcgccttagagataggtgctacatccaacgcaggcccagagaccatgattgaaacacgctatgtcatgaatgacaataccaatggtgaggccgccattgaaaattttctaggtaggtctgcactgtggtcaaatttgacactaagtag---tggtttcgtggagtggaaaatcaacttccaggaacacgcccaggtgaggaagaagtttgagatgtttacatatgtcagatttgatttggagataacagtagtcaccaacaatacaggcttgatgcagattatgtatgtacccccgggtatcacagctcctgcgagaatcgatagcagagagtgggattcggcctccaaccctagtgtcttctaccagccaaactctggttttcctagattcaccataccatttacaggccttggctcagcatattacatgttttatgatggttacgatggcactagcagt---agtaacaca---cggtatggaatctcacagaccaatgacatgggaaccttgtgcatacgtgcactagatga---caccaagagaaatgatgtaaaaatttttgctaaacccaaacatacatctgcatggataccacgccctcccagagctacacagtacctgcacaaattcagcaccaattacaacaagataaa--------------------ggttgaagctaccaaag-aattggagcagaagcactttctcaaaccaagacaggatatca---------ggaa---------tgtaggacccagtgatatgtatgtgcacacgaaagaagctatctacaagtgtgctcatttgaccaatcccaatgagaacacaatactgctagccatctcatcagatttacaggttgatggtgctgatagtcctggaccagaccacatacccacatgcaactgcacaaatggtacatattactgtaagagtagagataggtactatccagtggaatttgtccaacacaattggtatgagatccaggaatctgactactacccaaaacatatacaatacaacattttaattggaaagggaccatgttcaccaggagattgtggtggtaagttactatgtatgcatggaaccataggtatgattacagctggtggtgaagaacatgtggctttcattgacctcagaaattatgcttcacttggtgaacatcaggga---atctcagattatgttacaaatcttggcagtgcctttggtgaaggtttcacaaactcaatcaaacaaacactcactagcgcttgtga---tgtatcagacaaactaacaggaaaggtgatcaaatggactattagattgattagcgccctggcaatcatggttagaaacagctcagaccctgccacagtaatagctacactagctttgctaggttgttcaggttcaccgtggcgctacttgaaggacaaagtttgtaagtggctgggtattgatccacctcccagcaagcagggtgactcatggttgaaaaagttcacagaattttgcaatgctgcacgtgggctggagtggattggagacaagctatccaaattcattgattggctaaaaggaaaaatcctgcccacattacgccgcaaatcagacactttaaaagaatgtaagaaaattcccttgtacagagaacaagtgaaagcatttggggctgcatcagaagaggcacagaatgagctcatcatcaacatcaacaagttggagaagggactccaagagcttgcaccactttatgccagtgaagccaagcaggtgcgtgagatgagtagagaactacagcgcatgatgtgctacaagaaaactcacagaactgaacctgtttgtatattgctgcacgggcaacctggatgtggcaagtcactggcttctaaagtaatagcaagaggcttatcatctgagagcaatgtctactcactaccacctgaccccaagtactttgatggatacaatcagcaagaagttgtgattatggatgatgttggacaaaacccagacggtaaagatcttagtctgttttgtcaaatggtatccagcacagagtttatcacaccaatggccaacctggaagacaaaggtagagcattcaccagtgattacgtgattgctagcaccaatatgacagtcctcactccaccaaccgtctcttctccagaagccatagacagaagattctttctagattgtgatgtgaagataatgccagcatttaatac---caatagtctcctgaatgtagccaaagcgcttctcccatgtacagattgccccaagcctgagcactacaagcagtgttgtccactaatttgtggtaaggccttgatactccagaataaaagaactaaggccagttattctataaacacagtggtccaacaactaaggcaagagaagaaaaacaggaaatgtgtagagcacaacttgtctgccattttccagggccttggcgatgatactacaccaggtttcatcatagatctactaagtgcttccaaggatccaaaagtgattgagttttgtgagaaagagggatggataaaacaatccaaacactcaaaattggagcgtgaattcaattatgtacaatattgtctaaattgtgtaggtagcatagtattaattttaggtacagtttatgctctgtacagactaatgtgtattgcccaaggcccgtatacgggtctcccccaacccaaaacaactaaaccagaacttaggagagctgtagcacagggcccagatcatgaatttggtatggcattactaaagaggaactgtcacgtagctgtgactgcaa---ggggagagttcaacttacttggaattcatgataactgtgctgtgattcctacacatgcccaacctgataacacaatcctcattgatggtgtggaaactaagatcataaaacaagaggtcattactgatgaaaatgatgttgatactgagataacaatcatgtggctggaccgcaatgaaaaatttagggatatcagaagattcataccagactaccagagggattggaggaatatgcgcttgctaacaaatgtatcaaaattccctatgcttgatgtagaggttggagatgttgtaccatatggagatataaacctaagtggcaatccaacaaccagactattaaagtacaactatccaactaagccaggacagtgtgggggggtcatcctaaacacaggtaacatcgttggcatacatgttggtggtaatgggagagtgggatattgtgcatccctcaccaggtcctatttcgcatcagctcaaggggagattgttaacaggtgtagtgtgaaagatgtgggcctttgtccaataaacacaccagagagaacaaaactgcaccgcagtgtgttttatgatgtattccccggagagaaggaaccagcggtgttaacccagaaggatccaagactggaagtgaatctaaaggatgctgttatgtcaaaatataagggcaacactaaaattgagatgaatgaaaacatacacatagcagtagaacactatgcagcccaactctatatgctagatataaacccagagcccataaccttagagcaggcagtgtatggaatgaaaaacctagaaccattagatctcaccactagtgcaggattcccatatgtcacaatgggggtaaagaagagggatattctaaatagaaacaccaaggatgtcaagaaattgcaaagcatgattgatacttatggattagatctaccctacatcacctacctgaaagatgagcttcgcagtcctcagaagatcaaggttggaaaaactcgagctattgaggcagcaagtctcaacgacacagccaacttcagaatgttatttggaaacttatattcaacatttcatgcaaacccagggactttaactggatcagctattggttgtgacccagatatattttggtcacagttgtatgcttccatggaaaacaacctcttagtatttgactacactaattatgatggaagccttaacccggtctggttccaagcactagagcagctcttaaataaccttggcttccctggtgagttggcatacaaactgtgcaacaccacacatatttatagggatgaaatatacacagtaaaaggtggaatgccctcagggatctcaggaacatctattttcaacactattataaacaatataataattaggacattagtgttggacacctataagggaatagatttagataaactcaagattgtggcatatggagatgatgtgattgcatcttacccagaagagcttgacccagctgagatttctaaatctggtgttaaatatgggctaactatcacccctgcagacaagtcagagaaatttgaaaaagtcacttgggaaaatgccacgtttctcaagagaggcttcaagccagatgataggtacccttttcttatacacccgacctttccagaacaagaaatctttgaatctataagatggacaaaagacccaaagaatacacaagatcacgtgtactctctttgcctcctcatgtggcacaatggggagaagacctata-ggcactttgttgacaaaatcagaacaactgaagtgggtcgaagactttacctcccacca-tattgcctattggagcgtgcatggattgataagttcatatagattataatt-tctaccctta----------------------------------------------------------------------------------------------------------
>JX074056.1_Human_rhinovirus_C_strain_HRV-C43_p1154_sR1124_2009_polyprotein_gene_complete_cds
--------------------------------------------------------------------------------------------------------------------------------------------------------------aca-ccgaccaataggaggtgg-tcatccaggccactaaaggtcaagcactt----ctgtttccccggttggtt--tggatatgct-tcacccgaggcaaaaaccgggccaatcgttatccgcaaagtgcctacgagaagcctagtagcacctttgaagccaat-ggtt-ggtcgctccgttgca--acccc--agcaacagacctggcagatgaggctgagcattccccaccagcgatggtggctcagcctgcgtggctgcctgcgcatcct-t-cgggat---------gcgaagccagaaagtggacaaggtgtgaagagcctattgtgctcacttt--gagtcctccggcccctgaatgtggctaatcctaaccccgcagctactacacataagccaatgtgcaggtagtcgtaacgggcaactgtgggatggaaccaactactttgggtgtccgtgtttccttgttatcttt--ttg-aatgcctatggtgacaat-tgtacag--tataca-----tttgttaccatgggcgcccaggtttctaaacaaagtgttggagcacatgaaaccacagttcatgcaggatccggggcagtagttaaatattttaacattaactattacaaagatgctgcaagttcaggtctcacaaaacaagatttttctcaagacccatcaaaattcactcaacctgtggccgatctgttaacgaatcctgctttgatgtctccgtcggttgaagcttgtggttactccgataggcttaagcaaatcactatcggtagttccaccatcacaacccaagatgctgtcaacacaatcgtagcatatggagagtggcccagctacctctcggatttggatgctacatcagttgataagccaacacaccctgagacctcatcagatcggttttacacattggagagtgttacatggaatggctcctctcaaggctggtggtggaaacttcctgactgtcttaaggatatgggtatctttggtcaaaatatgtaccaccatgctatgggcagatctggttacatcatccacacccagtgcaatgccaccaagtttcatagtggttgtttgttagtagcagtggttccagaacaccagctagcctacataggtggctctaatgctcaagttagttatgaacacacacaccctggtgaacgcggtcatgaaataggttctaataca---------aatagagacagaaaccaaccagatgaagatcctttctttaactgcaatggcacactattaggaaacttgaccatttttcctcaccaactcattaatttaagaacaaacaactctagtacaatagttgtcccttacataaactgtgtgccaatggacagcatgctacggcacaataatgtgtcattggttatcataccaatatgccctttacgtacatctggta---atgcccctcaaactctaccagtcaccatttccattgcaccagataaatcagaattctctggagctagacaat-----------ctgttgaacc------ccaaggtttaccagtgagaatgcctagtggatccaaccaattcatgaccacagaagatgagcaatcacccaacatcttgcctagcttccactctactaagcagatacacataccaggccaaattaagacaataatggacatggcaagagtggattcattcatgccaataaacaatattccctcacagatacagaaggtaggtatatataatatacaagtctctgcagcatct------------acaggaaagatactaacactacctcttgatatgagtcacacagtttttgccacgacattattaggggaggtcttgaactacttctcaaattggtcgggttctgttaagctcacgttcttctgtgtttgtaacagcttcagtactgggaaatttctgattgcttacacaccccctggggcaggaatacctgaaacccgcaaggatgctatgctgggcacccatgtagtttgggatctaggtttacagtcatcatgtcacctcatagtaccatggataagctctcacttttacaggagaacaaaaagagatgattacacagatggaggctatgtaacattgtggcttcaaacagcttttgtgtccaatgacacagt------gggtgccatcatggttacatgttcagcgtgccccgacatggccgtgcgcatgcttcgggacacaccaatgatgaagcag------------gaagatgatattgtgcaaaatccagtagaagagtttgtagaccatgcacttaaagaggttttagttgtcccagatacccaagcttcaggtccaatacacacaaccaaaccacagaccctgggtgccttagagataggtgctacatccaacgcaggcccagagaccatgattgaaacacgctatgtcatgaatgacaataccaatggtgaggccgccattgaaaattttctaggtagatctgcactgtggtcaaatttgacattaaatag---tggttttgtggagtggaaaatcaacttccaggaacacgcccaagtgaggaagaagtttgagatgtttacatatgtcagatttgatctggagataacagtggtcaccaacaatacaggcttgatgcagattatgtatgtacccccgggcatcacagctcctgcgagaatcgatagcagagagtgggactcggcctccaaccctagtgtcttctaccagccaaactctggttttcctagattcaccataccatttacaggccttggttcagcatattatatgttttatgatggttacgatggaaccagcagt---agtaacaca---cggtatggaatctcacagaccaatgacatggggaccttgtgcatacgtgcactagatga---caccaagagaaatgatgtgaaaatttttgctaaacccaaacatacatctgcatggataccacgccctcccagagctacacagtacctgcacaaattcagcaccaattacaacaagataaa--------------------ggttgaggccactaaag-aattggagcagaagcattttctcaaaccaagacaggatatta---------ggaa---------tgtagggcccagtgatatgtatgtgcacacaaaagaagctatctacaagtgtgctcatttaaccaatcctaatgagaacacaatactgctagccatctcatcagatttacaggttgatagcgctgatagtcctggaccagatcatatacccacatgcaactgtacgaatggtacatattactgtaaaagtagagataggtactatccagtagagtttgtccaacacaattggtatgagattcaagaatctgattattacccaaaacacatacaatacaacattttaattggaaagggaccatgttcaccaggagattgtggtggtaaattattatgtgtgcatggaaccataggcatgatcacagctggtggtgatgaacatgtggctttcatcgacctcagaaactatgcttcacttggtgaacatcaggga---atctcagattatgttacaaatcttggcagtgcctttggtgaaggtttcacaaactcaatcaaacaaacactcactagtgcttgtga---tgtatcagataaactaacaggaaaggtgatcaaatggaccattagattgattagtgccctggcaattatggttagaaacagctcagaccctgccacagtaatagctacactagctttactaggttgttcaggttcaccgtggcgctacttgaaggacaaggtttgcaagtggctgggtattgatccaccccccagcaagcagggtgactcatggttgaaaaagtttacagaattttgcaatgctgcacgtgggctggagtggattggagacaagttatccaaattcattgattggctaaaaggaaaaatcctgcccacattacgccgcaaatcagacactttaaaggaatgtaagaaaattcctttgtacagagaacaggtgaaagcatttggggctgcgtcagaagaggcacagaatgagctcatcgtcaacatcaacaagttggagaaggggcttcaagagcttgcaccactttatgccagtgaagccaagcaggtacgtgagatgagtagagaactacagcgcatgatgtgctacaagaaaactcacagaactgaacctgtctgtatactgctacatggacaacctggatgtggcaagtcactggcctccaaagtaatagcaagaggcttatcatctgagagcaatgtctactcactaccacccgaccccaagtactttgatggctacaatcagcaagaagttgtgattatggatgatgttggacaaaacccggatggcaaagatcttagtctgttttgtcagatggtatccagcacagagtttattacaccaatggccaacctggaagacaaaggtagagcattcaccagtgattacgtgattgccagcaccaatatgacggtccttactccaccaaccgtctcttctccagaggccatagacagaagattctttctagattgtgatgtgaagataatgccagcatttaatac---caatagtctcctgaatgtagccaaagcacttctcccatgtacagattgccctaagcctgagcactacaagcagtgttgtccactaatttgtggtaaagccttgatactccagaataaaagaactaaggccagctattctataaacacagtggtccaacaactaaggcaagaaaagaaaaacaggaagtgtgtagagcacaacttatctgccattttccagggtcttggtgatgatactacaccaggcttcatcatagatctactaagtgcttccaaggatccaaaagtgattgagttttgtgagagagagggatggataaaacaatccaaacactcaaaattagagcgtgaattcaattatgtacaatattgtctaaattgtgtaggtagcatagtattaattttaggtacagtttacgctctgtacagactaatgtgtattgctcaaggcccgtacacgggtctccctcaacccaaaacaactaaaccagagcttaggagagctgtggcacagggcccagatcatgaatttggtgtggcattactaaagaggaactgtcacgtagctgtgaccgcaa---ggggagagntcaacttacttggaattcatgataactgtgctgtgattcctacacatgcccaacctgacaacacaatcctcattgatggtgtggaaactaagatcattaaacaagagatcattactgatgaaaatgatgttgatactgagataacaatcatgtggctggaccgcaacgaaaaatttagggacatcagaagattcataccagactaccagagggattggaggaatatgcgcttactaacaaatgtatcaaaattccctatgcttgatgtagaggttggagatgttgtaccatatggagatataaacctaagtggcaatccaacaaccagactattaaagtataactacccaactaaaccaggacagtgtgggggggtcatcctaaacacaggtaacatcgttggcatacatgttggtggtaatgggagagtgggatattgtgcatccctcaccagatcctatttcgcatcagctcaaggggagattgttaacaggtgtagtgtgaaagatgtgggcctttgtccaataaacacaccagagaggacaaagttgcaccgcagtgtgttttatgatgtattccccggagagaaggaaccggcggtgttaacccagaaagacccaagactggaagtgaatttaaaggatgctgttatgtcaaaatacaagggcaacattaagattgagatgaatgagaacatacacatagcagtagaacactatgcagcccaactctatatgctagatataaacccagagcccataaccttggagcaggcagtgtatgggatgaaaaacttagagccattagatctcaccactagtgcaggatttccatatgttacaatgggggtaaagaagagggatattctaaatagaaacactaaggatgtcaagaaattgcaaagcatgattgatacttatggattagatctaccctacatcacctacctgaaagatgagctccgtagtcctcagaagatcaaggttggaaaaactcgggctattgaggcagcaagtctcaacgacacagccaacttcagaatgttatttggaaacttatattcaacatttcatgcaaacccagggactctaactggatcagctattggttgtgacccagatatattttggtcacagttatatgcttccatggaaaacaacctcttagtgtttgactacactaattatgacggaagtcttaacccaatctggttccaagcactagagcagctcttaaacaaccttggcttccctggtgagttagcatacaaactgtgcaacaccacacatatttatagggatgaaatatacacagtaaaaggtggaatgccctcagggatctcaggaacatctattttcaacactattataaacaatataataattaggacattagtgttggacacttataagggaatagatttagataaactcaagattgtggcatatggagacgatgtgattgcgtcttatccagaagagcttgacccagctgagatttctaaatctggtgttaaatatgggttaactatcacccctgcagacaagtcagagaaatttgaaaaagtcacttgggaaaatgccacgtttctcaagagaggcttcaagccagatgataggtacccttttcttatacacccaaccttcccagaacaagaaatctttgaatctataagatggacaaaagacccaaagaacacacaagatcacgtgtactctctttgcctcctcatgtggcacaatggggagaagacttata-ggcactttgttgacaaaatcagaacaaccgaggtgggtcgaagactttacctcccacca-tattgcctattggagcgtgcatggattgataagttcatatagattagaatt-tctaccctca----------------------------------------------------------------------------------------------------------
>KJ675507.1_Rhinovirus_C_isolate_3430-MY-10_complete_genome
--ttaaaactgggttgtggttgttccc-accacaatcacctacgtggtgttgtagtcttgcatttcggtgcatttctatgccagtttta-tctccccagccccc-----------------------------gtaac----ttagaaga---aaagaaca-cagaccaataggaggtgg-tcacccagaccacttacggtcaagcactt----ctgtttccccggttgatc--tagatatgct-ttacccgaggcaaaaactaaatcaatcgttatccgcaaagtgcctacgggaagcctagtagcactctgaaagcctat-ggct-ggtcgctccattgca--aaccc--agcaatagacctggcagatgaggctagacgtaccccaccagcgatggtggtctagcctgcgtggctgcctgcacaccct-catcgggt---------gtgaagccagaaagtggacagggtgtgaagagcctactgtgctcacttt--gagtcctccggcccctgaatgtggctaatcctaaccctgcagctgttgcacacaagccagtgtgtatgcagtcgtaacgagcaattgcgggatggaaccaactactttgggtgtccgtgtttctctttattcctt--atg-ttgacctatggtgacaag-tgtgcaa--ttcacg-----tttgtcactatgggcgcccaagtatctaggcagagtgttggaagtcatgaaactaatgttcaagctggatctggtgctgttgtaaagtactttaacattaattattacaaggatgcagcaagttctggactaacaaaacaggatttctcccaagacccatcaaagttcacccaaccagttgctgatttgctcacaaaccctgcgttgatgtcccccacaatagaagcatgtgggttctccgataggctcaagcaaattactatcggaagttccactattactacacaagatgcagtgaacacaatagtagcttatggggaatggcctagttacctatcagacatagatgcaacatcagttgataaacctactcatccagagacatcatcagacagattttacacattggagagtgtcatatgggatgggtcatccaagggatggtggtggaagctacctgactgcctgaaagatatgggtatttttggtcagaacatgtaccatcatgctatgggtaggtctgggtacatcatacacacacagtgcaatgccactaaatttcatagcgggtgcttacttgttgctgtagtgcctgagcatcaactggcatatataggcggagacaatacacaggttaattatgagcacacacaccctggtgagaggggtcacacaattggatcaaactca---------gataggggcaataatcagccagatgagaatcttttcttcaactgtaatggtacactcctaggaaacttgactatcttcccacaccaacttataaacttaagaaccaacaattccagtactatagtggtgccctacataaattgtgtacctatggatagcatgttacgtcacaataatgtgtcgttagttgtcataccaatatgtcccctacgcaagtctggta---acgtctcccaaactttaccaattacaatctcaattgctccagacaagtcagaattttctggagcacgccagt-----------cagtagctgc------acaggggatacctaccaggatgcccagtggttccaaccaattcatgacaactgaggatgagcaatcacccaacatccttccaagttttcactctaccaagcaaatgcacattccaggacagattaaaacaatcatggacatggctagagtggattcctttatgcctataaacaacatacccagtcagatccaagaagtaggtgtatacaatatcacagtgtctggtacttca------------acagagagaattcttacaatacccttagatattagtaacactattttctccactaccctactaggtgaagttcttaactacttttccaactggtcaggatcaatcaagttaacattcttttgtgtctgtgatagtttcagcactggtaagtttttaatagcatacacaccccctggggcagacatacccacgaagcgcaaggacgccatgctaggtacacatgtactttgggatcttggtttgcaatcatcttgccacctcgtcattccatggattagttcccattactatagaaggacaaagaaggacagctacactgaagggggatttgtaactctatggcatcaaacagcttttgtatctgctggtgttgt------cggcgccatcatggtgacgtgttctgcttgctctgatatgtcagtacgcatgctccgagacacacccatgatgaagcag------------gaaagggacatcacccaaaacccagtggaacaatttgtagaacatgccctccaagaggtcctagttgttccagacacccaggcgtcaggtcctatacacacaaccaagccacaagtcctaaatgctttggagataggtgcaacctcagatacaggcccagaagcaatgattgaaactaggtatgtggtgaatgacaataccaatggtgaagctacagttgaaaacttcctgggaagatcagcattgtgggcaaatcttacacttgatggggagggttttgctaagtgggaaattagctttcaagagcatgcacaagtcagaaagaaatttgagatgtttacttatgttagatttgatttagaaattacagttgtaactaacaattcaggcctcatgcagattatgtttgtgcccccaggcattaaagccccctcagaaagaaccagtagggaatgggactctgcatcaaacccaagtgtattctaccaaccacattcagggttccccagatttacaatacccttcacaggtttggggtcagcatattacatgttttatgatgggtatgatggagtgggc---------aattcatttcgctatggcatttctcagactaatgatatgggaacattgtgcatacgtgcccttgatga---caccaggaagaatgatgttaaaatatttgctaaacccaaacacacctcagcctggataccacgcccaccccgagcagtgcaatacctacacaggtttagcactaattacaacaatgtaaa--------------------agaccaggggaccaaag-ccttagaacaaaaacattttctagtttcaaggactgacatca---------agaa---------cgtgggtcccagtgatatgtatgtacatactaaggaggcaatttataggtgtgcccacttgaccaatccaaatgaaaatacaatactattagccatctcgtcagacttacaagtagatcacacaaatgaacctggtccagacaacattcctacatgcaactgcacaagtggtacttactattgcaagagtaaggacaggtatttcccaattgaatttgtccaccatagctggtatgagatacaggaatcaatttactacccaaaacacattcagtatgacattctcattggtgagggaccttgttctccaggtgattgtggtggaaagctcctatgcagacatggcactattggcatgatcactgctggtggcgaaggtcatgtggccttcatagatctaaggaattatagctctctaagtgaacaccagggg---atcacagattacatcacacaattaggcaacgcctttggagatggttttacaaattcaataaaacaaacactgatgagcacttgtga---tgtatctgataagttaacagggaaaatcatcaaatggaccatcaggttagttagtgctctggctattatgatcagaaatagctcagacactcccacagttatagccacacttgcattactaggttgctctggctccccatggcgctacctaaaagacaaagtctgtaaatggctaggtattgacccaccccccagcaagcagagtgattcctggttgaaaaagtttacagagttttgcaacgcagcgcgtgggttagaatggattggtgataaactatccaaattcattgattggctcaaaggaaagattctacccacccttcgccgcaaaactgagaccctgaaggaatgcaagaaaataccactatataaggagcaagtgagggcttttgcgtcagcttcagaagatgctcaagatgaattaatggtgaacataaccaaattagaaaaaggtctccaggatttagcaccactctacgcaagtgaggctaagcaagtgcgtgaaatgagcaaggagctacaacgcatgatgtgctacaagaaaacacacaggacagagccagtctgtatattacttcatggacagcctgggtgtggtaaatcacttgcatcaaagatcatagcaagaggcttgacttcagagagtaatgtgtactcacttccacccgacccaaaatactttgatggttataaccaacaggaggtagttattatggatgatgttgggcagaatccagatggtaaagatttgagtcttttttgtcagatggtttcgagtacagaatttatcacccctatggcaaacttggaagataagggtagagccttcactagtgattatgtcattgctagcaccaacatagccatgttgaccccacccactgtatcatcacctgaagctatagacagaagattcttcttggattgtgatgttaaaattatgccagcttacaattc---aaataatttactaaatgtctccaaagctctccttccatgcaccgactgtcaaaaacctgaacactacaaacagtgttgtccactgatatgtggtaaagccttggtgctacaaaacaagaggacaaaagctagttactccatcaacactgttgttcaacagctcaggcaagaaaagaaaaacaggaagtgtgttgaacacaacctctcagccatatttcaggggttgggagacaacactacaccaggttttataatagacctcttaagtgcctctaaagatccaaaagtcattgaattctgtgaaaaagaaggatggatcaaacaatccaaacactcaaaaatagaacgtgactttaactacacacaatactgtttgaactgcataggcagcatcatactaatccttggcacggtgtatgccctgtacagattgatgtgtataacccaaggaccttatacaggcctacctcaacccattacaaagaaaccagaactcaggagagcagttgctcaaggtccagaccacgagtttggtgtggctctcctgaagaggaattgccacatagccacaactgata---aaggcgacttcaacttgcttggagtgcatgataactgtgctgtaataccaactcatgctcagccagggagtgatatcttgattgatggtgttgagactaagatcattaaacaagaagtcatcacagatgaaaatgatgttgatactgagataactatcctgtggctagaccgcaatcaaaaatttagagatatcaggaggtttctcccagactaccaaagggactggaaaggcatgcgcctactcacaaatgtaccaaagtttccaatgcttgatgtggaggtaggggatgttataccctacggagacataaatttgagcggcaatccaacaactaggctgcttaagtatgattacccaaccaaaccaggacagtgtggagcagttatcttaaacacagggaatataataggtatccatgtaggtggaaatggtagggtaggttactgtgcttcactcactaagagttacttttgctccactcaaggagagataataaataagtgtaaagtgtctgatgttggcttgaaacctgtgaatacacctgagaaaaccaagctcctccctagtgtattctataatatcttccctggagagaaagaaccagctgtgctcactcagaaagatccaaggttagaagttaatcttaaggaagctgtgatgtccaagtacaaaggtaatgcagaaattgcaatgaatgaaaacatacatatagcagttgaacactacactgcacagttatacatgctagacataaacccagaacccatatccatggatcaagctgtgtatggtatggaaaatctagagcctttggatttgaccaccagtgctgggttcccttatgtgtccatgggtgtgaaaaagagagacattctgaataggaacacaagggatgtaaagaaactacaaactatgattgatacctatggactagatttgccatatatcacatatttgaaggatgagcttcgcagcccacaaaagataaaggcagggaaaactagagccattgaggccgctagcttaaatgatacagcatactacagaatggtatttggcaacttatatgcaggattccacaaaaacccaggaaccttaacaggctctgcaatagggtgtgacccagacatattttggtcccagctttacgcctccatggaaaaacacctccttgtgtttgattacacaaactatgatggtagcctacacccagtatggtttcaagcacttgagcagcttttgaataaccttggctttcctggtgaacttgcttacaaactatgcaacactacacacatctataaagatgagatatatacagttaggggtgggatgccatcagggatatcaggcacctcaattttcaacactattataaataatataataattagaaccctagtcctggaaacatacaagggaattgatttggacaagttgaaaattgtggcttatggtgatgatgttattgcatcgtatcccgaagcacttgatccagctgaaatatccatgtcagggaccaaatatggtttgactatcaccccagcagacaaatcagaacacttcaaaccagtgacttgggaaaatgccacatttttaaaaagaggcttcaggattgatgatagatattgtttccttgtacacccaacattcccagaacaggatatttatgaatccattaggtggacaaaagatccaaagaatacacaagaccatgtctattcattgtgccttctcatgtggcataatggggagaagacctaca-ggaattttgttgataagatcagaacaacagaagtgggtcgaagattgtaccttccccca-tacagcctattggaacgtgcttggattgacaaattcatatgaattttcttt-aatacacacatatata-----gaaatttacctgagtaggagtagatttttat----------------------------------------------------------------
>JN621242.1_Human_rhinovirus_C_strain_HRV-C22_p1268_s3839_1999_polyprotein_gene_partial_cds
----------------------------------------------------------------------------------------------cccaaccccc-----------------------------gtaac----ttagaaga---aaagcaca-cagaccaataggaggtgg-tcacccagaccacttacggtcaagcactt----ctgtttccccggttgaac--tagatatgct-tcacccgaggcaaaaactaaatcaatcgttacccgcaaagtgcctacgggaagcctagtaacactctaaaaacctat-ggtt-ggtcgctccattgca--aaccc--agcaatagacctggcagatgaggctagacgtaccccaccagcgatggtggtctagcctgcgtggctgcctgcacaccct-catcgggt---------gtgaagccagaaagtggacagggtgtgaagagcctactgtgctcacttt--gagtcctccggcccctgaatgtggctaatcctaaccctgcagctgttgcacgcaagccagtgtgtatgcagtcgtaacgagcaattgcgggatggaaccaactactttgggtgtccgtgtttctctttattcctt--atg-ttgacctatggtgacaag-tgtgcaa--ttcacg-----tttgtcactatgggtgcccaagtatctaggcagagtgttggaagccatgagactaatgttcaagctggatctggtgctgttgtaaagtactttaacatcaattattacaaggatgcagcaagttctggactaacaaaacaggatttttcccaagacccatcaaaattcacccaaccagttgctgatctgcttacaaatcccgcattgatgtctcccacaatagaagcatgtgggttctccgataggctcaagcaaattactatcggaagttccactatcactacacaagatgcggtgaacacaatagtagcttatggggaatggcctagttacctatcagacatagatgcaacatcagttgataaacctactcatccagagacatcatcagacaggttttacacattagagagtgtcatatgggatgggtcatccaagggatggtggtggaagttacctgactgcctgaaagatatgggcatttttggtcagaatatgtaccaccatgctatgggcaggtctgggtatatcatacacacacagtgcaatgccaccaaatttcacagtgggtgtctacttgtagctgtggtgcctgagcatcaactagcatatataggtggagataatacacaggttaattatgaacacacacaccctggtgagaggggtcacacaattggatcaaactca---------gataggggtaacaaccaaccagatgagaatcccttcttcaactgtaatggtacactcctaggaaatttgaccattttcccacaccaacttataaacttaagaaccaacaattccagtactatagtggtgccttacataaattgtgtacctatggatagcatgttacgtcacaataatgtgtcattggttgtcataccaatatgtcccttacgcaagtctggca---acgtttcccaaactttaccaattacaatctcaattgctccagataaatcagaattttctggagcacgccagt-----------cagtagctgc------gcaggggatacctaccaggatgcccagtggttctaaccaatttatgacaaccgaagacgaacaatcacccaacattcttccaagttttcactctaccaagcaaatgcacattccaggacagatcaaaacaatcatggacatggctagagtggattcctttatgcccataaacaacatacccagtcagatccaggaagtaggtgtatacaatatcacagtgtctggtacttca------------acagagagaattcttacaatacctttagatattagtaatactattttctctaccaccctactaggtgaggttcttaattacttttccaactggtcaggatcaatcaagttgacattcttctgtgtctgtgatagtttcagcactggcaagtttttaatagcatacacaccccctggggcagacatacccacgaagcgcaaggatgccatgctaggtacacatgtaatttgggatcttggtttgcaatcatcctgtcacctcgttattccatggatcagttcccactactatagaaggacaaagaaagacagctacactgaaggaggatttgtaaccttatggcatcaaacagcttttgtatctgctggtgttgt------tggtgccatcatggtgacgtgttctgcttgctctgatatgtcagttcgcatgctccgagacacacccatgatgaagcag------------gaaagagatatcacccaaaacccagtggaacaatttgtggaacatgccctccaagaggttctggttgttccagacacccaagcgtcaggtcctatacacacaaccaaaccacaagttctaaatgctttggagataggtgcaacctcagacacaggcccagaggcaatgattgaaactaggtatgtggtgaatgacaacaccaatggtgaagctacagttgaaaacttcctgggaagatcagcattatgggcgaatcttacactcaatgaggagggttttactaagtgggaaattagctttcaagagcatgcacaagtcagaaagaaatttgagatgttcacttatgttagatttgatctagaaattacagttgtaactaacaattcaggcctcatgcagattatgtttgtgcctccaggcattaaagccccttcagaaagaaccagtagggaatgggattctgcgtcaaacccaagtgtattctaccaaccacattcagggttccccaggtttacaataccctttacaggtctggggtcagcatattacatgttttatgatgggtatgatggagtgggc---------aactcatttcgttatggcatctctcagaccaatgatatggggacattgtgtatacgtgctcttgatga---caccaggaagaatgatgttaaaatatttgccaaacccaaacacacctcagcctggataccacacccacctcgagctgtacaatacttacacaggtttagcactaattacaacaatgtaaa--------------------agaccagggaactaaag-ctctggaacaaaaacattttctagtttcaaggactgacatca---------agaa---------cgtgggtcccagtgatatgtatgtacatactaaggaggcaatttataggtgtgcccacttgaccaatccaaatgaagacacaatattattagccatctcatcagacttacaagtagatcacacaaatgaacctggcccagacaacattcctacatgcaactgcacaagtggtacttactattgcaagagtaaggataggtatttcccaattgaatttactcaccatagctggtatgagatacaggaatcaatctactacccaaaacacattcagtatgatattctcattggtgagggaccttgttctccaggtgattgtggtggaaagctcctgtgcagacacggtactatcggcatgatcactgccggtggcgaaggtcatgtggccttcatagatctaaggaattatagctctctaagtgaacaccagggg---atcacagattacatcacacaattaggcaacgcttttggagatggttttacaaattcaataaaacaaacactgatgagcacttgtga---cgtatctgacaagttaacagggaaaatcatcaaatggaccatcaggctagtcagtgctctggccattatgatcaggaatagctcagacactcccacagtcatagccacacttgcattattaggttgttctggctccccatggcgctatctaaaagacaaagtctgcaaatggctaggtattgacccaccccccagcaagcagagtgattcctggttgaagaaatttacagagttttgtaacgcagcgcgtgggctagaatggattggtgacaaactatctaaattcattgactggcttaaaggaaagatactacccacccttcgtcgcaaaactgagaccctgaaggagtgcaagaaaataccactgtataaagaacaagtgagggcttttgcatcagcttcagaggatgctcaagatgaattaatggtgaacataaccaaattagagaaaggcctccaggatctggcgccactctatgcaagtgaggccaagcaagtgcgtgaaatgagcaaggagctacaacgcatgatgtgctacaagaaaacacacaggacagagccagtctgtatattactccatggacagcccgggtgtggtaaatcacttgcatcaaaaatcatagcaagaggcttgacatcagagagtaatgtgtactcacttccacctgacccaaagtactttgatggttataaccaacaggaggtggttattatggatgatgttgggcagaatccagatggtaaagatttgagtcttttttgtcagatggtatcaagtacagaatttatcacccccatggcaaacttggaagacaagggtagagccttcactagtgattatgtcattgctagcaccaacataactatgttgaccccacccactgtgtcatcacctgaagctatagacagaagattcttcttagattgtgatgttaagattatgccagcttacaattc---aaacaatttattgaatgtctccaaagctctcctcccatgtactgactgtcaaaaacctgaatactacaaacagtgttgcccactgatatgtggcaaagccttggtgttacaaaacaagagaacaaaagctagctactccatcaacactgttgttcaacagcttaggcaagagaagaaaaacaggaagtgtgttgaacacaacctctcagccatatttcaggggttaggagataacactacaccaggttttataatagacctcttaagtgcctctaaagatccaaaagtcattgaattctgtgagaaagaagggtggatcaaacaatccaaacactcaaaaatagaacgtgactttaactacacacaatactgtctgaactgcataggcagcatcatactaatccttggtacggtgtatgccctatacagattgatgtgtataacccaaggaccctatacaggtctacctcaacccattacaaagaaaccagagctcaggagagcagttgctcaaggtccagaccatgagtttggtgtggctctcttgaagaggaattgccacatagccacaactgata---aaggtgatttcaacttgcttggagtgcatgataactgtgctgtaataccaacccatgcccagccaggaaatgatatcttgattgatggtgtcgagaccaagatcattaaacaagaggtcatcacagatgaaaatgatgttgacactgagataactatcctgtggttagaccgtaatgaaaaatttagagacatcaggaggtttctcccagattaccaaagggactggaaaggcatgcgcctactcacaaatgtaccaaagtttccaatgcttgatgtcgaagtaggggacgtgataccctacggagacataaatttgagcggcaacccaacaaccaggctgcttaagtatgattacccaaccaaaccaggacagtgtggagcagttattttaaacacagggaatataataggtattcatgtaggtggaaatggtagggtaggttactgtgcttcacttactaagagttacttctgctccactcaaggagagatagtaaataagtgtaaagtgtctgatgttggcttgaaacccgtaaacacacctgagaaaaccaagcttctccctagtgtattctataatgtctttcctggggagaaagaaccagctgtgctcactcagaaagatccaaggttagaagttaatcttaaggaagctgttatgtccaagtacaaaggcaatgcagaaattgcaatgaatgaaaatatacatatagcagttgagcactacactgcacagctatacatgttagacataaatccagaacctatatctatggatcaagctgtgtatggcatggaaaatctagagcctttggacttgaccaccagtgctgggttcccctatgtgtccatgggtgtgaaaaagagagacattctgaacaggaacacaagggatgtaaagaaattacaggccatgattgatacctatggattagatttgccatatatcacatacctgaaggatgagcttcgcagcccacagaagataaaggcagggaagactagagccattgaggctgccagcttgaatgatacagcatattacagaatggtatttggcaacttatatgcaggattccataaaaacccaggaaccttaacaggctctgcaatagggtgtgacccagacatattttggtcccagctttatgcctccatggagaagcacctccttgtgtttgattacacaaattatgatggtagcctacacccagtgtggtttcaagcacttgaacagcttttgaataaccttggcttccctggtgaacttgcttacaagttatgcaacactacacacatctataaagatgagatatacacagttaggggtgggatgccatcagggatatcaggcacctcaattttcaacactatcataaataatataataattagaaccctagtcctagagacatataaaggaattgacttggacaagttaaaaattgtggcttatggtgatgatgtcattgcatcatatcccgaagcacttgatccagctgaaatatctatgtcaggggtcaaatatggtttgactatcaccccagcagacaaatcagaacacttcaaaccagtgacttgggaaaatgccacatttttaaaaagaggcttcaggattgatgataaatactgttttcttgtacacccaacattcccagaacaggatatttatgaatccattaggtggacaaaagacccaaagaatacacaagaccatgtctattcattgtgccttctcatgtggcataatggggagaagacctaca-ggaactttgttgataaaatcagaacaacagaagtgggccg--------------------------------------------------------------------------------------------------------------------------------------------------------------------------------------------
>KP890662.1_Rhinovirus_C_isolate_7383-MY-10_complete_genome
--ttaaaactgaaccatggttgttccc-accatggttacccacgtggtgcagtggacttgtattacggtacatttccataccagtttta-taacccctaccct------------------------------gaaac--ttttagaagcatgtacacata-cagaccaacaggtggcaa-tcagccagattgctaacggtcaagcactt----ctgtttccccggtaatct--tgcatacgct-tcacccgaggcgaaaagtgagattatcgttatccgcaaagtgcctacgagaagcccagtagcacattgaaagcctat-ggtt-ggtcgctcagctgtt--caccc--aacagtagacctggcagatgaggctagatattccccaccagcgatggtgatctagcctgcgtggctgcctgcacaccct-a-tcgggt---------gtgaagccagaaagtggacaaggtgtgaagagcctattgtgctcacttt--gagtcctccggcccctgaatgtggctaatcctaaccccgtagctgttgcatgtaacccaacatgtctgcagtcgtaatgggcaactacgggatggaaccaactactttgggtgtccgtgtttcttgtttttcttt--ata-tttgcttatggtgacaat-tgtagat--actaca-----cttgttaccatgggcgcacaggtgtctagacagagtgtcgggagccatgaaaccatgatccatgctgggactggagccgtagtaaagtacttcaatgtcaattattacaaagatgcagcaagctctggattgaccaagcaagatttctcccaggatccatccaaatttactcaacccgtggccgacatcctgaccaacccagctttgatgtccccctccgttgaagcttgtgggttttccgataggctcaagcaaatcactattggaaactccactataacaacccaagatgcagtcaatacaattgtggcatacggggaatggcccagttatctatcagatttggatgcgacttcagttgataaaccgacgcaccctgagacatcatcagacagattttacacgctgaggagtgttgactggcgaggtggttcaaaagggtggtggtggaaactgcctgattgtctgaaagacatgggaatatttgggcaaaacatgttccaccatgccatgggaagatcaggatacatcatacacacccagtgcaatgcaactaaatttcacagtggatgtttactcgtggcagtagtgcctgaacaccaattagcatacataggtg---cagatgcacgagtgagttatgagcacacccaccctggtgagcgaggccatacaattggtagcaacgca---------gacaggaataaccatcagccagatgaaaatcctttcttcaactgtaacgggactttacttggaaatttgactatcttcccacaccagcttataaatttaaggacaaacaactcaagcaccatcgtcgtgccttacatcaattgcactcctatggatagcatgttacggcacaacaatgtatcacttgttatcatacccatttgccctttacggcccccaacca---cagggcagcaagtcttaccgatcaccatttctattgctcccataaaatcagagttttcaggggctaggcagg-----------ccattaa---------acaaggtttaccagtgagaatgcctagtggagccaaccagttcatgacaacagaggatgaacaatctccaaatatactcccagggttccaccccaccaagcaaatccacatacctgggcaaattaaaacaatcatggatatggcacgggtggattcctttatgcctataaacaacacacccagtttaatcaatgatgtaggagcttataacatccctataacaggaggacat---------gatgacaagaggatactagttataccactagatatgagcaacactctcttttccacaacacttctgggggaggttttgaattactactccaactggtctgggtctattaaactcacatttttctgtgtttgcgatagcttcagtactggtaagttcttaatagcatacacacctccaggtgctggcatcccagacacgcgacgtgatgccatgcttggcacgcatgttgtgtgggacttgggtctccaatcctcatgtcatcttgtcattccctggatcagctcccatttcttcagaagaactagaaaggatgattacacagaaggtggctttgtcacattatggtaccaaacagcatttgtatccaatggggctac------aggggctataatggtcacatgctctgcatgctctgacatgtcggttcgcatgctgcgagacacacccatgatgcaacag------------gacgaagatatagcccaaaatccagtagaagaatttgtggagcgtacgctgcaaaatgcaatggccgtcccagacacacaagcctcaggacccacccacaccactaaaccacagactttaggtgctttggagattggggcaacagctgacataggaccagagacactaattgaaacaaggtatgtgatgaatgacaacacaaacgctgaggcaacagtggagaactttttgggtagatctgctctgtgggctaacttcaaccttagaaa---cagtttcaatagctggaaaataaactttcaggaacatgcccaaattaggaagaagtttgaaatgtttacttatgttagatttgatcttgaggttactgttgtgactaataacagaggattaatgcaagtcatgtttgtacccccagggattactgcaccaacaaagaaagatggaaaagaatggaatgccgcctcaaaccctagtgtattcttccaaccacactccggttttccaagatttacaataccctttacaggtttaggatcagcatattacatgttctatgatggatatgatggtattaaagcc---aacaataca---aactatggtatatccgaaaccaatgatatgggaaccttatgttttcgggcactggatgg---gactgaagagagtgaaatcaaaatctttgctaaacccaaacacacaaccgcctggattccccgtccacctagggccactcaatacttacacaaatttagcaccaattacaataaacaagt--------------------gccagacagtagtggac-aagttgaaccaaaacactttctcatacctagagatgacatca---------aaaa---------cttgggacccagtgacatgttcgtacacaccaaagaggctatttacagatgtgcacacttgactgaacccaacgagaatactatattattggccctttcatctgacctccagattgacagcacagacactcctggccctgacaacatacccacttgtgactgcactacaggtacttactactgtaggagtaaagacagatactttcctgtgaatctcacacaccatagttggtacatcatacaggaatccagttactatccaaagcacattcagtatgacattttgatcggtgaaggaccatgctctccaggggattgtggtggcaagctactgtgtatacatgggactatagggatggtaactgcaggtggagagaaccatgttgcattcatagacttgagaaactacagttcgctcagtgagcatcaaggc---atcacagattacgtgacacagctgggaagtgcttttggagatggtttcacaaattcaatcagggacacactggtaggtgcttgtga---tgtatcagacaaattaactggaaagattattaagtggacaattaggctaataagtgctctatcaattatagttaggaacagtacagatactcccacagtcatagccacgttggcgttgcttgggtgttctgggtcaccgtggcgttacttgaaggataaagtttgtaagtggcttggcattgacccaccacccagtagacagggtgactcatggctgaagaagttcactgagttctgcaacgcagctcgtggtttggaatggattggtgacaaactatctaaatttattgactggctcaaaggaaagatactgcctacgctccggcgcaaatcagacacattaaaggaatgtaagaagattccactatacaaagagcaagtcaaagcttttgccactgcatcagaggaagcacaagatgagctgctggttaaggttaatcagctagaaaaaggactccaagatcttgccccactgtatgcgtgtgaggccaaacaagtgcgtgaaatgtccagagagctacaacgcatgatgtgctacaaaaagactcatagaacagaacctgtttgcatactactacatgggcaaccagggtgtggcaaatcactagcttccaaaatcatcgccagaggcctgaccaatgagagcaatgtctactcattgccacctgaccccaaatactttgatggttataaccagcaggaggtggtgatcatggatgatgttggtcaaaatccagatgggagggatcttagtctattctgccaaatggtctcaagcactgagtttataacaccaatggccaaccttgaggacaagggtagggcattcaccagtgactatgtcattgccagcacaaacatgtctgtcctcacaccacccacagtttcaacacctgaggctatagatagacgatttttcctggattgtgatgtcaaaattatgccagcttttaatac---aaataatcttttaaatgttgctaaagcccttttgccatgcactgactgtccaaaaccagaattctacaaacaatgctgtccattgacatgtgggaaagccctaatactacaaaacaaaagaactaaggctagttactccattaacactgtggtgcaacaattacgccaggaaaggaaaaataggaagtgtgtagaacacaacctcactgctatattccaaggtctaggggatgactcaacaccaggattcattgtggacctccttagtgcctctaaagaccccaaagtcatagagttttgtgagagggaaggatggattaaacaatctagacactcaaagatagaacgtgacttcaattacgtgcagtactgcatcaactgtgtgggcagtatcattttgatattgggcacagtctatgctctatacaaattgatgtgtattgcacagggaccttacactggattaccacaaccgaaaccaaggaaaccagaactgaggaaagctgttatccagggccctgagcatgagtttggtatggcactaataaagagaaactgtcatatagctaccacagaca---ggggggattttaacctcctcggtgtctatgataattgtgcagtgatacccacccatgctcaagtagaagactcaattctaattgatggtgttgaaaccaaagttttgaaacaaacaattgtcacagatgaaaatgatgtagacacagaaataacaatcttgtggttggatcgaaatgagaaattcagagacataaggagattcataccagactaccagagagactggcaaggcatgcgccttgtaaccaatgtacccaaattccccatgtttgacgctgaggtaggtgatgtcacaccatatggtgacatcaacttgagtggcaacccaacaaccagactactaaagtatgactatccaacaaaaccgggtcagtgtggtggagttattttaaacacaggaaatatagtgggtatacatgtgggtggaaatggaagagtggggtactgtgcttcactaacaaaaagttactttgcctccgctcaaggtgaaattgtgaacaagtgcaaagtacaggatgttggccttaaacccatcaacacaccagaacattccaagttgtaccccagtgtgttctatgacatattccctggtgaaaaggaacccgctgtgctgactcaaaaagaccccagattggaaactgacttgaaaacatctgtcctatctaagtacaaaggaaatgtccaaattgagatgaatgaaaatattcagattgctgtggagcactactctgcccagctgtttatgctggatattaacccagagcccatatccctggagcaggctgtgtacggcatgcaaaatctagaaccacttgatttaaccacaagtgcaggtttcccatatgtcactatgggagtgaagaaaagggatattttaaatagaaacacaaaagatgtcacaaagcttcagcacatgattgacacatatgggcttgatctcccatacataacctacttgaaagatgagctccgggctcccgccaaaataaaagcagggaagacaagagccattgaagcagccagcatgaatgatacagctaattttagaagagtgtttggtaacctctatgctggtttccatgcaaatccaggaattctcactggttccgccataggatgtgaccctgatgtcttctggtcacaactctatgcttcaatggaacagcatttgttagtgtttgactacacaaactatgatggaagcttacacccagtgtggttccaagcacttgaacaacttctgaacaatcttggatttcccggtgagctagcatacaaattatgcaatacaacccacatatataaagatgagatatacacagtgagagggggcatgccttcaggaatttcaggaacctccattttcaacaccattataaacaatatcataattagaacattggtgttggatacatacaagggaattgaattggacaaactaaaaattgttgcatatggtgatgatgtgatagcttcatacccggaagaacttgacccagcacaaatagccatatccggtctcaggtacgggttgactataacacctgctgacaaatccagccaatttataaaagtggattgggacaatgccacatttttgaaaagaggatttcgagtagacaagaagcatagtttccttgtccacccagtttttccagaaaaagaaatttttgaatcaattagatggaccagagatccaaaaaacacacaagatcatgtgtactccctatgtctcttgatgtggcataatggtgaaaagccataca-aggaattcatagacaagatcaggagcacggaagtgggccgtagattgtaccttccacca-tacaatctattggagcgtgcttggatcgacaagttcatttaaat-----------------a-atgta-----gaaatctacctgagtaggagtaggattttac----------------------------------------------------------------
>EF077279.1_Human_rhinovirus_NAT001_polyprotein_gene_complete_cds
-----------------------------------------------------------------------------------------------------------------------------------------------------------------------------gtgacaa-tcagccagattgttaacggtcaagcactt----ctgtttccccggtaccct--tgtatacgct-tcacccgaggcgaaaagtgaggttatcgttatccgcaaagtgcctacgagaagcctagtagcacttttgaagcctat-ggct-ggtcgctcaactgtt--taccc--agcagtagacctggcagatgaggctagatgttccccaccagcgatggtgatctagcctgcgtggctgcctgcacactct-a-ttgagt---------gtgaagccagaaagtggacaaggtgtgaagagcctattgtgctcacttt--gagtcctccggcccctgaatgtggctaatcctaaccccgtagctgttgcatgtaatccaacatgtctgcagtcgtaatgggcaactatgggatggaaccaactactttgggtgtccgtgtttcttgtttttcttt--atg-cttgcttatggtgacaac-tgtagtt--attaca-----tttgttaccatgggcgctcaagtatctagacagagtgttggaagccatgaaactatgatccacgctgggactggagctgtggtgaagtacttcaatgtcaactattataaggatgcggcaagctccggtttgtccaaacaggatttttctcaagacccgtccaagttcactcaacccgtggctgatgtcctgactaacccagccttgatgtctccctcagttgaggcttgtgggttttccgataggctcaagcaaatcactatcggaaactccactataacaacccaagacgctgtgaatacaattgtggcatatggagaatggcctagctatttatcagacttggatgcaacctcagttgacaaacccacacaccctgaaacatcatcagatagattttatactctaaagagtgttgaatggcaaagcagttcagaaggatggtggtggaagttacccgattgtctaaaggatatgggtatatttggccaaaacatgttccaccacgccatggggagatctggatatattattcacactcaatgcaacgccaccaaatttcacagtggatgtttgttggtggcagtggtgcctgagcaccagttggcttacataggtg---cagatgcacgggtgagctatgagcacacccatccaggtgagaaaggtcacgtgattggcagtaactca---------gacagaaacaaccaccaaccagatgagagtgctttcttcaactgtaatgggaccttgttgggaaacttaactatcttcccacatcaactcataaacttgaggacaaacaactcgagcaccattgttgtgccatacatcaactgtactcccatggatagtatgttgcggcacaataatgtgtcacttgttattatacccatttgtcccttacgacccccaaacc---caggacaacaaaccctaccaatcaccatatccattgctcctatcaaatcagagttttcaggagctagacagg-----------ccattaaagctaccgcacagggtctaccagtgagaatgcctagtggggctaaccagttcatgacaacagaagatgaacaatccccgaatgtactcccaggatttcaccccaccaaacagatccatatacctggtgaaatcaagacaattatggatatagctcgggtggattcgttcatgcctataaataacatccctactatgatcaatagcataggggcttacaacatccccataacaggtggacat---------gacaacaaaagaatagtggtcatacctttagatacgagtaacactctcttctcttcaacacttctgggagaagtcttaaactacttctctaattggtcaggatccatcaagctcacattcttttgtgtatgtgacagttttagtactggtaagtttctgatagcatacacacctccaggcgctggtattccggaaacgcgacgtgatgccatgcttggtgtgcacgttgtgtgggatttgggccttcaatcatcatgtcaccttgttgtcccctggattagctcccatttcttcagaagaacaaagaaagatgattatacagaaggtggctttatcacattgtggtatcagacagcatttgtgtccaacggagccac------aggggctataatggtcacatgctctgcatgttctgacatgtcagtccgcatgttgcgtgacacacctatgatgcaacag------------gatgaaaatatagcccaaaacccagtagaggagtttgtggatcacacactacaaaaggtgatggctgtcccagacacacaagcttcaggacccacccacaccaacaaaccacagaccctgggtgccttggaaattggggcaacagctgaaataggaccagagacattgattgaaacgagatatgtaatgaatgataacacaaatgccgaggctacagtggagaactttctgggtaggtctgccctatgggcgaatttcacactagatag---gagcttcaagagctggaaaataaacttccaagagcatgcccaaatcagaaagaaatttgaattgttcacctatgttagatttgatctcgagattaccattgtgactaacaacagagggttgatgcaggttatgtttgtgcctccagggattgatgtaccaaagcaaaaggaaggaaaagagtggaatgctgcctcaaaccctagtgtgttctttcagccacactccggtttcccaaggttcacaatacccttcacaggactgggatcagcatattacatgttttatgatgggtatgatggtatcaatgct---gacaacaca---aactacggcatatctgaaactaatgacatggggactttgtgcttccgtgcactggatgg---agccgagaacagtgaaataaaaatctttgctaagccaaaacatacaacagcttggattcctcgaccacccagagccacccaatacctgcataaatttagtaccaattacaacaagcaaaa--------------------gccagatagtggtggtc-aagttgagccaaaacatttccttaacactaggaatgacataa---------agaa---------cctgggacctagtgatatgtttgttcataccaaagaagctatttataaatgtgcacacttgaccaaacccaatgaacaaaccatacttttagcaatttcatctgatcttcaagtggatagtgtagacactcctgggcctgacaacatacccacctgtgactgcactacaggcacttactactgtaaaagtagagatagatacttcccaataaacctcacacatcacagctggtatataatacaagaatctgattattacccaaaacatattcaatatgacatcctaattggtgaaggaccatgttctccgggagattgtggtggcaaattgttgtgtgtacatggaaccatagggatggtgactgcaggtggagaaaaccatgttgcctttatagacttgagaaactacagctcactcagtgagcatcaaggc---atcacagactatgtaacacaactaggaagcgcatttggagatgggttcacaaattccattagagacacactggtgggtgcttgtga---tgtatcagacaaattaactgggaagatcatcaagtggacaatcagattaatcagtgccctgtcaattatagttagaaatagttcagacacccccacagttatagccacactagcgctgcttggatgttctggatcaccatggcgctatttaaaagacaaagtctgcaagtggctgggtatcgatccgccacctagcagacaaggtgactcatggttgaaaaagtttactgagttttgcaatgcagctcgtggcttggaatggattggtgacaagttatccaagttcattgactggctgaaagggaaaatattgcccacactccggcgcaagtcggacacattaaaggaatgcaagaagattccactatacaaggagcaagttaaggcttttgctactgcatcagaagaggcacaagatgaactactagtgaaagttagcaagctagagaaaggacttcaagatcttgccccactgtatgcatgtgaagccaagcaagtgcgtgaaatgtccagagaactacaacgcatgatgtgctacaagaagacccacagaacagagcctgtttgtattctgttacatggacaaccagggtgtggcaaatccttagcctctaaaatcattgccaggggattgactaatgaaagcaatgtttactcattaccacctgatcccaaatactttgatggctacaaccaacaggaagtggtgatcatggatgatgttggtcaaaatccagatggaagagacctgagtctattttgtcagatggtttcaagcactgaattcataacaccaatggccaatcttgaagataagggcagagcattcactagtgattacgtcattgctagcaccaatatgtctatcctcacaccacccactgtctcaacacccgaggccattgacaggcggtttttcctggactgcgatgtcaaaatcatgccagcatacaacac---aaataacctcttaaatgttgctaaagccttgctaccatgcactgactgtccaaaaccagagttttacaaacaatgttgtccattgacttgtggaaaggccttgatattgcaaaacaaaagaacaaaagccagctattctatcaacactgtagtccagcagctgcgccaggaaaagaaaaacagaaagtgtgtggagtacaatctcactgccatattccagggtctgggagatgattcaactccggggttcattgtagatcttcttagtgcctccaaagacccaaaagtcatagaattctgtgagaaagagggatggatcaaacaatccaaacattcaaaaatagaacgtgacttcaattatgtgcagtactgcttaaactgtgtgggtagcatcatcttgatattgggtacagtctatgccttatacaagttgatgtgtattgcacagggaccttatactggattaccacaaccaaaaccaaggaaaccagagctgagaaaagctgtggtccaaggtccagagcatgaatttggtatggcacttataaagagaaactgtcacatagctactacagaca---gaggaggcttcaatctccttggtatttacgacaactgtgcagtaatacccacacatgcccaagtagaggacacaattctgattgatggtgttgaaaccaaagttctaaaacaaacaattgtcacagatgaaaatgatgtggacacagaaataacgattttgtggctagatcgaaatgaaaagttcagagacataagaagattcataccagactaccagagagactggcaaggcatgcgccttgtgaccaatgtacctaaatttcctatgtttgatgctgaggtgggtgatgtcataccatacggtgatataaacctgagtggtaacccgacaactaggttgcttaaatatgattatcccacgaaaccaggtcaatgtggtggtgtcatcttgaacacaggtaacatagtaggaatacatgtgggtggaaatggaagagtagggtactgtgcttcattaacaaaaagttactttgcctctgcccaaggtgaaattgtaaacaaatgcaaggtacaagatgttggtctaaagcctatcaacacaccagagcactctaagctgtaccccagtgtattttatgatatattccccggtgaaaaagaacccgctgtgttgacccagaaagatcctagactagaaactgatctcaaaacagctgttttgtccaagtataaaggaaatgtccaaattgagatgaatgaaaacatccagattgctgtggaacactattccgctcagttgtttatgttagacatcaacccagagcccatatccttagagcaggctgtgtatagtatgcaaaatctagaaccacttgacctcactacaagtgcggggttcccatatgttactatgggggtgaagaaaagagatatcctaaatagaaacacaaaagatgtcacaaaactccaacatatgattgatacatatggacttgacctgccatacataacttacttaaaggatgagcttcgagctcctgcaaaaataaaagcagggaaaacaagagctatcgaagcagctagcatgaatgacacagctaacttcagaagggtgtttggtaatctctatgctggcttccatgcaaacccaggaatcctcactggttcagctatagggtgtgatcctgacatcttctggtcacagctttatgcttcaatggaaaaacatctactagtgtttgactacacaaactatgacgggagcctacacccagtgtggtttcaagcacttgagcaacttctgaacaaccttgggctccctggtgaattggcatacaaattatgtaacacaacccacatatataaagatgaaatatacacagtgaagggaggtatgccatcaggaatttcagggacttctatcttcaataccatcataaataatatcataattagaaccttagttttagatacatataagggaattgaactggacaaactgaaaattgtagcatatggtgatgatgtgatagcttcatacccagaggaacttgacccagcacagatagccgtttctggcctcaaatatggattgacaataacacctgctgacaagtctgatcaatttgtgaaagtcaactgggataatgctacgttcctgaagagagggttccgagtagataagaggtacaacttccttattcacccggttttcccagagaaagaaatctttgaatcaatcagatggactagggatccaaagaacacacaagaccacgtgtattcactgtgtctcctgatgtggcacaatggtgaaggaccataca-aggaattcatagacaagatcagaaagacggaagtgggccgtaggttgtatctcccacca-tacaatctactggagcgttcctggatcgacaagttcatttagat-----------------a-atgta-----gaaatctacctgagtaggagtaggatttt------------------------------------------------------------------
>KF734978.1_Rhinovirus_C_isolate_1515-MY-10_complete_genome
--ttgaaactgaatcatggttgttccc-accatgattacccacgcggtgcagtggtcttgtattacggtacatttccataccagtttta-tacaccctacccc------------------------------gaaac--atatagaagc--ttgtacaca-atgaccaataggtggtgg-ccatccaggttactgacggtcaagcactt----ctgtttccccggtaccct--tgtatacgct-tcaccagaggcgaaaaacgaggttatcgttatccgcaaagtgcctacgagaagcctagtagcactttcgaaacctat-ggct-ggtcgctcagctgct--taccc--agcagtagacctggcagatgaggctagacattccccaccagcgatggtggtctagcctgcgtggctgcctgcacaccct-a-tcgggt---------gtgaagccagaaagtggacaaggtgtgaagagcctattgtgctcacttt--gagtcctccggcccctgaatgtggctaatcctaaccccgtagctgttgcatgcaacccagcatgtatgcagtcgtaatgggcaactatgggatggaaccaactactttgggtgtccgtgtttcttgttttacttt--tca--ttgcttatggtgacaat-tgtagtt--gataca-----cttgttaccatgggcgcacaggtatctaggcaaagtgtcgggagtcacgaaacaatgatccacgctggaacaggagctgtagtgaaatatttcaatgtcaactattacaaggatgcagcgagttctggactaaccaagcaagatttctctcaagacccttccaaattcacccaacctgtggcagacatcttgtcaaatccagcactaatgtccccttcaattgaagcatgtgggttctccgataggcttaagcaaatcactatcggaaattctactatcacaacacaggatgcagtcaacacaattgtcgcatatggagaatggcctagttacttatcagatatggatgcaacttcagttgataaacccacccaccctgaaacctcatcagacagattctatacactaaatagtgtgacctggcagggtgggtcattaggttggtggtggaagctaccagactgtctgagagatatgggcgtttttgggcagaatatgtatcatcatgccatggggagatctggatacatcatacatactcagtgtaatgcaaccaaattccacagtgggtgtctgctggtggcagtagtacctgagcatcagttggcatacattggaggtaccaacgcacaagtgaaatataaacacactcatccaggtgaacagggacacaggattggcagtaactca---------gaaagaaatgagaaccagcctggtgagaacccatttttcaactgtaatgggacactgttgggaaacctaaccattttcccacaccagctcataaacttgaggacaaataattcaagtaccattgttgtgccctacatcaactgtacacctatggatagcatgctacgccacaacaatgtatcacttgtcatcataccaatttgccccctacgggctccagcaa---cagctccccagaccctgccgatcacaatatctattgcccccatcaagtcagaattctccggtgcaagacaat-----------ctacaaa---------acaaggactaccagttagaatgccaagtggagccaaccaattcatgacaacggaagatgagcaatcacctaacatactccccagctttcactccactaaacagatccacatacctggccaaatcaagacgattatggacatggcccgtgtggattcctttatgcctataaacaatgt---aaatcaatctcaggcaatagggatctattacattccaatatcaaacacacac---------aacgacagaagaatattggctataccattggacatgagcaacacacttttctccacaacacttttaggagaagtgctaaattattattcaaactggtctgggtcaatcaagctcacattcttctgtgtctgtgatagtttcagtactggtaagttcctgatagcatacacccctccaggtgctgacatcccggagacgcgtcgtgatgcaatgcttggtacacacgtcgtgtgggacctaggtctccagtcatcatgccacctcgttgtaccgtggatcagctcccacttctttagaaggactaggaaagacaactacacagaaagtggatttgtcacattgtggcatcaaacagcatttgtgtccaatggaactac------aggatccataatggttacctgctctgcatgttccgacatgtcggttcgcatgttacgggacacacctatgatgagacag------------gatgaagacattacccagaatccagtagaagaatttgtagaacacacattgaaagaagttttggtagttccagacactcaggcttcgggacctgtccacaccacaaagccacaagccctgggtgctgtagaaataggagcaactgctgatgtgggcccagaaacactaattgaaacaaggtatgtaatgaatgataatacaaatgctgaggcaacagtagaaaactttctaggaagatctgccttgtgggcaaacttgaagttgaacca---gggttttagagaatggaagataaatttccaagaacatgcccaagttagaaagaagtttgaaatgttcacctacgttaggtttgacctggaagtgaccatagttaccaacagtacaggactgatgcaaatcatgtttgtacccccaggaattccagctccaaatgggaagaatagcagggagtgggatacagcttcaaaccccagtgttttctttcaaccaaactccgggttcccaagattcacaataccctttacagggttgggatcggcatactacatgttctatgatggatatgatggtactgatgct---gccaacaca---aactatggaatctcattgacaaatgacatgggaaccttgtgctttcgagcactagatgg---gactaaggtaagtgacatcaaagtttttgctaagcccaaacacacggctgcatggatccctcgtccacctagagcaacccagtatttacataaattcagcaccaattataacaaaccaaa--------------------gacaaggggcagcaatg-agttggaacccaagcatttccttaagtatagagatgatatca---------caaacattactaccctggggcccagtgacatgtatgttcacacgaaggaagctatctacaggtgtgcacacttaactgagcccaatgagaacactatacttctggccatatcatcagatcttcaagttgacagtacaaatgtccctggccctgacaacatacccacctgcgactgcaccacaggcacttattactgcaaaagcagggatagatactatccaatcaacctaacacaccatagttggtacataatacaagaatctagttattatccaaagcacatccaatacgacatactgattggtgagggaccatgctctccaggagattgtggtggtaagttactgtgtgtacatgggaccataggaatggtgacagcaggaggagagaaccatgtcgcatttatagacttgaggaactacagctcactcagtgaacatcaaggt---atcacagattatgtcacacaattaggaaatgcatttggagatgggttcactagctccattagagaaactctggtgtctgcctgtga---tgtatcagataaactcaccggaaaaatcatcaaatggacaatcaggttaattagtgccctatcaattatagttaggaacagtactgacactcctaccatcatagccacattagcactacttggatgctctggttcaccatggcgctacctaaaagacaaggtttgcaagtggctgggtgttgacccaccacctagtaagcagggtgattcatggctaaaaaagtttactgaattctgcaatgcagcccgtgggcttgaatggattggtgacaagctatccaaattcattgattggctaaaaggaaaaatcttacccacactccgccgtaaatcagacacacttaaagagtgtaagaaaatcccattatacaaggaacaggttaaagcttttgccactgcatcagaagaagcacaggatgaattgatggttaaagtcaacaagcttgagaaaggactccaggatcctgccccattgtatgcatgtgaagccaaacaggtgcgtgagatgtccagagagttgcagcgcatgatgtgctacaagaagactcacagaacggaacctgtctgcatattgttgcatgggcagccagggtgtggcaagtccctagcttccaaggtcattgccaggggcctcacaaatgaaaacaatgtttactccttaccacctgatcccaagtattttgatggatacaaccaacaggaagtggtgatcatggatgatgttggtcagaacccagatggaaaggatctaagcttgttttgccaaatggtctcgagtactgaattcataacaccaatggctaaccttgaagataagggcagagcatttaccagtgattatgtaatagctagcacaaacatgactgtcctcacaccacctactgtttcatcacccgaagccatagatagaagatttttcttagattgtgatgtcaaaattatgccagcatacaacac---aaacaacctactgaatgttgccaaggctctattgccatgcactgattgtccaaaaccagagttctacaaacagtgttgtcccctgacctgtggcaaggccctaattttacaaaacaaaagaacaaaggctagttattctatcaacaccgtggtacaacaactgcggcaggaaaagaaaaacagaaagtgtgtagaacataatctcactgccatatttcaggggttgggagatgattcaacaccaggattcattgtagatctccttagtgcctccaaggacccaaaagtcatagagttctgtgaaaaagagggatggattaaacagtcaaagtactcaaagattgagcgtgatttcaattacgcacaatattgtatcaattgtgtgggtagtatagtattaattctaggaactgtttatgcactgtacaaactgatgtgtatagcacaaggtccttacaccggcttaccacaaccaaaaccaagaaaaccagaactgagaaaggcagtgattcaaggaccagaacacgaatttggtatggctctgattaagagaaactgtcacatagccacaacagata---gaggagatttcaatctgcttggtgtgtatgacaattgtgcagtgatacccacacatgctcagccagaagacacaatcctgattgatggtgttgagacaaagattttaaagcaaacaatcatcacagatgaaaatgatgtggatacagaaattacaattttgtggctagatcgtaatgaaaagtttagagacataagaaggttcataccagattaccagagagactggcagaacatgcgccttgtaaccaatgtgcccaaatttccaatgctagacatagagataggtgatgttataccatatggagatataaacctgagtggaaacccaacaactagattactcaagtatgactaccccacaaaaccgggccagtgtggtggagttgtcttaaacacaggtaacatagtgggtatacatgtggggggtaatggtagagtaggatattgtgcatcactaacaaagagttactttgcctccgctcaaggtgaaataatcaacaagtgcaaagtgcaggatgttggtctcaaacctatcaacacaccagaacactcaaaactgcaccctagtgtattctatgatatattccctggtgaaaaggaacctgccgtgctaacacaaaaagatcccagattagaaactgatctgaaaacagctgtcctgtccaagtatagaggaaatgtggaaattgaaatgagtgaaaatatacagattgctgtagagcactattctgcccaattgttcatgttagacatcaacccagaacccatatccttagaacaagctgtgtatggaatggagaacctggaaccactcgatcttaccacgagtgctggatttccctatgttactatggggataaaaaagagagatatcttgaacagaaatacaaaggacattacaaaacttcagcaaatgattgacacctatgggcttgacctaccatatgtgacctacttaaaggatgagcttcgtgctcccaacaaagtgaaagcaggaaaaacaagggccattgaagcagctagtatgaatgatacagcaaacttcagaagagtatttggtaatttgtatgctggttttcatgcaaacccaggtattttgactggatcggccataggctgtgatcctgatgtcttctggtcacaactgtatgcttcaatggagaaacacctcctagtatttgattatacaaattatgatgggagtctgcatccagtatggtttcaagcacttgaacaactcctgaacaacttaggctttcctggtgagttagcatacaagctatgcaatacaactcacatatacaaagatgaaatatacacagtaaaagggggaatgccttcaggaatttcgggaacttccatttttaacacaataataaacaatataataatcagaactctagttttagacacatataagggaatagaattggacaaattaaaaattgtggcatatggtgatgatgtgatagcctcatatccagaggaacttgacccagcacaaatcgccatctctggtctcaagtatgggctcacaataacacctgctgataaatctgaccattttgtaaaggttgactggagtaatgcaacatttttgaagagagggtttcgtgtggacaagaaatacagttttcttgtgcacccggttttcccagaaaaagaaatttttgaatcaatcagatggactagagatccaaagaatacgcaagaccacgtgtattctctatgtcttttgatgtggcacaacggtgaggaaccgtaca-aagaattcataaacaaaatcagaaagacagaggtgggccgtagattgtatcttccaccg-tacaatctactagaacgcacttggattgataaattcatttaaat---------cttttagca-atgta-----gaaatctacctgagtaggagtaggattttac----------------------------------------------------------------
>EF582387.1_Human_rhinovirus_C_strain_026_complete_genome
--ttgaaactgaatcatggttgttccc-accatgattacccacgtggtgcagtggtcttgtattacggtacatttccataccagtttta-tacaccctacccc------------------------------gaaac--atatagaagc--ttgtacaca-atgaccaataggtggtga-ccatccaggttaccgacggtcaagcactt----ctgtttccccggtaccct--tgtatacgct-tcaccagaggcgaaaaacgaggttatcgttatccgcaaagtgcctacgagaagcctagtagcactttcgaaacctat-ggct-ggtcgctcagctgct--caccc--agcagtagacctggcagatgaggctagacatcccccaccagtgatggtggtctagcctgcgtggctgcctgcacaccct-a-tcgggt---------gtgaagccagaaagtggacaaggtgtgaagagcctattgtgctcacttt--gagtcctccggcccctgaatgtggctaatcctaaccccgtagctgttgcatgcaacccagcatgtatgcagtcgtaatgggcaactatgggatggaaccaactactttgggtgtccgtgtttcttgttttacttt--tca--ttgcttatggtgacaat-tgtagtt--gataca-----cttgttaccatgggcgcacaagtatctaggcaaagtgttgggagtcacgaaacaatgatccacgctggaacaggagctgtggtgaaatatttcaatgtcaactattacaaggatgcagcaagttctgggctaaccaagcaagatttctctcaagacccttccaaattcacccaacctgtggcagacatcttgtcaaatccagcattaatgtccccttcaattgaagcatgtgggttctccgataggcttaagcaaatcactatcggaaattccactatcacaacacaggatgcagtcaacacaattgtcgcatatggagaatggcctagttacttatcagatatggatgccacttcagttgataaacctacccaccctgaaacttcatcggacagattctatacactgaatagtgtcacttggcaaggtgggtcattgggttggtggtggaagctaccagactgtctgagagacatgggtgtttttggacagaatatgtaccatcatgccatggggagatctggatacatcatacatactcagtgtaatgcaaccaaattccacagtgggtgtctgttggtggcagtggtgcctgaacatcagttggcatatatcggaggtactaacgcacaagtgaaatataagcacactcatccaggtgagcagggacacaggattggtagtaactca---------gaaaggaatgagaaccaaccagatgagaatccatttttcaactgtaatgggacactgctaggaaacctaaccatcttcccacaccagctcataaacttgaggacaaacaattcaagtaccattgttgtgccctacatcaactgtacacctatggatagcatgctacgtcacaacaatgtatcacttgtcatcataccaatttgccctctacgggctccggcaa---cagctcctcagaccctgccgattacaatatccattgcccctatcaagtcagaattctccggtgcaagacaat-----------ccacaaa---------acaaggactaccagttagaatgccaagtggagccaatcaattcatgacaacagaagatgagcaatcacccaacatactccccagctttcactccactaaacagatccacatacctggtcaaatcaagacaatcatggacatggctcgtgtggactcctttatgcctataaacaatgt---aaatcaatctcaggcaataggaatctattacattccaatatcaaacacacac---------aacaacagaagaatattggctataccattggacatgagcaacacacttttctccacaacacttttaggagaagtgctaaattattattcaaattggtctgggtcaattaaactcacgttcttctgtgtctgtgatagtttcagtactggtaagttcctgatagcatacacccctccaggtgctgatatcccggagacacgtcgtgatgcaatgcttggtacacacgtcgtgtgggatttaggtcttcagtcatcatgtcacctcgttgtaccgtggatcagctcccacttcttcagaaggactaggaaagacaactacacagaaagtggatttgtcacattgtggcatcaaacagcatttgtgtccaatggaactac------aggatctataatggttacctgctctgcatgttctgacatgtcggttcgcatgttacgagacacacctatgatgagacag------------gatgaagacattacccagaatccagtagaagaatttgtagaacacacattaaaagaagttttggtagttccagacactcaggcttcgggacctgtccacaccacaaagccacaggccctgggtgctgtagaaataggagcaactgctgatgtgggtccagagacactaattgaaacaaggtatgtaatgaatgacaatacaaatgctgaggcaacagtagaaaactttctgggaagatctgccttgtgggcaaacttaaagttgaacca---gggttttaaagaatggaagataaatttccaagaacatgcccaagttagaaagaagtttgaaatgttcacctacgttaggttcgacttggaagtgaccatagtcaccaacaatacaggactgatgcaaatcatgtttatacccccagggattccagctccaaatgggaagaatagcagggagtgggatacagcttcaaaccccagtgttttctttcagccaaactccgggttcccaagattcacaataccctttacaggattgggatcggcatactacatgttctatgatggatatgatggtactgatgct---gccaacaca---aactatggaatttcattgacaaatgacatgggaaccttgtgttttcgggcactagatgg---gactgaggtgagtgacatcaaagtttttgctaagcccaaacacacggctgcatggatcccccgtccacctagagcaacccagtatttgcacaaattcagcaccaattataacaagccaaa--------------------gacaaagggcagcaatg-agttagaacccaaacatttcctcaagtatagagatgatatca---------caagcattactaccctagggcccagtgacatgtatgttcacacgaaggaagccatctacaggtgtgcacacttaactgagcctaatgagaacactatacttctggccatatcatcagatcttcaagtcgacagtacaaatgttcctggtcctgacaacatacccacttgcgactgcaccacaggcacttattactgtaagagcagggatagatactatccagtcaacctaacacaccatagttggtacataatacaagaatctagttattatccaaaacacattcaatatgacatactgattggtgagggaccatgctctccaggagactgtggtggcaagttactgtgtatacatggaaccataggaatggtgacagcaggaggagagaaccatgttgcattcatagacttgaggaactacagttcactcagtgaacatcaaggt---atcacagattatgtcacacaattaggaaatgcatttggagatgggttcactaactccattagagaaactctggtgtctgcctgtga---tgtatcagataaactcaccggaaaaatcatcaaatggacaatcaggttaatcagtgccctatcaattatagtcagaaacagcactgacacccccaccatcatagccacattagcattactcggatgctctggttcaccgtggcgctacctaaaagacaaggtttgcaaatggctgggtattgacccaccacctagtaagcagggtgattcatggctaaagaaattcactgagttctgcaatgcagcccgtgggcttgaatggattggcgacaagctatccaaattcattgattggctaaaaggaaaaatcttacccacgctccgccgtaaatcagacacactcaaggagtgcaagaaaatcccattatataaggagcaggttaaagcctttgccactgcatcagaagaagcacaggatgaattaatagtcaaagtcaacaagcttgagaaaggactccaggatcttgccccattgtatgcatgtgaagccaaacaggtgcgtgagatgtccagagagttgcagcgcatgatgtgctacaagaagacccacagaacggaacctgtttgcatactgttacatgggcagccagggtgtggcaaatccttagcttccaaggtcattgctaggggcctcacaaacgaaagcaatgtttactccttaccacctgatcctaagtattttgatggatacaaccaacaggaagtggtgatcatggatgatgttggtcagaacccagatggaaaggatctgagcttgttttgccagatggtctcaagtactgagttcataacaccaatggctaaccttgaagataagggcagagcatttaccagtgattatgtgatagctagcacaaacatgactgtcctcacaccacccactgtttcgtcacccgaagccatagatagaagatttttcttagattgtgatgttaagattatgccagcatacaacac---aaacaacctactgaatgttgccaaggctttattaccatgtactgattgcccaaaaccagaattctacaagcagtgttgtcctctaacctgtggcaaggccctaattttgcaaaacaaaagaacaaaggctagttattctattaacaccgtggtgcaacaactgcggcaggaaaagaaaaacagaaagtgtgtagagcacaatctcactgccatatttcagggattgggagatgattcaacaccaggattcattgtagatctccttagtgcctccaaggacccaaaagtcatagagttttgtgagaaagagggatggattaaacagtcaaagtactcaaagattgagcgtgattttaattacgcacaatattgtatcaattgtgtgggtagtatagtattaattctaggaactgtttatgcactgtacaaactgatgtgtatagcacaaggtccttataccggcttaccacaacccaaaccaagaaaaccagaactaagaaaggctgtgattcaaggaccagaacacgaatttggtatggctctgattaaaagaaactgtcacatagccacaacagata---gaggagacttcaatctgcttggtgtgtatgacaattgtgcagtgatacccacacatgctcagccagaagacacaatcctgattgatggtgttgagacaaagattttgaagcaaacaattatcacagatgaaaatgatgtggatacagaaattacaattttgtggctagatcgtaatgaaaagtttagagacataagaaggttcataccagattaccagagagactggcagaacatgcgccttgtaaccaatgtacccaaatttccaatgctggacatagagataggtgatgttataccatatggggatataaacctgagtggaaacccaacaactagattactcaaatatgactaccccacaaaaccgggccagtgtggtggagttgtcttaaacacaggtaacatagtaggtatacatgtggggggtaatggtagagtaggatactgtgcatcactaacaaagagttactttgcctccgctcagggtgaaataatcaacaagtgtaaagtgcaggatgttggtctcaaacccatcaacacaccagaacattcaaaactgcaccctagtgtattctatgatatattccctggtgaaaaggaacctgccgtgttaacacaaaaagatcccagactagaaactgacctgaaaacagctgttctgtccaagtatagaggaaatgtggaaattgaaatgagtgaaaatatgcagattgctgtagaacactattctgcccaattgttcatgttagacatcaacccagaacccatatccttagaacaagctgtgtatggaatggagaacctggaaccactcgatcttaccacgagtgctggatttccctatgttactatggggataaaaaagagggacatcttgaacagaaatacaaaggacattacaaaacttcagcaaatgattgacacctatgggcttgacctgccatatgtgacctacttaaaggatgaacttcgtgctcccaccaaagtgaaagcaggaaaaacaagggccattgaagcagctagtatgaatgatacagcaaacttcagaagagtatttggtaatttgtatgctggttttcatgcaaacccaggtattttaactggatcggccataggctgtgatcctgatgtcttctggtcacaactgtatgcttcaatggagaaacacctcctggtatttgattatacaaattatgatgggagcctgcatccagtatggtttcaagcacttgaacaactcctgaataacttgggctttcccggtgagttggcatacaagctatgcaacacaactcacatatacaaagatgaaatatacacagtaaaagggggaatgccttcaggaatttcaggaacttccatttttaatacaataataaacaatataataatcagaactctggttttagacacatataaaggaatagaattggacaaattaaaaattgtggcatatggtgatgatgtgatagcctcatatccagaagaacttgacccagcacaaatcgccatctctggtctcaagtatgggctcacaataacgcctgctgacaaatctgaccattttgtgaaagttgactggagtaatgctacatttttgaagagagggtttcgtgtggacaagaaatacagtttccttgtgcacccggttttcccagagaaagaaatttttgaatcaatcagatggactagagatccaaagaatacacaagaccacgtgtattctctatgtcttttgatgtggcacaacggtgaggaaccgtaca-aagagttcataaacaaaattagaaagacagaggtgggtcgtagattgtatcttccaccg-tacaatctactagaacgcacttggattgataaattcatctaaat---------cttttagca-atgta-----gaaatctacctgagtaggagtaggatttta-----------------------------------------------------------------
>JN990702.1_Human_rhinovirus_C_strain_HRV-C06_p1031_sR2724_2009_polyprotein_gene_complete_cds
---taaaactgaatcatggttgttccc-accatgattacccacgcggtgcagtggtcttgtattacggtacatttccataccagtttta-tacaccccacccc------------------------------gaaac--acatagaagc--ttgtacaca-atgaccaataggtggtga-ccatccaggttactaacggtcgagcactt----ctgtttccccggtaccct--tgtatacgct-tcacccgaggcgaaaaacgaggttatcgttatccgcaaagtgcctacgagaagcctagtagcacttttgaaacctat-ggct-ggtcgctcagctgct--caccc--agcagtagacctggcagatgaggctagacattccccaccagcgatggtggtctagcctgcgtggctgcctgcacaccct-g-tcgggt---------gtgaagccagaaagtggacaaggtgtgaagagcctattgtgctcacttt--gagtcctccggcccctgaatgtggctaatcctaaccccgtagctgttgcatgcaacccagcatgtatgcagtcgtaatgggcaactatgggatggaaccaactactttgggtgtccgtgtttcttgttttacttt--tca--ttgcttatggtgacaat-tgtagtt--gataca-----cttgttaccatgggcgcacaagtatctaggcaaagtgtcgggagtcatgaaacaatgatccacgctggaacaggggctgtggtaaaatatttcaatgttaactattacaaggatgcagcaagttctgggctaaccaagcaagatttctctcaagacccttccaaattcactcaacctgtggcagacatcttgtcaaacccagcgctaatgtccccttcaattgaagcatgtgggttctccgataggctcaagcaaatcactatcggaaattccactatcacgacacaggatgcagtcaatacaattgttgcatatggagaatggcctagttacttgtcagatatggatgcaacttcagttgacaaacccacccaccctgaaacttcatcagacaggttctatacactgagtagtgtcacttggcagggtgggtcgttgggttggtggtggaagctaccagactgtctgagagatatgggtgtttttggacagaatatgtatcatcatgccatggggagatctggatatatcatacatactcagtgtaatgcaaccaaattccacagtgggtgtctgttggtggcagtggcacctgaacatcagttggcatacatcggaggtactaacgcacaagtgaaatataaacatactcatccaggtgaacaaggacatagaattggtagtaactca---------gaaagaaatgagaaccaaccagatgagaatccatttttcaactgtaatggaacactgctgggaaaccttaccatcttcccacaccagctcataaacttgaggacaaataattcaagtaccattgttgtgccctacatcaactgtacacctatggacagcatgctacgtcacaacaacgtatcacttgtcatcataccaatttgccctctacgggctccggcaa---cagccccccagaccctaccgatcacaatatccattgcccccatcaagtcagaattctccggcgcaagacaat-----------ctacaaa---------acaaggattgccagttagaatgccaagtggagccaatcaattcatgacaacggaagatgagcaatcacctaacatactccccagctttcactccactaaacagatccacatacctggccaaatcaaaacaatcatggatatggcccgtgtggactcctttatgcctataaacaatgt---aaatcaatctcaggcaatagggatctattacattccaatatcaaacacacac---------aacgacagaagaatattggctataccattggacatgagcaacacacttttctccacaacactcttaggagaagtgctaaactattattcaaattggtctggatcaataaagctcacattcttctgtgtctgtgatagtttcagtactggtaagttcttgatagcatacactcctccaggtgctgacatcccggagacacgtcgtgacgcaatgcttggtacacacgtcgtgtgggacttgggtcttcagtcatcatgtcacctcgttgtaccctggatcagctcccacttcttcagaaggactaggaaagacaactatacagaaagtggatttgttacattgtggcatcaaacagcatttgtgtccaatggaactac------aggatctataatggtcacctgctctgcatgctctgacatgtcggttcgcatgttacgagacacacctatgatgagacag------------gatgaagacattacccagaatccagtggaagaatttgtagaacacacattaaaagaggttttggtagttccagatactcaggcttcgggacctgtccacaccacaaaaccacaagccctgggtgctgtagaaataggagcaaccgctgatgtgggcccagagacactaattgaaacaaggtatgtaatgaatgacaatacaaatgctgaggcaacagtagaaaactttctaggaagatctgccttgtgggcaaacttaaagttgaacca---gggttttaaagaatggaagataaatttccaagaacatgcccaagttagaaagaagtttgaaatgttcacctacgtcaggttcgacttggaagtgactatagtcaccaacaatacaggactgatgcagatcatgtttgtacccccagggattccagctccaaatggaaagaatagcagggaatgggatacagcttcaaaccctagtgttttcttccagccaaactccgggttcccaagattcacaataccctttacagggctgggatcggcatactacatgttttatgatggatatgatggtactgatgct---gccaacaca---aactatggaatttcattaacaaatgacatgggaaccttgtgtttccgggcgctggatgg---gactgaggtgagtgacatcaaagtctttgctaagcccaaacacacggctgcatggatcccccgtccacctagagcaactcagtatttgcacaaattcagcaccaattacaacaaaccaaa--------------------gacaaagggcagcaatg-agttagaacccaaacatttccttaagtatagagatgatatta---------caaatattactaccctaggacccagtgacatgtatgttcacacaaaggaagctatctacaagtgtgcacacttaactgagcctaatgagaacaccatacttctggccatatcatcagatcttcaagtcgacagtacaaatgttcctggtcctgataacatacccacctgcgactgcaccacaggtacttattactgcaagagcagggataggtactatccagtcaacctaacacaccatagttggtatataatacaagaatctagttattatccaaaacacattcagtatgacatactgattggtgagggaccatgctctccaggagactgtggtggcaagttactgtgtgtacatggaaccataggaatggtgacagcaggaggagagaaccatgttgcatttatagacttgaggaactacagttcactcagtgaacatcaaggt---atcacagattatgtcacacaattgggaaatgcatttggagatgggtttactagctccattagagaaactctggtgtctgcctgtga---tgtgtcagataaactcaccggaaaaatcatcaaatggacaattaggttaatcagtgctctatcaatcatagtcaggaacagcactgacacccccaccatcatagctacattagcactacttggatgttctggttcaccgtggcgctacctaaaagacaaggtttgcaagtggttaggtattgatccaccacctagtaagcagggtgattcatggttaaagaaattcactgaattctgcaatgcagcccgcgggcttgagtggattggcgacaagctatctaaattcattgactggctaaaaggaaaaatcttgcccacactccgccgcaagtcagacacacttaaggagtgcaagaaaatcccattatataaggagcaggttaaagcctttgccactgcatcagaagaagcacaggatgaattgatagtcaaagtcaacaaacttgaaaaaggactccaggatctcgccccattgtatgcatgtgaagccaaacaggtgcgtgagatgtccagagagttgcaacgcatgatgtgctacaagaagactcacagaacagaacctgtttgcatactgttacacgggcagccagggtgtggcaaatccttagcttccaaggtcattgctaggggtctcacaaatgaaagcaatgtttattccttgccacctgatcctaagtattttgatggatataaccaacaggaagtagtgatcatggacgatgttggtcagaacccagatggaaaggatctgagcttgttttgccaaatggtctcaagtactgagttcataacaccaatggctaaccttgaagataagggcagagcatttaccagtgattatgtgatagctagtacaaacatgactgtcctcacaccacccactgtttcatcacccgaagccatagatagaagatttttcttagattgtgatgttaagattatgccagcatacaatac---aaacaacctactgaatgttgccaaggctttgttaccatgtactgattgcccaaaaccagaattctacaaacagtgttgtcctctgacatgtggcaaggccctaattttacaaaacaaaagaacaaaggccagttattctattaacaccgtggtgcaacaactgcggcaggaaaagaaaaatagaaagtgcgtagagcacaatctcactgccatatttcaagggttgggggatgattcaacaccaggattcattgtggatctccttagtgcctccaaggacccgaaagtcatagagttttgtgagaaagagggatggattaaacagtcaaagtactcaaagattgagcgtgatttcaactacgcacaatactgtatcaactgtgtgggtagcatagtattaatcttgggaactgtttatgcactatacaaactgatgtgtatagcacaaggcccctataccggcttaccacaaccaaaaccaagaaaaccagaattaagaaaggctgtgattcaaggaccagaacacgaatttggtatggccctaattaaaagaaactgtcacatagccacaacagata---gaggagatttcaatctgcttggtgtgtatgacaattgtgcagtgatacccacacatgctcagccagaagacacaatcttgattgatggtgttgagacaaagattctgaagcaaacaattattacagatgaaaatgatgtggacacagaaattacaattttgtggttagatcgtaatgaaaagtttagagacataagaaggttcataccagattaccagagagactggcagaacatgcgccttgtaaccaatgtacccaaatttccaatgctggacatagaggtaggtgatgttataccatatggggatataaacctgagtggaaacccaacaactagattactcaaatatgactaccccacaaaaccgggccagtgtggtggagttatcttaaacacaggtaatatagtaggtatacatgtggggggtaatggtagagtaggatactgtgcatcactaacaaagagttactttgcctccgctcagggtgaaataatcaacaagtgtaaagtgcaagatgttggtctcaaacccattaacacaccagaacactccaagctgcaccctagtgtgttctatgatatattccctggtgagaaggaacctgctgtgttaacacaaaaagatcccagactagaaactgatctaaaaacagctgttctgtccaaatacaaaggaaatgtggaaattgaaatgagtgagaatatgcagattgctgtagaacactattctgcccaattgtttatgttagacatcaacccggaacccatatccttagaacaagctgtgtatggaatggagaatctggaaccactcgatcttaccacgagtgctggatttccctatgttactatggggataaaaaagagggacatcttgaacagaaatacaaaggacattacaaaacttcagcaaatgattgacacctatgggcttgacctgccatatgtaacctacctaaaggatgaacttcgtgctcccactaaagtgaaagcaggaaaaacaagggctattgaagcagctagtatgaatgatacagcaaacttcagaagagtatttggcaatttgtatgctggttttcatgcaaacccaggtattttaactggatcggctataggctgtgatcctgatgtcttctggtcacaactgtatgcttcaatggagaaacacctcctagtgtttgattatacaaattatgatgggagcctacatccagtatggtttcaagcacttgaacaactcctgaataacttgggctttcctggtgagctggcatacaagttatgcaacacaactcacatatacaaagatgaaatatacacagtaaaagggggaatgccttcaggaatttcaggaacttccatttttaatacaataataaacaacataataatcagaactctggttttagacacatacaaaggaatagaattggataaattaaaaattgtggcatatggtgatgatgtgatagcctcatatccagaagaacttgacccagcacaaattgccatctctggtctcaagtatgggctcacaataacacctgctgacaaatctgaccattttgtaaaagttgactggagtaatgctacattcttgaagagagggtttcgtgtggacaagagatacagtttccttgtacacccggttttcccagagaaagaaatttttgaatcaatcagatggactagagatcctaagaatacacaagatcacgtgtattctttatgtcttttgatgtggcacaacggtgaagaaccataca-aagagttcataaacaaaatcagaaagacagaagtgggtcgtaggttgtatcttccaccg-tacaatctactggaacgcacttggattgataaattcatctagat---------cttttagca-atgta-----gaaatctacctgagtaggagtaggattttacaaaaaa----------------------------------------------------------
>JF317016.1_Human_rhinovirus_C_isolate_LZ651_complete_genome
--ttaaaactgaatcatggttgttccc-accatgattacccacgcggtgcagtggtcttgtattacggtacatttccataccagtttta-tacaccccacccc------------------------------gaaac--atatagaagt--ttgtacaca-atgaccaataggtggtgg-ccatccaggttactgacggtcgagcactt----ctgtttccccggtaccct--tgtatacgct-tcacccgaggcgaaaaacgaggttatcgttatccgcaaagtgcctacgagaagcctagtaacacttttgaaacctat-ggct-ggtcgctcagctgct--caccc--agcagtagacctggcagatgaggctagacattccccaccagcgatggtggtctagcctgcgtggctgcctgcacaccct-a-ttgggt---------gtgaagccagaaagtggacagggtgtgaagagcctattgtgctcacttt--gagtcctccggcccctgaatgtggctaatcctaaccccgtagctgttgcatgcaacccagcatgtatgcagtcgtaatgggcaactatgggatggaaccaactactttgggtgtccgtgtttctcgtttcacttt--tca--ttgcttatggtgacaat-tgtagtt--gataca-----cttgttaccatgggcgcacaagtgtctaggcagagtgttgggagccacgaaacgatgatccacgctggaacaggagctgtggtgaaatattttaatgtcaactactacaaggacgcagcaagttctggactaaccaagcaagatttctctcaagacccttccaaatttacccaacctgtagcagacatcttgtcaaatccagcactaatgtccccttcaattgaagcatgtgggttctccgataggctcaagcaaatcactatcggaaattctactatcacaacacaggatgcagtcaacacaattgtcgcatatggagaatggcctagttacttatcagatatggatgcaacttcagttgataaacccacccaccctgaaacttcgtcagatagattctacacactgaatagtgtcacttggcagggtgggtcgttgggttggtggtggaagctaccagactgtctgagagatatgggtgtttttggacagaatatgtatcatcatgctatggggagatctggatatatcatacatactcaatgtaatgcaaccaaattccacagtgggtgtctgctggtggcagtagtacctgaacatcagttggcatacatcggaggtactaacgcacaagtgaaatataaacatactcatccaggtgaacagggacacaggattggtagtaactca---------gaaaggaatgagaaccaaccagatgagaatccatttttcaactgtaatggaacactgctcggaaaccttaccatcttcccacaccagctcataaacttgaggacaaacaattcaagtaccattgttgtaccctacatcaactgtacacctatggacagcatgctacgtcacaacaatgtatcacttgtcatcataccaatttgccccctacgggctccggcaa---cagccccccagaccctgccgattacaatatccatcgcccctatcaagtcagaattctctggcgcaagacaat-----------ccacaaa---------acaaggactaccagttagaatgccaagtggagccaatcaattcatgacaacagaagatgagcaatcacccaacatactccccagctttcactccactaaacagatccacatacctggccaaatcagaacaatcatggatatggctcgtgtggattccttcatgcctataaataatgt---aaatcaatctcaggcaatagggatctattacattccaatatcaaacacacat---------aacgacagaagaatattggctataccattagacatgagcaacacacttttctctacaacactcttaggagaagtgctaaactattattcaaattggtctggatcaataaagctcacattcttctgtgtctgtgatagtttcagtactggtaagttcttgatagcatacacccctccaggtgctgacatcccggagacacgtcgtgatgcaatgcttggtacacatgtcgtgtgggacttaggtctccagtcatcatgtcacctcgttgtaccctggatcagctcccacttcttcagaaggactaggaaagacaactacacagaaagcggatttgtcacactatggcatcaaacagcattcgtgtccaatggaactac------aggatctataatggttacctgctctgcatgctctgacatgtcggttcgcatgttacgggacacacctatgatgagacag------------gatgaagacattacccagaatccagtagaagaatttgtagaacacacattgaaagaggttttagtggttccagacactcaggcctcgggacctgtccacaccacaaaaccacaagccctgggtgctgtagaaataggagcaaccgctgatgtgggcccagagacactaattgaaacaaggtatgtaatgaatgacaatacaaatgctgaggcaacagtagagaactttctgggaagatctgccttgtgggcaaacttaaagttgaacca---gggtttcaaggaatggaagataaattttcaagaacatgcccaagttagaaagaagtttgagatgttcacctacgttaggttcgacttggaagtgactatagtcaccaacaatacaggactgatgcaaatcatgtttgtacccccagggattccagctccaagtgggaagaatagtagggaatgggatacagcttcaaaccccagtgttttctttcagccaaattccgggttcccaagattcacaataccctttacagggttgggatcggcatactacatgttttatgatggatacgatggtactgatgct---gccaacaca---aactatggaatttcactgacaaatgacatgggaaccttgtgttttcgggcactggatgg---gactgaggtgagtgacatcaaagtttttgctaagcccaaacacacggctgcatggatcccccgtccacctagagcaactcagtacttgcacaaatttagcaccaattataacaagccaaa--------------------gacaaagggcagcaatg-agttagaacccaaacatttcctcaagtatagagatgatatca---------caaatattactaccctaggacccagtgacatgtatgttcacacaaaggaagccatctacaagtgtgcacacttaactgagcctaatgagaacactatacttctggccatatcatcagatcttcaagtcgacagtacaaatgttcctggtcctgataacatacccacctgcgactgcaccacaggcacttattactgcaagagtagggacagatactatccagtcaacctagcacaccatagttggtacataatacaagaatctagttattatccaaaacacattcagtatgacatactgataggtgagggaccgtgctctccaggggattgtggtggcaagttactgtgtgtacatggaaccataggaatggtgacagcagggggagagaaccatgttgcatttatagacttgaggaactacagctcactcagtgaacatcaaggt---attacagattatgtcacacaactgggaaatgcatttggagatgggttcactagctccattagagaaactctggtgtctgcctgtga---tgtatcagataaactcaccggaaagatcatcaaatggacaatcagattaatcagtgctctatcaatcatagtcaggaacagcactgacacccccaccatcatagctacattagcactacttggatgttctggttcaccgtggcgctacctaaaagacaaggtctgcaagtggttaggtattgatccaccacctagtaagcaaggtgattcatggctaaagaaattcactgagttctgcaacgcagcccgtgggcttgaatggattggtgacaagctatctaaattcattgattggctaaaaggaaaaatcttacccacacttcgccgcaagtcagacacacttaaggagtgcaagaaaatcccattatataaggaacaggttaaagcctttgccactgcatcagaagaagcacaggatgaattgatagtcaaagtcaacaagcttgaaaaaggactccaggatctcgccccattgtatgcatgtgaagccaaacaggtgcgtgagatgtccagagagctgcagcgcatgatgtgctacaagaagactcacagaacagaacctgtttgcatactgttacatgggcaaccagggtgtggcaaatccttagcttccaaggtcattgctaggggtctcacaaatgaaagtaatgtttattccctgccacctgatcccaagtattttgatggatataaccaacaggaagtagtgatcatggacgatgttggtcaaaacccagatggaaaggatctgagcttgttttgccaaatggtctcaagtactgagttcataacaccaatggctaaccttgaagacaagggcagagcatttaccagtgattatgtaatagctagcacaaacatgactgtcctcacaccacccactgtctcatcacccgaagccatagatagaagatttttcttagattgtgatgttaaaattatgccagcatacaatac---aaacaacctgctgaatgttgccaaggctttgttaccatgtactgattgcccaaaaccagaattctacaaacagtgctgtcctctaacctgcggcaaggccctaattttgcaaaacaaaagaacaaaggccagttattctatcaacactgtggtgcaacaactgcggcaggaaaagaaaaacagaaagtgtgtagagcacaatctcactgccatattccaaggattgggggatgattcaacaccaggattcattgtggatctccttagtgcctccaaggacccgaaagtcatagagttttgtgagaaagagggatggattaaacagtcaaagtactcaaagattgagcgtgatttcaactacgcacaatactgtatcaactgtgtgggtagtatagtactaatcctaggaactgtttatgcactgtacaaattgatgtgtatagcacaaggcccctataccggcttaccacaaccaaaaccaagaaaaccagaattaagaaaggctgtgatccaagggccagaacacgaatttggtatggccctgattaaaagaaactgtcacatagccacaacagata---gaggagatttcaatctgcttggtgtgtatgacaattgtgcagtgatacccacacatgctcagccagaagacacaatcctgattgatggtgttgaaacaaagattttgaagcaaacaattattacagatgaaaatgatgtggacacagaaattacaattttgtggctagatcgtaatgaaaagttcagagacataagaaggttcataccagattatcagagagactggcagaacatgcgtcttgtaaccaatgtacccaaatttccaatgctggacatagaggtaggtgatgttataccatatggagatataaacctgagtggaaacccaacaactagattactcaaatatgactaccccacaaaaccgggccagtgtggtggagttgtcttgaacacaggtaacatagtaggtatacatgtggggggtaatggtagggtaggatactgtgcatcactaacaaagagttactttgcctccgctcagggtgaaataatcaacaagtgtaaagtgcaagatgttggtctcaaacccatcaacacaccagaacactctaagttacaccctagtgtgttctatgatatattccctggtgagaaggaacctgctgtgttaacacaaaaagatcccagactagaaactgatctgaaaacagctgtcttgtccaaatataaaggaaatgtggaaattgaaatgagtgagaatatgcagattgctgtagaacactattctgctcaattgttcatgctagacatcaacccagaacccatatctttagaacaggctgtgtatggaatggagaatctagaaccactcgatcttaccacgagtgctggatttccctatgtcactatggggataaaaaagagggacatcttgaacagaaatacaaaggacattacaaaacttcagcaaatgattgacacctatgggcttgacctgccatatgtaacctacttaaaggatgaacttcgtgctcccactaaggtgaaagcagggaaaacaagggctattgaagcagctagtatgaatgatacagcaaacttcagaagagtatttggcaatttgtatgctggttttcatgcaaacccaggtattttaactggatcggctataggctgtgatcctgatgtcttctggtcacaactgtatgcttcaatggagaaacacctcctggtgtttgattacacaaattatgatgggagcctacatccagtatggtttcaagcacttgaacaacttctgaataacttgggttttcctggtgagttggcatataagttatgcaatacaactcacatatacaaagatgaaatatacacagtaaaagggggaatgccttcaggaatttcaggtacctccatttttaatacaataataaacaacataataatcagaactctggttttagacacatataaaggaatagaattggataaattgaaaattgtggcatatggagatgatgtgataccctcatatccagaagaacttgacccagcacaaattcccatctctggtctcaagtatgggctcacaataacacctgctgacaaatctgatcattttgtaaaagttgactggagtaatgctacatttttgaagagagggtttcgtgtggacaaaaaatacaatttccttgtccccccggttttcccagagaaagaaattttcgaatcaatcagatggactagagatccaaagaatccccaagcccatgtgtattctctatttcttttgatgtggcacaacggtgaagaaccgtaca-aagagttcataaacaaaatcagaaaggcagaggtgggtcgtaggttgtatcttcccccg-tccaatctactagaacccacttggattgataaattcatttaaat---------tttttagta-atgta-----gaaatctccctgagtaggagtaggattttacaaaaaaaaaaaaaaaaaaaaaaaaaaaaaaaaaaaaaaaaaaaaa-------------------
>EF186077.2_Human_rhinovirus_C3_strain_HRV-QPM_complete_genome
--ttaaagctggatcatggttgttccc-accatgattacccacgcggtgcagtggtcttgtattacggtacatttccataccagtttta-tacaccccacccc------------------------------gaaac--tcatagaagt--ttgtacaca-atgaccaataggtggtgg-ccatccaggtcgctaatggtcaagcactt----ctgtttccccggcaccct--tgtatacgct-tcacccgaggcgaaaaatgaggttgtcgttatccgcaaagtgcctacgaaaagcctagtaacactttgaaaacccat-ggtt-ggtcgctcagctgtt--taccc--aacagtagacctggcagatgaggctagacattccccaccagcgatggtggtctagcctgcgtggctgcctgcacaccct-g-ccgggt---------gtgaagccagaaagtggacaaggtgtgaagagcctattgtgctcacttt--gagtcctccggcccctgaatgtggctaaccctaaccccgtagctgttgcatgtaacccaacatgtatgcagtcgtaatgggcaactatgggatgggaccaactactttgggtgtccgtgtttcctgttttacttt--ttc-attgcttatggtgacaat-tgtatct--gataca-----cttgttaccatgggcgctcaagtatctagacaaagtgttgggagccatgagacaatgatccatgctgggaccggggctgtggtcaaatattttaatgttaactactacaaagatgcagcaagttctggattaaccaagcaagacttctctcaagatccatctaaattcacccaacctgtagcagacattttgacaaaccctgcattgatgtctccctcaattgaggcatgtgggttttccgataggctcaagcaaatcactatcggaaactccactattacaacacaagatgctgttaacacaattgttgcatatggtgaatggcctagttacttgtcagacatagacgcaacttcagttgacaaacccacccaccctgaaacatcatcagataggttctacacgctgaagagcgttacttgggaggttggatcatcaggctggtggtggaaattaccagactgtctaagggatatgggtgtatttggacaaaacatgtaccaccatgccatgggaagatctgggtatattatacacactcagtgcaatgccaccaaatttcatagtggttgcttactagtagcagtagtgcctgaacatcagttggcatacattggaggtgataacacccgggttaaatacaagcatacacatccaggtgaattgggccacaaaattggtagtaactca---------gaaagaggcgacaatcaaccagatgaaaaccctttcttcaactgcaatggaactttactagggaatttaaccatcttcccacaccaacttataaacttgaggacaaacaactcaagcaccattgttgtgccctatatcaactgcacacccatggacagcatgttgcgtcataataatgtgtcactcgttattatacctatatgccctctgcgagcgccagcca---cagctccctcaaccttaccaattacaatatctattgcccctatcaaatcagaattttcaggtgcaagacagt-----------ctgcaaaagc------gcaaggtctaccagtgagaatgccaagtggagccaatcagttcatgacaacagaggatgaacagtcccccaacatactccccagcttccattcaaccaaacaaattcacatacctggtgaaatcaagacaattatggatatggctcgcgtagactccttcatgcccataaataatgt---gaatcagtctcatacactgggagtttactacatcacaatatcaaatgtgagc---------agtgagaggaaaatactggctataccactagatatgagcaatacacttttctctacaacacttatgggggaagttctaaactactactcaaactggtccggatcaatcaaacttacattcttttgtgtttgtgacagtttcagtactggcaagttcttgatagcatacacccctccaggtgctgacatcccagagtcacgccgtgatgcaatgctcggcacgcacgttgtgtgggacctgggcctccaatcgtcatgtcaccttgttgtaccttggatcagctctcatttcttcagaaggaccagaaaggataattacacagagagtgggttcgtcacattgtggcaccagacagcattcgtgtccaatggaacttc------aggatctataatggtcacttgctctgcatgctctgacatgtcagtccgcatgttacgagacacacccatgatgaagcaa------------gaagataacatcacccaaaacccagtggaggagtttgtagagcacacattaaaggaggtgttggtagttccagacactcaagcttcagggcctgtccataccaccaaaccacaagctctaggtgccgtagaaataggagcaactgctgatgtgggcccagaaacactaattgaaacaagatacgtaatgaatgacaacacaaatgctgaagcagcagtggagaacttcctgggaagatctgctttgtgggcaaacctaagattggacca---gggtttcaggaaatgggagataaacttccaagaacatgcccaagttaggaaaaagtttgagatgtttacatatgttagatttgacttggagataacaattgtcaccaacaacaagggattgatgcaaattatgtttgtacctccaggaattacacctccaggtggaaaggatggtagagaatgggacacagcctccaaccctagtgttttcttccaaccaaactctggtttcccgagattcacgatacctttcacagggttgggatcggcatattacatgttctatgatggatatgatggtactgacgat---gccaatata---aactatggaatctcattaacaaatgacatgggaactttatgtttccgtgctttagatgg---aaccggagcgagtgacatcaaagtgtttggtaaacccaagcacataactgcatggattcctcgcccgcccagagcaacccaatacctgcacaagttcagtactaattataacaagccaaa--------------------aacaagtggcagtactg-agttggaaccaaaacacttcttcaagtacagacaagacatca---------caagtatcactaacttgggacccagtgacatgtatgttcacacaaaagaggccatttataaatgtgcacatctaactgaacctaatgaaaacaccatactcctggccatatcatcagatctccaagttgacagcacaagtatccctggccctgacaacatacccacctgtgattgcactacaggcacctactattgcaaaagcagggacagatactacccaataaacctaacacaccacagttggtatataatacaggaatccagttattacccaaaacacatccagtatgacatactgattggtgaagggccatgctctccaggggattgtggtggtaaactactatgtacacatggaaccatagggatggtgacggcaggtggagagaaccatgttgcattcatagatctgagaaactacagctcactcagtgaacaccagggt---attacagactatgtcacacaactgggaaatgcatttggagatggattcacaagttctattagagaaacactagtatctgcatgtga---tgtatcagacaaactcactggaaaaatcatcaagtggacaattagattgattagtgccttgtcaattatagttagaaatagcactgacacccctactgtcatagccacacttgccctgttaggatgctctggttcaccatggcgctacttgaaagacaaagtttgcaagtggctgggtattgatccaccacctagcagacagagtgattcatggttgaaaaaatttactgagttctgtaatgcagcccgtggactagaatggattggtgataaattatctaaattcattgattggctaaaaggaaaaatactacccactctccgacgcaagtcagatacacttaaggagtgtaagaagattccattgtacaaagagcaagtcaaagcattcgccacagcatcagaggaagcacaagatgaattaatggtaaaggtcaacaaacttgaaaaagggctccaggatcttgccccactatacgcactagaggccaaacaagtgcgtgagatgtctagagaactacagcgcatgatgtgctacaagaagacccacagaacagagcctgtctgtatattattgcatggacaaccaggatgtggtaaatctttggcttccaaagttattgctaggggcctcactagtgagagcaatgtttactccttaccacctgatcccaagtactttgatgggtacaaccaacaggaagtggtgatcatggatgatgttggccaaaacccagatggaaaagatttgagtctattttgtcagatggtgtcaagcaccgagttcataacaccaatggccaatcttgaagacaagggtagagcatttactagtgattatgtcatagccagtacaaatatgtctgtcctcacaccacctactgtctcatcacctgaagccatagatagaagattcttcttggactgcgatgtcaaaatcatgccagcatataacac---aaacaaccttctaaatgttgctaaagctttgttgccatgtactgattgcccaaaaccagaattttataagcaatgttgccccctaacctgtggcaaggctttgattctacaaaataaaagaacaaaggctagttactccatcaacactgtggtacaacagctacggcaggagaagaaaaacagaaaatgtgtggagcacaatctcactgccattttccaggggttgggagatgattcaacaccagggttcattatagacctccttagtgcctctaaagacccaaaagtcatagagttttgtgagaaggaaggatggattaagcaatctagatgctcaaaaattgagcgtgacttcaattatgcacaatactgcattaactgtgtgggtagcatcatcttaatcttaggaactgtttatgcactgtacaagttgatgtgtatagcacaaggcccttacactggattaccacaaccaaaagtaagaaaacctgaactaaggaaagctgtcatccaaggtccagaacacgagtttggaatggccttaatcaaaagaaactgtcatatagccacaacagaca---gaggagacttcaacctactaggagtgtatgacaactgtgcagtgatacccacacatgcccaaccagaagacacaatccttattgatggtgttgagacaaaaattctgaaacagacaattatcacagatgagaatgatgtggatacagaggtgacaatactgtggttagaccgcaatgaaaagtttagggatataagaaggttcataccagattatcagagagattggcagaatatgcgtcttgtcaccaatgtgcccaaatttcccatgctagacatagagataggtgatgtaataccatatggagacatcaatctgagtggaaacccaacaactagactgctcaagtatgactaccccacaaaaccaggtcagtgtggtggtgttatcttgaatacaggcaatataataggtatacatgtaggggggaatggtagagtgggatactgtgcatcactaacaaagagctactttgcttctgcccagggtgaaatagtcaacaagtgcaaggtacaggatgtaggtctcaaacccatcaacacaccagaacactctaaattacaccccagtgtgttctatgatatatttcctggggagaaagagccggctgtactaacacagagagatcccaggttggaaactgatttgaaaacagccgttatgtccaaatacaaagggaatgtgaaaattgaaatgagtgaaaacatacagattgcagtggaacactattcagctcaactgtttatgctagatattaacccagagcccatatccttggaacaagctgtgtatggcatggaaaacctagaaccactcgatctcaccacgagcgcaggctttccctatgtcaccatgggagttaaaaagagagacattttaaacagaaacacaagagatgtcacaaagcttcaacacatgattgacacctatggacttgacctaccatatgtgacctatctgaaagatgagcttcgggctcctgctaaagtgaaagcagggaaaacaagagccatcgaagcagctagtatgaatgacacagcaaatttcagaagagtgtttggcaacttgtacgctggcttccatgcaaatccaggcatcctaactgggtcagctataggctgtgatcctgacatcttctggtcacaactatatgcttcgatggaaaaacacctgttagtgtttgattacacaaattatgatggaagtctacacccagtgtggttccaagcacttgaacaacttctaaacaacttgggttttcctggtgaattggcatacaaactgtgtaacacaacccacatatacaaggatgaaatatacacggtgaaggggggaatgccctcagggatctcgggaacctccattttcaacacaattataaacaacataataatcaggactttggttttagatacatacaaagggattgaattggataagttaaaaattgtggcatatggtgatgatgtgatagcttcctacccagaagagcttgacccagcacaaattgcagtgtctggcctcaaatacgggctaacaataacacctgctgacaagtctgaccagtttgtgaaggttaactgggacaatgccacatttttgaaaagagggttccgtgtggatgaaagatacagttttcttgtacacccggttttcccagaaaaagagatttttgaatcgatcaggtggaccagagacccgaagaacactcaagaccatgtatactctttatgtcttctgatgtggcacaatggtgaagagccttaca-aggaattcatatctaaaattaggaagacagaagtgggtcgtaggttgtatcttccacca-tataacctgctagagcgtacttggattgataaatttatttaaata--------gtaacagta-atgta-----gaaatctacctgagtaggagtagggttttataaaaaaaaaaaaaaaaaaaaaaaaaaaaaaaaaaaaaaaaaa----------------------
>GQ323774.1_Human_rhinovirus_C_strain_QCE_complete_genome
------------------------------catggttacccacgaggtgcagtggtcttgtattacggtacatttccataccagtttta-taaaccctaccct------------------------------gaaac--ttatagaag--cttgtacaca-ccgaccgacaggtggcaa-tcatccagattgtcgaaggtcaagcactt----ctgtttccccggtatcct--tgtatacgct-tcacccgaggcgaaaaccgaggttatcgttacccgcaaagtgcctacgagaagcctagtatcactttggaaacctat-ggtt-ggtcgctcagctgtt--ttccc--aacagtagacctggcagatgaggctggacgctccccaccagcgatggtggtccagcctgcgtggctgcctgcacaccct-g-tggggt---------gtgaagccagaaagtggacaaggtgtgaagagcctattgtgctcacttt--gagtcctccggcccctgaatgtggctaatcctaaccccgtagctgttgcatgtaatccaacatgtatgcagtcgtaatgggcaactatgggatggaaccaactactttgggtgtccgtgtttcttgtttttcttt--atatactgcttatggtgacaat-agtaatt-cattact-----cttgttaccatgggcgctcaggtatccagacagagtgttgggagtcacgagaccatgattcatgcaggaactggtgctgttgtcaaatatttcaatgtaaactactacaaggatgcggcaagttcagggctctccaaacaggatttctctcaagacccatccaaatttacacaaccagtggccgaccttttaaccaacccagcattgatgtctccctcaattgaggcttgtggattttctgataggctcaagcaaatcactattggaaactccactataacaactcaagatgctgttaactcaatcgttgcatatggagagtggccaagctatttatcagacatggatgcaacttcagttgacaaacccactcatcctgaaacatcatcagacagattttatactttgaggagtgtcaattggcagggtggatcacagggttggtggtggaagctaccagactgtttaaaggaaatgggtatatttggacaaaacatgtttcaccatgctatgggaagatcaggttacatcatacacactcaatgtaatgctaccaaattttacagtggatgtttgttagtggcggttgtgcctgaacatcaactggcatacataggcggaaccaacgcccaagtcagttacgaacacacccacccaggcgaacgaggtcatgaaattggcagtaactcg---------caaaggaataagaaccagccagatgaggatcctttctttaattgtaatggtacactgttggggaacttaaccattttcccacaccaacttataaacctcagaaccaacaactcaagcactatagttgtgccttacatcaactgcacacccatggacagcatgttgcgacacaacaatgtgtcacttgtcattatacccatttgccccctgcgggctcccactg---gatccccacagtcgttaccaatcacaatatctattgcacctgtgaagtcagaattttccggtgctagacaag-----------ccaccag---------tcagggtttgccagttagaatgcccagtgggtccaatcagttcatgacaacagaagatgaacaatcacccaacatacttcccagctttcactctaccaagcagatccatatccccggtgagattaagacaattatggatatggcacgtgtggactctttcatgcctataaacaatatacagagccagatccaaaaagtgggggtttacaatgtcacaatatcaaacacacgt---------agtgatgggagaatactggccataccattggacatgagcaatacattgttctccacgacactcttgggggaagttttgaattactattccaattggtctggttctattaaactcacattcttctgtgtttgtgacagctttagtactggcaagttcttgatagcatacacacccccaggtgcaagcattccagagtcccggcgtgacgcgatgctaggcacgcacgtcatatgggatttgggccttcagtcatcatgccatctcgttgtaccttggatcagttctcacttctttagaagaacaaggaaagatgattacacagaaagtgggtttgtcacgctttggcatcagacagcatttgtatcaaatggaacttc------tgggtctataatggtcacgtgctccgcgtgttccgacatgtcagtccgcatgttgcgagatacaccaatgatgcgacag------------gaagatgacataacccaaaatccagtagaggaatttgtggagcacaccttgaaagaggtcctggttgtccctgacacccaagcatctggccccacccacaccaccaaaccacaagcactgggtgccctagagattggagcaactgcagacttgaaaccagaggcaatgatagaaactaggtatgtcatgaatgatagtacaaatgctgaggcaacagttgaaaacttcttgggtagatctgctctatgggcaaacttgaaactaaagca---aggttttaaaagctggaaaatcaacttccaagaacatgcccacgttaggaaaaagtttgagatgtttacttatgtcaggtttgacttagagatcaccattgtgacaaacaatgcaggtctaatgcagatcatgtttgtgccaccagggattagagcacccactgagaagggcagcagggaatgggacactgcttcaaaccccagtgtatttttccaaccacactctggttttccaagattcacgatcccttttacaggcttgggatcagcttattacatgttttatgatgggtatgatggcaccaaagct---agcaacaca---aactatgggatctctctgaccaacgacatgggaaccctgtgtttccgcgcgttggatgg---cgccacaacaagtgacatcaaggtgtttgccaaacccaaacacacaacagcatggataccccggccacccagagccacacagtatttgcacaagtttagtactaattacaataaaccaga--------------------gacagaaggtagtaaca-tactcatacagaaacacttcctagagcacagagcagacatca---------caac---------cctaggacctagtgacatgtacgtccacacaaaagaagcaatctacaaatgtgcccacctaactgagcccaatgagaacaccatacttctcgccatatcatctgacctccagattgatagcacgagtattcctggtccagataccatacctacttgtgattgcaccacaggcacttactattgcaaaagcaaggacagatactacccaatcaatctcacgcatcatagttggtacataatacaagaatccagttattacccaaaacacattcaatatgacatcttgattggtgaaggaccatgttccccaggagattgtggtggcaagttgctgtgcacacatgggactataggaatggttactgcaggtggtgaaaaccatgttgcatttatagatctgagaaattatagctcccttagtgaacatcaaggc---atcacagactatgtcacacaattgggcaatgcatttggtgatggattcacaagttccatcagagacacactggtaaacgcctgtga---cgtgtcagacaagttgacaggaaaaattatcaaatggaccatcagactgattagtgcattgtcaattatagtcagaaatagtacagacacccctacagtaattgcaacactagcactacttggatgctccggttcaccatggcgctatctaaaagataaagtatgcaaatggttaggtattgacccaccacccagtagacaaggtgattcatggcttaaaaaattcaccgagttttgcaatgcagctcgtggactagaatggattggtgataaactgtcaaaattcattgactggctgaaagggaaaatattgcccacactccgacgcaagtcagaaaccctcaaggagtgcaaaaagataccactatataaagagcaaattaaagcttttgctgctgcatcagaggaagcacaggatgaactagtgattaaagttaacaaactggagaaaggcctccaagaccttgcacctttatatgcctgtgaggccaagcaggtgcgtgaaatgtccagggaactacaacgcatgatgtgctacaagaaaacacatagaacagaacccgtgtgcatactactgcatgggcaaccaggatgtggcaaatccctggcttcaaaagtcattgccaggggtttgacaaatgagagcaatgtttactctttgccaccggatcccaaatactttgatggctacaatcagcaagaggtggttatcatggatgatgttggccaaaatccagatggaaaggatttgagtttgttttgtcaaatggtctcaagcaccgagtttataacaccaatggccaacttggaagacaaggggagagcattcactagtgattatgtcattgccagcacaaacatgactgtcttgacaccaccaactgtttcatcacctgaggctattgacagaagattttttctagattgtgatgtcaaaatcatgccagcctacaatac---aaacaatctcttaaatgttgccaaagctttgctaccatgtacagattgtcccaaacctgagttcttcaagcaatgctgtccattaacttgtgggaaagccctgatcctacagaataagaggaccaaggccagctattcaatcaacactgtagtccaacagttgcgccaggaaaagaagaatagaaagtgtgtagaacacaaccttactgccatattccaaggcctgggggatgatacaacaccagggtttattgttgacctcctcagcgcatccaaagacccaaaagtcatagagttttgtgaaaaagaagggtggattaaacaatctaaacactccaagatagagcgtgatttcaactttgcacaatactgcatcaattgtgtgggcagcatcatcttaatcttggggactgtctatgcactatataagctgatgtgcattgcccaaggaccttacactggtttaccacagcccaagcccaggaaaccagaacttagaagagctgttattcaaggtccagaacatgaatttggcatggctctgatcaaaagaaactgtcacatcgccaccacagaca---gaggagacttcaatctacttggtgtgtatgataactgcgctgtgataccaacgcatgcgcaggctgaagacacaattttaattgatggtgttgagacaaaaatcttgaaacaaacaattgttacagatgaaaatgatgtggacacagagataacaatcttatggttggatagaaatgaaaaattcagggacatcagaagattcataccagactatcaaagagagtggcaaggcatgcgccttgtaaccaatgtacccaagttccccatgcttgacatcgagattggtgatgttgtgccgtatggtgacatcaacctgagtggcaacccaactacaagactgctcaaatatgactatcccacaaaacctggtcagtgcggaggcgtcattctgaatacaggcaacatcgtgggtatacatgtgggagggaatggtagagtggggtattgtgcttcactaacaaaaagctattttgtgtctgcccaaggtgaaatagtaaacaggtgcaaagtgcaagacgcgggactcaaacccatcaacacaccagatcactcaaaattgcacccaagtgtgttttatgacgtgttccccggtgaaaaagaacctgctgtgcttagccaaaaggatcctagactagaaactgacttaaaaacaacagtactatccaaatacaaaggaaatgttcaaattgaaatgagtgaaaacatgcaaatcgctgtggaacattactccgctcagctatttatgctggatatcaacccagaaccaataacatcggagcaagcagtgtatggtatgcagaacttggaaccacttgatctgaccacgagtgcgggcttcccatatgtcaccatgggagtgaaaaagcgagacatcctaaatagaaacaccaaggatgtcacaaagcttcaacacatgatcgacacttatggtcttgatctaccatacatcacttatttaaaagatgagcttagagctcctgccaagatcaaagctggaaaaacaagggccattgaagcagctagcatgaatgacacagcaaatttcagaagagtgtttggcaacttatatgctggtttccacgccaatccagggattctaactggctcagcaatagggtgtgacccagacatcttctggtcacaactatatgcctcaatggagaaacacctgcttgtgtttgactacacaaattacgatggaagtttacacccagtatggttccaagcattagaacaactcttgaataaccttggatttcctggtgaattggcgtataaattgtgcaataccacgcatatatacaaagatgaaatatatacagtgaaaggaggcatgccttcaggaatctcaggcacttccatttttaataccattataaataatattataattagaaccctggttttggacacatacaaggggattgaattagataagctaaagatagtagcatatggtgatgatgtaatagcctcttacccagaagaacttgacccagctcaaattgccatttcaggcctcaaatatggcctaacaataacacctgctgacaaatctgaccagtttgtgaaagtcacatgggataatgctacatttctaaagagaggtttccgtgtagatggaaaacacagtttccttgttcacccagttttcccagagaaggaaatctttgaatcaatcagatggacaagggacccaaagaacacacaagaccatgtgtactctttgtgccttttgatgtggcataatggtgaagaaccttaca-aggaatttgtcaacaaaattaggaagacagaagtgggccgtagattgtatctcccacca-tacaatctactggagcgcacttggattgacaaatttatctga------------------------------------------------------------------------------------------------------------------------------
>JN837689.1_Human_rhinovirus_C_strain_HRV-C07_p1064_sR982_2009_g1_polyprotein_gene_partial_cds
----------------------------------------------------taactttgtgtttgag----------------------tctccccccccct------------------------------gcaac--acttagaaga-aatgtacttg-tagaccaataggcggcgg-ctacccaggtcgttgacggtcaagcactt----ctgtctccccggtgatac--tggatacgct-ttacccaaggcgaaaaccgggctcatcgttacccgcaaagtgcctacgagaagtctagtagcactctgaaaacctat-gact-ggtcgctccactgca--atccc--agcagtagacctggcagatggggctagacataccccaccagcgatggtggtctagcccgcgtggctgcctgcacaccct---atgggt---------gtgaagccagaaagtggacagggtgtgaagaacctattgtgctcacttt--gagtcctccggcccctgaatgtggctaatcctaaccctgcagccgttgcgcacaacccagtgcgtatgcggtcgtaatgagtaattgcgggatggaaccaactactttgggtgtccgtgtttcttgttattccc---tta-tttgcttatggtgaca-c-tgtatag-ccataca------ttgtcatcatgggcgctcaggtctccaaacaaagcgtgggagctcatgaaactatggtgcatgctggctctggtgcagttgttaaatacttcaatatcaattattataaggatgctgctagctctggtttaaccaaacaagatttctcacaagatccatccaagtttactcaacctgtggcagatctattaacaaatccggctttgatgtccccatcagtcgaggcgtgcggatactccgataggctcaagcaaatcactatcggaagctccactatcacgacacaagattctgtcaacaccatagtagcctatggtgagtggcctagttatttgtcagatttagatgcctcgtctgttgataaacccacacatcctgaaacatcggctgacagattctacactttggacagtgtacaatggggtggcagttccaaaggatggtggtggaagttgccagattgcttgaagaacatgggtatatttggacagaacatgtactaccacgctatgggaaggtctggttacatcatacacacccagtgcaatgccaccaagttccacagtggatgtctgctagtagcggttgtccctgaacaccagctagcttacattgggg---ttgatgcacaagttagctacaaacatacccacccaggtgaacgtggacatgaaataggccgcaacaca---------aatagggatgacaaccagccagatgaaaacccttttttcaactgtaatggaacactactaggcaatttgaccattttccctcaccagctcataaacctgaggacaaacaactccagcaccatagttgtaccatacatcaactgtacaccaatggatagcatgttacgccacaacaatgtttcccttgtaattatacccatctgtcctttaaaaactcccagtg---gagcacctcgtaccttaccaatcaccgtctcaattgctccagacagatctgagttttctggtgccagacagt-----------ccgccactcg------ccagggtttgccaaccagaatgcccagtggtgccaaccagttcatgacaacagaggatgagcaatcaggtaatatattacccaactttagccctacaaaacagatacacataccaggtcagataaaaacaatcatggatatggctagggtggactccttcatgcctataaacaacctccagtcacaactccaagatgtgggggtctataacattacattgactggtacatcc------------aacaacaggatactagccatacccttggatatgagtaacacactgttttccaccacgctaatgggtgaaattctaaattacttctcaaactggtcaggttcaatcaaattaacattcctgtgtgtgtgtgatagttttagtactggaaagttcttaatagcatacaccccccctggtgctagcatcccagctaaccgcaccgacgcaatgcttggtacacacatcatatgggacttgggtttgcagtcatcatgtcatatggttatcccatggatcagttctcacttcttcagaagaacaagaaaggacaatttcacagaaggtgggtttgtgacgctgtggcaccaaaccgcattcgtttccaatggtcaggt------ggggtctattatggtcacttgctctgcgtgttctgacatgtcagtacgcatgcttcgggacactccaatgatgaagcaa------------gaaattaatattgcacaaaacccagtggagaagttcattgatcagactctagaggaggtactggtggtgccagacacacaggcatcagggccagtccataccaccaaacctcaggccttgggcgcactggaaatcggcgctactgcagatgtaggaccagaggcaatgatagaaaccaggtatgttatgaacagcaacaccaacgccgaagcagcggtggaaaactttttaggtagatcagccttgtgggccaacttaacactgcaaaa---cagttttgttgcatgggacattaactttcaagagcatgcccaagtcagaaagaaatttgaaatgttcacttatgttagatttgacttagagatcactatagtcaccaacaatgcaggcttaatgcagattatgtatgtgcccccaggagctagagccccagcaaacaaagatagcaaggagtgggattcagcctcaaacccaagtgtgttttaccaacctcactctggatttcccagattcacaatcccattcactggattgggatcggcttactacatgttctatgatggatatgatggtacagaagct---ggcaacata---caatatgggatatcacgaacaaatgacatgggatcactatgtatacgtgcactggatga---caccacaaagaatgatgtgaaagtgtttgctaagcccaaacacacaacagcatggattccaagaccccctagggccacccagtacacactcaaatatagcacaaactacaatgtcatcaa--------------------gaaaggtacaacaagtg-atcttgagcagaaacacttcttgacttataggacagacataa---------caaa---------tgtgggacccagtgacatgtttgtacacactaaagaggctatttataaatgtgctcatttaactacaccttcagagaaaactatactactagcaatttcctcagacctccagatagatagcgcagatgaacctggccctgacatcatacctacatgtgactgcaccacaggaacatacttctgcaagagcatggacaggtactacccagtagaactcagacaccatagctggtatgagatacaggaatcaatctattacccaaaacatatacaatatgacatcttaattggtgaaggaccatgctctccaggggattgtggtggtaaactactgtgtgtacatggaacgattggaatgatcactgctggtggagaaaaccatgtggcttttatagatctgagaaactatagctcacttagtgaacaccaaggt---gttacagattacatcacccagctaggtagtgcatttggtgatggattcacaagttccataaggcaaacacttatgggtgcttgtga---tgtatctgacaagttaaccagtaaaataattaagtggactattagactaatcagtgccttatctatcatagttagaaatagtacagatactcctacaatcatagccaccttagcattgcttggttgttctggttctccatggcgatacctaaaagataaggtttgtagatggttgggtatcgatccaccaccaagtagacagggtgattcatggctcaagaagtttacagagttctgcaatgcagcccgtggactggaatggattggagacaaactttctaaatttattgattggctcaagggaaaaatactgcccaccctccggcgcaagtcagagacactcaaggaatgcaaaaagatcccgttatacaaggagcaagtgagagcgtttgccacagcctcagaagatgcacaggatgaactgatggttaacataagcaaactggagaagggccttcaagaccttgcacccctttacgcttgtgaggccaagcaggtgcgcgagatgtccagagatttacaacgcatgatgtgttacaaaaaaactcatagaacagaaccagtttgcatattgttgcacggccaacctggctgtggaaagtcactagcctccaagatagttgccagagggctaacaaatgaaagcaacgtctattcactaccaccagacccaaagtattttgatgggtacaaccaacaagaagtggttataatggatgacgttgggcagaatcccgatggtaaagatttgagtctcttttgtcagatggtctctagcactgagtttataacaccaatggccaatttggaggataagggtcgagcattcaccagtgactatgttatcgctagcactaacatgactgttctcactccacccactgtttcatcacctgaagccattgacaggaggttctttcttgactgtgatgtgaagatcatgccagcatacaatac---aaacaacctcttgaatgtagctaaggcactcctcccatgcactgactgccccaagccagagttctataagcaatgctgtccgctaatttgtggaaaagcgcttattctacaaaacaagaggacaaaggccagctactccataaacactgtggtgcagcaattgcgccaggaaaagaaaaacaggaagtgtgtggaacacaatcttacagccatattccagggcctaggagatgacactacaccagggtttattatagaccttctcagtgcatccaaagatccaaaagttatagaattctgtgaaaaagaaggctggattaaacaatccaaatgttcaaaaatagaacgtgatttcaactatgcccaatactgtataaactgtgtaggtagtattgtccttattcttggaacagtatacgccctctacaaactcatgtgcattgcccaagggccttatactggattaccccaacccaaaccaagaaagccacaattaagaagagcagtggcacagggtccagaacatgaatttggaatggccctgctcaaaagaaactgccatatagctacaacagata---gaggagattttaacttgcttggaatccatgacaactgtgctgtactacctacacatgcacaggcggatggcacaattttgattgatggtgttgaaacaaaaatcttaaagcaaacaattgttacagatgagagtgatgtggatacagaaataaccatcttgtggctggaccgcaatgaaaagttcagggatattaggagattcctgcccgactatcaaagagattggcagaacatgcgcctagtcaccaacgtgcccaaatttccaatgcttgatatcgaggttggggatgtggtgccatatggtgatattaacctgagtggtaacccaacaaccaggctgctgaaatatgactatccaaccaagccaggtcagtgcggcggtgtaatcctaaacacaggcaacataataggtattcatgtaggaggaaatggtagagttggttattgtgcatcactgacaaaaagttactttgccaccacacagggtgaaatagtcaacaaatgcaaggtgcaggatgtggggttaaagcccattaacaccccagaacactcaaagctgtacccaagtgtattcttccatgtgtttcctggagaaaaagaacctgccgccctcacccagaaagatcctagactagagacagacctcaagacagctgtcatgtctaagtacaaaggaaatgtccatattgaaatgagtgagaatattcacatagctgtggaacactattcagctcagttgtttatgctagacatcaacccagaacctataaccttggaacaagccgtgtatggtatgcagaatctagaaccattagatctcacaactagtgcaggatttccatatgttactatgggagtaaagaagagggatattctaaacagaatcacaaaggacactacaaaactgcaagagatgattgacacatatggtcttgatttaccttatattacatatctaaaggatgagttgcggagtcctgctaagataaaagctggaaaaaccagggctatagaagcagccagcatgaatgatacagcaaactttagaagagtttttggcaacttgtatgccagtttccatgctaatccaggagttcttactggctctgctataggttgtgatcctgacatcttttggtcacaactatattcatctatggaaaagcatctgttggtgtttgactataccaattatgatggaagtttgcatccagtgtggtttcaagcactggaacaactactgaataaccttggttttcctggggaattagcctacaaactgtgcaacacaactcacatatacaaagatgagatgtactctgtgaaaggagggatgccatcaggtatttcaggcacttcaatctttaacacaattatcaacaatattataatcagaacattagtgttggacacttacaaaggaattgaattggacaaactcaaaatagtagcatatggagatgatgtcatagcctcatatcctgaggagcttgaccctgctgagattgctatctctggactaaagtacgggttaacaataacccctgcagataagtcaagccagtttacaaaaattgactggaccaatgccacttttttaaagagaggcttcaaggctgatgaaaaatactctttccttattcatccaacatttcctgaaagtgaaatctttgaatcaattagatggaccagagatccaaagaacacccaagatcatgtctattcactatgtctcttaatgtggcataatggagaaaagccttaca-gagaatttatagacaggatcaggaggactgacgttggccgtaggctgtatcttccacca-tacagtctgctgcagcgagcttggatcgaa------------------------------------------------------------------------------------------------------------------------------------------
>DQ875932.2_Human_rhinovirus_C_strain_NY-074_polyprotein_gene_complete_cds
--ttaaaactgggttatagttgctccc-actataaccacccacgcggtgttgtggacttgtatttcggtacacttccatgccagttt---tatcttcccccct------------------------------gcaac--acttagaaga-aatgtactta-tggaccaataggcggcgg-ccacccaggtcgttgacggtcaagcactt----ctgtctccccggtgatac--tggatacgct-ttacccaaggcgaaaaccgggctcatcgttatccgcaaagtgcctacgagaagtctagtagcactctgaaaacctat-gact-ggtcgctccactgca--atccc--agcagtagacctggcagatggggctagacataccccaccagcgatggtggtctagcccgcgtggctgcctgcacaccct---atgggt---------gtgaagccagaaagtggacagggtgtgaagaacctattgtgctcacttt--gagtcctccggcccctgaatgtggctaatcctaaccctgcaaccgttgcgcacaacccagtgcgtatgcggtcgtaatgagcaattgcgggatggaaccaactactttgggtgtccgtgtttcttgttattctt---tta-tttgcttatggtgaca-c-tgtatag-ctataca------ttgtcatcatgggcgctcaggtctccaaacaaagcgtgggagctcatgaaactatggtgcatgctggctctggtgcagttgttaaatacttcaatatcaattattataaggatgctgctagctccggtttaaccaaacaagatttctcacaagatccatccaagtttactcaacctgtagcagatctattaacaaatccggctttgatgtccccatcagttgaggcgtgcggatactccgataggctcaagcaaatcactatcggaagctccactatcacgacacaagattctgtcaacaccatagtagcctatggtgagtggcctagttatttgtcagatttagatgcctcatctgttgataaacccacacatcctgaaacatcggctgacagattctacactttggacagtgtgcaatggggtggcagttccaaaggatggtggtggaagttgccagattgcttgaagaacatgggtatatttggacagaacatgtactaccacgctatgggaaggtctggttacatcatacacacccagtgcaatgccaccaagttccacagtggatgtctactagtagcggttgtccctgaacaccagctagcttacattgggg---ttgatgcacaagttagctacaaacatacccacccaggtgaacgtggacacgaaataggccgcaacaca---------aatagagatgataaccagccagatgaaaaccctttttttaactgtaatggaacactattaggcaatttgactattttccctcaccagctcataaacctgaggacaaacaactccagcagcatagttgtaccttacatcaactgtacaccaatggatagtatgttacgccacaacaatgtctcccttgtaattatacccatctgtcctttaaaaactcccagtg---gagcacctcgtaccttaccaattactgtttcaattgctccagacagatctgaatcttctggtgccaggcagt-----------ccgccactcg------ccagggtttgccaaccagaatgcccagtggtgccaaccagttcatgacaacagaggatgagcaatcaggtaatatattacccaactttagccctacaaaacagatacacataccaggtcagataaaaacaatcatggacatggctagggtagactccttcatgcctataaacaacctacagtcacaactccaagatgtgggggtctataacattacattgactggtacatcc------------aacaacaggatactagccatacccttggatatgagtaacacactgttttctaccacgctaatgggtgaaattctaaattacttctcaaactggtcaggttcaatcaaattaacattcctgtgtgtgtgtgatagttttagtactggaaagttcttaatagcatacaccccccctggtgctagcatcccagctaaccgcaccgacgcaatgcttggtacacacatcatatgggacttgggtttgcagtcatcatgtcatatggttatcccatggatcagttctcacttcttcagaagaacaagaaaggacaatttcacagagggtgggtttgtgacgctgtggcaccaaaccgcattcgtttccaatggtcaggt------ggggtctattatggtcacttgctctgcgtgttctgacatgtcagtacgcatgcttcgggacactccaatgatgaagcaa------------gaaattaatattgcacaaaacccagtggagaagttcattgatcaaaccctagaggaggtactggtggtgccagacacacaggcatcagggccagtccataccaccaaacctcaggctttgggcgcactagagatcggcgctactgcagatgtgggaccggaggcaatgatagaaaccaggtatgttatgaacagcaacaccaacgccgaagcagcggtggaaaactttttaggtagatcagccttatgggccaacttaacactgcaaaa---cagttttgttgcatgggacattaactttcaagagcatgctcaagtcagaaagaaatttgaaatgttcacttatgttagatttgacttagagatcactatagtcaccaacaatgcaggcttaatgcagattatgtatgtgcccccaggagctagagccccagcaaataaggatagcaaggagtgggattcagcctcaaacccaagtgtgttttatcaacctcactctgggtttcccagattcacaatcccatttactggattgggatcggcttactacatgttctatgatggatatgatggcacagaagct---ggcaacata---caatatgggatatcacgaacaaatgacatgggatcactatgtatacgtgcactggatga---caccacaaagaatgatgtgaaagtgtttgctaagcccaaacacacaacagcatggattccaagaccccctagggccacccagtacactctcaaatatagcacaaactacaatgtcatcaa--------------------gaaaggtacaacaagtg-atcttgagcagaaacacttcttgacttataggacagacataa---------caaa---------tgtgggacccagtgacatgtttgtacacactaaagaggctgtttataaatgtgctcatttaactacaccttctgagaaaactatactactagcaatttcctcagacctccagatagatagcgcagatgaacctggtcctgacatcatacctacatgtgactgcaccacaggaacatacttctgcaaaagcatggacaggtactacccagtagaattcagacaccatagctggtatgagatacaggaatcaatctattacccaaagcatatacaatatgacatcctaattggtgaaggaccatgctctccaggggattgtggtggtaaactactgtgtgtacatggaacaattggaatgatcactgctggtggagaaaaccatgtggcttttatagatctgagaaactatagctcacttagtgaacatcaaggt---gttacagattacatcacccagctaggtagtgcatttggtgatggattcacaagttccataaggcaaacacttatgggtgcttgtga---tgtgtctgacaaattaaccagcaaaataattaagtggactattagactaatcagtgctttatctatcatagttagaaatagtacagatactcctacaatcatagccaccttagcattgcttggttgttctggttctccatggcgatacctgaaagataaggtttgcaggtggttaggtatcgatccaccaccaagtagacagggtgattcatggctcaagaagtttacagagttctgcaatgcagcccgtggactggaatggattggagacaaactttctaaatttattgattggctcaaaggaaaaatactgcccaccctccggcgcaagtcagagacactcaaggaatgcaaaaagatcccgttgtacaaggaacaagtgagagcgtttgctacagcctcagaagatgcacaggatgaactgatggtcaacataagcaaactggagaagggccttcaagaccttgcacccctttacgcttgtgaggccaagcaggtgcgcgagatgtccagagatttacaacgcatgatgtgttacaaaaaaactcatagaacagaaccagtttgcatattgttgcacggccaacctggctgtggaaagtcactagcctccaagatagttgccagagggctgacaaatgaaagtaacgtctattcactaccaccagatccaaaatattttgatgggtacaaccaacaagaagtggtcataatggatgacgttgggcagaatcccgatggtaaagatttgagtttcttttgtcagatggtctctagtactgagtttataacaccaatggccaatttggaggacaagggtcgagcattcaccagtgactatgttatcgctagcactaacatgactgttctcaccccacccactgtttcatcacctgaagccattgacaggaggttctttcttgactgtgatgtgaagatcatgccagcatacaatac---aaacaacctcttgaatgtagctaaggcactcctcccatgcactgactgccctaagccagagttctataagcaatgctgtccgctaatttgtggaaaggcgcttattctacaaaacaagaggacaaaggccagctactccataaacactgtggtgcagcaattgcgccaggaaaagaaaaacaggaagtgtgtggaacacaatcttacagccatattccagggcctaggagatgacactacaccagggtttattatagaccttctcagtgcatccaaagatccaaaagttatagaattctgtgaaaaagaaggctggatcaaacaatccaaatgttcaaaaatagaacgtgatttcaactatgcccaatactgtataaactgtgtaggtagtattgtccttattcttggaacagtatacgccctctacaaactcatgtgcattgcccaagggccttatactggattaccccaacccaaaccaagaaagccagaattaagaagagcagtggcacagggtccagaacatgaattcggaatggccctgctcaaaagaaactgccatatagctacaacagata---gaggagattttaacttgcttggaatccatgacaactgtgctgtactacctacacatgcacaggcggatggcacaattttgattgatggtgttgaaacaaaaatcttaaagcaaacaattgttacagatgagagtgatgtggacacagaaataaccatcttgtggctggaccgcaatgaaaagttcagggatattaggagattcctgcccgactatcaaagagattggcagaacatgcgcctagttaccaacgtgcccaaattcccaatgcttgatatcgaggttggggatgtggtgccatatggtgatattaacctgagcggtaacccaacaactaggctgctgaaatatgactatccaaccaagccaggtcagtgcggcggtgtaatcctaaacacaggtaacataataggtattcatgtaggaggaaatggtagagttggttattgtgcatcactgacaaaaagttactttgccaccacacagggtgaaatagtcaacaaatgcaaggtgcaggatgtggggctaaagcccattaacaccccagaacattcaaagctgtatccaagtgtattcttccatgtgtttcctggagaaaaagaacctgccgccctcacccagaaagatcctagactagagacagacctcaagacagctgtcatgtctaagtacaaaggaaatgtccatattgaaatgagtgagaacattcatatagctgtggaacactattcagctcagttgtttatgctagacatcaacccagaacctataaccttggaacaagctgtgtatggcatgcagaatctagaaccattagatctcacaactagtgcaggatttccatatgttactatgggagtaaagaagagggatattctaaacagaatcacaaaggacactaccaaactgcaagagatgattgacacatatggccttgatttaccttatattacatatctaaaggatgagttgcggagtcctgctaagataaaagctggaaaaaccagggctatagaagcagctagcatgaatgatacagcaaactttagaagagtttttggcaacttgtatgccagtttccatgctaatccaggagttcttactggctctgctataggttgtgatcctgacatcttttggtcacaactatattcatctatggaaaagcatctgttagtgtttgactataccaattatgatggaagtttgcatccagtgtggtttcaagcactggaacaactactgaataaccttggttttcctggggaattagcctacaaactgtgtaatacaactcacatatacaaagatgagatgtactctgtgaaaggagggatgccatcaggtatttcaggcacttcaatctttaacacaattatcaataatattataatcagaacattagtgttggacacttacaaaggaattgaattggacaaactcaaaatagtagcatatggagatgatgtcatagcctcatatcctgaggagcttgaccctgctgagattgctatctctggattaaagtacgggttgacaataacccctgcagataagtcaagccagtttacaaaaattgactggactaatgccacttttttaaagagaggcttcaaggctgatgaaaaacattctttccttattcatccaacatttcctgaaagtgaaatctttgaatcaattagatggaccagagatccaaagaacacccaagatcatgtctattcattatgtctcctaatgtggcataatggagaaaagccttaca-gagagtttgtagacaggatcaggaggactgacgttggccgtaggctgtatcttccacca-tacagtctgctgcagcgagcttggatcgataaatttatctaaatgcttta-------------atgta-----gaaacctatctgtgtaggaataggattttat----------------------------------------------------------------
>JN205461.1_Human_rhinovirus_C_strain_WA823M02_complete_genome
--ttaaaactgaatcatggttgttccc-accatgattgtctactggacgttgtactcttgtattccggtacacttgtacgccagtttta-taaccccttcccct---------------------------ttgcaac----ttagaaga--aagtaaaca-ctggccaataggaaatag-caaaccacgctatttacggtcaagcactt----ctgtttccccggtctgac--gggatatgct-tcacccgaggcagaaactcagatgatcgttatccgcaaagtgcctacgggaagcctagtagcactttggaagttgttgggct-ggtcgctcaattgct--gaccccgagcaatagacttggcagatgaggctggacgtgccccaccagtgatggtggtccagcctgcgtggctgcctactcaccct-aacagggt---------gagaagcctatcaatagacaaggtgtgaagagcctactgtgctcacttt--gattcctccggcccctgaatgtggctaatcctaaccccgtatctatcgcatgcacaccagcatgtaggtagtcgtaatgggcaactacgggacggaaccaactactttgggtgtccgtgtttccttgttctttta--tta-cttgcgtatggtgacaat-tgtatga--aatacg-----attgacaccatgggcgcgcaagtttccaagcagagtgttggagcacatgaaaccactgtacacgcggggagtggagcggtggttaagtatttcaatataaactactacaaagatgctgctagttcaggtttaaccaaacaagattttagccaagacccatctaaattcactcaacccattgcagatgctctcaccaacccagcactaatgtcaccatcagtagaggcttgtgggtactccgataggctaaaacaaatcactatcggaagttctacaataactacacaggatgccgtgaacaccgtcttggcatatggggagtggcctagttacttatcagatcttgatgctacttcagtggataaacccacacatcctgaaacttcttctgacagattttacactcttgccagtgtcacatggggtgcaacatctaagggttggtggtggaaattacctgattgtttaaaagatatgggaatatttggtcagaacatgtactatcactctatgggtagatctgggtacattattcatacacagtgcaacgccacaaagttcaacagtggttgtttgctagttgttgtaattccagaacatcagttagcatatataggtggaacaaatgcatcagttagttataaccacacacacccaggagaatcagggcatgagataggaaagaacaccact------aacagaggtactaatgagcccgatgagaacccattctttagttgtaatggaactttattaggaaatctaactatcttcccccaccagcttatcaacctgagaacaaacaattccagtacaattgttgtgccatacattaactgtacacctatggacaacatgttgaggcacaataacgtgtcattgttgatcatccccatttgtcctttaagaacatctaatg---gtgcgcctacaactctgcccattactgtgtccatagcaccaaacaaatcggaattttctggtgccaaacaga------------accagaca--------cagggaatcccagtgcgcatgcccagtgggtctaatcaatttatgaccactgaagatgaacaatctccaaacatattaccaaattttcaccctacgaaaaagatacacatcccaggtgagattaaaacaatcatggacatggcacgggtggactcattcatgccaataaacaacattcagaaccaaatacaagatgtcagcgtgtaccatgtacaagtcacaccaggagca------------aaggataagatattggtcataccgttggatatgagcaataccttgttttccacaacattacttggggaggtcctgaactactactccaactggtcaggttcaattaagcttagttttatgtgtgtatgtgatagtttcagcactggaaaatttctgatcgcctacacacctccaggagcaggtttaccaactgaccgcaagcaagctatgcttggggtccataccatctgggacttagggttacaatcaacatgtaacatggttattccgtggatctcagcacacaattacaggaggacaaaagctgataagttcactgagggtggatatgtcagtgtgtggtatcaaacaacatttgtctctacaagcttagc------agggtgtataatggtcacatgttcagcttgtccagacatggctgtgcgcatgatgcgtgatacacctatgatgaaacag------------gaaataaatattcagcagaatccagtggagaatttcattgatgaaacactcaaggaggtgttagtggttcccgacactaaagagactggtcctatacacacaaccaagccaacttcattgagtgcacttgagattggagcaaccgcccaagttgaaccagaggacatgatagaaaccaggtatgtttacaatgacaacacaaatgctgagacaaccattgaaaactttctgggtagatcagctttgtgggctaatcttacactggaaag---aggcttcaaaaagtgggagatcaatttccaagagcatgctcaggtgagaaagaagtttgaaatgttcacatacctgcgatatgacctagaaataacagttgtcaccgataatacaggtctaatgcagattatgtatgttcctccaggtatagatgcaccaaactcagcaagtagccctctgtgggattctgcttcaaaccctagcgtgttttaccaaccacactctggattccccagatttaccattcctttcaccggtattgcttcagcttactacatgttttatgatggttatgattcaaatgaacaa---ggcaacacc---agatatgggattggtaccaccaatgatatgggccacctatgtattagagcacttaacaa---cacagataaggataaagtgaaaatctttgcaaagcccaagcatataactgcgtggataccacgtccaccacgagccacgcagtatgtgtccagatacagtgtcaattacaatgtaatcaa-----------------aacaggaaccacaactggtg-agttagaacaaaagcactttttggttgctagaccagatataa---------agaa---------tgtgggccccagtgatatgtttgtgcatactcatgatgccatcttcagatgtgcacacttgaccaacccaactgaagacacaatattgctagctatcagttcagatctacaagtggatagtgccagtgagccaggcccagattatattccaaattgtgattgcatcattggcacctactattgtcacagtaaggataggtattatccaatagagttcaagcaacatgactggtatgagatacaagaatctatttattacccaaaacacattcaatacaatatattaattggtgagggaccatgtcaacctggagactgtgggggcaagctcctttgcaagcatggggtcattggtatgataactgcaggtggggacaatcacgtggccttcattgacctcagatgttacactgacctcgcacagcatcaaggg---ctcaaagattatgtcaaccaattgggtggtgcatttggtgaaggattcacatctacaatcaaacaaacattaactgagacttgcaatggtatcactgataaactgacatccaaggtggtgaaatggctaatacgtattattagtgctctaacaatcatgatacgtaatagcgcagacatcccaaccatcaccgccacattggcactactgggttgttcgggctcaccatggaaatttattaaatcaaaagtgtgccactggttgggagtgcagccaccaccgagtcgccaaggggactcttggctgaagaagttcactgaattttgcaatgctgcacgtggtctggaatggattggggacaaactgtcaaagtttattgactggttaaaatctaagattgttcccacagttcaaagaaaggctgagacactacgtgagtgcaagaaaatccccctttacaaagaacaggttaaggcattcagtaaggcaactgaagaagcccaaaatgagttaataaccaacataaacaaactagagaaaggcttactagagctagctccattgtatgcagtggaagccaaacaagtgaaagagatccagacagaaatcagaagaatgatgtgtttcaaaaagagccaccgtgcagaaccagtgtgtatattactccacgggcaaccaggatgtggtaaatcactgttgacaacagtcatttcgagaggtctcacaacagaagcggaggtttactcacttcctccagatcccaagcattttgatggttataatcagcagcatgtagttataatggatgatgtagggcaaaatcctgatggtagagatttaagtttgttttgtcaaatggtatcaacaacagagtttgtagtgcctatggctagcctggaagataaaggcaaaactttcactagcgattatgttttagctagtaccaacctgaactctctgtcgcctcccacagtgaccatcccagaagcaatagaccgtagatttttcttggattgtgatgttaagattatgactggttacagcaa---taatggggtgctaaatgtggcaaaatcactgcagccctgcgcttcatgtcctgttcctaactactataaacagtgttgtcctcttctatgcggaaaggcagtggtcctacaaaataagagaacacaaggcagctactcagtcctaactgttgtggagcaactgcgtcaagagaggaagaatcgccaaagtgtgcaggttgatttgagtgccattttccagggcttgggtgatgaacaaacaccaggtttcataattgatctgcttagtgcttcaaaggaccccagagtgatagagtactgtgagagtgaaggatggataaaatctttgaaacagaacaagttagaaagagaactaaattacacccagtattgcttgaattgtctaggaagcctagtgttgattttaggcactgtttatgcagtctataaacttatgtgtttagcccagggaccttattcaggattaccacagcccaaaccctcaaaacccgaactcagaaaagccatgatacaaggcccagaacatgaatttggaatggctctactcaagcgcaattgccatactgtcactacagata---gaggtgaattcaacctcctaggtattcatgacaattgcgctgtgatacccactcacgctgaacctggtgacaccattttacttgatggctatgaggtgaatgttctaaaacaacagataataactgatctcaatgatgttgacacagaggtgacaattctgtggttggacagaaaggaaaaatttagggacattcgcaggtttattccagaacatgtgaaagaatggagcaatatgcgcttaatcacaaatgtcagcaaatttccaatgttagatgtggaagtaggtggtgtagtgccctttggagagttgagcctcagtggtaacccgaccacacggttgatgaaatacaattacccaacacaacctggacagtgtggaggtgtcataatgagcacaggtaatattattggcatacacgtgggcggtaatggtagagtgggttattgcgcctctttaacccgcaattactttgctgccacacagggtgagatcatagctaaatttggtgtgaaagatttgggtctcaatacaataaacacacccagtaagacaaaactacaccccagtgtcttttatgatgtatttccaggtgtgaaggagcctgctgcactctctaactttgaccctagactagaagttaatcttaaggaaagtgttttatctaaatacaaaggtaatgcaggatgtgagatgaatgagttcattaaaacagctgttgaccattacacggcacaattatttatgctagacatcaacccagagcccataacactagaacaagctgtttatggaacagaaggtttggaaccattggacctcaacacaagtgcagggtttccatatgtcacactaggggtcaagaaaaaggacatactaaatcgcaccactaaagatgttactaagctccaacagatgatggataagtttggcctagatttaccttatgtgacctacttaaaagatgagcttagggcaccagagaagataagaaaaggaaaaaccagggcaatcgaggctgccagtatgaatgacacagcatttttccggatgacatttgggaacttgtatgcagcatttcataaaaaccctggtaccttgactggttcagcaattggctgtgatccagacatattctggtcacaaatttactcatgtatggaacagaacctattggcatttgattacaccaattatgatggaagcctggacccagtatggtttaaagccctagaaatggtcttggacagcttaggatttcctggttacttaatgagtagattgaacaaaactacacacatatttaaggatgaggtatacaaggttgagggaggtatgccatcaggaatatctgggacttcagtgtttaacaccatgataaacaatattatacttagaacactgattcttgagacctacaagaatattaatttggacaagctcaagatagtagcttatggtgatgatatcttagcttcataccctgaagaattggatccagaacaactggctcaagcgggtgtgaagtatggtctcactataacacctgcagacaagtccacagagttcaagaaagtgacatggcaaaatgcaaccttcttgaaaagaggatttgaaccagatacaaaatacccattcttaatccacccaatcttccctatgagtgaagtgtttgaatcaattagatggactaaagatccaaagaacacacaggatcatgtatactcactgtgtctactctcgtggcacaatggggaggagaagtaca-atgattttattcaaaaagtgcggtctacatcagttggaagaaccctatatcttcctcct-tattcagttttgtaccgtgcctggattgacaagttcatttaagtggta----agaataaatgcatata-----gaatattatctgtttaggaatagtattttataaaaaaaaaaaaaaaa------------------------------------------------
>JN798581.1_Human_rhinovirus_C_strain_HRV-C32_p1167_sR2910_2008_polyprotein_gene_partial_cds
----------------------------------------caccgaacgttgtactcttgtattacggtacatttgcacgccagtttta-tacccccctcccc----------------------------tcgtaac----ttagaagc--aagtacaca-cagaccaatagcaagtag-caagccatgctacttacggtcaagcactc----ctgtttccccggtctgac--gggatatgct-tcacccgaggcaaaaactcagatgatcgttatccgcaaagtgcctacgggaagcctagtaacgccttagaaattgttaggtt-ggtcgctcaattgct--gaccccgagcaatagacttggcagatgaggctggacgtgccccaccagcgatggtggtccagcctgcgtggctgcctacccacccc-aacggggc---------gggaagcctatcaatagacaaggtgtgaagagcctactgtgctcacttt--gattcctccggcccctgaatgtggctaatcctaaccccgtatctatcgcatgcgcaccagcatgtaggtagtcgtaatgggcaactacgggatggaaccaactactttgggtgtccgtgtttccttgttttctta--tta-cttgcttatggtgacaat-tgtatga--aatacg-----attgacaccatgggcgcacaggtttccaaacaaagtgttggggcacatgaaaccactgtacatgcggggagtggagcagtagtcaagtactttaacataaactattacaaggatgctgctagctcaggtctaactaaacaagattttagccaagatccatctaaatttactcaacccattgcagatgtccttaccaatccagcattaatgtcaccatcagtggaggcttgtgggtactccgataggctaaagcaaatcactatcggaagctccacaataaccacacaagatgctgtaaatactgttttagcatacggagagtggcctagctacttatcagatcttgatgccacctcagtggataaacccacgcaccctgaaacttcttctgacagattctatacccttggcagtgtcacgtggaatgcaacatccaagggttggtggtggaagctgcccgattgtctaaaagacatgggtatatttggacagaacatgtactaccactccatgggcagatctggatacatcattcacacgcagtgtaacgccacgaaattcaacagtggttgtttactggttgttgtggttccggaacatcaactggcatatataggtggaacaaaagcatcagttagttataaccacacacacccaggtgagtcggggcatgaaatagggaagaacaccacc------aacagaggtaatcatgaacctgatgaaaacccattcttcagttgtaatggaactctgctaggaaatctaaccattttcccccaccagcttatcaatttgagaactaacaactctagcacaattgttgtaccctatatcaattgtacacctatggacaacatgctgcgacacaataacgtgtcactattgatcattcccatttgccctctaagaacatccaatg---gtgcaccaacaaccctacccattaccatttccatagcaccggataaatcagagttttccggtgccaaacaga------------accagaca--------cagggaatacctatgcgtttgcccagtggatctaatcaattcatgactactgaagatgaacaatccccaaatatattaccaaactttcaccccacgaagaaaatacacatcccaggtgagattaagacaattatggatatggcacgagtggactcattcatgccaataaacaacatacagagtcagttgcaggatgtcagtgtatataatgtccaggtcacaccgcaagca------------gaaggtaagatattggttataccactagatatgagcaacaccttatttgccacaacactacttggagaggttttaaattactattctaattggtcaggctcaatcaaattaagtttcatgtgtgtgtgtgacagcttcagcacagggaaatttttaattgcctacacacctccaggggcaggtctaccaactgaccgtaaacaagccatgcttggggttcatactatttgggatttgggactgcaatcaacctgtaatatggttatcccatggatttcagcacataactatagaaggacaaaagctgataaattcactgaaggtgggtatgtcagtgtgtggtaccagacaacatttgtttctacaagcttggc------agggtgtataatggtaacatgctcagcttgcccagacatggctgtgcgcatgatgcgcgatactcctatgatgaagcaa------------gaagtgaacatccaacaaaacccagtagagaacttcattgatgagacactcaaagaggtgctagtggtccccaatactaaggagactggtcccgtacacacaactaaaccaacttcgcttagtgcacttgaaattggtgcaaccgcccaagttgaaccagaggacatgatagagaccaggtatgtttacaatgacaactcaaatgcagagacaaccattgaaaatttcttaggtagatcagccttgtgggccaacctcacactggaaag---aggtttcaaaaagtgggagattagtttccaagaacatgcccaagtgagaaagaagtttgaaatgttcacatatctgcgatatgacttggagataacagttgtgactgacaatacaggtctaatgcaaattatgtatgttcctccaggtattgatgccccagactcagcaaatagccaattgtgggactcagcttcaaatcccagtgtgttttatcagccacattctggattccccaggttcaccatccctttcactggaatagcctcagcctactatatgttttatgatggttatgattcaaatgagcag---ggtagtact---agatatggtattggtaccactaacgatatgggtcttctttgcattagagcactcaataa---cacagataaggataaggtcaagatctttgcaaaacctaaacacataactgcatggataccacgcccaccacgggctacacagtatgtgtccagatatagtgtcaattacaacatacctaa-----------------gacagggtctacaaccagtg-aactagagcaaaaacactttttaattcctagagaggacataa---------agaa---------tgtaggtcccagtgatatgtttgtacacacccgtgatgctatcttcagatgtgcacacttgaccaacccaactgaggacacaatactactagctattagttcagatctgcaagtggacagcgctagtgaacctggaccagactacatcccagattgtgactgcaccactggtacttattactgtcatagtaaggataggtattatccaatagaatttaaacaacatgattggtatgagatacaagagtctgtctactacccaaaacacatccaatacaacatactaattggtgagggaccatgtcaacccggagattgcggaggtaagctcctctgtaaacacggggttattggtatgataactgcaggtggggataatcatgtggcttttattgacctcagatgctatactgaccttgcacaacaccaggga---cttaaagattatgtcaaccaactgggtggtgcatttggtgaaggcttcacatctacaattaaacaaacactaactgaaacctgtggtaccatcacagataaattaacatccaaagtagtgaagtggctgatacgtatcattagtgctttaacaattatgatacgtaacagtgcagatatcccaactatcactgctacactggcactactaggttgctcaggctcaccatggaaatttatcaagtcaaaagtgtgccactggttgggagtacaaccaccgccaagccgtcagggagactcctggctgaagaagtttactgaattttgcaatgccgcgcgtggtcttgaatggattggggataaattatcaaaatttattgattggttgaaatctaaaattgttccaacagttcaaagaaaagctgagacactgcgcgaatgcaagaaaatccccctctacaaagaacaggtcaaagcatttagtaaggcaactgaagaggctcaaaatgaactgataaccaacataaacaaactagagaaaggcctactggaactagctccactgtatgcggtggaagctaaacaagtcagggagattcaaatagagatcagaagaatgatgtgtttcaagaagagccaccgtgcggaaccagtgtgcatactacttcacgggcagcctggatgtggcaagtcattattaacaacagtcatctcaagaggactcactacagaagcagaggtctattcactccctccagaccctaaacactttgatggctataatcaacagcatgtagtcataatggatgatgtgggtcagaatcctgatggtagagacctaagtctcttctgccaaatggtgtcaacaacagagttcgttgtacccatggctagcttggaggacaaaggtaaaacattcactagtgactatgttttggccagcaccaatttaaactctttgtcaccccctacagtaaccattccagaggcaatagaccgtagattctttttggattgtgatgtaaagatcatgactggctatagcaa---caatggagtgttaaatgtagcaaaatcactgcaaccttgctcttcatgtcctatcccaaattactataaacagtgttgtccccttctgtgtggaaaagcagtggtcttacaaaacaaaagaacccagggtagctattcagttttaactgttgtggaacagttgcgccaagaaaggaaaaaccgccaaagtgtgcaagttgatttgagtgctatcttccagggtttaggtgatgagcaaacaccaggctttataattgatttgcttagcgcgtcaaaggaccccagggtgatagagtattgtgaaagtgaagggtggataaaatctctgaaacaaaacaagttagaaagagaattaaattatacccagtactgtttgaattgtttaggaagtttagtgctaattttgggtactgtttacgcagtctataaacttatgtgtttagctcaaggaccatactctggattaccacaacccaaaccctcaaaacctgaacttaggaaagccatgatacagggcccagagcatgaatttggaatggctttgctcaagcgcaactgccacattgccaccacagaca---gaggtgagttcaatctcctaggtatccatgacaattgtgctgtactacctacccacgctgagccaggtgataccattttgcttgatggttatgaagtgaatgttttaaaacaacagataataactgatttcaatgatattgacacagagataacaattttatggttagacagaaaggaaaaattcagggacattcgcagattcattccagaacacgtgaaagaatggagcaatatgcgattgatcacaaatgttagtaaatttccaatgttagatcttgaagtgggtagtgtgattccctttggagaattaagccttagtggtaacccaaccacacggctaatgaaatacaattatccaacacaacctggacagtgtgggggtgttataatgaacacaggcaacatcattggaatacatgtgggcggtaatggtagagtgggttactgtgcttctctgactcgcaactattttgccgctacacagggtgaaatcatagccaaattcagtgtaagagatttgggccttaacacaataaacacacccagcaaaacaaaactacaccccagtgttttccatgacatattcccaggagtgaaagaacctgcagtgctttctaactttgatcatagactagaagttgatctcaaggagagtgttctgtccaaatacaaaggcaataaagggtgtgagatgaatgagtttatcaaaacagctgttgaccattacacagcacaattgttcatgctagacatcaacccagaacccataacactagagcaagctatctatggaacagaagggttagaacctttggaccttaatacaagtgctggatttccatatgtcacattaggggttagaaagaaggacatactcaaccgtaccaccaaggatgtcactaaactccaacaaatgatggataaatttggtctagatttaccttatgtaacatacttaaaagatgaacttagggcaccagagaaaataaggaaagggaagactagggcaattgaagccgccagcatgaatgacacagcctttttccggatgacatttgggaacttgtacgcagcattccacaaaaaccctggtactttaacgggctcagcaattggctgtgatccagatattttctggtcacaaatctactcatgtatggaacaaaatctattagcctttgattataccaactatgatggaagcttggacccagtgtggttcaaagccttagagatggttttggacaacttagggtttcctgggtacttgatgagtagattaaacaagactacacacatatttaaggatgaggtctacaaagttgagggaggcatgccatcaggaatatctggaacctcagtgtttaataccatgataaataatattatacttagaacactaattcttgaaacctacaagaatattaatctggacaaactcaagatagtagcttatggtgatgacattttagcctcatacccagatgagttggacccagaacaactggcccaagcgggtgtgaagtatggtcttaccataacaccagctgataagtctacagaatttagaaaggtcacatggcaaaacgtaactttcctgaaaagaggatttgaaccagatacaaagcacccatttttaattcacccaattttcccaatgagtgaagtgtatgaatcaattagatggaccaaggatcctaagaacacacaagatcatgtgtactcactgtgcttactctcgtggcacaatggagaggaaaaataca-atgacttcattcaaaaggtgcggtctacatcggttggaagagccctgtatctccc-----------------------------------------------------------------------------------------------------------------------------------------------------------------------------
>KY369879.1_Rhinovirus_C_strain_SC983_complete_genome
--------------------------c-accggcgagcatactgt-gcgttgtacactggaattacggttcctttgtatgcctgttttatgatcccttcccctcttttctatcg----tctccaattttccacgtaac----ttagaagc---aaagtaca-tgagcccaataggagcggctaacccatagccgtatagggcaagcactt----ctgttaccccggatgtgt---gaatagact-tctcacgaggttgaagctgaagcattcgttacccgcacttgtactgcgcggaaattagtagcacttttgccagcttcatggcgtttcgctcagcgt----ttccc--ccacgcagatcagggcaatggggctacacaacccccaccggcgacggtggtgtagcccgcgtggtgccccgcccgagct---atcagc-------tcgggacgccatgatgaagacagggtgtgaaggttcgagtgcgctacaagt--gagtcctccggcccctgaatgcggctaaccttaaccccgtagctgtggtatgcatgccagcataaacacagtcgtaatgggcaactacgggatgggaccgactactttgggtgtccgtgtttcactttttcctt---aaatttgtcttatggttacagg-tttatgc-aaataga-----tctgtaatcatgggcgctcaggtgactaaacaaaaagttggatcacatgataataccattgcagcacagagtggctcggtagtcaagtatttcaacatcaattactacaaagatgctgccagttcagggctctctaaacaagatttctcacaagacccatctaagtttacacaaccgcttgccgatgttctgacaaaccccgcgcttatgtcacccagcattgaagcttgcggttactctgacagacttaagcagatcacaattggagactccactataacaactcaagacaccttgaatagtgttgtggcgtatggagaatggcctgaatacttatctgatatagatgcctcatcaatagacaagcctacacacccagaaacatcagctgatagattttatacccttgatagtgttgattggtctgaaaactcaactggatggtggtggaaattgccagactgcctgagagatatgggtctgtttggtcagaatatgtattatcatgctatggggaggactggttacattgtacacgtgcagtgtaatgcaaccaaatttcacagtggttgtctgatggtagcggctataccagagcatcagctagcatacattggtggaggtaatgccaacgttaaatacaagcacacccacccaggagacagaggacacactatgagaccatcggat---------gtacgaggtgacaacaacccagatgaggatcccttctacttgtgtaatggcacactgtttggaaacatacagatttatccacaccagatgatcaatttgcgcacaaacaactcagcaactttgatcataccttacatcaactgcttgcctatggacagcatgctcagacacaacaacatctctcttgtgataattccacttgtcagactcaagacgggagcaa---ctggtagcacaactctccccataacaatcactattgcccccgataaatctgaattctctggcccaatgcaaa------------accagaag--------caaggtataccaacccgcatacccagtggatctcagcagtttatgactacagaggatgagcaatcaccaaacattctacctgagtacagtccaactaaagttgtacatattccaggagaagtgaccaatctgatacatcttgcacaggtagaatcattcatccctctaaacaacattaaacaacacgaggggaagattgacatctactcagtcacaatcacaaggaaaccc---------actcgagatcttattgtgaccatcccactgcagatggataatgcattgtttgcaaccacactcctaggtgagattcttaactactatgctaactggtccgggagtgttagaatcactttcatgtgtgtgtgtgatggattcagcactggaaaattccttatggcatacactccacctggtggaacagtaccagcatccagaaagcaagcaatgttgggcccacatgtggtatgggacttaggcctacaatccagttgtagcatggtagcaccttggatatccagcaccttcttccgcaggacaaactcagacaactactcatcgggtggttatatcactctgtggtaccagacagactttgtcagtgatagtcccaacaacaatggagttattgtagccacttgttcggggtgcccagatatatccgtacgcatgctgcgtgacacccccactttagcattc------------ccacgttccacactccagaatccagtagaagattttattgataccacactcaaagaagtgttggttgttccagacacgcacccatcgggacctgtccacaccacacgaccgacggtgcttggagcaatggaaattggggcaacaccaaacgtcctaccagaagatgtaattgagaccagatatgtgatcaataaccatgtaaacaatgaagcactactggaaaattttcttggccgctcatctctgtgggcagaatttcagttacagag---taaattcaagaaatgggaaatcgattttcaggaacaaccacaattcagaaggaaaatagaattcttcacatatgtgagatttgacatggaaatcactgttgttacaaataacacagggttgatgcaaataatgtatgtgccaccaggtgctaaagcaccaaccacccacagtgacaataaatgggatggtgcctcaaaccctagtgtgttttaccaacccaagagtggatttccccgtttcaccatcccctttacaggtcttggatcagcatattatgtattctatgatgggtatgatcaagttggtaat---gatgtgacc---aaatatggaatttcctccacaaatgatatgggcaccttgtgtttcagagcacttgagga---tgagcagaataatgatgtcaaaatttttgtaaaacctaagcatactagagcatggtgtcccagatcaccccgagcaacatcatacactcacaagttctctcccaattaccatatttcagtaggccaggatcagc------------------------ccctggaggtggaccactccttcactttccgtaccgatattaaggagctccaaac---------tgcgggcccaggtgatcaatatgttcacaccaaagatgctatttacagaaatgcccatcttgctactgccaatgacaatacaatcttgatagccctgacatcagatttacaggtagattacacagatacgcctggttcagattacatcccagaatgtgattgtttagaaggctgctattactgcaaatcacaagaccggtatttcccaatcaaatgtactgcatatgattggtatgaaatccaggagacatcctactacccaaagcatatccagtacaatattttgataggggaaggtccagcattacctggtgactgtggcggtaagctgctttgtaagcatggtgtgatcgggattctcactgcaggaggcgagggacacgctgccttcacagatctaagaccctaccgtgatttgaacgcacaacaggggccaataactgattacttaacacaacttggcaacgcatttggtgagggcttcacacaaaacatcaaagatgggtttaatgatatagggaagaacatcacagacaaattaacatctaaagtgtttaaatggctcattagaataataagtgctctcaccatcatggttagaaacagtgctgacactcccactgtgttagctacattagccctactaggctgcagtaaatctccatggacctttctcaaagataagatatgcagctggcttaatattcccaagcctccagggcatcagggggatagttggttgaagaaatttactgagtgctgcaacgcagctaaaggcctagagtggattggtgtaaagattagcaaatttatagattggctaaaagaaaaacttataccagctgtccaatcaaagaaacaaactctcactgagtgcaagaagatccctctctaccaagaacaagtcaagggatacccctacgcatctgaggatgctcaacgagagctttgtgtcaacattgataaactcaagaaagggctggacagtttggcaccactctacgcaaaggaaaacaaattagtgagtgacatgcaaaagcaactcaaacagatgttctcataccagagatcacatagggtggaacccgtatgtgtgctcatacatgggagcccaggttccggtaaatctttaaccacaaccattctgtccagagggctggctggggaggcagatatatactcattacctccaaatccaaaacactttgatggttacacacaacagaaagttgtcatcatggatgatgtggggcaaaacccagatggtggtgacctaagtattttttgtcaaatggtttctacaactgatttccatgtacccatggcagcactagaagataagggtatgtgttttactagcgagtatgtgttagctagcacaaacttatcaaatcttacacctcctacagttcaaatcccagaggcactacacaggagattcttcatggacatggatatcaagataatgccaaacttttgcacccctacaggaatgctcaatactgcaaaggccctctctaaatgtgatggttgcccaagccctcctcattacaagacatgctgccccatgctgtgtggtaaagcaatagttttacaagacaggaagaccaaagttaactactcaataaacatggtggttgcccagatccgtgaagaattgtcaggcaggaaaagtgtacagctaaacctaaataacatcttccagggattgggagacaatgagacaccaggctttattatagacttattatcctcatcaaaggacccaaaagttatcagatactgtgaggaaaatggattaatagggaaagccaaatgtacaa---ttgaaagaaatattgaccacctacagtacacactcaattgtttgggtagtttagttattatacttggtactgtctatgcactctacaaacttatgtgtctcactcaaggagcatactctggttacacacaaccagtagccaagaaacctgaactgagaagagccacggtgcagggtccagaacatgaattcctttatgctcttatcaaaagaaactgccacattgctaccacagatc---gtggcgagttcaacatgctgggcatatatgacaactgtgcagtgttgcccacccatgcagaatgtggtgaaacccttaatgtcgacggccgcgatattaaggtaattaaaagacaaatcttgaccgacatgaatgatgtggatactgagattacactcatatggctagaccagaatgaaaagttcagggacatcagacggtttataccggagagcatacaagagtgggaccatatgaaattggccacaaatgtcacaaaatttccaatgttactggttgatgtgggacaagcccagccctatggggagataaacctaagtggcaacccaacatgccgactgcttaagtatgactaccccacgaggcccggccagtgtggaggggttattggaagcactgggcacatcatcggcatccatgtcggtggaaatggtagagtgggatattgtgcagccttacttagaaagtactttgccacttctcagggagaaattacttcaaaaaagaatgtgtctgaagcaaacctacccccaatcaacacgccttcttcatccaaactatatcccagtgtattctatgatacatttcctgggaaaaaagaaccagcagctttgcatccaaaagacaagagattagaagctgacctaaacacagctgtgttcagcaaatataaaggtaatcttcaggtggagagtaatcagtacattgatattgcagtggatcattatgccgcgcagttgagtgtgctaaacatatcccctgaaccattaacactggaacaagctgtgtgtggcataaaaaatttggaacctcttgacctaacaaccagtgcaggattcccatacgtcacaatgggggttaaaaagagggacctggtgaacaaaacaacacgtgatgtgactaaactccagaaaatgatagataaatttggattagatctcccatacatcacttacctaaaagatgagctcagagcaccagaaaagatcaaggctggtaagaccagaattatagaagctagtagcatcaatgatactgctcatttccgcatggtgttcggaaatttattttccactttccatgctaacccaggtgtgctgactggttcagcagtgggatgtgacccggatgtattctggtcacaaatacactctatgcttggaggtgagcttctagcttttgactacactaattacgatggcagcctacatcctgtgtggttcaaagccctgggtaaagtcttggatcaacttggttttcctggttccatgatggataaactgagcaaaacaactcatatttataaggacaccatatacaccactgagggcggcatgccttctggcatctgtgggacatccatatttaatacaatgattaacaatatcattctcagaacaattatcatagaaacatacaaaaatattgacttagacaaattgaaaataatagcttacggggatgacgtgatagcatcatacccggaaaaactcaaccctaaagaactggccctgacgggtgcacgatatggtctcaccataacgcccgcagataagtcagaagagtttacagatattaattgggacaatttatcattcctcaaaaggaagttcagaccagaccctcaatatcctttccttatccaccctgtctactctatggatgatgtgtatgaatccatcagatggacccgtgatcctaagaacactcaggaccacgtgcggtcgctatgccaacttgcttggcacaatggtagggaagtgtacg-agaccttcttacagaaaattagatcagttgaagttggtcggacactaaacttaccacct-tattcatacttgcatcacaggtggatagataattttatttgatt-------------gaaca-atata-----gtatactatttggagtagaatagatataata----------------------------------------------------------------
>KU695562.1_Rhinovirus_C_strain_UT-I_complete_genome
cc---------------ggttgttccc-accggcgagcatactgt-gcgttgtacactggaattacggttcctttgtatgcctgttttataatcccttcccctcttttctatcg----tctctaattttccacgtaac----ttagaagc---aatgtaca-tgagcccaataggagcggctaatccatagccgtatagggcaagcactt----ctgttaccccggatgtgt---gaatagact-tcttacgaggttgaagctgaagcattcgttatccgcacttgtactgcgcggaaattagtagcacctttgtcagcttcatggtgtttcgctcagcgt----ttccc--ccacgtagatcagggcaatggggctacacaaccctcaccggcgacggtggtgtagcccgcgtggtgccccgcccgagct---atcagc-------tcgggacgccatgatgaagacagggtgtgaaggttcgagtgcgctacaagt--gagtcctccggcccctgaatgcggctaaccttaaccccgtagctgtggtatgcatgccagcataaacacagtcgtaatgggcaactacgggatgggaccgactactttgggtgtccgtgtttcactttttccttt--aaatttgtcttatggttacagg-tttatgc-aaataga-----tctgtaatcatgggcgctcaggtgactaaacaaaaggttggatcacatgataataccattgcagcacagagtggctcggtagtcaagtattttaacatcaactactacaaagatgccgccagttcagggctctccaaacaagatttctcacaagatccatctaaatttacacaaccacttgctgatgttctgactaaccctgcactcatgtcacccagcattgaagcttgcggttactctgacagactcaagcagatcacaattggagactccactataacaactcaagacaccttaaatagtgttgtagcatatggagaatggcctgaatacttgtctgatatagatgcctcatcaatagataagcccacacacccagaaacatcagctgatagattttatacccttgacagtgttgactggtctgaaaactcaaccggatggtggtggaaattgccagactgcctaagagatatgggcctgtttggtcagaatatgtattatcatgctatggggaggactggctacattgtacacgtgcaatgcaatgcaactaaatttcacagtggttgtctgatggtggcggctataccagagcatcagctagcatacattggtgggggtaatgccaacgttaaatataagcacacccacccaggagacagaggacacactatgagaccatcggat---------gtacgaggtgataacaacccagatgaggatcccttctacttgtgtaatggcacactgtttgggaacatacaggtttatccacaccagatgatcaatttgcgcacaaacaactcagcaactttgatcataccttacatcaactgcttgcctatggacagcatgctcagacacaacaacatctctcttgtgataattccacttgtcagactcaagacgggaacaa---ctggtagcacgactctccccataacaatcactattgccccggataaatctgaattctctggcccaatgcaaa------------accagaag--------caaggcataccaacccgcatacccagtggatctcaacagtttatgactacagaggatgaacaatcaccaaacattctacctgaatacagtccaaccaaaatcgtgcatattccaggagaagtgaccaatctaatacatcttgcacaggtagaatcatttatccctctaaacaacattaaacaacacgaggggaagattgatatctactcagtcacaatcacaaggaaaccc---------actcgagatctcattgtgaccatcccactgcagatggataatgcattgtttgcaaccacactcctgggtgagatcctcaactactatgctaactggtctgggagtgttagaatcactttcatgtgtgtatgtgatggattcagcactggaaaattccttatggcatatactccacctggtggaaccgtaccagcatccaggaagcaagcaatgttgggcccacatgtggtatgggacctgggcctgcaatccagttgtagcatggtagcaccttggatatccagcaccttcttccgcaggacaaactcagacaactactcatcgggtggctatatcactctgtggtatcagacagattttgtcagtgatagtcccaacaacaatggagctattgtagccacttgctcggggtgcccagatatatccgtacgcatgttgcgcgacacccctaccttagcattc------------ccacgctccacactccagaatccagtagaagattttattgataccacacttaaagaagtgttggttgttccagatacgcacccatcgggacctgtccacaccacacgaccgacggtgcttggagcaatggaaattggggcaacaccaaacgtcctaccagaggatgtaattgagaccagatatgtgatcaataatcatgtaaacaatgaagcactactggaaaactttcttggccgctcatctctgtgggcagaatttcaattgcagag---taaattcaagaaatgggaaatcaatttccaagagcaaccacaattcagaaggaaaatagaattcttcacatatgtgagatttgacatggaaattactgttgttacaaataacacagggttgatgcaaataatgtatgtgccaccaggcgctaaagcaccaaccacccacagtgataataaatgggatggtgcctcaaaccctagtgtgttttaccaacccaagagtggatttccccgtttcaccgtcccctttacaggtcttggatcagcatactatgtattctatgatgggtatgatcaagttggtgat---gatgtgacc---aaatatggaatatcctccacaaatgatatgggcaccttgtgtttcagagcacttgagga---tgagcagaataatgatgtcaaaatctttgtaaaacctaaacacactagagcatggtgtcccagaccaccccgagcaacatcatatactcacaagttctctcccaattaccatatttcagtgggccaggatcagc------------------------ccctggaggtggatcactccttcaccttccgcactgatattaaggagctccaaac---------cgcaggcccaagtgatcaacatgttcacaccaaagatgctatctacagaaatgctcaccttaccactgctaatgacaatacaatcttgatagccctgacatcagatttacaggtagattacacagacacacctggttcagattatatcccagaatgtgattgtctagaaggttgttattactgcaaatcacaagaccggtatttcccaatcaaatgtactgcatatgattggtatgaaatccaagagacatcctactacccaaaacatatccagtataatattttgataggggaaggtccagcattacctggtgattgtggcggtaagctgctttgtaggcatggtgtgatcgggattctcactgcaggaggcgagggacacgctgccttcacagatctaagaccctaccgtgatttgaacacacaacagggaccaataactgattacttaacacaacttggtaacgcatttggtgagggtttcacacaaaacatcaaagatgggtttaatgatatagggaagaacatcacagacaagttaacatctaaagtgtttaaatggcttatcagaataataagtgccctcaccatcatggttagaaatagtgctgacactcccactgtattagctacattagccctactgggctgcagtaaatccccatggacctttctcaaagataagatatgcagctggcttaatatccccaagcctccaggacatcagggggatggttggttgaagaaatttactgagtgctgcaacgcagctaagggtctagagtggattggtgtgaagattagcaaatttatagattggctaaaagaaaaacttataccagctgtccaatcaaagaaacaaactctcactgagtgcaagaagatccctctataccaagagcaagttaagggttacccttacgcatctgaggatgcccaaagagagctttgtgtcaacattgataaactcaagaaagggctagacagtttggcaccactctacgcaaaggaaaacaaattagtgagtgacatgcaaaagcagctcaaacagatgttctcataccagagatcacatagggtggaacccgtatgtgtgctcatacatgggagtccaggctccggtaagtccttaaccacaaccattctgtccagaggtttagccggggaggcagatatatactcactacccccaaatccaaagcattttgatggttacacacaacagaaagttgtcatcatggatgatgtggggcaaaacccagatggtggtgatctgagcatcttttgtcaaatggtttctacaactgatttccatgtacccatggcagcactagaagacaagggcatgtgttttactagtgaatatgtgttagctagcacaaacttatcaaatcttacacctcctacagttcaaatcccagaggcactacacaggagattcttcatggacatggatatcaaaataatgccaaacttttgcacccctacaggaatgcttaatactgcaaaggctctctctaaatgtgatggttgcccaagcccccctcattacaagacatgctgccccatgttatgtggaaaagcaatagttttacaagacaggaaaaccaaagtcaactactcaataaacatggtggtcgcccagatccgtgaggaattgtcaggcaggaaaagtgtacagctaaacctaaataatatcttccagggactgggagataatgagacaccaggctttattatagacctgttatcctcatcaaaggacccaaaagttatcagatactgtgaggaaaatggattaatagggaaagccaaatgtacaa---ttgaaagaaatattgaccacctacagtacacacttaattgtttaggtagtttagttatcatacttggtactgtttatgcactctacaaacttatgtgtctcactcaaggagcatactctggttacacacaaccagtggccaagaaacctgaactgagaagagccacggtacagggtccagaacatgaattcctctatgctcttatcaaaagaaactgccacattgccaccacagatc---gtggcgaatttaacatgctgggcatatatgataactgtgcggtgttgcccactcatgcagaatgtggtgaaacccttaatgtcgacggccgtgatattaaggtaattaaaagacaaatcttgactgacatgaatgatgtggatactgagattacactcatatggttagaccagaatgaaaagtttagggacatcagacggtttataccggagagcatacaagagtgggaccatatgaaattggccacaaacgtcacaaaatttccaatgttactggttgatgtgggacaagcccaaccctatggggagataaacctaagtggcaacccaacatgtcgactgcttaagtatgattaccccacgagacccggccagtgcgggggggtcattggaagcactgggcatatcatcggcatccatgttggtggaaatggtagagtgggatattgtgcagccttgcttagaaagtactttgtcacttctcagggagaaattacttcaaaaaagaatgtgtctgaagcaaacctacccccaatcaacacaccttcttcatccaaactatatcctagtgtattttatgatacatttcctgggaaaaaagaaccagcagctttgcatccaaaagacaagagattagaagctgacctaaacacagctgtattcagcaaatataaaggtaatcttcaagtggagagtaatcaatacattgatattgcagtggaccattatgctgcgcagttgagtgtgctaaatatatctcctgaaccattaacactggaacaagctgtatgtggcataaaaaatttggaacctcttgacttaacaaccagtgcaggattcccatacgtcacaatgggggttaaaaagagggacctggtgaataaaacaacacgtgatgtaactaaactccagaaaatgatagataaatttggattggatctcccatacatcacttacctaaaagatgaactcagagcaccagaaaagatcaaggctggtaaaaccagaattatagaagctagtagcatcaatgatactgctcatttccgcatggtattcggaaatttattctccactttccatgctaacccaggtgtgctgactggttcagcagtgggatgtgacccggatgtattctggtcacaaatacactctatgcttggaggtgagcttctagcttttgactatactaattatgatggcagtctacatcctgtgtggttcaaggccctgggtaaagtcttggatcaacttggttttcctggttcaatgatggataaactgagcaaaacaactcatatttataaggacaccatatacaccactgaaggcggcatgccttctggcatctgtgggacgtccatatttaacacaatgattaacaatattattctcagaacaattgtcatagaaacatacaaaaatattgacttagacaaattgaaaataatagcttatggggatgacgtgatagcgtcatacccagaaaaactcaaccctaaagaactggccctgacgggtgcacgatatggtctcaccataacgcccgcagataagtcagaagagtttacagatattaattgggacaatttatcattcctcaaaaggaagtttagaccagaccctcaatatcctttccttatccaccctgtctactctatggatgatgtgtatgaatccatcagatggacccgcgatcctaagaacactcaggatcacgtgcggtcgctatgccaacttgcttggcacaatggtagggaagtgtacg-agaccttcttacagaaaattagatcagttgaagttggtcgaacactaaacctaccacct-tattcatacttgcatcacaggtggatagacaattttatttgatt-------------gaaca-atata-----gtatactattt------------------------------------------------------------------------------------
>GQ223228.1_Human_rhinovirus_C_isolate_N10_complete_genome
--ttaaaacagccgtgtggttgtaccc-accaccgggcacattgt-gcgtggtacactggaattacggttcctttgtacgcctgttttcccttcccactttctttcttccttcact---------tcctaattgtaacataattagaagc---atgacata-cagtccaataggaggcggttaatccataaccgtcatagacaagcactt----ctgtttccccggatgtgt---gaataggct-tccaccgaggctgaagctgtagcattcgttatccgcacacgtactacgcgaaaactagtaacaccttgattggtggtgtggtgtttcactcggcgc----taccc--cagcgtagatcagggcaatggggctacggaaaccccaccggcgacggtgtcgtagcccgcgtggtgccctgcccagatc-cttgcgat-------ctgggacaccatatcattgacagggtgtgaagattctagtgtgctacgtgt--gagtcctccggcccctgaatgtggctaaccttaaccccgcagctatggtgtgcaaaccagcacattcgtagtcgtaatgggcaactgtgggatgggaccaactactttgggtgtccgtgtttccttttattctta--taattttccttatggttacaag-cttatgg-ttatagg-----tttgtaaccatgggagcacaggtttcaagacaaaaagttggctcgcatgacaatgcaataaatgcttcttctggatctgttgttaaatattttaacataaattattacaaggatgctgctagttcaggattgtctaagcaagacttttcacaagacccctcgaagttcacgcaacctgttgtggaggctttgacaaacccggcactcatgtcacctagtattgaagcttgtgggttctccgataggctaaagcaaatcactatcggggactctacaattaccactcaagatacactgaacacaattgtggcttatggtgaatggccatcatacttagctgatattgatgccacttctgttgataaacctacacacccagaaacatcagcagataggttttatacattggatagtgtacaatggacctctgactctaagggctggtggtggaaattacccgatgcactgaaagacatgggactatttggtcaaaacatgtactatcattcaatgggtcgttctggttacatcgtgcatgtccagtgtaacgcaaccaaatttcacagtggttgcctaatggttgcagtcatacctgagcaccagttgtcctatatagggggagatggtacgaatgtcaaatacaaacacacccacccgggtgaagcaggacaccgcatcggtgcgagaacg---------gaccgtggagatcacaacccagacgaaaacccgttttatctatgtaatggaactttgtttggcaatatccaaatatacccccaccagatgataaacctaagaacaaataattcagccaccattgtcgtaccctacataaattgcctcccaatggacaacatgcttagacataacaatgtaacacttggcataataccattggttccccttagatctggaaaca---ccggtagaaccaccttacatataacagttaccatcgcaccagacaaatctgagctttcaggacccatgcaga------------ctcaaaaa--------caagggatacctacacgtatgcccagtggttctcaacaatttatgacaacagaagatgagcaatcaccaaatattctcccagagtacagccccactaagttaatgcacatcccaggagaaataactaatgtactacatatggcacaagttgaaccttttataccaatcaacaacatccaggcccaaattggccggattagtatgtacactatccctgtaaccaggaaagca---------agcaacgatctcattgttgttatccccttacagatggacaataccttatttgctaccaccttattaggggagatcttgaactactatgcaaattggtctggtagtattagagtcacatttatgtgtgtatgtgatagttttggtactggtaagtctctaatggcctacaccccaccgggtggtaagctgccaacttccagaaaggaggcaatgcttggtgttcacgtcatatgggatttgggtctacaatcaagttgcaccatggttgcaccatggatctcaagcacatacttccgcaggactaaagcagacaaatactcatcagggggaattatttctctatggtatcaaacagactttgtgggtgggagtgatcc---tacgggtacaatcgtggcaacatgctctggatgtccagacatctccgtccggatgttgcgagacactcccatgatacaacac------------cccgggtcaaccttgcagaatcctgtggaagatttcatagatgaaactttaaaagaagtcctggtggttccgaacactcaaccatccggccaagttcacaccactaaaccttcagccttaaacgcaatggaagtgggagtcactccagatgtgcgacctgaaaacttgattgaaaccagatatgtcataaataaccatgcaaataatgaagctctcattgaaaacttcctaggacgatcttcgctttgggcggagttcgacctaactga---aggattcaagaaatgggaaataagtttccaggagcaatcacacatcagaaagaaaattgagctgttcacatacatcaggtttgacatggaggtaactatcgtcacaaataatacaggtttaatgcagattatgtatgtacccccaggtgtagactctccagcaaggagcaatgacaaaaggtgggatggggcatcaaacccaagtgtcttctaccaaccaaagagtggtttcccacggttcactatccctttcacaggtcttggatcggcatattatgtcttttatgatggatatgatgaggttagggaa---gatgctatt---agctatgggatctcatccactaatggcatgggagtgctttgctttagggctctggaaga---taagacaaacaatgatgtcaaagtgttcatcaagcctaagcatataagagcatggtgcccaagacctccaagagccacaagttacacacacaaaaattccaccaactaccatacaccaactggg-----------------gctagtgatggtac----acttaaggaaaaacattacctgaaacacagagatgatatca---------aaaa---------cttggatcccagtgacttatttgtccacactaaggaagccatttaccgcaatgcacacttaacaacccccacagatgataccattctggttgcctatactgctgacttacaagttgtccctgctacccacccgggctctgattatatcccagattgcgattgcctagagggttgttattactgcaagagtcaagatcgctacttcccaatccaatgccaggcacatgattggtatgaaatacaagaatcagattactaccccaaacacatccaatacaacatcttgattggagaaggagtggcattacctggtgattgtggtgggaaacttctgcgcaaacatggtgtaattggtatcttgactgctggtggtgaagggcatgctgctttcactgatctcagaccataccgaaaattagcagtccaccaaggtcccataacagattatcttactcaattaggtaatgcatttggagagggctttacccagaacataagagatggattcaacgatgttagcaaagtcgtgacagataagttaacatcaaaggtattcaaatggttggttagaatcattagtgccctcacaatcatggtcaggaacagtgccgatacgcctacaattcttgccactcttgcactattgggttgcagcaaatccccatggactttcctcaaagagaggatatgcacttggcttggtgtccccaaacctccaggacatcaaggtgatggttggttgaagaaatttacagaatgctgtaatgcagctaaaggcctagaatggatagggaataaagtcagtaagtttattgattggctaaaagaaaaactcataccagcagttcaaaacaagaaacaaactctccttgaatgcagaaagatttcactgtatcaagaacaggtaaagggattccctactgcaacagaacaagcccaaaatgaattacgggtcaacatagataaacttaagaaaggtttggatcaattggccccactgtatgctaaggaaaataaactagtaagtgacatgcagaagcaacttaaacagatgtttagctatcaaagaacccatagatgtgagcccgtctgtgtgctgatacatggtgaccctggatcaggaaaatcgcttgccaccacagttatatctagaggtctagccagtgaaggtgaagtctactcccttccaccaaacccaaaacactttgacgggtacaatcaacagaaagttgttataatggatgatgtaggacaaaacccagatggaaatgatttaggaattttctgtcaggtggtgtctacaactgacttccatgtgcctatggccgcccttgaagaaaaaggcatgtgtttcactagtgattatgtcctggccagcactaatttgtttcagctcacgccaccaacagttcagattccagaggcacttaacaggagattctccttagatatggatattaaaataatgccagggtataccactactggaggactgttgaacactgctaaggcgctacaaaagtgtgatgggtgtccaaccccccccttattaaaatcctgctgtcccatcctgtgtggtaaggctctaactttaaagaataggaaaaatgatgtgcactactccatcaacatggtagtagcccaacttcgtgaggaattacaagctcgcaagtgtgttaagatgaaccttaacgccatctttcaggggttgggtgatgatgaaacaccaggatttatagtggaccttctgtcatcctctaaggatccaaaagttattaagtactgtgaaggtaatggcctactaaagaaagctgcatgctcct---tggagcgaaacattgattacatccagtacatactaaattgtcttggtagtctagtaattatccttggcactgtatacgccctatatagattaatgtgcctaacccaaggcccatattctggagctccccaacctattccaaagaagccagaactgaggagggcacctctccaaggaccagaacatgagtttcttcacgcactcatcaaacgaaactgccacattgctacaacagatc---gtggtgaatttaatctgttaggtatacatgataactgtgcagtgttgcctacacatgcagaatgtggtgagatactcaatgttgatggtcgtgacattaaggtaatcaaaagacagatcttaactgatatgaatgatgtagatactgagatcacccttgtttggttggatcaaaatgagaagtttagagacatcagaagattcataccagagagtatacaagaatgggaccatatgaaactagctacaaatgtcacaaaatttccaatgctttttgttgatgttggtcatgcccagccttatggagaaataaacttaagtggaaatccaacatgccgccttctcaagtacgattaccccaccaaacctggtcagtgtggtggcgtaattggaagcacgggtcatgtcatcgggatccatgttggaggaaatggaagagtgggttattgtgcagctttgctgcgacggtactttgccacgccacaaggggaaatcatgacaaagaagagtgtgtcagaggcaggtataccacccataaatacacctgcatcaactaaactacaccccagtgttttctatgacatattccctggaaagaaggaacccgcagcattacacccaaaggataaaagattagaagctgatctcaacgcagcgatattcagcaaatacaagggaaatctacaggtagaatgcaaccaatatatagaaattgcagctgaccactatgctgctcaactcagtgttttaaatatttccccagagccactatcattagaacaggctgtatgtggcataaaaaatttggaacccttggacctcgcaaccagtgctggtttcccttatgtgactatgggaatcaagaaaagggacttagtcaacaaaaccacacgtgatgttaccaaactgcaaaagataatagacaaatttggtttggatctcccatatgtcacatacttaaaggatgaactccgggcacctgagaaaatcaaagcagggaaaacccgcatcatcgaagccagtagcattaatgacacagcccatttccgtatggtctttggtaatttattctccactttccatgctaacccgggtgtgctgacaggatcagcagtgggctgtgatcctgatgttttctggtctcaaatctactctatgcttggtggggaactcttagcatttgattacactaattatgatggtagtctgcaccctgtttggtttaaagctctaggcagagtcctggatcaacttggatttccaggtataatgatggataaactgagtaacaccacacacatatataaagacatcatatacactaccgagggtggtatgccttccggtatatgtggcacatccgtattcaattcaatgattaataatattatcctaaggactattgttatagaaacatacaaaaatatagacctagataaattgaaaatcatagcatatggtgatgacgtgattgcttcatacccagagaagcttgatcctaaagagttatccataactggagcaaaatatggtctcaccataaccccagcagacaaatcagataagtttagtgaaaccacctgggataatatatcttttctcaaaaggaaattcaaaccagacactaaataccccttcctcattcatccaatctattcaatggatgatgtctatgagtcaatcagatggacacgtgatccaaagaatactgaagaccatgtgcgctcactgtgtcaactggcttggcacaatggcaaagaggtctatg-aagatttcatccaaaagatcaagacagtagaagttgggaggactctaaatttaccacct-tatttatatctgtaccacaggtggatagacaattttatttagatca-----------------atata-----gtatactgtttactgtagaacatgtataata----------------------------------------------------------------
>KP890664.1_Rhinovirus_C_isolate_8097-MY-11_complete_genome
--ttaaaacagccgtgtggttgttccc-accaccggacacactgt-gtgttgtgcactggaatctcggttcctttgcatgcctgtttta-taaccccttcccctttactttctatcattcttttcttcc--aagtaac----ttagaagc---tgaacaac--agtccaataggaagtgaccaacccatggtcactaaggacaagcactt----ctgtttccccggatgcgt---gaatagact--ctaaaagggttgaagctgtagcattcgttatccgcacttgtactacgcgatggctagtatcatcctgctctttccattggcgtttcgctcagcgtggt-atccc--ccacgtagatcagggtaatgaggctacatgtaccccaccggcgacggtgatgtagcctgcgtagtgccccgc----------ctgggtcttgtgcccaggacgccataggtcagacagggtgtgaagacttgagtgtgctacaagt--gagtcctccggcccctgaatgcggctaatcctaaccccgcggctatcgtacgcaatccagcgtattggtagtcgtaatgagcaattgtgggatggaaccgactactttgggtgtccgtgtttcctttatttcttg--acatgttgcttatggtcacaag-tttatgg-ttataaa-----tttgtgatcatgggcgcccaagtgagcagacagagtgttggatcacatgagaacactattagtacagggaatggatcaattgtcaagtatttcaacatcaattactataaggatgcagcaagctctggattaacaaagcaggacttctcccaagatccctcaaaatttactcaaccattagcagaagcactcacaaacccagccttgatgtcacctagtgtggaagcttgtggattctctgataggctaaagcaaatcactattggcgactccacaattaccactcaggatacattaaatagtgttgtggcatatgcacaatggcccgaatacttatcagatgtggatgcatcatcaattgataaaccaacccaccctgaaacatcatctgatagattctacacgcttaagagcgtcgaatggggttcagagtcactaggatggtggtggaaattacctgactgccttaaggatatgggactgtttgggcaaaacatgtactaccatgctatgggcagggccggctttattgtgcacgtgcaatgcaatgcaaccaaattccatagtggctgtcttatggtagcggtagtaccagagcaccagatagcttatataggtgctggaaacaccaatgtaaaatacaaacacacacacccaggtgaaatgggccatactattcaaagttcagta---------aaccgcagtgacaacaacccagatgaggatcccttttatatgtgtaatggcacactctttggcaacatacagatattcccacatcagatgataaacttgaggacaaataattcagcaacaatcattatcccatatgttaactgccttcccatggacagtatgctgaggcataataatttgacacttttaatcatccctttggtaaaactacgcaatggaggta---tggggagtacaaccctgccaataacagttacaatagcaccatgcaaatcagagttttctggcccaatgcagt------------cacaaaag--------caaggcattcccacacgggcaccaagtggttcacagcagtttatgaccactgaagatgagcaatctgcaaatattcttccaggttatacaccaacaaaacaaatacacattccaggtgaaatcaccaacatgcttcacattgcacaggtagaatctttcttacctatcaacaatatcccaagcaacaagggcaaaattgatatctacaccatcccgatatcaaagaaaggg---------gacaatgatctcattgtagtcatcccactgcagatggataatacattgtttgccacaaccctccttggtgaggtacttaactactatggtaattgggctggtagtgtcaggataacattcatgtgtgtatgtgatagttttagcacaggaaaattcctcatggcttacacaccacctggtggccagttaccaaagaaccgtaaggaggcaatgcttgggacccacctgatatgggatttgggtttacaatcctcttgtactatggtggcaccctggatatcaagcactttctttcgaaggactagagctgataactattcctcaggtggcattatatcactgtggttccaaacagactttgttagtggtaacactgctaacgtgggcaccattgtggccacatgttcaggttgccccgatatctctgtacgcatgttgcgtgacactccaatgactaagcaa------------cctgagaacataacacagaatcctgtcgaggagtacattgatgagaccctcaaggaggtgcttgttgtgccaaataccaaaccaacaggtcccacccacacaaccaaaccatcagcacttggagcaatggagattggagcaaccccagatgttatcccagaggatgtgattgaaactaggtatgttatcaacaaccatgttaatagtgaagccttgattgaaaattttctaggacggtcagcactctgggcagagctcgagctgccctc---agggtttaagaaatgggatatcaacttccaggagcaagcacaaattagacgaaagttagaattcttcacatatgttaggtttgatatggaagttacagtagttacaaacaatacaggacttatgcagatcatgtatgtacctccaggtatacaaccaccaacatcactcagagacaaaaagtgggatggtgcatcaaatccaagtgtattctaccagccaaaaagtggttttccccggttcacaataccattcaccggattaggatctgcctactacatgttttatgatggctatgatgaggcaaaggat---ggatctact---gcatatggaatatcttccaccaatgacatgggtacactatgtttcagagcacttgagga---cacagaccataatgatgttaaaatattcataaaacccaagcataccagagcatggtgtccaagaccccctagggcagttgactatacacacaaatactcaaccaactaccacactaaggcagat-----------------gaatctggtaac-------ctaaaagaggagcactatttccgtttcagacgggatatcaagggtattgaaac---------catgggccccagtgacatgtatgtgcatacacagaatgccaagtataccaatgcacacctcacaacccccagagatgacaccatactactcgctatcacagctgacttacaagttgatccagtggatgaaccaggaaatgactatataccagaatgtgattgcacagatggatgctactattgtaggagtcaggataggtacttcccaatacaaaccaggaaatatgactggtatgagatccaagaaacctgctactatccaagacacatccaatataacctgctaattggtgaaggaccttcccaaccaggtgactgtggaggaaaactgctgtgcaagcatggagttattggtattttgacagcaggtggggatgggaatgtcgcattcacagatctaagaccatacagagatttgaatcatcatcagggaatagtatcagattacctcacgcagcttggtaatgcatttggtgagggtttcacacaaaatatcaaagatagctttactagtattagcaactccataacagacaagttaacctctaagattgttaaatggttgattagaattattagtgcttttacaataatggtcagaaacagtgctgatggaccaacagtattagcaacactggctctacttggttgcaattcctcaccgtggtctttccttaaagccagggtgtgtgcgtggttgggcgtgcctaaacccccctcacgccaaggggatagttggttaaagaaattcactgaatgctgcaatgcagccaagggactggaatggattgggattaagattagcaagttcattgattggcttaaagacaaattgataccaactgttcagtcaaagaaagctacattatcggagtgtaagaagatcccactttatcaagagcaaattaaaggttatcccatggccacacaagaagcccagaatgagctctgcatagcaatagataaactgaagagagggctagatgaattagcaccactttatgcaaaggagaataaacaggtcagtgatatgcaaaagcatcttaaacaactcacagcatatcagagaacccaccgtacagagcctgtgtgtgtcctaatacacggtggcccaggaagtggtaaatctcttgctactaccataatatctaggggtttagcagcagaaggagatatttactccctacccccaaacccaaagcactttgatggatacaaccagcaaaaggtggtcattatggatgacgtaggtcaaaatccagatggggaggacttgagtatcttttgccagatggtgtcaaccacagatttccatgtgcccatggctgctattgaggagaaagggaggtgctttacaagtgattacatcctggctagcacaaacctatcacgtctcacaccaccaaccgtacaaatacctgaagctctagaccgcaggtttttcctagatatggacctcaaaataatgccaaattatgtgag---taatggcttgctcaacactgctaaggcactacaaaggtgtgacgggtgctctactcctccacactacaagcagtgctgtcccatgttgtgtggcaaagcagttgttttacagaataggagaacacaagcaaactactcaatcaatatggttgttgaacagctcagacaggagcaatttgacaggaagtgtgttaaggaaaacctacatgcaatcttccaagggttgggtagtgatgagacacctggctttataatagatctgctagcatcatctaaggaccccagagttatccagtattgtgaagatgaaggcctacttaagaaagcaacctgtcata---ttgagaaggagatcaagtatttgcaatacatactaaattgcttaggcagtcttattttaattttagggacagtttatgcactctacaaactaatgtgtatagcacaaggaccatacacaggatttacacagccatcacccaaaaagccagagctcaggagagcagtcaaacagggaccagaacatgagtttatgtatgctctcatcaaaagaaactgtcacatagcaactactgaca---agggtgaatttaacctcctgggcattcacgacaattgtgctgtgctaccaacccatgctgactgtggtgagaccattaacatagatggtagagaagtgagagtgcttaaaagacaaataataacagatctgaatgacacagatacagaaataactattgtgtggttggaacagaacgagaagttcagggacatcagaagattcatccccgaatacatccaggaatgggatcacatgaaactggctactaacgtgaccaaattcccaatgttctttgctgatgtgggtttaaccataccctatggtgagatcaacttgagtgggaatccaacatgtcggcttatgaaatatgactaccccacaaaaccagggcagtgtggtgccgtcattggttcaacaggtcacattgttggtattcatgttggtgggaatgggcgcgtgggttactgtgcggccctacttcgaaagtacttctgtgaagcccagggtgcaatcttaacaacccaacatgtcagtgaagtgggtatcaaccctattaacacaccaaatacatctaaattgagacctagtgcattctatgatgtttttcccggaaagaaagaaccggcagctctgcacccaaaggactctagactggaagtggaccttgacaaggctgtgttcagcaaatacaaagggaatgtagaaatacaattcaaccagtacatggaggtagcagttgaccactacgctgcacaactatccgttctggagatcaatacagaagccttaactctagagcaagcagtttgtggtatcaaaaatcttgagccactagatctcacaactagtgctggtttcccatatgtgaccatggggatcaagaaaagagacctagtaaacaaaactacacgggatgtgtccaaattacagaaaatgatggataaatttggtattgacttgccatatgtgacataccttaaagatgagctaagggcaccagagaaaatcaaggctggaaaaactagaattatagaagctagtagtgtgaatgatacatctcatttccgcatggtctttggcaaccttttctcagtcttccatgccaatcctggtatcttaactggatctgctgtcggctgtgaccccgacatattttggtcacagatttactccaccttggatggacacttgcttgccttcgactacaccaactatgacggcagcttacaccctgtttggtttcaagctcttgggagagttctagacaaattgggtttcccaggggatatgatgcaaaaattgagcaaaactactcacatatataaggataaaatctacacaacagagggaggtatgccttctggtatatgtggcacatcaatattcaatacaatgattaacaacataatcatcagaacaattgtcctagaaacatataaaaacatagatctggataagctgagaatcatcgcatatggtgatgatataatagcctcgtatccagataagctagacccaaaagagttagctacaacaggaaccaaatatggcttgaccataacaccagcaaataaaactgaaaactttgaggacttgacttgggacaccatcactttcttaaaaagaggttttaaaccagatacagaatttcctttccttatacaccctgtatatgccatgagtgatgtgtatgaatcaatcagatggactaaggatccgcgtaacacacaagatcatgtgcgctctttgtgctccttagcatggcataatgggaagaaagtttatg-aagatttcctagaccaaatcaaaacagtacatctgggtagaatactacacctaccaccc-tactcatacctaaggtctaggtggttagataatttcatttaattgatt---------aaagatatata-----gcatactatttgtggtagaatagatatgatat---------------------------------------------------------------
>JX291115.1_Human_rhinovirus_C_isolate_JAL-1_complete_genome
--ttaaaactgggcattggttgtcccc-accaatgcacaccaagtgtgttagtgctctggaatcttcgttcctttgcacgccagtttg--ccctcccttccccaagtctttctatcattcttttcttcctaatgtaac----ttagacgt---tataccac--agtccaataggacgtggccaatccaggcca-tgacggacaagcactt----ctgtctccccgggcgtgtgaggaataggcc--tcaaaaaggctgaagctgtagcgctcgttatccgcattggtactacgcgatggctagtatcatcctggaagtctcttggtt-ggtcgctcagcgtggtaacccc--ccacgtagatcagggcaatgaggctgcatatgccccaccggcgacggtgatgcagcctgcgtggtgccccgc----------ctgggt-taacccccaggaagccaatgagtggacagggtgtgaagagccgcgtgtgctaccaat--gagtcctccggcccctgaatgcggctaatcc-aaccccacagctatggcatgcaagccagcatgtgcgtagtcgtaatgagtaattgtgggacggaaccgactactttgggtgtccgtgtttcctttattctttg--aaatgttgcttatggtgacaat-attggta-ttatacc--attcttgtcatcatgggcgcccaggtcagtagacaaaacaatggcacacatgagaatggtgtaacagctagcaatggatcagtcattaaatatttcaacattaactactacaaagatgcagccagttctggattgaccaaacaggatttttcacaagatccttccaaattcacccaaccattggcagaggcattaaccaaccccgcacttatgtcaccatctgttgaagcatgtggatattctgataggctcaagcaaatcactatcgggaattccacaatcacaacacaagactccctacacacagtacttgcatatggtgagtggccacagtatcttgcagatatagatgcttcatcagttgacaaaccaactcaccccgagacatctgctgaccgattttacacattagagagtgttagatggactcaaaactccctgggttggtggtggaagttgcctgactgccttaaggatatggggctctttggtcagaacatgtatcatcattctatgggaagaacagggtacattatacatgtgcaatgtaatgcaaccaaatttcacagtgggtgtttgatggttgccgttgtgccagaacaccagctggcgttcattggtgcagatggtaccaaggttaagtatagtcaaacccacccaggggaacgaggccacaccattgaagaaacaacc---------attcggaatcgtttcaaccctgacgagaaccccttctacttgtgtaatggtacactttttgggaatatccagatcttcccacatcaaatgattaacctgagaacaaacaattcagcaacaatcattgtcccatacatcaactgtctacctatggatagcatgcttagacataataacctaacactactcattattcctctggtgccactgcgaactggaaaca---cgggagggactactttacctattactgtaacaatagcacctgataaatcagaattttcaggccccatgcata------------cacagaaa--------caggggatccccacccgtatcccaagtggatcacaacagttcatgacaacagaagatgagcagtctgccaatatattaccagggtatacccccacaaaacagatattcatcccaggagaaataacaaacatgcttcacattgcccaggttgagtcctttatacctttaaataacacagaggggcacttgggtaaaatggatatatacagggtcacagtaacacaaaaagca---------gataatggccttattgtagtgataccactacaaatgggcaacacactatttgctacaactcttttaggtgaagttctgaactactatgccaactggtctggaagtgtgaggatcaccttcatgtgtgtctgtgatagcttcagtactggaaagtttctcgtggcatatacaccacctggtggtaggctgcctgccgaccgcaaagaagccatgttgggtacacatgtggtgtgggacctgggattacaatcatcctgtagcatggtggcaccttggatctccagcacctttttccgaaggactaaatcagatgagtacacttcaggaggtatcatatcattatggcaccagacagactttgttactgggagtaccactactgttggcaccatcttagcaacttgctcaggctgtcctgacatttctgtacgcatgttacgcgatacacctatgactgagcaa------------ccacagaacaagctgcaaaacccagtggaagaatacattgaagacaccctaaaagaagtcttggttgtaccgaacacacagccatcaggcccagtgcacactaccaagccatcgatacttggtgcgatggaaattggggcgacatcaccaataaccccagaggatgtgattgagactcgatatgtgatcaacaatcatgtaaacagtgaagctctaattgaaaatttccttgggagatctgctctatgggctgaatttcagttgaactc---tggatttcaaaagtggagcattaactttcaggaacaggcacaaatcagaaggaaattggagttcttcacttatgtcagatttgacatggaagtgaccattgtaacaaacaacacagggttgatgcagattatgtttgttcccccaggtattgaccctccatcccagattgatgataagaaatgggatagtgcctccaatccaagtgtgttctatcagcccaaaagtggttttccccgtttcaccatacccttcatgggtttaggatcagcctattacatgttttatgacggctatgatgaggcaaaggat---gattccgtt---aaatatgggatctcatctacagatgatatgggcaccctttgtttcagggcactggagga---aagagacggaacagatatcaaagtcttcatcaagcctaagcacactagggcgtggtgcccaagacctcccagagcagtcaactacacccataaattttcaacaaactaccacatcaaagatggt-----------------gagcagggaatg-------ctaagacaaaggcattacttcaaacacagaggtgacatca---------aaaa---------cttgggccccagtgatatgtttgttcacaccgttcataacatatacactaatgcacatcttactacccccaaggaagacactatattgttagcaattacggctgacctgcaagtggaccccgctccctcccctggtaatgactatatacctgattgtgattgcactgttggatgctactactgcaagagccaggacagatactttccaatagtggtggctgagcacgactggtacgaaatacaagcatccccctactaccctagacatattcagtacaatcttctaattggagagggacaatcagccccgggtgattgtggaggcaagttactatgcaagcatggtgtgattggtatgatcactgcaggtggtgataaccaggtcgctttcacagacttgagaccatacagggatctaaaccagcaccagggggttgtatctagttatctcacacagcttggtaatgcatttggtgagggcttcacacaaaacatcaaggacagttttgctagcatcagtagttccataacagataaattaacttccaagatcatcaaatggctaattagaattattagcgcatttactataatggtcagaaatagcgcagatggtccaacagtcattgcaactctggccctactgggatgtaattcatcaccatggtcttttctcaaggacaaaatctgcagctggcttcaaatccagcgtcccgcaagcaaacagagtgattactggttaaagaagtttacagagtgttgtaatgcagcaaagggccttgagtggatcagtatcaagattggcaagtttattgattggctgaaagggaaactagtccccgctgtccaatcaaagaagactactctagcagagtgcaagaaaatacctctataccaagaacagattaatggattcagttctgctagctcagaagcacaacaacaacttattgtagaagtggacaaattaaaaagaggcttggatgatctagcaccactatatgctagtgaaaacaaaagggttagtgacatgcaaaaacaactcaagcagcttacagcttaccaaagaacccaccgaacagaaccagtttgcttattgttacatggcaacccaggatgtggaaaatcactagttacaaccataatcgctagaggactcacccaggaggcacaggtatactcactaccacctgatcccaaatattttgatggatacaaccagcaaaaggtggtattaatggatgatgtggggcaaaaaccagatggtaaagatttaagcacattctgtcagatggtatcaacaacagatttcatagtacctatggctgctattgaggaaaagggcaaatgttttacaagtgactacatactggccagtacaaacctggacactctgtcaccaccaacagtcacaatacctgaggctataaaacggcgattctttctggatgccgatctcatcacaacatctaagttcagaaataccacaggactgctagacacagccaaggcactccagcgctgtgagggatgtcctacgccacagcactacaagcagtgttgcccaatgttatgtggaaaggctgtggtcttacaaaacagaaggacccaggcaaacttctcagtgaacacaatagtagagcagctgaggcatgagaatgctaccaggaaaaaggttaaacacaaccttgatgcaatattccagggtcttggtgactcagaaacaccaggttttattgtagatttactatcctcatccaaagaccctagggtaatccagtattgtgaagatgaaggatggataggtaaagcaaactcaacca---tagagagggattttaattatgtgcattacatgctgaattgcttgggtagccttattctgattcttggtacaatctatgctatttacaagcttatgtgtatgactcaaggaccttacactggcttaccaaacccccaaaccaaaagaccagaactaagaagggccacgaagcaaggcccagaacatgaatttatgtatgccctcattaaaagaaactgccatgtgataaccacctcaa---aaggggagttcaacatgcttggaatccatgataactgtgctgtcctgccaacccatgctgactgtggtgagacaataaacatagatggtagggaagttaaggtgcttgaaagacaaatcataactgaccttaaggacacagacactgagattaccatcctgtggttggatcaaaatgaaaaattcagagatatcagaagatttatccctgagtaccaacgcgaatggtcaaatatgcatcttgccacaaatgtaactaaattccccatgctagatgtggaggttggcactgtaataccatatggagaggtcaacctcagtggtaacccaacctgccgacttatgaaatatgactaccccaccaaaccaggacagtgtggcgctgtcattgcaaacacaggaaacatagtagcaattcatgttggcggaaatggacgtgtggggtatggagcagcattgctacgtaagtacttcgcacagtctcaaggtgagatcactgccaaacatgatgtcagtgatgtgggcttacatccaatcaatacccctagcagtaccaagttaagacctagtgtgttttatgatgtgttcccaggaaggaaagaacctgccgccttgcacccaaaggatccacgactggatgttaaccttgacacgacagtgtttagcaaatataaagggaacacggaagctaaatggaaccaatatgtccaggtagctgttgatcactatgctgcacaactaacagtcttagacataaatactgaacccctaactctagaacaggcagtgtgtggtatcaagaatctggaaccattagatctcactactagtgctggcttcccatatgtcacaatgggtgtccggaaaaaggatatagtcaacaaagtgacaaaggatgtaaccaaacttcaggaaatgattgacaaatatggaatagacttgccttatgtcacctatctaaaagatgaattgagagctcctgagaaaatcaagaaagggaaaacgagagcaatagaggcagctagcataaatgacacaacccacttccgcatggtgtttggaaatctcttctcaacctttcatgccaacccaggtgttctcactggctctgcagtaggctgtaaccctgatgtgttctggtctcaaatgtatgcatgtatggatggacatctgctagcttttgactacaccaattatgatggcagtctacacccagtttggtttgaagcactaggaagggtcttagataaattaggtttccctggagagatgatgcagaagctgtgtaagaccacgcacatctataaaaacaccatctacactgtagaaggtgggatgccttcgggtatctgtggcacatcaattttcaataccatgatcaataatataatcattagagtgttggttctagaaacttataagaatattgatttagataagttgaggatcattgcatatggagatgatgttattgcatcttacccagagaagttagacccacaagaattggctaggactgctgtgaggtatgggctaaccatcactccaccagacaagggcagtacatttcataagattgattggactaatgtc-catttcttaaaagagggtttagaccagactcggagttcccttttcttgtacatccagtatacaagatggaggacatctatgaatcaattagatggacaaaggacccaaagaacacacaagaccatgttcactcattgtgtctacttgcatggcacaacggagaggaggtatatgaaagcctttactgatcagataaagtcaacacatctgggcaaaatactgcatctgccgcct-tactcataccttagatccaggtggctggataaattcatttaaattttttag-tccaaataca-atata-----gcacattatttacagtagaatagatgtgatataaaaaaaaaaaaaaaaaaaaaa-----------------------------------------
>JF317015.1_Human_rhinovirus_C_isolate_LZ508_complete_genome
--ttaaaacagccgtgtggttgtaccc-accaccggacacactgt-gtgttgtgcactggaatctcggttcctttgcatgcctgttttaaaccccccttcccccactctttctatcattcttttcttcctaatgtaac----ttagacgt---tataccac--agtccaataggacgtggccaatccaggcca-tgacggacaagcactt----ctgtctccccgggcgtgt---gaataggcc--tcaacaaggctgaagctgtagcgctcgttatccgcatttgtactacgcgatggctagtatcatccttctcttggtcttggcgtttcgctcagcgtggtaacccc--ccacgtagatcagggcaatgaggctgcatatgccccaccggcgacggtgatgcagcctgcgtggtgccccgc----------ctgggt-taacccccaggacgccacaatcaagacagggtgagaagacctgagtgtgctacagat--gagtcctccggcccctgaatgcggctaatcctaaccctgcagctatcgtatgcaaaccagcatattggtagtcgtaacgagcaattgcgggacggaaccgactactttgggtgtccgtgtttctctttttatttg--aaatgttgcttatggttacaag-ttt-tgg-tattaaa-----cttgtgaccatgggcgcccaggtgagcagacaaagtgttggatctcacgaaaatgcaatcaatgcaaacagtggctctatagttaaatatttcaacattaactactacaaagatgcagccagttctggattgaccaaacaggatttttcacaagatccttccaaattcacccaaccattggcagaggcattaaccaaccccgctctaatgtcacccagtgttgaggcttgtggattctctgataggctaaagcaaatcactatcggagactccacaataactacgcaggatacgctaaatagcattgtggcgtatggagagtggccacagtatcttgcagatatagatgcttcatcagttgacaaaccaactcaccccgagacatctgctgaccgattttacacattagagagtgttagatggactcaaaactccctgggttggtggtggaagttgcctgactgccttaaggatatggggctctttggtcagaacatgtatcatcattctatgggaagaacagggtacattatacatgtgcaatgtaatgcaaccaaatttcacagtgggtgtttgatggttgccgttgtgccagaacaccagctggcgttcattggtgcagatggtaccaaggttaagtatagtcaaacccacccaggggaacgaggccacaccattgaagaaacaacc---------attcggaatcgtttcaaccctgacgagaaccccttctacttgtgtaatggtacactttttgggaatatccagatcttcccacatcaaatgattaacctgagaacaaacaattcagcaacaatcattgtcccatacatcaactgtctacctatggatagcatgcttagacataataacctaacactactcattattcctctggtgccactgcgaactggaaaca---cgggagggactactttacctattactgtaacaatagcacctgataaatcagaattttcaggccccatgcata------------cacagaaa--------caggggatccccacccgtatcccaagtggatcacaacagttcatgactacagaagatgagcagtctgccaatatattaccagggtatacccccacaaaacagatattcatcccaggagaaataacaaacatgcttcacattgcccaggttgagtcctttatacctttaaataacacagaggggcacttgggtaaaatggatatatacagggtcacagtaacacaaaaagca---------gataatggccttattgtagtgataccactacaaatggacaacacactctttgctaccacattacttggtgaggttctaaattactatggcaactggtctggaagtgtgaggatcaccttcatgtgtgtctgtgatagcttcagtactggaaagtttcttatggcatatacaccacctggtggtaggctgcctgccgaccgcaaagaagccatgttgggtacacatgtggtgtgggacctgggattacaatcatcctgtagcatggtggcaccttggatctccagcacctttttccgaaggactaaatcagatgagtacacttcaggaggtatcatatcattatggcaccagacagactttgttactgggagtaccactactgttggcaccatcttagcaacttgctcaggctgtcctgacatttctgtacgcatgttacgcgatacacctatgactgagcaa------------ccacagaacaagctgcaaaacccagtggaagaatacattgaagacaccctaaaagaagtcttggttgtaccgaacacacagccatcaggcccagtgcacactaccaagccatcgatacttggtgcgatggaaattggggcgacatcaccaataaccccagaggatgtgattgagactcgatatgtgatcaacaatcatgtaaacagtgaagctctaattgaaaatttccttgggagatctgctctatgggctgaatttcagttgaactc---tggatttcaaaagtggagcattaactttcaggaacaggcacaaatcagaaggaaattggagttcttcacatatgtcagatttgacatggaagtgaccattgtaacaaacaacacagggttgatgcagattatgtttgttcccccaggtattgaccctccatcccagattgatgataagaaatgggatagtgcctccaatccaagtgtgttctatcagcccaaaagtggttttccccgtttcaccatacccttcatgggtttaggatcagcctattacatgttttatgacggctatgatgaggcaaaggat---gattccgtt---aaatatgggatctcatctacagatgatatgggcaccctttgtttcagggcactggagga---aagagacaacacagatatcaaagtcttcatcaagcctaagcacactagggcgtggtgcccaagacctcccagagcagtcaactacacccataaattttcaacaaactaccacatcaaagatggt-----------------gagcagggaatg-------ctaagacaaaggcattacttcaaacacagaggtgacatca---------aaaa---------cttgggccccagtgatatgtttgttcacaccgttcataacatatacactaatgcacatcttactacccccaaggaagacactatattgttagcaattacggctgacctgcaagtggaccccgctccctcccctggtaatgactatatacctgattgtgattgcactgttggatgctactactgcaagagccaggacagatactttccaatagtggtggctgagcacgactggtacgaaatacaagcatccccctactaccctagacatattcagtacaatcttctaattggagagggacaatcagccccgggtgattgtgggggcaagcttttgtgcaagcatggtgttatcggactgctaacagcagggggtagtggtcaggtcgctttcacagacttgagaccatacagggatctaaaccagcaccagggggttgtatctagttatctcacacagcttggtaatgcatttggtgagggcttcacacaaaacatcaaggacagttttgctagcatcagtagttccataacagataaattaacttccaagatcatcaaatggctaattagaattattagcgcatttactataatggtcagaaatagcgcagatggtccaacagtcattgcaactctggccctactgggatgtaattcatcaccatggtcttttctcaaaagcaaagtatgtgcatggcttggtatccccaaaccaccatctcgccagggtgacaactggttaaagaagtttacagagtgttgtaatgcagcaaagggccttgagtggatcgggattaagattagcaaatttattgactggcttaaagataaactcatacccacggtgcaatcaaagaagactactctagcagagtgcaagaaaatacctctataccaagaacagattaaagggtatcccatggcttcagaggaagctcaaaatgaattgtgtattaatgtagacaaattaaaaagaggcttggatgatctagcaccactatatgcaaaggaaaataagatggttagtgacatgcaaaaacaactcaagcagcttacagcttaccaaagaacccaccgaacagaacccgtctgtatcctaatccacggaggtccaggatgtggcaagtcattggccactaccatcatatccagaggattagcctccgaaggggatatttattccctgcctccaaacccaaaacattttgatggatacaaccagcaaaaggtggtattaatggatgatgtggggcaaaaaccagatggaggggatctgagcatcttctgtcagatggtatccaccactgacttccatgttcccatggctgctattgaggaaaagggcaaatgttttacaagtgactacatactggccagtacaaatttgtctcaccttacacctcccactgtgcagatacctgaggccttgagtaggaggttttacttagacatggacctcaaaatcatgcccagttactcaaa---caatggtttacttaacacagccaaggcactccagcgctgtgagggatgtcctacgccacagcactacaagcagtgttgcccaatgttatgtggaaaggctgtggtcttacaaaacagaaggacccaggcaaactactctattaacatggttgttgaacaactcagagaggaatcacaaagtaggaaacatgtgaaggataatctctatgccatcttccagggtttaggtagcagtgaaacaccaggctttattgtagatttactatcctcatccaaagaccctagggtaatccagtattgtgaagatgaaggtctaatcaggaagacaacatctagta---ttgaacgggaaattaattacctccaatacatcctgaattgcttgggtagccttattctgattcttggtacaatctatgctatttacaagcttatgtgtatggcgcaaggaccgtacactgggtttgtccaaccggcagggaaaaagccggaactaagaagggcggtgaagcaaggcccagaacatgaatttatgtatgccctcattaaaagaaattgtcacattgctactacagaca---agggagagttcaatcttctcggtatacacgacaactgtgctgtcctgccaacccatgctgactgtggtgagacaataaacatagatggtagggaagttaaggtgcttgaaagacaaatcataactgaccttaaggacacagacactgagattaccattgtgtggttggagcaaaatgaaaaattcagagatatcagaagatttatccctgagtatatccaggaatgggatcacatgaaactggctactaatgtaaccaaattcccaatgttctttgcagatgtggggatgacagtgccatatggtgagattaatcttagcggtaatccaacctgccgacttatgaaatatgactaccccaccaaaccaggacagtgtggcgctgtcattggctccactggacacatcattggcatacatgttggaggtaatgggcgcgttggatactgcgctgccttactccgaaaatacttctgtgatacacaaggggctattcttacaacccagcatgtcagtgatgtgggcttacatccaatcaatacccctagcagtaccaagttaagacctagtgtgttttatgatgtgttcccaggaaggaaagaacctgccgccttgcacccaaaggatcatagactggatgttaaccttgacacgacagtgtttagcaaatataaagggaatgtggaagctaaattcaaccaatatgttgaggtagctgttgatcactatgctgcacaactaacagtcttagacataaatactgaacccctaactctagaacaggcagtgtgtggtatcaagaatctggaaccattagatctcactactagtgctggctttccatatgtcacaatgggtgtccggaaacgggatcttgtcaacaagactacaagagatgtctcaaaattgcaggaaatgataaataaatatggcatcgacctaccctatgtgacttacttaaaggatgaattgagaacaccagagaaaattaaagctggcaaaacccgaatcatagaagcaagtagtataaatgacacctcccatttccgtatggtgtttggaaatctcttctcaacctttcatgccaacccagggattctcactggatctgccgtgggttgtgatccagacattttctggtctcagatttattccactcttgatggacatctcctagcatttgactacaccaattatgatggcagtctacacccagtttggtttgaagcactgggaagggtcttagataaattaggtttccctggagagatgatgcagaagctcagtaagaccacgcacatctataaaaacaccatctacacaacagaaggtgggatgccttcggggatttgtggcacatcaatatttaacacaatgattaacaatataatcattaggaccatagtattagaaacttataagaatattgatttagataagttgaggatcattgcatatggagatgatgttattgcatcttacccagagaagttagacccacaagaattggctaggactgctgtgagttatggtctgaccataacacctgccaataaaacagaaaaatttgaggaccttacttgggatacaataacatttcttaaaagagggtttagacccgactcggagttccctttccttgtgcaccccgtgtatgcaatggaagatgtctatgagtcaattcgatggacaaaagacccccgaaacacacaagaccatgtgagatccttgtgccacctagcatggcataatgggcaggatgtatatg-aagcctttactgatcagataaagtcaacacatctgggcaaaatactgcatctgccgcct-tactcataccttagatccaggtggctggataattttatttgaatttaatta-cccaaataca-atata-----gcacattatttacagtagaatagatgtgatataaaaaaaaaaaaaaaaaaaaaaaaaaaa-----------------------------------
>JN541267.1_Human_rhinovirus_C_strain_HRV-C36_p1093_sR548_2008_polyprotein_gene_partial_cds
--------------------------------------------------------------------------------------------cccccctcctta---------------------------atgtaac----ttagaagc---ttgaacaa-tcgcccaataggatatgaccactccatggttatgaagggcaagcactt----ctgtttccccgggtgtgt---gaataggct--ctaacagggctgaagctgtagcactcgttatccgcgcatctactacgcagaggttagtagggccatgtcaatcctttaggcgtttcgctcagcgtg---taccc--ccacgtagatcagggcaatggggctacacattccccatcggcgacgatggtgtagcccgcgtggtgccccgcctaggcc-tatttggc-------ctaggacgccaaaggaaagacagggtgtgaagacccgagtgtgctaggtgt--gagtcctccggcccctgaatgtggctaatcctaaccccgtagccatggtgtacaagccagtacaaacatggtcgtaatgggcaactatgggatggaaccaactactttgggtgtccgtgtttctctttttaccct--ttactgcatttatggttacaag-cttgtga-atacaga-----cttgtaatcatgggtgcccaggtcagcaaacagagcgttggagcgcacgagaacagcataactgctaataaaggctctattgtcaaatactttaatattaattattacaaggatgcagcaagttctggtctgacaaaacaggacttttcccaagatccctcaaaattcactcaaccactagcagatgcactaacaaacccagcactcatgtcccctagtattgaagcatgtgggttctctgataggctaaaacaaatcactatcggagattccactattaccacacaagacacacttaacagtgtggtggcttatggggagtggcctcaatacttgtctgaccttgatgcctcatcaattgacaagcccacccatcctgagacatcagctgatagattttacacacttgatagcgtcaactggaccagtacatccctgggttggtggtggaaattacctgactgccttagagaaatgggcctctttggccagaatatgtattaccattcaatgggcaggacaggttatatcatccatgtacaatgcaatgctacaaagtttcacagtggatgcctcatggttgctgtcatacccgaacatcagatggcgtacattggggcaggtgggactaatgtgagatatgatcaaacacaccctggtgaggcaggccacaccattatggcatctaaa---------cagtggggtgagcataatcctgatgaaaacccattctataatttaaatggcactttatttggaaatatacaaatattcccccaccagatgattaaccttaggactaataactcagcaacaatagttgtcccttacataaactgtttacccatggataatatgttgagacacaataatctaactttgttaatcatccccatcgtgaagttacgtcatggaacaa---ctggaaccacgactctgccaataactgtcacaattgctccagataaatcagagttctctggacccatgcaga------------cccaaaag--------cagggtatacccactcgtatgcccagtggagcacaacagtttatgacaactgaggatgagcaatcagcaaacctactaccagaatacagtcctaccaaggaaatacacatcccagggaaaatcaccaatatgttgcatatagcacaagttgaatcattcctaccattaaataacattgatcggcatgtgggtagtatagacatttatggtgtcaccatcacaggaacatca---------gataataaattaatagtagctatacccttacagatggacaataccttgtttgctactactttgttaggtgaggttcttaattattatgcaaattggtctggaagtgttagagtaacatttatgtgtgtttgtgattcttttagcactggtaaatttctgcttgcatatacaccccccggcggtagactaccacgggatagaaaagaagctatgcttggcacccatgtagtgtgggatctgggattgcagtcaagttgcaccatggtagcaccatggatatccagtacctttttccgcaggacaaaagctgacaagtattcatcaggtggtattataacactatggcaccaaactgcttttgttagcggagacaccgccaatgtgggtactatactggctacatgttctgggtgtcccgatatatctgtcaggatgctccgggataccccgatggcaaagcaa------------ccccagaatgttatacaaaacccagttgaacagttcattgatgacactcttaaggaagtccttgtagtaccagatactcaaacctcgggaccaatacatacaactaaacccactattcttaacgccatggaaattggtgccacaccagatgtaaatccagatgatgtcattgaaacccgctacgtgattaacaaccatgttaataacgaagctctcattgaaaactttcttggccgatcagccctttgggcagaatttcgactacaagg---tgggtttaagaaatgggacatcaattttcaagagcaggcacacatcaggcgtaagttagaattcttcacatacgtgaggtttgatatggaggtcactattgtcaccaacaatacaggcttgatgcagataatgtttgtgccaccaggtattgaggccccggatggtattagtgataaaaggtgggacggtgcctcaaaccccagtatcttttatcaacctaaaagcggttttccgcgatttaccatccctttcactggtctggggtcagcatactacatgttctatgatggttatgatgaaacagagaag---actggaacc---gcatatgggatttctgcaacaaatgacatggggacgctctgcttcagagcactggaaga---cactgctaatgatgatgtaaaagtcttcattaagccaaagcacacatccgcatggtgccccagaccacccagagcggttgactacacccacaaatactcaccaaattaccatacacgaactggg-----------------gagaacaatggtac----acttgaagaaaagcattatatcaaaacacgcacgaacatca---------aaac---------atttgggccaagtgatcaatttgtacacacacaatatgccaagtacaccaacgcccacctgactaacccgaatgagcacaccatcctgttagccttgacagcagacttgcaagtggatgctaccacagaaccaggaagtgatgtcataccggattgtgattgtgtggaagggtgttactattgcaaatctcaagacaggtatttccctgttaagaccacacaacatgattggtatgaaatacaagagactgtgtactacccaaaacatatacagtacaacatcttaattggagaaggaccagctataccaggtgactgtggtggtaaacttttgtgtagacatggtgtgataggcatactcactgcaggcggggagggccatgttgcattcacagacctcagaccatatcgggacctaaatcaccatcaaggacctatctcaaattatctgacacagttaggcaacgcatttggtgagggttttacccaaaatattaaggacagtttctctaacatcagcacttccattactgataggttaacctccaaagtgatcaagtggctggtacgtatcatcagtgctcttactatcatggtcaggaatagtgctgacacacccacaatcttggctaccctcgccttattaggttgcagcaaatcaccatggacattcttgaaggaaaaaatctgtttgtggcttggaatcagtaaacccccaagtaagcaaggagataactggttaaagaaattcacagaatgctgcaatgccgctaaaggacttgagtggataggaaacaagatcagtaaatttattgactggctcaaggagaagctgataccagccgttcaatcaaagaagattatacttgcagagtgcaaaaagattcccttgtatcaagaacaggtgaaaggctatccaatggcagatgaaaaggcacagggtgaattatcagttgctattgataaattaaagaaaggattggatggcctcgcaccactctatgccagggaaaacaaattagtgactgacatgcaaaagcaactgaaccaactcaaggcatatcagcgcacgcacaggactgaaccagtgtgtttgttaatacatggagatccagggtgtggtaaatctctagccacaacaatagtgtcacgaggtcttgcagcagagggagatatttactctctaccacccaatccaaagcactttgatggatataaccagcagaaggtggtaatcatggatgatgtaggacaaaaccctgatggggaagatcttggcatcttttgtcagatggtttcaacaacagacttccacgtccccatggcagctctagaagataaaggtaggtgtttcactagtgattatgtactggcaagtaccaacatgtcaacacttacaccaccaactgtacaattgcctgaagcactgaacaggagattctaccttgacatggagttgaagataatgcctaactactactcagctggaaacatgctaaatactgccaaagccctacaaaagtgtgaaggatgtgctgcaccaccctattataaacaatgttgtccaatgttgtgtggtaaggcagtggtactgcaaaacagaaggaccaaggctaattattcaattaacatggtggtggcacaaatgagagaagaactccagcacagaaagagtgttaaaaataacttacaggcaattttccaagggctgggtgatgacaccacgcctgggtttattgtggacttgctagcctcatcaaaagatcctaaggtgattaaatactgtgaagagaatggcctcatatcccaggcaaagtgcacac---ttgaaagaaacatcgaccatctgcagtatattctcaattgtctaggaagtctgattctcatcctgggcaccgtctatgcactatacaaacttatgtgtatagcacaaggaccctactctggtcaaccgcaaccagttcacaaaaagcctgaactaaggaaagccacccttcagggcccagagcatgaattcatgtatgcattagttaaaagaaattgccacatagcaacaacagaga---gaggtgagttcaacttactaggaatctatggaaattgtgctgtgctgcccacccacgcagagtgtggggaaacacttaatgtggatggtagggaagtcaaagtaatcaagaggcaaattttaactgacatgaatgatactgatactgaaattaccctgatatggcttgaccagaatgaaaaattcagagacatccgcagattcttacctgaaacaatacaagaatgggatcacatgaagttggctaccaatgtgaccaagtttccgatgcactttgtggatgtgggtcacactatcccatatggtgagataaatctcagtggaaatcccacctgtaggttgctgaaatacaactacccaactaaaccagggcaatgtggagctgtcatcggcagtactgggcacataataggtatccatgttggtggtaatggcagagtgggttactgcgcagcactgctgcgaaagtattttggtgatacacaaggagccatagtgtccaccacccacaccagtgaatgtggactaaatcctattaatgtgcctactaatactaaattgaaacccagtgtattctatgatgtgttccctggaaagaaagagccagctgttctgaatccacgtgacccacggttggaggctaatttggatgaagcagtcttaggtaagtataaaggtaacaaacatgtggagttcaaccagtacatacagatagcagtggaccattatgctgcacagttgatcatgttagatatagactcagcaccactaacattggaacaggcggtgtatggtgttaaaaatttagaaccattagacttaactacaagtgctggtttcccatatgtcgcattgggcataaagaaaagggacttagtcaacaaaactactagagatgtgagcaaattagcaagcatgatagacaagtatggcttagatttaccatatgttacatatctaaaggatgagttgagaacaccagagaagataaaggctggaaaaactagaatcatagaggccagcagcatcaatgatacctcccattttcgtatggttttcggaaacttgttctccgccttccatgcaaaccccgggatcttgacaggatcagctgttgggtgtaaccctgatgttttctggtctcaaatgtatgctatgcttgatggtcatctgctagcttttgattacacaaattatgacgggagcctcaacccaatctggtttaaggcattaggcatggtgcttaacaaactaggatttccagggaccatgatggacaaactgagcaacacaacccacatttacagggatagagtgtataaaactgaaggaggcatgccatcaggtatttgtggcacatccattttcaatactatgattaataacataatacttagaacactgattcttgaaacctataaaaacatagatttagataagctaagaattatagcatatggggatgatgtggttgcatcatatccagacccactagattcaaaagaaattgcagaaactggtgcaagatatggactgacaataaccccagcagataaatcaactgaattcagggaggttacttgggatacagtcactttcctgaaaaggaagtttaaagttgatgatgaatttaaatttctgatacacccagtctacagtatggatgatgtgtatgaatctattagatggacaaaggatcctcgtaacacacaagatcatgttcgatcgttgtgcatgcttgcgtggcacaacggtaaagatgtttacg-agcagttcctaaaccagattagaaccacatcagtgggtagggccttaaatttaccaccc-tacacctacctacgccaccagtggctgg--------------------------------------------------------------------------------------------------------------------------------------------
>KJ675506.1_Rhinovirus_C_isolate_8713-MY-10_complete_genome
--ttaaaactgggcaggagttgttccc-actcttgccacccacagggtgtggtgctcttgtattacggtacacttgcatgccagttttatctcccccctcccca-------------------------caatgtaat----ttagaagc---caatcaca--tgaccaataggaagtgg-taagccataccacttaaggtcaagcactt----ctgtttccccgg-tatgcgtggaataggcc-tcttaaggggctgaagccacaattatcgttacccgcatgtgaactacgcgaaacctagtactaccttgaaagtacattgtct-ggtcgctcagcca----atccc--catggtagacctggcagatgaggcaagaggtaccccactggtaacagtgttcttgcctgcgtggctgcctgcacaccct-taccgggt---------gtgaagccaatgtatagacagggtgagaagagtcgagtgtgcttcacat--gagtcctccggcccctgaatgcggctaatcc-aaccccgcagctgtagtatgcaagccagcatatgtgcagtcgtaatgggtaactgcgggacggaaccgactactttgggtgtccgtgtttcctgtttttcctt--tattcatgcttatggtgacaat-attgaga--attaat-----attgtcactatgggcgctcaggtgagtagacagaacaatggcacacatgaaaatggcatcacagccactcagggttcagttattaaatacttcaacatcaactactacaaagactcggctagttcgggtttgtcccgacaagacttttctcaggatccttctaaattcacccaacccttagtggataccctcactaatcctgcattaatgtcaccatcagtagaggcatgtgggttttctgataggctcaagcaaatcactattggaaactccactataacaactcaggactctctgaacactgtcttagcctatggggaatggcctacttatttgtcagacatagacgctacatcagtagacaaacccactcaccctgaaacctcagctgacaggttctacacactcacaagtgttaataggggagccacatcaaatggttggtggtggaagctaccagatgcactcaaagatatgggtgtgtttggtcagaatatgtattaccactctatgggtagatctggatttatagtacatgtacagtgtaatgccaccaagtttcatagtggtgccttgattgtggcggttgtaccagaacaccagttagcatacattggaggtactaaagtcaacataggatacaaccatacacaccctggtgaagatggccacaccatacttggcccagaccccacacacaatcggggacagaataacccagatgaggaccctttattcaactgcaatggtactctgcttgggaacatcaccatatatccacatcagttaataaacctacgtactaataattctagtacaatagtaatcccctatttaaattgtgttcccatggataatatgttgagacacaacaacgtctcattggtgattatacctcttgtcaagttgaggccaggtacca---gtggtattaacacaataccaattacagtgtctattgccccctacaagtcagagttttctggggctatggaaa------------aacaacagtt--acatcagggccttcctaccaggctaccaagtggttctcaacaatttatgaccacagaagatgagcaatcagcaaacatactacctggattccacccaagcaagaaaatacacattcctgggcaaataaccaacattatgcacatggctagagtggattcattcataccactgaacaatactgcagcagagattggaaaagtgggtatgtactgcattcccataccaaagaaaaca---------aataatgacttaatccttgctctaccactcaaaatggacaacaccttgttttccaccactctcctaggtgaggtgcttaactactttgctaattggtcagggagcattactataacctttatgtgtgtgtgtgatgcatttagtactgggaaattcctgattgcttacactcctccaggtggtagattaccccagagcaggaaagaagctatgttgggggtgcacattatctgggatttgggcttgcaatcctcctgtacactagtggtaccctggatatcatcaggattctatcgcagaacgacatcagacaatttcaccgcgggtggttatatctctctgtggtaccagacagattttgtaccttctactgcaagcacaataggcaccatagtagctacatgtagtgcctgtccagacatgtcagttagaatgctacgtgacagccctatgatgaaacaa---gaacaggcactgcaaaaca------atgaccctgtgtctaattttattgatgctacattggaagaagtgctagtagtacctgacaccaaaccatcagggccccaacacactacacgaccttcaaatttaggtgcaatggaaatcggagcttccagtgatgccaccccagagtcaatgttggagactagatatgtatacaacacaaacacaaatgttgaagcagaaattgaaatgtttcttggtaggtctgcagtatggggcaatatccagttgaacaacactggttactacaaatggaaaataaattttcaagaacaggcacacatacgcaagaagtttgagttgttcacatatcttagatttgacatggagataaccatagtcaccaacaacactggcttgatgcaaataatgtttgtaccgcctggcatagagggtccaaaagatcatgaagatatgcgatgggactctgcttctaaccccagtgtgttttaccaacctaactcagggttcccccgtttcaccatcccctttacgggcttggcatcagcttattatatgttctatgatggttacagtactacaagcacttcaactgaaaat---gaatatggtattgccccaacaaatgatatgggtacactgtgttttagggccctggatga---taaggagagaagaaacatcagaatctttgttaaaccaaagcacattactgcatggatgccaagaccccctagagcagtagaatacacacacaagtatagtaccaattaccactacaaagcagat-----------------gacaacacatccac----actcacagataggcatttcctaacccccagagacactatca---------ctac---------agcaggtcctagtgatttgtgtgtccataccaaagaagctaagtacatgtgcgcccatttaacacaaccaggggacgacactattctgttggccatctcagcagatcttcaagtagatagtgttagggaaccaggtgaggatttcatacctacatgtgactgcacatttggatgctactactccagaagcaaggatcgctatttccctatccaggtggttgcccatgattggtatgagattcaagaatcagattattatccaaaacatatccaatacaacctgctaataggagagggacattgccagccaggtgattgtggaggtaaattactgtgcaagcatggagtaataggaatgataactgcagggggtgacaaccatgtagcatttatagatttaagaccttatgcatgcttgtcagaacatcaaggagttgtttcagagtacttcacccaattggggagtgcatttggtgagggattcactactaatgtccaaaaccactttagtcaattaagtcaatccataacagacaaccttactcaaaaagtggttaagtggttaatacgcataattagtgcgttaacaatcatgattagaaataactctgaccttcccacagtactagcaacactggcattacttggatgcagtggttctccatggtccttcctgaaggataagatctgcaaatggttggaaatccaacgaccggctagtaaacagagtgactcttggttacggaagttcactgagtgttgtaatgctgccaagggcctggaatggattagcttgaaaataggaaaattcattgattggctaaaagagaaattaattcccacagtgcaacgaaagaaagatattctagataggtgtaagaaaatatctctgttagaggaacaagtcaatggattcagctcagcagattcttgtgcacagcaacaactgattgtagaggtagatacattgaagaaaggcttagacaatcttgctccactgtatgcttatgagaacaaaagagtgacaaaaatacaaaaagacttaaggcaacttacagcatacctgaaaacacatagacatgagccagtatgcatgctgttgcacggaagtccgggaagtgggaaatcattggtcacatctgtaatttcgcgtgggctcaccacagaagctggtgtgtactcactccccccagatccaaagcattttgatggctatgatcaacaaaaagttgtcataatggatgatttaggacaaaacccagatggtaaagatctaagtacattttgccaaatggtgtcaactacagactttgtagtccccatggccgcacttgaggacaagggtaaatcatttacaagtcagtacgttttggctagtacaaatcttgacacccttacacctcccacagttacaatacccgaggccatcaagagaaggttcttcattgatgctgacctagttgtgacatcaaaatacaggaacagccaaggattattggacacagcaaagtcattacaaccatgtacagattgtcctaaaccaccccattacaagtcatgctgccccttattgtgtggtaaggctgtagtagtgcaagatagaaagactaaagctaacttctctgttaatacagtagtggaacagctcagacatgagaatgaagtcagaaggaaggtcaagcacaatttagaggcaattttccagggattaggtgactcaaccactccaggcttcatagtggaccttctatcctcctcaaaagatcccagagttatagaatattgcaatgagcaaggttggatagggaaagcagggtcaacaa---tagagcgtgactttaattatgtacactacatattaaattgtctaggtagtcttgtactcatattaggtaccatctatgccctatacaaattgatgtgtatgacacaagggccttacacaggacttgccgcgcctcctgtaaagaaacctgaacttaggaaagctaccctgcagggtccagagcatgagtttattcgggcacttgtcaaaagaaactgccatgtcattacaactagta---ggggtgagtttaacatgctcgggatacatgataattgtgctgtagtacctacccatgcagagtgtggtgatgtagtggatatagatgggagggaggtgcgtgtcttgaaacagcaagtgctcactgatttgaatgatgtagatacagagataacacttttatggttagatcaaaatgaaaagtttagagacattagaaggtttattcctgaacatatacaggagtggcccaacatgcacctagccaccaatgtgacaaagttccctatgttagatgttgaggttggtagagttataccatatggtgaaatcaatttaagtggcaaccctacttgcagattactaaagtacaactatcctaccaaacccgggcagtgtgggggtgtgattgtcaacactggaaatgtgattgccatccatgttggcggcaatggaagggtgggatatggcgctgctttgctgcgcaagtactttgtacaagcacaaggtgagataacatccaagtccagtgtgaaggatcataatataaatcctattaacacacctgagaaatcaaagctgcaaccaagcatcttttatgacatctttccgggaaagaaagaaccagcagcacttagcaacagggacccacgcctggaagttgatttgaaagagtcagtgcttgcaaaatacaaaggtaatccagaagtgagttggaatgaaaatatccagatagcagttgatcattacagtgcacaattgtacatgctagatatcaaccctgaaccaatatccatggaacaagcagtttatggtatagaaaacttagaacctctggatttgaccaccagtgctgggtacccttatgtgaccttgggtttgaaaaagaaagatttggtcaataaaaccaccagggatgtaaccaaattacaggacatgatagacaaatatggtatagatctgccatacgtcacatacttgaaagatgaattgagaacaccagagaaaatcaagaaagggaaaacacgggcaatagaggcagccagcatcaatgatacagtgcaatttcgcatgatatttggtaatctgttttctgtcttccatgccaacccaggggtactcacaggctcagcagtggggtgcaatccagatgttttttggtcccagatgtacgcatgtatggatggtaacctgttagcctttgattacacaaattatgatgggagcttgcatccaatatggttcaaagcactaggaaaagttttagacaatttaggctttccaggacatttaaccagtaaattatgcaacaccacacacatctacagagaccaggtgtacactgttgagggtggaatgccatctggtatatgtgggacaagtatctttaacacaatgatcaataatattatcataagaactcttattttggacacatacaagaatatagatttagacaaattgaaaatcattgcttatggggatgatgtggtggtttcttacccatttaatttagagtcaaaggaaatagctgctactgggaagaactatggccttactatcacaccacctgacaaaggtgaggaattcactacagttgattggtcaaacgtgactttcctgaagaggcacttcaaaccagatagtaaatacaagtttctaatccacccagtgtatgccatggatgatgtttatgaatccatcagatggactaaggaccctaaaaacactcaggatcatgtacactccttgtgtctgcttgcatggcacaatggtgaggaggtgtatg-aggactttcgctcaaaaatcaggtcaacacctattgggcgatctttgtatacaccccct-tactcagtgctgtacaggcagtggatagatttgtttatttagat-----------------a-atata-----atacattgtttgcttagaacttagtattat-----------------------------------------------------------------
>KF958311.1_Rhinovirus_C_isolate_2536_complete_genome
--ttaaaactgggtaggggttgttccc-acccctaccacccacgtggtgtagtgctcctgtattacggtacacttgcacgccagtttgc-ctccctacccccttcccattcacacc--------caaccctgcgtaac----ttagaagc---tatgcaca--agaccaataggtggtaa-caatccatgttactaaaggtcaagtactt----ctgtttccccgg-catgcgtggaataaaca-gtgcaaacggttgaggccacaaatgtcgttacccgcgcatgaactacgcagagcctagtatccccctgaaagtccattggtt-ggtcgctcagcta----atccc--catagtagacctggcagatgaggcaagacgcaccccactggcgacagtggtcttgcctgcgtggctgcctgcacaccct-t-cggggt---------gtgaagccaattgatagacagggtgtgaagagccgagtgtgcttcatgt--gagtcctccggcccctgaatgcggctaatcc-aaccccgcagctgtggcacacaatccagtgtgtatgcagtcgtaacgggcaactgcgggacggaaccgactactttgggtgtccgtgtttccttttattcttta-atcaagtacttatggtgacaat---------aataaat-----attgttaccatgggtgcacaggtgagcaaacagagcaatggtactcacgagaatattgtttcagcaagtaatggagctgtagtcaagtatttcaacatcaactactacaaagattcagctagttcaggtttatccagacaggatttttcccaagatccatctaagtttacccaacctcttgttgataccctcacgaaccccgctcttatgtccccaacagttgaggcatgtgggttttccgataggctaaagcaaatcactatcggaaactccactataacaacccaggactccctaaattctgtgttagcctatggggagtggcctacctatctgtcagatatagatgcaacatccgtggacaaaccaacccaccctgaaacctcggctgatagattctacacactacgcagtgttaattggggtgcaacttctaaggggtggtggtggaaatttcctgatgcactcagtgagatgggggtgtttggtcaaaacatgtattaccatgctatgggcagatctggttacataatccatacacagtgcaatgccaccaaattccatagtggggccattattgttgcagtcgtacctgaacatcagttagcatacataggaggaacaaaagctaatgtgagctacggccacacacatccaggtgaaaacggccatgagatacgtggccctgacagtggacatgacagaggaaacaacaaccctgacgaggatccactatttaattgcaatggtactttactaggtaatatcaccatattccctcatcagataattaatttaagaaccaataactccagtacaattattgtcccttacatcaattgtacacccatggacagcatgctgaaacacaacaacgtgtccctggttattatccccatagtcccactgagagtgaatggga---ctggccccactactatccctatcactgtttctgtagccccttataagtctgaattttctggagcaatggaag------------cacagaga--------cagggtcttcccacacgaatgcctagtggggcacagcaatttatgacaacagaggatgaacaatcagcaaacatcctaccggggttccacccctcaaagaagattcatatacctggaatgataaccaacgtaatgcatatggccagggttgattcttttataccattaaataacatagaaggggagacaacaaaacccagtgtttattgtgtgacagttccaaagaaaaca---------aatgataatgtgatattggtcctcccacttgaaatggataatacactcttctccaccactctgcttggtgaaatcctaaattatttcgccaactggtcaggtagcataacaataacattcatgtgtgtttgtgatgcttttagcacagggaagttcctattagcctatacaccacctggtggtagattgccactgagtaggaaagaagcaatgcttggtgtgcatgtaatttgggatctggggctgcaatcgtcatgcactattgtagtaccatggatatcttcaaatttctatcgtagaacaaaatctgatagttatacagaagcaggttatgtatccttgtggtaccaaactgatttcatcccttcagttaacgcaggcacaggtaccatcattgctacttgtagcgcctgccctgacatgtctgttaggatgatgagggatagtccaatgatgaagcaa---gaagggaagctccaaaaca------atgatcccgtggaatccttcattcacacaacgctagaggaagtactagttgtgccagacaccaaaccatcaggcccacaacatactaccaaaccatcagcacttggggcgatggaaattggagcatcaagcgatgcaactcctgaatcagtgatagaaactaggtatgtgttcaacacaaacaccaatgcagaagctgacattgaaatgtttctgggtagatcagctttatgggctaatttgacacttagaga---aggattcactgaatgggagataaatttccaggagaatgcacacatcaggaagaagtttgaactattcacctatattaggtttgacatggaagttacaatagtaacgaacaacacagggttaatgcagatcatgttcgtgccacctggaatcactggtccaaagaatgctgaggatattcgatgggattccgcctcaaatcccagtgtattttaccaacctaagtctggctttcctcggttcaccattcctttcacaggactggcttctgcatactacatgttttatgatgggtatagtagcactaagaagacaccagataat---caatatggaatagcaccaacaaatgacatgggaatattatgcttcagggcactggatga---taaagagaaaactgatatcaaggtctttgttaagcccaaacatataacagcatgggttcctagaccacctagagcagtgcaatatacacacaagtacagtactaattaccattacaaggctgat-----------------gaaaatagcccc-------cttaaggacagacacttcataacaaccagggaaagtatca---------agaa---------tgtgggacccagtgatatgtacgtccatacccaagatgcaaggtacatgtgtgcccacttgacaaaaccaggaaccaacaccattcttctagccatctcatctgatttacaggtcgacagtgttgacacaccaggagatgacataattccgacatgtgattgtactgttggatgttacttctcaaagagccgcaatcggtattttcccattgaagtaaccccccacgattggtatgagattcaagaatcagaatactacccaaaacacatacagtacaatctactcattgggaaaggacactgtcaaccaggagactgtggagggaaactactgtgcaaacatggagtcataggcatgataacagctggaggggagcaacacgttgccttcattgacttaagaccctactcatgtttatcagagcaccaaggtgtgatttccgattatttcacacaactaggaaatgccttcggggaaggattcactacaaacattcaaaaccactttacccagattagtcaatcaatatctgacaaattgaccaggaaagtaatcaagtggttggtgcgtatcattagtgcacttactatcatgatcagaaataattcagatctccccaccattttggcaacacttgctttactaggatgcagtggctcaccatggtcatttctcaaggacaaaatatgtgattggcttggcatacaacgacctccaaaaaaacagggtgattcatggttacgaaaatttactgaatgctgcaatgctgcgaaaggtttggagtggatcagtctgaagattggtaggtttatagattggcttaaagaaaagttagtacctacagtgcaaaggaaaagagaaatattagagaagtgcaagaaaatatctctcctagaggagcaagccaacggcttcagttcagctagttcagaggaccagcaagcattgatcattgaagtggataagttaaagaagggactggatgaattggccccgctctatgcagtagaaaataaaagggttacaaagatccagcaaaatcttaaacaacttacagcttatctaaaaacccacagacatgaaccagtgtgtgtcttactacacgggaaccccggttgtggtaaatctcttgctacgtccgtcattgcacgtggcctcacaacagaagcaggtgtttattcactccctccagatccaaagcattttgatggttacgaccaacagaaagttgtcataatggatgaccttggacagaacccagatggcaaagatctagcaattttctgccagatggtttccaccactgatttcatagtacccatggcagccctagaagataagggtaaatcatttacaagtcagtacatccttgctagcacaaatttggacactctgtctcccccgacaatcacaatacctgaagccatcaagagacggtttttcatcgatgcggatcttgttgtgatgtctaaatacagaaataatattggtctactagatactggtaaggcattgaccccatgcactacatgcccaaaacccccctactacaagtcctgctgcccacttttatgtgggaaagctgtggtggttcaagacagaaagacaaaagcaaatttttccataaacacaattgtagaacaacttaagcatgaaaacgagtgcagaagacgtgttaagcacaacctagaagcaatattccaaggtcttggtgatgataccacacctggtttcatcgtggacttgttgtcttcatctaaagatcccaaggtcatagagtattgtgcagaacaggggtggattggaagggctggttctacag---tagaaagggatttcaactatgttcattacatactaaattgcttgggtagccttatcatcattctaggtactatctatgctttgtacaagctgatgtgtctggcacaaggtccctactctggtctaccgcaaccacccacaaagagacctgaactcagaaaagctactctacagggcccagaacatgagttcattaaagcactgattaaacgaaactgtcatgtcataacaacagata---gaggtgagttcaacatgctgggcattcatgacaattgtgcagtggtaccaacacatgctgagtgtggagacatcgtcaatatcgacgggagggaggtgcgagtgctcaaacaatgcatcttgaccgacacaaatgatgttgatacagaaataactctattgtggttggaccaaaatgaaaagttcagggacattagacggtttataccagaacaccagcaagagtggtcaaacatgcacttggcaactaacgtgtcaaaatttcctatgatggatgttgagattgggcgagtcatcccttatggtaatatcaccctcagtggaaatccaacatgcaggttgcttaaatatgattaccccacaaaacctgggcagtgtggaggtgtcgttgtcaacacaggtaatattgtggccatacatgttggtggtaatggtaaagtaggatatggtgcaactctactccgcaaatactttgcacaggcacaaggtgaaatcacatcaatcagcaacgtgagagatcatggctacagctcaataaacactcccactaaaacaaaactccaacccagcgtcttttatgacgtgtttccaggtgagaaagaacctgctgcccttagtgagaaagatccacgcctagaggttgacctcaaaggagcagtgcttgccaaatataaaggaaattcagaggttgagtggaatgagaacattcaaacagctgtcgatcattacaccgcacaactgtacatgctagatattaacccagaacctataactattaatcaggcaatctatggcatggagcacttggaaccattagacctaacaactagtgctggtttcccttacgtctcaatgggcataaaaaagaaggacttgataaataagaccacaaaggatgtcaccaaaatgcaggaaatgatggataaatatggcatagacttgccgtatgtgacatatctaaaagatgaattaagggcacctgaaaagataaagaaaggaaagactagggccatagaagcatcaagcataaatgacacagtacagtttcgcatgatctttggcaacctgttttccacatttcatgctaatcctggtattttaacaggctcagctgtgggctgtaacccagatgtattttggtcacaaatgcatgcttgtatggatggagaactactagcctttgattacacaaactatgatggtagcttgcatcctgtgtggttcagagccctaggtgatgtactagataaattaggcttcccaggccacttggcttctaagctttgtaatacaacacacatatacaaagaccaagtgtacactgtagaaggaggaatgccatcaggaatatgtggaaccagcatttttaatacaataataaacaatttaataataagaactcttgttctggacacttataaaggaatagacttagacaaactcaaaatagtggcttatggagatgatgttgtggtgtcatatccttttaaattggatcctcaggaaatagcaaatagtggaaaaagctatggattgaccatcactccaccagataagggtgaaacattcacagatgtaaactggtcaaatgttaccttccttaaaagaggttttagacctgacaagaaatatgaatttttaatccatcctgtttatgatatgaaaaatgtctatgaatccatcagatggactaaagacccaaagaacactcaagatcatgtgtattctttgtgtcttttggcatggcacaatggagaagacatctatg-aagaattcagatctaagatcagaagtacagcagtaggaagatccttatacaccccccct-tactctgtactgtatagacagtggattgatttatttgtttagat-------------aattaaatata-----atacagtgtttgcttagaacttagtattat-----------------------------------------------------------------
>JN837688.1_Human_rhinovirus_C_strain_HRV-C15_p1259_s2935_1999_polyprotein_gene_complete_cds
-----------------------------------------------------------------------------------gtttgc-cctcccttcc--------------------------------cgtaac----gtagaagc---aatgtaaa-cggaccaataggggatgg-caaaccacgtcattcaaggtcaagcactt----ctgtttccccgg-catgcgaggaatagacctttctcaagggttgaagccacaagtgtcgttacccgcattggtactacacagagcctagtaccactctagaaacttattggtt-ggtcgctcagcca----tttcc--cctggtagacctggcagatgaggcaagaaattccccactggtaacagtgttcttgcctgcgtggctgcctgcacaccct-a-acgggt---------gtgaagccaatgagtagacagggtgtgaagagccgcgtgtgctaccaat--gagtcctccggcccctgaatgcggctaatcc-aaccccacagctatggcatgcaaaccagcatgtgcgtagtcgtaatgagcaattgtgggacggaaccgactactttgggtgtccgtgtttcctttattctctt--atgttttgcctatggtgacaat-attaagt--gttaat-----attgctaccatgggcgcccaggtcagtagacaaaacaatggcacacatgagaatagtgtaacagctagcaatgggtcagttattaagtatttcaacatcaattactataaagactcagcaagctctggtttgagtcgtcaagacttttcccaggatccatctaaatttactcaaccccttgtagacacactcacaaacccagcacttatgtcaccatccgttgaagcgtgtggatactctgataggctcaagcaaatcactatcggaaattccacaatcacaacacaagactccctacatacagtacttgcatatggtgaatggcccacatacttgtctgacattgatgctacgtctgttgataaacccacccacccagaaacatcagctgacaggttttacactttggatagtgttgaatggcaggtaggttctcatggctggtggtggaagctgccagatgccctcaaagacatgggtgtatttggccaaaatatgtattaccactcaatgggtagatcaggtttcataattcacacacagtgcaatgcaaccaaattccacagtggtgcactcatagtcgcagtgataccagaacaccaacttgcttatgtggggggggtaaaagttaatgtaggatatgatcatacacatccagggcaaagtggtcatcaaatacgtgggcctagtcaatcaaatgaccggagtaatggtaacccagatgaggacccactgttcaattgtaacggaacattgttagggaacataacaatttacccacatcaaattataaatttgaggaccaacaactccagcacgatagttgtaccttacataaattgtgttcctatggacaacatgctaaaacacaacaacttgtccttagtgattatcccgttggtaccactacgtcccggttcta---gtggtatcaactctgtcccaatcaccgtgacaatagcaccttacaagtcagagttttcaggcgccatggagg------------ctcaacgc--------cagggcttaccaacgcgccttcctagtggtagtcaacaatttatgacaactgaagatgagcagtcacccaacattctcccaggtttccacccaagtaagaaaatacacatacctggaatgattacaaatgtaatgcacatggccagggtggactcattcatacctattaataatatacaaggagaagttggaaaagtgagtatgtatcacatcccagtgacaaagaagaca---------gtgacagaaaggatcctcgttctgcccttagaaatgagcaacacactatttgccacaactcttttaggtgaagttctgaactattatgccaactggtcagggagcattaccatcacttttatgtgtgtgtgtgacgcattcagcacaggaaagtttcttgtcgcgtacacgccaccaggaggtaaactaccagaagacaggaaacaagcaatgttgggtgtccacatcatatgggacttgggcctgcagtcatcttgcactattgtggtaccatggatatcatccggtttttaccgccgtactaaggcagacagtttcacccacggtggatatgtctccctgtggtatcagacagctttcgtgcccccagcgagtggaggaacaggaagcattcttgccacctgtagtgcttgtcccgatatgtctgttaggatgctgcgggatagcccaatgatggagcaa---aaggatgagctgcaaaataatg---atgacctagttgaaaactttgttgaatctaccttgaaagaggtgttggttgtgccggacaccaagccctccggacctcaacacacaacaaaaccatcaatactgggtgctatggagattggtgcctctagtgacgcaaccccagagtccacaatagaaactaggtatgtatacaacacaaatacaaatgcagaagcagatatagaaatgtttctgggtaggtctgccctatggggtaaggtgacactcaaaag---ccaatatgccaaatggggaataaactttcaagaacaggcacacattaggaaaaaatttgaattcttcacttacctgaggtttgacatggaaattaccatagtaaccaataacacagggttaatgcaaataatgtttgttccaccagggatagaccacccagaaacacatgatgatagaaaatgggactccgcctccaaccctagtgtgtttttccaacctaaatcaggattccctagatttaccattccatttactgggttagcttcagcatactacatgttttatgatgggtatgacaaacctaagggctcagacaacaat---gaatatggaattgctcccactaatgacatgggtttgttatgtttcaggactctagataa---tagtggtggaaatgatgtgaaaatatacgttaaacccaagcacataacggcgtgggtaccaagaccaccaagggcaacacagtacacccataaatacagtacaaattaccattacaaacctaat-----------------gctgatgaacacat----actcgaagacagacactttatcaaaaccagaccccttatca---------gctc---------agcgggaccgagcgacatgtttgtgcacaccagggacgcaatctacaaatgtgcacatctaaccaatccaaatgatgaaaccatactcctggcattaactgcagatctacaggtggatagtactagtgttccaggccctgatgtgatcccgtgttgtgattgcactgctggttgctactactctaaaagcaaggatagatactttccagtggagtgtgtcagtcatgactggtatgaaatacaagaatctggctattaccctaaacacatacaatacaatttgctcattggggaaggacattgtgaaccaggtgattgtggaggcaagttactgtgcaagcatggcgtgattggcatgattactgcaggtggtgacaaccatgttgctttcaccgacctacgcccatactcaagcttgtcagaacaccaaggggtcatttcagattacttcacccagttgggtaatgcatttggtgagggctttacaaccaacattcaagaccatttctctcaaatcaccaaatcaatctctgataaatttacatcaaaggctattaaatggttagtgcgcatcataagcgcccttacaattatgatcagaaataactcagacttacctaccatacttgccactctgtcattattaggatgtagtagctcaccatggtctttcctcaaggacaaaatctgtagctggctccaaatccagcgtcctgcaagtaaacagagtgactcatggttgcgcaaattcacagagtgttgcaatgcagcaaaaggacttgaatggatcagcatcaagattggcaagttcattgattggctgaaaggaaaactagtccctgctgtccagaggaaaagagacaccttagatagatgcaagaaaatatctctcttagaagaacaagtgaatggattcagttctgctagctcagaagcacaacaacagcttattgtagaagtggatactctaaagaagggcttagatgagttggcaccattgtatgctagtgagaacaagagggtaactaagattcaaaaagatctcaaacaattgtcagcctatctaaagaaccataggcacgagccagtttgtttgttgttgcatggaaacccaggatgtggaaaatcactagtcacaaccataatcgccagagggctcacccaagaagcacaagtatactcactaccaccagatcctaaatattttgatggttatgatcaacagcaggttgtcatattagatgatcttggacaaaatcctgatggtaaagatttaagcacgttttgccagatggtatcaacaacagatttcatagtacctatggcatcactagaggataaaggtaaatctttcaccagccaatacgtgcttgctagcactaatttggacaccctgtcaccgccaacagtcacaatacctgaggctataaaacggcgattcttcctggatgccgatctcatcacaacatctaagttcagaaacaccacaggattgctagatgtggcaaaagcattacaaccatgcacaggttgcccaaaaccagcacactataaaacgtgttgtcctctgttgtgtggtaaggcagttgtggttcaggacaggaaaacaaaagcaaatttctcagtgaatacaatagtagagcaactgaggcatgagaatgctaccaggaaaaaggtcaaacacaatcttgatgcaatattccagggccttggtgattcagaaacaccaggctttatagttgatctactatcctcatctaaggaccctaaagttatagaatattgtgctgaacagggatggataggtaaagcaaactcaacca---tagagagagactttaattatgtacattacatgttgaattgcttaggtagtttgataattatcttaggaactgtatatgcattatacaaactgatgtgtatgactcaaggaccttacactggtttaccaaacccccaaaccaaaagaccagaactcaggaaagccacgctacagggccctgagcatgaatttgtcagagctttaattaaaagaaactgtcatgtgataaccacttcaa---aaggggaattcaacatgcttggaatccatgataactgtgcggtggtgccaacacacgctgagtgtggtgattccgtcacaattgacggtagggaagtcagggttctcaaacaatgtattctcactgatacaaatgacacagatactgaaataacgctcctttggttagatcagaatgaaaaatttagggatattagaaggttcatcccagagcatcaacgtgaatggtcaaatatgcatcttgctacaaatgtaactaaattccccatgctagatgtagaggttggtgctgtgataccctatggagaggttaacctcagtggtaacccaacatgccgactcctcaagtataactaccctacaaaaccaggacaatgtggtggtgttattgcaaacacaggaaacatagtggcaattcatgttggtggaaatggacgtgtgggatatggagcagcattgctgcgtaaatatttcgcacagtctcaaggtgagatcactgccaaacatgatgtcagagagaaaggtttgccacaaattaacacacccaacaaaacaaaattacaacccagtgtattctatgatgtctttccgggagtgaaggaaccggcagctttaagcaatggagacccacggctcgaagttgatctcagtacatctgtgttaagcaagtacaaaggtaacacacaagtagaatggaatgacaacatccagattgcagttgatcactactcagctcaactttatatgctagacattaaccctcaaccattaaccatggaacaggcagtatatggcatagagcacttagagcccttggaccttactactagtgcaggattcccttatgtgactatgggcattaagaaaaaggatatagtcaacaaggtgacaaaagatgtaactaaacttcaagaaatgattgacagatatggaatagacctaccttatgtcacttatctgaaagatgaattgagagcacctgagaaaatcaagaaagggaaaacgagagcaatagaggcagctagcataaatgacacaacccattttcgcatggtgttcggtaatctcttttctgtgtttcatgctaatccaggtgttcttacaggctctgcagtgggttgtaatcctgatgtgttctggtctcaaatgtatgcatgtatggatggtgagttgcttgcttttgattacacaaactatgatggtagtttacacccaatctggtttaaagcactaggtaaagtcttagataatttaggattcccaggtcacctagtgagtagactgtgcaacacgacacacatctttaagaacttgatttatactgtggaaggaggtatgccctctggtatctgtggcacgagcatcttcaacaccatgatcaacaatataatcattagagtgctggttcttgaaacatacaagaatatagatctggacaaactaaaaataatagcatatggtgatgacgtagtggtgtcatatccttttgaactggatccaatggaaatagccaagaaagcggagaggtatgggttgaccattactccaccagataaaggcagcacatttcaaaagattgattggacaaatgttacttttctcaaaagacatttcaaaccagataccaagtacaaatttctgatacatccagtgtacaagatggaggatatctatgaatcaataagatggacaaaagacccaaagaatacacaagatcacgtacactcattgtgtctacttgcatggcacaacggggaggaggtctatg-agaagtttagggagaaaattaggtccacaagtgttggtaaggttctctatacccctcct-tactcactattgtacagacaatggatagatcaattcatataaacaa-----------gtata-atata-----atacaa-----------------------------------------------------------------------------------------
>JF317014.1_Human_rhinovirus_C_isolate_LZY79_complete_genome
--ttaaaactgggtataggttgttccc-acctgtaccacccacgtggtgtagtgctcctgtattccggtacacttgcacgccagtttgc-cctcccttcc--------------------------------tgtaac----gtagaagt---aatataaa-cagaccaataggggatgg-cgaaccacgccgttcaaggtcaagcactt----ctgtttccccgg-catgcgaggaatagacc-ttttcaagggttgaagccacaagtgtcgttacccgcattggtactacacagagcttagtaccgctctggaaacttattggtt-ggtcgttcagccat---tttcc--cctggtagacccggcagatgaggcaagaagctccccactggtaacagtgttcttgcctgcgtggctgcctgcacaccct-a-atgggt---------gtgaagccaataagtagacagggtgtgaagagccgcgtgtgctaccaat--gagtcctccggcccctgaatgcggctaatcc-aaccccacagctatggcatgcaatccagcatgtgcgtagtcgtaatgagtaattgtgggacggaaccgactactttgggtgtccgtgtttcccttattctctt--atgtcttgcctatggtgacaat-attaagt--attaat-----attgctaccatgggcgcccaggtcagtagacaaaacaatggtacacatgagaatggtgtaacagctaacaatggatcagtcatcaagtatttcaacatcaattactataaagactcagcaagttctggtttgagtcgtcaagacttttctcaggatccatccaaatttacccagccccttgtggatacactcacaaacccagcacttatgtcaccatctgttgaagcatgtggatattctgataggctcaagcaaatcactatcggaaattccacaatcacgacacaagactctctacacacagtacttgcatatggtgaatggcccacatacttgtctgacattgatgcaacgtccgttgataaacccactcacccagaaacatcagctgacagattttacactctggatagtgttgaatgggaagtaggttctcatggttggtggtggaagctgccagatgccctcaaagacatgggtgtgtttggtcaaaatatgtactaccactcaatgggtagatcaggtttcataatccatacacagtgcaatgcaaccaaattccacagtggtgcactgataatcgcagtgataccagaacaccaacttgcttatgtagggggggtgaaagttaatataggatatgatcatacacacccagggcaaggtggtcatcgaatacttgggcccaagcaatcaaatgaccggggaggtggtaaaccagatgaggacccactgttcaattgcaacggaacattgttaggaaacataacaatttacccacatcaaattataaatttgagaaccaacaactccagcacaataattgtaccttacataaattgtgtccctatggacaacatgctaaaacataacaatctgtctttagtggttatcccgttggtgccgctacatccaggttcta---gtggtatcaattctgttccgattactgtaacaatagcaccttataagtcagaattctcaggtgccatggagg------------ctcaacgc--------cagggcttgccaacacgtcttcccagtggtagccaacaattcatgacaactgaggatgagcaatcacccaacattctacctggttttcacccaagtaagaaaatacacatacctggtatgattacaaatgtgatgcacatggctagagtggattcattcatacccattaataatattcagggagaagttggaaaagtgagcatgtactatatcccagtgataaaaaagaca---------acgacagaaaagattcttgttctgcccttagaaatgagcaacacactatttgctacaactcttttgggtgaagttctgaactactatgccaactggtcaggtagtatcaccatcaccttcatgtgcgtgtgtgatgcgttcagtacgggaaagtttcttgttgcgtacacgccaccaggaggtgcactaccagaaaacagaaaacaagcaatgttaggtgttcacatcatatgggatttgggcctacagtcgtcttgcaccattgtggtaccatggatttcatccggtttttaccgccgcactaaagcagacagcttcacccacggtggatatgtctccttgtggtaccagacagcttttgtacccccagtgagtggagggacaggacgcattcttgccacctgtagtgcttgtcccgacatgtctgttaggatgctgcgggacagtccaatgatggaacaa---aagaatgaattgcagaacaatg---atgacccagttgagaactttgtggagtccaccttaaaagaggtgttggtcgtgccggacacaaagccctcaggacctcaacacacaacaaaaccatcaatattgggtgccatggagattggtgcctccagtgacgcaaccccagaatccacaatagagactaggtatgtatacaacacaaacacaaatgcagaagcagatatagaaatgtttctaggtagatccgccctttggagtaaggtatcactcacaaa---ccaatatgccaaatgggaaataaactttcaagaacaggcacacatcaggaaaaaatttgagtttttcacctatctgaggtttgacatggagatcaccatagtgaccaacaacacagggttgatgcagataatgtttattccaccagggatagatcaccccgaaacacataatgatgggagatgggattccgcttccaaccccagtgtatttttccaacctaaatcaggatttcctaggtttaccatcccatttactggattagcttcagcatactacatgttttatgatggatatgacaaacccaagggttcagacaacaat---gaatatggaattgctcccaccaatgacatgggtttgttatgcttcaggactttggatag---tagtggtggaaatgatgtaaaaatatacgtcaaacccaaacacataacggcgtgggtaccaagaccaccaagggcaacacagtacacccataagtatagtacaaactaccattacaaacccaact--------ctagtggacctgatcaacatgt----gcttgaagacagacactttatcaaaaccagaccccacatca---------gctc---------agcaggaccgagcgacatgtttgtgcacacaaaggatgcaatttacaagtgtgcacatctaaccaatccaactgatgaaaccatactcctggcattgactgcagatctacaggtggatagtacaaatgttccaggccccgatgtgattccgtgctgcgattgcacagctggttgctattactctagaagcaaagatagatactttccagtggagtgtgttagtcatgactggtatgagatacaagaatctggctactatcccaaacatatacaatataatctactcattggggaaggacattgtgagccaggtgattgtggaggcaagctactgtgcaagcatggtgtgattggcatgattactgcaggtggtgataaccatgttgctttcactgatctacgcccatactctagcctgtcagaacaccaaggggttatttcagactactttacccagttgggtaatgcatttggtgagggcttcacaaccaacattcaagaccacttttcccaaatcaccaagtcaatctctgataaatttacatcaaaggctattaaatggctggtgcgcatcataagcgcccttacaattatgattagaaacaactcagacttacctaccatacttgctactctatcattattggggtgcagtagctcaccatggtctttcctgaaggacaaaatctgcaactggcttcaaatccagcgtcccgcaagtaaacagaatgattcatggttgcgcaaattcacagagtgttgtaatgcagcaaaaggacttgaatggatcagtatcaagattggcaagtttattgattggttgaaagggaaactagtccctgctgtccaaagaaaaagagacaccctagatagatgcaagaaaatatctctcttagaagaacaagtaaatggatttagttctgctagctcagaagcacaacaacaacttattgtagaagtagatactctaaagaagggtttagatgagctagcaccattatatgctagtgagaataaaagagtgactaagattcaaaaagatctcaaacaattatcagcttatctaaagaaccataggcatgaaccagtttgtttattgttacatggcaacccaggatgtggaaaatcactagtcacaaccataatcgccaggggactcacccaagaggcacaggtatattcactaccacctgatcccaagtattttgatggttatgaccagcaacaggttgtcatattagatgatcttggacaaaatcctgatggtaaagatttaagcacattctgccagatggtatcaacaacagatttcatagtacctatggcatcactagaggataagggcaagtctttcaccagccaatatgtgcttgccagcactaacctggacactttgtcaccaccaacagtcacaatacctgaggctataaaacggcgattcttcctggatgccgacctcatcacaacatctaagttcagaaatactacaggactgctagatgtagcaaaggcactacaaccatgcacaggttgtcccaaaccagcacactataaaacgtgctgtcctttgttgtgtggcaaggcagttgtagttcaggacaggaaaacaaaagcaaacttctcagtgaatacaatagtagagcagctgaggcatgaaaatgctaccaggaaaaaggttaaacacaatcttgatgcaatatttcagggccttggtgactcggaaacaccaggttttatagttgatctactatcctcatccaaagaccccaaagttatagaatattgtgctgaacagggatggataggtaaagcaaactcaacca---tagagagggatttcaattatgtgcactacatgttgaattgcttaggtagtctaataattatcttaggaactgtatatgcattatacaagctgatgtgtatgactcaagggccttacaccggcttaccaaacccccacaccaaaagaccagaacttaggaaagccacactacagggtcccgagcatgaattcgtcagggctttaattaaaagaaactgtcatgtgataactacttcaa---aaggggagttcaacatgcttggaatccatgataactgcgcagtggtgccaacacacgctgaatgtggtgactttgtcacaattgatggtaggaaagtcagggttctcaaacaatgcattctcactgacacaaatgacacagacactgaaataacgctcctctggttagatcagaatgaaaaatttagggacattagaaggttcatcccagagcaccaacgcgaatggtcaaatatgcatcttgctacaaatgtaactaaattccccatgctagatgtggaggttggcactgtagtaccatatggagaggtcaaccttagtggtaatccaacatgtcggcttctcaagtacaactatcctacaaaaccaggacagtgtggtggtgtcattgcaaatacaggaaacatagtagcaattcatgttggtggaaatggacgtgtgggatatggagcagcattgctacgcaagtacttcgcacagtctcaaggtgagatcactgccaaacatgatgttagagagaaaggtttaccacaaattaacacacctaataaaacaaaattacaacccagtgtgttctatgatgtttttccaggagtgaaggaaccagcagccttaagcaatggagacccacggcttgaggttgatctcagtacatctgtgttaagtaagtacaaaggtaacacacaagtggaatggaatgataatatccagatcgcagttgaccactactcagctcaactttatatgctagacattaatcctcaaccattaaccatggaacaggcagtctatggtatagagcatctggaaccactagaccttactaccagtgcagggttcccctatgtaactatgggtataaagaaaaaggatatagtcaataaagtgacaaaggatgtaaccaaactccaggaaatgattgacaaatatggaatagacttgccttatgtcacctacctgaaggatgaattgagagctcctgagaaaatcaagaaagggaaaacgagagcaatagaggcagctagcataaatgacacaacccacttccgcatggtgttcggtaatctcttttccgtgttccatgctaatccaggtgtacttacaggttctgcagtgggctgtaaccctgatgtgttctggtctcaaatgtatgcatgtatggatggtgagttgcttgcttttgattacacaaactatgatggcagtttgcacccaatctggttcaaagcattaggcaaagtcttagacaatttgggattcccaggtcacctagtaaatagattgtgcaacacaacacacatctttaagaatctgatttatactgtagaaggaggtatgccctctggcatctgtggcacaagtattttcaataccatgatcaacaacataatcattagagtgttggttcttgaaacatacaagaatatagatctggacaagctaaagattatagcatatggtgatgatgtagtggtgtcatacccttttgaattggatccaatggaaattgccaataaagcggagaggtatgggttgaccatcactccaccagacaaaggtagtacatttcagaagattgattggacaaatgtcactttcctcaaaaggcattttaaaccagacaccaaatacaaatttttgatacatccagtgtacaagatggaggatatctatgaatcaattagatggacaaaggacccaaaaaatacacaagaccatgttcactcattgtgtctactcgcatggcacaacggggaggaggtctatg-agaagtttagggagaaaatcagatccacaagtgttggcaaggttctctatacccctcct-tactcattgttgtacaggcaatggatagatcaattcatataaac-------------aagta-atata-----atacaatgtttgagtagaacttagtattaaaaaaaaaaaaaaaaaaaaaa---------------------------------------------
>GU219984.1_Human_rhinovirus_C_strain_HRV-C15_isolate_W10_complete_genome
--ttaaaactgggtataggttgttccc-acctgtaccacccacgtggtgtagtgctcctgtattccggtacacttgcacgccagtttgc-cctcccttcc--------------------------------tgtaac----gtagaagc---aatgtaaa-cggaccaaaaggggacgg-caaaccacgtcgttcaaggtcaagcactt----ctgtttccccgg-catgcgaggaatagacc-ttctcaagggttgaagccacaagtgtcgttacccgcattggtactacacagagcctagtactgctctagaaacttattggtt-ggtcgttcagcca----tttcc--cctggtagacctggcagatgaggcaagaagttccccactggtaacagtgttcttgcctgcgtggctgcctgcacaccct-a-acgggt---------gtgaagccaatgagtggacagggtgtgaagagccgcgtgtgctaccaat--gagtcctccggcccctgaatgcggctaatcc-aaccccacagctatggcatgcaagccagcatgtgcgtagtcgtaatgagtaattgtgggacggaaccgactactttgggtgtccgtgtttcctttattctctt--atgttttgcctatggtgacaat-attaagt--attaat-----attgctaccatgggcgcccaggtcagtagacaaaacaatggcacacatgagaatggtgtaacagctagcaatggatcagtcatcaagtatttcaacatcaattactataaagactcagcaagttctggtttgagtcgtcaagacttttctcaggacccatccaaatttacccaaccccttgtggatacactcacaaacccagcacttatgtcaccatctgttgaagcatgtggatattctgataggctcaagcaaatcactatcgggaattccacaatcacaacacaagactccctacacacagtacttgcatatggtgagtggcctacatacttatccgacattgatgcaacgtccgtcgataaacccactcacccagaaacatcagctgatagattttatactctggatagtgttgaatggcaagtaggctctcatggttggtggtggaagctgccagatgccctcaaagacatgggtgtgtttggccaaaatatgtattaccactcaatgggtagatcaggtttcataatccatacacagtgcaatgcaactaaatttcacagtggtgcactcatagtcgcggtgataccagaacaccaacttgcttatgtggggggggtgaaggtcaatgtaggatatgatcatacacacccagggcaaagtggtcatcaaatacgtgggcccagtcaatcaaatgaccggagcggtggcaaaccagatgaggacccactgtttaattgcaatggaacattgttagggaacataacaattttcccacatcaaattataaatttgaggaccaacaactccagcacaatagttgtaccttacataaattgtgtccctatggacaacatgctaaaacacaacaatctatctttagtgattatcccgttggtaccgctacgtccaggttcta---gtggcattaattctgtcccgattactgtaacaatagcaccctataagtcagaattctcaggtgccatggagg------------ctcaacgc--------caaggcttgccaacgcgtcttcctagtggtagccaacaattcatgacaactgaggatgagcaatcacccaacattcttcctggcttccacccaagtaagaaaatacacatacctggaatgattacaaacgtgatgcacatggccagagtagattcattcatacccattaataatattcaaggagaagttggaaaagtgagtatgtactatatcacagtgacaaaaaagaca---------gtgacagagaggatccttgttctgcccctagaaatgagcaacacactatttgctacaactcttttaggtgaagttctgaactactatgccaactggtcagggagtattaccatcacctttatgtgtgtgtgtgatgcgttcagcacaggaaagtttctcgttgcatacacaccaccaggaggtaaactaccagaagacaggaaacaagcaatgttaggtgttcacatcatatgggacttgggcctgcagtcgtcctgcaccattgtggtaccatggatttcatctggtttctaccgccgcaccaaagcagacagtttcacccacggtggatatgtctccttgtggtaccagacagcttttgtacccccagtgagtggagggacaggaagtattcttgccacctgtagtgcttgccccgacatgtccgttaggatgctgcgggatagcccaatgatggaacaa---aagaatgaactgcaaaacaatg---atgacccagttgagaactttgtagagtccaccctaaaagaggtgttagttgtgccagacacaaaaccctcaggacctcaacacacaacaaaaccgtcaatattgggtgccatggagattggtgcctccagtaacgcaaccccagaatccacaatagagactaggtatgtatacaacacaaatacaaatgcagaagcagatgtagaaatgttcctaggtaggtccgccctttggggtaaggtaacactcacacg---ccaatatgccaaatgggaaataaactttcaagaacaggcccacattaggaaaaaatttgagttcttcacttatctgaggtttgacatggaggttaccatagtaaccaacaacacagggttgatgcaaataatgttcgttccaccagggatagaccaccctgagacacatgatgacagaaaatgggattccgcttccaaccccagtgtatttttccaacctaaatcaggatttcctaggtttaccatcccatttactgggctagcttcagcatactacatgttttatgatggatatgacaagcccaagggttcagacaacaat---gaatatggaattgctcccaccaatgacatgggtttgttatgcttcaggactttggacaa---tagtggtggaaatgatgtgaaaatatacgtcaaacccaaacacataacggcatgggtaccaagaccaccaagggcaacacagtacacccacaagtacagtacaaactaccattacaaacctaact--------ctagtggacctgatgaacacgt----gcttaaagacagacactttatcaaaaccagacccctcatca---------gctc---------agcgggaccgagcgacatgtttgtgcacacaagagatgcaatttataaatgtgcacatctaaccaatccaactgatgaaaccatacttctggcattgactgcagatctacaggtggatagtaccaatgttccaggccccgatgtgattccgtgttgtgattgcactgctggttgctactactctagaagcaaagacagatacttcccagtggagtgtgttagtcatgactggtatgagatacaagaatctggctactatcccaaacatatacaatataatctactcattggggaaggacactgtgaaccaggtgactgtggaggcaagttactatgcaagcatggtgtgattggtatgatcactgcaggtggtgataaccatgttgctttcactgacctacgcccatactcaagcttatcagaacaccaaggggttatttcagattacttcacccagttgggtaatgcatttggtgagggcttcacaaccaacattcaagaccacttttcacaaatcaccaagtcaatttctgacaaatttacatcaaaggctattaaatggttggtgcgcatcataagcgcccttacaattatgattagaaacaactcagacttgcctaccatacttgctactctgtcattgttggggtgtagtagctcaccatggtctttcctcaaggacaaaatctgcagctggcttcaaatccagcgtcccgcaagcaaacagagtgattcatggttgcgcaaattcacagaatgttgcaatgcagcaaaaggacttgaatggatcagtatcaagattggcaagtttattgattggctgaaagggaaactagtccccgctgtccagaggaaaagagacaccctagatagatgcaagaaaatatctctcttagaagaacaagtgaatggattcagttctgctagctcagaagcacaacaacaacttattgtagaagtggatactctaaagaagggtttagatgagctggcaccattgtatgctagtgaaaacaaaagggtgactaagattcaaaaagatctcaaacaactatcagcttatctaaagaaccataggcatgaaccagtttgcttattgttacatggcaacccaggatgtggaaaatcactagttacaaccataatcgctagaggactcacccaggaggcacaggtatactcactaccacctgatcccaaatatttcgatggttatgaccaacagcaggttgtcatattggatgatcttggacaaaatcctgatggtaaagatttaagcacattctgtcagatggtatcaacaacagatttcatagtacctatggcatcactagaggataagggtaagtctttcaccagccaatatgtgcttgccagcactaacctggacactctgtcaccaccaacagtcacaatacctgaggctataaaacggcgattctttctggatgccgatctcatcacaacatctaagttcagaaataccacaggactgctagatgtagcaaaggcactacaaccatgcacaggttgtcccaaaccagctcactataaaacgtgctgtcctctgttgtgtggcaaggcagttgtagttcaggacaggaaaacaaaagcaaatttctcagtgaacacaatagtagagcagctgaggcatgagaatgctaccaggaaaaaggttaaacacaaccttgatgcaatattccagggtcttggtgactcagaaacaccaggttttatagttgatctgctatcctcatctaaagaccccaaagttatagaatattgtgctgaacagggatggataggtaaagcaaactcaacca---tagagagggattttaattatgtgcattacatgttaaattgcttaggtagtctaataattatcttagggactgtatatgcactatacaagctgatgtgtatgactcaaggaccttacactggcttaccaaacccccaaaccaaaagaccagagctcaggaaagccacactacagggccctgagcatgaattcgtcagggctttaattaaaagaaactgccatgtgataaccacctcaa---aaggggagttcaacatgcttggaatccatgataactgtgcggtggtgccaacacacgctgaatgtggtgactctgtcacaattgacggcagggaagtcagggttcttaaacaatgcattctcactgacacaaatgacacagacactgaaataactctcctctggttagatcagaatgaaaaatttagggacattagaaggttcatcccagaacaccaacgcgaatggtcaaatatgcatcttgccacaaatgtaactaaattccccatgctagatgtggaggttggcactgtaataccatatggagaggtcaacctcagtggtaacccaacatgtcggcttctcaagtacaactatcctacaaagccaggacaatgtggtggtgtcattgcaaacacaggaaacatagtagcaattcatgttggcggaaatggacgtgtggggtatggagcagcattgctacgtaagtacttcgcacagtctcaaggtgagatcactgccaaacatgatgttagagaaaaaggtttgccacaaattaacacacctaataaaacaaaattacaacccagtgtattttatgatgtttttccaggggtgaaggaaccggcagccttaagcaatggagacccacggcttgaggttgatctcagtacatctgtgttaagtaagtacaaaggtaacacacaagtggaatggaatgataatatccagattgcagttgaccactactcagctcaactttacatgttagacatcaatcctcaaccattaaccatggaacaggcagtctatggcatagagcatctggaaccactagacctcaccaccagtgcaggattcccctatgtaactatgggtataaagaaaaaggatatagtcaacaaagtgacaaaggatgtaaccaaacttcaggaaatgattgacaaatatggaatagacttgccttatgtcacctatctaaaagatgaattgagagctcctgagaaaatcaagaaagggaaaacgagagcaatagaggcagctagcataaatgacacaacccacttccgcatggtgttcggtaatctcttttctgtattccatgctaacccaggtgtacttacaggctctgcagtaggctgtaaccctgatgtgttctggtctcaaatgtatgcatgtatggatggtgagttgcttgcttttgattacacaaactatgatggtagtttgcacccaatctggttcaaagcactaggtaaagtcttagacaatttgggattcccaggtcacttagtaaatagattgtgcaatacaacacacatctttaaaaacttgatttatactgtggaaggaggtatgccctctggtatctgtggcacaagtattttcaataccatgatcaataatataatcattagagtgttggttcttgaaacatacaagaatatagatctggacaagctaaaaattatagcatatggtgatgatgtagtagtgtcatacccttttgaattggatccaatggaaattgccaataaggcagtgaggtatgggttaaccatcactccaccagacaagggcagtacatttcataagattgattggacaaatgtcacctttctcaaaaggcatttcaaaccagacaccaaatacaaatttctgatacatccagtatacaagatggaggacatctatgaatcaattagatggacaaaggacccaaagaacacacaagaccatgttcactcattgtgtctacttgcatggcacaacggagaggaggtctatg-aaaagtttagggagaaaatcagatctacaagtgttggtaaggttctctacacccctcct-tactcattgttgtacaggcaatggatagatcaattcatataaac-------------aaata-atata-----atacaatgtttgagtagaacttagtattataaaaaaaa---------------------------------------------------------
>JF317013.1_Human_rhinovirus_C_isolate_LZ269_complete_genome
--ttaaaactgggcatgggttgacccc-acccatgccacccaagtggtgtagtgctcttgtatttcggtacatttgcacgccagtttgc-caccccttacccca----------------------------agtaac----ttagaagc---atgtaact-ttgatcaatagggagtgg-taagccataccacttgagatcaagcactt----ctgtttccccgg-ctctagaggaatagacc-ttgcaaagggttgaagccacgaaagtcgttatccgcacacatactacgcaaagcttagtatttccttgaaagctcgccggtt-ggtcactccgttaa--tacccc--attaacagacctggcagatgaggcaggaaactccccactggcgacagtgttcctgcctgcgtggctgcctgcacaccct-c-tcgggt---------gtgaagccgactagtggacaaggtgagaagagccccgtgtgctatgtgt--gagtcctccggcccctgaatgcggctaatcc-aaccccacatctgtcgcacacaatccagtgtgtaggcagtcgtaacgggcaactgtgggacggaaccgactactttgggtgtccgtgtttcctttatttcttt--tatgaatgcttatggtgacaat-atc-----gagtaat-----attgttaccatgggcgcacaagtgagcaagcagaatgttggttcacacgagaacactgtctcagccagtaatggttcggttatcaaatacttcaacatcaactactacaaagactcggcaagttcaggattaagtaaacaggatttctcccaagacccatcgaaatttacacagccactagtggatacattgactaaccctgctcttatgtcaccaactgtggaggcatgtgggttttccgataggcttaaacagattactatcggaaactccactattactactcaggattctttaaacaccattgcagcatatggagaatggccccagtacttatcagatatggatgctacatcagtagacaaacccactcatcctgaaacatcagctgatcgcttctacacccttgccagtgttacttggacttcctcttcacacggttggtggtggaaactccctgatgcactgaaggatatggggatctttggacaaaatctttatttccactctctggggagaactgggtatattatccacactcaatgtaatgccaccaaattccacagtggggctttaatagttgctgtggtccccgaacaccaattagcttacattggcggtgtcaaagtcaatgttggctacgagcacacacatccaggggaggcaggccacactatcctaggaccaaacccaagtaatgcacggggggctaacaatccagatgaagaccccctttttaattgtaatggcactctgttgggcaaccttacaatcttcccccatcaactaatcaatttaagaacaaacaactccagtactataatagttccttacatcaactgtgtaccaatggacaacatgttgaagcacaacaacttatcactcttgatcgtacctcttgtaccactgaagcctggtaata---gtggggtcaacacagtacccatcacagtatccatagccccacttaaatctgagttctcaggcgcaatggaaa------------cacggttt--------cagggtttgcctactcgcatacctagcggtggtcaacaatttatgaccaccgaagatgaacaatcagcaaatttattaccaggtttccatcccacaaagaagatccatatcccagggttagtaaccaatatcatgcatatagccagagtggattctttcattccattgaataatattgagggccaagttgggagggtcagtatgtattatgtacctgtcacaaagaaggtt---------aatgatgagaggattctagtgttgcccttggaaatgaacaacactttgttttccacaactttactgggagaagttctaaattacttcacaaactggtcaggtagcataaccatcacatttatgtgtgtctgtgatgcatttagtactggaaaattcttactagcttacaccccaccaggaggagccctgccaaccacacgtaagcaagccatgctaggcgttcatgtcatctgggatctaggcttgcagtcttcatgcactatagtggtgccgtggatatcatcagggttttatcgccgcaccaaggcagataactatacagaggggggctacgtatcattgtggtaccaaacagattttataccatctaatggcacatcagctggatccattgtggctacttgcagtgcatgcccagacatgtccgccagaatgctcagagatagcccaatgatgcaacag---agcgggactctgcaaaata------atgacccagtatctaactttatagatacaactctacaagaggtccttgtagttcctgacaccaaaccctctggtccacaacacactactaaacccacagccttaggggcaatggagattggtgcgtccagtgacgccacaccagaagcaaccatcgaaacacgctatgtctacaatgacaacactaatgcagaagcagatgtggaaatgttcctgggtagatcagcaatttgggctaatatcacactcaatca---agggttctacaaatgggatattaattttcaggagcatgcacatgttaggaaaaagtttgagctgttcacctatgtcagatttgatatggaagttacaattgttaccaacaatacagggttgatgcaaattatgtttgtccccccaggaatagaccctcctacctcaaccactgacaggagatgggattcagcttctaatccaagtgtcttttaccaacctaaatcagggttcccgaggttcacaatccccttcactggggtagcatcagcatattacatgttctatgatggatatgccaccacagccaaaactggagataac---acttatggtattgccccaacaaatgatatgggtactctttgcttcagagcacttgatga---cactgtgaagaatgatgttaaggtgtttgtcaaacctaaacacatatcagcatgggtaccccgaccccccagagccacagagtacacacataaatacagcacaaactaccattacaaaccagat-----------------ggagagggacacgc----actaacagacagacacttcattcagaagaggaacaacataa---------agaa---------tgtaggtcccagtgacttacatgtccacacgagggatgccatctacacttgtgcccacctaaccaaaccaagtgacaagacaatcctgctagcccttactgcagacctccaagttgacagtgctgacacaccaggtggtgaccacataccatcatgtgattgcaccgtagggtgttattactccaaacacaatgacagatacattcctgtagaagttaagccctatgactggtatgaaatccaagaatcagattactaccccagacatattcaatataatctattgataggtaatggacctagcaagcctggagactgtggtggtaagttactctgtaaacacggtgtgattggaataattacagctggtggtgataacttagttgccttcaccgatttaaggccttactcatgcctgtcctcccaccaaggtatggtctcagactacttcacccaattgggaaatgcctttggtgagggtttcaccaccaatattcaagaccatttcagtaaactaggacaatctattaatgataagctcacatctaaagctgttaagtggttaattcgtgttgtcagtgctcttacaattatgatcagaaacaactcagacctacctacagtgttagccaccttggcactgcttgggtgtagctcatccccatggtccttcctcaaggataaaatctgcaagtggttacaaataccacgacccccatccaaacaaagcgattcttggttaagaaagtttacagaatgctgtaatgctgctaagggcctggagtggattagtttgaagattggtaaattcattgattggttaaaagagaaacttatacctacagtacaaaagaagaaggaaattcttgacaaatgcaaaaagatctcccttttggaggaacaggtgaatggctttagctctgctgattcagaagcacaacaacagctcattgtagaggtggatatactcaagaaaggattggatgatttagcaccactgtacgccgcagaaaataaaagggttactaacattcagaagaacctcaagcaacagacagcctatcttaagacccacagacatgaaccagtgtgtttgctgttacatggaaacccagggtgtggaaaatcactagttacctctgtagtggcacgcggcctcactagtgaagcccaagtgtactctctacccccggaccccaaatattttgatgggtatgatcaacaagtggtggttataatggatgacctgggccaaaacccagatggtaaagacctcagtaccttctgccagatgatctccactactgactttattgtccctatggcatctctagaagataaaggtaaatcattcacaagtcagtatgtgcttgcaagcacaaacttagataccttaacccctccgactgttacactcccagaagccatcaagcgtcgctttttcatggacgctgacttaattgtgacatccaaattccgcaacagtgctggattgttagatgtggcaaaagctttgcaaccgtgtacacaatgtcccaaaccagaccattacaaggtgtgctgccctatcctctgtggacaagcagtggtgattcgagacaggaaaacccagataagctattcagtcaattctgtggtggaacaacttcgcaatgaaaatgatgtcaggagaaaggtcaaacataatctaaatgccattttccaaggtctcggggatacgcaaccaccagggtttattgttgatctcctatcagcttcaaaagatccaaaagttctggagtattgtgtggaacagggatgggtgggcaaagcaacatctacta---tagaaagagatttcaactacgttcaatacctgttgaactgcttaggaagtttagtgcttatccttggaacaatatatgccctttacaaattaatgtgtttgacccaaggcccctattcaggtctccccaaccccccttctaaaagacctgagctgaggaaagcaacactgcaaggacctgaacatgaatttattagagccttgattaagaggaactgccatattgtaactactccta---gaggtgaattcaacttgctggggatccatgacaactgttgtgtggtacctacgcatgctgaatgcggagagactgtggacatagatggtagggaagtcaaggttttaaaacaacagattctaacagacatgcatgatactgatacagaaattacactcttgtggttggaccagaatgaaaaatttagggatattagaagattcatccctgaacaccagcaggagtggacaaacatgcacttagcaactaatgtttcaaagtttccaatgttagatgtggaagtggggacagtcatcccatatggtgaaatcaatctaagtggtaatcccacctgcagattaatgaaatataactaccctacaaaacctggccaatgtggtggggttattgccaacacaggcaatattgttgctatccatgttgggggcaatgggcgtgtcgggtatggcgcagctcttttgcgtaagtactttgtccaagcccagggagacataatagcaaaacataaagttggagtggaaggaatttcaccaattaacacccccaacaagaccaaattacaacccagtgtattccatgatattttcccaggtaccaagcaaccagcagccctgactaagaaagatccacggttagaggtggatcttgatgctgcagtgttctcaaagtataaaggcaacccaccagtgacctggaatgacaatatccaggtggctgttgaccactattcagcccagctatacatgttggatataaaccctagccctctaactatggaacaagcagtttatggtattgaaaatctagagcccctggacttgaccaccagtgcagggtttccctatgttaccatgggcattaagaaaaaggatattataaataaggttacaaaagacacaaccaaactccaaaacatgatagacaagtatggtatagatcttccatatgtcacttatctaaaagatgaattgagagcccctgaaaagatcaaaatggggaaaacccgaatagtggaagctgctagtttgaatgacacgacccactttcggatggtgtttggcaatctcttcagtaccttccatgctaatcctggtatcctcaccggctcagctgtgggctgtaacccagatacattctggtctcagatgtatgcctcaatggatggtgagttgcttgctttcgactacaccaattatgatggtagtttacaccccatatggttccaggccttaggtaaggtattaaacaatcttggctttccaggggagttaatgagtaagctatgcaatactactcatatctacaaggatgacatctatagagtggagggtggcatgccatctggtatctgtggtactagcatttttaacacaatgattaacaacattataatcagagtcttagtgttagatacttataaaaacattgatctggacaaactaaagattgtggcatatggggatgatgttgtggcatcttatccctatgagctagatcctagtgagatatccaagagagcccagcactatggcttgaccataactccaccagataagggagagactttccaaaagatggattggtccacagttactttcttaaagaggcacttcaaaccagacactaagtacaaattcttgatacatccagtttacaagatggaagatgtctatgaatctatcagatggaccaaagatcccaagaacacacaggatcatgttcattcactctgcctgctagcatggcacaatggtgaggaagtgtatg-aagagttcaggaagaaaatcagatcagttcctctagggaggatgctctacacaccacca-tattccttgctgtaccgacagtggatagatcagtttatttaga--------------------atata-----atacaatgtttgggtagaacttagtattataaaaaaaaaaaaaaaaaaaaaaaaaaaaaaaaaaaaaaaaaaa----------------------
>KP890663.1_Rhinovirus_C_isolate_3805-MY-10_complete_genome
--ttaaaactgagtgtgggttgcaccc-acccacactgtctacg-gacgttgtacacttgtatcccggtacatttgtacgccagtttgc-ctccccttcccttt---------------------------atgtaac---gtaagaagc--ctcagcaca-atggccaacaggtggtaa-caatccatgttacctacggtcaagcactt----ctgtctccccggtacgaagagtgttaagtc-ttacccaagaccgaagctttgagtatcgttatccgcataactactggacaaagcccagtaacaccccacgatgtaggatggttggtcgttccaccagtgtaaccc--cctggtagacctggcagatgaggctagagtttccccactggtgacagtgttctagcctgcgtggctgcctgctccc------ttatgg---------gagaagccattctattgacaaggtgtgaagagccccgtgcgctagttat--gagtcctccggcccctgaatgcggctaatcc-aaccctgcagccattgcatggaaaccaccatgtagatggtcgtaatgagcaattgcgggacggaaccgactactttgggtgtccgtgtttcttgtttttctt---atcaattgcttatggtgacaa--tatatac-agctaat--atattgttcaccatgggcgctcaagtatcaagacagaccactggctcgcatgagaatgcaatcactgcaaataatggaggcttagtaaaatacttcaacatcaattactataaggactccgccagttcaggactcgcaaaacaagatttctcacaggatccctcaaaattcacccaaccgttggcagatgtactaactaatccagcactcatgtccccatcagtggaggcctgtgggttttccgataggctcaagcaaattactatcggaaactccacaataactactcaagatgcacttaatacagtcttagcatatggtgaatggccagaatacttagcagatgttgatgccacgtcagtagataaacccacccaccctgagacttcatccgataggttttataccctagctagtgtggattgggtaagtacatcaaaaggctggtggtggaagcttccagatgcactcaaggacatgggcatatttggacagaacttatattatcactcaatgggaagagcaggttatatcatacacacacagtgtaatgctaccaaattccacagtggtgcattgctagttgtgctcattcctgagcatcaattggcttacgctggtggtacaaaagccaatgttggatacactcatactcatccaggtgagagaggtcacgagattcgtgaccag------------ggtagggacaataatcggcctgatgaggatcccttctttaattgcaatgggactctgtttggtaacctcaccatattcccccaccaaatcattaacttgaggactaataattccagcacaatcataactccatacatcaattgtcagccaatggataatatgctcaaacacaataacctaacactgttgatagtgccgctagtgaacttgagaccagcaccaa---atgcatcacccagtgtggcaataacaatatctgttgccccatacaagtctgaattttccggagccatggaaacgcggttcactgtccagaca--------caaggtctcccagtacgcatgcctagtggtgcgcaacagtttatgaccactgaagatgaacagtccccaaatattttaccaggataccattctagcaagaagatacacatacctggaaagatcacaagtgtgctccatatggccagagttgactcttttatgcctattaacaatgtggaatctgaaattggaaaagtctcaatctacaatgtcacagtgacaaagaaggctcct---aacagtgatggattaattctatccataccacttgatatgagtaacagtctcttctccaccacattactgggtgagatactcaactactttaccaactggtcaggcagcataaccctcactttcatgtgtgtttgtgactcattctctacaggaaaattcctgttggcatacactccacccgggggtgctcatccaaagacccggaaagaagccatgttaggagtacatgtgatctgggatttgggcctgcaatcgtcctgtaccatggttgtaccatggatatcttcaggattctatcgtaacaccaagtcagacaaccacacagaagcagggtttgtatcactctggcatcaaacagatttcatagctactaccacaactggccaaggagccattttagtaacatgtagtgggtgcccagatatatcagtgagaatgttgggagacacacccatgatgaagcag---gaagatacactacaaaata------atgacccagtggagcaattcatacatgacaccctaaatgaagttgtggttgtgccaaacacacaagcatcagggccacaacacaccactaaacccagtgcattaagtgccatggagataggggcttcaagcacagccactccagaatcaaccatggaaactagatatgtagtgaatgataacaccaatgaggaagcagaaatagagatcttcttaggtagatcggcaatctggacacatatccaactaaagaa---aggatttgaaaagtggaacattaacttccaagagcaggcacacattagaaagaaatttgaattattcacttatcttaggtttgacatggaagtgacgattgtcaccaacaaccatgggttaatgcagacaatgtatgtcccaccagggatagacccacccaaaacaaaaactgacaatgcatgggattcagcatcaaacccaagtgtattctatcagcccaagagtggcttccctcgcttcactatacctttcactggtttagcttcagcctattacatgttctacgatggttacagcactacatccatgcaaccagagaac---acttatggtatatctcccaccaatgacatgggcacactgtgttttcgggtcttggatgg---cgctgatgatgccattgtaaaggtgtacataaaaccaaaacacacaacagcatggatcccacggcctccacgtgccgtacaatacacacatacctatagcacaaattaccattacagaactggc--------------actgagggtaactacac----cttaaagaacagacacttcatacaacataggaacaacataaaaggtctacaaaa---------tgttggacctagtgatctacatgtccacactagggatgcaatctacacctgtgctcacttaacacagcccagtgacaaaaccatcctgttagcatatacagcagatttgcaggttgatgcatgtgcaacagagggaccagacaggatacccacatgtgattgtgcagtgggttgctactatgttaaacatttagacagatacttcccagttacagtgactgctcacgattggtatgaaatacaagaatcacaatactatccaaaacatatacaatacaacattttgataggtgagggaccttgtaagccaggagattgtggagggaagttgttgtgtaagcacggtgtgataggaatcatcacagctggtggtgaaggccatgtcgctttcactgacctccgcccatactcttgcttagcacaacaacaaggtgtagtttcagattacttcacacaattaggtggtgcttttggtgagggctttacacacaatatcagagaacattttacaaatctgagtactagtattactgacaaactcaccagcaaagtggtcaaatggttagtgcgtatcattagcgctctgaccataatgattagaaactcatcagatacagcgacagtgctggccacactagcgctactaggttgtcaaagctcaccatggaatttcttgaagaataagatctgtcactggttagacatacccagaccagcatccaaacaaggtgattcttggattaaaaaattcactgaatgttgcaatgcagcaaaaggtttggagtgggttgccattaagatagggaagtttattgactggctaaaagaaaagttacttcccactgttcaaaggaagaaggagactctagagcagtgcaagaagctagcattatatgaggaacagtgcaaggggttctctaaatctgatgctcaagcacaacaacagcttattttggaagttgcaaagttgaagaaagggttggatgacctagcacctctatatgcttgtgaaaacaagagagcatcaatgatccggaaggagctacaacgcatgacagcgtatcacaaaacacatcgccatgaaccggtgtgctgtctgatacgtggtccacctgggtgtgggaaatcactcattacatctgtgattgcacgtggcttgacctctgaagctcagatttattcactacccccagaccccaaatactttgatggatatgaccaacaaaaagtggttattatggatgatatagggcaaaatccagacgggaaagatctcagcatgttttgccaaatggtttcgaccacagaatatatagttcctatggccagtgtagaggagaaaggtaggtctttcaccagtgagtacattctggctagtacaaacttagattcacttgctccgcccactatcactatcccagaagcaatcaaaaggcgattcttcattgatgtagatctggttattatcagtaaatttagaaatgcaaatggactattggatacagccaaagcattgcaaccatgtgcaaattgcccaaaaccagcatgcttcaaacagtgttgtcctttactctgtggccaagcagttgtcctacaagacagaagaagcaaggcaaactaccccgtcaatgctgtagttcagcagctattgcatgaaaactcaacacgcaggaaagtaaaggacaatttgactgccatcttccaaggcttaggtgacccaacccccccagggtttatagtggacctgttatcggcctctaaggaccccaaggttgtagagtactgtgtggaacagggttggattggtaaagctaacacctcag---tagagagggacttgaattatgttcactatgtgctcaactgcttaggtagtctaatactcatacttggtaccatctatgttctatataaattgatgtgcttcacacaaggtgcctatagtggattaccaagcccagtgcccaagaaaccagagttaagaaaagccacactacaggggcctcagcacgaatttgtacgagcattaataaagaggaactgtcatgtcctaacaacaaata---gaggagaatttaatttactagggatacatgataactgtgctgtagtgccaacacatgcagaatgtggggacatagtaaacatagatggcagggatatcaaagtgctgaaacaacagattcttactaacacagatgatgtagatacagaaatcacactattatggcttgaccaaaatgagaaattcagagacattagaagattcattccagaacatcagcaagagtggtgtaacatgcatctggccacgaatgtcactaagtaccccatgttagatgtggaggttggggatgttgtcccatatgggcaattaaacctaagcggcaatcccacttgccgactcatgaagtacgattatccaactcggccaggtcagtgtggtggagtgatcatgaatacaggcaatatagtggccatccacgttggtggaaatggaagagtgggatacggcgctgctttactgcgcaagtactttgcagtggcccagggtgaaataacaaagaaaacacaagttaaagagatgggtttgcagactgttaatacacccactaagacaaagttacaacccagtgtcttttaccacatattcccaggtgtcaaggagcccgcacctttacacacaaatgatcccagacttgaaacagacttagatcaggccattatggccaaatacaaaggcaatttagaggtggaatggaatgattatatacaaactgctgtggatcactatgcagctcaattatacactttagatataaacccagaacccttgacactagagcaagcagtctatggtatagagcatttagaaccattagatttgacaacaagtgcaggatatccatatgcaactatgggtattcgaaagaaagatattgtaaatagaacaaacagggacaccactaaactacaacaaatgatggatttgtatggtattgacttaccatatataacttacctaaaagatgaactgaggagtccagaaaagataaagagaggtaaaactagagctattgaagcagcaagcattaatgacactgtacaattcaggatgatttttggaaatttattctcaagctttcatgcaaaccctggaattctaacaggatcagctgttggttgcaaccctgatatattttggtcacaactttatgcaactctagatggacatttacttgcatttgattacaccaactatgatggtagtctacatcccatatggttcaaagcattaggaaaggtattgacacaactgggtttcccagggaatctcatggacaagttgtgtaagactacacatatatacaaagaccaatgttacctggtagagggtggcatgccatctggtatttgtgggaccagcatttttaacaccatgattaacaacatcataatccgtactttagtacttgaaacttacaaatcaattgacctggacaagttgaagattgtagcctacggtgatgatgtaatagcatcatacccgtaccctttagattccaagtttatagcagagactgctagtagatatggtcttactatcacccccccagataaatctgatgaattcaaggaggttagctggagcaatgtgactttcttaaaaagaggctttcaacctgatcagaggtacaagtttctaatccatccagtttacagcatgtctgatgtgtgtgaatcaattagatggactaaggatcccaagaacactcaagatcatgttaggtcgctgtgtctactggcttggcataatggacaagagaaatacg-aagacttcttagcgaagattcgtagttgtaatgttggaaaacagttgtaccttcctcct-taccaaagcttgtacacgcagtggattgatgaattcatttaagaaaat---------------atata-----gtacaatgtttag-ctgaacaaagtattat-----------------------------------------------------------------
>KP242035.1_Rhinovirus_C_isolate_HRV-HFMD02_polyprotein_gene_partial_cds
-------------------------------------------------------------------------------------------------tcccctt---------------------------atgtaac---ataagaagc--ttaaacaca-atgaccaacaggtggtaa-caagccatgttacttacggtcaagcactc----ctgtctccccggtacaaagggtgttaagtc-ttacccaagactgaagccttgagtatcgttacccgcataactactgaacaaagcctagtaacaccctacgatataggatggttagtcgctccaccagtg-tacct--cctggtagacctggcagatgaggctagagtttccccactggcgacagtgttctagcctgcgtggctgcctgctccc------ttatgg---------gagaagccattctattgacaaggtgtgaagagccccgtgcgctagttat--gagtcctccggcccctgaatgcggctaatcc-aaccccgcagccattgcatggaaaccaccatgtagatggtcgtaatgagcaattgcgggacggaaccgactactttgggtgtccgtgtttcttgtttttctt---atcaattgcttatggtgacaa--tatatac-tgctaat--atattgttcaccatgggcgctcaagtatcaagacagaccactggttcacatgagaatgcaatcaccgcaaataatggaggcctaataaaatatttcaacatcaattactataaggactccgccagttcaggactcgcaaagcaagatttctcacaggatccttcaaagttcacccagcctttggcagatgtgttaaccaatccagcactcatgtctccatcggtggaggcttgtgggttttctgataggctcaagcaaattactatcggaaactccacaataactactcaagatgcacttaatacagtcttagcatatggtgagtggccagaatacttagcagatattgatgccacatcagtagacaaacccacccaccctgagacctcatctgataggttttacaccctagctagtgtggattgggtaagcacatcaaaaggctggtggtggaagcttccagatgcactcaaagacatgggcatatttggacaaaacttatactatcactcaatgggtagggcaggttacatcatacacacacagtgtaacgctaccaaattccacagtggtgcactactggttgttctcatccctgaacatcaattggcttacgctggtggtacaaaggccaatgttgggtacacccatactcatccaggtgagagaggtcacgagattcgtgatcag------------ggtagggataacaatcgacctgatgaggatcctttctttaactgcaatggaacactgtttggcaatctcactatattcccccaccaaatcattaacttgaggactaataattccagcacgatcataactccatatattaattgccagccaatggacaatatgctcaaacacaataacctgaccctattaatagtaccattagtaaatttgagaccagcaccaa---atgcatcacccagtgtggcaataactatatctgttgccccatacaagtcagaattttctggagccatggaaacgcggttcacagtccaaaca--------caaggtctcccagttcgcatgcctagtggtgcacaacagtttatgaccactgaagatgaacagtctcctaatatcctaccaggataccactccagtaagaagatacacatacctggaaagatcacaagtgtacttcatatggccagagttgattcttttatgccaattaacaatgtagaatctgaaattggaaaggtctcaatttacaatgtcacagtgacaaagaaggctccc---aacagtgatggattaatcctatcaataccacttgatatgagcaacagtcttttctccactacattactgggtgagatactcaactacttcaccaactggtcaggtagtataacccttactttcatgtgtgtttgtgactcattctctacaggaaaattcctgctagcatacacccctcctgggggtgcgcacccaaagacccggaaggaggccatgttaggagtgcatgtgatctgggatttgggcctgcagtcatcctgcaccatggttgtaccatggatatcttcagggttttaccgtaataccaagtctgacaatcatacagaggcagggtatgtgtcactctggcaccaaacagatttcatagccaccaccacaactggtcaaggggccattttagtaacatgtagcggatgcccagatatatcagtgagaatgttaagagacacacccatgatgaagcaa---gaagatacactacaaaata------atgacccagtggagcaattcatacatgacaccttgaacgaagtcgtggttgtcccaaatacacaagcatcagggccacagcacaccactaaacccagtgcattaagtgccatggagataggggcttcaagtacagccaccccagaatcaactatggagactagatatgtggtaaatgataacaccaatgaggaagcagaaatagagattttcttaggtaggtcagcaatctggacacatatccaactaaagaa---tgggtttgaaaagtggaatatcaactttcaggagcaggcacacattaggaagaaatttgaactattcacttatctcaggtttgacatggaagtgacaattgttaccaataaccatgggctaatgcagacaatgtatgtcccaccagggatagacccacctaagacaaagaccgacaatgcatgggattcagcatcaaaccctagcgtgttctaccagcccaagagtggtttccctcgcttcaccatacctttcaccggtttagcctcagcttactatatgttctatgatggttatagtaccacatccacacaaccagagaac---acttatggtatatctcctactaatgacatgggcacactgtgttttcgagtcttggatgg---tgctgatgatgctattgtaaaagtatacataaaaccaaaacatacaacagcatggatcccacggcctccacgtgctgtgcaatacacacacacctatagcacaaattaccactacagaactggc--------------accgagggcaattacac----cctgaagaacagacacttcatacaacatagaaacaacataaaaggtctacaaaa---------tgttggacctagtgatctacatgtccatactaaggatgcaatttatacctgtgcccacttgacacaacccagtgacaaaaccattctgttggcatatacagcagatttacaagttgatgcatgtgcagcagagggaccagataggatacctacatgtgattgcacagtaggttgctactatgttaaacatttggatagatacttcccagtcacagtgactgcccatgattggtatgaaatacaagaatcacaatactacccaaaacatatacagtacaacatcttgataggtgagggaccttgtaaaccaggagattgtggagggaagttgctgtgtaagcatggcgtgatagggatcatcacagctggtggtgaaggccatgtcgcttttactgacctccgcccatactcttgcttagcacagcaacaaggtgtagtctcagattacttcacacaactaggtggtgcttttggtgagggcttcacacacaatgtcagagagcattttacaaatctgagtaccagcatcactgacaaactcaccagcaaagtggttaaatggttagtgcgtattattagtgccctgaccataatgattagaaactcatcagacacagcaacagtgttggccacactagcgctattaggttgccaaagctcaccatggaattttctgaagaataagatctgtcaatggctagatatacccaggccagcatctaaacaaggtgattcttggattaaaaagtttactgaatgttgcaatgcagcaaaaggtttagagtgggttgccattaagatagggaagtttattgactggttaaaagaaaagttactccccactgttcagaggaagaaagagactctagagcagtgcaagaagcttgcactatatgaagaacagtgcaagggattttctaaatctgatgctcaagcacaacaacagcttattctggaagttgcaaaattaaagaaaggattggatgaactggcacctttgtatgcttgtgagaacaagagagtatcaatgattcaaaaggagctacaacgcatgacagcataccacaaaacacaccgtcatgaaccagtgtgctgcctgatacgtggtccacctggatgtggaaaatcactcatcacatctgtgattgcacgtggcttgacctctgaagcccagatttattcactacccccagaccccaaatactttgatggatatgaccaacagaaggtggtcatcatggatgatatagggcaaaatccggatgggaaagatcttagcatgttttgtcaaatggtttccaccacagaatatatagttcccatggccagtgtagaggagaaaggtaggtctttcacaagtgagtatattctggctagtacaaatttagactcacttgctccacccaccatcactatcccagaagcaattaaaagacgattcttcattgatgtagacctagttattatcagcaaatttaggaatgctaatggattattagatacagccaaagcactacaaccatgtacaaactgcccaaaaccagcatgcttcaaacagtgttgtcccttgctctgtggccaagcagtcgtcctacaagacagaagaagcaaggcaaattaccctgttaacgctgtggtacaacagttacagcatgaaaatttaactcgcaggaaagtgaaggacaacctgactgctatcttccaaggcttgggcgatccaacccccccagggttcatagtggatttactatcagcctccaaagaccccaaggtcgtagagtactgtgtggaacagggctggattggcaaagctaacacctcag---tggagagggacttaaattatgttcactatgtactcaactgcttaggtagtctaatacttatacttggtaccatctatgtcttatacaaattgatgtgctttacgcaaggtgcctatagtggattaccaagcccagtacccaagaaaccagagttaagaaaagctacactacagggacctcagcatgaatttatacgagcactaataaagaggaactgtcatgtcctaacaacaaata---gaggagaattcaatttgctaggaatacatgataactgtgctgtggtgccaacacatgcagagtgtggggatatagtgaacatagatggtagggacatcaaagtgctcaaacaacagattctcaccaacacagatgatgtagacacagagatcacactattatggcttgaccagaatgagaaatttagagatattagaagatttattccagaacaccagcaagaatggtataacatgcatctggccacaaatgtcactaaatatcccatgttagatgtggaggttggagatgtcgtcccatatggacaattgaacttaagcggtaatcccacttgccggcttatgaagtatgattatccaactcggccaggccagtgcggtggagtgatcatgaatacaggcaatgtagtggccatccacgttggtgggaatggaagagtgggatatggtgctgctttactacgcaagtactttgcagtagcccagggtgaaataacaaagaaaacacaagtcaaagagatgggcttacagactgttaatacacccaccaaaacaaagttacaacctagtgtcttttatgacatattcccaggtgtcaaggagcccgcacctttacatacaaatgatcccagacttgaaacagacttagatcaggccattatggccaaatacaaaggtaatttagaagtagaatggaatgattatatacaaaccgctgtggatcactatgcagcacaattgtatactttagatataaacccagagcccttgacgctagaacaagcagtctatggtatagaacatttagaaccattagatttgacaacaagtgcaggatatccatatgcaaccatgggtattcgaaagaaagatattgtaaatagaacaaacagagataccacaaaattacagcagatgatggatctgtacggtattgatttaccatacataacctacttgaaagatgaactgagaagtccagaaaagataaagagaggtaaaactagagccattgaagcagcaagtattaatgacactgtacaattcagaatgatttttggaaatttattctcaagttttcatgcaaaccctgggattctaacaggatcggctgttggttgcaaccccgatatattttggtcacaactctatgcaactttagatggacacctacttgcatttgactacaccaattatgatggtagtctacaccccatatggttcaaagcattaggaaaggtattgacacaactgggcttcccaggaaatctcatggacaaattgtgcaaaaccacacatatatacaaagaccaatgttacctggtagagggtggtatgccatctggtatttgtggaactagcattttcaacaccatgatcaacaacatcataatccgtactttagtacttgagacttataaatcaattgacctagacaaattgaagattgtggcctatggtgatgatgtaattgcgtcatacccataccctttagattccaagtttatagcagagactgctggtagatatggtctcaccatcactccccctgataaatctgatgaattcaaggaagttagctggagtaatgtgaccttcttaaaaagaggctttcaacctgaccaaaggtacaagtttctaatccatccagtttatagcatgtctgatgtgtatgagtcaattagatggaccaaggatcccaagaacactcaa--------------------------------------------------------------------------------------------------------------------------------------------------------------------------------------------------------------------------------------------------------------------------------------------
>JF317017.1_Human_rhinovirus_C_isolate_LZY101_complete_genome
--ttaaaactgagtgtgggttgtaccc-acccacactgtctacg-gacgtagtacacttgtatctcggtacacttgtacgccagtttgc-ctccccttcccttt---------------------------atgtaac---gcaagaagc--ttaaacaca-acgaccaacaggtggtaa-caagccatgttgcctacggtcaagcactc----ctgtctccccggtacaaagggtgttaagtc-ttacccaagactgaagccttgagtatcgttatccgcataactactggacaaagcctagtaacaccccacgatataggatggttggtcgctccaccagtg-taccc--cctggtagacctggcagatgaggctagagtttccccactggcgacagtgttctagcctgcgtggctgcctgctccc------ttatgg---------gagaagccattctattgacaaggtgtgaagagccccgtacgctagttat--gagtcctccggcccctgaatgcggctaatcc-aaccctgcagccattgcatgggaaccaccatgtagatggtcgtaatgagcaattgcgggacggaaccgactactttgggtgtccgtgtttcttgtttttctt---atcaattgcttatggtgacaa--tatatac-tgctaat--atattgttcaccatgggcgctcaagtatcaagacagaccactggttcacatgagaatgcaatcaccgcaaataatggaggcctaataaaatacttcaacatcaattactataaggactccgccagctcaggactcgcaaagcaagatttctcacaggatccttcaaagttcacccaacctttggcagatgtgctaactaatccagcactcatgtctccatcagtggaggcttgtgggttttctgataggctcaagcaaattactatcggaaactccacaataactactcaagatgcacttaatacagtcttagcatatggtgaatggccagaatacttagcagatattgatgccacatcagtagacaaacccacccaccctgagacttcatctgataggttttacaccctagctagtgtggattgggtaagtacatcaaaaggctggtggtggaagcttccagatgcactcaaagacatgggcatatttggacagaacttatattatcactcaatgggtagagcaggttacatcatacacacacagtgtaacgctaccaaattccacagtggtgcactactggttgttctcatccctgagcatcaattggcttacgctggtggtacaaaggccaatgttggatacacccatactcatccaggtgagagaggtcacgagattcgtgatcag------------ggtagggataacaaccggcctgatgaggatcccttctttaactgcaatggaacactgtttggcaatctcactatattcccccaccaaatcattaacttgaggactaataattccagcacaatcataactccatatattaattgccagcctatggataatatgctcaaacacaataacctgaccctattaatagtaccattggtaaatttgagaccagcaccaa---atgcatcacccagtgtggcaataactatatctgttgccccatacaagtcagaattttctggagccatggaaacgcggtttactgtccaaaca--------caaggtctcccagttcgcatgcctagtggtgcacaacagtttatgaccactgaagatgaacagtccccaaatatcctaccaggatatcactccagcaagaagatacacatacctggaaagatcacaagtgtacttcatatggccagagttgattctttcatgccaatcaacaatgtggaatctgaaattggaaaggtctcaatttacaacgtcacagtgacaaagaaggctcct---aacagtgatggattaatcctatcaataccacttgatatgagcaacagtcttttctccactacattactgggtgagatactcaactactttaccaactggtcaggtagtataactcttactttcatgtgtgtttgtgactcattctctacaggaaaattcctgctagcatacacccctcccgggggtgcacatccaaagacccggaaggaggccatgttaggagtgcatgtgatctgggatttgggcctgcaatcatcctgcaccatggttgtaccatggatatcttcagggttttaccgtaataccaagtctgacaatcacacagaggcagggtttgtgtcactctggcaccaaacagatttcatagccaccaccacaactggccaaggggccattttagtaacatgtagcgggtgtccagatatatcagtgagaatgttaagagacacacccatgatgaagcag---gaagacacactacaaaata------atgacccagtggagcaattcatacatgacaccctgaatgaagtcgtggttgtcccaaatacacaagcatcagggccacaacacactaccaaacccagtgcattaagtgccatggagataggggcctcaagtacagccaccccagaatcaactatggagactagatatgtggtaaatgataacaccaatgaggaagcagaaatagagattttcttaggtaggtcagcaatctggacacatatccagctaaagaa---tgggtttgaaaagtggaatatcaactttcaggagcaggcacacattagaaagaaatttgaattattcacttatctcaggtttgacatggaagtgacaattgtcaccaacaaccatgggctaatgcagacaatgtatgtcccaccagggatagacccacccaagacaaagaccgataatgcatgggattcagcatcaaacccaagcgtgttctaccagcccaagagtggtttccctcgcttcaccatacctttcaccggtttagcttcagcttattatatgttctatgatggttacagtaccacgtctacacaaccagagaat---acttatggcatatctcctactaatgacatgggcacactgtgttttcgagtcttggatgg---tgctgatgatgccattgtaaaagtatacataaaaccaaaacatacaacagcatggatcccacggcctccacgtgctgtgcaatacacacatacctacagcacaaattaccattacagaactggt--------------accgagggcaactacac----cctaaagaacagacacttcatacaacatagaaacaatataaaaggtttacaaaa---------tgttggacctagtgatctacatgtccatactaaggatgcaatttatacctgtgcccacctaacacaacccagtgacagaaccatcctgttggcatatacagcagatttacaagttgatgcctgtacagcacaggggccagacaggatacctacatgtgattgcacagtaggttgctactatgttaaacatttagatagatacttcccagtcacagtgactgctcatgattggtatgagatacaagaatcacaatactacccaaaacatatacagtacaacatcttgataggtgagggaccttgtaaaccaggagattgtggagggaagttgctgtgtaagcacggcgtgataggaatcatcacagctggtggtgaaggtcatgtcgcctttactgatctccgcccatattcttgcttagcacaacaacaaggtgtagtctcagattacttcacacaactaggtggtgcttttggcgagggctttacacacaatatcagagagcattttacaaatctgagtactagcatcactgacaaactcaccagtaaagtggttaaatggttggtgcgtattattagtgctctgaccataatgattagaaactcatcagacacagcaacagtgttggccacactagcgctattaggttgtcaaagctcaccatggaattttttgaagaataagatctgtcaatggttagatatacccaggccagcatctaaacaaggtgattcttggattaaaaagtttactgaatgttgcaatgcagcaaaaggtttggagtgggttgccattaagatagggaagtttattgactggttaaaagaaaagttactccccactgttcagaggaagaaagagactctagagcagtgcaagaagcttgcactttatgaagagcagtgcaaggggttttctaaatctgatgctcaagcacaacagcagcttattctggaagttgcaaaattaaagaaaggattggatgaactggcacctttgtatgcttgtgagaacaagagagtatcaatgattcaaaaggagctacaacgcatgacagcatatcacaaaacacaccgtcatgaaccagtgtgctgcctgatacgtggtccacctggatgtggaaaatcactcatcacatctgtaattgcacgtggcttgacctctgaggcccaaatttattcactacccccagacccccaatactttgatggatatgaccaacagaaggtggtcattatggatgatatagggcaaaatccggatggaaaagatcttagcatgttttgccaaatggtttccaccacagaatatatagttcccatggccagtgtagaggagaaaggtagatctttcacaagtgagtatattctagctagtacaaatttagactcacttgctccacccaccatcactatcccagaagcaattaaaaggcgattcttcattgatgtggatctagttattatcagcaaatttaggaatgctaatggattactagatacagccaaagcactacaaccatgtacaaattgcccaaaaccagcatgcttcaaacagtgttgccctctgctctgtggacaagcagtcgttctacaagacagaagaagcaaggcaaactaccctgttaatgctatagttcaacagctacagcatgaaaattcaactcgcaggaaagtaaaggacaacctgactgctatcttccaaggcttgggcgatccaacccccccagggttcatagtggatttactatcagcttccaaagaccccaaggtcgtggagtactgtgtggaacagggctggattggcaaagctaacacctcag---tagagagggacttgaattatgtccactatgtactcaattgcttaggtagtctaatacttatacttggtactatctatgtcttatacaaattgatgtgctttacacaaggtgcctatagtggattaccaagcccagtacccaagaaaccagagttaagaaaagctacattacaggggcctcagcatgaatttatacgagcactaataaagaggaactgtcatgtcctaacaacaaata---gaggagaattcaatttactaggaatacatgataactgtgctgtggtgccaacacatgcagagtgtggggacatagtgaatatagatggtagggacatcaaagtgcttaaacaacagattctcaccaacacagatgatatagatacagaaatcacactattatggcttgaccagaatgagaaattcagagacattaggagattcatcccagaacaccagcaagagtggtataacatgcatctggccacaaatgtcactaaatatcccatgttagatgtggaggttggagatgttgtcccatatggacaattgaacctaagcggtaatcccacttgccggcttatgaagtatgattatccaactcggccaggccagtgcggtggagtaatcatgaatacaggcaatgtagtggccatccacgttggtgggaatggaagagtgggatacggtgctgctttactgcgcaagtactttgcagtagcccagggtgaaataacgaagaaaacacaagtcaaagagatgggcttacagactgtcaacacacccaccaagacaaagttacaacctagtgtcttttatgacatattcccaggtgtcaaggagcccgcacctttgcatacaaatgaccccaggcttgaaacagacttagatcaagccattatggccaaatacaaaggtaacttggaagtagaatggaatgattatatacaaaccgctgtggatcactacgcagcacaattgtatactttagatataaacccagagcccttgacgctagaacaagcagtctatggtatagaacatttagaaccattagatttaacaacaagtgcaggatatccatacgcaaccatgggtattcgaaagaaagatattgtaaacagaacaaacagagataccacaaaactacagcagatgatggatttgtatggtattgatttaccatacataacttacttaaaagatgaactgagaagtccagaaaagataaagagaggtaaaactagagccattgaagcagcaagcattaatgacactgtacaattcagaatgatttttggaaatctattctcaagttttcatgcaaaccctgggattctaacaggatcggctgttggttgcaatcccgatatattttggtcacaactctatgcaactttagatggacacctacttgcatttgattacaccaattatgatggtagtctacaccccatatggttcaaagcactaggaaaggtattgacacaactgggcttcccaggaaatctcatggataaattgtgcaaaaccacacatatatacaaagaccaatgttacctggtagagggtggtatgccatctggtatttgtggaactagcatttttaacaccatgatcaacaacatcataatccgtactttagtacttgagacttataaatcaattgacctagacaaattgaagattgtggcctatggtgatgatgttattgcgtcatacccataccctttagattccaagtttatagcagagactgctggtagatatggtcttaccatcactccccctgataaatctgatgaattcaaggaagttagcgggagcaacgtgaccttcttgaaaagaggctttcaacctgatcaaaggtacaagtttttaatccatccagtttatagcatgtttgatgtgtatgagtcaattagatggaccaaggaccccaagaacactcaagatcatgttaggtcactgtgtttactggcttggcatagtggacaagagaaatacg-aagacttcctagggaaggttggtagttgtaatgttgggaaacagttgtaccttcctccc-taccaaagcttgtacacacagtggattgatgaattcatttaagaatat---------------atata-----gtacaatgtttag-ctgaacaaagtattttaaaaaaaaaaaaaaaaaaaaaaaaaaaaaaaaaaaaaaaa-------------------------
>KJ675505.1_Rhinovirus_C_isolate_1570-MY-10_complete_genome
--ttaaaactgagtgtgggttgttccccacccacactgtctacgggacgttgtactcttgtattccggtacacttgtacgcccagtttg-ccaccctaaacacc---------------------------ccgtaac---aatagaagtctacgcacact-tagaccaatagggggtgt-tcatccagttcacccaaggtcaagcactt----ctgtttccccgg-cataggggtgttaggct-tcgcccgaggccaaagctctgattgtcgttatccgcacaactactggacaaagcctagtagcaccctacgatgtagcatggttggttgttccgccag---tatcc--cctggtaaacctggcagatggggctagaagttcctcactggcgacagtgttctagcccgcgtggctgcctgctccc------ttatgg---------gagaagccattctactgacaaggtgtgaagagccccgtacgctagttgt--gattcctccggcccctgaatgcggctaatcc-aaccctgcagccattacatggaagccaccatgtggatggtcgtaatgagtaattgcgggacggaaccgactactttgggtgtccgtgtttcttgtttttcttt--tactgacgtttatggtgacaatatatatat-aacgtat--atattgttcatcatgggcgctcaagtatctagacaaaccactggatcgcatgaaaatgctatcacagctaccagcggaggtcttatcaagtatttcaatataaactactacaaggattcggctagttcaggtttggctaaacaagacttcactcaagatccatccaaatttactcaacccctggcagaggttctaacaaatccagcacttatgtccccgactgttgaagcatgtgggttctccgataggctcaagcaaattactattggaaactccactatcaccacacaggatgctcttcacacagtactggcttatggtgaatggcccagttatttgtcagatcttgatgccacttcagtagataaacccacacacccagaaacttcatcagacagattttatacccttactagtgtagattgggatgcttcttcgagtggatggtggtggaagcttccagacgctctaaaagacatgggaatttttggccaaaacttgtattaccactcaatgggtagagcagggtacataatacatacacaatgtaatgccaccaaattccacagtggagctttgatggttgttctaatacctgaacaccaactggcatatgcaggtggtgcgaatgccagtgttgggtataaacacactcatccaggtgagaatggccataagattgagaagcgc------------ggttttgatgacaacaagccagatgaagaccccttcttcaactgtaacgggacactgtttggtaatctcactatattcccacatcagattattaatcttagaactaataattccagcacaattattagcccttacattaattgccagccaatggacaacatgctaaagcacaataatctcacactgctgatagtgccactggttaaactcacacctggaactg---gtgcttcacccagcgtgtctataacagtgtcaattgcaccatataaatcagagttctctggtgccatggaaacacgttatacagtgcagcaa--------cagggtttacctgttcgtatgccaagtggatcccagcaattcatgactactgaggatgaacaatcacccaacatgctacctggctaccactccagcaagaaaatacacataccaggtatgatcacaaacgtcttgcacatggccagagttgattcctttatgcctatcaacaacatccgtaccgagattggcaaggtatcaatatacaacataccaatattaaggaaaagt------aacaatgatggactaatactctctatacccttagacatgagcaacagtctgtttgccactacacttttgggggaagtgctgaattactttactaactggtcaggtagtattactctcactttcatgtgtgtgtgtgattctttctcaactggaaaattcttgttagcgtacaccccccctgggggagcacacccagctagcagaaagcaagctatgttaggggtacatgttgtttgggacctgggtttacaatcatcatgtactatggtaataccttggatatcctctggtttttatcgtaataccaaatctgatgaccacactgaagcagggtacgtttcactttggtaccaaacagatttcgtgactaccacaacagcaggacagggtgctatactagttacttgtagtgggtgcccggatatctcagttagaatgttaagagatacaccaatgatgaaacaagatgatgatgtgttgcagaaca------atgacccaatagagcaatttgtacatgatacactaaatgaagttgtagtggtacccaacacacatgcttctggacctcaacacaccacacgacccagtgcattaagtgcaatggaaataggagcctccagcacagccactcctgaatccacactagagactagatacgtggtaaatgataacacaaatgaagaagctgaaatagaaatattcctggggagatcagcaatatggaccaaaagggctttggatca---aggattcttgaaatggaagataagttttcaggaacaggctcacattaggaaaaagtttgaactgttcacttacctcagatttgatatggaaatcacaatagttattaataaccaagacctaatgcagataatgtatgtaccacctggcatagccacacctgatagtaagggtgacaacaaatgggattcagcttccaatccaagtgttttctatcaacctaaaagtggattcccccgcttcacaatacccttcacgggtctagcctcagcttattacatgttctatgatggttatagtaacacaactggtgagcctaggaat---acctatggtatctctcctaccaatgacatgggcaccttatgcttccgctcattggaagg---aacaggcaatgcagaggtgagggtctatgtgaaaccaaagcatactacagcatggattcccaggcctccccgcgctgtacaatacacacacacctacagtacaaactaccactacaaaa-----------------------agggggatgcccc----cttggaggacagacacttcatacaacacagagaaggcatcaaaattctgcagaa---------tgcaggtccaagtgatctgtacgtccatactaaagatgctatctatatatgtgcacacttgaccaaaccaaatgacaacactatcctgctggcctacacagcagatctgcaagttgataacagtgaaactgagggtccagatcacatcccagattgtgactgcacttcaggttgttactatgtcagacatttggatagatactgcccagtaaccttaacttctcatgattggtatgaaatacaagagtcaaattactaccccaaacatatacaatacaatatcttgattggcgagggtccttgcaaacctggagattgcggtggtaaattactctgtaaacatggggtcataggcattgtcactgctggtggtgaggggcacgtggcattcactgatttacgcccatactcaagtctctccactcaccagggaattgtatcagattacttcacccaattgggcgacgcctttggtgagggcttcacacataatataaaagagcatttttctaatctgtcttcaaacattactgataaaattacaggcaaagtagttaaatggttagtgcgtattattagtgctctcactattatgattagaaactcaacagacacagcaacaatacttgccactctggcgctattagggtgtcagagttccccatggaacttccttaaaaataagatatgccaatggctagacatacccaaacccccttccaaacaaggtgattcatggattaagaaatttacagaatgttgtaatgcagctaagggcttagaatgggttgccatcaaaatagggaaatttattgactggttgaaagaaaaactaatccccacagtacagcggaaaaaggaaacactggaacaatgcaagaaactggccctttatgaagagcaatgcaaaggattctccaaatcagatgcccaggctcaacaacaactcatcatagaagtggccaagctgaagaaaggtctagatgagttagcacctttatatgctaatgagaataagagagcaacaggaatccagaaagagctacaacgcatgactgcataccacaaaacacatcgacatgaaccagtctgttgtctaatacgtggacaacctggatgtgggaaatcactggtcacttcaattattgcacgtggacttgcaccagaagcccatgtttactcattgcccccagatccaaaatattttgatggttacgatcaacagaaggttgtcataatggatgatatagggcaaaatccagatgggaaagacctcagtatgttctgccaaatggtttccaccacagaattcatagtaccaatggccaacatagaagaaaagggtagatcatttactagtgaatacattttggccagcacaaatcttgatgcactcaccccacccacaataactattccagaggcaattaaaagaaggttctttatagatgtggatttagtcattattagtaagtttagaaattctagtggtcttttagatacagcaaaggcactccaaccctgcgctaattgccctaaaccagcttgctttaagcaatgttgccccctgctgtgtggtcaagcagttgtcttacaagatagaagaagcaaggccaattatcctgtaaatgcaatagtacagcaactccaacatgagaactcaacgcgcaagaaggtaaaagataatctagaagccatatttcaaggactgggcgacccaacccccccaggatttattgtggatttgctgtcagcctcaaaggacccaaaagtcattgagtactgtgtggaacaagggtgggttggtaaagcaaactctacca---ttgaaagggacttaaactatgttcattacatactcaattgcttggggagtctcatcctcatactagggactatctatgtgttgtacaagttaatgtgtttcacccagggtgcttatagtgggttacccaacccagttccaaagaaaccagaactaagaaaagcaacattgcagggtcctcaacatgaattcatccgggcattggtcaaaagaaactgtcacatcttgaccacaaaaa---ggggcgaattcaatctgctcggaattcatgacaattgtgctgttgtaccaactcatgctgaatgtggagatatagttaatatagatggtagagacattagagtcctgaaacaacaaattctaactaacactgatgatgtggatacagagataacactattgtggctggaccagaatgagaagttcagggacatcagaaggttcatcccagaacaccaacaagaatggtgtaacatgcatttagccaccaatgttaccaagttccccatgttagacgtagaggtgggtgaggtcatcccatatggacaactaaatctgagcggcaaccccacttgccgtttaatgaaatataattatcctacaaaacctgggcaatgtggtggagtgattctaaatacaggaaacatcattgcaatacatgtgggtggaaatggtaaagtcggatatggagcagcattgctacgcaaatactttgctgttgcccagggggaaattgttaagagaggacaaactaaggaattaggctttcaatcagttaacactcctacaaaaacaaaattacagccaagtgctttctaccatattttcccaggaacaaaagaaccagcccccttacatgccagtgatcctagactcgaaacaaacttggatcaagcagttttgtctaagtacaagggtaatccacaggttgaatggaatgactatatacagactgctgtggaccactatgctgcccaactatatacattagatattaacccagaaccattgacaattgatcaagcggtctatggtattgataaccttgaaccactagatataaccactagtgcaggttatccttatgccaccatgggtatcaggaaaaaggatattgtcaatagagttgaaaagagcactacaagacttcaagaaatgatggacttgtatggaattgacttaccctacatcacatatttgaaagatgaactcagaagcccagagaagattaggaaagggaagactagggccatagaagctgctagcctcaatgacacagttcatttccgaatgctattcggaaatctcttctcaacttttcatgcaaacccaggaatcctgactggttctgcggtaggttgcaacccagatattttctggtcacaattatatgctacactagatgggcacttactagcttttgattacacaaactatgatggcagtttacaccccatatggttcaaagcattgggcaaggtcttgaccttactgggtttccctggtaatctcatggacagattatgcaacacaacacacatatacagagaccaagtttatttagtggaaggtggtatgccctcaggaatatgtggtaccagtatctttaacactatgatgaataacataataataagaacaatagtgcttgagacttatagatcaatagatttagacaaactaaaaatagttgcttatggtgatgatgtgatagcatcctatccttatcctttggatcctacacatatagcagaaacagcagccagatatggattgaatattacccctcctgataaatcagataagtttcaagaagtaacatgggacaatgtgacctttctcaaaagagctttcagaccagatgagaaatacaagtttttaatacaccctgtttatagtatgactgatgtccacgaatcaatacggtggactaaagacccaaagaatacacaggaccatgttagatcactgtgcttactagcttggcacaatggaaaagagaagtatg-aggaatttttaacaaaggtgagaagttgccatgtagggaaacaactctatctcccccct-tatcaaagcttgtacacacagtggcttgatgaatttatttaatcatta-----------ataaatata-----gtacaatgtttag-aggaacaaagtattat-----------------------------------------------------------------
>GQ223227.1_Human_rhinovirus_C_isolate_N4_complete_genome
--ttaaaactgagtatgggttgttccc-acccatactgcctacg-ggcgtagtactcttgtgctccggtacatttgtacgccagttttt-cacccccaccccct---------------------------aggtaac--tcttagaagc--acttgcaca-cagacgaataggcagccaacactccacgttggtcaacgtcaagcactt----ctgtttccccggtattag--gggttaggct-tttcaagaggctgaagcctgaagtatcgttacccgcgcaattactaagcagagcctagtatcacttcgacccttccactggctggtcgttcaatgagaa-aaccc--actcatagacctggcagatggggctggaaataccccactggcgacagtgttccagcccgcgtggctgcctgtcccccat---tttggg---------ggaaagccaatgtaaggacaaggtgtgaagagccgcgtttgctaattgt--gagtcctccggcccctgaatgcggctaatct-taccccacagctattgcatggaagccaccatgtggatagtcgtaacgggcaactgtgggacggaaccgactactttgggtgtccgtgtttccttttattcca---tttattatctcatggtgacaa--cgtatac-agattat--atgttgtttaccatgggtgctcaggtatctaaacaaaacactggttcgcatgaaagcgcaattaatgctaataatgggggggtaatcaaatattttaatattaattactatagggactcggctagttcaggattgaccaaacaagatttctcccaggacccatcaaagtttacccaacccttagtggacactttgacaaacccagcactcatgtctccatcagtgggagcatgtggattttccgataggcttaaacagatcactatcggcaactccactatcaccacccaggatgcgctacatactattctagcctatggagaatggcctcaatatctctcagatgttgacgccacctctgtggataagcccactcatccagaaacatcagcagacagattctacacactagctagtgttgactggaaggttagctcaaagggatggtggtggaaattacctgatgcactcagagaaatgggtgtattcggccagaacatgtattaccattcaatgggtagatcaggatacatcatacacacacaatgtaatgccactaaatttcacagtggggcactattagtggtgctcatcccagaacatcaactggcttacatcggtggagacaaagtggatgtagcctacaagcatacccatccaggagagggcggacacactatcggggaaaactcc---------aacaggggtgacaaccaaccagatgaagaccctttctataattgtaatggtaccttatttggtaatctcaccatattcccacaccagattataaacctaaggacaaataactccagtaccatagtagcaccttatatcaattgtcaacccatggacaatatgcttaagcataacaacttgacactattgatagtaccattagtcacacttagagccagcactg---atactacaccggtggtgtctataactgtaactatagccccttacaaatcagaattttctggcgctatggata------------gtcagaaa--------cagggtcttcccacccgtatacccagtgggggccaacaattcatgaccacagaagatgaacaatcagctaacttgctaccaggtttccatcctagtaaaaagattcacatcccaggtatgatcactaatattctccatatggctagagtggattctttcatgcctatcaacaatataagaaatcatgagggaaagatcagtatatacaacataacagttgtacgtaaaacc------aacaatggtggcttgatactcaccatacccttggaaatgaacaacacactcttttccaccactctattaggtgaggtactaaattacttcaccaactggtcaggcagtatcactctaacattcatgtgcgtgtgtgactccttctccacagggaaattcctcttagcatacacaccaccaggtggagctcaccccaaagaccgcaaggaggctatgcttggggtacatgtcatatgggatctaggtctacaatcctcatgcaccatggttataccctggatgtcatctggtttttaccgtaggacaaaatcagatgagtacacacatgctggttatgtttccctatggtaccagacagattttataccatcatcacaaaccagtcagggagccattttggtcacttgtagtggatgtccagatttatcagtcagaatgttgcgtgacacacctatgatgaagcaa---actcacaagttgcaaaaca------atgatccagtggatggctttgtccatgaagttcttaatgaagtagtggtagtcccagatactaaaccttctggaccccagcacacaactagacccagtgctttaggtgcaatggaaataggtgcatccagttcagtcatcccagaatctttaattgaaaccaggtatgtagtgaatgataatactaatgaagaggcagagatagaaatgttcttagggagatctgcactgtgggctaacatagacatgaggga---caaatttgccaaatgggatataagcttccaagaacaagcgaacattaggaaaaaatttgaactctttacctacctgcgcttcgatatggaagttacaatagttacaaacaacaaaggcttaatgcagatcatgtttgttccacctggtcttgaacctccaaatgggaaagacagccgcctttgggactcagcttctaatcccagtgtatttttccaacccaagagtggattcccacgcttcactataccattcacaggactggcatcagcttattacattttttatgatggttacaccaccagacttgacccctcagacaac---aaatatggtatatcgccaactaatgatatggggacattatgctttagggcgttagatga---ttcaaccaataaccacattaaggtatatattaagccaaagcacataacagcttggatccccagaccaccaagggcaacagaatacactcatgcatatagcactaattaccactataaagc------------------accagatgcaactccacaacaacttgagagcagacacttcatgaaattcagagaacaaataa---------agaa---------tgtgggacctagtgatcaatgtgtacataccaaggatgcaatatacacttgtgcacacttgacaacgcccaacaataacacaatattgttggcaataacagctgacttgcaagtggattcatctgccacacaaggtccagatcacatacctacatgtgattgcactcaagcttgttactatgcaaaacatgctgacaggtactatccagtaacactagtagctcatgattggtatgaaattcaagaatctgaatattatccaaaacacatacaatacaatattttaataggtgagggtccatgtgaacctggtgactgtggagggaaactcctatgcaaacacggggtcatcggtattgttacagcaggaggagaaggccacgtggcattcactgatctacggccctatgcttgtctcacaatacaccaggggatagtaactgattatgttaaccaactgggtactgcatttggtgatgggtttacaagtaatataaaagatcacctaacaggtctgtgtacatcaattactgataaaatcaccaccagagtcatcaaatggttgatccgcgttattagcgctttaaccatcatgatcagaaattcaacagatacagcaacagtgttagccacattagcactcttagggtgtcatggttcaccatggggctttttgaaagacaaaatatgccagtggttaaacataccaaaaccaccaactagacaaggagactcttggttaaggaaatttactgagtgttgtaatgcagcaaaagggctggagtgggttgcccaaaagatagggaaatttatcgattggttaaaggaaaaattaatacccactgttcagaggaaaagggaaaccttggagcaatgcaagaagatagcactgtatgaggaacaagcacaaggttttgcccactccgatgctgaggcccaacagcaattgcttgttgaagtatccaaacttaaaaggggattagatgacttagctccattgtatgccagtgaaaataaaagaataacaaatgttcagaaagaattacaacgcttgtcagcttaccaaaagactcacagacatgagcctgtctgctgcttgatacgtggtactcctggttgtggtaaatcacttgtgacttctgttatagcacatggtctaacaaatgaagcaaacatatactcattaccaccagatcccaaacattttgatggttacaaccaacaaacagttgtcataatggatgatgttggtcaaaacccagatggtaaggaccttagcatgttttgtcagatggtgtcaactactgagttcattgtacccatggctagtattgaagataagggtagatcattcacaagccagtatgttttagcaagtaccaacctagattcactatccccacctaccatatccataccagaagcaatagggagaaggttcttcttggatgctgatttacaagtcatcagtaaatacaagacatcaaatggtttactggatgtggctaaggctttacaaccttgtaccaagtgccctaaacctgtgcattataaacagtgttgcccacttctgtgcggtcaagccttagtcctacgtgacaggaggacttcagccagctaccccctattggcagtggttgagcagctgagaacagagaatgacacacggggcaaggtaaaaaccaatcttagggcaatattccagggtctgggagatcccacaccacctggttttatagtggatttgttatcaagctcaaaagacccaaaagtaatggagtactgtgtggaacagggttggatgggaaaggcacactccacca---tagaaagagattttaattatgtccaatatgttttaaattgtttgggtagtctcctaattattttaggaacaatatatgcattatataaattaatgtgcctgacccagggagcctactccggagtgccaaaccccacacctaaaaaacctgaacttaggaaagctacattacaaggtccacaacatgagttcatcaaagcacttgtaaagaggaactgccatatacttaccactgaga---aaggggagtttaatttactaggtatacatgataactgtgctgtggtccctacacacgctgagtgtggtgactttgtggacatagatggtaaagtggtgaaggtgcttaaacaacaaattctgacaaacatggatgatgttgacacagaaataactctcatttggctcgatcaaaacgagaaattcagggatattaggagattcattccagaacaacagcaggaatggtcacacatgcatcttgcaaccaatgtcagtaagttcccaatgctagatgtagaggtagggaatgtggtaccttatggtcaacttaacctcagtggaaaccccacatgtagattgatgaagtatgattatccaacacgcccaggacagtgtggtggggtcatactcaacacaggaaacattgttgccatccacgtgggtggtaatggtagagtggggtatggagcaacactactgcgtaagtattttgcccaggcacagggtgacatagtaaagacagggaaagctaaggatatgggctatcataccatcaacacaccatcaaaaagtaaacttcatcccagtgtgtttcatgacatcttcccagggaacaaggagccagctgcactgaatccaagagaccaccgtctagaaatagatttagataccgcagtattttcaaaatacaaaggtaatatcaatgtggaatggaatgaacacctacaaacagcagtggaccactacgcagcccagctctatgtattggacataaacccagaacccatcaccatggagcaggctgtgtatggtgtgaccaatcttgaaccactggacctcacaaccagcgccggttatccatatgctgctctaggtattaaaaagagggatattatcaataaaaccactagggatactgttaggctgcaagaaatgctcgaccgttatggtgtggatctaccatacatcacatacctcaaggatgaactacgtagtccagaaaaaatcaaattgggtaaaacaagagcaattgaagcggccagtctgaatgatacagtccaatttagaatgatatttgggaatctgttctctacatttcacgccaatcctggcatccttacagggtcggctgtcggatgtaatcctgacattttctggtcacagctctatgccatgctagatgggaatctgctagcttttgattatacaaactatgatggtagtctgcacccaatatggtttgaggcattagggaaggttttagatcagatagggtaccctggtaatttaatgaaaaaactgtgcaacactacccacatatacaaagatcaagtgtacatggttgagggtggaatgccatctggcatatgcggtaccagtatttttaacaccatgattaataacataataattagaactttgattctagaaacttatagaggtattgatctggataaactcaaaatgatcgcatatggggacgacgtgattgcttcatacccagagaagcttgatcctaaagagttatccataactggagcaaaatatggtctcaccataactccagcagacaaatcagataagtttagtgaaaccacctgggataatatatcttttctcaaaaggaaattcaaaccagacactaaataccccttcctcattcatccaatctattcaatggatgatgtctgtgaatcaatcagatggactagggacccaaagaatactgaagaccatgtgcgctcactgtgtcaactggcttggcacaatggcaaagaggtctatg-aagatttcatccaaaagatcaagacagtagaagttgggaggactctaaatttaccacct-tatttatatctgtaccacaggtggatagacaattttatttagatca-----------------atata-----gtatactgtttactgtagaacatgtataatac---------------------------------------------------------------
>KF688606.1_Rhinovirus_C_strain_human/Australia/SG1/2008_partial_genome
--------------------------------------------------------------------------------------------------------------------------------------------------------------------------------------------------------------------------ttccccggacgtgt---gaataggct-ccaccaggggctgaagctgtagcgttcgttacccgcactgctactacgcaagggttagtatctaactgaaaacattgtggag-tttcgctcagcag----aaccc--cactgtagatcggggtaatggggctacacaacccccaccggcgacggtggtgtagcccgcgtggtgccccgcctgaggc---ttgtgc------ctcaggacgccacaatgttgacagggtgagaaggcctacgtgtgctagcagt--gagtcctccggcctctgaatgcggctaatcctaaccccatagccatcacacacaatccagtgtgcaggtggtcgtaacgggtaactatgggatggaaccgactactttgagtgtccgtgtttcctattttacct---ttacatgtcttatggtcacaa------tat-agtgtatacat-attgtgatcatgggcgcacaggtgagcaaacaaaatgttggttcccacgaaagtggtatcaatgcctctagtggttctgttatcaagtacttcaatatcaactactacaaagattctgctagctcaggtctaacaaaacaagatttttctcaagatccctctaaatttacccaacctatagcagatgttctcaccaacccagcactcatgtcgcctagcgtcgaggcttgtgggttttccgataggctcaagcaaattactatcggtaactccactgtcacgacgcaggattcactcaacagcgtgttggcgtatggtgaatggccagaatacctctcagatttagatgccacatcagtagacaaacccactcatcctgaaacatcagcagacaggttttacaccttagacagtgtaacatggggctccgaatccttgggctggtggtggaaaatacctgactgcctgaaggatatgggtttgtttggacaaaatatgttccaccattcaatgggtagatctgggtatctgatacatgttcaatgtaatgctaccaaatttcatagtggttgccttatggtagctgttgttccagaacatcaattggcttatataggagccggatcaacacgagtcaaatatgatcatactcacccaggcgatcgaggccatgaaataagacaatctact---------cagtggggtgaccaccaaccagatgaaaatccattttacctgtgcaatggaacactcctaggtaatgtaactatctttccacaccagatgattaatctacgtaccaacaactcagcaaccattatagtaccttatatcaattgtattcccatggataacatgctgagacacaacaacctatcactgctcattattcctatggtacggttaagagcaactggta---cttcatcctcaactttacccatcactgttactattgctccagataaatctgaattctcaggtgcgatgacag------------gccaaact--------caagggctaccaacaaggatcccagcaggcggtcagcagtttatgacaacagaagatgaacagtcaccaaatattttaccagaatacagttcaaccaaaatgatacatatacctgggaaaatagataatatcttacatatggccatggttgaatcttttatacctatgaataatttaacagggcacctgggacaagtttccatatacaacgttcaagtccctaaaaagggcagtggggaggggcaggatctcattgttgcattacccctccagatggataatactatattctccacaaccctactaggtgaagtcttgaactacttttcaaactggtcaggcagtattaagataacatttatgtgtgtgtgtgatgcttttagttcaggtaagtttctcatggcatacactcctccagggggtaggcaacccactactaggaaagaggcaatgcttggaacaagtgttgtatgggatttagggttgcaatcttcatgtaccatggttgtaccatggatgagttccacattctaccgcagtacaaagagtgataagtacacctctggtgggtatattacactgtggtaccagacagatttcatcccgggtgctagtggtggaataggtgtccttctcgccacatgttctgggtgcccagatttgtccgtgcgcatgatgagagacactccaatgattaagcaa------------ccaaccaatgagattcaaaaccctgttgaagattttgtggagggaaccttaaaagaagttttggtggtaccaaacacacaaccatctggtccatctcacacaactagaccaagtgcattgggagccatggagataggtgcctcttctactgccacaccagaatcaatgattgagacccgatatgtaattaataaccacactaacaatgaagccctggtagaaaactttctgggtaggtcctctatatgggctaatttacagttggataataacgggtttaagaagtggagcataaacttccaagagcaggcacaaatcaggaagaaactggagatgttcacttatgttagatttgatatggaagtcacaattgtaaccaacaactcagggctcatgcagatcatgtatgtacccccaggtctagacaccccaaaccgggtagatgacaaattatgggacggggcctccaaccctagtgtgttttaccaacctaaaagtggctttccccgctttactattccttttactggcttgggttctgcctactacatgttctatgatggttatgatgaaggaaggtta---gggagttta---gaatatggtatttcagctactaatgacatgggcacattatgcttcagagctctcgagga---tacaactaggcaggtcgtcaaggtgtatatcaaacccaagcatatacatgcatggtgcccacgaccaccaagagcagtagattacactaataagttcagtcccaattatcatacaaagaatgca-----------------agcaatgaaaatgt----gctggaggaaaaacactacatgaaacacaggacggacatta---------agac---------tgctggaccaagtgatttgtatgtgcacacacagcaagctatctacagaaatgctcatctcactaccccttcagacaagactatcttgcttgcctacacagcagacttacagatagatacagcttctgagcctggctctgacattatccctgaatgtgattgtaatgaaggctgttactatagtgcatcacatgatagatactaccctattaaagttgaagcacatgactggtatagtatagaggaaacaatatactaccctaagcacatacagtataacctacttataggtgaaggccattgtgttcctggtgactgtggtggtaaactactatgcaaacatggtgtaatagggatcatcacagcagggggcgaaggacacgtggctttcacagacctcagatgttatcgagtagaggctacaacacaagggatggtatcagactacttaaatcagatgggccatgcctttggggaaggtttcactcaaaatgtcagggatagtatgttaagtttaggagaaagtgtacaagaccaaatttctagtagggtagttaagtggttagttagaattataagtgccttgactattatgattagaaatagtgcagatacacccactgttcttgcaaccctcgctctcctgggatgccagagttcaccttggacatttttaaaagagaagatatgtaaatggctgaatgttcccaaaccacctagtaagcagggagaaggttggctgaagaaattcactgaatgttgtaatgcagcaaagggcctggaatggataggaattaagattagtaaattcatagactggttaaaagacaaactaatacccacagtacgagaaaagaaggaaaccctggacgagtgcaagaaaatagcattatatcaagaacaagtcaaaggatttccatatgctgatgaaagatcccaaaatgaacttatagtttctattgataagcttaagaagaatttagataagtttgctccactctatgcacttgagaacaaaaaagtcactgagcttcaaaaagaactaaaacacatgttagcatacaagaaaactcaaagacaagagcccgtgtgcttgctgatccatggaactcctggcagtggtaagtcactggtaaccaccattgtagccaggggtttagcatcagagggggatatttactctctacccccagatcccaaacactttgacggttacaaccagcaaaaggttgtaatcatggatgacgtagggcaaaacccagatggaggggatttgggggtcttctgtcaaatggtgtctacaactgatttccacgtacccatggcagctatcgaagacaagggaatgtcatttaccagtacctttgttttagctagtactaacctgagtcagctatcaccacctactatacagatacctgcagcactcgaacgcaggtttttccttgacacagatatccgggttgcacctgggtatactaatggcggaggcttactaaatgtggctaaagccctacaaaaatgtgatgcctgcccaaaacctcattattaccagcattgctgtcccattctatgcggcaaggctgttaccttgtttaacagaagaactcaagccagctattcaatcaatacagtagttaaccaaatgagagaagaagccaatatcaggaagagtgtaggtagtagtctatatgccatattccagggtctaggctcagatgagactccaggatttattatagacctcctgtcatcttcaaaagatccaagagtcgtacaatactgtgaagataatggttatattattaagtcgcaaaacacta---tagagagacatgtaaatcatctacagtatgtgttaaattgcttaggtagtttaatcttgatattgggcactctttatgcactttacaaattgatgtgtattgcacaaggaccttattcaggaataccacaacctatacctaagaaaccagaactgcgcagagccactctacagggacctgaacatgagtttataaatgcactcatacgcaggaactgtcacatagctaccacgacca---agggggagttcaatctcctgggtatctatgataattgtgcagtaataccaacccatgcacaagtgagtgattctatcagtattgatgggaaggaagttaaagttcttaagcaacaggtgataacagacatgaatgatgtagacactgagataactataatttggttagatcaaaatgaaaagtttagagatatcagaagattcataccagagcacattcaggagtggaagaacatgaaactcgccaccaacgtcacaaaattcccaatgttctttgtagatgttggtggtgttgttccttatggcgagataaacttgagtggaaatcccacatgcagacttatgaaatatgactaccctaccaaaccaggccagtgtggagctgttgtaggaaacacaggtaatattgtgggaatacatgtgggtggaaatggaagagttggttactgtgcagcacttctcagaaagtattttgggacaacccaaggtgaaatcaaagtaatgagagatgttcaagagtgtaacataaaacctgtaaacactccctctaaaactaaattactacccagtgtgttttatgatgttttccctggaagtaaggaaccagcagccttacatccgaaagaccccagattagaagtggaccttgacacagctgtattttctaagtacaagggtaactgcactgtcagtgagaaccagtttataaacttagcagtagatcattactcagctcaattgtttatgttagatataaacccagaacctataactctagaacaggctgtgtacggatacgtgcatctagaacccctagacttaaccactagtgcagggtacccatatgtagcacttggaattaagaagagagatatactaaataaaactactagggatgtgtccaaattgcaaaccatgatagataaatatggcattgacttaccttatgttacatatcttaaagatgagttgaggactccccagaaaataaaggcaggaaaaaccagaattatagaagcagctagtgttaatgacacagcacacttccgtatgacatttggaaatctcttctcaaaattccattccaacccaggcatccttactggatcagcagtaggatgtgatcctgatatcttctggtcacaaatacgatcatccttagacgggcatttgctggcttttgattacacaaactatgatggtagtctacatccaatttggtttaaagccttaggcaaggtacttgataatttgggatttcctggtgcactaatggacaaattaagcaagacaacacacatctacaaaacaaaaatctatgagactgaagggggcatgccatctggtatatgtggtacatcaattttcaatactatgatcaacaacatcatactcagaactctagtacttgaaacatataagcatatcaacctagataatctaagaatcatagcatatggagatgatattattgccagttacccagaagccttagatccatcagagatagctttaacagcaaccaaatatgggttgaccatcacacctgctgacaaaacagatacctttgatactgtcacctgggataatgtgtcattcctgaagagaaaattcaaacaagaccaggagttccccttcctaacacacccagtatatgcaatggatgatgtatatgaatccatcagatggactaaggaccctagaaacacacaggaccatgttagatcactgtgtatgctagcatggcataatggcaaagagacatatg-aggattttcttaggaagataagatcaacttcagtgggtaggactctagctttaccacca-tattctcagctgagacagcagtggttagataactttgtgtgattctattccccttaaattta-atatatatacatatagcatctag----------------------------------------------------------------------------------
>KY369881.1_Rhinovirus_C_strain_SC9735_complete_genome
-------------------------cc-acctgtaccacccacgtggtgtggtgctcttgtattccggtacatttgcacgccagtttgc-cacccctcatcctt----------------------------tgtaac----ctagaagc---tatcaact--cgaccaataggcggtgg-taagccataccacttacggtcaagcactt----ctgtttccccgg-tatgcgaggaatagact--ctcacagggttgaagcctcaaatatcgttatccgcattggtactacgcaaagcctagtagcgcctcggaaatcccttggtt-ggtcgttccgctag---tttcc--cctagtagacctggcagatgaggcaggacattccccactggtgacagtggtcctgcctgcgtggctgcctgcgcaccct-c-cggggt---------gcgaagccaagtgatggacaaggtgtgaagagccccgtgtgctactaat--gagtcctccggcccctgaatgcggctaatcc-aaccccacagctattgcacacaaaccagtgtgtatatagtcgtaacgagcaattgtgggacggaaccgactactttgggtgtccgtgtttccttttattctca--ttatcttgcttatggtgacaat-actgtaa--tatagt-----gttgttaccatgggcgctcaagtgagtaaacaaaatgttggttcgcatgaaaacagtgtttctgccagcggtggctcagtcatcaagtatttcaacatcaattattacaaggattcagctagctctggtctcaccaaacaagatttctcccaagatccttcaaagtttacacagcctatagctgatgtgttaactaatcctgcactcatgtcacctactgttgaagcatgtggattctctgataggctaaagcaaatcactattggaaactccactataacaacgcaggactccttgaatactgttgtagcctatggtgaatggcctgaatatctctctgatcttgatgccacatctgtagacaaacccactcacccagaaacatcttctgaccgcttctacactttggaaagtgttatgtggcatggtagctccagggggtggtggtggaaaataccagattgtcttaaggatatgggcatgttcggccagaatatgtaccatcactcaatgggtagatcgggtatgttaattcatgtacagtgtaatgcaaccaaattccatagtggatgcctccttgttgttgtggttccagaacatcagctagcatatattggtgctggtggtgttaatgtcaaatatgagcatactcacccaggagagggggggcatactttgcaagcttctaac---------gttcgttcaaactacaacccagatgaagatcctttttatctgtgtaatgggacactgttgggaaacgcactcatattcccacatcaaatgatcaatctccggacaaataactctgcaaccatagtagtcccatacataaactgtgtaccaatggacaacatgctcaggcacaataatgtcagccttctcattatcccaattgtcccgttaagggcaaacacag---gtgctgttaattccctgcccattacagtaaccattgcccctgataagtcagagttttcaggtgcgatgaaat------------cacaacag--------cagggcctccctacacgaagtccagcaggctcacaacaattcatgactactgaggatgaacagtcccctaatatattgccagagtattcccctaccaaaatgatccacattccaggaagaattgacaacattctgcacattgccatggtggagtcacttataccactgaacaacattccagggcaggtcggtatggtggggatgtacaatgtcaccatagcatccaaaaca------gcagaccaggaaatgatactggctatccccctacaaatggacaatacactcttcgccactaccttagtaggtgagatactaaactatttctccaactggtcaggcagcatcagagtcacctgcatgtgtgtgtgtgatagctttagtactggaaagttcctgatggcttacactcctccaggaggtggcttgcccgcaactagaaaagaggccatgctgggtgttcatgttgtgtgggaccttggactgcagtcttcatgtacacttgttgcaccatggatgtccagtaccttctaccgcaggactaagggtagtaattacacttctgggggctatataactctatggtaccagacaaactttgtagccaccactactggtggaactggcactatcatagccacatgttctgcatgtccggatctgtctgtacgcatgatgcgtgatacaccaatgatcaaacaa------------cctgaaaacaacatacagaatccagtggacaactttgtagatgaagtgcttaaagaagttcttgttgtcccggataccaagccttcgggaccaactcacacagtcaagcctacagtcctaaatgccatggagattggtgctaccccagatgcaactccagaaagcgtcatagaaacgcggtatgtcataaataaccacaccaacaatgaggctcttatagagaacttccttggtagatcatctctctgggctgaattgcaaatgtctga---aggattcaagaaatgggacattaactttcaagaacaagctcacatcaggaaaaagattgagatgtttacttacatcaggtttgacatggaggtaactatagtaaccaataaccaaggcttaatgcaaattatgtatgtaccaccaggtattgaagctccagactctctcaatgacaagaaatggaatggggcttccaaccccagtgtcttttatcaacccaaatctggcttcccccgcttcactattccctttactggcttaggttcagcatattatgttttctatgatgggtacgatgaaaacaaagtg---ggatcaaca---acatacggtatatctgccacaaatgacatgggcaccttgtgcttccgtgcattggaaga---tacaaccaagcaggatgttaaggtttttataaagcctaagcacatcacagcgtggtgccccagaccaccgcgtgctgtggactacacccatagatacagtccaaattaccacactaa-----------------------caagggtaacactacag-accttgaagaaaagcattacatcaacaccagaacaacaatca---------aaac---------agctggacctagtgacctatttgtccacacagaacaagccatttatagaaatgcacatctaactacaccaaatgatcagacaatattgttggcccttacagctgatctacagatagatgggtgtgaccgaccaggaccagacactattccagattgtgactgtaccagtgggtgttattactcaagatcactagataggtacataccagttgagtgtgaagcccatgattggtatcctgtggaagaaacccaatactatccaaaacacatacaatacaatcttttaattggaaaaggaccatgtgtcccaggtgactgtggaggcaaactattgtgtagacatggggtcattggcatcataacagctggtggtgatgaccatgtagcctttacagatctaagaccctacaatattaaagcaacctctcaaggtccagtgacaaactacctcaaccaactgggaagtgcttttggagagggcttcacagcaaacatcagagaccaacttgctactgtaggtaacacaataatggatggtttaacaaacaaagtagttaaatggttaatcagaattattagcgccctgacaatcatgatcagaaatagttcagacacccccacagtattggccaccctagcactgttgggatgccatgagtcaccatgggcctttctaaagggcaaggtatgcaaatggcttggtatcaacccacctgcaaagagacagggggatagctggttaaagaaattcactgagtggtgtaatgcagccaaaggtcttgagtgggttgggcaaaagattagcaggtttatagattggcttaaagagaaggtgttaccaacggttaaatcaaagaaggagatattagaccattgtaagaaaatacccctataccaagagcagatcaaagggtttccctatgccactcaagagtcccaggaagagttaacactaaatattgacaaattgaaaaagggcctagacggattggcaccactctatgccgtggaaaataaaactgtgacacaaatgcagaaggagattaagcaacttcaatgctacaaaagggctcagagaatagaaccagtctgcatactactacatgggataccagggtgtggtaagtcacttataaccaccatcattgcaaggggcttagccactgaaggaaacatatactctctgcccccaaacccaaaacactttgatggatataaccagcaggatgtagtgatcatggatgatgtgtgtcagaatccagatggcgaagacatgaatatgttttgccaaatggtctccactgccgatttccatgtgccaatggcggccatagaggataagggtaagtcttttaccagcaagtatgttttggcatccaccaacatggctaccctacaaccccctaccatacaaaccccagaagcactggaacgcagattctttttggatatggatgttaaagtgctaagtccatattccagtcagcgtggtttgcttgatacagcaaaagccttacaaccctgcaccaagtgtgacaaacccacccattactcgcgctgttgtccactcctgtgtggtaaggcagttgttttagtcaatagaaaaacacaggttagttatagtgtaaacatgatagttgaacaacttaaaactgagtatgggaacaggagaagtgtcaagacaaatctggctgcgattttccagggactgggtgatcaggaaacacctgggttcattatagacctgctcagatcctcaaaagaccctaaagtcattcaatactgtgaagaagaagggcttattttaaggagttccaccacct---tagacagacacatagacagagtccagcaggccatcaattgtatcgggagtctagtggtcatcttggggacaatttatgcactgtacaaattaatgagcatgactcagggggcatatacaggacatgttgaacccacactcaaacgtccagagttacgtaaagccgtaacacaaggccctgaacacgagttcatgtatgccctactcaagaggaactgtcatattgcagaaaccagga---agggagagttcaatctcttaggcatccactccaattgtgcagtgatccccacacacgctgagtgtgacaaggaaatacttgtagatggaatccctaccaaaattctgaaacagcaaataataactgatgccagtgatgtagacacggaagtcactttattgtggctggaccgcaatgagaagttcagggacatccgacgtttcatacctgaaaccattgatgaatggcaccatattagattagttactaatgtaagtaaatttcccatgttctttgcagatgtaggaacagcaacaccttatggagaaataacattaagtggaaatcctacctgcagactcctcaaatatgactatcccactaagccaggtcagtgtggtggtgtgcttggaaacacaggacatataatagggatacatgttggaggaaatggccgtgttggctacggtgctgcactgctccgcaaatatttttgtgaacaacagggggctattaccaacattgtggatgtgagagaattagggtatagcccaataaatactccagccaagactaaacttttacctagtgtcttttatgatatctttcctggggttaaagaaccagctccactctctaatagagatagtagattggaatcaaatttggacgacactgtgttctccaaatacaagggtaatgcaaaagtggagttcaatgaattcatgcaggtggctgttgaccactactctgcacaactgtacactttagatatcaatccaaccccacttactttggaacaggcagcctatgggatcccaaatttagaagctttagaccttaccactagtgctggttttccctatgtgtccaagggtataaagaagaaggacattttaaacaaaactactaaggacactacaaagttagcaaagttgatggaagagtatggtattgatctgccatatgtcacttatttgaaggatgaactcagaactccagagaaaattaaggcaggcaagacaagactcattgaggctgctagtctcaacgacacagtccactatagaatggtttttgggaaccttttctctaccctacatgccaacccagggattttaacaggttcagctgtagggtgtgatccagacattttctggtcacaacttcatgcttccctgggaggacacctattagcttttgattacaccaactatgatggcagtttacatccagtctggttcctgtgtttagaaaaagtactaaccaaccttgggttcccaggtgagttaatggggaaattaagcaactccaaacatatatacaagaatgccttttacacaactgaaggaggaatgccttctggaatctgtggtacttccatattcaacaccatgatcaataatgtgataattaggacacttgtattggaaacttacaagaatatagatctagaccgacttaaaattgtagcttatggagatgatgtcattgcttcttatcctgaatatcttgatcccaaggaaatagcagaaacaggccttaagtacggtctgacaattactcctgctgacaagtcagaaacctttaaaccaattacttgggagactgttacctttctcaaacggggctttaaacctgatgaaaaatacccttttctaatacacccagtttactcaatggcagatattcatgagtcaattagatggaccaaagacccgaagaacacacaagatcatgtgcgcagcttgtgtacactagcttggcacaatggagaggaacagtaca-acactttcttatccaagatccgaaccgtgccggtgggcaaaaccttgagtttgccaccc-tacagttacctgcgccaccggtggttggatttattcatttaaatgtag---------------atata-----atacacaatttgt-ctagaattagtgtagtat---------------------------------------------------------------
>KF958310.1_Rhinovirus_C_isolate_6331_complete_genome
--ttaaaactgggtacaggttgttccc-acctgtatcacccacgtggtgtggtgctcttgtattccggtacatttgcacgccagtttgc-caccccctacccat----------------------------cgtaac----ttagaagc---catcaact--cgaccaataggcggtgg-taaaccataccacttacggtcaagcactc----ctgtttccccgg-tatgcgaggaatagact--cctacagggttgaagcctcaagtatcgtcatccgcattggtactacgcaaagcttagtagtgccttgaaagtcttttggtt-ggtcactccgctag---tttcc--cctagtagacctggcagatgaggcaggacattccccactggcgacagtggtcctgcctgcgtggctgcctgcgcacccc-t-aggggt---------gcgaagccaagtgacggacaaggtgtgaagagccccgtgtgctactaat--gagtcctccggcccctgaatgcggctaatcc-aaccccacagctattgcacacaagccagtgtgtatatagtcgtaacgagcaattgtgggacggaaccgactactttgggtgtccgtgtttccttttattctta--tcattctgcttatggtgacaat-actgtga--agtagt-----gttgttaccatgggcgcccaagtgagtaaacaaaatgttggttcgcatgagaacagtgtttctgccagtggaggttcagtcatcaagtattttaacatcaattactacaaggactcagctagttctggtctcaccaaacaagatttctcccaagacccttcaaagtttacacagcccatagctgatgtgttgactaatcctgcactcatgtcacctactgttgaggcatgtggtttctctgataggctaaagcaaatcactattggaaattccactataacaacgcaggattccttaaatactattgtagcttatggtgaatggcctgagtatctcactgatcttgatgccacatccgtggacaaacctacccatccagaaacatcttctgaccgtttttacactctggaaagtgtgatgtggcatggtagttccagggggtggtggtggaaaataccagattgtcttaaggatatgggtatgtttggccagaatatgtaccaccattctatgggtagatcaggtatgttaatccatgtacagtgcaatgcaaccaaattccacagtggatgtctccttgttgttgtggttccagaacatcagctagcatacattggcgctggtggggtcaatgttaagtacgaacacacccatccaggagagagaggacatactttacaagcatccgac---------gttcgctcaaaccataacccagatgaagaccctttttatctgtgtaatgggacactattaggaaatgcacttatatacccacaccagatgatcaatctccggacaaacaactctgcaaccatagtggtcccatacataaactgtgtaccaatggacaatatgctcaggcacaataatgtgagtcttctcatcattccaattgtcccactgaaagcaaacacaa---acgctgttaattctctacccattacagtgaccatcgccccagacaagtcagagttttcaggtgcaatgaaat------------cacaacag--------caaggtctccccacacggagtccagcaggctcgcaacaatttatgaccactgaggatgagcagtctcctaatatattacctgagtattcccctaccaagatgatccacatcccagggaggattgataacattttgcatattgccatggtggaatcacttataccactaaacaatattccagggcaggttggtacagtgggaatgtataatgttaccatagcatcaaagaca------gcagaccaggaaatgatattggccatccccttgcaaatggacaatacactctttgccaccactttagttggggagatactaaactatttctccaactggtcaggcagtatcagagtcacctgcatgtgtgtgtgtgatagctttagcactggtaagttcttgatggcttacacccctccaggaggtggattgcctacaactaggaaagaggccatgctgggtgtccatgttgtatgggatcttggactgcagtcttcatgcacacttgttgcaccatggatgtctagtactttctaccgcaggactaagggtagcaattacacttctgggggttatataactttatggtaccagacaaactttgtggccactactactggtgggactgggactatcatagctacatgttctgcatgccctgacttatctgtacgcatgatgcgtgatacaccaatgatcaaacaa------------cctgaaaacaacatacagaatccagtagacaattttatggatgaggtgcttaaagaagttcttgttgtcccggataccaagccttcaggaccaacacacacagtcaagcctacagttctaaatgctatggagattggtgttaccccagatgcaactccagaaagtgttatagaaacacggtatgtcataaacaaccacaccaacaatgaagctcttatagaaaactttcttggtagatcatctctttgggctgaattacagatgtctga---tgggttcaagaaatgggatattaacttccaagaacaagctcacattaggaaaaagattgagatgtttacttacattaggtttgacatggaagtaactatagtaactaataaccaaggtttaatgcaaatcatgtatgtaccaccaggcattgaagccccagaatccctcaacgacaagagatggaatggggcttccaaccccagtgtcttttaccaacctaaatctggttttccccgcttcaccattccctttactggtttaggctcagcatattatgttttctatgatggatatgatgaaaacaaagtg---ggatcaaca---acatatggtatatctgctacaaatgacatgggcaccttgtgcttccgtgcattggaaga---cacagctaaacaggatgtcaaggtttttgtaaagcctaaacacatcacagcgtggtgtcccagaccaccacgagctgtggactatacccatagatatagtccaaactaccataccaa-----------------------caagggtagcaccacag-agcttgaagaaaagcattatatcaacaccagaacaacaatca---------aaac---------agctggacctagtgacctatttgttcatacagaacaagccatttacaaaaatgcacacttaaccacaccaaatgatcagacaatactactagcccttacagctgatttacagatagatgggtgtgaccaaccaggaccagacaacataccagattgtgattgtaccagtgggtgttattactcaagatcattggataggtacataccagttgagtgtaaagcccacgattggtatcccgtggaggaaacccagtactatccaaaacacatacaatacaatcttttaattggagaaggaccatgtgtcccaggtgactgtggaggcaaattactgtgtagacatggggttatcggcatcataacagctggtggtgatggccacgtggcctttacagatctaagaccttataatatcaaagcaacctctcaaggtccagtaacaaactatctcaatcaattaggaagtgcttttggagagggcttcacggcaaacattaaagaccaacttgcaactgtaggtaatacaattatggatggtttaacaaataaagtagttaagtggttaatcagaattattagtgccatgacaatcatgatcagaaacagttcagatacccccacagtgttagctactttagcactgttgggatgtcatgagtccccatgggcttttctaaagagtaaagtgtgtaaatggcttggtattaacccacccgcaaagagacaaggagatagctggttaaagaaattcaccgaatggtgtaatgcagccaagggtcttgaatgggttgggcaaaagattagcaggtttatagattggcttaaagagaaggtactaccaacagttaaatcaaaaaaagagatattagatcattgcaagaaaatacctttataccaggagcagatcaaagggttcccctatgccacacaagaatctcaagaagagttggcactaaacattgacaaactgaaaaagggcctagatgggttagcaccactctatgctgtggaaaataaaactgtcacacagatgcaaaaggagattaaacaacttcaatgctacaaaagaacccaaaggatagaaccagtctgtatactactacatgggataccagggtgtggtaaatcacttattaccaccatcattgcaagaggtttagccactgaaggaaacatatattctctgcccccaaacccaaaacactttgatgggtacaatcagcaggatgtggtgatcatggatgatgtgtgtcagaacccggatggcgaagatatgaatatgttttgccaaatggtctccactgctgacttccatgtgccaatggcagccatagaggataagggcaaatcttttaccagcaagtatgttttggcatctaccaatatggctaccctacagccccctactatacaaaccccggaagcattggagcgcaggttctttttggatatggatgtcaaagtattgagtccatactccagtcagcgtggcttacttgacacagcgaaggcgctgcaaccctgcactaaatgtgacaagcccacccattactctcgctgttgtccacttctatgtggcaaggcagttgttttggtcaacagaaaaacacaggttagttatagtgtaaacatgatagttgaacaacttagaactgagtatgggaatagaagaagtgttaagacaaatctggctgcaattttccagggattaggtgatcaggaaacacctgggttcattatagatttgctcagatcttcaaaagaccctaaagtcattcaatattgtgaagaagaaggacttatcctgaggagctccaccacct---tagacagacacatagacagagtacagcaggccatcaattgcattgggagcctggtggtcatcttagggacaatctatgcactgtacaaattaatgagcatgactcagggagcgtatacaggacatgttgaacccacactcaagcgtccggagttacgcaaagctgtaacacaaggccctgaacatgagttcatgtatgcactacttaagaggaactgccacattgcagaaactagaa---aaggggagttcaacctcttaggcatccattctaactgtgcagtgatccccacacacgctgagtgtgacaaagaaatacttatagatggaattcccaccaagattcttaaacaacaaataataactgatgccagtgatgtagatacagaagttactttgttgtggctggaccgcaatgagaaatttagggacattcgtcgtttcatacctgagaccatagaagaatggcatcacattagattagtcacaaatgtaagcaagtttcccatgttctttgcagatgtagggacagcaacaccttatggagaaataacactaagtggaaaccccacctgcagactcctgaagtatgactatcccaccaaaccaggtcagtgtggtggtgtacttggaaatacagggcacatagtaggaatacatgttggaggaaatggccgtgttggttatggtgctgcattgctccgcaagtatttctgtgaacaacagggaactattaccagtattgtagatgtgagagaactagggtatagtccaataaacactccagctaagaccaaacttctacccagtgtcttttatgatatttttcctggggttaaagaaccagctccactctccaatagggatagtagattggaatcaaatttggatgacaccgtattctccaaatacaagggtaatgcacaagtggagttcaatgaatttatgcaggtggctgtcgatcactactctgcacagctatacactttagatatcaacccagctccacttactttagaacaggcagcttatgggattccaaacctggaagctctagaccttaccaccagtgccggttttccctacgtgtctaagggtattaaaaagaaggacattttaaacaaaaccaccaaggacactacaaaactggcaaagttaatggaagagtatggtattgatttaccgtacgttacttatctgaaagatgaacttagaactccagagaaaattaaggcaggcaagacaaggctcattgaagccgccagtctcaatgatacagttcattatagaatggtttttggcaacctcttttctacccttcatgccaacccaggaattttaacggggtcagctgttgggtgtgacccagacattttctggtcacaacttcacgcttccctggggggacaccttttagcctttgactataccaattatgacggtagtttacatccaatctggtttttatgtttagaaaaagtgttaactaaccttgggttcccgggtgagctaatggggaaattgagcaactccaaacacatatacaagaatgccttttacacaactgaaggaggaatgccttctggaatctgtggtacttctatatttaataccatgatcaacaatgtaataattaggacacttgtattggaaacctacaagaatatagatctagaccgactgaagattgtggcctatggagatgatgtcattgcttcttatcctgaataccttgatccaaaggaaatagcagaaaccggtcttaagtatggtttaacaatcacccctgctgataagtcagaaacttttaaaccaattacttgggagactgttacctttcttaaacggggcttcaaacctgatgaaaagtaccctttcctaattcacccagtttactcaatggcagatattcatgagtcaattagatggacaaaggaccccaaaaacacacaagaccatgtgcgcagtctgtgcacattggcttggcacaatggagaggaacagtaca-acactttcttatccaaaatccgaaccgtgccggtgggtagaaccttgagtttgccacct-tacagttacctacgccaccggtggttggatttattcatttaaatgtag---------------atata-----atacacaatttgt-ctagaattagtgtagtat---------------------------------------------------------------
>EF077280.1_Human_rhinovirus_NAT045_polyprotein_gene_complete_cds
------------------------------------------------------------------------accgcacgccagtttgc-caccccctacccat----------------------------cgtaac----ttagaagc---tatcaact--cgaccaataggcggtgg-caaaccataccacttacggtcaagcactc----ctgtttccccgg-tatgcgaggaatagact--cctacagggttgaagcctcaagtatcgtcatccgcattggtactacgcaaagcttagtagtgccttgaaagtcccttggtt-ggtcgctccgctag---ttccc--cctagtagacctggcagatgaggcaggacattccccactggcgacagtggtcctgcctgcgtggctgcctgcgcacccc-t-aggggt---------gcgaagccaagtgacggacaaggtgtgaagagccccgtgtgctactaat--gagtcctccggcccctgaatgcggctaatcc-aaccccacagctattgcacacaagccagtgtgtatatagtcgtaatgagcaattgtgggacggaaccgactactttgggtgtccgtgtttccttttattctta--tcattctgcttatggtgacaat-actgtga--aatagt-----gttgttaccatgggcgctcaagtgagtaaacaaaatgttggctcgcatgagaacagtgtttctgccagtggaggttcagtcatcaagtattttaacatcaattactacaaggactcagctagttctggtctcaccaaacaggatttctcccaagacccttcaaagtttacacagcccatagctgatgtgttgactaatcctgcactcatgtcacctactgttgaggcatgtggtttctctgataggctaaagcaaatcactattggaaattccactataacaacgcaggattccttaaacactattgtagcttatggtgaatggcctgagtatctctctgatcttgatgccacatccgtggacaaacccacccatccagaaacatcttctgaccgtttttacaccctggaaagtgtgatgtggcatggtagttccagggggtggtggtggaaaataccagattgtcttaaggacatgggtatgtttggccaaaatatgtaccaccattctatgggtagatcaggtatgttaatccatgtacagtgcaatgcaaccaaattccacagtggatgtctccttgttgttgtggttccagaacatcagctagcgtacattggtgctggtggggtcaatgttaagtacgaacacacccatccaggagagagaggacacactttacaagcatctgac---------gttcgctcaaaccataacccagatgaagaccctttttatctgtgtaatgggacactattgggaaatgcacttatatacccacatcagatgatcaatctccggacaaacaactctgcaaccatagtggtcccatacataaactgtgtaccaatggacaatatgctcaggcacaataatgtgagtcttctcatcattccaattgtcccactgaaagcaaacacag---atgctgttaattctctacccattacagtgaccatcgccccagacaagtcagagttttcaggtgcaatgaaat------------cacaacag--------cagggtctccccacacggagtccagcaggctcgcaacaatttatgaccactgaggatgagcagtctcctaatatattacctgagtattcccctaccaagatgatccacatcccagggaggattgataacattttgcatattgccatggtggaatcacttataccactaaacaatattccagggcaggttggtacagtgggaatgtataatgttactatagcatctaaaaca------gcagaccaggatatgatactggccatccccttgcaaatggacaatacactctttgccactactttagttggggagatactaaactatttctccaactggtcaggcagtatcagagtcacctgtatatgtgtgtgtgatagctttagcactggtaagttcttgatggcctacacccctccaggaggtggattgcctacaactaggaaagaggctatgctgggtgtccatgttgtatgggatcttggactgcagtcttcatgcacacttgttgcaccatggatgtctagtactttctaccgcaggactaagggtagcaattacacctctgggggttatataactttatggtaccagacaaactttgtggccaccactactggtgggactgggactatcatagctacatgttctgcatgccctgatttatctgtacgcatgatgcgtgatacaccaatgatcaaacaa------------cctgaaaacaacatacagaatccagtagataattttgtggatgaggtgcttaaagaagttcttgttgtcccggataccaagccttcaggaccaacacacacagtcaagcctacagttctaaatgctatggagattggtgtcaccccagatgcaactccagaaagtgttatagaaacacggtatgtcattaacaaccacaccaacaatgaagctcttatggaaaactttcttggtagatcatctctttgggctgaattacagatgtctga---tgggttcaagaaatgggatattaacttccaagaacaagctcacattaggaaaaagattgagatgtttacttacattaggtttgacatggaagtaactatagtaactaataaccaaggtttaatgcaaatcatgtatgtaccgccaggcattgaagctccagaatccctcaacgacaagagatggaatggggcttctaaccccagtgtcttttaccaacctaaatctggtttcccccgcttcaccattcccttcactggtttaggctcagcatactatgttttctatgatggatatgatgaaaacaaagtg---ggatcaaca---acatatggtatatctgctactaatgacatgggcaccttgtgcttccgcgcattggaaga---cacagccaaacaggatgtcaaggtttttgtaaagcctaaacacatcacagcgtggtgtcccagaccaccacgagctgtggactatacccacagatatagtccaaactaccataccaa-----------------------caagggtagcaccacag-agcttgaagaaaagcattatatcaacaccagaacaacaatca---------aaac---------agctggacctagtgacctatttgttcacacagaacaagccatttacaaaaatgcacacctaaccacaccaaacgatcagacaatactgttagcccttacagctgatttacagatagatgggtgtgaccaaccagggccagacaacataccagattgtgattgtaccagtgggtgttattactcaagatcattggataggtacataccagttgagtgtgaagcccacgattggtatcccgtggaggaaacccagtactatccaaaacacatacaatacaatcttttaattggagaaggaccatgtgtcccaggtgactgtggaggtaaattactgtgcagacatggggttatcggcattataacagctggtggtgatggccacgtggcatttacagatctaagaccttataatatcaaagcaacctctcaaggtccagtgacaaactatctcaatcaattaggaagtgcttttggagagggcttcacggcaaacattaaagaccaacttgcaactgtaggcaacacaattatggatggcttaacaaataaagtagttaagtggttgatcagaattattagtgccatgacaatcatgatcagaaacagttcagatacccccacagtgttagctactttagcactgttgggatgtcatgagtccccatgggcctttctaaagagtaaagtgtgtaaatggcttggtattaacccacccgcaaagagacaaggagatagctggttaaagaaattcaccgaatggtgtaatgcagccaagggccttgaatgggttgggcaaaagattagcaggtttatagattggcttaaggagagggtactaccaacagttaaatcaaaaaaagagatattagatcattgcaagaaaatacctttataccaggagcagatcaaagggttcccctatgccacacaagaatctcaagaagagttggcactaaacattgacaaactgaaaaagggcctagatgggttagcaccactctatgctgtggaaaataaaactgtcacacagatgcaaaaagagattaagcaacttcaatgctacaaaagaacccaaaggatagaaccagtctgtatactattacatgggataccagggtgtggtaaatcacttatcaccaccatcattgcaagaggtttagccactgaaggaaacatatattctctgcccccaaacccaaaacactttgatgggtacaatcagcaggatgtggtgatcatggatgatgtgtgtcagaacccggatggcgaagatatgaatatgttttgtcaaatggtctccactgctgacttccatgtgccaatggcagccatagaggataagggcaaatcttttaccagcaagtatgttttggcatccaccaatatggctgccctacagccccctaccatacaaaccccggaagcattggagcgcaggttctttttggatatggatgtcaaagtattgagtccatactccagtcagcgtggcttacttgacacagcgaaggcactgcaaccctgcactaaatgtgacaagcccacccattactctcgctgttgtccacttctatgtggcaaggcagttgttttggtcaacagaaaaacacaggttagttatagtgtaaacatgatagttgaacaacttagaactgagtatgggaatagaagaagtgttaagacaaatctagctgcaatcttccaaggattaggtgatcaggagacacctgggttcattatagatttgctcagatcttcaaaagaccctaaagtcattcaatactgtgaagaagaaggacttatcctgaggagctccaccacct---tagacagacacatagacagagtacagcaggctatcaattgcattgggagcctggtggttatcctagggacaatctatgcactgtacaaattaatgagcatgactcagggagcgtatacaggacatgttgaacccacactcaagcgctcggagttacgcaaagctgtaacacaaggccctgaacatgagttcatgtatgcgctacttaagaggaactgccacattgcagaaactagaa---aaggggagttcaacctcttaggcatccattctaactgtgcagtgatccccacacacgctgagtgtgacaaagaaatactcatagatggaattcccaccaagattcttaaacaacaaataataactgatgccagtgatgtagatacagaagttactttgttgtggctggaccgcaatgagaagttcagggacattcgtcgtttcatacctgagaccattgaagaatggcatcacattagattagtcacaaatgtaagcaagtttcccatgttctttgcagatgtagggacagcaacaccttatggagaaataacactaagtggaaaccccacctgcagactccttaagtatgattatcccaccaaaccaggtcagtgtggtggtgtacttggaaatacagggcacatagtaggaatacatgttggaggaaatggccgtgttggttatggtgctgcattgctccgcaagtatttctgtgaacaacagggaactattaccagtattgtagatgtgagagaactagggtatagtccaataaacactccagctaaaaccaaacttctacccagtgtcttttatgatatttttcctgggattaaagaaccagccccactctccaatagggatagtagattggaatcaaatttggacgacaccgtattctccaaatacaaaggcaatgcacaagtagagttcaatgaatttatgcaggtggctgtcgatcactactctgcacagctatacactttagatatcaacccagctccgcttactttagaacaggcagcttatggaattccaaacctggaagctctagaccttaccaccagtgccggttttccctacgtgtctaagggtattaaaaagaaggacattttaaacaaaaccaccagggacactacaaaactggcaaagttaatggaagagtatggtatcgatttaccgtacgttacttatctaaaagatgaacttagaactccagagaaaattaaggcaggcaagacaagactcattgaagccgccagtctcaatgatacagtccattatagaatggtttttggcaacctcttttctacccttcatgccaacccaggaattttaacggggtcagctgttgggtgtgacccagacattttctggtcacaactccacgcttccctggggggacaccttttagcctttgactataccaattatgatggtagtttacacccaatctggtttttatgtttagaaaaagtgttaactaaccttgggttcccaggtgagctaatggggaaattgagcaactccaaacacatatataagaatgccttttacacaactgaaggaggaatgccttctggaatctgtggtacttctatatttaataccatgatcaataatgtaataatcaggacacttgtattggaaacctacaagaatatagatctagaccgactgaagattgtggcctatggagatgatgtcattgcttcttatcctgaataccttgatccaaaggaaatagcagaaactggtcttaagtatggtttaacaatcacccctgctgataagtcagaaacttttaaaccaattacttgggagactgttacctttcttaaacggggcttcaagcctgatgaaaagtatcctttcctaattcacccagtttactcaatggcagatattcatgagtcaattagatggacaaaggaccccaaaaatacacaagaccatgtgcgcagtctgtgcacattggcttggcacaatggagaggaacagtaca-atactttcttatccaaaatccgaaccgtgccggtgggtagaaccttgagtttgccacct-tacagttacctacgccaccggtggttggatttattcatttaaatgtag---------------atata-----atacataatttgt-ctagaattagtgtag------------------------------------------------------------------
>JQ245968.2_Human_rhinovirus_C_strain_HRV-C02_p1264_s3775_1999_polyprotein_gene_complete_cds
--ttaaaactgggtacaggttgttccc-acctgtatcacccacgtggtgtggtgctcttgtattccggtacacttgcacgccagtttgc-cacccctcacccgt----------------------------cgtaac----ttagaagc---taacaact--cgaccaacaggcggtgg-taaaccataccacttacggtcaagcactc----ctgtttccccgg-tatgcgaggaatagact--cctacagggttgaagcctcaagtatcgttatccgcattggtactacgcaaagcttagtagtgccttgaaagtcccttggtt-ggtcgctccgctag---tttcc--cctagtagacctggcagatgaggcaggacactccccactggcgacagtggtcctgcctgcgtggctgcctgcgcaccct-t-aggggt---------gcgaagccaagtgacagacaaggtgtgaagagccccgtgtgctaccaat--gagtcctccggcccctgaatgcggctaatcc-aaccccacagctattgcacacaagccagtgtgtatgtagtcgtaatgagcaattgtgggacggaaccgactactttgggtgtccgtgtttccttttattctta--tcattctgcttatggtgacaat-actgtga--aatagt-----gttgttaccatgggcgctcaagtgagtaaacaaaatgttggttcgcatgagaacagtgtttctgccagtggaggctcagtcatcaagtattttaacatcaattactacaaagattcagccagttctggtctcaccaagcaggatttctcccaagatccttcaaagttcacacagcccatagctgacgtactgactaatcctgcacttatgtcacctactgttgaggcatgtggattctctgataggctaaagcaaatcactattggaaactccactataacaacgcaggattccctaaatactattgtagcttatggtgaatggcctgagtatctctctgatcttgacgccacatctgtagacaaacccacccatccagaaacatcttctgaccgtttttacactctggaaagtgtaatgtggcatggtagttccagagggtggtggtggaaaataccagattgtcttacggatatgggtatgtttggccagaatatgtaccaccattctatgggtagatcaggcatgttaatccatgtacagtgcaatgcaaccaaattccacagtggatgtctcctcgttgttgtggttccagaacatcagctagcgtacattggcgctggtggggtcaatgtcaagtacgaacacacccatccaggagagagaggacatactctgcaagcatctgac---------gttcgctcaaaccataacccagatgaagaccctttttatctgtgtaatgggacactgttaggaaatgcactcatatacccacatcagatgatcaacctccggacaaacaactctgcaaccatagtggtcccatacataaactgtgtaccaatggacaatatgctcagacacaacaatgtgagtcttctcatcattccaattgtcccactgaaagcaaacacaa---atgctgtcaattctctacccattacagtgaccattgccccagacaagtcagagttttcaggcgcaatgaaat------------cacaacag--------cagggtctccccacacggagtccagcaggctcgcaacaatttatgactactgaggatgaacagtctcctaatatattacctgagtattcccctaccaagatgatccacattccagggaggattgacaacattttgcatattgccatggtggaatcacttataccactaaacaacattcccggacaggttggtacagtgggaatgtataatgttaccatagcatcaaaaaca------gcagatcaggaaatgatattggccatccccttgcaaatggacaatacactctttgccactactttagttggtgagatattaaactatttctccaactggtcaggcagtatcagagtcacctgcatgtgtgtgtgtgatagctttagtactggtaagttcttgatggcatacacccctccaggaggtggattgcccacaactaggaaagaggctatgctaggcgtccatgttgtgtgggatcttggactgcagtcttcatgcacacttgttgcaccatggatgtctagtactttctaccgcaggactaagggtagcaattacacctctgggggttatataactttatggtaccagacaaactttgtagccactactactggtgggactgggactatcatagctacatgttctgcatgccctgacttgtctgtacgcatgatgcgtgatacaccaatgatcaaacaa------------cctgaaaacaacatacagaatccagtggacaactttgtggatgaggtgcttaaagaagttcttgttgtcccagataccaagccttcaggaccaacacacacagtcaagcccacagttctaaatgctatggagattggtgttaccccagatgcaactccagaaagtgttatagaaacacgatatgtcataaacaaccacaccaataatgaagctcttatagaaaactttcttggtagagcatctctttgggctgaattacaaatgtctga---tgggttcaagaaatgggatattaacttccaagaacaggctcacattaggaagaagattgagatgtttacttatattaggtttgacatggaagtaactatagtaactaataaccaaggtttaatgcaaatcatgtatgtaccaccaggcattgaagctccagaatccctcaatgacaagagatggaatggagcttctaaccccagtgttttttaccaacctaaatctggttttcctcgcttcactatcccttttactggtttaggctcagcatattatgttttctatgatgggtatgatgaaaacaaagtg---ggatcaaca---acatatggtatatctgctacaaatgacatgggcaccttgtgcttccgtgcattggaaga---cacagccaaacaggatgttaaggtttttgtaaaacctaaacacatcacagcgtggtgtcctaggccaccacgagctgtggactatacccacagatatagtccaaactaccatactaa-----------------------caagggtaacaccacag-aacttgaagaaaagcattacatcaacaccagaacaacaatca---------aaac---------ggctggacctagtgacctatttgtccatacagaacaagccatttacaaaaatgcacacctaaccacaccaaacgatcagacaatactattagccctcacggctgatttacagatagatgggtgtgaccaaccagggccagacactattccagattgtgattgtaccagtgggtgttattactcaagatcattagataggtacataccagttgagtgtgaagcccacgattggtatcctgtggaagaaacccagtactatccaaaacacatacaatataatcttttaattggagagggaccatgtgtcccaggtgactgtggaggcaaattactgtgcagacatggggttatcggcatcataacagctggtggtgatggccatgtggctttcacagatctgagaccttataatatcaaagcgacctctcaaggcccagtgacaaactatctcaaccaactggggagtgcttttggagagggcttcacagcaaacattaaagaccaacttgcagttgtaggtaacacaattatggatggtttaacaaataaagtagttaagtggttaatcagaattattagtgccatgacaatcatgatcagaaacagttcagatacccccacagtgttagctactttagcactgttaggatgtcacgagtccccatgggcttttctgaagaataaagtgtgtaagtggcttggtatcaacccacccgcaaagagacaaggagatagctggttaaagaaattcaccgaatggtgtaatgcagccaagggtcttgaatgggttgggcaaaagattagcaggtttatagattggcttaaagagaaggtactaccaacagttaaatcaaaaaaagaaatattagatcattgtaagaaaatacctttataccaagagcagatcaaaggattcccctatgccacacaagaatctcaagaagagttagcactaaacattgacaaactgaaaaagggcctagatgggttagcaccactctatgctgtggaaaataaaactgtcacacaaatgcaaaaagagattaagcaacttcaatgttacaaaagggctcaaaggatagaaccagtctgtatactgctacatgggataccagggtgtggtaaatcacttataaccaccatcattgcaagaggtttagccactgaaggaaacatatattctctgcccccaaacccaaaacactttgatgggtacaatcagcaggatgtggtgatcatggatgatgtgtgtcagaacccagatggtgaagacatgaacatgttttgccaaatggtctccactgctgatttccatgtgccaatggcagccatagaggataagggcaagtcttttaccagcaagtatgttttggcatccaccaatatggctaccctacaaccccctactatacaaacccctgaagcattggagcgcaggttctttttggatatggatgttaaagtattgagcccatactccagtcagcgtggtctacttgacacagcaaaagcattgcaaccctgcaccaaatgtgacaagcccacccattactctcgctgttgtccacttctatgtggcaaggcagttgttttggttaacaggaaaacacaggttagttatagtgtaaacatgatagttgaacaacttaggactgagtatgggaatagaagaagtgttaagacaaatctggctgcaattttccaaggattaggtgatcaggaaacgcctgggttcattatagatttgctcagatcttcaaaagaccccaaagtcattcaatattgtgaagaagaagggcttattctgaggagctccaccacct---tagacagacacatagacagggtacagcaagccatcaattgcattgggagcttggtggttatcctagggacaatctatgcactgtacaaattaatgagtatgactcagggagcatacacaggacatgttgaacccacactcaagcgtccagagctacgcaaagccgtaacacaaggccctgaacatgagttcatgtatgcactacttaagaggaactgccatattgcagaaactagaa---aaggggagttcaacctcttaggcatccactctaactgtgcagtgatccccacacacgctgagtgtgacaaggaaatacttatagatggaatccctaccaaaattcttaaacaacaaataataactgatgccagtgatgtagatacagaagttactttattgtggctggaccgcaatgagaagttcagggacattcgtcggttcatacctgagaccattgaagaatggcatcatattagattagtcacaaatgtaagtaagtttcccatgttctttgcggatgtagggacagcaacaccttatggagaaataacactaagtggaaaccccacctgcagactccttaagtatgattatcccaccaaaccaggtcagtgtggtggtgtacttggaaatacagggcacatagtaggaatacatgttggaggaaatggccgtgttggttatggtgctgcattgctccgcaagtacttctgtgaacaacagggaactattaccagtattgtggatgtgagagaattagggtatagtccaataaatactccagccaagactaaacttctacccagtgtcttttataatatttttcctggggttaaagaaccagccccactctccaatagggatagtagattagaatcaaatttggatgacaccgtattttccaaatataggggtaatgcacaagtagagttcaatgaatttatgcaggtggctgtcgatcactactctgcacagctatacactttggatatcaacccagctccactcactttggaacaggcagcttatgggattccaaacctggaagctctagaccttaccaccagtgctgggtttccctacgtgtctaagggtatcaaaaagaaggatattctaaacaaaactactagggacaccacaaaactggcaaagttaatggaagagtatggtattgacttgccgtacgtcacctatctaaaagatgaacttagaactccagagaaaattaaggcaggcaagacaagactcattgaagccgctagtcttaatgacacagttcattatagaatggtttttggcaacctcttttctacccttcatgccaacccaggaattttaacggggtcagccgttgggtgtgatccagacattttctggtcacaacttcacgcctccctggggggacaccttttagcttttgattacaccaattatgatggcagtctacacccaatctggtttttatgtttagaaaaagtattgactaaccttgggttcccaggcgaactaatggggaaattgagcaactccaaacacatatataagaatgccttttacacaactgaagggggaatgccttctggaatctgtggtacttctatattcaacaccatgatcaacaatgtaataatcaggacacttgtattagaaacctacaagaatatagatctagaccgactgaagatcgtggcctatggagatgatgttattgcttcttatcctgaataccttgatcctaaggagatagcagaaaccggccttaagtatggtttaacaatcacccctgctgataagtcagaaacttttaaaccaattacttgggagactgttacctttcttaaacggggcttcaaacctgatgaaaagtatcctttcctaattcacccagtttactcaatggcagatattcatgaatcaattagatggacaaaagaccccaaaaacacacaagatcatgtgcgcagtctgtgcacattggcttggcacaatggagaggaacagtaca-acactttcttatccaaaatccgaaccgtgccggtgggtagaaccttgagtttaccacct-tacagttacttacgccaccggtggttggatttattcatttaaatgtag---------------atata-----gtacacaatttgt-ctagaattagtgtagtataaaaaaaaaaaaaaaaaaaaaaaaaaaaaaaaaaaaaaaaaaaaaaaaaaaaaaaaaaaaaaa
>JQ245963.1_Human_rhinovirus_C_strain_HRV-C40_p1009_s3787_1999_polyprotein_gene_partial_cds
---------------------------------------------------------------------------------------------------------------------------------------------------------------------------------------------------------------------------tccccgg-catgagaggaatagact--ctttcagggttgaagccacgagtgtcgttacccgcactggtactacgcaaagcctagtaacatcttgaaactctttttggttggtcgttccactagt--taccc--cctagtagacctggcagatgaggcaggacgctccccactggcgacagtggtcctgcctgcgtggctgcctgcacaccct-t-cggggt---------gtgaagccaaaagaaagacaaggtgtgaagagccccgtgtgctaccagt--gaatcctccggcccctgaatgcggctaatct-taccccacagctattgcacacaatccagtgtgtatgtagtcgtaatgagcaattgtgggacggaaccgactactttgggtgtccgtgtttccttttattccca--tgtttctgcttatggtgacaat-actgacg--tatagt-----gttgttaccatgggcgcccaagtgagtaagcaaaatgttggctcgcatgaaaatagtgtatcagctagtggtggatcggtcatcaaatattttaatattaattactacaaagactcagctagttcaggtctcaccaagcaggatttttctcaggacccttcaaaattcacacaaccaattgctgatgttttgacaaacccagcactcatgtcacccaccgttgaagcatgtggattctctgataggctaaagcaaatcactatcggaaactccactataacaacacaagactcattgaacaccatcgttgcctatggagagtggcctgagtacttgtctgaccttgatgccacttctgtggataagcccactcaccctgagacatcttcagatcgtttctacaccctagagagtgtaatatggaatggcagttccaggggatggtggtggaaaatacctgactgcctaaaggacatgggtatgtttggtcaaaacatgtatcatcactccatgggtagatcaggtatgttaattcatgtccagtgcaatgctaccaaatttcatagtggctgcttgttagtaatcgtggtcccagaacaccagctggcttatattggtgccggtggcgtccaagtcaggtatgatcacactcatccaggtgaacaagggcacactttgcaggcgtctgac---------gatcgctcagacaacaaaccagatgaagatcctttttatttatgtaatgggacactgcttggaaatgcactcatattcccacaccaaatgatcaacctccggacaaacaattccgcaaccatagttgtcccttacataaattgtgtcccaatggataatatgcttaggcacaataattttagccttttaattataccaattgttccgctgaaggccaacacaa---acacagccaacaccttgcctattacagtgaccatagcaccagacaaatcagaattctcaggtgcaatgaaat------------ctcaacaa--------caaggactccctactaggagcccagcaggatcacaacaattcatgacaactgaggatgaacaatccccaaacattctacctgaatattcacccacaaaaatgattcatataccagggaggatagacaacatcttgcacattgccatggtggaatcacttataccactaaacaacattccaggtcaggttgggaaggtaggaatgtacaatgtcaccatagcaaccaagaca------acgggccaggatatgatactagccattccactacagatggacaacaccctgtttgccaccactctcgtgggggagatactgaattactactctaactggtcaggtagcatcagagtgacttgcatgtgcgtgtgtgacagctttagcactggtaaattcctaatggcttacactccacctggtggcgggttgcctaccacaagaaaagaagccatgttaggtactcatgttgtgtgggatttgggactacaatcttcatgcactcttgttgcaccctggatgtccagtacattctatcgtagaaccaaaggcagtaactatacttctgggggctacatcaccttgtggtaccagacaaactttgtggccaccacaactggtgggactggtaccattatagctacttgttctgcatgtccagacttatctgtgcgtatgatgcgtgatacgccaatggctaaacaa------------cctgacaacaatatccaaaatccagtagacaactttgttgatgaggtgctcaaagaagttcttgtcgtcccagacaccaaaccctcaggaccaacacacactgtcaaacctacagttttaaatgctatggaaattggtgccacacctaatgcaaccccagagagtgtcattgaaacacgttatgttataaacaatcacaccaataacgaagccctagtagaaaacttccttggcagatcatccctgtgggcggagttacagatggaagg---gggttttgtgaagtgggatattaatttccaggaacaagcacagattaggaaaaagatggaattgttcacttacatcaggtttgacatggaagtaactatagtgaccaacaatcagggcctgatgcaaattatgtacgttccacctggaattgatgcaccaggaactatcaatgacaagaggtggaacggagcttctaaccccagtgtattctaccaacctaaatctggctttccccgttttactatcccttttactggcctaggttcagcatactacgttttttatgatggttatgatgaaaacaaaaag---gggtcaaca---acatatggtatatcagccaccaatgacatgggcaccttgtgctttcgtgccctggaaga---cacagccaaacaggatgtccaggtttttataaaacctaagcacatcacagcatggtgtccccggccgccgcgcgctgtggactatacacacaaatattgtccaaattatcatactag-----------------------gaagaacaacacctcag-aacttgaggagaagcactacatcaaaaccagggaaactatca---------aaac---------agcaggacccagtgatctatatgtacacacacaacaggccatctacagaaatgctcacctaacccagccaaatgatcagacaatactcctggctattacagctgatctccaggtagatggatgtgaacaacctgggcctgatacaattccagattgtagctgcaccagtggttgttactattcaaagtcactagatagatacatacctgttgagtgtgaagctcatgattggtaccctgtggaggaaacacagtattacccaaagcatatacaatataatctcctgataggagagggtccatgcgttccaggtgactgcgggggcaagctgttgtgcaagcatggtgtcattggcatcataacagctggtggtgatggacatgtagccttcacggatctaagaccttacaacatcaaggccatatcacaaggacctgtaacagattacctcaaccaactgggaagtgcctttggagaaggcttcaccacaaatatcaaacaacagtttgctaccataagtaacacaattatggatagcttgaccagcaaagtcattaagtggctgattaggattattagtgccatgacaattatgattagaaatagctcagatactccaacagtattggccaccctggcattactaggatgccacgaatcaccatgggctttccttaaaagtaaggtgtgcaaatggcttggtatcaatccaccagcaaaaagacagggggatagctggctgaagaagttcacagaatggtgtaatgccgccaagggacttgaatgggtggggcaaaaaatcagtaaattcatagattggcttaaggagaaagtgctgccgacagttaagtctaagaaagaagtgttagatcattgcaaaaggatacctttataccaggagcagatcaagggtttcccctacgccactcaggagtctcaagaggaattgactttgaatgttgacaggttaaagaaagggcttgatggactagcgccactttatgctgcagaaaataaaactgttacacaaatgcagagagaaatcaaacagctacaatgctacaaaagggctcagagaatagagcccgtgtgtatactgttgcatggaataccaggctgtggtaaatcacttatcacaactattatagcaagaggactagctactgaaggaaatatatactcccttcccccaaaccccaaacactttgatggctataaccaacaggacgttgtaatcatggatgatgtgtgccagaacccagacggggaagatatgaacatgttttgtcagatggtatccactgccgatttccatgtgccgatggcagcaatagaggacaagggcaaatccttcaccagcaaatatgttcttgcatcaactaacatgtcaactctgcaaccacccaccatacaaacccctgaggcgttagaacgcagattctttttagacatggatgttaaagtactaagcccatattctagtcagcgtggcttgttggatacagcaaaagcgctgcaaccatgtacacagtgtgacaaacctgctcattactctcgctgctgtccgcttttgtgtggtaaagcagttgttctagtgaataggaaaactcaggtaagttacagtgtgaatatgatagttgaacagcttaaaactgaatatgggaacagaaagagtgttaaatcaaatctagcagcaatattccaaggtttgggtgatcaagagacccctggattcatcatagatctgcttagatcttcaaaagaccctaaggttattcagtattgtgaagatgaggggctcatatttaaaagttccacaactc---tagatagacacatagacagagtccaacaagctatcaattgtataggtagtttagttgttatactaggtacaatttatgctttgtataagttaatgagcatgacccagggagcatacacaggacatgttgagcccgtgctcaaacgcccggaattacgtagggctgtaacacaaggaccagagcatgaattcatgtatgccctacttaaaaggaattgtcacattgcagagaccaaaa---agggagagttcaacctactaggtattcactctaattgtgcagtgatccccactcatgctgaatgtgatgaagagttactcttagatggtattcccacaaagatcttaaagcaacagataataactgatgctaatgatatagacacagaggtaactttagtttggttagatcgcaatgaaaaattcagagacatccgccgctttatccctgagagtattgaagagtggcaccacatcagattagtcacaaatgtcagtaaataccccatgttcttcgcagacgtgggtacagcagtgccatatggtgagataacattgagtggcaaccccacatgtagacttcttaagtatgattatcccaccaagccaggtcagtgtggcggggtactgggaaatacaggccatatagtgggaatacatgttggagggaatggccgtgttggctatggcgctgcgctactccgcaagtacttctgtgaacaacaaggttccatcaccaatatcacagatgtgagggagttgggctacgctccaatcaacacccccaccaaaaccaaacttttacctagtgtgttttatgatgtctttcctgggaccaaagagccagctccactttccaacaaggatagtagattagaagcaaatctggacgatgctgtgtttttaaaatacaagggtaacacaaaagtagagttcaatgaatacatgcaagtagccgtcgaccattattcggctcagctgtacaccttagacattaatccagcaccactcacactcgaacaggcagcatatggaatcccaaacctagaagccctagacctcaccactagtgctgggtttccatatgtgttaaaaggtgtaaagaagaaggatatattgaacaaaaccaccaaggacaccaccaaactagcaaaattgatggaagagtatggcatcgatttgccatacgttacctatctcaaggatgaactaaggaccccagccaaaatcaaagcaggcaagacaaggctcattgaggcagctagcttaaatgacactgttcactacagaatggtctttggcaatctattttccacactccatgctaatccaggaatcttgaccgggtcagctgttgggtgtgacccagatgttttctggtcacagcttcatgcgtctttgggtggtcatttgctagcttttgattacaccaattatgatggtagtctacacccagtctggttcttatgtctaagtaaagtgttaactacacttggtttcccgggtgagctgatggataaattaagcaattccaagcacatttataaaaatgccttttacacaactgaaggaggcatgccttctgggatttgtggcacctccatattcaatacaatgatcaacaatgtgataatcagaacacttgtattggaaacttacaaaaacatagatctggaccgcctaaagattgtggcatacggtgatgatgtaattgcatcatacccagattatcttgatcccaaggagatagctcaaacaggaatcaaatacggtctcacaatcacccccgccgacaaatcagaaacatttgtgccaattacctgggagaatgcaacctttcttaaacgaggctttaaacctgatgagagataccctttccttatccatccagtctacccgatggcagatgtctatgagtcaattagatggacaaaagaccccaagaacacacaagaccacgtgcgcagcttgtgcatgttggcgtggcacaacggagaggaacagtaca-atgattttgtgtccaaaatccgcaccgtggcagtaggtagaacattaagcataccaccc-------------------------------------------------------------------------------------------------------------------------------------------------------------------------
>KX348031.1_Rhinovirus_C_isolate_18455_35_polyprotein_gene_complete_cds
-------------------------------------------------------------------------------------------------------------------------------------------------------------------------------------------------------------------------------------------------------------ggctgaagctgtagcgttcgttatccgcatgtctactgcgcaaaggctagtaactaactagatacttagtggtg-tttcgttcagcag----taccc--cactgtagatcagggcaatgaggctacgcatcccccactggcgacagtggcgtagcctgcgtggtgccctgcccaggtt-----------cacgcctgggacaccactatctggacagggtgtgaagaccggcgtgcgctaggcat--gagtcctccggcccctgaatgcggctaatcctaaccctgcagccattgcatgcaagccagcatgttggtggtcgtaatgagcaattgcgggatggaaccgactactttgggtgtccgtgtttcttgtttttccat--ttaattgtcttatggttacaag-tttgtgc--aacaaa-----tttgtgaccatgggcgcccaagtgagtaagcagaatgttggctcacatgaaaactctgtatccgccactggtggttcggtgattaaatattttaacatcaattactacaaagattctgctagttcagggttgaccaagcaagatttctcacaagatccatccaagttcacccaacccttggctgaggcgctaactaacccagcactcatgtcacccagtattgaggcttgtggattctctgataggctcaaacaaatcactatcgggaattcaacaatcacaacacaagataccctacagacagtccttgcatatggtgaatggcctgaatacctttcagcactggatgccacatcagtagacaaacccactcatccagaaacttctgcagatcgcttctacacattgaaaagcgtggagtggggagcaacatctataggttggtggtggaaacttccagactgcctcaaggacatggggatttttggacagaatatgtactatcattctttcggtagatcggggttcttgattcatgtccagtgtaatgcaaccaaattccacacaggctgcttgatagttgctgttataccagaacaccagctatcctatgtaggtgcagatgatgtcaaggtgcgctatgatcacacacacccaggcgaggacgggcacaccttcaaagcaccaaca---------gagcgaggacaatggaatccggatgagaacccgttttacctgtgcaatggtaccctccttggaaatatcacagcctatccacaccaactcataaatctgcgcaccaacaactcatgcacaatcgtagtgccttacgtaaatgctgtacctatggacaacatgcttagacacaataacctgacactaatgatagtacccattgtaccactcaaacctggattgt---ctggttccccttctttgccaataactattacaattgcacctaacaaatccgagttttcaggtgctatgcaaa---------------aacaa--------caagggttacccacacgcatgcccagcggtgcgcagcaattcatgaccacagaggacgaacagtcggctaatatactacctgagtttagtccaactaaacagatacacataccaggaaaaatagatagcattctgcacatggcaatgatagagtctttcataccaattaataatatcccagatcatataggtaaaattcctatatattccatccagataactaggaaagtg---------aatgataggaacatattgattctacccttggaaatggataacacactattctctagcacactcctgggtgaagtgttgaattacttttccaactggtctggcagcataacaatcacattcatgtgtgtttgtgacagtttcagcacaggaaaatttctcgtggcatacacaccaccaggtggtaaacccccaactgaccggaaagatgcaatgctaggtgtccatattgtatgggatctgggtctacaatcatcctgttccatagtagtaccatggatgtctgctgggtttttccggcacactatgaaagataaatactcatctgggggttacataactttgtggagacaaactgattttgtaccaggctcaactaatggagtcggatacatcttggcaacctgttcaggttgccctgatctgtctgtgcgcatgctcagagacacacccctaatggaacaa------------ccagtgaacaatatccagaatccagttgaaaccttcacagaagaggtcctcaaggaggtgttagttgtgcccaacactcaacccagtggcccatcacacaccgtccatccgactgcattgggtgcccttgagattggggcatcatccacagcaacacctgaaaccaccatagaaactaggtacgttattaacaaccatgttaacaacgaagcactgatagaaaacttcttaggcaggtcatctttatgggcaaacctcaccctaaacagttcagggtttgtcaaatgggatatcaatttccaggagcaagcacagatcagaaagaagttagagatgtttacctatgctcgttttgacatggaagttacagtggtcaccaacaacaggggtcttatgcaaatcatgtttgtacctccaggagctcctgcaccatcatcacacaatgacaaaaagtgggatggtgcttcaaacccatgtgtcttctaccaacccaaaagtggatttcctcgcttcactattccatttaccggactgggctcagcatattacatgttttatgatgggtacgatgagaccaacccc---aattcagta---tcttatggaaccaccatattcaatgacatgggaaagctatgctttcgcgctttggaaga---taccgagcagcaaactataaaagtgtatatcaaacccaaacatatatcagcgtggtgtcctaggccacctagagccacgcagtatgttcataagcacagtccaaactatcatgtgaa-----------------------caaaggggagactaaag-aactcactgaaaggcactacctgacaccaagaaatgacatca---------ctac---------tgtcggacctagtgacctttatgtacatgctggacattataaatacatcaatgcacatctcactaacagcagcccggatacagtattgttagccctcacagctgacctgcagattgactatgttgaagacataggcctagataccgtacctacatgtgattgcatggagggttgctattattgccatagtcaagacagatatttcccagtgaaggtcgtagcacatgaatggtatgaaattcaggagagtccttactacccaaagcacatccaatacaacgtcttgattggagaaggtccttgtaaaccaggtgactgtggaggcaaactcctttgcaaacatggggtcattggtatagtcactgctggtggatccggtcatgtggcatttacagatcttaggccctatgta---cttgatcaacaccaaggacttgtatctgattatgtaacacagcttggtggtgcttttggggaaggtttcacagcaaacttaaaagacagcttctcctccttgacaaaccaaatacaggacaaaatcacatctaaggttattaagtggttgatacgcatcatcagtgcactaacaattatggtcaggaatagtgctgacactccaaccattttagccacactctctctcttaggctgccactcgtcgccatggaactttcttaagaccaagttgtgtgcttggcttggggttcacagaccagcacaaaaacagtctgattcttggctcaagaagtttactgaatggtgcaatgcagcaaaagggcttgaatggataggacacaaaattagtaagttcattgaatggctaaaggacaaattggttccaactgtccaaaggaaaagagaaatcctagaggaatgcaagaaaatcaatctttaccaagaacaagtgaatggttatccacaagcaagtgaagatgcccaaaatgaactgctagtgagtattgagaagttgaaaaagggattggatacactagcaccactctatgctgcagaaaacaagaaagttacagacatgcttaaacacttaaaacagatgagtgcatataaaagagaccatcgccaggaaccagtgtgcttgttaatccatggtagtccaggtactggcaagtccctaatcacaatgatggtggcccgtggcttaactagtgaaggaggggtttactctctacctcctgacccaaagcattttgatggttacaaccagcagcccgtggtcatcatggacgatctcggacaaaaccctgacggacaagacctcagcatgttttgccaaatggtctcaagtacaacctttgtagtgcccatggcagctttggaggacaaaggtcggactttcactagcaaatatgtcctagctagcacaaatctgtgccatctaacaccacctaccatctccatccctgaagccataaataggcgattcttcctggacacagagattaaaatcctacagggctacaacacacatacaggactcttgaatgtctccaaagcactacaaccctgcaccacatgtcccaaaccccctcactataaacactgctgccccttactatgcgggaaggcagtggtcatggtcaacagaaggacacaagccagctattcagtcaacatgattgtggaacaaatgcgtgaggagtgccaatctaggaagaacattggggcaaacctacatgccatctttcaaggattgaacaacgatgagacaccaggattcattgttgacttactctcagcatccaaagaccctaaagtaatacagtactgtgaagaacaaggatggatagggcgtgtatcttcctcca---tagaaagagatataaacaaagtgcagtatatactaaattgtctgggtagtttaatcttaattttaggtacactgtatgcactatacaaactcatgtgcattgctcaaggaccatattcaggaaacgcacagccagtcctcaagagaccagagctacggaaggctgtgctacagggaccagagcatgaatttatccaggcacttgtcaggagaaattgtcatgtgcttacaacagata---agggggaattcaatctgcttggggtgcatgacaactgtgctgttgtacctacacacgcccagtgcactgatacagttaacatcgatggtaggatggttaaggtacttaagcagcagatactgactgatggcaatgatgtggatacagaagttacactattatggttggaccaaaatgaaaaattccgggatatacgcaggtttattcctgagtatatacaggaatggtctcacatgaaaatggccacaaatgtaaccaaatttccgatgctttgtgtggatgtgggtagtgctgtaccatatggagaagtcaatttgagtggaaaccccaccttacgtctactcaaatatgattatccaaccagacccggtcaatgcggtggtgtagtggcaaacacaggcaacattgtgggaatacatgttggtgggaatgggcgtgtggggtattgcgccgctctactaaggcggtactttgctcaaccacagggcgagatcaccagcaagaagagcaccactgaagcgggtttaaacccaattaacacacccagaaactctaaactccaaccaagtgttttccatgatgttttccctgggaagaaagaacctgccgttttacacccaagagaccctagattagaggttgatctagacacggcagttatgtccaagtataaaggaaacccacaagtggagctgaattctttcataacagttgccacagaccattatgctgcccaactctactctctagatataaatccacagcctatcacacttgctgaagcagcctacggcatggagaatctggagggcttggatttgaccactagtgcaggattcccctatgtcactaaaggcataaagaaaagagatatattgaacaaagttaccaaggacacaaacaaattgcaactgatgatggacacctacggacttgaccttccatacgtgacttatctaaaggatgagttgcgcgccccagaaaagatcaaggctggcaaaaccaggataattgaagctgctagcctgaatgacactgtgcactttcggatggtgtttggcaacttgttttctgctttccataaaaaccccggtattggaactgggtcggctgttggctgtgatccagatgtgttttggtcccagatatatgccaacatggatgggtgtctgatggcttttgactataccaattttgatggcagcatccacccaatctggtttaaggcactaggtcgcgtgcttgaccaattagggttccctggtgaattgatggataagttatgctatactacacacatctacaaagacacaatttacacagtggagggtggtgtaccatctgggatatgtggcacatcaatattcaacaccatgttaaacaacattatcattcgaactttagtgctgcaaacatacaaaggagttgacttggataagttacgcattattgcgtatggtgatgatgttattgtgtcctacccattccagctggaaccacaagctatatcaaatgcaggtaaaacatatgggctcaccataaccccagcagataagggagagagttttgtgcccaccacatgggataacctgacattccttaaaagaaaatttagacctgattctaaatattcattccttgtccacccagtctatccaatggaagacatccatgagtctattagatggacacgtgatcctaaaaacacgcaagatcacgtgcgctccttatgtctcatggcatggcacaatggtgaagagcaatata-acaagttcctagaacaaatcagaacaactagtgttggaaggaatctggttttgccaccc-tacacctacctggagcaacagtggttagacaagtttatctaaacta-----------------atata-----atgaattgactgt-gtaggtctagtacattataaaaaaaaaaaaaaaaaaaaaaaaaaaaaaaaaaaaa--------------------------
>JF436925.1_Human_rhinovirus_C35_clone_LRTI-metagenomic-1_polyprotein_gene_partial_cds
-----------------------------------------------------------------------------------------------------------------------------------------------------------------------------------------------------------agctctgcaga-tatctccccggacgtgt---gaataggcc--ctaccagggctgaagctgtagcgttcgttatccgcatgcctactgcgcaaaggttagtaactaactagatacttagtggtg-tttcgctcagcag----taccc--cactgtagatcagggtaatgaggctacgcatcccccactggcgacagtggcgtagcctgcgtggtgccctgcccaggtt-----------tatacctgggacaccactatttggacagggtgtgaaggccagcgtgcgctaggcat--gagtcctccggcccctgaatgcggctaatcctaaccctgcagccattgcatgcaaaccagcatgttggtggtcgtaatgagcaattgcgggatggaaccgactactttgggtgtccgtgtttcttgtttttcca---ttaattgtcttatggttacaag-tttgtgc--aacaaa-----tttgtgaccatgggcgctcaagtgagtaagcagaatgttggctcgcatgaaaactctgtatctgccactggtggctcagtaattaagtacttcaacataaattactataaagattctgctagttcggggttgactaagcaagacttctcacaagatccatctaaattcacccaacctctggctgaagcattaaccaacccagcactcatgtcacccagtattgaagcttgtggattctctgataggctcaagcaaatcactatcgggaattcaacaatcacaacacaagacaccttacagacagtccttgcatatggtgaatggcctgaatacctttcagcactggacgctacatcagtggacaaacccactcacccagagacttccgcagaccgcttctacacattgaaaagtgtagaatggggagcaacatctataggctggtggtggaagcttccagactgtctcaaagacatggggatttttggacaaaacatgtactatcactcttttggtagatcaggattcttgatccatgttcagtgtaacgcaaccaaattccacacaggttgtctgatagttgctgttataccggaacaccagctatcttatgtgggtgcagctgacgttaaggtgcgctatgatcacacgcacccaggtgaggatgggcacaccttcaaagcaccaaca---------gagcgagggcagcagaacccggatgaaaatccgttttacctgtgtaacggtaccctccttggaaatatcacagcatatccacaccagctcataaatctgcgtaccaataactcatgcacaattgtagtgccttacataaatgctgtgcctatggataacatgcttaggcacaacaacttgacactgatgatagtacctattgtgccactcaaacctggattat---cgggctccccctctttgccaataactattacaatcgcacccaataagtccgagttttcaggtgctatgcaga---------------aacaa--------caagggttacccacacgcatgcctagcggtgcgcagcaattcatgaccacagaggacgaacagtcggctaacatactacccgagttcagtcccaccaaacaaatacacatacctggcaagatagatagcattctacacatggcaatgattgaatctttcataccaataaataatatcccagatcacataggtaaagttgctatatactccatccagataaccaggaaagta---------aatgataggaacttattgattctacccttggaaatggacaatacactattctcctgcacactcttaggtgaagtactgaattacttttccaactggtctggcagcataacaattacattcatgtgtgtttgtgacagtttcagcacaggaaaatttctcgtggcatacacaccaccaggtggtaaacctccaactgaccggaaagatgcaatgctaggcgtccacatcatatgggacctgggtttgcagtcgtcctgctccatagtagtaccatggatgtccgctggatttttccggcatactatgaaagataagtactcatcagggggttatataactttgtggagacaaactgattttgtgccaggctcatctaacggagttggatatatcttggcaacctgttcaggttgccctgatttgtctgtgcgcatgctcagagacacaccccttatggaacaa------------ccggcaaacaacatccagaatccagtggaaaccttcacagaagaggtcctcaaggaggtgttggttgtacccaatactcaacccagtggcccatcacacactgtccgtccaaccgcgcttggtgcccttgagattggagcatcatccacagcaattcctgaaactaccatagaaaccagatatgttattaacaaccatgtcaataacgaagcactgatagaaaacttcttaggcaggtcatctctatgggcaaacctcactctaaacagttcagggtttgttagatgggatattaatttccaagagcaagcacagatcaggaagaaactagagatgttcacctatgctcgttttgacatggaggttacagtggtcaccaacaacagaggccttatgcaaatcatgtttgtacctccaggagctcctgcaccatcaacacacaatgacaaaaagtgggatggcgcttcaaacccatgtgtcttctatcaacccaaaagcggattccctcgcttcactatcccatttactggactgggctcagcatattacatgttttatgatggatacgatgagaccaaccct---aattcagtg---tcttacggaaccaccatatttaatgacatggggaagttatgctttcgcgccttggaaga---tactgagcaacaaactatcaaagtgtatatcaaacccaaacatatatcaacgtggtgtcccaggccacctagagccacgcaatatgttcataaacacagtccaaactaccatgtgaa-----------------------cataggggaaactaaag-aacttactgaaagacactatctaaaaccaagagatgacatca---------ctac---------tgtcgggcctagtgatctttatgtgcacgctggacattataaatacaccaatgcacatcttactaacagcaacccggacacagtattattagcccttacagctgatctgcagattgactatgttgaagacataggcccagatactgtacctacatgtgattgcatggagggttgttattattgccacagccaagacagatatttcccagtgaaggttgtagcacatgaatggtatgagattcaggagagcccgtattacccaaaacacatccagtacaacgtcttgattggggaaggtccttgcaaaccaggtgattgtggaggtaagctcctttgcagacacggagtcattggcatagtcactgctggtggttctggccatgtggcatttacagaccttaggccctatgta---cttgaccaacaccaaggacttgtctctgattacgtaacacagcttggcggtgcttttggggaaggtttcacagcaaacttgaaggatagtttctcctccttaacaaatcaaatacaggataaaattacatccaaggttattaagtggctgatacgcatcatcagtgcactaacaattatggtcaggaatagtgctgacactccaaccatcctggccacactctcccttttgggttgccactcgtcaccatggaactttcttaaaaccaaattgtgtgcttggctcggagttcacagaccagcacaaaaacaatctgattcctggctcaagaagtttactgaatggtgcaacgcagcaaaagggcttgaatggataggacacaaaattagtaaattcattgaatggctaaaagacaaattagttccaactgttcaaaggaaaagagaaatcctagaggaatgcaagaaaattagtctttaccaagaacaagtgaatggctatccacaagcaagtgaagatgcccaaaatgaactattagtgagtattgagaagttgaagaaagggctagatacattggcaccactttatgctgcagaaaacaagaaggttacagatatgcttaaacacttaaaacagatgagtgcatataagagggaccatcgccaggaaccagtgtgtttgttaatccatggtagcccgggtactggtaagtctttgatcacaatgatggtggcccgtggcttaaccagtgaggggggagtttactccttacctcctgatccaaagcattttgatggttacaaccagcagcctgtggtcatcatggatgatctcggacaaaaccccgatggacaagatctcagcatgttttgccaaatggtctcgagtacaacctttgtagtgcccatggcagctttggaagacaagggtcggacttttactagtaaatatgtcctagccagcacaaatctgtgccatctaacaccacctactatctccatccctgaagccataaataggaggtttttcctggacacagaaattaaaatcctacagggttacagtacacacacaggactcttgaatgtctccaaggcactacaaccctgcactacatgtcccaagcctcctcattataagcattgttgccccttgctatgtgggaaggcagtggtcatggtcaacagaagaacacaagccagttattcagtcaacatgatcgtggaacaaatgcgtgaagagtgccaatcaaggaagaacattggagcaaacctacacgccatcttccaaggattgaacaacgatgagactccaggattcattgttgacttgctctcagcatccaaggaccctaaagtaatacagtactgtgaagaacaaggatggatagggcgtgtgtcttcctcaa---tagaaagagatataaataaggtacagtatatattaaattgtctaggtagtttgatcttaatattaggtacactatatgcactatacaaactcatgtgcattgcccagggaccatactctggaaatgcacagccagttctcaaaagaccagaactacggaaggctgtgctacagggaccagagcatgaatttatccaggcacttgtcaggagaaattgccatgttcttacaacagatagggggggggaattcaatttacttggggtgcatgacaactgtgctgttgtgcctacacatgcccaatgcactgacacagtcaacatcgatggtaggatggttaaggtattaaagcaacagatattgactgatggtaatgatgtggatacggaagtcacactgttatggttagatcaaaatgaaaagttccgggatatacgcaggttcattcccgagtatatacaggaatggtctcacatgaaaatggctacaaatgtgactaaatttccaatgctttgtgtggatgttggcaacgctgtgccatatggagaagtcaatttgagtggcaaccccacctgccgtctgctcaaatacgactatccgaccaaacccggtcaatgtggtggtgtggtggcaaacacaggcaacattgtgggaatacatgttggtggaaatgggcgtgtggggtattgcgccgccttacttaggcggtactttgcccaaccacaaggcgaaatcaccagcaaaaagaccactactgaagtgggtttgaacccaatcaacacacccagaaactccaagcttcaaccaagtgttttccatgatgttttccctgggaagaaagaacctgccgttttacatccgagggaccctagattagaggttgatctagacacagcagttatgtctaagtacaagggaaacccacaagtggagctaaactctttcataacagttgccacagatcactatgccgcccaactctactctctagatataaacccacagcctattacacttgctgaggcagcctatggcatggaaaatctggaaggcctggatttaaccaccagcgcagggtttccctatgtcactaaaggcataaagaaaagagatatactaaacaaagttaccaaggacacaaacaagttacaactgatgatggatacctacgggcttgaccttccatacgtaacttacctgaaggatgagttgcgcgccccagaaaagatcaaggctggtaaaaccaggataattgaagctgctagcctgaatgacactgtgcactttcgaatggtgtttggtaacttattctctgccttccacaaaaacccaggtattggaactggatcggccgttggctgtgacccagatgtgttttggtcccagatatatgccaatatggatgggtgtctgatggcctttgattataccaattttgatggtagcatccatccaatctggtttaaggcactaggccgtgtgcttgaccaattagggttccctggtgagttgatggacaagttgtgctacactacacacatttacaaagacacaatttacacagtggaaggtggagtgccatctgggatatgtggcacatcaatattcaacaccatgttaaacaacataatcattcggaccttagtactacaaacatacaaaggaattgatttggacaagctacgcattattgcgtatggtgatgatgttgttgtgtcctacccattccaactggaaccacaggctatatcaaatacaggtaaaacatatgggctcaccataaccccagcagataagggagagaactttgtgcctaccacatgggataatctgacattccttaaaagaaaatttaggcctgattccagatacccattccttgtccacccagtctatccaatggaagacattcatgagtctattagatggacacgtgatccaaaaaacacgcaagatcacgtgcgctccttatgtctcatggcatggcacaatggtgaagagcaatata-acagattcctggaacaaatcagaacaaccagtgttggaaggaatttggttttgccacccctacacttacttggagcagcagtgg------------------------------------------------------------------------------------------------------------------------------------------------
>NC_009996.1_Human_rhinovirus_C_complete_genome
--ttaaaactgggctcgggttgtaccc-acccgagctgcccatgtggcgtggtgctcttgtatcccggtacacttgcacgccagtttgc-ctctccttacccc------------------------------gtaacatatctagaaga--atgtgcataacggaccaataggtggtgg-caacccatgccactgacggtcaagtactt----ctgtttccccggtgtgatgtggaatagact--ctctcagggttgaagccataagcatcgttatccgctacgtgcctacgcaaaacctagtagcattttgaagcttacttggtt-ggccgctcagccac---taacc--cgtggtaggcctggcagatgaggctgggcgcaccccactggcgacagtggcccagcctgcgtggctgcctgcccctctt----------tgag----gggaagccatttaagtgacaaggtgtgaagagtctcgtgtgctccacgtagaatccttccggcccctgaatgtggctaatcctaaccccgcagctattgcacacaatccagtgtgttgatagtcgtaatgggcaactgtgggatggaaccaactactttgggtgtccgtgtttcctgttttcttta--aatacttgcttatggtgacaa-----atag-tgtatac---tgtttgacaccatgggcgcacaggtcagcaagcaaaatgtcggctcgcatgaaaactcagtctcagccacaggtggatccgtgattaagtatttcaacatcaattactacaaggattctgctagctctggcttgactaaacaagatttttcccaagacccatcgaaattcacacaacctctagcagaagcacttacaaatccagctttaatgtcaccaactgttgaagcatgtgggatgtccgataggcttaaacaaattactatcgggaattccactataacaacacaagatacactaaactctatactggcatatggggagtggcccaaatacttgagtgacctggacgcttcctcagtggataaacctacccacccagaaacatcatctgatagattttacacattaactagtgtagattggaccactacgtctaaaggttggtggtggaagttgcctgattgccttaaagatatgggcatcttcgggcaaaatctgtaccatcatgcattgggtaggtcagggtacataatacacacccaatgtaatgccacaaaattcaatagtggttgtctaatagtggctgttgtaccagaacaccagctagcttacataggtgaagcaaatgtcaatgttggttatgatcacacacaccctggtgagggaggacatgtaattggttcaaatgtt---------aggagagataacaagcaacctgatgaagaccccttctttaattgtaatgggaccctgcttggtaacatcactatattcccacaccagctcataaacttgaggacaaacaattccagcacaattgttgtaccatacattaattgtgtacctatggacaacatgctcaggcacaacaacctatctctagttattattccaatcgttcctctcagagccg---caa---atggtgtcaccaaggtccccattacaatctcaatagcaccagataagtcagagttctcaggggctagacagt------------ctgtaaaa--------caggggttaccaacacggctgccaagtggatctcaacaatttctcacaactgaggacgagcagtcggctaatcttctaccagactttagtgtcacaaagatcatcgacattcctggtaggatcacaaacatactccacatggctatggtagattcattcatgccactaaacaacattgagaccaatgtaggacaaatctcaatttacaatgtacaagtgaccaagaaaaca---------gcagacaagcccatagttgtgatacccatggacattagcaacactctcttttctaccactttactaggtgaagttcttaattactttgcaaattggtcaggtagtatctctataacttttatgtgtgtttgtgatagctttagtacaggtaaatttttgctagcatacacacccccaggagccgctttgccaccagacaggaaaaccgcaatgttaggtgtacatgtaatctgggatttgggactccaatcctcgtgcaccattgtagtaccatggatgagcggcaccttccatagacggactaaagctgacaattacacccaggctggatatgtgtcactatggtaccagactgattttgtgtcaccaaatgatgg---gattgggacaatcgttgctacatgctccggatgtcctgatttgtctgttagaatgctgcgtgacacaccaatgatgaaacag------------gaaaaagatttgactcaaaacccagttgaggactacatagacaaggtggtcgacactgtactacaggtcccaaacacccaacccagtggtccacaacacagtattcaaccaagtgctttgggcgctatggaaattggggcatcttcaaccaccataccaggtgatctcatagagactaggtatgtaatcaactcaaatactaacagtgaagccctaattgagaacttcatgggccgctcagctctttgggccaagatccaggtggcgaa---tggttttgcaaaatgggatataaacttccaagagcatgcacaagtcagaaagaaatttgaaatgtttacatatgctagatttgacatggaagttactgttgtcaccaacaacacaggtttggtacaaatcatgtttgtaccacctggtatagatgcaccagatagtattgactcccgtctatgggattctgcctccaacccgagtgttttctatcaaccaaaatcaggttttcctaggtttactattccattcactggattgggttcagcttattatatgttttatgatggttatgatgtccccagaaataaaagtaatgct---gtgtatggtatcacatctacaaatgatatggggacactttgcttcagagctatggaaga---caccaatgaacacagcattagagtctttgtaaagcctaaacataccatagcatggattccacgaccacctcgtgccacccaatacacccacaaattcagcacaaactaccatgttaagaa-----------------accagatgacactactggac-tactaatacagaaacactttattaaccacaggactgatataa---------aaac---------tgcaggcccaagtgatctctttgtccatacagccactatgatttacaggaatgcgcacttaaccagcttgaatgacaaaaccgttctactggctctcagtgcagatctccaggtggacgcagctgaccagccaggcccagataccatcccacaatgtgactgcttggagggctgctactatagcaaaagtttagatagatatataccagttaaattagaagcacacgactggtatcagatagaggaaacctgttattacccacagcacatccagtataatataatgattggtgaaggacattgtcagcctggagactgcggagggaagttactgtgcactcatggtgtgattggcatcatcacagctggtggagacaatcatgtagctttcacagatctaagaccctattcatgtttagacactcaccaaggtcctattcaggactatgtgacacaattagggagtgcctttggtagcggtttcactgacacacttaaagaccaattgacagatgtgagtgcccatattaaagacaaaattacttcaaaggtagttaaatggctagtacgtatcatcagtgcacttaccataatgatacgtaacagtactgacacacccactgtacttgcaacccttgctcttttaggctgtcacaagtcaccatggtcatttctcaaggaccggttatgtcagtggttaaacatcactagaccgccaagccgacaaggtgatggctggttgaagaaattcactgaatgctgcaacgccgctaagggccttgagtggattggcattaagatcagtaaatttatagaatggcttaaaaatagactgcttcctaccttacaacacaaaaaagaaatcttagatgaatgcaagaaaatagatctttatcaagaacaggttaaaggattttccaaagttgatgaaccagctcagcaggaactactaattaaagttgaaaaactgaagaaaggtttagacagcctagcacctctgtatgcagttgaaaacaaaagagttacaaacatctataaagaactcaaagcattgtctgcatataaaacaacacagagaactgaaccagtatgcatactgatcagaggagctcctgggtgtgggaaatctttggttacttcaataatagccagaggtttaaccaaaccaggtgacatttactcccttcctccagaccctaaacattttgatgggtatgatcaacaagaagtggtaattatggatgatctgggccaaaaccctgatggtaaggacctttctatgttctgtcagatggtgtcaaccactaatttcattcccccaatggcagctctggaagataaggggaagacctttacaagtaaatatatattagccagcacaaatcttttaaatctccaaccacccacagtaacagtccccgaagccattgacaggcgcttctacttagatttagatcttaagatcttgcaagggtaccaaaatcaagtaggcttgctagatactgccaaagcacttcagccctgtgcgaactgtagtaagccaccacattacaaacaatgttgtcctttgctatgtggtaaagctgtagtactggtgaacaggagaactaagggcagttatgctatcaacatggtggttcagcaacttatagaggagagcaaatccagaaagagtgttggcaataatttaacagctatatttcagggcttgggtgataaggaaaccccaggtttcataatagatcttctatcatcatctaaagaccctaaagtcattcaatactgccaagaccagggctacatctcaccagtccatggctcaa---ttgagcgagattttgcttatgtcacatatgctctaaattgtctaggtagtcttgtgattattctgggtaccatatacgcattatatcgcttgatgtgtattgcccaaggaccatacacaggcatgcctactacacccaagaagaaacctgagttaagaagagcaaccttgcaaggtcctgaacatgaatttttgaatgcccttattagaagaaactgccatatcattaccactgaca---aaggagaatttaacctactaggtatatactctaactgtgctgtagtaccaacacatgctgaacctggtgacgtggtagatattgatggaaggttagttagagtgcttaaacaacaagtcctcactgatatgaatgatgtggatacggaagtaactgtgttgtggcttgaccagaatgaaaagttcagagacataagaagatttatacctgaacatcagcaagattggcacaatatacatttagctaccaatgtcaccaaattccctatgctcaatgtagaagtaggacacactgtaccctatggggaaatcaatcttagtggtaatgctacatgcaggttgtacaaatatgactatccaacccaaccaggtcaatgtggtgcagtgctggccaacacaggtaatatcataggaatacatgtgggtggaaatggtagggttggttacgcagcagcactacttaggaaatattttgctgaggaacaaggtgccatcatttctaaatgtaatgttaaggaaaagaactggaaacccgtcaatacaccctcccagaccaaactacaccctagtgtcttccacgatgtgtttcctggtgttaaggaaccagcagctttacaccccaaggatccacgattggaagtagacctcactacagctgttatgtcaaaatataaaggtaatattgatgtccctatgaatgagtacatagaaacagccgttgaccactacgcggcacaactttacatgcttgacatcaacccagaaccaatcaccatggaacaagcaatatatggttatgctaacttggaaccattggaccttaccactagccctggtttcccttatgtgtctttgggcgtgaaaaagaaagacatcttaaacaacgctactaaagacacaaggaaaatgcaacagatgttagatctgtatggtattgatctaccctacataactttcctaaaggatgaactccgcgccccagagaaaattaaggctggtaagaccaggattgtggaggctgctagtgtcaatgatacagtgtactttagaacaacttttggcaatctatacagtacttttcatgcaaacccaggtatcttaacaggctcagctgtggggtgtaatccagatgtgttttggtcacaaatgcatgctatgttagatggagaactcattgcttttgattacaccaattatgatggcagcttggaaccagtgtggtttaaagcgcttgggaaagtgttagatcagcttggcttccctggacaccttacacaaagattgtgtaatacaacccacatcttcagagacacaacctacgatgtcaaaggtggcatgccgtcaggaatttcaggtacctccatatttaacactatgatgaacaatatcataataagaactctggtcttggagacttacaaaaacatcaatttggacaaactacgcattattgcctacggtgatgatgtagtagcctcatatccagatgaattggacccaaaggagattgccatgacggccaagcgttatggtctcactatcactcccccagataaaacagatcaattttccaagatgacctgggataatgtgaccttccttaaacgtaaatttaaacctgactccaaatacaaatttctgatacatcctgtttactcaatgcaggatgtttatgagtcaatcagatggactaaggatccaaagaacacgcaggaccacgtccattcgttgtgtttgttagcctggcacaatggagaagaggtttatg-aggatttctgcgccaaaattaggacaactagtgttggcaagagtctgtatttaccacca-tacaaatacttgtacagacagtggattgacctcttcatttgattgg------cccacaatct-atata-----ctaaattgtttgattagaacttagt-tagta----------------------------------------------------------------
>EF582385.1_Human_rhinovirus_C_strain_024_complete_genome
--ttaaaactgggctcgggttgtaccc-acccgagctgcccatgtggcgtggtgctcttgtatcccggtacacttgcacgccagtttgc-ctctccttacccc------------------------------gtaacatatctagaaga--atgtgcataacggaccaataggtggtgg-caacccatgccactgacggtcaagtactt----ctgtttccccggtgtgatgtggaatagact--ctctcagggttgaagccataagcatcgttatccgctacgtgcctacgcaaaacctagtagcattttgaagcttacttggtt-ggccgctcagccac---taacc--cgtggtaggcctggcagatgaggctgggcgcaccccactggcgacagtggcccagcctgcgtggctgcctgcccctctt----------tgag----gggaagccatttaagtgacaaggtgtgaagagtctcgtgtgctccacgtagaatccttccggcccctgaatgtggctaatcctaaccccgcagctattgcacacaatccagtgtgttgatagtcgtaatgggcaactgtgggatggaaccaactactttgggtgtccgtgtttcctgttttcttta--aatacttgcttatggtgacaa-----atag-tgtatac---tgtttgacaccatgggcgcacaggtcagcaagcaaaatgtcggctcgcatgaaaactcagtctcagccacaggtggatccgtgattaagtatttcaacatcaattactacaaggattctgctagctctggcttgactaaacaagatttttcccaagacccatcgaaattcacacaacctctagcagaagcacttacaaatccagctttaatgtcaccaactgttgaagcatgtgggatgtccgataggcttaaacaaattactatcgggaattccactataacaacacaagatacactaaactctatactggcatatggggagtggcccaaatacttgagtgacctggacgcttcctcagtggataaacctacccacccagaaacatcatctgatagattttacacattaactagtgtagattggaccactacgtctaaaggttggtggtggaagttgcctgattgccttaaagatatgggcatcttcgggcaaaatctgtaccatcatgcattgggtaggtcagggtacataatacacacccaatgtaatgccacaaaattcaatagtggttgtctaatagtggctgttgtaccagaacaccagctagcttacataggtgaagcaaatgtcaatgttggttatgatcacacacaccctggtgagggaggacatgtaattggttcaaatgtt---------aggagagataacaagcaacctgatgaagaccccttctttaattgtaatgggaccctgcttggtaacatcactatattcccacaccagctcataaacttgaggacaaacaattccagcacaattgttgtaccatacattaattgtgtacctatggacaacatgctcaggcacaacaacctatctctagttattattccaatcgttcctctcagagccg---caa---atggtgtcaccaaggtccccattacaatctcaatagcaccagataagtcagagttctcaggggctagacagt------------ctgtaaaa--------caggggttaccaacacggctgccaagtggatctcaacaatttctcacaactgaggacgagcagtcggctaatcttctaccagactttagtgtcacaaagatcatcgacattcctggtaggatcacaaacatactccacatggctatggtagattcattcatgccactaaacaacattgagaccaatgtaggacaaatctcaatttacaatgtacaagtgaccaagaaaaca---------gcagacaagcccatagttgtgatacccatggacattagcaacactctcttttctaccactttactaggtgaagttcttaattactttgcaaattggtcaggtagtatctctataacttttatgtgtgtttgtgatagctttagtacaggtaaatttttgctagcatacacacccccaggagccgctttgccaccagacaggaaaaccgcaatgttaggtgtacatgtaatctgggatttgggactccaatcctcgtgcaccattgtagtaccatggatgagcggcaccttccatagacggactaaagctgacaattacacccaggctggatatgtgtcactatggtaccagactgattttgtgtcaccaaatgatgg---gattgggacaatcgttgctacatgctccggatgtcctgatttgtctgttagaatgctgcgtgacacaccaatgatgaaacag------------gaaaaagatttgactcaaaacccagttgaggactacatagacaaggtggtcgacactgtactacaggtcccaaacacccaacccagtggtccacaacacagtattcaaccaagtgctttgggcgctatggaaattggggcatcttcaaccaccataccaggtgatctcatagagactaggtatgtaatcaactcaaatactaacagtgaagccctaattgagaacttcatgggccgctcagctctttgggccaagatccaggtggcgaa---tggttttgcaaaatgggatataaacttccaagagcatgcacaagtcagaaagaaatttgaaatgtttacatatgctagatttgacatggaagttactgttgtcaccaacaacacaggtttggtacaaatcatgtttgtaccacctggtatagatgcaccagatagtattgactcccgtctatgggattctgcctccaacccgagtgttttctatcaaccaaaatcaggttttcctaggtttactattccattcactggattgggttcagcttattatatgttttatgatggttatgatgtccccagaaataaaagtaatgct---gtgtatggtatcacatctacaaatgatatggggacactttgcttcagagctatggaaga---caccaatgaacacagcattagagtctttgtaaagcctaaacataccatagcatggattccacgaccacctcgtgccacccaatacacccacaaattcagcacaaactaccatgttaagaa-----------------accagatgacactactggac-tactaatacagaaacactttattaaccacaggactgatataa---------aaac---------tgcaggcccaagtgatctctttgtccatacagccactatgatttacaggaatgcgcacttaaccagcttgaatgacaaaaccgttctactggctctcagtgcagatctccaggtggacgcagctgaccagccaggcccagataccatcccacaatgtgactgcttggagggctgctactatagcaaaagtttagatagatatataccagttaaattagaagcacacgactggtatcagatagaggaaacctgttattacccacagcacatccagtataatataatgattggtgaaggacattgtcagcctggagactgcggagggaagttactgtgcactcatggtgtgattggcatcatcacagctggtggagacaatcatgtagctttcacagatctaagaccctattcatgtttagacactcaccaaggtcctattcaggactatgtgacacaattagggagtgcctttggtagcggtttcactgacacacttaaagaccaattgacagatgtgagtgcccatattaaagacaaaattacttcaaaggtagttaaatggctagtacgtatcatcagtgcacttaccataatgatacgtaacagtactgacacacccactgtacttgcaacccttgctcttttaggctgtcacaagtcaccatggtcatttctcaaggaccggttatgtcagtggttaaacatcactagaccgccaagccgacaaggtgatggctggttgaagaaattcactgaatgctgcaacgccgctaagggccttgagtggattggcattaagatcagtaaatttatagaatggcttaaaaatagactgcttcctaccttacaacacaaaaaagaaatcttagatgaatgcaagaaaatagatctttatcaagaacaggttaaaggattttccaaagttgatgaaccagctcagcaggaactactaattaaagttgaaaaactgaagaaaggtttagacagcctagcacctctgtatgcagttgaaaacaaaagagttacaaacatctataaagaactcaaagcattgtctgcatataaaacaacacagagaactgaaccagtatgcatactgatcagaggagctcctgggtgtgggaaatctttggttacttcaataatagccagaggtttaaccaaaccaggtgacatttactcccttcctccagaccctaaacattttgatgggtatgatcaacaagaagtggtaattatggatgatctgggccaaaaccctgatggtaaggacctttctatgttctgtcagatggtgtcaaccactaatttcattcccccaatggcagctctggaagataaggggaagacctttacaagtaaatatatattagccagcacaaatcttttaaatctccaaccacccacagtaacagtccccgaagccattgacaggcgcttctacttagatttagatcttaagatcttgcaagggtaccaaaatcaagtaggcttgctagatactgccaaagcacttcagccctgtgcgaactgtagtaagccaccacattacaaacaatgttgtcctttgctatgtggtaaagctgtagtactggtgaacaggagaactaagggcagttatgctatcaacatggtggttcagcaacttatagaggagagcaaatccagaaagagtgttggcaataatttaacagctatatttcagggcttgggtgataaggaaaccccaggtttcataatagatcttctatcatcatctaaagaccctaaagtcattcaatactgccaagaccagggctacatctcaccagtccatggctcaa---ttgagcgagattttgcttatgtcacatatgctctaaattgtctaggtagtcttgtgattattctgggtaccatatacgcattatatcgcttgatgtgtattgcccaaggaccatacacaggcatgcctactacacccaagaagaaacctgagttaagaagagcaaccttgcaaggtcctgaacatgaatttttgaatgcccttattagaagaaactgccatatcattaccactgaca---aaggagaatttaacctactaggtatatactctaactgtgctgtagtaccaacacatgctgaacctggtgacgtggtagatattgatggaaggttagttagagtgcttaaacaacaagtcctcactgatatgaatgatgtggatacggaagtaactgtgttgtggcttgaccagaatgaaaagttcagagacataagaagatttatacctgaacatcagcaagattggcacaatatacatttagctaccaatgtcaccaaattccctatgctcaatgtagaagtaggacacactgtaccctatggggaaatcaatcttagtggtaatgctacatgcaggttgtacaaatatgactatccaacccaaccaggtcaatgtggtgcagtgctggccaacacaggtaatatcataggaatacatgtgggtggaaatggtagggttggttacgcagcagcactacttaggaaatattttgctgaggaacaaggtgccatcatttctaaatgtaatgttaaggaaaagaactggaaacccgtcaatacaccctcccagaccaaactacaccctagtgtcttccacgatgtgtttcctggtgttaaggaaccagcagctttacaccccaaggatccacgattggaagtagacctcactacagctgttatgtcaaaatataaaggtaatattgatgtccctatgaatgagtacatagaaacagccgttgaccactacgcggcacaactttacatgcttgacatcaacccagaaccaatcaccatggaacaagcaatatatggttatgctaacttggaaccattggaccttaccactagccctggtttcccttatgtgtctttgggcgtgaaaaagaaagacatcttaaacaacgctactaaagacacaaggaaaatgcaacagatgttagatctgtatggtattgatctaccctacataactttcctaaaggatgaactccgcgccccagagaaaattaaggctggtaagaccaggattgtggaggctgctagtgtcaatgatacagtgtactttagaacaacttttggcaatctatacagtacttttcatgcaaacccaggtatcttaacaggctcagctgtggggtgtaatccagatgtgttttggtcacaaatgcatgctatgttagatggagaactcattgcttttgattacaccaattatgatggcagcttggaaccagtgtggtttaaagcgcttgggaaagtgttagatcagcttggcttccctggacaccttacacaaagattgtgtaatacaacccacatcttcagagacacaacctacgatgtcaaaggtggcatgccgtcaggaatttcaggtacctccatatttaacactatgatgaacaatatcataataagaactctggtcttggagacttacaaaaacatcaatttggacaaactacgcattattgcctacggtgatgatgtagtagcctcatatccagatgaattggacccaaaggagattgccatgacggccaagcgttatggtctcactatcactcccccagataaaacagatcaattttccaagatgacctgggataatgtgaccttccttaaacgtaaatttaaacctgactccaaatacaaatttctgatacatcctgtttactcaatgcaggatgtttatgagtcaatcagatggactaaggatccaaagaacacgcaggaccacgtccattcgttgtgtttgttagcctggcacaatggagaagaggtttatg-aggatttctgcgccaaaattaggacaactagtgttggcaagagtctgtatttaccacca-tacaaatacttgtacagacagtggattgacctcttcatttgattgg------cccacaatct-atata-----ctaaattgtttgattagaacttagt-tagta----------------------------------------------------------------
